# Supplementary material for: A One-Bead-Per-Saccharide (1BPS) Model for Glycosaminoglycans
Source: J Chem Theory Comput. 2023 Jul 17;19(16):5491–502. doi: 10.1021/acs.jctc.3c00238 (PMC10448712; doi:10.1021/acs.jctc.3c00238)
Supplement: Supplementary file 2 — ct3c00238_si_002.zip [file ct3c00238_si_002.zip]

Archive with 16 entries (16 files):
- AGA.xvg
- AGAG.xvg
- GAG.xvg
- GAGA.xvg
- GAGG.xvg
- GNG.xvg
- GNGG.xvg
- GNGN.xvg
- GSG.xvg
- GSGG.xvg
- GSGS.xvg
- NGN.xvg
- NGNG.xvg
- SGS.xvg
- SGSG.xvg
- XGG.xvg
