# Supplementary material for: A One-Bead-Per-Saccharide (1BPS) Model for Glycosaminoglycans
Source: J Chem Theory Comput. 2023 Jul 17;19(16):5491–502. doi: 10.1021/acs.jctc.3c00238 (PMC10448712; doi:10.1021/acs.jctc.3c00238)
Supplement: Supplementary file 2 — ct3c00238_si_002.zip [file ct3c00238_si_002.zip › AGA.xvg]

0.00000e+00 1.09214e+02 4.74976e-01
1.00000e-02 1.09209e+02 4.74969e-01
2.00000e-02 1.09205e+02 4.74961e-01
3.00000e-02 1.09200e+02 4.74954e-01
4.00000e-02 1.09195e+02 4.74946e-01
5.00000e-02 1.09190e+02 4.74938e-01
6.00000e-02 1.09186e+02 4.74930e-01
7.00000e-02 1.09181e+02 4.74922e-01
8.00000e-02 1.09176e+02 4.74913e-01
9.00000e-02 1.09171e+02 4.74905e-01
1.00000e-01 1.09167e+02 4.74896e-01
1.10000e-01 1.09162e+02 4.74887e-01
1.20000e-01 1.09157e+02 4.74878e-01
1.30000e-01 1.09152e+02 4.74869e-01
1.40000e-01 1.09148e+02 4.74860e-01
1.50000e-01 1.09143e+02 4.74850e-01
1.60000e-01 1.09138e+02 4.74841e-01
1.70000e-01 1.09133e+02 4.74831e-01
1.80000e-01 1.09129e+02 4.74821e-01
1.90000e-01 1.09124e+02 4.74811e-01
2.00000e-01 1.09119e+02 4.74801e-01
2.10000e-01 1.09114e+02 4.74791e-01
2.20000e-01 1.09110e+02 4.74780e-01
2.30000e-01 1.09105e+02 4.74770e-01
2.40000e-01 1.09100e+02 4.74759e-01
2.50000e-01 1.09095e+02 4.74748e-01
2.60000e-01 1.09091e+02 4.74737e-01
2.70000e-01 1.09086e+02 4.74726e-01
2.80000e-01 1.09081e+02 4.74714e-01
2.90000e-01 1.09076e+02 4.74703e-01
3.00000e-01 1.09072e+02 4.74691e-01
3.10000e-01 1.09067e+02 4.74680e-01
3.20000e-01 1.09062e+02 4.74668e-01
3.30000e-01 1.09057e+02 4.74656e-01
3.40000e-01 1.09053e+02 4.74643e-01
3.50000e-01 1.09048e+02 4.74631e-01
3.60000e-01 1.09043e+02 4.74619e-01
3.70000e-01 1.09038e+02 4.74606e-01
3.80000e-01 1.09034e+02 4.74593e-01
3.90000e-01 1.09029e+02 4.74580e-01
4.00000e-01 1.09024e+02 4.74567e-01
4.10000e-01 1.09019e+02 4.74554e-01
4.20000e-01 1.09015e+02 4.74540e-01
4.30000e-01 1.09010e+02 4.74527e-01
4.40000e-01 1.09005e+02 4.74513e-01
4.50000e-01 1.09000e+02 4.74499e-01
4.60000e-01 1.08996e+02 4.74486e-01
4.70000e-01 1.08991e+02 4.74471e-01
4.80000e-01 1.08986e+02 4.74457e-01
4.90000e-01 1.08981e+02 4.74443e-01
5.00000e-01 1.08977e+02 4.74428e-01
5.10000e-01 1.08972e+02 4.74414e-01
5.20000e-01 1.08967e+02 4.74400e-01
5.30000e-01 1.08962e+02 4.74388e-01
5.40000e-01 1.08958e+02 4.74376e-01
5.50000e-01 1.08953e+02 4.74364e-01
5.60000e-01 1.08948e+02 4.74354e-01
5.70000e-01 1.08944e+02 4.74344e-01
5.80000e-01 1.08939e+02 4.74335e-01
5.90000e-01 1.08934e+02 4.74326e-01
6.00000e-01 1.08929e+02 4.74319e-01
6.10000e-01 1.08925e+02 4.74312e-01
6.20000e-01 1.08920e+02 4.74305e-01
6.30000e-01 1.08915e+02 4.74300e-01
6.40000e-01 1.08910e+02 4.74295e-01
6.50000e-01 1.08906e+02 4.74291e-01
6.60000e-01 1.08901e+02 4.74288e-01
6.70000e-01 1.08896e+02 4.74285e-01
6.80000e-01 1.08891e+02 4.74284e-01
6.90000e-01 1.08887e+02 4.74282e-01
7.00000e-01 1.08882e+02 4.74282e-01
7.10000e-01 1.08877e+02 4.74282e-01
7.20000e-01 1.08872e+02 4.74284e-01
7.30000e-01 1.08868e+02 4.74285e-01
7.40000e-01 1.08863e+02 4.74288e-01
7.50000e-01 1.08858e+02 4.74291e-01
7.60000e-01 1.08853e+02 4.74295e-01
7.70000e-01 1.08849e+02 4.74300e-01
7.80000e-01 1.08844e+02 4.74305e-01
7.90000e-01 1.08839e+02 4.74312e-01
8.00000e-01 1.08834e+02 4.74319e-01
8.10000e-01 1.08830e+02 4.74326e-01
8.20000e-01 1.08825e+02 4.74335e-01
8.30000e-01 1.08820e+02 4.74344e-01
8.40000e-01 1.08815e+02 4.74354e-01
8.50000e-01 1.08811e+02 4.74364e-01
8.60000e-01 1.08806e+02 4.74376e-01
8.70000e-01 1.08801e+02 4.74388e-01
8.80000e-01 1.08796e+02 4.74400e-01
8.90000e-01 1.08792e+02 4.74414e-01
9.00000e-01 1.08787e+02 4.74428e-01
9.10000e-01 1.08782e+02 4.74443e-01
9.20000e-01 1.08778e+02 4.74459e-01
9.30000e-01 1.08773e+02 4.74475e-01
9.40000e-01 1.08768e+02 4.74493e-01
9.50000e-01 1.08763e+02 4.74510e-01
9.60000e-01 1.08759e+02 4.74529e-01
9.70000e-01 1.08754e+02 4.74548e-01
9.80000e-01 1.08749e+02 4.74569e-01
9.90000e-01 1.08744e+02 4.74589e-01
1.00000e+00 1.08740e+02 4.74611e-01
1.01000e+00 1.08735e+02 4.74633e-01
1.02000e+00 1.08730e+02 4.74656e-01
1.03000e+00 1.08725e+02 4.74680e-01
1.04000e+00 1.08721e+02 4.74704e-01
1.05000e+00 1.08716e+02 4.74730e-01
1.06000e+00 1.08711e+02 4.74756e-01
1.07000e+00 1.08706e+02 4.74782e-01
1.08000e+00 1.08702e+02 4.74810e-01
1.09000e+00 1.08697e+02 4.74838e-01
1.10000e+00 1.08692e+02 4.74867e-01
1.11000e+00 1.08687e+02 4.74896e-01
1.12000e+00 1.08683e+02 4.74927e-01
1.13000e+00 1.08678e+02 4.74958e-01
1.14000e+00 1.08673e+02 4.74989e-01
1.15000e+00 1.08668e+02 4.75022e-01
1.16000e+00 1.08664e+02 4.75055e-01
1.17000e+00 1.08659e+02 4.75089e-01
1.18000e+00 1.08654e+02 4.75124e-01
1.19000e+00 1.08649e+02 4.75159e-01
1.20000e+00 1.08645e+02 4.75195e-01
1.21000e+00 1.08640e+02 4.75232e-01
1.22000e+00 1.08635e+02 4.75270e-01
1.23000e+00 1.08630e+02 4.75308e-01
1.24000e+00 1.08626e+02 4.75347e-01
1.25000e+00 1.08621e+02 4.75387e-01
1.26000e+00 1.08616e+02 4.75428e-01
1.27000e+00 1.08611e+02 4.75469e-01
1.28000e+00 1.08607e+02 4.75511e-01
1.29000e+00 1.08602e+02 4.75554e-01
1.30000e+00 1.08597e+02 4.75597e-01
1.31000e+00 1.08592e+02 4.75642e-01
1.32000e+00 1.08588e+02 4.75686e-01
1.33000e+00 1.08583e+02 4.75732e-01
1.34000e+00 1.08578e+02 4.75779e-01
1.35000e+00 1.08573e+02 4.75826e-01
1.36000e+00 1.08568e+02 4.75874e-01
1.37000e+00 1.08564e+02 4.75922e-01
1.38000e+00 1.08559e+02 4.75971e-01
1.39000e+00 1.08554e+02 4.76021e-01
1.40000e+00 1.08549e+02 4.76072e-01
1.41000e+00 1.08545e+02 4.76124e-01
1.42000e+00 1.08540e+02 4.76176e-01
1.43000e+00 1.08535e+02 4.76229e-01
1.44000e+00 1.08530e+02 4.76283e-01
1.45000e+00 1.08526e+02 4.76337e-01
1.46000e+00 1.08521e+02 4.76392e-01
1.47000e+00 1.08516e+02 4.76448e-01
1.48000e+00 1.08511e+02 4.76505e-01
1.49000e+00 1.08507e+02 4.76562e-01
1.50000e+00 1.08502e+02 4.76620e-01
1.51000e+00 1.08497e+02 4.76679e-01
1.52000e+00 1.08492e+02 4.76736e-01
1.53000e+00 1.08488e+02 4.76794e-01
1.54000e+00 1.08483e+02 4.76851e-01
1.55000e+00 1.08478e+02 4.76908e-01
1.56000e+00 1.08473e+02 4.76964e-01
1.57000e+00 1.08468e+02 4.77020e-01
1.58000e+00 1.08464e+02 4.77076e-01
1.59000e+00 1.08459e+02 4.77131e-01
1.60000e+00 1.08454e+02 4.77186e-01
1.61000e+00 1.08449e+02 4.77241e-01
1.62000e+00 1.08445e+02 4.77295e-01
1.63000e+00 1.08440e+02 4.77349e-01
1.64000e+00 1.08435e+02 4.77402e-01
1.65000e+00 1.08430e+02 4.77455e-01
1.66000e+00 1.08425e+02 4.77508e-01
1.67000e+00 1.08421e+02 4.77560e-01
1.68000e+00 1.08416e+02 4.77612e-01
1.69000e+00 1.08411e+02 4.77664e-01
1.70000e+00 1.08406e+02 4.77715e-01
1.71000e+00 1.08402e+02 4.77766e-01
1.72000e+00 1.08397e+02 4.77816e-01
1.73000e+00 1.08392e+02 4.77866e-01
1.74000e+00 1.08387e+02 4.77916e-01
1.75000e+00 1.08382e+02 4.77965e-01
1.76000e+00 1.08378e+02 4.78014e-01
1.77000e+00 1.08373e+02 4.78063e-01
1.78000e+00 1.08368e+02 4.78111e-01
1.79000e+00 1.08363e+02 4.78159e-01
1.80000e+00 1.08359e+02 4.78206e-01
1.81000e+00 1.08354e+02 4.78253e-01
1.82000e+00 1.08349e+02 4.78300e-01
1.83000e+00 1.08344e+02 4.78347e-01
1.84000e+00 1.08339e+02 4.78392e-01
1.85000e+00 1.08335e+02 4.78438e-01
1.86000e+00 1.08330e+02 4.78483e-01
1.87000e+00 1.08325e+02 4.78528e-01
1.88000e+00 1.08320e+02 4.78573e-01
1.89000e+00 1.08316e+02 4.78617e-01
1.90000e+00 1.08311e+02 4.78661e-01
1.91000e+00 1.08306e+02 4.78704e-01
1.92000e+00 1.08301e+02 4.78747e-01
1.93000e+00 1.08296e+02 4.78790e-01
1.94000e+00 1.08292e+02 4.78832e-01
1.95000e+00 1.08287e+02 4.78874e-01
1.96000e+00 1.08282e+02 4.78915e-01
1.97000e+00 1.08277e+02 4.78956e-01
1.98000e+00 1.08272e+02 4.78997e-01
1.99000e+00 1.08268e+02 4.79038e-01
2.00000e+00 1.08263e+02 4.79078e-01
2.01000e+00 1.08258e+02 4.79117e-01
2.02000e+00 1.08253e+02 4.79157e-01
2.03000e+00 1.08248e+02 4.79195e-01
2.04000e+00 1.08244e+02 4.79234e-01
2.05000e+00 1.08239e+02 4.79272e-01
2.06000e+00 1.08234e+02 4.79310e-01
2.07000e+00 1.08229e+02 4.79347e-01
2.08000e+00 1.08225e+02 4.79384e-01
2.09000e+00 1.08220e+02 4.79421e-01
2.10000e+00 1.08215e+02 4.79457e-01
2.11000e+00 1.08210e+02 4.79493e-01
2.12000e+00 1.08205e+02 4.79529e-01
2.13000e+00 1.08201e+02 4.79564e-01
2.14000e+00 1.08196e+02 4.79599e-01
2.15000e+00 1.08191e+02 4.79633e-01
2.16000e+00 1.08186e+02 4.79667e-01
2.17000e+00 1.08181e+02 4.79701e-01
2.18000e+00 1.08177e+02 4.79734e-01
2.19000e+00 1.08172e+02 4.79767e-01
2.20000e+00 1.08167e+02 4.79800e-01
2.21000e+00 1.08162e+02 4.79832e-01
2.22000e+00 1.08157e+02 4.79864e-01
2.23000e+00 1.08153e+02 4.79895e-01
2.24000e+00 1.08148e+02 4.79927e-01
2.25000e+00 1.08143e+02 4.79957e-01
2.26000e+00 1.08138e+02 4.79988e-01
2.27000e+00 1.08133e+02 4.80018e-01
2.28000e+00 1.08129e+02 4.80047e-01
2.29000e+00 1.08124e+02 4.80076e-01
2.30000e+00 1.08119e+02 4.80105e-01
2.31000e+00 1.08114e+02 4.80134e-01
2.32000e+00 1.08109e+02 4.80162e-01
2.33000e+00 1.08105e+02 4.80190e-01
2.34000e+00 1.08100e+02 4.80217e-01
2.35000e+00 1.08095e+02 4.80244e-01
2.36000e+00 1.08090e+02 4.80271e-01
2.37000e+00 1.08085e+02 4.80297e-01
2.38000e+00 1.08081e+02 4.80323e-01
2.39000e+00 1.08076e+02 4.80348e-01
2.40000e+00 1.08071e+02 4.80373e-01
2.41000e+00 1.08066e+02 4.80398e-01
2.42000e+00 1.08061e+02 4.80423e-01
2.43000e+00 1.08057e+02 4.80447e-01
2.44000e+00 1.08052e+02 4.80470e-01
2.45000e+00 1.08047e+02 4.80494e-01
2.46000e+00 1.08042e+02 4.80516e-01
2.47000e+00 1.08037e+02 4.80539e-01
2.48000e+00 1.08033e+02 4.80561e-01
2.49000e+00 1.08028e+02 4.80583e-01
2.50000e+00 1.08023e+02 4.80604e-01
2.51000e+00 1.08018e+02 4.80625e-01
2.52000e+00 1.08013e+02 4.80646e-01
2.53000e+00 1.08008e+02 4.80666e-01
2.54000e+00 1.08004e+02 4.80686e-01
2.55000e+00 1.07999e+02 4.80705e-01
2.56000e+00 1.07994e+02 4.80724e-01
2.57000e+00 1.07989e+02 4.80742e-01
2.58000e+00 1.07984e+02 4.80760e-01
2.59000e+00 1.07980e+02 4.80777e-01
2.60000e+00 1.07975e+02 4.80795e-01
2.61000e+00 1.07970e+02 4.80811e-01
2.62000e+00 1.07965e+02 4.80827e-01
2.63000e+00 1.07960e+02 4.80843e-01
2.64000e+00 1.07956e+02 4.80858e-01
2.65000e+00 1.07951e+02 4.80873e-01
2.66000e+00 1.07946e+02 4.80887e-01
2.67000e+00 1.07941e+02 4.80901e-01
2.68000e+00 1.07936e+02 4.80915e-01
2.69000e+00 1.07932e+02 4.80928e-01
2.70000e+00 1.07927e+02 4.80941e-01
2.71000e+00 1.07922e+02 4.80953e-01
2.72000e+00 1.07917e+02 4.80964e-01
2.73000e+00 1.07912e+02 4.80976e-01
2.74000e+00 1.07907e+02 4.80987e-01
2.75000e+00 1.07903e+02 4.80997e-01
2.76000e+00 1.07898e+02 4.81007e-01
2.77000e+00 1.07893e+02 4.81017e-01
2.78000e+00 1.07888e+02 4.81026e-01
2.79000e+00 1.07883e+02 4.81034e-01
2.80000e+00 1.07879e+02 4.81042e-01
2.81000e+00 1.07874e+02 4.81050e-01
2.82000e+00 1.07869e+02 4.81058e-01
2.83000e+00 1.07864e+02 4.81064e-01
2.84000e+00 1.07859e+02 4.81071e-01
2.85000e+00 1.07855e+02 4.81077e-01
2.86000e+00 1.07850e+02 4.81082e-01
2.87000e+00 1.07845e+02 4.81087e-01
2.88000e+00 1.07840e+02 4.81092e-01
2.89000e+00 1.07835e+02 4.81096e-01
2.90000e+00 1.07831e+02 4.81100e-01
2.91000e+00 1.07826e+02 4.81103e-01
2.92000e+00 1.07821e+02 4.81106e-01
2.93000e+00 1.07816e+02 4.81109e-01
2.94000e+00 1.07811e+02 4.81111e-01
2.95000e+00 1.07806e+02 4.81112e-01
2.96000e+00 1.07802e+02 4.81114e-01
2.97000e+00 1.07797e+02 4.81114e-01
2.98000e+00 1.07792e+02 4.81115e-01
2.99000e+00 1.07787e+02 4.81114e-01
3.00000e+00 1.07782e+02 4.81114e-01
3.01000e+00 1.07778e+02 4.81113e-01
3.02000e+00 1.07773e+02 4.81111e-01
3.03000e+00 1.07768e+02 4.81109e-01
3.04000e+00 1.07763e+02 4.81107e-01
3.05000e+00 1.07758e+02 4.81104e-01
3.06000e+00 1.07754e+02 4.81101e-01
3.07000e+00 1.07749e+02 4.81097e-01
3.08000e+00 1.07744e+02 4.81093e-01
3.09000e+00 1.07739e+02 4.81088e-01
3.10000e+00 1.07734e+02 4.81083e-01
3.11000e+00 1.07729e+02 4.81078e-01
3.12000e+00 1.07725e+02 4.81072e-01
3.13000e+00 1.07720e+02 4.81065e-01
3.14000e+00 1.07715e+02 4.81058e-01
3.15000e+00 1.07710e+02 4.81051e-01
3.16000e+00 1.07705e+02 4.81044e-01
3.17000e+00 1.07701e+02 4.81035e-01
3.18000e+00 1.07696e+02 4.81027e-01
3.19000e+00 1.07691e+02 4.81018e-01
3.20000e+00 1.07686e+02 4.81008e-01
3.21000e+00 1.07681e+02 4.80998e-01
3.22000e+00 1.07677e+02 4.80988e-01
3.23000e+00 1.07672e+02 4.80977e-01
3.24000e+00 1.07667e+02 4.80966e-01
3.25000e+00 1.07662e+02 4.80954e-01
3.26000e+00 1.07657e+02 4.80942e-01
3.27000e+00 1.07653e+02 4.80930e-01
3.28000e+00 1.07648e+02 4.80917e-01
3.29000e+00 1.07643e+02 4.80903e-01
3.30000e+00 1.07638e+02 4.80889e-01
3.31000e+00 1.07633e+02 4.80875e-01
3.32000e+00 1.07628e+02 4.80860e-01
3.33000e+00 1.07624e+02 4.80845e-01
3.34000e+00 1.07619e+02 4.80829e-01
3.35000e+00 1.07614e+02 4.80813e-01
3.36000e+00 1.07609e+02 4.80797e-01
3.37000e+00 1.07604e+02 4.80780e-01
3.38000e+00 1.07600e+02 4.80762e-01
3.39000e+00 1.07595e+02 4.80745e-01
3.40000e+00 1.07590e+02 4.80726e-01
3.41000e+00 1.07585e+02 4.80708e-01
3.42000e+00 1.07580e+02 4.80688e-01
3.43000e+00 1.07576e+02 4.80669e-01
3.44000e+00 1.07571e+02 4.80649e-01
3.45000e+00 1.07566e+02 4.80628e-01
3.46000e+00 1.07561e+02 4.80607e-01
3.47000e+00 1.07556e+02 4.80586e-01
3.48000e+00 1.07552e+02 4.80564e-01
3.49000e+00 1.07547e+02 4.80542e-01
3.50000e+00 1.07542e+02 4.80519e-01
3.51000e+00 1.07537e+02 4.80496e-01
3.52000e+00 1.07532e+02 4.80474e-01
3.53000e+00 1.07528e+02 4.80452e-01
3.54000e+00 1.07523e+02 4.80430e-01
3.55000e+00 1.07518e+02 4.80409e-01
3.56000e+00 1.07513e+02 4.80388e-01
3.57000e+00 1.07508e+02 4.80367e-01
3.58000e+00 1.07504e+02 4.80346e-01
3.59000e+00 1.07499e+02 4.80326e-01
3.60000e+00 1.07494e+02 4.80307e-01
3.61000e+00 1.07489e+02 4.80287e-01
3.62000e+00 1.07484e+02 4.80268e-01
3.63000e+00 1.07480e+02 4.80249e-01
3.64000e+00 1.07475e+02 4.80231e-01
3.65000e+00 1.07470e+02 4.80213e-01
3.66000e+00 1.07465e+02 4.80195e-01
3.67000e+00 1.07460e+02 4.80178e-01
3.68000e+00 1.07456e+02 4.80161e-01
3.69000e+00 1.07451e+02 4.80144e-01
3.70000e+00 1.07446e+02 4.80128e-01
3.71000e+00 1.07441e+02 4.80112e-01
3.72000e+00 1.07436e+02 4.80096e-01
3.73000e+00 1.07431e+02 4.80081e-01
3.74000e+00 1.07427e+02 4.80066e-01
3.75000e+00 1.07422e+02 4.80052e-01
3.76000e+00 1.07417e+02 4.80037e-01
3.77000e+00 1.07412e+02 4.80023e-01
3.78000e+00 1.07407e+02 4.80010e-01
3.79000e+00 1.07403e+02 4.79996e-01
3.80000e+00 1.07398e+02 4.79983e-01
3.81000e+00 1.07393e+02 4.79971e-01
3.82000e+00 1.07388e+02 4.79959e-01
3.83000e+00 1.07383e+02 4.79947e-01
3.84000e+00 1.07379e+02 4.79935e-01
3.85000e+00 1.07374e+02 4.79924e-01
3.86000e+00 1.07369e+02 4.79913e-01
3.87000e+00 1.07364e+02 4.79902e-01
3.88000e+00 1.07359e+02 4.79892e-01
3.89000e+00 1.07355e+02 4.79882e-01
3.90000e+00 1.07350e+02 4.79873e-01
3.91000e+00 1.07345e+02 4.79863e-01
3.92000e+00 1.07340e+02 4.79855e-01
3.93000e+00 1.07336e+02 4.79846e-01
3.94000e+00 1.07331e+02 4.79838e-01
3.95000e+00 1.07326e+02 4.79830e-01
3.96000e+00 1.07321e+02 4.79822e-01
3.97000e+00 1.07316e+02 4.79815e-01
3.98000e+00 1.07312e+02 4.79808e-01
3.99000e+00 1.07307e+02 4.79802e-01
4.00000e+00 1.07302e+02 4.79796e-01
4.01000e+00 1.07297e+02 4.79790e-01
4.02000e+00 1.07292e+02 4.79784e-01
4.03000e+00 1.07288e+02 4.79779e-01
4.04000e+00 1.07283e+02 4.79775e-01
4.05000e+00 1.07278e+02 4.79770e-01
4.06000e+00 1.07273e+02 4.79766e-01
4.07000e+00 1.07268e+02 4.79762e-01
4.08000e+00 1.07264e+02 4.79759e-01
4.09000e+00 1.07259e+02 4.79756e-01
4.10000e+00 1.07254e+02 4.79753e-01
4.11000e+00 1.07249e+02 4.79750e-01
4.12000e+00 1.07244e+02 4.79748e-01
4.13000e+00 1.07240e+02 4.79746e-01
4.14000e+00 1.07235e+02 4.79745e-01
4.15000e+00 1.07230e+02 4.79744e-01
4.16000e+00 1.07225e+02 4.79743e-01
4.17000e+00 1.07220e+02 4.79743e-01
4.18000e+00 1.07216e+02 4.79743e-01
4.19000e+00 1.07211e+02 4.79743e-01
4.20000e+00 1.07206e+02 4.79744e-01
4.21000e+00 1.07201e+02 4.79745e-01
4.22000e+00 1.07196e+02 4.79746e-01
4.23000e+00 1.07192e+02 4.79748e-01
4.24000e+00 1.07187e+02 4.79749e-01
4.25000e+00 1.07182e+02 4.79752e-01
4.26000e+00 1.07177e+02 4.79754e-01
4.27000e+00 1.07172e+02 4.79757e-01
4.28000e+00 1.07168e+02 4.79761e-01
4.29000e+00 1.07163e+02 4.79764e-01
4.30000e+00 1.07158e+02 4.79768e-01
4.31000e+00 1.07153e+02 4.79773e-01
4.32000e+00 1.07148e+02 4.79777e-01
4.33000e+00 1.07144e+02 4.79782e-01
4.34000e+00 1.07139e+02 4.79788e-01
4.35000e+00 1.07134e+02 4.79793e-01
4.36000e+00 1.07129e+02 4.79800e-01
4.37000e+00 1.07124e+02 4.79806e-01
4.38000e+00 1.07120e+02 4.79813e-01
4.39000e+00 1.07115e+02 4.79820e-01
4.40000e+00 1.07110e+02 4.79827e-01
4.41000e+00 1.07105e+02 4.79835e-01
4.42000e+00 1.07100e+02 4.79843e-01
4.43000e+00 1.07096e+02 4.79851e-01
4.44000e+00 1.07091e+02 4.79860e-01
4.45000e+00 1.07086e+02 4.79869e-01
4.46000e+00 1.07081e+02 4.79878e-01
4.47000e+00 1.07076e+02 4.79888e-01
4.48000e+00 1.07072e+02 4.79898e-01
4.49000e+00 1.07067e+02 4.79909e-01
4.50000e+00 1.07062e+02 4.79920e-01
4.51000e+00 1.07057e+02 4.79931e-01
4.52000e+00 1.07052e+02 4.79943e-01
4.53000e+00 1.07048e+02 4.79956e-01
4.54000e+00 1.07043e+02 4.79970e-01
4.55000e+00 1.07038e+02 4.79985e-01
4.56000e+00 1.07033e+02 4.80001e-01
4.57000e+00 1.07028e+02 4.80018e-01
4.58000e+00 1.07024e+02 4.80035e-01
4.59000e+00 1.07019e+02 4.80054e-01
4.60000e+00 1.07014e+02 4.80073e-01
4.61000e+00 1.07009e+02 4.80094e-01
4.62000e+00 1.07004e+02 4.80115e-01
4.63000e+00 1.07000e+02 4.80137e-01
4.64000e+00 1.06995e+02 4.80160e-01
4.65000e+00 1.06990e+02 4.80183e-01
4.66000e+00 1.06985e+02 4.80208e-01
4.67000e+00 1.06980e+02 4.80234e-01
4.68000e+00 1.06976e+02 4.80260e-01
4.69000e+00 1.06971e+02 4.80287e-01
4.70000e+00 1.06966e+02 4.80316e-01
4.71000e+00 1.06961e+02 4.80345e-01
4.72000e+00 1.06956e+02 4.80375e-01
4.73000e+00 1.06952e+02 4.80406e-01
4.74000e+00 1.06947e+02 4.80438e-01
4.75000e+00 1.06942e+02 4.80470e-01
4.76000e+00 1.06937e+02 4.80504e-01
4.77000e+00 1.06932e+02 4.80538e-01
4.78000e+00 1.06928e+02 4.80573e-01
4.79000e+00 1.06923e+02 4.80610e-01
4.80000e+00 1.06918e+02 4.80647e-01
4.81000e+00 1.06913e+02 4.80685e-01
4.82000e+00 1.06908e+02 4.80724e-01
4.83000e+00 1.06904e+02 4.80763e-01
4.84000e+00 1.06899e+02 4.80804e-01
4.85000e+00 1.06894e+02 4.80846e-01
4.86000e+00 1.06889e+02 4.80888e-01
4.87000e+00 1.06884e+02 4.80931e-01
4.88000e+00 1.06879e+02 4.80975e-01
4.89000e+00 1.06875e+02 4.81021e-01
4.90000e+00 1.06870e+02 4.81067e-01
4.91000e+00 1.06865e+02 4.81113e-01
4.92000e+00 1.06860e+02 4.81161e-01
4.93000e+00 1.06855e+02 4.81210e-01
4.94000e+00 1.06851e+02 4.81259e-01
4.95000e+00 1.06846e+02 4.81310e-01
4.96000e+00 1.06841e+02 4.81361e-01
4.97000e+00 1.06836e+02 4.81413e-01
4.98000e+00 1.06831e+02 4.81466e-01
4.99000e+00 1.06827e+02 4.81520e-01
5.00000e+00 1.06822e+02 4.81575e-01
5.01000e+00 1.06817e+02 4.81631e-01
5.02000e+00 1.06812e+02 4.81687e-01
5.03000e+00 1.06807e+02 4.81745e-01
5.04000e+00 1.06802e+02 4.81803e-01
5.05000e+00 1.06798e+02 4.81862e-01
5.06000e+00 1.06793e+02 4.81922e-01
5.07000e+00 1.06788e+02 4.81983e-01
5.08000e+00 1.06783e+02 4.82045e-01
5.09000e+00 1.06778e+02 4.82108e-01
5.10000e+00 1.06774e+02 4.82172e-01
5.11000e+00 1.06769e+02 4.82236e-01
5.12000e+00 1.06764e+02 4.82302e-01
5.13000e+00 1.06759e+02 4.82368e-01
5.14000e+00 1.06754e+02 4.82436e-01
5.15000e+00 1.06749e+02 4.82504e-01
5.16000e+00 1.06745e+02 4.82573e-01
5.17000e+00 1.06740e+02 4.82643e-01
5.18000e+00 1.06735e+02 4.82713e-01
5.19000e+00 1.06730e+02 4.82785e-01
5.20000e+00 1.06725e+02 4.82858e-01
5.21000e+00 1.06720e+02 4.82931e-01
5.22000e+00 1.06716e+02 4.83005e-01
5.23000e+00 1.06711e+02 4.83081e-01
5.24000e+00 1.06706e+02 4.83157e-01
5.25000e+00 1.06701e+02 4.83234e-01
5.26000e+00 1.06696e+02 4.83312e-01
5.27000e+00 1.06691e+02 4.83390e-01
5.28000e+00 1.06687e+02 4.83470e-01
5.29000e+00 1.06682e+02 4.83550e-01
5.30000e+00 1.06677e+02 4.83632e-01
5.31000e+00 1.06672e+02 4.83714e-01
5.32000e+00 1.06667e+02 4.83797e-01
5.33000e+00 1.06662e+02 4.83881e-01
5.34000e+00 1.06658e+02 4.83966e-01
5.35000e+00 1.06653e+02 4.84052e-01
5.36000e+00 1.06648e+02 4.84139e-01
5.37000e+00 1.06643e+02 4.84227e-01
5.38000e+00 1.06638e+02 4.84315e-01
5.39000e+00 1.06633e+02 4.84405e-01
5.40000e+00 1.06629e+02 4.84495e-01
5.41000e+00 1.06624e+02 4.84586e-01
5.42000e+00 1.06619e+02 4.84678e-01
5.43000e+00 1.06614e+02 4.84771e-01
5.44000e+00 1.06609e+02 4.84865e-01
5.45000e+00 1.06604e+02 4.84960e-01
5.46000e+00 1.06599e+02 4.85055e-01
5.47000e+00 1.06595e+02 4.85152e-01
5.48000e+00 1.06590e+02 4.85249e-01
5.49000e+00 1.06585e+02 4.85347e-01
5.50000e+00 1.06580e+02 4.85446e-01
5.51000e+00 1.06575e+02 4.85545e-01
5.52000e+00 1.06570e+02 4.85643e-01
5.53000e+00 1.06566e+02 4.85739e-01
5.54000e+00 1.06561e+02 4.85833e-01
5.55000e+00 1.06556e+02 4.85926e-01
5.56000e+00 1.06551e+02 4.86017e-01
5.57000e+00 1.06546e+02 4.86107e-01
5.58000e+00 1.06541e+02 4.86196e-01
5.59000e+00 1.06536e+02 4.86283e-01
5.60000e+00 1.06531e+02 4.86368e-01
5.61000e+00 1.06527e+02 4.86452e-01
5.62000e+00 1.06522e+02 4.86535e-01
5.63000e+00 1.06517e+02 4.86616e-01
5.64000e+00 1.06512e+02 4.86695e-01
5.65000e+00 1.06507e+02 4.86773e-01
5.66000e+00 1.06502e+02 4.86850e-01
5.67000e+00 1.06497e+02 4.86925e-01
5.68000e+00 1.06493e+02 4.86999e-01
5.69000e+00 1.06488e+02 4.87071e-01
5.70000e+00 1.06483e+02 4.87141e-01
5.71000e+00 1.06478e+02 4.87211e-01
5.72000e+00 1.06473e+02 4.87278e-01
5.73000e+00 1.06468e+02 4.87344e-01
5.74000e+00 1.06463e+02 4.87409e-01
5.75000e+00 1.06458e+02 4.87472e-01
5.76000e+00 1.06454e+02 4.87534e-01
5.77000e+00 1.06449e+02 4.87594e-01
5.78000e+00 1.06444e+02 4.87653e-01
5.79000e+00 1.06439e+02 4.87710e-01
5.80000e+00 1.06434e+02 4.87766e-01
5.81000e+00 1.06429e+02 4.87820e-01
5.82000e+00 1.06424e+02 4.87873e-01
5.83000e+00 1.06419e+02 4.87925e-01
5.84000e+00 1.06415e+02 4.87975e-01
5.85000e+00 1.06410e+02 4.88023e-01
5.86000e+00 1.06405e+02 4.88070e-01
5.87000e+00 1.06400e+02 4.88115e-01
5.88000e+00 1.06395e+02 4.88159e-01
5.89000e+00 1.06390e+02 4.88202e-01
5.90000e+00 1.06385e+02 4.88242e-01
5.91000e+00 1.06380e+02 4.88282e-01
5.92000e+00 1.06375e+02 4.88320e-01
5.93000e+00 1.06371e+02 4.88356e-01
5.94000e+00 1.06366e+02 4.88391e-01
5.95000e+00 1.06361e+02 4.88425e-01
5.96000e+00 1.06356e+02 4.88457e-01
5.97000e+00 1.06351e+02 4.88488e-01
5.98000e+00 1.06346e+02 4.88517e-01
5.99000e+00 1.06341e+02 4.88544e-01
6.00000e+00 1.06336e+02 4.88570e-01
6.01000e+00 1.06332e+02 4.88595e-01
6.02000e+00 1.06327e+02 4.88618e-01
6.03000e+00 1.06322e+02 4.88640e-01
6.04000e+00 1.06317e+02 4.88660e-01
6.05000e+00 1.06312e+02 4.88679e-01
6.06000e+00 1.06307e+02 4.88696e-01
6.07000e+00 1.06302e+02 4.88711e-01
6.08000e+00 1.06297e+02 4.88726e-01
6.09000e+00 1.06292e+02 4.88738e-01
6.10000e+00 1.06288e+02 4.88750e-01
6.11000e+00 1.06283e+02 4.88759e-01
6.12000e+00 1.06278e+02 4.88768e-01
6.13000e+00 1.06273e+02 4.88774e-01
6.14000e+00 1.06268e+02 4.88780e-01
6.15000e+00 1.06263e+02 4.88784e-01
6.16000e+00 1.06258e+02 4.88786e-01
6.17000e+00 1.06253e+02 4.88787e-01
6.18000e+00 1.06248e+02 4.88786e-01
6.19000e+00 1.06244e+02 4.88784e-01
6.20000e+00 1.06239e+02 4.88780e-01
6.21000e+00 1.06234e+02 4.88775e-01
6.22000e+00 1.06229e+02 4.88769e-01
6.23000e+00 1.06224e+02 4.88761e-01
6.24000e+00 1.06219e+02 4.88751e-01
6.25000e+00 1.06214e+02 4.88740e-01
6.26000e+00 1.06209e+02 4.88728e-01
6.27000e+00 1.06204e+02 4.88714e-01
6.28000e+00 1.06200e+02 4.88698e-01
6.29000e+00 1.06195e+02 4.88681e-01
6.30000e+00 1.06190e+02 4.88663e-01
6.31000e+00 1.06185e+02 4.88643e-01
6.32000e+00 1.06180e+02 4.88622e-01
6.33000e+00 1.06175e+02 4.88599e-01
6.34000e+00 1.06170e+02 4.88574e-01
6.35000e+00 1.06165e+02 4.88548e-01
6.36000e+00 1.06160e+02 4.88521e-01
6.37000e+00 1.06156e+02 4.88492e-01
6.38000e+00 1.06151e+02 4.88462e-01
6.39000e+00 1.06146e+02 4.88430e-01
6.40000e+00 1.06141e+02 4.88397e-01
6.41000e+00 1.06136e+02 4.88362e-01
6.42000e+00 1.06131e+02 4.88326e-01
6.43000e+00 1.06126e+02 4.88288e-01
6.44000e+00 1.06121e+02 4.88249e-01
6.45000e+00 1.06117e+02 4.88208e-01
6.46000e+00 1.06112e+02 4.88166e-01
6.47000e+00 1.06107e+02 4.88122e-01
6.48000e+00 1.06102e+02 4.88077e-01
6.49000e+00 1.06097e+02 4.88030e-01
6.50000e+00 1.06092e+02 4.87982e-01
6.51000e+00 1.06087e+02 4.87934e-01
6.52000e+00 1.06082e+02 4.87886e-01
6.53000e+00 1.06077e+02 4.87839e-01
6.54000e+00 1.06073e+02 4.87794e-01
6.55000e+00 1.06068e+02 4.87749e-01
6.56000e+00 1.06063e+02 4.87704e-01
6.57000e+00 1.06058e+02 4.87661e-01
6.58000e+00 1.06053e+02 4.87619e-01
6.59000e+00 1.06048e+02 4.87577e-01
6.60000e+00 1.06043e+02 4.87536e-01
6.61000e+00 1.06038e+02 4.87496e-01
6.62000e+00 1.06034e+02 4.87457e-01
6.63000e+00 1.06029e+02 4.87419e-01
6.64000e+00 1.06024e+02 4.87382e-01
6.65000e+00 1.06019e+02 4.87345e-01
6.66000e+00 1.06014e+02 4.87309e-01
6.67000e+00 1.06009e+02 4.87275e-01
6.68000e+00 1.06004e+02 4.87241e-01
6.69000e+00 1.05999e+02 4.87207e-01
6.70000e+00 1.05995e+02 4.87175e-01
6.71000e+00 1.05990e+02 4.87144e-01
6.72000e+00 1.05985e+02 4.87113e-01
6.73000e+00 1.05980e+02 4.87084e-01
6.74000e+00 1.05975e+02 4.87055e-01
6.75000e+00 1.05970e+02 4.87027e-01
6.76000e+00 1.05965e+02 4.87000e-01
6.77000e+00 1.05961e+02 4.86973e-01
6.78000e+00 1.05956e+02 4.86948e-01
6.79000e+00 1.05951e+02 4.86923e-01
6.80000e+00 1.05946e+02 4.86900e-01
6.81000e+00 1.05941e+02 4.86877e-01
6.82000e+00 1.05936e+02 4.86855e-01
6.83000e+00 1.05931e+02 4.86833e-01
6.84000e+00 1.05926e+02 4.86813e-01
6.85000e+00 1.05922e+02 4.86794e-01
6.86000e+00 1.05917e+02 4.86775e-01
6.87000e+00 1.05912e+02 4.86757e-01
6.88000e+00 1.05907e+02 4.86740e-01
6.89000e+00 1.05902e+02 4.86724e-01
6.90000e+00 1.05897e+02 4.86709e-01
6.91000e+00 1.05892e+02 4.86695e-01
6.92000e+00 1.05888e+02 4.86681e-01
6.93000e+00 1.05883e+02 4.86669e-01
6.94000e+00 1.05878e+02 4.86657e-01
6.95000e+00 1.05873e+02 4.86646e-01
6.96000e+00 1.05868e+02 4.86636e-01
6.97000e+00 1.05863e+02 4.86627e-01
6.98000e+00 1.05858e+02 4.86618e-01
6.99000e+00 1.05853e+02 4.86611e-01
7.00000e+00 1.05849e+02 4.86604e-01
7.01000e+00 1.05844e+02 4.86598e-01
7.02000e+00 1.05839e+02 4.86593e-01
7.03000e+00 1.05834e+02 4.86589e-01
7.04000e+00 1.05829e+02 4.86586e-01
7.05000e+00 1.05824e+02 4.86583e-01
7.06000e+00 1.05819e+02 4.86582e-01
7.07000e+00 1.05815e+02 4.86581e-01
7.08000e+00 1.05810e+02 4.86581e-01
7.09000e+00 1.05805e+02 4.86582e-01
7.10000e+00 1.05800e+02 4.86584e-01
7.11000e+00 1.05795e+02 4.86587e-01
7.12000e+00 1.05790e+02 4.86590e-01
7.13000e+00 1.05785e+02 4.86595e-01
7.14000e+00 1.05780e+02 4.86600e-01
7.15000e+00 1.05776e+02 4.86606e-01
7.16000e+00 1.05771e+02 4.86613e-01
7.17000e+00 1.05766e+02 4.86621e-01
7.18000e+00 1.05761e+02 4.86629e-01
7.19000e+00 1.05756e+02 4.86639e-01
7.20000e+00 1.05751e+02 4.86649e-01
7.21000e+00 1.05746e+02 4.86660e-01
7.22000e+00 1.05742e+02 4.86673e-01
7.23000e+00 1.05737e+02 4.86685e-01
7.24000e+00 1.05732e+02 4.86699e-01
7.25000e+00 1.05727e+02 4.86714e-01
7.26000e+00 1.05722e+02 4.86729e-01
7.27000e+00 1.05717e+02 4.86746e-01
7.28000e+00 1.05712e+02 4.86763e-01
7.29000e+00 1.05707e+02 4.86781e-01
7.30000e+00 1.05703e+02 4.86800e-01
7.31000e+00 1.05698e+02 4.86820e-01
7.32000e+00 1.05693e+02 4.86840e-01
7.33000e+00 1.05688e+02 4.86862e-01
7.34000e+00 1.05683e+02 4.86884e-01
7.35000e+00 1.05678e+02 4.86907e-01
7.36000e+00 1.05673e+02 4.86931e-01
7.37000e+00 1.05668e+02 4.86956e-01
7.38000e+00 1.05664e+02 4.86982e-01
7.39000e+00 1.05659e+02 4.87008e-01
7.40000e+00 1.05654e+02 4.87036e-01
7.41000e+00 1.05649e+02 4.87064e-01
7.42000e+00 1.05644e+02 4.87093e-01
7.43000e+00 1.05639e+02 4.87123e-01
7.44000e+00 1.05634e+02 4.87154e-01
7.45000e+00 1.05630e+02 4.87185e-01
7.46000e+00 1.05625e+02 4.87218e-01
7.47000e+00 1.05620e+02 4.87251e-01
7.48000e+00 1.05615e+02 4.87286e-01
7.49000e+00 1.05610e+02 4.87321e-01
7.50000e+00 1.05605e+02 4.87357e-01
7.51000e+00 1.05600e+02 4.87393e-01
7.52000e+00 1.05595e+02 4.87428e-01
7.53000e+00 1.05591e+02 4.87462e-01
7.54000e+00 1.05586e+02 4.87496e-01
7.55000e+00 1.05581e+02 4.87529e-01
7.56000e+00 1.05576e+02 4.87562e-01
7.57000e+00 1.05571e+02 4.87593e-01
7.58000e+00 1.05566e+02 4.87624e-01
7.59000e+00 1.05561e+02 4.87655e-01
7.60000e+00 1.05556e+02 4.87684e-01
7.61000e+00 1.05552e+02 4.87713e-01
7.62000e+00 1.05547e+02 4.87741e-01
7.63000e+00 1.05542e+02 4.87768e-01
7.64000e+00 1.05537e+02 4.87795e-01
7.65000e+00 1.05532e+02 4.87821e-01
7.66000e+00 1.05527e+02 4.87846e-01
7.67000e+00 1.05522e+02 4.87870e-01
7.68000e+00 1.05517e+02 4.87894e-01
7.69000e+00 1.05513e+02 4.87917e-01
7.70000e+00 1.05508e+02 4.87939e-01
7.71000e+00 1.05503e+02 4.87960e-01
7.72000e+00 1.05498e+02 4.87981e-01
7.73000e+00 1.05493e+02 4.88001e-01
7.74000e+00 1.05488e+02 4.88021e-01
7.75000e+00 1.05483e+02 4.88039e-01
7.76000e+00 1.05478e+02 4.88057e-01
7.77000e+00 1.05473e+02 4.88074e-01
7.78000e+00 1.05469e+02 4.88091e-01
7.79000e+00 1.05464e+02 4.88106e-01
7.80000e+00 1.05459e+02 4.88121e-01
7.81000e+00 1.05454e+02 4.88136e-01
7.82000e+00 1.05449e+02 4.88149e-01
7.83000e+00 1.05444e+02 4.88162e-01
7.84000e+00 1.05439e+02 4.88174e-01
7.85000e+00 1.05434e+02 4.88185e-01
7.86000e+00 1.05430e+02 4.88196e-01
7.87000e+00 1.05425e+02 4.88206e-01
7.88000e+00 1.05420e+02 4.88215e-01
7.89000e+00 1.05415e+02 4.88224e-01
7.90000e+00 1.05410e+02 4.88231e-01
7.91000e+00 1.05405e+02 4.88238e-01
7.92000e+00 1.05400e+02 4.88245e-01
7.93000e+00 1.05395e+02 4.88250e-01
7.94000e+00 1.05390e+02 4.88255e-01
7.95000e+00 1.05386e+02 4.88259e-01
7.96000e+00 1.05381e+02 4.88262e-01
7.97000e+00 1.05376e+02 4.88265e-01
7.98000e+00 1.05371e+02 4.88267e-01
7.99000e+00 1.05366e+02 4.88268e-01
8.00000e+00 1.05361e+02 4.88269e-01
8.01000e+00 1.05356e+02 4.88268e-01
8.02000e+00 1.05351e+02 4.88267e-01
8.03000e+00 1.05347e+02 4.88266e-01
8.04000e+00 1.05342e+02 4.88263e-01
8.05000e+00 1.05337e+02 4.88260e-01
8.06000e+00 1.05332e+02 4.88256e-01
8.07000e+00 1.05327e+02 4.88252e-01
8.08000e+00 1.05322e+02 4.88246e-01
8.09000e+00 1.05317e+02 4.88240e-01
8.10000e+00 1.05312e+02 4.88234e-01
8.11000e+00 1.05307e+02 4.88226e-01
8.12000e+00 1.05303e+02 4.88218e-01
8.13000e+00 1.05298e+02 4.88209e-01
8.14000e+00 1.05293e+02 4.88199e-01
8.15000e+00 1.05288e+02 4.88189e-01
8.16000e+00 1.05283e+02 4.88178e-01
8.17000e+00 1.05278e+02 4.88166e-01
8.18000e+00 1.05273e+02 4.88153e-01
8.19000e+00 1.05268e+02 4.88140e-01
8.20000e+00 1.05264e+02 4.88126e-01
8.21000e+00 1.05259e+02 4.88111e-01
8.22000e+00 1.05254e+02 4.88096e-01
8.23000e+00 1.05249e+02 4.88080e-01
8.24000e+00 1.05244e+02 4.88063e-01
8.25000e+00 1.05239e+02 4.88045e-01
8.26000e+00 1.05234e+02 4.88027e-01
8.27000e+00 1.05229e+02 4.88008e-01
8.28000e+00 1.05224e+02 4.87988e-01
8.29000e+00 1.05220e+02 4.87967e-01
8.30000e+00 1.05215e+02 4.87946e-01
8.31000e+00 1.05210e+02 4.87924e-01
8.32000e+00 1.05205e+02 4.87901e-01
8.33000e+00 1.05200e+02 4.87878e-01
8.34000e+00 1.05195e+02 4.87854e-01
8.35000e+00 1.05190e+02 4.87829e-01
8.36000e+00 1.05185e+02 4.87803e-01
8.37000e+00 1.05181e+02 4.87777e-01
8.38000e+00 1.05176e+02 4.87750e-01
8.39000e+00 1.05171e+02 4.87722e-01
8.40000e+00 1.05166e+02 4.87693e-01
8.41000e+00 1.05161e+02 4.87664e-01
8.42000e+00 1.05156e+02 4.87634e-01
8.43000e+00 1.05151e+02 4.87603e-01
8.44000e+00 1.05146e+02 4.87572e-01
8.45000e+00 1.05142e+02 4.87540e-01
8.46000e+00 1.05137e+02 4.87507e-01
8.47000e+00 1.05132e+02 4.87473e-01
8.48000e+00 1.05127e+02 4.87439e-01
8.49000e+00 1.05122e+02 4.87404e-01
8.50000e+00 1.05117e+02 4.87368e-01
8.51000e+00 1.05112e+02 4.87333e-01
8.52000e+00 1.05107e+02 4.87299e-01
8.53000e+00 1.05103e+02 4.87266e-01
8.54000e+00 1.05098e+02 4.87235e-01
8.55000e+00 1.05093e+02 4.87206e-01
8.56000e+00 1.05088e+02 4.87178e-01
8.57000e+00 1.05083e+02 4.87151e-01
8.58000e+00 1.05078e+02 4.87126e-01
8.59000e+00 1.05073e+02 4.87102e-01
8.60000e+00 1.05068e+02 4.87079e-01
8.61000e+00 1.05064e+02 4.87058e-01
8.62000e+00 1.05059e+02 4.87039e-01
8.63000e+00 1.05054e+02 4.87021e-01
8.64000e+00 1.05049e+02 4.87004e-01
8.65000e+00 1.05044e+02 4.86989e-01
8.66000e+00 1.05039e+02 4.86976e-01
8.67000e+00 1.05034e+02 4.86963e-01
8.68000e+00 1.05030e+02 4.86952e-01
8.69000e+00 1.05025e+02 4.86943e-01
8.70000e+00 1.05020e+02 4.86935e-01
8.71000e+00 1.05015e+02 4.86929e-01
8.72000e+00 1.05010e+02 4.86924e-01
8.73000e+00 1.05005e+02 4.86920e-01
8.74000e+00 1.05000e+02 4.86918e-01
8.75000e+00 1.04995e+02 4.86917e-01
8.76000e+00 1.04991e+02 4.86918e-01
8.77000e+00 1.04986e+02 4.86920e-01
8.78000e+00 1.04981e+02 4.86924e-01
8.79000e+00 1.04976e+02 4.86929e-01
8.80000e+00 1.04971e+02 4.86936e-01
8.81000e+00 1.04966e+02 4.86944e-01
8.82000e+00 1.04961e+02 4.86953e-01
8.83000e+00 1.04956e+02 4.86964e-01
8.84000e+00 1.04952e+02 4.86976e-01
8.85000e+00 1.04947e+02 4.86990e-01
8.86000e+00 1.04942e+02 4.87006e-01
8.87000e+00 1.04937e+02 4.87022e-01
8.88000e+00 1.04932e+02 4.87040e-01
8.89000e+00 1.04927e+02 4.87060e-01
8.90000e+00 1.04922e+02 4.87081e-01
8.91000e+00 1.04918e+02 4.87104e-01
8.92000e+00 1.04913e+02 4.87127e-01
8.93000e+00 1.04908e+02 4.87153e-01
8.94000e+00 1.04903e+02 4.87180e-01
8.95000e+00 1.04898e+02 4.87208e-01
8.96000e+00 1.04893e+02 4.87238e-01
8.97000e+00 1.04888e+02 4.87269e-01
8.98000e+00 1.04883e+02 4.87301e-01
8.99000e+00 1.04879e+02 4.87336e-01
9.00000e+00 1.04874e+02 4.87371e-01
9.01000e+00 1.04869e+02 4.87408e-01
9.02000e+00 1.04864e+02 4.87446e-01
9.03000e+00 1.04859e+02 4.87486e-01
9.04000e+00 1.04854e+02 4.87528e-01
9.05000e+00 1.04849e+02 4.87570e-01
9.06000e+00 1.04844e+02 4.87615e-01
9.07000e+00 1.04840e+02 4.87660e-01
9.08000e+00 1.04835e+02 4.87707e-01
9.09000e+00 1.04830e+02 4.87756e-01
9.10000e+00 1.04825e+02 4.87806e-01
9.11000e+00 1.04820e+02 4.87857e-01
9.12000e+00 1.04815e+02 4.87910e-01
9.13000e+00 1.04810e+02 4.87965e-01
9.14000e+00 1.04805e+02 4.88020e-01
9.15000e+00 1.04801e+02 4.88078e-01
9.16000e+00 1.04796e+02 4.88136e-01
9.17000e+00 1.04791e+02 4.88196e-01
9.18000e+00 1.04786e+02 4.88258e-01
9.19000e+00 1.04781e+02 4.88321e-01
9.20000e+00 1.04776e+02 4.88385e-01
9.21000e+00 1.04771e+02 4.88451e-01
9.22000e+00 1.04766e+02 4.88519e-01
9.23000e+00 1.04761e+02 4.88587e-01
9.24000e+00 1.04757e+02 4.88658e-01
9.25000e+00 1.04752e+02 4.88729e-01
9.26000e+00 1.04747e+02 4.88803e-01
9.27000e+00 1.04742e+02 4.88877e-01
9.28000e+00 1.04737e+02 4.88953e-01
9.29000e+00 1.04732e+02 4.89031e-01
9.30000e+00 1.04727e+02 4.89110e-01
9.31000e+00 1.04722e+02 4.89190e-01
9.32000e+00 1.04717e+02 4.89272e-01
9.33000e+00 1.04713e+02 4.89355e-01
9.34000e+00 1.04708e+02 4.89440e-01
9.35000e+00 1.04703e+02 4.89526e-01
9.36000e+00 1.04698e+02 4.89614e-01
9.37000e+00 1.04693e+02 4.89703e-01
9.38000e+00 1.04688e+02 4.89793e-01
9.39000e+00 1.04683e+02 4.89885e-01
9.40000e+00 1.04678e+02 4.89979e-01
9.41000e+00 1.04673e+02 4.90073e-01
9.42000e+00 1.04668e+02 4.90170e-01
9.43000e+00 1.04664e+02 4.90268e-01
9.44000e+00 1.04659e+02 4.90367e-01
9.45000e+00 1.04654e+02 4.90467e-01
9.46000e+00 1.04649e+02 4.90569e-01
9.47000e+00 1.04644e+02 4.90673e-01
9.48000e+00 1.04639e+02 4.90778e-01
9.49000e+00 1.04634e+02 4.90884e-01
9.50000e+00 1.04629e+02 4.90992e-01
9.51000e+00 1.04624e+02 4.91100e-01
9.52000e+00 1.04619e+02 4.91207e-01
9.53000e+00 1.04614e+02 4.91312e-01
9.54000e+00 1.04610e+02 4.91415e-01
9.55000e+00 1.04605e+02 4.91517e-01
9.56000e+00 1.04600e+02 4.91618e-01
9.57000e+00 1.04595e+02 4.91717e-01
9.58000e+00 1.04590e+02 4.91814e-01
9.59000e+00 1.04585e+02 4.91911e-01
9.60000e+00 1.04580e+02 4.92005e-01
9.61000e+00 1.04575e+02 4.92098e-01
9.62000e+00 1.04570e+02 4.92190e-01
9.63000e+00 1.04565e+02 4.92281e-01
9.64000e+00 1.04560e+02 4.92369e-01
9.65000e+00 1.04555e+02 4.92457e-01
9.66000e+00 1.04551e+02 4.92543e-01
9.67000e+00 1.04546e+02 4.92627e-01
9.68000e+00 1.04541e+02 4.92710e-01
9.69000e+00 1.04536e+02 4.92792e-01
9.70000e+00 1.04531e+02 4.92872e-01
9.71000e+00 1.04526e+02 4.92950e-01
9.72000e+00 1.04521e+02 4.93027e-01
9.73000e+00 1.04516e+02 4.93103e-01
9.74000e+00 1.04511e+02 4.93177e-01
9.75000e+00 1.04506e+02 4.93250e-01
9.76000e+00 1.04501e+02 4.93321e-01
9.77000e+00 1.04496e+02 4.93391e-01
9.78000e+00 1.04491e+02 4.93459e-01
9.79000e+00 1.04486e+02 4.93526e-01
9.80000e+00 1.04482e+02 4.93592e-01
9.81000e+00 1.04477e+02 4.93656e-01
9.82000e+00 1.04472e+02 4.93718e-01
9.83000e+00 1.04467e+02 4.93779e-01
9.84000e+00 1.04462e+02 4.93839e-01
9.85000e+00 1.04457e+02 4.93897e-01
9.86000e+00 1.04452e+02 4.93953e-01
9.87000e+00 1.04447e+02 4.94008e-01
9.88000e+00 1.04442e+02 4.94062e-01
9.89000e+00 1.04437e+02 4.94114e-01
9.90000e+00 1.04432e+02 4.94165e-01
9.91000e+00 1.04427e+02 4.94214e-01
9.92000e+00 1.04422e+02 4.94262e-01
9.93000e+00 1.04417e+02 4.94309e-01
9.94000e+00 1.04412e+02 4.94353e-01
9.95000e+00 1.04407e+02 4.94397e-01
9.96000e+00 1.04402e+02 4.94439e-01
9.97000e+00 1.04398e+02 4.94479e-01
9.98000e+00 1.04393e+02 4.94518e-01
9.99000e+00 1.04388e+02 4.94556e-01
1.00000e+01 1.04383e+02 4.94592e-01
1.00100e+01 1.04378e+02 4.94627e-01
1.00200e+01 1.04373e+02 4.94660e-01
1.00300e+01 1.04368e+02 4.94692e-01
1.00400e+01 1.04363e+02 4.94722e-01
1.00500e+01 1.04358e+02 4.94751e-01
1.00600e+01 1.04353e+02 4.94778e-01
1.00700e+01 1.04348e+02 4.94804e-01
1.00800e+01 1.04343e+02 4.94828e-01
1.00900e+01 1.04338e+02 4.94851e-01
1.01000e+01 1.04333e+02 4.94873e-01
1.01100e+01 1.04328e+02 4.94893e-01
1.01200e+01 1.04323e+02 4.94911e-01
1.01300e+01 1.04318e+02 4.94928e-01
1.01400e+01 1.04313e+02 4.94944e-01
1.01500e+01 1.04308e+02 4.94958e-01
1.01600e+01 1.04304e+02 4.94971e-01
1.01700e+01 1.04299e+02 4.94982e-01
1.01800e+01 1.04294e+02 4.94992e-01
1.01900e+01 1.04289e+02 4.95000e-01
1.02000e+01 1.04284e+02 4.95007e-01
1.02100e+01 1.04279e+02 4.95012e-01
1.02200e+01 1.04274e+02 4.95016e-01
1.02300e+01 1.04269e+02 4.95018e-01
1.02400e+01 1.04264e+02 4.95019e-01
1.02500e+01 1.04259e+02 4.95019e-01
1.02600e+01 1.04254e+02 4.95017e-01
1.02700e+01 1.04249e+02 4.95013e-01
1.02800e+01 1.04244e+02 4.95008e-01
1.02900e+01 1.04239e+02 4.95002e-01
1.03000e+01 1.04234e+02 4.94994e-01
1.03100e+01 1.04229e+02 4.94985e-01
1.03200e+01 1.04224e+02 4.94974e-01
1.03300e+01 1.04219e+02 4.94962e-01
1.03400e+01 1.04214e+02 4.94948e-01
1.03500e+01 1.04209e+02 4.94933e-01
1.03600e+01 1.04205e+02 4.94917e-01
1.03700e+01 1.04200e+02 4.94898e-01
1.03800e+01 1.04195e+02 4.94879e-01
1.03900e+01 1.04190e+02 4.94858e-01
1.04000e+01 1.04185e+02 4.94835e-01
1.04100e+01 1.04180e+02 4.94812e-01
1.04200e+01 1.04175e+02 4.94786e-01
1.04300e+01 1.04170e+02 4.94759e-01
1.04400e+01 1.04165e+02 4.94731e-01
1.04500e+01 1.04160e+02 4.94701e-01
1.04600e+01 1.04155e+02 4.94670e-01
1.04700e+01 1.04150e+02 4.94637e-01
1.04800e+01 1.04145e+02 4.94603e-01
1.04900e+01 1.04140e+02 4.94567e-01
1.05000e+01 1.04135e+02 4.94530e-01
1.05100e+01 1.04130e+02 4.94492e-01
1.05200e+01 1.04125e+02 4.94455e-01
1.05300e+01 1.04120e+02 4.94417e-01
1.05400e+01 1.04115e+02 4.94380e-01
1.05500e+01 1.04111e+02 4.94343e-01
1.05600e+01 1.04106e+02 4.94307e-01
1.05700e+01 1.04101e+02 4.94270e-01
1.05800e+01 1.04096e+02 4.94234e-01
1.05900e+01 1.04091e+02 4.94198e-01
1.06000e+01 1.04086e+02 4.94162e-01
1.06100e+01 1.04081e+02 4.94126e-01
1.06200e+01 1.04076e+02 4.94091e-01
1.06300e+01 1.04071e+02 4.94056e-01
1.06400e+01 1.04066e+02 4.94021e-01
1.06500e+01 1.04061e+02 4.93986e-01
1.06600e+01 1.04056e+02 4.93951e-01
1.06700e+01 1.04051e+02 4.93917e-01
1.06800e+01 1.04046e+02 4.93883e-01
1.06900e+01 1.04041e+02 4.93849e-01
1.07000e+01 1.04036e+02 4.93815e-01
1.07100e+01 1.04031e+02 4.93782e-01
1.07200e+01 1.04027e+02 4.93748e-01
1.07300e+01 1.04022e+02 4.93715e-01
1.07400e+01 1.04017e+02 4.93682e-01
1.07500e+01 1.04012e+02 4.93650e-01
1.07600e+01 1.04007e+02 4.93617e-01
1.07700e+01 1.04002e+02 4.93585e-01
1.07800e+01 1.03997e+02 4.93553e-01
1.07900e+01 1.03992e+02 4.93521e-01
1.08000e+01 1.03987e+02 4.93490e-01
1.08100e+01 1.03982e+02 4.93458e-01
1.08200e+01 1.03977e+02 4.93427e-01
1.08300e+01 1.03972e+02 4.93396e-01
1.08400e+01 1.03967e+02 4.93365e-01
1.08500e+01 1.03962e+02 4.93335e-01
1.08600e+01 1.03957e+02 4.93304e-01
1.08700e+01 1.03953e+02 4.93274e-01
1.08800e+01 1.03948e+02 4.93244e-01
1.08900e+01 1.03943e+02 4.93214e-01
1.09000e+01 1.03938e+02 4.93185e-01
1.09100e+01 1.03933e+02 4.93156e-01
1.09200e+01 1.03928e+02 4.93127e-01
1.09300e+01 1.03923e+02 4.93098e-01
1.09400e+01 1.03918e+02 4.93069e-01
1.09500e+01 1.03913e+02 4.93041e-01
1.09600e+01 1.03908e+02 4.93012e-01
1.09700e+01 1.03903e+02 4.92984e-01
1.09800e+01 1.03898e+02 4.92956e-01
1.09900e+01 1.03893e+02 4.92929e-01
1.10000e+01 1.03888e+02 4.92901e-01
1.10100e+01 1.03883e+02 4.92874e-01
1.10200e+01 1.03879e+02 4.92847e-01
1.10300e+01 1.03874e+02 4.92821e-01
1.10400e+01 1.03869e+02 4.92794e-01
1.10500e+01 1.03864e+02 4.92768e-01
1.10600e+01 1.03859e+02 4.92742e-01
1.10700e+01 1.03854e+02 4.92716e-01
1.10800e+01 1.03849e+02 4.92690e-01
1.10900e+01 1.03844e+02 4.92664e-01
1.11000e+01 1.03839e+02 4.92639e-01
1.11100e+01 1.03834e+02 4.92614e-01
1.11200e+01 1.03829e+02 4.92589e-01
1.11300e+01 1.03824e+02 4.92565e-01
1.11400e+01 1.03819e+02 4.92540e-01
1.11500e+01 1.03815e+02 4.92516e-01
1.11600e+01 1.03810e+02 4.92492e-01
1.11700e+01 1.03805e+02 4.92468e-01
1.11800e+01 1.03800e+02 4.92444e-01
1.11900e+01 1.03795e+02 4.92421e-01
1.12000e+01 1.03790e+02 4.92398e-01
1.12100e+01 1.03785e+02 4.92375e-01
1.12200e+01 1.03780e+02 4.92352e-01
1.12300e+01 1.03775e+02 4.92330e-01
1.12400e+01 1.03770e+02 4.92307e-01
1.12500e+01 1.03765e+02 4.92285e-01
1.12600e+01 1.03760e+02 4.92263e-01
1.12700e+01 1.03755e+02 4.92242e-01
1.12800e+01 1.03750e+02 4.92220e-01
1.12900e+01 1.03746e+02 4.92199e-01
1.13000e+01 1.03741e+02 4.92178e-01
1.13100e+01 1.03736e+02 4.92157e-01
1.13200e+01 1.03731e+02 4.92136e-01
1.13300e+01 1.03726e+02 4.92116e-01
1.13400e+01 1.03721e+02 4.92096e-01
1.13500e+01 1.03716e+02 4.92076e-01
1.13600e+01 1.03711e+02 4.92056e-01
1.13700e+01 1.03706e+02 4.92036e-01
1.13800e+01 1.03701e+02 4.92017e-01
1.13900e+01 1.03696e+02 4.91998e-01
1.14000e+01 1.03691e+02 4.91979e-01
1.14100e+01 1.03687e+02 4.91960e-01
1.14200e+01 1.03682e+02 4.91942e-01
1.14300e+01 1.03677e+02 4.91923e-01
1.14400e+01 1.03672e+02 4.91905e-01
1.14500e+01 1.03667e+02 4.91887e-01
1.14600e+01 1.03662e+02 4.91870e-01
1.14700e+01 1.03657e+02 4.91852e-01
1.14800e+01 1.03652e+02 4.91835e-01
1.14900e+01 1.03647e+02 4.91818e-01
1.15000e+01 1.03642e+02 4.91801e-01
1.15100e+01 1.03637e+02 4.91785e-01
1.15200e+01 1.03632e+02 4.91770e-01
1.15300e+01 1.03628e+02 4.91756e-01
1.15400e+01 1.03623e+02 4.91744e-01
1.15500e+01 1.03618e+02 4.91733e-01
1.15600e+01 1.03613e+02 4.91723e-01
1.15700e+01 1.03608e+02 4.91714e-01
1.15800e+01 1.03603e+02 4.91706e-01
1.15900e+01 1.03598e+02 4.91700e-01
1.16000e+01 1.03593e+02 4.91695e-01
1.16100e+01 1.03588e+02 4.91691e-01
1.16200e+01 1.03583e+02 4.91688e-01
1.16300e+01 1.03578e+02 4.91687e-01
1.16400e+01 1.03573e+02 4.91686e-01
1.16500e+01 1.03568e+02 4.91687e-01
1.16600e+01 1.03564e+02 4.91690e-01
1.16700e+01 1.03559e+02 4.91693e-01
1.16800e+01 1.03554e+02 4.91698e-01
1.16900e+01 1.03549e+02 4.91703e-01
1.17000e+01 1.03544e+02 4.91710e-01
1.17100e+01 1.03539e+02 4.91719e-01
1.17200e+01 1.03534e+02 4.91728e-01
1.17300e+01 1.03529e+02 4.91739e-01
1.17400e+01 1.03524e+02 4.91751e-01
1.17500e+01 1.03519e+02 4.91764e-01
1.17600e+01 1.03514e+02 4.91778e-01
1.17700e+01 1.03509e+02 4.91794e-01
1.17800e+01 1.03505e+02 4.91811e-01
1.17900e+01 1.03500e+02 4.91829e-01
1.18000e+01 1.03495e+02 4.91848e-01
1.18100e+01 1.03490e+02 4.91869e-01
1.18200e+01 1.03485e+02 4.91890e-01
1.18300e+01 1.03480e+02 4.91913e-01
1.18400e+01 1.03475e+02 4.91937e-01
1.18500e+01 1.03470e+02 4.91963e-01
1.18600e+01 1.03465e+02 4.91989e-01
1.18700e+01 1.03460e+02 4.92017e-01
1.18800e+01 1.03455e+02 4.92046e-01
1.18900e+01 1.03450e+02 4.92076e-01
1.19000e+01 1.03446e+02 4.92108e-01
1.19100e+01 1.03441e+02 4.92140e-01
1.19200e+01 1.03436e+02 4.92174e-01
1.19300e+01 1.03431e+02 4.92209e-01
1.19400e+01 1.03426e+02 4.92246e-01
1.19500e+01 1.03421e+02 4.92283e-01
1.19600e+01 1.03416e+02 4.92322e-01
1.19700e+01 1.03411e+02 4.92362e-01
1.19800e+01 1.03406e+02 4.92403e-01
1.19900e+01 1.03401e+02 4.92446e-01
1.20000e+01 1.03396e+02 4.92489e-01
1.20100e+01 1.03391e+02 4.92534e-01
1.20200e+01 1.03386e+02 4.92580e-01
1.20300e+01 1.03382e+02 4.92627e-01
1.20400e+01 1.03377e+02 4.92676e-01
1.20500e+01 1.03372e+02 4.92726e-01
1.20600e+01 1.03367e+02 4.92777e-01
1.20700e+01 1.03362e+02 4.92829e-01
1.20800e+01 1.03357e+02 4.92882e-01
1.20900e+01 1.03352e+02 4.92937e-01
1.21000e+01 1.03347e+02 4.92993e-01
1.21100e+01 1.03342e+02 4.93050e-01
1.21200e+01 1.03337e+02 4.93108e-01
1.21300e+01 1.03332e+02 4.93167e-01
1.21400e+01 1.03327e+02 4.93228e-01
1.21500e+01 1.03322e+02 4.93290e-01
1.21600e+01 1.03317e+02 4.93353e-01
1.21700e+01 1.03313e+02 4.93418e-01
1.21800e+01 1.03308e+02 4.93483e-01
1.21900e+01 1.03303e+02 4.93550e-01
1.22000e+01 1.03298e+02 4.93618e-01
1.22100e+01 1.03293e+02 4.93687e-01
1.22200e+01 1.03288e+02 4.93758e-01
1.22300e+01 1.03283e+02 4.93829e-01
1.22400e+01 1.03278e+02 4.93902e-01
1.22500e+01 1.03273e+02 4.93976e-01
1.22600e+01 1.03268e+02 4.94052e-01
1.22700e+01 1.03263e+02 4.94128e-01
1.22800e+01 1.03258e+02 4.94206e-01
1.22900e+01 1.03253e+02 4.94285e-01
1.23000e+01 1.03248e+02 4.94365e-01
1.23100e+01 1.03243e+02 4.94447e-01
1.23200e+01 1.03238e+02 4.94529e-01
1.23300e+01 1.03233e+02 4.94613e-01
1.23400e+01 1.03229e+02 4.94698e-01
1.23500e+01 1.03224e+02 4.94785e-01
1.23600e+01 1.03219e+02 4.94872e-01
1.23700e+01 1.03214e+02 4.94961e-01
1.23800e+01 1.03209e+02 4.95051e-01
1.23900e+01 1.03204e+02 4.95142e-01
1.24000e+01 1.03199e+02 4.95235e-01
1.24100e+01 1.03194e+02 4.95328e-01
1.24200e+01 1.03189e+02 4.95423e-01
1.24300e+01 1.03184e+02 4.95519e-01
1.24400e+01 1.03179e+02 4.95617e-01
1.24500e+01 1.03174e+02 4.95715e-01
1.24600e+01 1.03169e+02 4.95815e-01
1.24700e+01 1.03164e+02 4.95916e-01
1.24800e+01 1.03159e+02 4.96018e-01
1.24900e+01 1.03154e+02 4.96121e-01
1.25000e+01 1.03149e+02 4.96226e-01
1.25100e+01 1.03144e+02 4.96330e-01
1.25200e+01 1.03139e+02 4.96433e-01
1.25300e+01 1.03134e+02 4.96535e-01
1.25400e+01 1.03129e+02 4.96635e-01
1.25500e+01 1.03124e+02 4.96733e-01
1.25600e+01 1.03119e+02 4.96830e-01
1.25700e+01 1.03114e+02 4.96926e-01
1.25800e+01 1.03110e+02 4.97020e-01
1.25900e+01 1.03105e+02 4.97113e-01
1.26000e+01 1.03100e+02 4.97204e-01
1.26100e+01 1.03095e+02 4.97293e-01
1.26200e+01 1.03090e+02 4.97381e-01
1.26300e+01 1.03085e+02 4.97468e-01
1.26400e+01 1.03080e+02 4.97553e-01
1.26500e+01 1.03075e+02 4.97637e-01
1.26600e+01 1.03070e+02 4.97719e-01
1.26700e+01 1.03065e+02 4.97799e-01
1.26800e+01 1.03060e+02 4.97879e-01
1.26900e+01 1.03055e+02 4.97956e-01
1.27000e+01 1.03050e+02 4.98032e-01
1.27100e+01 1.03045e+02 4.98107e-01
1.27200e+01 1.03040e+02 4.98180e-01
1.27300e+01 1.03035e+02 4.98252e-01
1.27400e+01 1.03030e+02 4.98322e-01
1.27500e+01 1.03025e+02 4.98391e-01
1.27600e+01 1.03020e+02 4.98458e-01
1.27700e+01 1.03015e+02 4.98524e-01
1.27800e+01 1.03010e+02 4.98588e-01
1.27900e+01 1.03005e+02 4.98651e-01
1.28000e+01 1.03000e+02 4.98712e-01
1.28100e+01 1.02995e+02 4.98772e-01
1.28200e+01 1.02990e+02 4.98831e-01
1.28300e+01 1.02985e+02 4.98887e-01
1.28400e+01 1.02980e+02 4.98943e-01
1.28500e+01 1.02975e+02 4.98997e-01
1.28600e+01 1.02970e+02 4.99049e-01
1.28700e+01 1.02965e+02 4.99100e-01
1.28800e+01 1.02960e+02 4.99149e-01
1.28900e+01 1.02955e+02 4.99197e-01
1.29000e+01 1.02950e+02 4.99243e-01
1.29100e+01 1.02945e+02 4.99288e-01
1.29200e+01 1.02940e+02 4.99332e-01
1.29300e+01 1.02935e+02 4.99374e-01
1.29400e+01 1.02930e+02 4.99414e-01
1.29500e+01 1.02925e+02 4.99453e-01
1.29600e+01 1.02920e+02 4.99491e-01
1.29700e+01 1.02915e+02 4.99527e-01
1.29800e+01 1.02910e+02 4.99561e-01
1.29900e+01 1.02905e+02 4.99594e-01
1.30000e+01 1.02900e+02 4.99626e-01
1.30100e+01 1.02895e+02 4.99656e-01
1.30200e+01 1.02890e+02 4.99684e-01
1.30300e+01 1.02885e+02 4.99711e-01
1.30400e+01 1.02880e+02 4.99737e-01
1.30500e+01 1.02875e+02 4.99761e-01
1.30600e+01 1.02870e+02 4.99783e-01
1.30700e+01 1.02865e+02 4.99804e-01
1.30800e+01 1.02860e+02 4.99824e-01
1.30900e+01 1.02855e+02 4.99842e-01
1.31000e+01 1.02850e+02 4.99859e-01
1.31100e+01 1.02845e+02 4.99874e-01
1.31200e+01 1.02840e+02 4.99888e-01
1.31300e+01 1.02835e+02 4.99900e-01
1.31400e+01 1.02830e+02 4.99910e-01
1.31500e+01 1.02825e+02 4.99920e-01
1.31600e+01 1.02820e+02 4.99927e-01
1.31700e+01 1.02815e+02 4.99933e-01
1.31800e+01 1.02810e+02 4.99938e-01
1.31900e+01 1.02805e+02 4.99941e-01
1.32000e+01 1.02800e+02 4.99943e-01
1.32100e+01 1.02795e+02 4.99943e-01
1.32200e+01 1.02790e+02 4.99942e-01
1.32300e+01 1.02785e+02 4.99939e-01
1.32400e+01 1.02780e+02 4.99935e-01
1.32500e+01 1.02775e+02 4.99929e-01
1.32600e+01 1.02770e+02 4.99922e-01
1.32700e+01 1.02765e+02 4.99914e-01
1.32800e+01 1.02760e+02 4.99903e-01
1.32900e+01 1.02755e+02 4.99892e-01
1.33000e+01 1.02750e+02 4.99878e-01
1.33100e+01 1.02745e+02 4.99864e-01
1.33200e+01 1.02740e+02 4.99848e-01
1.33300e+01 1.02735e+02 4.99830e-01
1.33400e+01 1.02730e+02 4.99811e-01
1.33500e+01 1.02725e+02 4.99790e-01
1.33600e+01 1.02720e+02 4.99768e-01
1.33700e+01 1.02715e+02 4.99745e-01
1.33800e+01 1.02710e+02 4.99720e-01
1.33900e+01 1.02705e+02 4.99693e-01
1.34000e+01 1.02700e+02 4.99665e-01
1.34100e+01 1.02695e+02 4.99635e-01
1.34200e+01 1.02690e+02 4.99604e-01
1.34300e+01 1.02685e+02 4.99572e-01
1.34400e+01 1.02680e+02 4.99538e-01
1.34500e+01 1.02675e+02 4.99502e-01
1.34600e+01 1.02670e+02 4.99465e-01
1.34700e+01 1.02665e+02 4.99427e-01
1.34800e+01 1.02660e+02 4.99387e-01
1.34900e+01 1.02655e+02 4.99346e-01
1.35000e+01 1.02650e+02 4.99303e-01
1.35100e+01 1.02645e+02 4.99259e-01
1.35200e+01 1.02640e+02 4.99217e-01
1.35300e+01 1.02635e+02 4.99177e-01
1.35400e+01 1.02630e+02 4.99137e-01
1.35500e+01 1.02625e+02 4.99098e-01
1.35600e+01 1.02620e+02 4.99061e-01
1.35700e+01 1.02615e+02 4.99025e-01
1.35800e+01 1.02610e+02 4.98989e-01
1.35900e+01 1.02605e+02 4.98955e-01
1.36000e+01 1.02600e+02 4.98923e-01
1.36100e+01 1.02595e+02 4.98891e-01
1.36200e+01 1.02590e+02 4.98860e-01
1.36300e+01 1.02585e+02 4.98831e-01
1.36400e+01 1.02580e+02 4.98802e-01
1.36500e+01 1.02575e+02 4.98775e-01
1.36600e+01 1.02570e+02 4.98749e-01
1.36700e+01 1.02565e+02 4.98724e-01
1.36800e+01 1.02560e+02 4.98700e-01
1.36900e+01 1.02555e+02 4.98678e-01
1.37000e+01 1.02550e+02 4.98656e-01
1.37100e+01 1.02545e+02 4.98636e-01
1.37200e+01 1.02540e+02 4.98617e-01
1.37300e+01 1.02536e+02 4.98598e-01
1.37400e+01 1.02531e+02 4.98582e-01
1.37500e+01 1.02526e+02 4.98566e-01
1.37600e+01 1.02521e+02 4.98551e-01
1.37700e+01 1.02516e+02 4.98537e-01
1.37800e+01 1.02511e+02 4.98525e-01
1.37900e+01 1.02506e+02 4.98514e-01
1.38000e+01 1.02501e+02 4.98504e-01
1.38100e+01 1.02496e+02 4.98495e-01
1.38200e+01 1.02491e+02 4.98487e-01
1.38300e+01 1.02486e+02 4.98480e-01
1.38400e+01 1.02481e+02 4.98474e-01
1.38500e+01 1.02476e+02 4.98470e-01
1.38600e+01 1.02471e+02 4.98467e-01
1.38700e+01 1.02466e+02 4.98464e-01
1.38800e+01 1.02461e+02 4.98463e-01
1.38900e+01 1.02456e+02 4.98463e-01
1.39000e+01 1.02451e+02 4.98465e-01
1.39100e+01 1.02446e+02 4.98467e-01
1.39200e+01 1.02441e+02 4.98470e-01
1.39300e+01 1.02436e+02 4.98475e-01
1.39400e+01 1.02431e+02 4.98481e-01
1.39500e+01 1.02426e+02 4.98488e-01
1.39600e+01 1.02421e+02 4.98496e-01
1.39700e+01 1.02416e+02 4.98505e-01
1.39800e+01 1.02411e+02 4.98515e-01
1.39900e+01 1.02406e+02 4.98527e-01
1.40000e+01 1.02401e+02 4.98539e-01
1.40100e+01 1.02396e+02 4.98553e-01
1.40200e+01 1.02391e+02 4.98568e-01
1.40300e+01 1.02386e+02 4.98584e-01
1.40400e+01 1.02381e+02 4.98601e-01
1.40500e+01 1.02376e+02 4.98619e-01
1.40600e+01 1.02371e+02 4.98639e-01
1.40700e+01 1.02366e+02 4.98659e-01
1.40800e+01 1.02361e+02 4.98681e-01
1.40900e+01 1.02356e+02 4.98704e-01
1.41000e+01 1.02351e+02 4.98728e-01
1.41100e+01 1.02346e+02 4.98753e-01
1.41200e+01 1.02341e+02 4.98779e-01
1.41300e+01 1.02336e+02 4.98806e-01
1.41400e+01 1.02331e+02 4.98835e-01
1.41500e+01 1.02326e+02 4.98865e-01
1.41600e+01 1.02321e+02 4.98895e-01
1.41700e+01 1.02316e+02 4.98927e-01
1.41800e+01 1.02311e+02 4.98960e-01
1.41900e+01 1.02306e+02 4.98995e-01
1.42000e+01 1.02301e+02 4.99030e-01
1.42100e+01 1.02296e+02 4.99066e-01
1.42200e+01 1.02291e+02 4.99104e-01
1.42300e+01 1.02286e+02 4.99143e-01
1.42400e+01 1.02281e+02 4.99183e-01
1.42500e+01 1.02276e+02 4.99224e-01
1.42600e+01 1.02271e+02 4.99266e-01
1.42700e+01 1.02266e+02 4.99309e-01
1.42800e+01 1.02261e+02 4.99353e-01
1.42900e+01 1.02256e+02 4.99399e-01
1.43000e+01 1.02251e+02 4.99446e-01
1.43100e+01 1.02246e+02 4.99493e-01
1.43200e+01 1.02241e+02 4.99542e-01
1.43300e+01 1.02236e+02 4.99593e-01
1.43400e+01 1.02231e+02 4.99644e-01
1.43500e+01 1.02226e+02 4.99696e-01
1.43600e+01 1.02221e+02 4.99750e-01
1.43700e+01 1.02216e+02 4.99804e-01
1.43800e+01 1.02211e+02 4.99860e-01
1.43900e+01 1.02206e+02 4.99917e-01
1.44000e+01 1.02201e+02 4.99975e-01
1.44100e+01 1.02196e+02 5.00034e-01
1.44200e+01 1.02191e+02 5.00095e-01
1.44300e+01 1.02186e+02 5.00156e-01
1.44400e+01 1.02181e+02 5.00219e-01
1.44500e+01 1.02176e+02 5.00282e-01
1.44600e+01 1.02171e+02 5.00347e-01
1.44700e+01 1.02166e+02 5.00413e-01
1.44800e+01 1.02161e+02 5.00481e-01
1.44900e+01 1.02156e+02 5.00549e-01
1.45000e+01 1.02151e+02 5.00618e-01
1.45100e+01 1.02146e+02 5.00688e-01
1.45200e+01 1.02141e+02 5.00756e-01
1.45300e+01 1.02136e+02 5.00823e-01
1.45400e+01 1.02131e+02 5.00888e-01
1.45500e+01 1.02126e+02 5.00953e-01
1.45600e+01 1.02121e+02 5.01016e-01
1.45700e+01 1.02116e+02 5.01077e-01
1.45800e+01 1.02111e+02 5.01138e-01
1.45900e+01 1.02106e+02 5.01197e-01
1.46000e+01 1.02101e+02 5.01255e-01
1.46100e+01 1.02096e+02 5.01312e-01
1.46200e+01 1.02091e+02 5.01368e-01
1.46300e+01 1.02086e+02 5.01422e-01
1.46400e+01 1.02081e+02 5.01475e-01
1.46500e+01 1.02076e+02 5.01527e-01
1.46600e+01 1.02071e+02 5.01577e-01
1.46700e+01 1.02066e+02 5.01626e-01
1.46800e+01 1.02061e+02 5.01674e-01
1.46900e+01 1.02056e+02 5.01721e-01
1.47000e+01 1.02051e+02 5.01767e-01
1.47100e+01 1.02046e+02 5.01811e-01
1.47200e+01 1.02041e+02 5.01854e-01
1.47300e+01 1.02036e+02 5.01895e-01
1.47400e+01 1.02031e+02 5.01936e-01
1.47500e+01 1.02026e+02 5.01975e-01
1.47600e+01 1.02021e+02 5.02013e-01
1.47700e+01 1.02016e+02 5.02050e-01
1.47800e+01 1.02011e+02 5.02085e-01
1.47900e+01 1.02006e+02 5.02119e-01
1.48000e+01 1.02001e+02 5.02152e-01
1.48100e+01 1.01996e+02 5.02184e-01
1.48200e+01 1.01991e+02 5.02214e-01
1.48300e+01 1.01986e+02 5.02243e-01
1.48400e+01 1.01981e+02 5.02271e-01
1.48500e+01 1.01976e+02 5.02298e-01
1.48600e+01 1.01971e+02 5.02323e-01
1.48700e+01 1.01966e+02 5.02347e-01
1.48800e+01 1.01961e+02 5.02370e-01
1.48900e+01 1.01956e+02 5.02391e-01
1.49000e+01 1.01951e+02 5.02412e-01
1.49100e+01 1.01946e+02 5.02431e-01
1.49200e+01 1.01941e+02 5.02448e-01
1.49300e+01 1.01935e+02 5.02465e-01
1.49400e+01 1.01930e+02 5.02480e-01
1.49500e+01 1.01925e+02 5.02494e-01
1.49600e+01 1.01920e+02 5.02507e-01
1.49700e+01 1.01915e+02 5.02518e-01
1.49800e+01 1.01910e+02 5.02529e-01
1.49900e+01 1.01905e+02 5.02538e-01
1.50000e+01 1.01900e+02 5.02545e-01
1.50100e+01 1.01895e+02 5.02552e-01
1.50200e+01 1.01890e+02 5.02557e-01
1.50300e+01 1.01885e+02 5.02561e-01
1.50400e+01 1.01880e+02 5.02564e-01
1.50500e+01 1.01875e+02 5.02565e-01
1.50600e+01 1.01870e+02 5.02565e-01
1.50700e+01 1.01865e+02 5.02564e-01
1.50800e+01 1.01860e+02 5.02562e-01
1.50900e+01 1.01855e+02 5.02558e-01
1.51000e+01 1.01850e+02 5.02553e-01
1.51100e+01 1.01845e+02 5.02547e-01
1.51200e+01 1.01840e+02 5.02540e-01
1.51300e+01 1.01835e+02 5.02531e-01
1.51400e+01 1.01830e+02 5.02521e-01
1.51500e+01 1.01825e+02 5.02510e-01
1.51600e+01 1.01820e+02 5.02498e-01
1.51700e+01 1.01815e+02 5.02484e-01
1.51800e+01 1.01810e+02 5.02469e-01
1.51900e+01 1.01805e+02 5.02453e-01
1.52000e+01 1.01800e+02 5.02435e-01
1.52100e+01 1.01795e+02 5.02417e-01
1.52200e+01 1.01790e+02 5.02397e-01
1.52300e+01 1.01785e+02 5.02375e-01
1.52400e+01 1.01780e+02 5.02353e-01
1.52500e+01 1.01775e+02 5.02329e-01
1.52600e+01 1.01770e+02 5.02304e-01
1.52700e+01 1.01765e+02 5.02278e-01
1.52800e+01 1.01760e+02 5.02250e-01
1.52900e+01 1.01755e+02 5.02222e-01
1.53000e+01 1.01750e+02 5.02192e-01
1.53100e+01 1.01745e+02 5.02160e-01
1.53200e+01 1.01740e+02 5.02128e-01
1.53300e+01 1.01735e+02 5.02094e-01
1.53400e+01 1.01729e+02 5.02059e-01
1.53500e+01 1.01724e+02 5.02022e-01
1.53600e+01 1.01719e+02 5.01985e-01
1.53700e+01 1.01714e+02 5.01946e-01
1.53800e+01 1.01709e+02 5.01906e-01
1.53900e+01 1.01704e+02 5.01865e-01
1.54000e+01 1.01699e+02 5.01822e-01
1.54100e+01 1.01694e+02 5.01778e-01
1.54200e+01 1.01689e+02 5.01733e-01
1.54300e+01 1.01684e+02 5.01687e-01
1.54400e+01 1.01679e+02 5.01639e-01
1.54500e+01 1.01674e+02 5.01590e-01
1.54600e+01 1.01669e+02 5.01540e-01
1.54700e+01 1.01664e+02 5.01488e-01
1.54800e+01 1.01659e+02 5.01436e-01
1.54900e+01 1.01654e+02 5.01382e-01
1.55000e+01 1.01649e+02 5.01327e-01
1.55100e+01 1.01644e+02 5.01271e-01
1.55200e+01 1.01639e+02 5.01218e-01
1.55300e+01 1.01634e+02 5.01166e-01
1.55400e+01 1.01629e+02 5.01115e-01
1.55500e+01 1.01624e+02 5.01066e-01
1.55600e+01 1.01619e+02 5.01018e-01
1.55700e+01 1.01614e+02 5.00972e-01
1.55800e+01 1.01609e+02 5.00928e-01
1.55900e+01 1.01604e+02 5.00885e-01
1.56000e+01 1.01599e+02 5.00843e-01
1.56100e+01 1.01594e+02 5.00803e-01
1.56200e+01 1.01589e+02 5.00764e-01
1.56300e+01 1.01584e+02 5.00727e-01
1.56400e+01 1.01579e+02 5.00692e-01
1.56500e+01 1.01574e+02 5.00657e-01
1.56600e+01 1.01569e+02 5.00625e-01
1.56700e+01 1.01564e+02 5.00594e-01
1.56800e+01 1.01559e+02 5.00564e-01
1.56900e+01 1.01554e+02 5.00536e-01
1.57000e+01 1.01549e+02 5.00509e-01
1.57100e+01 1.01544e+02 5.00484e-01
1.57200e+01 1.01539e+02 5.00460e-01
1.57300e+01 1.01534e+02 5.00438e-01
1.57400e+01 1.01529e+02 5.00418e-01
1.57500e+01 1.01524e+02 5.00398e-01
1.57600e+01 1.01519e+02 5.00381e-01
1.57700e+01 1.01514e+02 5.00365e-01
1.57800e+01 1.01509e+02 5.00350e-01
1.57900e+01 1.01504e+02 5.00337e-01
1.58000e+01 1.01499e+02 5.00325e-01
1.58100e+01 1.01494e+02 5.00315e-01
1.58200e+01 1.01489e+02 5.00306e-01
1.58300e+01 1.01484e+02 5.00299e-01
1.58400e+01 1.01479e+02 5.00293e-01
1.58500e+01 1.01474e+02 5.00289e-01
1.58600e+01 1.01469e+02 5.00286e-01
1.58700e+01 1.01464e+02 5.00285e-01
1.58800e+01 1.01459e+02 5.00285e-01
1.58900e+01 1.01454e+02 5.00287e-01
1.59000e+01 1.01449e+02 5.00290e-01
1.59100e+01 1.01444e+02 5.00295e-01
1.59200e+01 1.01439e+02 5.00301e-01
1.59300e+01 1.01434e+02 5.00309e-01
1.59400e+01 1.01429e+02 5.00318e-01
1.59500e+01 1.01424e+02 5.00329e-01
1.59600e+01 1.01419e+02 5.00342e-01
1.59700e+01 1.01414e+02 5.00355e-01
1.59800e+01 1.01409e+02 5.00371e-01
1.59900e+01 1.01404e+02 5.00387e-01
1.60000e+01 1.01399e+02 5.00406e-01
1.60100e+01 1.01394e+02 5.00425e-01
1.60200e+01 1.01389e+02 5.00446e-01
1.60300e+01 1.01384e+02 5.00469e-01
1.60400e+01 1.01379e+02 5.00493e-01
1.60500e+01 1.01374e+02 5.00519e-01
1.60600e+01 1.01369e+02 5.00546e-01
1.60700e+01 1.01364e+02 5.00575e-01
1.60800e+01 1.01359e+02 5.00605e-01
1.60900e+01 1.01354e+02 5.00637e-01
1.61000e+01 1.01349e+02 5.00670e-01
1.61100e+01 1.01344e+02 5.00705e-01
1.61200e+01 1.01339e+02 5.00741e-01
1.61300e+01 1.01334e+02 5.00779e-01
1.61400e+01 1.01329e+02 5.00818e-01
1.61500e+01 1.01324e+02 5.00859e-01
1.61600e+01 1.01319e+02 5.00901e-01
1.61700e+01 1.01314e+02 5.00945e-01
1.61800e+01 1.01309e+02 5.00990e-01
1.61900e+01 1.01304e+02 5.01036e-01
1.62000e+01 1.01299e+02 5.01085e-01
1.62100e+01 1.01294e+02 5.01134e-01
1.62200e+01 1.01289e+02 5.01186e-01
1.62300e+01 1.01284e+02 5.01238e-01
1.62400e+01 1.01279e+02 5.01292e-01
1.62500e+01 1.01274e+02 5.01348e-01
1.62600e+01 1.01269e+02 5.01405e-01
1.62700e+01 1.01264e+02 5.01464e-01
1.62800e+01 1.01259e+02 5.01524e-01
1.62900e+01 1.01254e+02 5.01586e-01
1.63000e+01 1.01249e+02 5.01649e-01
1.63100e+01 1.01244e+02 5.01713e-01
1.63200e+01 1.01239e+02 5.01779e-01
1.63300e+01 1.01234e+02 5.01847e-01
1.63400e+01 1.01229e+02 5.01916e-01
1.63500e+01 1.01224e+02 5.01987e-01
1.63600e+01 1.01219e+02 5.02059e-01
1.63700e+01 1.01214e+02 5.02133e-01
1.63800e+01 1.01209e+02 5.02208e-01
1.63900e+01 1.01203e+02 5.02284e-01
1.64000e+01 1.01198e+02 5.02362e-01
1.64100e+01 1.01193e+02 5.02442e-01
1.64200e+01 1.01188e+02 5.02523e-01
1.64300e+01 1.01183e+02 5.02606e-01
1.64400e+01 1.01178e+02 5.02690e-01
1.64500e+01 1.01173e+02 5.02775e-01
1.64600e+01 1.01168e+02 5.02862e-01
1.64700e+01 1.01163e+02 5.02951e-01
1.64800e+01 1.01158e+02 5.03041e-01
1.64900e+01 1.01153e+02 5.03133e-01
1.65000e+01 1.01148e+02 5.03226e-01
1.65100e+01 1.01143e+02 5.03319e-01
1.65200e+01 1.01138e+02 5.03411e-01
1.65300e+01 1.01133e+02 5.03502e-01
1.65400e+01 1.01128e+02 5.03592e-01
1.65500e+01 1.01123e+02 5.03681e-01
1.65600e+01 1.01118e+02 5.03768e-01
1.65700e+01 1.01113e+02 5.03855e-01
1.65800e+01 1.01108e+02 5.03940e-01
1.65900e+01 1.01103e+02 5.04024e-01
1.66000e+01 1.01098e+02 5.04108e-01
1.66100e+01 1.01093e+02 5.04190e-01
1.66200e+01 1.01088e+02 5.04270e-01
1.66300e+01 1.01083e+02 5.04350e-01
1.66400e+01 1.01078e+02 5.04429e-01
1.66500e+01 1.01073e+02 5.04506e-01
1.66600e+01 1.01068e+02 5.04583e-01
1.66700e+01 1.01063e+02 5.04658e-01
1.66800e+01 1.01057e+02 5.04732e-01
1.66900e+01 1.01052e+02 5.04805e-01
1.67000e+01 1.01047e+02 5.04877e-01
1.67100e+01 1.01042e+02 5.04947e-01
1.67200e+01 1.01037e+02 5.05017e-01
1.67300e+01 1.01032e+02 5.05085e-01
1.67400e+01 1.01027e+02 5.05153e-01
1.67500e+01 1.01022e+02 5.05219e-01
1.67600e+01 1.01017e+02 5.05284e-01
1.67700e+01 1.01012e+02 5.05348e-01
1.67800e+01 1.01007e+02 5.05411e-01
1.67900e+01 1.01002e+02 5.05472e-01
1.68000e+01 1.00997e+02 5.05533e-01
1.68100e+01 1.00992e+02 5.05592e-01
1.68200e+01 1.00987e+02 5.05651e-01
1.68300e+01 1.00982e+02 5.05708e-01
1.68400e+01 1.00977e+02 5.05764e-01
1.68500e+01 1.00972e+02 5.05819e-01
1.68600e+01 1.00967e+02 5.05873e-01
1.68700e+01 1.00961e+02 5.05925e-01
1.68800e+01 1.00956e+02 5.05977e-01
1.68900e+01 1.00951e+02 5.06027e-01
1.69000e+01 1.00946e+02 5.06076e-01
1.69100e+01 1.00941e+02 5.06125e-01
1.69200e+01 1.00936e+02 5.06172e-01
1.69300e+01 1.00931e+02 5.06217e-01
1.69400e+01 1.00926e+02 5.06262e-01
1.69500e+01 1.00921e+02 5.06306e-01
1.69600e+01 1.00916e+02 5.06348e-01
1.69700e+01 1.00911e+02 5.06390e-01
1.69800e+01 1.00906e+02 5.06430e-01
1.69900e+01 1.00901e+02 5.06469e-01
1.70000e+01 1.00896e+02 5.06507e-01
1.70100e+01 1.00891e+02 5.06544e-01
1.70200e+01 1.00886e+02 5.06580e-01
1.70300e+01 1.00880e+02 5.06614e-01
1.70400e+01 1.00875e+02 5.06648e-01
1.70500e+01 1.00870e+02 5.06680e-01
1.70600e+01 1.00865e+02 5.06711e-01
1.70700e+01 1.00860e+02 5.06741e-01
1.70800e+01 1.00855e+02 5.06770e-01
1.70900e+01 1.00850e+02 5.06798e-01
1.71000e+01 1.00845e+02 5.06825e-01
1.71100e+01 1.00840e+02 5.06851e-01
1.71200e+01 1.00835e+02 5.06875e-01
1.71300e+01 1.00830e+02 5.06898e-01
1.71400e+01 1.00825e+02 5.06921e-01
1.71500e+01 1.00820e+02 5.06942e-01
1.71600e+01 1.00815e+02 5.06962e-01
1.71700e+01 1.00809e+02 5.06980e-01
1.71800e+01 1.00804e+02 5.06998e-01
1.71900e+01 1.00799e+02 5.07015e-01
1.72000e+01 1.00794e+02 5.07030e-01
1.72100e+01 1.00789e+02 5.07044e-01
1.72200e+01 1.00784e+02 5.07058e-01
1.72300e+01 1.00779e+02 5.07070e-01
1.72400e+01 1.00774e+02 5.07081e-01
1.72500e+01 1.00769e+02 5.07090e-01
1.72600e+01 1.00764e+02 5.07099e-01
1.72700e+01 1.00759e+02 5.07107e-01
1.72800e+01 1.00754e+02 5.07113e-01
1.72900e+01 1.00749e+02 5.07118e-01
1.73000e+01 1.00744e+02 5.07123e-01
1.73100e+01 1.00738e+02 5.07126e-01
1.73200e+01 1.00733e+02 5.07128e-01
1.73300e+01 1.00728e+02 5.07128e-01
1.73400e+01 1.00723e+02 5.07128e-01
1.73500e+01 1.00718e+02 5.07126e-01
1.73600e+01 1.00713e+02 5.07124e-01
1.73700e+01 1.00708e+02 5.07120e-01
1.73800e+01 1.00703e+02 5.07115e-01
1.73900e+01 1.00698e+02 5.07109e-01
1.74000e+01 1.00693e+02 5.07102e-01
1.74100e+01 1.00688e+02 5.07094e-01
1.74200e+01 1.00683e+02 5.07085e-01
1.74300e+01 1.00678e+02 5.07074e-01
1.74400e+01 1.00673e+02 5.07062e-01
1.74500e+01 1.00668e+02 5.07050e-01
1.74600e+01 1.00662e+02 5.07036e-01
1.74700e+01 1.00657e+02 5.07021e-01
1.74800e+01 1.00652e+02 5.07005e-01
1.74900e+01 1.00647e+02 5.06987e-01
1.75000e+01 1.00642e+02 5.06969e-01
1.75100e+01 1.00637e+02 5.06950e-01
1.75200e+01 1.00632e+02 5.06932e-01
1.75300e+01 1.00627e+02 5.06913e-01
1.75400e+01 1.00622e+02 5.06895e-01
1.75500e+01 1.00617e+02 5.06877e-01
1.75600e+01 1.00612e+02 5.06860e-01
1.75700e+01 1.00607e+02 5.06843e-01
1.75800e+01 1.00602e+02 5.06826e-01
1.75900e+01 1.00597e+02 5.06809e-01
1.76000e+01 1.00591e+02 5.06792e-01
1.76100e+01 1.00586e+02 5.06776e-01
1.76200e+01 1.00581e+02 5.06760e-01
1.76300e+01 1.00576e+02 5.06744e-01
1.76400e+01 1.00571e+02 5.06729e-01
1.76500e+01 1.00566e+02 5.06713e-01
1.76600e+01 1.00561e+02 5.06698e-01
1.76700e+01 1.00556e+02 5.06684e-01
1.76800e+01 1.00551e+02 5.06669e-01
1.76900e+01 1.00546e+02 5.06655e-01
1.77000e+01 1.00541e+02 5.06641e-01
1.77100e+01 1.00536e+02 5.06627e-01
1.77200e+01 1.00531e+02 5.06614e-01
1.77300e+01 1.00526e+02 5.06600e-01
1.77400e+01 1.00521e+02 5.06587e-01
1.77500e+01 1.00515e+02 5.06575e-01
1.77600e+01 1.00510e+02 5.06562e-01
1.77700e+01 1.00505e+02 5.06550e-01
1.77800e+01 1.00500e+02 5.06538e-01
1.77900e+01 1.00495e+02 5.06526e-01
1.78000e+01 1.00490e+02 5.06515e-01
1.78100e+01 1.00485e+02 5.06504e-01
1.78200e+01 1.00480e+02 5.06493e-01
1.78300e+01 1.00475e+02 5.06482e-01
1.78400e+01 1.00470e+02 5.06472e-01
1.78500e+01 1.00465e+02 5.06461e-01
1.78600e+01 1.00460e+02 5.06452e-01
1.78700e+01 1.00455e+02 5.06442e-01
1.78800e+01 1.00450e+02 5.06432e-01
1.78900e+01 1.00445e+02 5.06423e-01
1.79000e+01 1.00439e+02 5.06414e-01
1.79100e+01 1.00434e+02 5.06406e-01
1.79200e+01 1.00429e+02 5.06397e-01
1.79300e+01 1.00424e+02 5.06389e-01
1.79400e+01 1.00419e+02 5.06381e-01
1.79500e+01 1.00414e+02 5.06374e-01
1.79600e+01 1.00409e+02 5.06366e-01
1.79700e+01 1.00404e+02 5.06359e-01
1.79800e+01 1.00399e+02 5.06352e-01
1.79900e+01 1.00394e+02 5.06346e-01
1.80000e+01 1.00389e+02 5.06339e-01
1.80100e+01 1.00384e+02 5.06333e-01
1.80200e+01 1.00379e+02 5.06327e-01
1.80300e+01 1.00374e+02 5.06322e-01
1.80400e+01 1.00369e+02 5.06316e-01
1.80500e+01 1.00364e+02 5.06311e-01
1.80600e+01 1.00358e+02 5.06307e-01
1.80700e+01 1.00353e+02 5.06302e-01
1.80800e+01 1.00348e+02 5.06298e-01
1.80900e+01 1.00343e+02 5.06294e-01
1.81000e+01 1.00338e+02 5.06290e-01
1.81100e+01 1.00333e+02 5.06286e-01
1.81200e+01 1.00328e+02 5.06283e-01
1.81300e+01 1.00323e+02 5.06280e-01
1.81400e+01 1.00318e+02 5.06277e-01
1.81500e+01 1.00313e+02 5.06275e-01
1.81600e+01 1.00308e+02 5.06272e-01
1.81700e+01 1.00303e+02 5.06270e-01
1.81800e+01 1.00298e+02 5.06268e-01
1.81900e+01 1.00293e+02 5.06267e-01
1.82000e+01 1.00288e+02 5.06266e-01
1.82100e+01 1.00283e+02 5.06265e-01
1.82200e+01 1.00277e+02 5.06264e-01
1.82300e+01 1.00272e+02 5.06263e-01
1.82400e+01 1.00267e+02 5.06263e-01
1.82500e+01 1.00262e+02 5.06263e-01
1.82600e+01 1.00257e+02 5.06263e-01
1.82700e+01 1.00252e+02 5.06264e-01
1.82800e+01 1.00247e+02 5.06265e-01
1.82900e+01 1.00242e+02 5.06266e-01
1.83000e+01 1.00237e+02 5.06267e-01
1.83100e+01 1.00232e+02 5.06268e-01
1.83200e+01 1.00227e+02 5.06270e-01
1.83300e+01 1.00222e+02 5.06272e-01
1.83400e+01 1.00217e+02 5.06275e-01
1.83500e+01 1.00212e+02 5.06277e-01
1.83600e+01 1.00207e+02 5.06280e-01
1.83700e+01 1.00202e+02 5.06283e-01
1.83800e+01 1.00196e+02 5.06286e-01
1.83900e+01 1.00191e+02 5.06290e-01
1.84000e+01 1.00186e+02 5.06294e-01
1.84100e+01 1.00181e+02 5.06298e-01
1.84200e+01 1.00176e+02 5.06302e-01
1.84300e+01 1.00171e+02 5.06307e-01
1.84400e+01 1.00166e+02 5.06311e-01
1.84500e+01 1.00161e+02 5.06317e-01
1.84600e+01 1.00156e+02 5.06322e-01
1.84700e+01 1.00151e+02 5.06327e-01
1.84800e+01 1.00146e+02 5.06333e-01
1.84900e+01 1.00141e+02 5.06339e-01
1.85000e+01 1.00136e+02 5.06346e-01
1.85100e+01 1.00131e+02 5.06353e-01
1.85200e+01 1.00126e+02 5.06360e-01
1.85300e+01 1.00121e+02 5.06368e-01
1.85400e+01 1.00115e+02 5.06376e-01
1.85500e+01 1.00110e+02 5.06386e-01
1.85600e+01 1.00105e+02 5.06395e-01
1.85700e+01 1.00100e+02 5.06406e-01
1.85800e+01 1.00095e+02 5.06417e-01
1.85900e+01 1.00090e+02 5.06428e-01
1.86000e+01 1.00085e+02 5.06440e-01
1.86100e+01 1.00080e+02 5.06453e-01
1.86200e+01 1.00075e+02 5.06466e-01
1.86300e+01 1.00070e+02 5.06480e-01
1.86400e+01 1.00065e+02 5.06494e-01
1.86500e+01 1.00060e+02 5.06510e-01
1.86600e+01 1.00055e+02 5.06525e-01
1.86700e+01 1.00050e+02 5.06541e-01
1.86800e+01 1.00045e+02 5.06558e-01
1.86900e+01 1.00039e+02 5.06576e-01
1.87000e+01 1.00034e+02 5.06594e-01
1.87100e+01 1.00029e+02 5.06612e-01
1.87200e+01 1.00024e+02 5.06631e-01
1.87300e+01 1.00019e+02 5.06651e-01
1.87400e+01 1.00014e+02 5.06671e-01
1.87500e+01 1.00009e+02 5.06692e-01
1.87600e+01 1.00004e+02 5.06714e-01
1.87700e+01 9.99990e+01 5.06736e-01
1.87800e+01 9.99939e+01 5.06759e-01
1.87900e+01 9.99888e+01 5.06782e-01
1.88000e+01 9.99837e+01 5.06806e-01
1.88100e+01 9.99787e+01 5.06830e-01
1.88200e+01 9.99736e+01 5.06856e-01
1.88300e+01 9.99685e+01 5.06881e-01
1.88400e+01 9.99635e+01 5.06907e-01
1.88500e+01 9.99584e+01 5.06934e-01
1.88600e+01 9.99533e+01 5.06962e-01
1.88700e+01 9.99483e+01 5.06990e-01
1.88800e+01 9.99432e+01 5.07018e-01
1.88900e+01 9.99381e+01 5.07048e-01
1.89000e+01 9.99331e+01 5.07077e-01
1.89100e+01 9.99280e+01 5.07108e-01
1.89200e+01 9.99229e+01 5.07139e-01
1.89300e+01 9.99178e+01 5.07170e-01
1.89400e+01 9.99128e+01 5.07202e-01
1.89500e+01 9.99077e+01 5.07235e-01
1.89600e+01 9.99026e+01 5.07269e-01
1.89700e+01 9.98976e+01 5.07302e-01
1.89800e+01 9.98925e+01 5.07337e-01
1.89900e+01 9.98874e+01 5.07372e-01
1.90000e+01 9.98823e+01 5.07408e-01
1.90100e+01 9.98773e+01 5.07444e-01
1.90200e+01 9.98722e+01 5.07481e-01
1.90300e+01 9.98671e+01 5.07518e-01
1.90400e+01 9.98620e+01 5.07556e-01
1.90500e+01 9.98570e+01 5.07595e-01
1.90600e+01 9.98519e+01 5.07634e-01
1.90700e+01 9.98468e+01 5.07674e-01
1.90800e+01 9.98417e+01 5.07715e-01
1.90900e+01 9.98366e+01 5.07756e-01
1.91000e+01 9.98316e+01 5.07797e-01
1.91100e+01 9.98265e+01 5.07839e-01
1.91200e+01 9.98214e+01 5.07882e-01
1.91300e+01 9.98163e+01 5.07926e-01
1.91400e+01 9.98113e+01 5.07970e-01
1.91500e+01 9.98062e+01 5.08014e-01
1.91600e+01 9.98011e+01 5.08059e-01
1.91700e+01 9.97960e+01 5.08105e-01
1.91800e+01 9.97909e+01 5.08151e-01
1.91900e+01 9.97859e+01 5.08198e-01
1.92000e+01 9.97808e+01 5.08246e-01
1.92100e+01 9.97757e+01 5.08294e-01
1.92200e+01 9.97706e+01 5.08342e-01
1.92300e+01 9.97655e+01 5.08392e-01
1.92400e+01 9.97604e+01 5.08442e-01
1.92500e+01 9.97554e+01 5.08492e-01
1.92600e+01 9.97503e+01 5.08543e-01
1.92700e+01 9.97452e+01 5.08595e-01
1.92800e+01 9.97401e+01 5.08647e-01
1.92900e+01 9.97350e+01 5.08700e-01
1.93000e+01 9.97299e+01 5.08753e-01
1.93100e+01 9.97248e+01 5.08807e-01
1.93200e+01 9.97197e+01 5.08862e-01
1.93300e+01 9.97147e+01 5.08917e-01
1.93400e+01 9.97096e+01 5.08973e-01
1.93500e+01 9.97045e+01 5.09029e-01
1.93600e+01 9.96994e+01 5.09086e-01
1.93700e+01 9.96943e+01 5.09143e-01
1.93800e+01 9.96892e+01 5.09201e-01
1.93900e+01 9.96841e+01 5.09260e-01
1.94000e+01 9.96790e+01 5.09319e-01
1.94100e+01 9.96739e+01 5.09379e-01
1.94200e+01 9.96688e+01 5.09440e-01
1.94300e+01 9.96637e+01 5.09501e-01
1.94400e+01 9.96586e+01 5.09563e-01
1.94500e+01 9.96535e+01 5.09625e-01
1.94600e+01 9.96484e+01 5.09688e-01
1.94700e+01 9.96434e+01 5.09751e-01
1.94800e+01 9.96383e+01 5.09815e-01
1.94900e+01 9.96332e+01 5.09880e-01
1.95000e+01 9.96281e+01 5.09945e-01
1.95100e+01 9.96230e+01 5.10010e-01
1.95200e+01 9.96179e+01 5.10075e-01
1.95300e+01 9.96128e+01 5.10138e-01
1.95400e+01 9.96077e+01 5.10201e-01
1.95500e+01 9.96025e+01 5.10264e-01
1.95600e+01 9.95974e+01 5.10325e-01
1.95700e+01 9.95923e+01 5.10386e-01
1.95800e+01 9.95872e+01 5.10447e-01
1.95900e+01 9.95821e+01 5.10506e-01
1.96000e+01 9.95770e+01 5.10565e-01
1.96100e+01 9.95719e+01 5.10623e-01
1.96200e+01 9.95668e+01 5.10681e-01
1.96300e+01 9.95617e+01 5.10738e-01
1.96400e+01 9.95566e+01 5.10794e-01
1.96500e+01 9.95515e+01 5.10849e-01
1.96600e+01 9.95464e+01 5.10904e-01
1.96700e+01 9.95413e+01 5.10958e-01
1.96800e+01 9.95362e+01 5.11011e-01
1.96900e+01 9.95311e+01 5.11064e-01
1.97000e+01 9.95259e+01 5.11116e-01
1.97100e+01 9.95208e+01 5.11167e-01
1.97200e+01 9.95157e+01 5.11218e-01
1.97300e+01 9.95106e+01 5.11268e-01
1.97400e+01 9.95055e+01 5.11317e-01
1.97500e+01 9.95004e+01 5.11365e-01
1.97600e+01 9.94953e+01 5.11413e-01
1.97700e+01 9.94902e+01 5.11460e-01
1.97800e+01 9.94850e+01 5.11506e-01
1.97900e+01 9.94799e+01 5.11552e-01
1.98000e+01 9.94748e+01 5.11597e-01
1.98100e+01 9.94697e+01 5.11641e-01
1.98200e+01 9.94646e+01 5.11685e-01
1.98300e+01 9.94595e+01 5.11728e-01
1.98400e+01 9.94543e+01 5.11770e-01
1.98500e+01 9.94492e+01 5.11812e-01
1.98600e+01 9.94441e+01 5.11853e-01
1.98700e+01 9.94390e+01 5.11893e-01
1.98800e+01 9.94339e+01 5.11932e-01
1.98900e+01 9.94287e+01 5.11971e-01
1.99000e+01 9.94236e+01 5.12009e-01
1.99100e+01 9.94185e+01 5.12046e-01
1.99200e+01 9.94134e+01 5.12083e-01
1.99300e+01 9.94083e+01 5.12119e-01
1.99400e+01 9.94031e+01 5.12154e-01
1.99500e+01 9.93980e+01 5.12189e-01
1.99600e+01 9.93929e+01 5.12223e-01
1.99700e+01 9.93878e+01 5.12256e-01
1.99800e+01 9.93827e+01 5.12288e-01
1.99900e+01 9.93775e+01 5.12320e-01
2.00000e+01 9.93724e+01 5.12351e-01
2.00100e+01 9.93673e+01 5.12382e-01
2.00200e+01 9.93622e+01 5.12412e-01
2.00300e+01 9.93570e+01 5.12441e-01
2.00400e+01 9.93519e+01 5.12469e-01
2.00500e+01 9.93468e+01 5.12497e-01
2.00600e+01 9.93417e+01 5.12523e-01
2.00700e+01 9.93365e+01 5.12550e-01
2.00800e+01 9.93314e+01 5.12575e-01
2.00900e+01 9.93263e+01 5.12600e-01
2.01000e+01 9.93212e+01 5.12624e-01
2.01100e+01 9.93160e+01 5.12648e-01
2.01200e+01 9.93109e+01 5.12671e-01
2.01300e+01 9.93058e+01 5.12693e-01
2.01400e+01 9.93007e+01 5.12714e-01
2.01500e+01 9.92955e+01 5.12735e-01
2.01600e+01 9.92904e+01 5.12755e-01
2.01700e+01 9.92853e+01 5.12774e-01
2.01800e+01 9.92801e+01 5.12793e-01
2.01900e+01 9.92750e+01 5.12811e-01
2.02000e+01 9.92699e+01 5.12828e-01
2.02100e+01 9.92648e+01 5.12844e-01
2.02200e+01 9.92596e+01 5.12860e-01
2.02300e+01 9.92545e+01 5.12875e-01
2.02400e+01 9.92494e+01 5.12890e-01
2.02500e+01 9.92442e+01 5.12904e-01
2.02600e+01 9.92391e+01 5.12917e-01
2.02700e+01 9.92340e+01 5.12929e-01
2.02800e+01 9.92289e+01 5.12941e-01
2.02900e+01 9.92237e+01 5.12952e-01
2.03000e+01 9.92186e+01 5.12962e-01
2.03100e+01 9.92135e+01 5.12971e-01
2.03200e+01 9.92083e+01 5.12980e-01
2.03300e+01 9.92032e+01 5.12989e-01
2.03400e+01 9.91981e+01 5.12996e-01
2.03500e+01 9.91929e+01 5.13003e-01
2.03600e+01 9.91878e+01 5.13009e-01
2.03700e+01 9.91827e+01 5.13014e-01
2.03800e+01 9.91776e+01 5.13019e-01
2.03900e+01 9.91724e+01 5.13023e-01
2.04000e+01 9.91673e+01 5.13026e-01
2.04100e+01 9.91622e+01 5.13029e-01
2.04200e+01 9.91570e+01 5.13031e-01
2.04300e+01 9.91519e+01 5.13032e-01
2.04400e+01 9.91468e+01 5.13033e-01
2.04500e+01 9.91416e+01 5.13033e-01
2.04600e+01 9.91365e+01 5.13032e-01
2.04700e+01 9.91314e+01 5.13030e-01
2.04800e+01 9.91263e+01 5.13028e-01
2.04900e+01 9.91211e+01 5.13025e-01
2.05000e+01 9.91160e+01 5.13022e-01
2.05100e+01 9.91109e+01 5.13018e-01
2.05200e+01 9.91057e+01 5.13014e-01
2.05300e+01 9.91006e+01 5.13010e-01
2.05400e+01 9.90955e+01 5.13006e-01
2.05500e+01 9.90903e+01 5.13003e-01
2.05600e+01 9.90852e+01 5.12999e-01
2.05700e+01 9.90801e+01 5.12996e-01
2.05800e+01 9.90750e+01 5.12993e-01
2.05900e+01 9.90698e+01 5.12989e-01
2.06000e+01 9.90647e+01 5.12986e-01
2.06100e+01 9.90596e+01 5.12983e-01
2.06200e+01 9.90544e+01 5.12980e-01
2.06300e+01 9.90493e+01 5.12978e-01
2.06400e+01 9.90442e+01 5.12975e-01
2.06500e+01 9.90390e+01 5.12972e-01
2.06600e+01 9.90339e+01 5.12969e-01
2.06700e+01 9.90288e+01 5.12967e-01
2.06800e+01 9.90237e+01 5.12965e-01
2.06900e+01 9.90185e+01 5.12962e-01
2.07000e+01 9.90134e+01 5.12960e-01
2.07100e+01 9.90083e+01 5.12958e-01
2.07200e+01 9.90031e+01 5.12956e-01
2.07300e+01 9.89980e+01 5.12954e-01
2.07400e+01 9.89929e+01 5.12952e-01
2.07500e+01 9.89877e+01 5.12950e-01
2.07600e+01 9.89826e+01 5.12948e-01
2.07700e+01 9.89775e+01 5.12947e-01
2.07800e+01 9.89724e+01 5.12945e-01
2.07900e+01 9.89672e+01 5.12944e-01
2.08000e+01 9.89621e+01 5.12942e-01
2.08100e+01 9.89570e+01 5.12941e-01
2.08200e+01 9.89518e+01 5.12940e-01
2.08300e+01 9.89467e+01 5.12939e-01
2.08400e+01 9.89416e+01 5.12938e-01
2.08500e+01 9.89365e+01 5.12937e-01
2.08600e+01 9.89313e+01 5.12936e-01
2.08700e+01 9.89262e+01 5.12935e-01
2.08800e+01 9.89211e+01 5.12935e-01
2.08900e+01 9.89159e+01 5.12934e-01
2.09000e+01 9.89108e+01 5.12934e-01
2.09100e+01 9.89057e+01 5.12933e-01
2.09200e+01 9.89005e+01 5.12933e-01
2.09300e+01 9.88954e+01 5.12933e-01
2.09400e+01 9.88903e+01 5.12933e-01
2.09500e+01 9.88852e+01 5.12933e-01
2.09600e+01 9.88800e+01 5.12933e-01
2.09700e+01 9.88749e+01 5.12933e-01
2.09800e+01 9.88698e+01 5.12933e-01
2.09900e+01 9.88646e+01 5.12933e-01
2.10000e+01 9.88595e+01 5.12934e-01
2.10100e+01 9.88544e+01 5.12934e-01
2.10200e+01 9.88493e+01 5.12935e-01
2.10300e+01 9.88441e+01 5.12935e-01
2.10400e+01 9.88390e+01 5.12936e-01
2.10500e+01 9.88339e+01 5.12937e-01
2.10600e+01 9.88287e+01 5.12938e-01
2.10700e+01 9.88236e+01 5.12939e-01
2.10800e+01 9.88185e+01 5.12940e-01
2.10900e+01 9.88133e+01 5.12941e-01
2.11000e+01 9.88082e+01 5.12943e-01
2.11100e+01 9.88031e+01 5.12944e-01
2.11200e+01 9.87980e+01 5.12945e-01
2.11300e+01 9.87928e+01 5.12947e-01
2.11400e+01 9.87877e+01 5.12949e-01
2.11500e+01 9.87826e+01 5.12950e-01
2.11600e+01 9.87774e+01 5.12952e-01
2.11700e+01 9.87723e+01 5.12954e-01
2.11800e+01 9.87672e+01 5.12956e-01
2.11900e+01 9.87621e+01 5.12958e-01
2.12000e+01 9.87569e+01 5.12960e-01
2.12100e+01 9.87518e+01 5.12963e-01
2.12200e+01 9.87467e+01 5.12965e-01
2.12300e+01 9.87415e+01 5.12967e-01
2.12400e+01 9.87364e+01 5.12970e-01
2.12500e+01 9.87313e+01 5.12972e-01
2.12600e+01 9.87261e+01 5.12975e-01
2.12700e+01 9.87210e+01 5.12978e-01
2.12800e+01 9.87159e+01 5.12981e-01
2.12900e+01 9.87108e+01 5.12984e-01
2.13000e+01 9.87056e+01 5.12987e-01
2.13100e+01 9.87005e+01 5.12990e-01
2.13200e+01 9.86954e+01 5.12993e-01
2.13300e+01 9.86902e+01 5.12996e-01
2.13400e+01 9.86851e+01 5.13000e-01
2.13500e+01 9.86800e+01 5.13003e-01
2.13600e+01 9.86748e+01 5.13007e-01
2.13700e+01 9.86697e+01 5.13011e-01
2.13800e+01 9.86646e+01 5.13014e-01
2.13900e+01 9.86595e+01 5.13018e-01
2.14000e+01 9.86543e+01 5.13022e-01
2.14100e+01 9.86492e+01 5.13026e-01
2.14200e+01 9.86441e+01 5.13030e-01
2.14300e+01 9.86389e+01 5.13034e-01
2.14400e+01 9.86338e+01 5.13039e-01
2.14500e+01 9.86287e+01 5.13043e-01
2.14600e+01 9.86235e+01 5.13047e-01
2.14700e+01 9.86184e+01 5.13052e-01
2.14800e+01 9.86133e+01 5.13057e-01
2.14900e+01 9.86082e+01 5.13061e-01
2.15000e+01 9.86030e+01 5.13066e-01
2.15100e+01 9.85979e+01 5.13071e-01
2.15200e+01 9.85928e+01 5.13076e-01
2.15300e+01 9.85876e+01 5.13082e-01
2.15400e+01 9.85825e+01 5.13088e-01
2.15500e+01 9.85774e+01 5.13094e-01
2.15600e+01 9.85722e+01 5.13100e-01
2.15700e+01 9.85671e+01 5.13107e-01
2.15800e+01 9.85620e+01 5.13114e-01
2.15900e+01 9.85568e+01 5.13121e-01
2.16000e+01 9.85517e+01 5.13129e-01
2.16100e+01 9.85466e+01 5.13137e-01
2.16200e+01 9.85415e+01 5.13145e-01
2.16300e+01 9.85363e+01 5.13153e-01
2.16400e+01 9.85312e+01 5.13162e-01
2.16500e+01 9.85261e+01 5.13171e-01
2.16600e+01 9.85209e+01 5.13180e-01
2.16700e+01 9.85158e+01 5.13189e-01
2.16800e+01 9.85107e+01 5.13199e-01
2.16900e+01 9.85055e+01 5.13209e-01
2.17000e+01 9.85004e+01 5.13220e-01
2.17100e+01 9.84953e+01 5.13230e-01
2.17200e+01 9.84901e+01 5.13241e-01
2.17300e+01 9.84850e+01 5.13252e-01
2.17400e+01 9.84799e+01 5.13264e-01
2.17500e+01 9.84747e+01 5.13276e-01
2.17600e+01 9.84696e+01 5.13288e-01
2.17700e+01 9.84645e+01 5.13300e-01
2.17800e+01 9.84593e+01 5.13313e-01
2.17900e+01 9.84542e+01 5.13326e-01
2.18000e+01 9.84491e+01 5.13339e-01
2.18100e+01 9.84439e+01 5.13352e-01
2.18200e+01 9.84388e+01 5.13366e-01
2.18300e+01 9.84337e+01 5.13380e-01
2.18400e+01 9.84285e+01 5.13394e-01
2.18500e+01 9.84234e+01 5.13409e-01
2.18600e+01 9.84183e+01 5.13424e-01
2.18700e+01 9.84131e+01 5.13439e-01
2.18800e+01 9.84080e+01 5.13454e-01
2.18900e+01 9.84029e+01 5.13470e-01
2.19000e+01 9.83977e+01 5.13486e-01
2.19100e+01 9.83926e+01 5.13502e-01
2.19200e+01 9.83875e+01 5.13519e-01
2.19300e+01 9.83823e+01 5.13536e-01
2.19400e+01 9.83772e+01 5.13553e-01
2.19500e+01 9.83721e+01 5.13570e-01
2.19600e+01 9.83669e+01 5.13588e-01
2.19700e+01 9.83618e+01 5.13606e-01
2.19800e+01 9.83566e+01 5.13624e-01
2.19900e+01 9.83515e+01 5.13643e-01
2.20000e+01 9.83464e+01 5.13661e-01
2.20100e+01 9.83412e+01 5.13681e-01
2.20200e+01 9.83361e+01 5.13700e-01
2.20300e+01 9.83310e+01 5.13720e-01
2.20400e+01 9.83258e+01 5.13739e-01
2.20500e+01 9.83207e+01 5.13760e-01
2.20600e+01 9.83155e+01 5.13780e-01
2.20700e+01 9.83104e+01 5.13801e-01
2.20800e+01 9.83053e+01 5.13822e-01
2.20900e+01 9.83001e+01 5.13843e-01
2.21000e+01 9.82950e+01 5.13865e-01
2.21100e+01 9.82899e+01 5.13887e-01
2.21200e+01 9.82847e+01 5.13909e-01
2.21300e+01 9.82796e+01 5.13932e-01
2.21400e+01 9.82744e+01 5.13954e-01
2.21500e+01 9.82693e+01 5.13977e-01
2.21600e+01 9.82642e+01 5.14001e-01
2.21700e+01 9.82590e+01 5.14024e-01
2.21800e+01 9.82539e+01 5.14048e-01
2.21900e+01 9.82487e+01 5.14072e-01
2.22000e+01 9.82436e+01 5.14097e-01
2.22100e+01 9.82385e+01 5.14122e-01
2.22200e+01 9.82333e+01 5.14147e-01
2.22300e+01 9.82282e+01 5.14172e-01
2.22400e+01 9.82230e+01 5.14198e-01
2.22500e+01 9.82179e+01 5.14223e-01
2.22600e+01 9.82127e+01 5.14250e-01
2.22700e+01 9.82076e+01 5.14276e-01
2.22800e+01 9.82025e+01 5.14303e-01
2.22900e+01 9.81973e+01 5.14330e-01
2.23000e+01 9.81922e+01 5.14357e-01
2.23100e+01 9.81870e+01 5.14385e-01
2.23200e+01 9.81819e+01 5.14412e-01
2.23300e+01 9.81767e+01 5.14441e-01
2.23400e+01 9.81716e+01 5.14469e-01
2.23500e+01 9.81665e+01 5.14498e-01
2.23600e+01 9.81613e+01 5.14527e-01
2.23700e+01 9.81562e+01 5.14556e-01
2.23800e+01 9.81510e+01 5.14585e-01
2.23900e+01 9.81459e+01 5.14615e-01
2.24000e+01 9.81407e+01 5.14645e-01
2.24100e+01 9.81356e+01 5.14676e-01
2.24200e+01 9.81304e+01 5.14706e-01
2.24300e+01 9.81253e+01 5.14737e-01
2.24400e+01 9.81201e+01 5.14769e-01
2.24500e+01 9.81150e+01 5.14800e-01
2.24600e+01 9.81098e+01 5.14832e-01
2.24700e+01 9.81047e+01 5.14864e-01
2.24800e+01 9.80995e+01 5.14896e-01
2.24900e+01 9.80944e+01 5.14929e-01
2.25000e+01 9.80892e+01 5.14962e-01
2.25100e+01 9.80841e+01 5.14995e-01
2.25200e+01 9.80789e+01 5.15028e-01
2.25300e+01 9.80738e+01 5.15061e-01
2.25400e+01 9.80686e+01 5.15093e-01
2.25500e+01 9.80635e+01 5.15126e-01
2.25600e+01 9.80583e+01 5.15159e-01
2.25700e+01 9.80532e+01 5.15191e-01
2.25800e+01 9.80480e+01 5.15224e-01
2.25900e+01 9.80429e+01 5.15256e-01
2.26000e+01 9.80377e+01 5.15289e-01
2.26100e+01 9.80326e+01 5.15321e-01
2.26200e+01 9.80274e+01 5.15353e-01
2.26300e+01 9.80223e+01 5.15385e-01
2.26400e+01 9.80171e+01 5.15417e-01
2.26500e+01 9.80120e+01 5.15449e-01
2.26600e+01 9.80068e+01 5.15481e-01
2.26700e+01 9.80017e+01 5.15513e-01
2.26800e+01 9.79965e+01 5.15545e-01
2.26900e+01 9.79913e+01 5.15576e-01
2.27000e+01 9.79862e+01 5.15608e-01
2.27100e+01 9.79810e+01 5.15639e-01
2.27200e+01 9.79759e+01 5.15671e-01
2.27300e+01 9.79707e+01 5.15702e-01
2.27400e+01 9.79656e+01 5.15733e-01
2.27500e+01 9.79604e+01 5.15764e-01
2.27600e+01 9.79552e+01 5.15796e-01
2.27700e+01 9.79501e+01 5.15827e-01
2.27800e+01 9.79449e+01 5.15858e-01
2.27900e+01 9.79398e+01 5.15888e-01
2.28000e+01 9.79346e+01 5.15919e-01
2.28100e+01 9.79295e+01 5.15950e-01
2.28200e+01 9.79243e+01 5.15981e-01
2.28300e+01 9.79191e+01 5.16011e-01
2.28400e+01 9.79140e+01 5.16042e-01
2.28500e+01 9.79088e+01 5.16072e-01
2.28600e+01 9.79036e+01 5.16102e-01
2.28700e+01 9.78985e+01 5.16133e-01
2.28800e+01 9.78933e+01 5.16163e-01
2.28900e+01 9.78882e+01 5.16193e-01
2.29000e+01 9.78830e+01 5.16223e-01
2.29100e+01 9.78778e+01 5.16253e-01
2.29200e+01 9.78727e+01 5.16283e-01
2.29300e+01 9.78675e+01 5.16313e-01
2.29400e+01 9.78624e+01 5.16343e-01
2.29500e+01 9.78572e+01 5.16372e-01
2.29600e+01 9.78520e+01 5.16402e-01
2.29700e+01 9.78469e+01 5.16431e-01
2.29800e+01 9.78417e+01 5.16461e-01
2.29900e+01 9.78365e+01 5.16490e-01
2.30000e+01 9.78314e+01 5.16519e-01
2.30100e+01 9.78262e+01 5.16549e-01
2.30200e+01 9.78210e+01 5.16578e-01
2.30300e+01 9.78159e+01 5.16607e-01
2.30400e+01 9.78107e+01 5.16636e-01
2.30500e+01 9.78055e+01 5.16665e-01
2.30600e+01 9.78004e+01 5.16693e-01
2.30700e+01 9.77952e+01 5.16722e-01
2.30800e+01 9.77900e+01 5.16751e-01
2.30900e+01 9.77849e+01 5.16779e-01
2.31000e+01 9.77797e+01 5.16808e-01
2.31100e+01 9.77745e+01 5.16836e-01
2.31200e+01 9.77694e+01 5.16865e-01
2.31300e+01 9.77642e+01 5.16893e-01
2.31400e+01 9.77590e+01 5.16921e-01
2.31500e+01 9.77539e+01 5.16949e-01
2.31600e+01 9.77487e+01 5.16977e-01
2.31700e+01 9.77435e+01 5.17005e-01
2.31800e+01 9.77383e+01 5.17033e-01
2.31900e+01 9.77332e+01 5.17061e-01
2.32000e+01 9.77280e+01 5.17089e-01
2.32100e+01 9.77228e+01 5.17117e-01
2.32200e+01 9.77177e+01 5.17144e-01
2.32300e+01 9.77125e+01 5.17172e-01
2.32400e+01 9.77073e+01 5.17199e-01
2.32500e+01 9.77021e+01 5.17227e-01
2.32600e+01 9.76970e+01 5.17254e-01
2.32700e+01 9.76918e+01 5.17281e-01
2.32800e+01 9.76866e+01 5.17308e-01
2.32900e+01 9.76815e+01 5.17335e-01
2.33000e+01 9.76763e+01 5.17362e-01
2.33100e+01 9.76711e+01 5.17389e-01
2.33200e+01 9.76659e+01 5.17416e-01
2.33300e+01 9.76608e+01 5.17443e-01
2.33400e+01 9.76556e+01 5.17469e-01
2.33500e+01 9.76504e+01 5.17496e-01
2.33600e+01 9.76452e+01 5.17523e-01
2.33700e+01 9.76401e+01 5.17549e-01
2.33800e+01 9.76349e+01 5.17575e-01
2.33900e+01 9.76297e+01 5.17602e-01
2.34000e+01 9.76245e+01 5.17628e-01
2.34100e+01 9.76194e+01 5.17654e-01
2.34200e+01 9.76142e+01 5.17680e-01
2.34300e+01 9.76090e+01 5.17706e-01
2.34400e+01 9.76038e+01 5.17732e-01
2.34500e+01 9.75986e+01 5.17758e-01
2.34600e+01 9.75935e+01 5.17784e-01
2.34700e+01 9.75883e+01 5.17809e-01
2.34800e+01 9.75831e+01 5.17835e-01
2.34900e+01 9.75779e+01 5.17860e-01
2.35000e+01 9.75728e+01 5.17886e-01
2.35100e+01 9.75676e+01 5.17911e-01
2.35200e+01 9.75624e+01 5.17936e-01
2.35300e+01 9.75572e+01 5.17961e-01
2.35400e+01 9.75520e+01 5.17986e-01
2.35500e+01 9.75469e+01 5.18011e-01
2.35600e+01 9.75417e+01 5.18036e-01
2.35700e+01 9.75365e+01 5.18060e-01
2.35800e+01 9.75313e+01 5.18084e-01
2.35900e+01 9.75261e+01 5.18108e-01
2.36000e+01 9.75210e+01 5.18132e-01
2.36100e+01 9.75158e+01 5.18156e-01
2.36200e+01 9.75106e+01 5.18180e-01
2.36300e+01 9.75054e+01 5.18203e-01
2.36400e+01 9.75002e+01 5.18226e-01
2.36500e+01 9.74950e+01 5.18250e-01
2.36600e+01 9.74899e+01 5.18273e-01
2.36700e+01 9.74847e+01 5.18295e-01
2.36800e+01 9.74795e+01 5.18318e-01
2.36900e+01 9.74743e+01 5.18341e-01
2.37000e+01 9.74691e+01 5.18363e-01
2.37100e+01 9.74639e+01 5.18385e-01
2.37200e+01 9.74588e+01 5.18407e-01
2.37300e+01 9.74536e+01 5.18429e-01
2.37400e+01 9.74484e+01 5.18451e-01
2.37500e+01 9.74432e+01 5.18473e-01
2.37600e+01 9.74380e+01 5.18494e-01
2.37700e+01 9.74328e+01 5.18515e-01
2.37800e+01 9.74277e+01 5.18536e-01
2.37900e+01 9.74225e+01 5.18557e-01
2.38000e+01 9.74173e+01 5.18578e-01
2.38100e+01 9.74121e+01 5.18599e-01
2.38200e+01 9.74069e+01 5.18619e-01
2.38300e+01 9.74017e+01 5.18640e-01
2.38400e+01 9.73965e+01 5.18660e-01
2.38500e+01 9.73914e+01 5.18680e-01
2.38600e+01 9.73862e+01 5.18700e-01
2.38700e+01 9.73810e+01 5.18719e-01
2.38800e+01 9.73758e+01 5.18739e-01
2.38900e+01 9.73706e+01 5.18758e-01
2.39000e+01 9.73654e+01 5.18778e-01
2.39100e+01 9.73602e+01 5.18797e-01
2.39200e+01 9.73550e+01 5.18816e-01
2.39300e+01 9.73499e+01 5.18834e-01
2.39400e+01 9.73447e+01 5.18853e-01
2.39500e+01 9.73395e+01 5.18871e-01
2.39600e+01 9.73343e+01 5.18890e-01
2.39700e+01 9.73291e+01 5.18908e-01
2.39800e+01 9.73239e+01 5.18926e-01
2.39900e+01 9.73187e+01 5.18944e-01
2.40000e+01 9.73135e+01 5.18961e-01
2.40100e+01 9.73083e+01 5.18979e-01
2.40200e+01 9.73031e+01 5.18996e-01
2.40300e+01 9.72980e+01 5.19013e-01
2.40400e+01 9.72928e+01 5.19031e-01
2.40500e+01 9.72876e+01 5.19047e-01
2.40600e+01 9.72824e+01 5.19064e-01
2.40700e+01 9.72772e+01 5.19081e-01
2.40800e+01 9.72720e+01 5.19097e-01
2.40900e+01 9.72668e+01 5.19113e-01
2.41000e+01 9.72616e+01 5.19130e-01
2.41100e+01 9.72564e+01 5.19145e-01
2.41200e+01 9.72512e+01 5.19161e-01
2.41300e+01 9.72460e+01 5.19177e-01
2.41400e+01 9.72409e+01 5.19192e-01
2.41500e+01 9.72357e+01 5.19208e-01
2.41600e+01 9.72305e+01 5.19223e-01
2.41700e+01 9.72253e+01 5.19238e-01
2.41800e+01 9.72201e+01 5.19253e-01
2.41900e+01 9.72149e+01 5.19267e-01
2.42000e+01 9.72097e+01 5.19282e-01
2.42100e+01 9.72045e+01 5.19296e-01
2.42200e+01 9.71993e+01 5.19311e-01
2.42300e+01 9.71941e+01 5.19325e-01
2.42400e+01 9.71889e+01 5.19339e-01
2.42500e+01 9.71837e+01 5.19352e-01
2.42600e+01 9.71785e+01 5.19366e-01
2.42700e+01 9.71733e+01 5.19379e-01
2.42800e+01 9.71682e+01 5.19393e-01
2.42900e+01 9.71630e+01 5.19406e-01
2.43000e+01 9.71578e+01 5.19419e-01
2.43100e+01 9.71526e+01 5.19432e-01
2.43200e+01 9.71474e+01 5.19444e-01
2.43300e+01 9.71422e+01 5.19457e-01
2.43400e+01 9.71370e+01 5.19469e-01
2.43500e+01 9.71318e+01 5.19481e-01
2.43600e+01 9.71266e+01 5.19493e-01
2.43700e+01 9.71214e+01 5.19505e-01
2.43800e+01 9.71162e+01 5.19517e-01
2.43900e+01 9.71110e+01 5.19529e-01
2.44000e+01 9.71058e+01 5.19540e-01
2.44100e+01 9.71006e+01 5.19551e-01
2.44200e+01 9.70954e+01 5.19562e-01
2.44300e+01 9.70902e+01 5.19573e-01
2.44400e+01 9.70850e+01 5.19584e-01
2.44500e+01 9.70798e+01 5.19595e-01
2.44600e+01 9.70746e+01 5.19605e-01
2.44700e+01 9.70694e+01 5.19616e-01
2.44800e+01 9.70643e+01 5.19626e-01
2.44900e+01 9.70591e+01 5.19636e-01
2.45000e+01 9.70539e+01 5.19646e-01
2.45100e+01 9.70487e+01 5.19655e-01
2.45200e+01 9.70435e+01 5.19665e-01
2.45300e+01 9.70383e+01 5.19676e-01
2.45400e+01 9.70331e+01 5.19686e-01
2.45500e+01 9.70279e+01 5.19696e-01
2.45600e+01 9.70227e+01 5.19707e-01
2.45700e+01 9.70175e+01 5.19718e-01
2.45800e+01 9.70123e+01 5.19729e-01
2.45900e+01 9.70071e+01 5.19740e-01
2.46000e+01 9.70019e+01 5.19751e-01
2.46100e+01 9.69967e+01 5.19763e-01
2.46200e+01 9.69915e+01 5.19775e-01
2.46300e+01 9.69863e+01 5.19786e-01
2.46400e+01 9.69811e+01 5.19798e-01
2.46500e+01 9.69759e+01 5.19810e-01
2.46600e+01 9.69707e+01 5.19823e-01
2.46700e+01 9.69655e+01 5.19835e-01
2.46800e+01 9.69603e+01 5.19848e-01
2.46900e+01 9.69551e+01 5.19861e-01
2.47000e+01 9.69499e+01 5.19874e-01
2.47100e+01 9.69447e+01 5.19887e-01
2.47200e+01 9.69395e+01 5.19900e-01
2.47300e+01 9.69343e+01 5.19913e-01
2.47400e+01 9.69291e+01 5.19927e-01
2.47500e+01 9.69239e+01 5.19941e-01
2.47600e+01 9.69187e+01 5.19955e-01
2.47700e+01 9.69135e+01 5.19969e-01
2.47800e+01 9.69083e+01 5.19983e-01
2.47900e+01 9.69031e+01 5.19997e-01
2.48000e+01 9.68979e+01 5.20012e-01
2.48100e+01 9.68927e+01 5.20027e-01
2.48200e+01 9.68875e+01 5.20041e-01
2.48300e+01 9.68823e+01 5.20057e-01
2.48400e+01 9.68771e+01 5.20072e-01
2.48500e+01 9.68719e+01 5.20087e-01
2.48600e+01 9.68667e+01 5.20103e-01
2.48700e+01 9.68615e+01 5.20118e-01
2.48800e+01 9.68563e+01 5.20134e-01
2.48900e+01 9.68511e+01 5.20150e-01
2.49000e+01 9.68459e+01 5.20166e-01
2.49100e+01 9.68407e+01 5.20183e-01
2.49200e+01 9.68355e+01 5.20199e-01
2.49300e+01 9.68303e+01 5.20216e-01
2.49400e+01 9.68251e+01 5.20233e-01
2.49500e+01 9.68199e+01 5.20250e-01
2.49600e+01 9.68147e+01 5.20267e-01
2.49700e+01 9.68095e+01 5.20284e-01
2.49800e+01 9.68043e+01 5.20302e-01
2.49900e+01 9.67991e+01 5.20319e-01
2.50000e+01 9.67939e+01 5.20337e-01
2.50100e+01 9.67887e+01 5.20355e-01
2.50200e+01 9.67835e+01 5.20373e-01
2.50300e+01 9.67783e+01 5.20392e-01
2.50400e+01 9.67731e+01 5.20410e-01
2.50500e+01 9.67679e+01 5.20429e-01
2.50600e+01 9.67627e+01 5.20448e-01
2.50700e+01 9.67575e+01 5.20466e-01
2.50800e+01 9.67522e+01 5.20486e-01
2.50900e+01 9.67470e+01 5.20505e-01
2.51000e+01 9.67418e+01 5.20524e-01
2.51100e+01 9.67366e+01 5.20544e-01
2.51200e+01 9.67314e+01 5.20564e-01
2.51300e+01 9.67262e+01 5.20584e-01
2.51400e+01 9.67210e+01 5.20604e-01
2.51500e+01 9.67158e+01 5.20624e-01
2.51600e+01 9.67106e+01 5.20644e-01
2.51700e+01 9.67054e+01 5.20665e-01
2.51800e+01 9.67002e+01 5.20686e-01
2.51900e+01 9.66950e+01 5.20707e-01
2.52000e+01 9.66898e+01 5.20728e-01
2.52100e+01 9.66846e+01 5.20749e-01
2.52200e+01 9.66794e+01 5.20770e-01
2.52300e+01 9.66742e+01 5.20792e-01
2.52400e+01 9.66689e+01 5.20813e-01
2.52500e+01 9.66637e+01 5.20835e-01
2.52600e+01 9.66585e+01 5.20857e-01
2.52700e+01 9.66533e+01 5.20880e-01
2.52800e+01 9.66481e+01 5.20902e-01
2.52900e+01 9.66429e+01 5.20924e-01
2.53000e+01 9.66377e+01 5.20947e-01
2.53100e+01 9.66325e+01 5.20970e-01
2.53200e+01 9.66273e+01 5.20993e-01
2.53300e+01 9.66221e+01 5.21016e-01
2.53400e+01 9.66169e+01 5.21040e-01
2.53500e+01 9.66116e+01 5.21063e-01
2.53600e+01 9.66064e+01 5.21087e-01
2.53700e+01 9.66012e+01 5.21111e-01
2.53800e+01 9.65960e+01 5.21135e-01
2.53900e+01 9.65908e+01 5.21159e-01
2.54000e+01 9.65856e+01 5.21183e-01
2.54100e+01 9.65804e+01 5.21207e-01
2.54200e+01 9.65752e+01 5.21232e-01
2.54300e+01 9.65699e+01 5.21257e-01
2.54400e+01 9.65647e+01 5.21282e-01
2.54500e+01 9.65595e+01 5.21307e-01
2.54600e+01 9.65543e+01 5.21332e-01
2.54700e+01 9.65491e+01 5.21358e-01
2.54800e+01 9.65439e+01 5.21383e-01
2.54900e+01 9.65387e+01 5.21409e-01
2.55000e+01 9.65335e+01 5.21435e-01
2.55100e+01 9.65282e+01 5.21461e-01
2.55200e+01 9.65230e+01 5.21487e-01
2.55300e+01 9.65178e+01 5.21513e-01
2.55400e+01 9.65126e+01 5.21539e-01
2.55500e+01 9.65074e+01 5.21564e-01
2.55600e+01 9.65022e+01 5.21590e-01
2.55700e+01 9.64969e+01 5.21615e-01
2.55800e+01 9.64917e+01 5.21641e-01
2.55900e+01 9.64865e+01 5.21666e-01
2.56000e+01 9.64813e+01 5.21692e-01
2.56100e+01 9.64761e+01 5.21717e-01
2.56200e+01 9.64709e+01 5.21742e-01
2.56300e+01 9.64656e+01 5.21767e-01
2.56400e+01 9.64604e+01 5.21792e-01
2.56500e+01 9.64552e+01 5.21817e-01
2.56600e+01 9.64500e+01 5.21842e-01
2.56700e+01 9.64448e+01 5.21867e-01
2.56800e+01 9.64396e+01 5.21891e-01
2.56900e+01 9.64343e+01 5.21916e-01
2.57000e+01 9.64291e+01 5.21941e-01
2.57100e+01 9.64239e+01 5.21965e-01
2.57200e+01 9.64187e+01 5.21990e-01
2.57300e+01 9.64135e+01 5.22014e-01
2.57400e+01 9.64082e+01 5.22038e-01
2.57500e+01 9.64030e+01 5.22063e-01
2.57600e+01 9.63978e+01 5.22087e-01
2.57700e+01 9.63926e+01 5.22111e-01
2.57800e+01 9.63874e+01 5.22135e-01
2.57900e+01 9.63821e+01 5.22159e-01
2.58000e+01 9.63769e+01 5.22183e-01
2.58100e+01 9.63717e+01 5.22206e-01
2.58200e+01 9.63665e+01 5.22230e-01
2.58300e+01 9.63612e+01 5.22254e-01
2.58400e+01 9.63560e+01 5.22277e-01
2.58500e+01 9.63508e+01 5.22301e-01
2.58600e+01 9.63456e+01 5.22324e-01
2.58700e+01 9.63404e+01 5.22348e-01
2.58800e+01 9.63351e+01 5.22371e-01
2.58900e+01 9.63299e+01 5.22394e-01
2.59000e+01 9.63247e+01 5.22417e-01
2.59100e+01 9.63195e+01 5.22440e-01
2.59200e+01 9.63142e+01 5.22463e-01
2.59300e+01 9.63090e+01 5.22486e-01
2.59400e+01 9.63038e+01 5.22509e-01
2.59500e+01 9.62986e+01 5.22532e-01
2.59600e+01 9.62933e+01 5.22554e-01
2.59700e+01 9.62881e+01 5.22577e-01
2.59800e+01 9.62829e+01 5.22599e-01
2.59900e+01 9.62777e+01 5.22622e-01
2.60000e+01 9.62724e+01 5.22644e-01
2.60100e+01 9.62672e+01 5.22667e-01
2.60200e+01 9.62620e+01 5.22689e-01
2.60300e+01 9.62567e+01 5.22711e-01
2.60400e+01 9.62515e+01 5.22733e-01
2.60500e+01 9.62463e+01 5.22755e-01
2.60600e+01 9.62411e+01 5.22777e-01
2.60700e+01 9.62358e+01 5.22799e-01
2.60800e+01 9.62306e+01 5.22821e-01
2.60900e+01 9.62254e+01 5.22842e-01
2.61000e+01 9.62202e+01 5.22864e-01
2.61100e+01 9.62149e+01 5.22886e-01
2.61200e+01 9.62097e+01 5.22907e-01
2.61300e+01 9.62045e+01 5.22929e-01
2.61400e+01 9.61992e+01 5.22950e-01
2.61500e+01 9.61940e+01 5.22971e-01
2.61600e+01 9.61888e+01 5.22993e-01
2.61700e+01 9.61835e+01 5.23014e-01
2.61800e+01 9.61783e+01 5.23035e-01
2.61900e+01 9.61731e+01 5.23056e-01
2.62000e+01 9.61679e+01 5.23077e-01
2.62100e+01 9.61626e+01 5.23098e-01
2.62200e+01 9.61574e+01 5.23118e-01
2.62300e+01 9.61522e+01 5.23139e-01
2.62400e+01 9.61469e+01 5.23160e-01
2.62500e+01 9.61417e+01 5.23180e-01
2.62600e+01 9.61365e+01 5.23201e-01
2.62700e+01 9.61312e+01 5.23221e-01
2.62800e+01 9.61260e+01 5.23241e-01
2.62900e+01 9.61208e+01 5.23262e-01
2.63000e+01 9.61155e+01 5.23282e-01
2.63100e+01 9.61103e+01 5.23302e-01
2.63200e+01 9.61051e+01 5.23322e-01
2.63300e+01 9.60998e+01 5.23342e-01
2.63400e+01 9.60946e+01 5.23362e-01
2.63500e+01 9.60894e+01 5.23382e-01
2.63600e+01 9.60841e+01 5.23402e-01
2.63700e+01 9.60789e+01 5.23421e-01
2.63800e+01 9.60737e+01 5.23441e-01
2.63900e+01 9.60684e+01 5.23460e-01
2.64000e+01 9.60632e+01 5.23480e-01
2.64100e+01 9.60580e+01 5.23499e-01
2.64200e+01 9.60527e+01 5.23518e-01
2.64300e+01 9.60475e+01 5.23538e-01
2.64400e+01 9.60423e+01 5.23557e-01
2.64500e+01 9.60370e+01 5.23576e-01
2.64600e+01 9.60318e+01 5.23595e-01
2.64700e+01 9.60266e+01 5.23614e-01
2.64800e+01 9.60213e+01 5.23633e-01
2.64900e+01 9.60161e+01 5.23652e-01
2.65000e+01 9.60108e+01 5.23670e-01
2.65100e+01 9.60056e+01 5.23689e-01
2.65200e+01 9.60004e+01 5.23708e-01
2.65300e+01 9.59951e+01 5.23727e-01
2.65400e+01 9.59899e+01 5.23746e-01
2.65500e+01 9.59847e+01 5.23765e-01
2.65600e+01 9.59794e+01 5.23784e-01
2.65700e+01 9.59742e+01 5.23803e-01
2.65800e+01 9.59689e+01 5.23822e-01
2.65900e+01 9.59637e+01 5.23841e-01
2.66000e+01 9.59585e+01 5.23861e-01
2.66100e+01 9.59532e+01 5.23880e-01
2.66200e+01 9.59480e+01 5.23900e-01
2.66300e+01 9.59427e+01 5.23919e-01
2.66400e+01 9.59375e+01 5.23939e-01
2.66500e+01 9.59323e+01 5.23959e-01
2.66600e+01 9.59270e+01 5.23978e-01
2.66700e+01 9.59218e+01 5.23998e-01
2.66800e+01 9.59165e+01 5.24018e-01
2.66900e+01 9.59113e+01 5.24038e-01
2.67000e+01 9.59061e+01 5.24058e-01
2.67100e+01 9.59008e+01 5.24078e-01
2.67200e+01 9.58956e+01 5.24099e-01
2.67300e+01 9.58903e+01 5.24119e-01
2.67400e+01 9.58851e+01 5.24139e-01
2.67500e+01 9.58799e+01 5.24160e-01
2.67600e+01 9.58746e+01 5.24180e-01
2.67700e+01 9.58694e+01 5.24201e-01
2.67800e+01 9.58641e+01 5.24221e-01
2.67900e+01 9.58589e+01 5.24242e-01
2.68000e+01 9.58537e+01 5.24263e-01
2.68100e+01 9.58484e+01 5.24284e-01
2.68200e+01 9.58432e+01 5.24305e-01
2.68300e+01 9.58379e+01 5.24326e-01
2.68400e+01 9.58327e+01 5.24347e-01
2.68500e+01 9.58274e+01 5.24368e-01
2.68600e+01 9.58222e+01 5.24389e-01
2.68700e+01 9.58169e+01 5.24410e-01
2.68800e+01 9.58117e+01 5.24432e-01
2.68900e+01 9.58065e+01 5.24453e-01
2.69000e+01 9.58012e+01 5.24474e-01
2.69100e+01 9.57960e+01 5.24496e-01
2.69200e+01 9.57907e+01 5.24518e-01
2.69300e+01 9.57855e+01 5.24539e-01
2.69400e+01 9.57802e+01 5.24561e-01
2.69500e+01 9.57750e+01 5.24583e-01
2.69600e+01 9.57697e+01 5.24605e-01
2.69700e+01 9.57645e+01 5.24627e-01
2.69800e+01 9.57593e+01 5.24649e-01
2.69900e+01 9.57540e+01 5.24671e-01
2.70000e+01 9.57488e+01 5.24693e-01
2.70100e+01 9.57435e+01 5.24715e-01
2.70200e+01 9.57383e+01 5.24738e-01
2.70300e+01 9.57330e+01 5.24760e-01
2.70400e+01 9.57278e+01 5.24783e-01
2.70500e+01 9.57225e+01 5.24805e-01
2.70600e+01 9.57173e+01 5.24828e-01
2.70700e+01 9.57120e+01 5.24850e-01
2.70800e+01 9.57068e+01 5.24873e-01
2.70900e+01 9.57015e+01 5.24896e-01
2.71000e+01 9.56963e+01 5.24919e-01
2.71100e+01 9.56910e+01 5.24942e-01
2.71200e+01 9.56858e+01 5.24965e-01
2.71300e+01 9.56805e+01 5.24988e-01
2.71400e+01 9.56753e+01 5.25011e-01
2.71500e+01 9.56700e+01 5.25035e-01
2.71600e+01 9.56648e+01 5.25058e-01
2.71700e+01 9.56595e+01 5.25081e-01
2.71800e+01 9.56543e+01 5.25105e-01
2.71900e+01 9.56490e+01 5.25128e-01
2.72000e+01 9.56438e+01 5.25152e-01
2.72100e+01 9.56385e+01 5.25176e-01
2.72200e+01 9.56333e+01 5.25199e-01
2.72300e+01 9.56280e+01 5.25223e-01
2.72400e+01 9.56228e+01 5.25247e-01
2.72500e+01 9.56175e+01 5.25271e-01
2.72600e+01 9.56123e+01 5.25295e-01
2.72700e+01 9.56070e+01 5.25319e-01
2.72800e+01 9.56018e+01 5.25343e-01
2.72900e+01 9.55965e+01 5.25367e-01
2.73000e+01 9.55912e+01 5.25392e-01
2.73100e+01 9.55860e+01 5.25416e-01
2.73200e+01 9.55807e+01 5.25441e-01
2.73300e+01 9.55755e+01 5.25465e-01
2.73400e+01 9.55702e+01 5.25490e-01
2.73500e+01 9.55650e+01 5.25514e-01
2.73600e+01 9.55597e+01 5.25539e-01
2.73700e+01 9.55545e+01 5.25564e-01
2.73800e+01 9.55492e+01 5.25589e-01
2.73900e+01 9.55440e+01 5.25614e-01
2.74000e+01 9.55387e+01 5.25639e-01
2.74100e+01 9.55334e+01 5.25664e-01
2.74200e+01 9.55282e+01 5.25689e-01
2.74300e+01 9.55229e+01 5.25714e-01
2.74400e+01 9.55177e+01 5.25740e-01
2.74500e+01 9.55124e+01 5.25765e-01
2.74600e+01 9.55072e+01 5.25790e-01
2.74700e+01 9.55019e+01 5.25816e-01
2.74800e+01 9.54966e+01 5.25842e-01
2.74900e+01 9.54914e+01 5.25867e-01
2.75000e+01 9.54861e+01 5.25893e-01
2.75100e+01 9.54809e+01 5.25919e-01
2.75200e+01 9.54756e+01 5.25944e-01
2.75300e+01 9.54703e+01 5.25970e-01
2.75400e+01 9.54651e+01 5.25995e-01
2.75500e+01 9.54598e+01 5.26020e-01
2.75600e+01 9.54546e+01 5.26045e-01
2.75700e+01 9.54493e+01 5.26070e-01
2.75800e+01 9.54440e+01 5.26094e-01
2.75900e+01 9.54388e+01 5.26119e-01
2.76000e+01 9.54335e+01 5.26143e-01
2.76100e+01 9.54283e+01 5.26167e-01
2.76200e+01 9.54230e+01 5.26191e-01
2.76300e+01 9.54177e+01 5.26215e-01
2.76400e+01 9.54125e+01 5.26239e-01
2.76500e+01 9.54072e+01 5.26263e-01
2.76600e+01 9.54019e+01 5.26286e-01
2.76700e+01 9.53967e+01 5.26309e-01
2.76800e+01 9.53914e+01 5.26332e-01
2.76900e+01 9.53862e+01 5.26355e-01
2.77000e+01 9.53809e+01 5.26378e-01
2.77100e+01 9.53756e+01 5.26401e-01
2.77200e+01 9.53704e+01 5.26424e-01
2.77300e+01 9.53651e+01 5.26446e-01
2.77400e+01 9.53598e+01 5.26468e-01
2.77500e+01 9.53546e+01 5.26490e-01
2.77600e+01 9.53493e+01 5.26512e-01
2.77700e+01 9.53440e+01 5.26534e-01
2.77800e+01 9.53388e+01 5.26556e-01
2.77900e+01 9.53335e+01 5.26577e-01
2.78000e+01 9.53282e+01 5.26599e-01
2.78100e+01 9.53230e+01 5.26620e-01
2.78200e+01 9.53177e+01 5.26641e-01
2.78300e+01 9.53124e+01 5.26662e-01
2.78400e+01 9.53072e+01 5.26682e-01
2.78500e+01 9.53019e+01 5.26703e-01
2.78600e+01 9.52966e+01 5.26723e-01
2.78700e+01 9.52914e+01 5.26744e-01
2.78800e+01 9.52861e+01 5.26764e-01
2.78900e+01 9.52808e+01 5.26784e-01
2.79000e+01 9.52756e+01 5.26804e-01
2.79100e+01 9.52703e+01 5.26823e-01
2.79200e+01 9.52650e+01 5.26843e-01
2.79300e+01 9.52598e+01 5.26862e-01
2.79400e+01 9.52545e+01 5.26882e-01
2.79500e+01 9.52492e+01 5.26901e-01
2.79600e+01 9.52440e+01 5.26920e-01
2.79700e+01 9.52387e+01 5.26939e-01
2.79800e+01 9.52334e+01 5.26957e-01
2.79900e+01 9.52282e+01 5.26976e-01
2.80000e+01 9.52229e+01 5.26994e-01
2.80100e+01 9.52176e+01 5.27012e-01
2.80200e+01 9.52123e+01 5.27030e-01
2.80300e+01 9.52071e+01 5.27048e-01
2.80400e+01 9.52018e+01 5.27066e-01
2.80500e+01 9.51965e+01 5.27084e-01
2.80600e+01 9.51913e+01 5.27101e-01
2.80700e+01 9.51860e+01 5.27118e-01
2.80800e+01 9.51807e+01 5.27135e-01
2.80900e+01 9.51754e+01 5.27152e-01
2.81000e+01 9.51702e+01 5.27169e-01
2.81100e+01 9.51649e+01 5.27186e-01
2.81200e+01 9.51596e+01 5.27203e-01
2.81300e+01 9.51544e+01 5.27219e-01
2.81400e+01 9.51491e+01 5.27235e-01
2.81500e+01 9.51438e+01 5.27251e-01
2.81600e+01 9.51385e+01 5.27267e-01
2.81700e+01 9.51333e+01 5.27283e-01
2.81800e+01 9.51280e+01 5.27299e-01
2.81900e+01 9.51227e+01 5.27314e-01
2.82000e+01 9.51174e+01 5.27330e-01
2.82100e+01 9.51122e+01 5.27345e-01
2.82200e+01 9.51069e+01 5.27360e-01
2.82300e+01 9.51016e+01 5.27375e-01
2.82400e+01 9.50964e+01 5.27390e-01
2.82500e+01 9.50911e+01 5.27404e-01
2.82600e+01 9.50858e+01 5.27419e-01
2.82700e+01 9.50805e+01 5.27433e-01
2.82800e+01 9.50753e+01 5.27447e-01
2.82900e+01 9.50700e+01 5.27461e-01
2.83000e+01 9.50647e+01 5.27475e-01
2.83100e+01 9.50594e+01 5.27489e-01
2.83200e+01 9.50542e+01 5.27502e-01
2.83300e+01 9.50489e+01 5.27516e-01
2.83400e+01 9.50436e+01 5.27529e-01
2.83500e+01 9.50383e+01 5.27542e-01
2.83600e+01 9.50331e+01 5.27555e-01
2.83700e+01 9.50278e+01 5.27568e-01
2.83800e+01 9.50225e+01 5.27581e-01
2.83900e+01 9.50172e+01 5.27593e-01
2.84000e+01 9.50120e+01 5.27605e-01
2.84100e+01 9.50067e+01 5.27618e-01
2.84200e+01 9.50014e+01 5.27630e-01
2.84300e+01 9.49961e+01 5.27642e-01
2.84400e+01 9.49908e+01 5.27653e-01
2.84500e+01 9.49856e+01 5.27665e-01
2.84600e+01 9.49803e+01 5.27677e-01
2.84700e+01 9.49750e+01 5.27688e-01
2.84800e+01 9.49697e+01 5.27699e-01
2.84900e+01 9.49645e+01 5.27710e-01
2.85000e+01 9.49592e+01 5.27721e-01
2.85100e+01 9.49539e+01 5.27732e-01
2.85200e+01 9.49486e+01 5.27743e-01
2.85300e+01 9.49434e+01 5.27754e-01
2.85400e+01 9.49381e+01 5.27766e-01
2.85500e+01 9.49328e+01 5.27778e-01
2.85600e+01 9.49275e+01 5.27790e-01
2.85700e+01 9.49222e+01 5.27802e-01
2.85800e+01 9.49170e+01 5.27815e-01
2.85900e+01 9.49117e+01 5.27827e-01
2.86000e+01 9.49064e+01 5.27840e-01
2.86100e+01 9.49011e+01 5.27853e-01
2.86200e+01 9.48959e+01 5.27867e-01
2.86300e+01 9.48906e+01 5.27880e-01
2.86400e+01 9.48853e+01 5.27894e-01
2.86500e+01 9.48800e+01 5.27908e-01
2.86600e+01 9.48747e+01 5.27923e-01
2.86700e+01 9.48695e+01 5.27937e-01
2.86800e+01 9.48642e+01 5.27952e-01
2.86900e+01 9.48589e+01 5.27967e-01
2.87000e+01 9.48536e+01 5.27982e-01
2.87100e+01 9.48483e+01 5.27998e-01
2.87200e+01 9.48431e+01 5.28014e-01
2.87300e+01 9.48378e+01 5.28029e-01
2.87400e+01 9.48325e+01 5.28046e-01
2.87500e+01 9.48272e+01 5.28062e-01
2.87600e+01 9.48219e+01 5.28079e-01
2.87700e+01 9.48167e+01 5.28095e-01
2.87800e+01 9.48114e+01 5.28113e-01
2.87900e+01 9.48061e+01 5.28130e-01
2.88000e+01 9.48008e+01 5.28147e-01
2.88100e+01 9.47955e+01 5.28165e-01
2.88200e+01 9.47902e+01 5.28183e-01
2.88300e+01 9.47850e+01 5.28201e-01
2.88400e+01 9.47797e+01 5.28220e-01
2.88500e+01 9.47744e+01 5.28238e-01
2.88600e+01 9.47691e+01 5.28257e-01
2.88700e+01 9.47638e+01 5.28276e-01
2.88800e+01 9.47586e+01 5.28296e-01
2.88900e+01 9.47533e+01 5.28315e-01
2.89000e+01 9.47480e+01 5.28335e-01
2.89100e+01 9.47427e+01 5.28355e-01
2.89200e+01 9.47374e+01 5.28375e-01
2.89300e+01 9.47321e+01 5.28396e-01
2.89400e+01 9.47269e+01 5.28417e-01
2.89500e+01 9.47216e+01 5.28438e-01
2.89600e+01 9.47163e+01 5.28459e-01
2.89700e+01 9.47110e+01 5.28480e-01
2.89800e+01 9.47057e+01 5.28502e-01
2.89900e+01 9.47004e+01 5.28524e-01
2.90000e+01 9.46951e+01 5.28546e-01
2.90100e+01 9.46899e+01 5.28568e-01
2.90200e+01 9.46846e+01 5.28591e-01
2.90300e+01 9.46793e+01 5.28613e-01
2.90400e+01 9.46740e+01 5.28636e-01
2.90500e+01 9.46687e+01 5.28660e-01
2.90600e+01 9.46634e+01 5.28683e-01
2.90700e+01 9.46581e+01 5.28707e-01
2.90800e+01 9.46529e+01 5.28731e-01
2.90900e+01 9.46476e+01 5.28755e-01
2.91000e+01 9.46423e+01 5.28779e-01
2.91100e+01 9.46370e+01 5.28804e-01
2.91200e+01 9.46317e+01 5.28829e-01
2.91300e+01 9.46264e+01 5.28854e-01
2.91400e+01 9.46211e+01 5.28879e-01
2.91500e+01 9.46158e+01 5.28904e-01
2.91600e+01 9.46105e+01 5.28930e-01
2.91700e+01 9.46053e+01 5.28956e-01
2.91800e+01 9.46000e+01 5.28982e-01
2.91900e+01 9.45947e+01 5.29009e-01
2.92000e+01 9.45894e+01 5.29035e-01
2.92100e+01 9.45841e+01 5.29062e-01
2.92200e+01 9.45788e+01 5.29089e-01
2.92300e+01 9.45735e+01 5.29117e-01
2.92400e+01 9.45682e+01 5.29144e-01
2.92500e+01 9.45629e+01 5.29172e-01
2.92600e+01 9.45576e+01 5.29200e-01
2.92700e+01 9.45523e+01 5.29228e-01
2.92800e+01 9.45471e+01 5.29257e-01
2.92900e+01 9.45418e+01 5.29285e-01
2.93000e+01 9.45365e+01 5.29314e-01
2.93100e+01 9.45312e+01 5.29343e-01
2.93200e+01 9.45259e+01 5.29373e-01
2.93300e+01 9.45206e+01 5.29402e-01
2.93400e+01 9.45153e+01 5.29432e-01
2.93500e+01 9.45100e+01 5.29462e-01
2.93600e+01 9.45047e+01 5.29493e-01
2.93700e+01 9.44994e+01 5.29523e-01
2.93800e+01 9.44941e+01 5.29554e-01
2.93900e+01 9.44888e+01 5.29585e-01
2.94000e+01 9.44835e+01 5.29616e-01
2.94100e+01 9.44782e+01 5.29648e-01
2.94200e+01 9.44729e+01 5.29679e-01
2.94300e+01 9.44676e+01 5.29711e-01
2.94400e+01 9.44623e+01 5.29743e-01
2.94500e+01 9.44570e+01 5.29776e-01
2.94600e+01 9.44517e+01 5.29808e-01
2.94700e+01 9.44464e+01 5.29841e-01
2.94800e+01 9.44411e+01 5.29874e-01
2.94900e+01 9.44358e+01 5.29907e-01
2.95000e+01 9.44305e+01 5.29941e-01
2.95100e+01 9.44252e+01 5.29974e-01
2.95200e+01 9.44199e+01 5.30007e-01
2.95300e+01 9.44146e+01 5.30040e-01
2.95400e+01 9.44093e+01 5.30073e-01
2.95500e+01 9.44040e+01 5.30106e-01
2.95600e+01 9.43987e+01 5.30138e-01
2.95700e+01 9.43934e+01 5.30170e-01
2.95800e+01 9.43881e+01 5.30202e-01
2.95900e+01 9.43828e+01 5.30234e-01
2.96000e+01 9.43775e+01 5.30266e-01
2.96100e+01 9.43722e+01 5.30297e-01
2.96200e+01 9.43669e+01 5.30328e-01
2.96300e+01 9.43616e+01 5.30359e-01
2.96400e+01 9.43563e+01 5.30389e-01
2.96500e+01 9.43510e+01 5.30420e-01
2.96600e+01 9.43457e+01 5.30450e-01
2.96700e+01 9.43404e+01 5.30480e-01
2.96800e+01 9.43351e+01 5.30509e-01
2.96900e+01 9.43298e+01 5.30539e-01
2.97000e+01 9.43245e+01 5.30568e-01
2.97100e+01 9.43192e+01 5.30597e-01
2.97200e+01 9.43139e+01 5.30626e-01
2.97300e+01 9.43086e+01 5.30655e-01
2.97400e+01 9.43033e+01 5.30683e-01
2.97500e+01 9.42980e+01 5.30711e-01
2.97600e+01 9.42927e+01 5.30739e-01
2.97700e+01 9.42873e+01 5.30767e-01
2.97800e+01 9.42820e+01 5.30794e-01
2.97900e+01 9.42767e+01 5.30822e-01
2.98000e+01 9.42714e+01 5.30849e-01
2.98100e+01 9.42661e+01 5.30875e-01
2.98200e+01 9.42608e+01 5.30902e-01
2.98300e+01 9.42555e+01 5.30928e-01
2.98400e+01 9.42502e+01 5.30955e-01
2.98500e+01 9.42449e+01 5.30980e-01
2.98600e+01 9.42396e+01 5.31006e-01
2.98700e+01 9.42343e+01 5.31032e-01
2.98800e+01 9.42289e+01 5.31057e-01
2.98900e+01 9.42236e+01 5.31082e-01
2.99000e+01 9.42183e+01 5.31107e-01
2.99100e+01 9.42130e+01 5.31131e-01
2.99200e+01 9.42077e+01 5.31156e-01
2.99300e+01 9.42024e+01 5.31180e-01
2.99400e+01 9.41971e+01 5.31204e-01
2.99500e+01 9.41918e+01 5.31227e-01
2.99600e+01 9.41865e+01 5.31251e-01
2.99700e+01 9.41811e+01 5.31274e-01
2.99800e+01 9.41758e+01 5.31297e-01
2.99900e+01 9.41705e+01 5.31320e-01
3.00000e+01 9.41652e+01 5.31343e-01
3.00100e+01 9.41599e+01 5.31365e-01
3.00200e+01 9.41546e+01 5.31387e-01
3.00300e+01 9.41493e+01 5.31409e-01
3.00400e+01 9.41439e+01 5.31431e-01
3.00500e+01 9.41386e+01 5.31452e-01
3.00600e+01 9.41333e+01 5.31473e-01
3.00700e+01 9.41280e+01 5.31494e-01
3.00800e+01 9.41227e+01 5.31515e-01
3.00900e+01 9.41174e+01 5.31536e-01
3.01000e+01 9.41121e+01 5.31556e-01
3.01100e+01 9.41067e+01 5.31576e-01
3.01200e+01 9.41014e+01 5.31596e-01
3.01300e+01 9.40961e+01 5.31616e-01
3.01400e+01 9.40908e+01 5.31635e-01
3.01500e+01 9.40855e+01 5.31655e-01
3.01600e+01 9.40802e+01 5.31674e-01
3.01700e+01 9.40748e+01 5.31693e-01
3.01800e+01 9.40695e+01 5.31711e-01
3.01900e+01 9.40642e+01 5.31729e-01
3.02000e+01 9.40589e+01 5.31748e-01
3.02100e+01 9.40536e+01 5.31766e-01
3.02200e+01 9.40483e+01 5.31783e-01
3.02300e+01 9.40429e+01 5.31801e-01
3.02400e+01 9.40376e+01 5.31818e-01
3.02500e+01 9.40323e+01 5.31835e-01
3.02600e+01 9.40270e+01 5.31852e-01
3.02700e+01 9.40217e+01 5.31868e-01
3.02800e+01 9.40163e+01 5.31885e-01
3.02900e+01 9.40110e+01 5.31901e-01
3.03000e+01 9.40057e+01 5.31917e-01
3.03100e+01 9.40004e+01 5.31932e-01
3.03200e+01 9.39951e+01 5.31948e-01
3.03300e+01 9.39898e+01 5.31963e-01
3.03400e+01 9.39844e+01 5.31978e-01
3.03500e+01 9.39791e+01 5.31993e-01
3.03600e+01 9.39738e+01 5.32008e-01
3.03700e+01 9.39685e+01 5.32022e-01
3.03800e+01 9.39632e+01 5.32036e-01
3.03900e+01 9.39578e+01 5.32050e-01
3.04000e+01 9.39525e+01 5.32064e-01
3.04100e+01 9.39472e+01 5.32077e-01
3.04200e+01 9.39419e+01 5.32090e-01
3.04300e+01 9.39365e+01 5.32103e-01
3.04400e+01 9.39312e+01 5.32116e-01
3.04500e+01 9.39259e+01 5.32129e-01
3.04600e+01 9.39206e+01 5.32141e-01
3.04700e+01 9.39153e+01 5.32153e-01
3.04800e+01 9.39099e+01 5.32165e-01
3.04900e+01 9.39046e+01 5.32177e-01
3.05000e+01 9.38993e+01 5.32188e-01
3.05100e+01 9.38940e+01 5.32200e-01
3.05200e+01 9.38887e+01 5.32211e-01
3.05300e+01 9.38833e+01 5.32223e-01
3.05400e+01 9.38780e+01 5.32235e-01
3.05500e+01 9.38727e+01 5.32247e-01
3.05600e+01 9.38674e+01 5.32260e-01
3.05700e+01 9.38620e+01 5.32272e-01
3.05800e+01 9.38567e+01 5.32285e-01
3.05900e+01 9.38514e+01 5.32298e-01
3.06000e+01 9.38461e+01 5.32311e-01
3.06100e+01 9.38407e+01 5.32324e-01
3.06200e+01 9.38354e+01 5.32338e-01
3.06300e+01 9.38301e+01 5.32351e-01
3.06400e+01 9.38248e+01 5.32365e-01
3.06500e+01 9.38195e+01 5.32379e-01
3.06600e+01 9.38141e+01 5.32393e-01
3.06700e+01 9.38088e+01 5.32408e-01
3.06800e+01 9.38035e+01 5.32422e-01
3.06900e+01 9.37982e+01 5.32437e-01
3.07000e+01 9.37928e+01 5.32452e-01
3.07100e+01 9.37875e+01 5.32467e-01
3.07200e+01 9.37822e+01 5.32482e-01
3.07300e+01 9.37769e+01 5.32497e-01
3.07400e+01 9.37715e+01 5.32513e-01
3.07500e+01 9.37662e+01 5.32529e-01
3.07600e+01 9.37609e+01 5.32545e-01
3.07700e+01 9.37556e+01 5.32561e-01
3.07800e+01 9.37502e+01 5.32577e-01
3.07900e+01 9.37449e+01 5.32594e-01
3.08000e+01 9.37396e+01 5.32611e-01
3.08100e+01 9.37343e+01 5.32628e-01
3.08200e+01 9.37289e+01 5.32645e-01
3.08300e+01 9.37236e+01 5.32662e-01
3.08400e+01 9.37183e+01 5.32679e-01
3.08500e+01 9.37129e+01 5.32697e-01
3.08600e+01 9.37076e+01 5.32715e-01
3.08700e+01 9.37023e+01 5.32733e-01
3.08800e+01 9.36970e+01 5.32751e-01
3.08900e+01 9.36916e+01 5.32769e-01
3.09000e+01 9.36863e+01 5.32788e-01
3.09100e+01 9.36810e+01 5.32807e-01
3.09200e+01 9.36757e+01 5.32826e-01
3.09300e+01 9.36703e+01 5.32845e-01
3.09400e+01 9.36650e+01 5.32864e-01
3.09500e+01 9.36597e+01 5.32883e-01
3.09600e+01 9.36543e+01 5.32903e-01
3.09700e+01 9.36490e+01 5.32923e-01
3.09800e+01 9.36437e+01 5.32943e-01
3.09900e+01 9.36384e+01 5.32963e-01
3.10000e+01 9.36330e+01 5.32983e-01
3.10100e+01 9.36277e+01 5.33004e-01
3.10200e+01 9.36224e+01 5.33025e-01
3.10300e+01 9.36170e+01 5.33045e-01
3.10400e+01 9.36117e+01 5.33067e-01
3.10500e+01 9.36064e+01 5.33088e-01
3.10600e+01 9.36010e+01 5.33109e-01
3.10700e+01 9.35957e+01 5.33131e-01
3.10800e+01 9.35904e+01 5.33153e-01
3.10900e+01 9.35850e+01 5.33175e-01
3.11000e+01 9.35797e+01 5.33197e-01
3.11100e+01 9.35744e+01 5.33219e-01
3.11200e+01 9.35690e+01 5.33242e-01
3.11300e+01 9.35637e+01 5.33265e-01
3.11400e+01 9.35584e+01 5.33287e-01
3.11500e+01 9.35531e+01 5.33311e-01
3.11600e+01 9.35477e+01 5.33334e-01
3.11700e+01 9.35424e+01 5.33357e-01
3.11800e+01 9.35371e+01 5.33381e-01
3.11900e+01 9.35317e+01 5.33405e-01
3.12000e+01 9.35264e+01 5.33429e-01
3.12100e+01 9.35210e+01 5.33453e-01
3.12200e+01 9.35157e+01 5.33477e-01
3.12300e+01 9.35104e+01 5.33502e-01
3.12400e+01 9.35050e+01 5.33527e-01
3.12500e+01 9.34997e+01 5.33552e-01
3.12600e+01 9.34944e+01 5.33577e-01
3.12700e+01 9.34890e+01 5.33602e-01
3.12800e+01 9.34837e+01 5.33627e-01
3.12900e+01 9.34784e+01 5.33653e-01
3.13000e+01 9.34730e+01 5.33679e-01
3.13100e+01 9.34677e+01 5.33705e-01
3.13200e+01 9.34624e+01 5.33731e-01
3.13300e+01 9.34570e+01 5.33757e-01
3.13400e+01 9.34517e+01 5.33784e-01
3.13500e+01 9.34463e+01 5.33811e-01
3.13600e+01 9.34410e+01 5.33838e-01
3.13700e+01 9.34357e+01 5.33865e-01
3.13800e+01 9.34303e+01 5.33892e-01
3.13900e+01 9.34250e+01 5.33919e-01
3.14000e+01 9.34196e+01 5.33947e-01
3.14100e+01 9.34143e+01 5.33975e-01
3.14200e+01 9.34090e+01 5.34003e-01
3.14300e+01 9.34036e+01 5.34031e-01
3.14400e+01 9.33983e+01 5.34059e-01
3.14500e+01 9.33929e+01 5.34088e-01
3.14600e+01 9.33876e+01 5.34117e-01
3.14700e+01 9.33823e+01 5.34146e-01
3.14800e+01 9.33769e+01 5.34175e-01
3.14900e+01 9.33716e+01 5.34204e-01
3.15000e+01 9.33662e+01 5.34233e-01
3.15100e+01 9.33609e+01 5.34263e-01
3.15200e+01 9.33556e+01 5.34292e-01
3.15300e+01 9.33502e+01 5.34321e-01
3.15400e+01 9.33449e+01 5.34351e-01
3.15500e+01 9.33395e+01 5.34379e-01
3.15600e+01 9.33342e+01 5.34408e-01
3.15700e+01 9.33288e+01 5.34437e-01
3.15800e+01 9.33235e+01 5.34465e-01
3.15900e+01 9.33181e+01 5.34494e-01
3.16000e+01 9.33128e+01 5.34522e-01
3.16100e+01 9.33075e+01 5.34550e-01
3.16200e+01 9.33021e+01 5.34578e-01
3.16300e+01 9.32968e+01 5.34605e-01
3.16400e+01 9.32914e+01 5.34633e-01
3.16500e+01 9.32861e+01 5.34660e-01
3.16600e+01 9.32807e+01 5.34688e-01
3.16700e+01 9.32754e+01 5.34715e-01
3.16800e+01 9.32700e+01 5.34742e-01
3.16900e+01 9.32647e+01 5.34769e-01
3.17000e+01 9.32593e+01 5.34795e-01
3.17100e+01 9.32540e+01 5.34822e-01
3.17200e+01 9.32486e+01 5.34848e-01
3.17300e+01 9.32433e+01 5.34875e-01
3.17400e+01 9.32379e+01 5.34901e-01
3.17500e+01 9.32326e+01 5.34927e-01
3.17600e+01 9.32272e+01 5.34953e-01
3.17700e+01 9.32219e+01 5.34978e-01
3.17800e+01 9.32165e+01 5.35004e-01
3.17900e+01 9.32112e+01 5.35029e-01
3.18000e+01 9.32058e+01 5.35055e-01
3.18100e+01 9.32005e+01 5.35080e-01
3.18200e+01 9.31951e+01 5.35105e-01
3.18300e+01 9.31898e+01 5.35129e-01
3.18400e+01 9.31844e+01 5.35154e-01
3.18500e+01 9.31791e+01 5.35179e-01
3.18600e+01 9.31737e+01 5.35203e-01
3.18700e+01 9.31684e+01 5.35227e-01
3.18800e+01 9.31630e+01 5.35251e-01
3.18900e+01 9.31577e+01 5.35275e-01
3.19000e+01 9.31523e+01 5.35299e-01
3.19100e+01 9.31470e+01 5.35323e-01
3.19200e+01 9.31416e+01 5.35346e-01
3.19300e+01 9.31363e+01 5.35370e-01
3.19400e+01 9.31309e+01 5.35393e-01
3.19500e+01 9.31256e+01 5.35416e-01
3.19600e+01 9.31202e+01 5.35439e-01
3.19700e+01 9.31148e+01 5.35462e-01
3.19800e+01 9.31095e+01 5.35484e-01
3.19900e+01 9.31041e+01 5.35507e-01
3.20000e+01 9.30988e+01 5.35529e-01
3.20100e+01 9.30934e+01 5.35551e-01
3.20200e+01 9.30881e+01 5.35573e-01
3.20300e+01 9.30827e+01 5.35595e-01
3.20400e+01 9.30774e+01 5.35617e-01
3.20500e+01 9.30720e+01 5.35639e-01
3.20600e+01 9.30666e+01 5.35660e-01
3.20700e+01 9.30613e+01 5.35682e-01
3.20800e+01 9.30559e+01 5.35703e-01
3.20900e+01 9.30506e+01 5.35724e-01
3.21000e+01 9.30452e+01 5.35745e-01
3.21100e+01 9.30399e+01 5.35765e-01
3.21200e+01 9.30345e+01 5.35786e-01
3.21300e+01 9.30291e+01 5.35806e-01
3.21400e+01 9.30238e+01 5.35827e-01
3.21500e+01 9.30184e+01 5.35847e-01
3.21600e+01 9.30131e+01 5.35867e-01
3.21700e+01 9.30077e+01 5.35887e-01
3.21800e+01 9.30024e+01 5.35907e-01
3.21900e+01 9.29970e+01 5.35926e-01
3.22000e+01 9.29916e+01 5.35946e-01
3.22100e+01 9.29863e+01 5.35965e-01
3.22200e+01 9.29809e+01 5.35984e-01
3.22300e+01 9.29756e+01 5.36003e-01
3.22400e+01 9.29702e+01 5.36022e-01
3.22500e+01 9.29648e+01 5.36041e-01
3.22600e+01 9.29595e+01 5.36059e-01
3.22700e+01 9.29541e+01 5.36078e-01
3.22800e+01 9.29488e+01 5.36096e-01
3.22900e+01 9.29434e+01 5.36114e-01
3.23000e+01 9.29380e+01 5.36132e-01
3.23100e+01 9.29327e+01 5.36150e-01
3.23200e+01 9.29273e+01 5.36167e-01
3.23300e+01 9.29219e+01 5.36185e-01
3.23400e+01 9.29166e+01 5.36202e-01
3.23500e+01 9.29112e+01 5.36220e-01
3.23600e+01 9.29059e+01 5.36237e-01
3.23700e+01 9.29005e+01 5.36254e-01
3.23800e+01 9.28951e+01 5.36270e-01
3.23900e+01 9.28898e+01 5.36287e-01
3.24000e+01 9.28844e+01 5.36304e-01
3.24100e+01 9.28790e+01 5.36320e-01
3.24200e+01 9.28737e+01 5.36336e-01
3.24300e+01 9.28683e+01 5.36352e-01
3.24400e+01 9.28630e+01 5.36368e-01
3.24500e+01 9.28576e+01 5.36384e-01
3.24600e+01 9.28522e+01 5.36400e-01
3.24700e+01 9.28469e+01 5.36415e-01
3.24800e+01 9.28415e+01 5.36431e-01
3.24900e+01 9.28361e+01 5.36446e-01
3.25000e+01 9.28308e+01 5.36461e-01
3.25100e+01 9.28254e+01 5.36476e-01
3.25200e+01 9.28200e+01 5.36491e-01
3.25300e+01 9.28147e+01 5.36506e-01
3.25400e+01 9.28093e+01 5.36522e-01
3.25500e+01 9.28039e+01 5.36537e-01
3.25600e+01 9.27986e+01 5.36553e-01
3.25700e+01 9.27932e+01 5.36568e-01
3.25800e+01 9.27878e+01 5.36584e-01
3.25900e+01 9.27825e+01 5.36600e-01
3.26000e+01 9.27771e+01 5.36616e-01
3.26100e+01 9.27717e+01 5.36632e-01
3.26200e+01 9.27664e+01 5.36648e-01
3.26300e+01 9.27610e+01 5.36664e-01
3.26400e+01 9.27556e+01 5.36681e-01
3.26500e+01 9.27503e+01 5.36697e-01
3.26600e+01 9.27449e+01 5.36714e-01
3.26700e+01 9.27395e+01 5.36730e-01
3.26800e+01 9.27342e+01 5.36747e-01
3.26900e+01 9.27288e+01 5.36764e-01
3.27000e+01 9.27234e+01 5.36781e-01
3.27100e+01 9.27181e+01 5.36798e-01
3.27200e+01 9.27127e+01 5.36815e-01
3.27300e+01 9.27073e+01 5.36832e-01
3.27400e+01 9.27020e+01 5.36850e-01
3.27500e+01 9.26966e+01 5.36867e-01
3.27600e+01 9.26912e+01 5.36885e-01
3.27700e+01 9.26859e+01 5.36902e-01
3.27800e+01 9.26805e+01 5.36920e-01
3.27900e+01 9.26751e+01 5.36938e-01
3.28000e+01 9.26698e+01 5.36956e-01
3.28100e+01 9.26644e+01 5.36974e-01
3.28200e+01 9.26590e+01 5.36992e-01
3.28300e+01 9.26536e+01 5.37010e-01
3.28400e+01 9.26483e+01 5.37029e-01
3.28500e+01 9.26429e+01 5.37047e-01
3.28600e+01 9.26375e+01 5.37066e-01
3.28700e+01 9.26322e+01 5.37084e-01
3.28800e+01 9.26268e+01 5.37103e-01
3.28900e+01 9.26214e+01 5.37122e-01
3.29000e+01 9.26161e+01 5.37141e-01
3.29100e+01 9.26107e+01 5.37160e-01
3.29200e+01 9.26053e+01 5.37179e-01
3.29300e+01 9.25999e+01 5.37198e-01
3.29400e+01 9.25946e+01 5.37218e-01
3.29500e+01 9.25892e+01 5.37237e-01
3.29600e+01 9.25838e+01 5.37257e-01
3.29700e+01 9.25784e+01 5.37277e-01
3.29800e+01 9.25731e+01 5.37296e-01
3.29900e+01 9.25677e+01 5.37316e-01
3.30000e+01 9.25623e+01 5.37336e-01
3.30100e+01 9.25570e+01 5.37356e-01
3.30200e+01 9.25516e+01 5.37376e-01
3.30300e+01 9.25462e+01 5.37397e-01
3.30400e+01 9.25408e+01 5.37417e-01
3.30500e+01 9.25355e+01 5.37437e-01
3.30600e+01 9.25301e+01 5.37458e-01
3.30700e+01 9.25247e+01 5.37479e-01
3.30800e+01 9.25193e+01 5.37499e-01
3.30900e+01 9.25140e+01 5.37520e-01
3.31000e+01 9.25086e+01 5.37541e-01
3.31100e+01 9.25032e+01 5.37562e-01
3.31200e+01 9.24978e+01 5.37584e-01
3.31300e+01 9.24925e+01 5.37605e-01
3.31400e+01 9.24871e+01 5.37626e-01
3.31500e+01 9.24817e+01 5.37648e-01
3.31600e+01 9.24763e+01 5.37669e-01
3.31700e+01 9.24710e+01 5.37691e-01
3.31800e+01 9.24656e+01 5.37713e-01
3.31900e+01 9.24602e+01 5.37735e-01
3.32000e+01 9.24548e+01 5.37756e-01
3.32100e+01 9.24494e+01 5.37779e-01
3.32200e+01 9.24441e+01 5.37801e-01
3.32300e+01 9.24387e+01 5.37823e-01
3.32400e+01 9.24333e+01 5.37845e-01
3.32500e+01 9.24279e+01 5.37868e-01
3.32600e+01 9.24226e+01 5.37890e-01
3.32700e+01 9.24172e+01 5.37913e-01
3.32800e+01 9.24118e+01 5.37936e-01
3.32900e+01 9.24064e+01 5.37959e-01
3.33000e+01 9.24010e+01 5.37982e-01
3.33100e+01 9.23957e+01 5.38005e-01
3.33200e+01 9.23903e+01 5.38028e-01
3.33300e+01 9.23849e+01 5.38051e-01
3.33400e+01 9.23795e+01 5.38075e-01
3.33500e+01 9.23741e+01 5.38098e-01
3.33600e+01 9.23688e+01 5.38122e-01
3.33700e+01 9.23634e+01 5.38145e-01
3.33800e+01 9.23580e+01 5.38169e-01
3.33900e+01 9.23526e+01 5.38193e-01
3.34000e+01 9.23472e+01 5.38217e-01
3.34100e+01 9.23418e+01 5.38241e-01
3.34200e+01 9.23365e+01 5.38265e-01
3.34300e+01 9.23311e+01 5.38290e-01
3.34400e+01 9.23257e+01 5.38314e-01
3.34500e+01 9.23203e+01 5.38338e-01
3.34600e+01 9.23149e+01 5.38363e-01
3.34700e+01 9.23095e+01 5.38388e-01
3.34800e+01 9.23042e+01 5.38413e-01
3.34900e+01 9.22988e+01 5.38437e-01
3.35000e+01 9.22934e+01 5.38462e-01
3.35100e+01 9.22880e+01 5.38487e-01
3.35200e+01 9.22826e+01 5.38512e-01
3.35300e+01 9.22772e+01 5.38537e-01
3.35400e+01 9.22719e+01 5.38562e-01
3.35500e+01 9.22665e+01 5.38587e-01
3.35600e+01 9.22611e+01 5.38612e-01
3.35700e+01 9.22557e+01 5.38637e-01
3.35800e+01 9.22503e+01 5.38662e-01
3.35900e+01 9.22449e+01 5.38687e-01
3.36000e+01 9.22395e+01 5.38712e-01
3.36100e+01 9.22341e+01 5.38737e-01
3.36200e+01 9.22288e+01 5.38762e-01
3.36300e+01 9.22234e+01 5.38787e-01
3.36400e+01 9.22180e+01 5.38811e-01
3.36500e+01 9.22126e+01 5.38836e-01
3.36600e+01 9.22072e+01 5.38861e-01
3.36700e+01 9.22018e+01 5.38886e-01
3.36800e+01 9.21964e+01 5.38910e-01
3.36900e+01 9.21910e+01 5.38935e-01
3.37000e+01 9.21856e+01 5.38960e-01
3.37100e+01 9.21803e+01 5.38985e-01
3.37200e+01 9.21749e+01 5.39009e-01
3.37300e+01 9.21695e+01 5.39034e-01
3.37400e+01 9.21641e+01 5.39059e-01
3.37500e+01 9.21587e+01 5.39083e-01
3.37600e+01 9.21533e+01 5.39108e-01
3.37700e+01 9.21479e+01 5.39133e-01
3.37800e+01 9.21425e+01 5.39157e-01
3.37900e+01 9.21371e+01 5.39182e-01
3.38000e+01 9.21317e+01 5.39206e-01
3.38100e+01 9.21263e+01 5.39231e-01
3.38200e+01 9.21210e+01 5.39255e-01
3.38300e+01 9.21156e+01 5.39280e-01
3.38400e+01 9.21102e+01 5.39304e-01
3.38500e+01 9.21048e+01 5.39329e-01
3.38600e+01 9.20994e+01 5.39353e-01
3.38700e+01 9.20940e+01 5.39378e-01
3.38800e+01 9.20886e+01 5.39402e-01
3.38900e+01 9.20832e+01 5.39427e-01
3.39000e+01 9.20778e+01 5.39451e-01
3.39100e+01 9.20724e+01 5.39475e-01
3.39200e+01 9.20670e+01 5.39500e-01
3.39300e+01 9.20616e+01 5.39524e-01
3.39400e+01 9.20562e+01 5.39548e-01
3.39500e+01 9.20508e+01 5.39573e-01
3.39600e+01 9.20454e+01 5.39597e-01
3.39700e+01 9.20400e+01 5.39621e-01
3.39800e+01 9.20346e+01 5.39646e-01
3.39900e+01 9.20292e+01 5.39670e-01
3.40000e+01 9.20239e+01 5.39694e-01
3.40100e+01 9.20185e+01 5.39718e-01
3.40200e+01 9.20131e+01 5.39743e-01
3.40300e+01 9.20077e+01 5.39767e-01
3.40400e+01 9.20023e+01 5.39791e-01
3.40500e+01 9.19969e+01 5.39815e-01
3.40600e+01 9.19915e+01 5.39839e-01
3.40700e+01 9.19861e+01 5.39863e-01
3.40800e+01 9.19807e+01 5.39888e-01
3.40900e+01 9.19753e+01 5.39912e-01
3.41000e+01 9.19699e+01 5.39936e-01
3.41100e+01 9.19645e+01 5.39960e-01
3.41200e+01 9.19591e+01 5.39984e-01
3.41300e+01 9.19537e+01 5.40008e-01
3.41400e+01 9.19483e+01 5.40032e-01
3.41500e+01 9.19429e+01 5.40056e-01
3.41600e+01 9.19375e+01 5.40080e-01
3.41700e+01 9.19321e+01 5.40104e-01
3.41800e+01 9.19267e+01 5.40128e-01
3.41900e+01 9.19213e+01 5.40152e-01
3.42000e+01 9.19159e+01 5.40176e-01
3.42100e+01 9.19105e+01 5.40200e-01
3.42200e+01 9.19051e+01 5.40223e-01
3.42300e+01 9.18997e+01 5.40247e-01
3.42400e+01 9.18943e+01 5.40271e-01
3.42500e+01 9.18889e+01 5.40295e-01
3.42600e+01 9.18834e+01 5.40319e-01
3.42700e+01 9.18780e+01 5.40343e-01
3.42800e+01 9.18726e+01 5.40366e-01
3.42900e+01 9.18672e+01 5.40390e-01
3.43000e+01 9.18618e+01 5.40414e-01
3.43100e+01 9.18564e+01 5.40438e-01
3.43200e+01 9.18510e+01 5.40461e-01
3.43300e+01 9.18456e+01 5.40485e-01
3.43400e+01 9.18402e+01 5.40509e-01
3.43500e+01 9.18348e+01 5.40533e-01
3.43600e+01 9.18294e+01 5.40556e-01
3.43700e+01 9.18240e+01 5.40580e-01
3.43800e+01 9.18186e+01 5.40604e-01
3.43900e+01 9.18132e+01 5.40627e-01
3.44000e+01 9.18078e+01 5.40651e-01
3.44100e+01 9.18024e+01 5.40674e-01
3.44200e+01 9.17970e+01 5.40698e-01
3.44300e+01 9.17916e+01 5.40721e-01
3.44400e+01 9.17862e+01 5.40745e-01
3.44500e+01 9.17807e+01 5.40768e-01
3.44600e+01 9.17753e+01 5.40792e-01
3.44700e+01 9.17699e+01 5.40815e-01
3.44800e+01 9.17645e+01 5.40839e-01
3.44900e+01 9.17591e+01 5.40862e-01
3.45000e+01 9.17537e+01 5.40886e-01
3.45100e+01 9.17483e+01 5.40909e-01
3.45200e+01 9.17429e+01 5.40933e-01
3.45300e+01 9.17375e+01 5.40956e-01
3.45400e+01 9.17321e+01 5.40980e-01
3.45500e+01 9.17267e+01 5.41003e-01
3.45600e+01 9.17212e+01 5.41027e-01
3.45700e+01 9.17158e+01 5.41050e-01
3.45800e+01 9.17104e+01 5.41074e-01
3.45900e+01 9.17050e+01 5.41098e-01
3.46000e+01 9.16996e+01 5.41121e-01
3.46100e+01 9.16942e+01 5.41145e-01
3.46200e+01 9.16888e+01 5.41169e-01
3.46300e+01 9.16834e+01 5.41192e-01
3.46400e+01 9.16780e+01 5.41216e-01
3.46500e+01 9.16725e+01 5.41240e-01
3.46600e+01 9.16671e+01 5.41264e-01
3.46700e+01 9.16617e+01 5.41288e-01
3.46800e+01 9.16563e+01 5.41312e-01
3.46900e+01 9.16509e+01 5.41335e-01
3.47000e+01 9.16455e+01 5.41359e-01
3.47100e+01 9.16401e+01 5.41383e-01
3.47200e+01 9.16347e+01 5.41407e-01
3.47300e+01 9.16292e+01 5.41431e-01
3.47400e+01 9.16238e+01 5.41455e-01
3.47500e+01 9.16184e+01 5.41479e-01
3.47600e+01 9.16130e+01 5.41503e-01
3.47700e+01 9.16076e+01 5.41527e-01
3.47800e+01 9.16022e+01 5.41551e-01
3.47900e+01 9.15967e+01 5.41575e-01
3.48000e+01 9.15913e+01 5.41600e-01
3.48100e+01 9.15859e+01 5.41624e-01
3.48200e+01 9.15805e+01 5.41648e-01
3.48300e+01 9.15751e+01 5.41672e-01
3.48400e+01 9.15697e+01 5.41696e-01
3.48500e+01 9.15642e+01 5.41721e-01
3.48600e+01 9.15588e+01 5.41745e-01
3.48700e+01 9.15534e+01 5.41769e-01
3.48800e+01 9.15480e+01 5.41793e-01
3.48900e+01 9.15426e+01 5.41818e-01
3.49000e+01 9.15372e+01 5.41842e-01
3.49100e+01 9.15317e+01 5.41867e-01
3.49200e+01 9.15263e+01 5.41891e-01
3.49300e+01 9.15209e+01 5.41915e-01
3.49400e+01 9.15155e+01 5.41940e-01
3.49500e+01 9.15101e+01 5.41964e-01
3.49600e+01 9.15046e+01 5.41989e-01
3.49700e+01 9.14992e+01 5.42013e-01
3.49800e+01 9.14938e+01 5.42038e-01
3.49900e+01 9.14884e+01 5.42063e-01
3.50000e+01 9.14830e+01 5.42087e-01
3.50100e+01 9.14775e+01 5.42112e-01
3.50200e+01 9.14721e+01 5.42136e-01
3.50300e+01 9.14667e+01 5.42161e-01
3.50400e+01 9.14613e+01 5.42186e-01
3.50500e+01 9.14559e+01 5.42211e-01
3.50600e+01 9.14504e+01 5.42235e-01
3.50700e+01 9.14450e+01 5.42260e-01
3.50800e+01 9.14396e+01 5.42285e-01
3.50900e+01 9.14342e+01 5.42310e-01
3.51000e+01 9.14287e+01 5.42335e-01
3.51100e+01 9.14233e+01 5.42359e-01
3.51200e+01 9.14179e+01 5.42384e-01
3.51300e+01 9.14125e+01 5.42409e-01
3.51400e+01 9.14070e+01 5.42434e-01
3.51500e+01 9.14016e+01 5.42459e-01
3.51600e+01 9.13962e+01 5.42484e-01
3.51700e+01 9.13908e+01 5.42509e-01
3.51800e+01 9.13853e+01 5.42534e-01
3.51900e+01 9.13799e+01 5.42559e-01
3.52000e+01 9.13745e+01 5.42584e-01
3.52100e+01 9.13691e+01 5.42609e-01
3.52200e+01 9.13636e+01 5.42635e-01
3.52300e+01 9.13582e+01 5.42660e-01
3.52400e+01 9.13528e+01 5.42685e-01
3.52500e+01 9.13474e+01 5.42710e-01
3.52600e+01 9.13419e+01 5.42735e-01
3.52700e+01 9.13365e+01 5.42761e-01
3.52800e+01 9.13311e+01 5.42786e-01
3.52900e+01 9.13257e+01 5.42811e-01
3.53000e+01 9.13202e+01 5.42837e-01
3.53100e+01 9.13148e+01 5.42862e-01
3.53200e+01 9.13094e+01 5.42887e-01
3.53300e+01 9.13039e+01 5.42913e-01
3.53400e+01 9.12985e+01 5.42938e-01
3.53500e+01 9.12931e+01 5.42963e-01
3.53600e+01 9.12876e+01 5.42989e-01
3.53700e+01 9.12822e+01 5.43014e-01
3.53800e+01 9.12768e+01 5.43040e-01
3.53900e+01 9.12714e+01 5.43065e-01
3.54000e+01 9.12659e+01 5.43091e-01
3.54100e+01 9.12605e+01 5.43117e-01
3.54200e+01 9.12551e+01 5.43142e-01
3.54300e+01 9.12496e+01 5.43168e-01
3.54400e+01 9.12442e+01 5.43194e-01
3.54500e+01 9.12388e+01 5.43219e-01
3.54600e+01 9.12333e+01 5.43245e-01
3.54700e+01 9.12279e+01 5.43271e-01
3.54800e+01 9.12225e+01 5.43296e-01
3.54900e+01 9.12170e+01 5.43322e-01
3.55000e+01 9.12116e+01 5.43348e-01
3.55100e+01 9.12062e+01 5.43374e-01
3.55200e+01 9.12007e+01 5.43399e-01
3.55300e+01 9.11953e+01 5.43425e-01
3.55400e+01 9.11899e+01 5.43450e-01
3.55500e+01 9.11844e+01 5.43475e-01
3.55600e+01 9.11790e+01 5.43500e-01
3.55700e+01 9.11736e+01 5.43525e-01
3.55800e+01 9.11681e+01 5.43550e-01
3.55900e+01 9.11627e+01 5.43575e-01
3.56000e+01 9.11573e+01 5.43599e-01
3.56100e+01 9.11518e+01 5.43623e-01
3.56200e+01 9.11464e+01 5.43648e-01
3.56300e+01 9.11409e+01 5.43672e-01
3.56400e+01 9.11355e+01 5.43696e-01
3.56500e+01 9.11301e+01 5.43719e-01
3.56600e+01 9.11246e+01 5.43743e-01
3.56700e+01 9.11192e+01 5.43767e-01
3.56800e+01 9.11138e+01 5.43790e-01
3.56900e+01 9.11083e+01 5.43813e-01
3.57000e+01 9.11029e+01 5.43836e-01
3.57100e+01 9.10974e+01 5.43859e-01
3.57200e+01 9.10920e+01 5.43882e-01
3.57300e+01 9.10866e+01 5.43905e-01
3.57400e+01 9.10811e+01 5.43927e-01
3.57500e+01 9.10757e+01 5.43950e-01
3.57600e+01 9.10703e+01 5.43972e-01
3.57700e+01 9.10648e+01 5.43994e-01
3.57800e+01 9.10594e+01 5.44016e-01
3.57900e+01 9.10539e+01 5.44038e-01
3.58000e+01 9.10485e+01 5.44060e-01
3.58100e+01 9.10431e+01 5.44081e-01
3.58200e+01 9.10376e+01 5.44103e-01
3.58300e+01 9.10322e+01 5.44124e-01
3.58400e+01 9.10267e+01 5.44145e-01
3.58500e+01 9.10213e+01 5.44166e-01
3.58600e+01 9.10158e+01 5.44187e-01
3.58700e+01 9.10104e+01 5.44208e-01
3.58800e+01 9.10050e+01 5.44228e-01
3.58900e+01 9.09995e+01 5.44249e-01
3.59000e+01 9.09941e+01 5.44269e-01
3.59100e+01 9.09886e+01 5.44289e-01
3.59200e+01 9.09832e+01 5.44309e-01
3.59300e+01 9.09777e+01 5.44329e-01
3.59400e+01 9.09723e+01 5.44349e-01
3.59500e+01 9.09669e+01 5.44369e-01
3.59600e+01 9.09614e+01 5.44388e-01
3.59700e+01 9.09560e+01 5.44407e-01
3.59800e+01 9.09505e+01 5.44427e-01
3.59900e+01 9.09451e+01 5.44446e-01
3.60000e+01 9.09396e+01 5.44465e-01
3.60100e+01 9.09342e+01 5.44484e-01
3.60200e+01 9.09287e+01 5.44502e-01
3.60300e+01 9.09233e+01 5.44521e-01
3.60400e+01 9.09179e+01 5.44539e-01
3.60500e+01 9.09124e+01 5.44557e-01
3.60600e+01 9.09070e+01 5.44575e-01
3.60700e+01 9.09015e+01 5.44593e-01
3.60800e+01 9.08961e+01 5.44611e-01
3.60900e+01 9.08906e+01 5.44629e-01
3.61000e+01 9.08852e+01 5.44646e-01
3.61100e+01 9.08797e+01 5.44664e-01
3.61200e+01 9.08743e+01 5.44681e-01
3.61300e+01 9.08688e+01 5.44698e-01
3.61400e+01 9.08634e+01 5.44715e-01
3.61500e+01 9.08579e+01 5.44732e-01
3.61600e+01 9.08525e+01 5.44749e-01
3.61700e+01 9.08471e+01 5.44765e-01
3.61800e+01 9.08416e+01 5.44782e-01
3.61900e+01 9.08362e+01 5.44798e-01
3.62000e+01 9.08307e+01 5.44814e-01
3.62100e+01 9.08253e+01 5.44830e-01
3.62200e+01 9.08198e+01 5.44846e-01
3.62300e+01 9.08144e+01 5.44862e-01
3.62400e+01 9.08089e+01 5.44877e-01
3.62500e+01 9.08035e+01 5.44893e-01
3.62600e+01 9.07980e+01 5.44908e-01
3.62700e+01 9.07926e+01 5.44923e-01
3.62800e+01 9.07871e+01 5.44938e-01
3.62900e+01 9.07817e+01 5.44953e-01
3.63000e+01 9.07762e+01 5.44968e-01
3.63100e+01 9.07708e+01 5.44983e-01
3.63200e+01 9.07653e+01 5.44997e-01
3.63300e+01 9.07599e+01 5.45012e-01
3.63400e+01 9.07544e+01 5.45026e-01
3.63500e+01 9.07490e+01 5.45040e-01
3.63600e+01 9.07435e+01 5.45054e-01
3.63700e+01 9.07381e+01 5.45068e-01
3.63800e+01 9.07326e+01 5.45081e-01
3.63900e+01 9.07272e+01 5.45095e-01
3.64000e+01 9.07217e+01 5.45108e-01
3.64100e+01 9.07163e+01 5.45121e-01
3.64200e+01 9.07108e+01 5.45134e-01
3.64300e+01 9.07054e+01 5.45147e-01
3.64400e+01 9.06999e+01 5.45160e-01
3.64500e+01 9.06945e+01 5.45173e-01
3.64600e+01 9.06890e+01 5.45185e-01
3.64700e+01 9.06836e+01 5.45198e-01
3.64800e+01 9.06781e+01 5.45210e-01
3.64900e+01 9.06727e+01 5.45222e-01
3.65000e+01 9.06672e+01 5.45234e-01
3.65100e+01 9.06617e+01 5.45246e-01
3.65200e+01 9.06563e+01 5.45258e-01
3.65300e+01 9.06508e+01 5.45271e-01
3.65400e+01 9.06454e+01 5.45284e-01
3.65500e+01 9.06399e+01 5.45297e-01
3.65600e+01 9.06345e+01 5.45310e-01
3.65700e+01 9.06290e+01 5.45323e-01
3.65800e+01 9.06236e+01 5.45337e-01
3.65900e+01 9.06181e+01 5.45351e-01
3.66000e+01 9.06127e+01 5.45365e-01
3.66100e+01 9.06072e+01 5.45379e-01
3.66200e+01 9.06018e+01 5.45394e-01
3.66300e+01 9.05963e+01 5.45409e-01
3.66400e+01 9.05909e+01 5.45424e-01
3.66500e+01 9.05854e+01 5.45439e-01
3.66600e+01 9.05799e+01 5.45455e-01
3.66700e+01 9.05745e+01 5.45470e-01
3.66800e+01 9.05690e+01 5.45486e-01
3.66900e+01 9.05636e+01 5.45502e-01
3.67000e+01 9.05581e+01 5.45519e-01
3.67100e+01 9.05527e+01 5.45536e-01
3.67200e+01 9.05472e+01 5.45552e-01
3.67300e+01 9.05418e+01 5.45570e-01
3.67400e+01 9.05363e+01 5.45587e-01
3.67500e+01 9.05308e+01 5.45605e-01
3.67600e+01 9.05254e+01 5.45622e-01
3.67700e+01 9.05199e+01 5.45640e-01
3.67800e+01 9.05145e+01 5.45659e-01
3.67900e+01 9.05090e+01 5.45677e-01
3.68000e+01 9.05036e+01 5.45696e-01
3.68100e+01 9.04981e+01 5.45715e-01
3.68200e+01 9.04927e+01 5.45734e-01
3.68300e+01 9.04872e+01 5.45754e-01
3.68400e+01 9.04817e+01 5.45773e-01
3.68500e+01 9.04763e+01 5.45793e-01
3.68600e+01 9.04708e+01 5.45814e-01
3.68700e+01 9.04654e+01 5.45834e-01
3.68800e+01 9.04599e+01 5.45855e-01
3.68900e+01 9.04544e+01 5.45875e-01
3.69000e+01 9.04490e+01 5.45896e-01
3.69100e+01 9.04435e+01 5.45918e-01
3.69200e+01 9.04381e+01 5.45939e-01
3.69300e+01 9.04326e+01 5.45961e-01
3.69400e+01 9.04271e+01 5.45983e-01
3.69500e+01 9.04217e+01 5.46005e-01
3.69600e+01 9.04162e+01 5.46028e-01
3.69700e+01 9.04108e+01 5.46050e-01
3.69800e+01 9.04053e+01 5.46073e-01
3.69900e+01 9.03998e+01 5.46097e-01
3.70000e+01 9.03944e+01 5.46120e-01
3.70100e+01 9.03889e+01 5.46144e-01
3.70200e+01 9.03835e+01 5.46167e-01
3.70300e+01 9.03780e+01 5.46192e-01
3.70400e+01 9.03725e+01 5.46216e-01
3.70500e+01 9.03671e+01 5.46240e-01
3.70600e+01 9.03616e+01 5.46265e-01
3.70700e+01 9.03562e+01 5.46290e-01
3.70800e+01 9.03507e+01 5.46316e-01
3.70900e+01 9.03452e+01 5.46341e-01
3.71000e+01 9.03398e+01 5.46367e-01
3.71100e+01 9.03343e+01 5.46393e-01
3.71200e+01 9.03288e+01 5.46419e-01
3.71300e+01 9.03234e+01 5.46445e-01
3.71400e+01 9.03179e+01 5.46472e-01
3.71500e+01 9.03124e+01 5.46499e-01
3.71600e+01 9.03070e+01 5.46526e-01
3.71700e+01 9.03015e+01 5.46553e-01
3.71800e+01 9.02960e+01 5.46581e-01
3.71900e+01 9.02906e+01 5.46609e-01
3.72000e+01 9.02851e+01 5.46637e-01
3.72100e+01 9.02796e+01 5.46665e-01
3.72200e+01 9.02742e+01 5.46693e-01
3.72300e+01 9.02687e+01 5.46722e-01
3.72400e+01 9.02632e+01 5.46751e-01
3.72500e+01 9.02578e+01 5.46780e-01
3.72600e+01 9.02523e+01 5.46810e-01
3.72700e+01 9.02468e+01 5.46839e-01
3.72800e+01 9.02414e+01 5.46869e-01
3.72900e+01 9.02359e+01 5.46899e-01
3.73000e+01 9.02304e+01 5.46930e-01
3.73100e+01 9.02250e+01 5.46960e-01
3.73200e+01 9.02195e+01 5.46991e-01
3.73300e+01 9.02140e+01 5.47022e-01
3.73400e+01 9.02086e+01 5.47054e-01
3.73500e+01 9.02031e+01 5.47085e-01
3.73600e+01 9.01976e+01 5.47117e-01
3.73700e+01 9.01921e+01 5.47149e-01
3.73800e+01 9.01867e+01 5.47181e-01
3.73900e+01 9.01812e+01 5.47214e-01
3.74000e+01 9.01757e+01 5.47246e-01
3.74100e+01 9.01703e+01 5.47279e-01
3.74200e+01 9.01648e+01 5.47312e-01
3.74300e+01 9.01593e+01 5.47346e-01
3.74400e+01 9.01538e+01 5.47379e-01
3.74500e+01 9.01484e+01 5.47413e-01
3.74600e+01 9.01429e+01 5.47447e-01
3.74700e+01 9.01374e+01 5.47481e-01
3.74800e+01 9.01319e+01 5.47516e-01
3.74900e+01 9.01265e+01 5.47551e-01
3.75000e+01 9.01210e+01 5.47586e-01
3.75100e+01 9.01155e+01 5.47621e-01
3.75200e+01 9.01100e+01 5.47655e-01
3.75300e+01 9.01046e+01 5.47690e-01
3.75400e+01 9.00991e+01 5.47724e-01
3.75500e+01 9.00936e+01 5.47758e-01
3.75600e+01 9.00881e+01 5.47792e-01
3.75700e+01 9.00826e+01 5.47825e-01
3.75800e+01 9.00772e+01 5.47859e-01
3.75900e+01 9.00717e+01 5.47892e-01
3.76000e+01 9.00662e+01 5.47924e-01
3.76100e+01 9.00607e+01 5.47957e-01
3.76200e+01 9.00552e+01 5.47989e-01
3.76300e+01 9.00498e+01 5.48021e-01
3.76400e+01 9.00443e+01 5.48053e-01
3.76500e+01 9.00388e+01 5.48084e-01
3.76600e+01 9.00333e+01 5.48116e-01
3.76700e+01 9.00278e+01 5.48147e-01
3.76800e+01 9.00224e+01 5.48177e-01
3.76900e+01 9.00169e+01 5.48208e-01
3.77000e+01 9.00114e+01 5.48238e-01
3.77100e+01 9.00059e+01 5.48268e-01
3.77200e+01 9.00004e+01 5.48298e-01
3.77300e+01 8.99950e+01 5.48328e-01
3.77400e+01 8.99895e+01 5.48357e-01
3.77500e+01 8.99840e+01 5.48386e-01
3.77600e+01 8.99785e+01 5.48415e-01
3.77700e+01 8.99730e+01 5.48443e-01
3.77800e+01 8.99675e+01 5.48471e-01
3.77900e+01 8.99620e+01 5.48499e-01
3.78000e+01 8.99566e+01 5.48527e-01
3.78100e+01 8.99511e+01 5.48555e-01
3.78200e+01 8.99456e+01 5.48582e-01
3.78300e+01 8.99401e+01 5.48609e-01
3.78400e+01 8.99346e+01 5.48636e-01
3.78500e+01 8.99291e+01 5.48662e-01
3.78600e+01 8.99236e+01 5.48689e-01
3.78700e+01 8.99182e+01 5.48715e-01
3.78800e+01 8.99127e+01 5.48740e-01
3.78900e+01 8.99072e+01 5.48766e-01
3.79000e+01 8.99017e+01 5.48791e-01
3.79100e+01 8.98962e+01 5.48816e-01
3.79200e+01 8.98907e+01 5.48841e-01
3.79300e+01 8.98852e+01 5.48866e-01
3.79400e+01 8.98797e+01 5.48890e-01
3.79500e+01 8.98743e+01 5.48914e-01
3.79600e+01 8.98688e+01 5.48938e-01
3.79700e+01 8.98633e+01 5.48961e-01
3.79800e+01 8.98578e+01 5.48984e-01
3.79900e+01 8.98523e+01 5.49007e-01
3.80000e+01 8.98468e+01 5.49030e-01
3.80100e+01 8.98413e+01 5.49053e-01
3.80200e+01 8.98358e+01 5.49075e-01
3.80300e+01 8.98303e+01 5.49097e-01
3.80400e+01 8.98248e+01 5.49119e-01
3.80500e+01 8.98193e+01 5.49141e-01
3.80600e+01 8.98139e+01 5.49162e-01
3.80700e+01 8.98084e+01 5.49183e-01
3.80800e+01 8.98029e+01 5.49204e-01
3.80900e+01 8.97974e+01 5.49224e-01
3.81000e+01 8.97919e+01 5.49245e-01
3.81100e+01 8.97864e+01 5.49265e-01
3.81200e+01 8.97809e+01 5.49284e-01
3.81300e+01 8.97754e+01 5.49304e-01
3.81400e+01 8.97699e+01 5.49323e-01
3.81500e+01 8.97644e+01 5.49342e-01
3.81600e+01 8.97589e+01 5.49361e-01
3.81700e+01 8.97534e+01 5.49380e-01
3.81800e+01 8.97479e+01 5.49398e-01
3.81900e+01 8.97424e+01 5.49416e-01
3.82000e+01 8.97370e+01 5.49434e-01
3.82100e+01 8.97315e+01 5.49451e-01
3.82200e+01 8.97260e+01 5.49469e-01
3.82300e+01 8.97205e+01 5.49486e-01
3.82400e+01 8.97150e+01 5.49503e-01
3.82500e+01 8.97095e+01 5.49519e-01
3.82600e+01 8.97040e+01 5.49536e-01
3.82700e+01 8.96985e+01 5.49552e-01
3.82800e+01 8.96930e+01 5.49567e-01
3.82900e+01 8.96875e+01 5.49583e-01
3.83000e+01 8.96820e+01 5.49598e-01
3.83100e+01 8.96765e+01 5.49613e-01
3.83200e+01 8.96710e+01 5.49628e-01
3.83300e+01 8.96655e+01 5.49643e-01
3.83400e+01 8.96600e+01 5.49657e-01
3.83500e+01 8.96545e+01 5.49671e-01
3.83600e+01 8.96490e+01 5.49685e-01
3.83700e+01 8.96435e+01 5.49699e-01
3.83800e+01 8.96380e+01 5.49712e-01
3.83900e+01 8.96325e+01 5.49725e-01
3.84000e+01 8.96270e+01 5.49738e-01
3.84100e+01 8.96215e+01 5.49750e-01
3.84200e+01 8.96160e+01 5.49763e-01
3.84300e+01 8.96105e+01 5.49775e-01
3.84400e+01 8.96050e+01 5.49787e-01
3.84500e+01 8.95995e+01 5.49798e-01
3.84600e+01 8.95940e+01 5.49810e-01
3.84700e+01 8.95886e+01 5.49821e-01
3.84800e+01 8.95831e+01 5.49832e-01
3.84900e+01 8.95776e+01 5.49842e-01
3.85000e+01 8.95721e+01 5.49853e-01
3.85100e+01 8.95666e+01 5.49863e-01
3.85200e+01 8.95611e+01 5.49874e-01
3.85300e+01 8.95556e+01 5.49884e-01
3.85400e+01 8.95501e+01 5.49896e-01
3.85500e+01 8.95446e+01 5.49907e-01
3.85600e+01 8.95391e+01 5.49919e-01
3.85700e+01 8.95336e+01 5.49931e-01
3.85800e+01 8.95281e+01 5.49943e-01
3.85900e+01 8.95226e+01 5.49956e-01
3.86000e+01 8.95171e+01 5.49969e-01
3.86100e+01 8.95116e+01 5.49982e-01
3.86200e+01 8.95061e+01 5.49996e-01
3.86300e+01 8.95006e+01 5.50009e-01
3.86400e+01 8.94951e+01 5.50023e-01
3.86500e+01 8.94896e+01 5.50038e-01
3.86600e+01 8.94841e+01 5.50052e-01
3.86700e+01 8.94786e+01 5.50067e-01
3.86800e+01 8.94731e+01 5.50082e-01
3.86900e+01 8.94676e+01 5.50098e-01
3.87000e+01 8.94621e+01 5.50114e-01
3.87100e+01 8.94566e+01 5.50130e-01
3.87200e+01 8.94511e+01 5.50146e-01
3.87300e+01 8.94456e+01 5.50163e-01
3.87400e+01 8.94401e+01 5.50180e-01
3.87500e+01 8.94346e+01 5.50197e-01
3.87600e+01 8.94291e+01 5.50214e-01
3.87700e+01 8.94235e+01 5.50232e-01
3.87800e+01 8.94180e+01 5.50250e-01
3.87900e+01 8.94125e+01 5.50268e-01
3.88000e+01 8.94070e+01 5.50287e-01
3.88100e+01 8.94015e+01 5.50306e-01
3.88200e+01 8.93960e+01 5.50325e-01
3.88300e+01 8.93905e+01 5.50344e-01
3.88400e+01 8.93850e+01 5.50364e-01
3.88500e+01 8.93795e+01 5.50384e-01
3.88600e+01 8.93740e+01 5.50404e-01
3.88700e+01 8.93685e+01 5.50425e-01
3.88800e+01 8.93630e+01 5.50446e-01
3.88900e+01 8.93575e+01 5.50467e-01
3.89000e+01 8.93520e+01 5.50488e-01
3.89100e+01 8.93465e+01 5.50510e-01
3.89200e+01 8.93410e+01 5.50532e-01
3.89300e+01 8.93355e+01 5.50554e-01
3.89400e+01 8.93300e+01 5.50577e-01
3.89500e+01 8.93245e+01 5.50600e-01
3.89600e+01 8.93190e+01 5.50623e-01
3.89700e+01 8.93135e+01 5.50646e-01
3.89800e+01 8.93080e+01 5.50670e-01
3.89900e+01 8.93025e+01 5.50694e-01
3.90000e+01 8.92969e+01 5.50718e-01
3.90100e+01 8.92914e+01 5.50743e-01
3.90200e+01 8.92859e+01 5.50768e-01
3.90300e+01 8.92804e+01 5.50793e-01
3.90400e+01 8.92749e+01 5.50818e-01
3.90500e+01 8.92694e+01 5.50844e-01
3.90600e+01 8.92639e+01 5.50870e-01
3.90700e+01 8.92584e+01 5.50896e-01
3.90800e+01 8.92529e+01 5.50923e-01
3.90900e+01 8.92474e+01 5.50950e-01
3.91000e+01 8.92419e+01 5.50977e-01
3.91100e+01 8.92363e+01 5.51004e-01
3.91200e+01 8.92308e+01 5.51032e-01
3.91300e+01 8.92253e+01 5.51060e-01
3.91400e+01 8.92198e+01 5.51088e-01
3.91500e+01 8.92143e+01 5.51116e-01
3.91600e+01 8.92088e+01 5.51145e-01
3.91700e+01 8.92033e+01 5.51174e-01
3.91800e+01 8.91978e+01 5.51204e-01
3.91900e+01 8.91923e+01 5.51233e-01
3.92000e+01 8.91867e+01 5.51263e-01
3.92100e+01 8.91812e+01 5.51294e-01
3.92200e+01 8.91757e+01 5.51324e-01
3.92300e+01 8.91702e+01 5.51355e-01
3.92400e+01 8.91647e+01 5.51386e-01
3.92500e+01 8.91592e+01 5.51417e-01
3.92600e+01 8.91537e+01 5.51449e-01
3.92700e+01 8.91482e+01 5.51481e-01
3.92800e+01 8.91426e+01 5.51513e-01
3.92900e+01 8.91371e+01 5.51546e-01
3.93000e+01 8.91316e+01 5.51578e-01
3.93100e+01 8.91261e+01 5.51611e-01
3.93200e+01 8.91206e+01 5.51645e-01
3.93300e+01 8.91151e+01 5.51678e-01
3.93400e+01 8.91095e+01 5.51712e-01
3.93500e+01 8.91040e+01 5.51747e-01
3.93600e+01 8.90985e+01 5.51781e-01
3.93700e+01 8.90930e+01 5.51816e-01
3.93800e+01 8.90875e+01 5.51851e-01
3.93900e+01 8.90819e+01 5.51886e-01
3.94000e+01 8.90764e+01 5.51922e-01
3.94100e+01 8.90709e+01 5.51958e-01
3.94200e+01 8.90654e+01 5.51994e-01
3.94300e+01 8.90599e+01 5.52030e-01
3.94400e+01 8.90544e+01 5.52067e-01
3.94500e+01 8.90488e+01 5.52104e-01
3.94600e+01 8.90433e+01 5.52141e-01
3.94700e+01 8.90378e+01 5.52179e-01
3.94800e+01 8.90323e+01 5.52217e-01
3.94900e+01 8.90267e+01 5.52255e-01
3.95000e+01 8.90212e+01 5.52294e-01
3.95100e+01 8.90157e+01 5.52332e-01
3.95200e+01 8.90102e+01 5.52370e-01
3.95300e+01 8.90046e+01 5.52408e-01
3.95400e+01 8.89991e+01 5.52446e-01
3.95500e+01 8.89936e+01 5.52483e-01
3.95600e+01 8.89881e+01 5.52520e-01
3.95700e+01 8.89825e+01 5.52557e-01
3.95800e+01 8.89770e+01 5.52593e-01
3.95900e+01 8.89715e+01 5.52629e-01
3.96000e+01 8.89660e+01 5.52665e-01
3.96100e+01 8.89604e+01 5.52701e-01
3.96200e+01 8.89549e+01 5.52736e-01
3.96300e+01 8.89494e+01 5.52771e-01
3.96400e+01 8.89439e+01 5.52806e-01
3.96500e+01 8.89383e+01 5.52840e-01
3.96600e+01 8.89328e+01 5.52875e-01
3.96700e+01 8.89273e+01 5.52908e-01
3.96800e+01 8.89217e+01 5.52942e-01
3.96900e+01 8.89162e+01 5.52975e-01
3.97000e+01 8.89107e+01 5.53008e-01
3.97100e+01 8.89052e+01 5.53041e-01
3.97200e+01 8.88996e+01 5.53074e-01
3.97300e+01 8.88941e+01 5.53106e-01
3.97400e+01 8.88886e+01 5.53138e-01
3.97500e+01 8.88830e+01 5.53169e-01
3.97600e+01 8.88775e+01 5.53200e-01
3.97700e+01 8.88720e+01 5.53231e-01
3.97800e+01 8.88664e+01 5.53262e-01
3.97900e+01 8.88609e+01 5.53293e-01
3.98000e+01 8.88554e+01 5.53323e-01
3.98100e+01 8.88498e+01 5.53353e-01
3.98200e+01 8.88443e+01 5.53382e-01
3.98300e+01 8.88388e+01 5.53412e-01
3.98400e+01 8.88332e+01 5.53441e-01
3.98500e+01 8.88277e+01 5.53469e-01
3.98600e+01 8.88222e+01 5.53498e-01
3.98700e+01 8.88166e+01 5.53526e-01
3.98800e+01 8.88111e+01 5.53554e-01
3.98900e+01 8.88056e+01 5.53581e-01
3.99000e+01 8.88000e+01 5.53609e-01
3.99100e+01 8.87945e+01 5.53636e-01
3.99200e+01 8.87890e+01 5.53662e-01
3.99300e+01 8.87834e+01 5.53689e-01
3.99400e+01 8.87779e+01 5.53715e-01
3.99500e+01 8.87723e+01 5.53741e-01
3.99600e+01 8.87668e+01 5.53766e-01
3.99700e+01 8.87613e+01 5.53792e-01
3.99800e+01 8.87557e+01 5.53817e-01
3.99900e+01 8.87502e+01 5.53841e-01
4.00000e+01 8.87446e+01 5.53866e-01
4.00100e+01 8.87391e+01 5.53890e-01
4.00200e+01 8.87336e+01 5.53914e-01
4.00300e+01 8.87280e+01 5.53937e-01
4.00400e+01 8.87225e+01 5.53961e-01
4.00500e+01 8.87170e+01 5.53984e-01
4.00600e+01 8.87114e+01 5.54007e-01
4.00700e+01 8.87059e+01 5.54029e-01
4.00800e+01 8.87003e+01 5.54051e-01
4.00900e+01 8.86948e+01 5.54073e-01
4.01000e+01 8.86893e+01 5.54095e-01
4.01100e+01 8.86837e+01 5.54116e-01
4.01200e+01 8.86782e+01 5.54137e-01
4.01300e+01 8.86726e+01 5.54158e-01
4.01400e+01 8.86671e+01 5.54178e-01
4.01500e+01 8.86615e+01 5.54198e-01
4.01600e+01 8.86560e+01 5.54218e-01
4.01700e+01 8.86505e+01 5.54238e-01
4.01800e+01 8.86449e+01 5.54257e-01
4.01900e+01 8.86394e+01 5.54276e-01
4.02000e+01 8.86338e+01 5.54295e-01
4.02100e+01 8.86283e+01 5.54313e-01
4.02200e+01 8.86227e+01 5.54331e-01
4.02300e+01 8.86172e+01 5.54349e-01
4.02400e+01 8.86117e+01 5.54367e-01
4.02500e+01 8.86061e+01 5.54384e-01
4.02600e+01 8.86006e+01 5.54401e-01
4.02700e+01 8.85950e+01 5.54418e-01
4.02800e+01 8.85895e+01 5.54434e-01
4.02900e+01 8.85839e+01 5.54450e-01
4.03000e+01 8.85784e+01 5.54466e-01
4.03100e+01 8.85728e+01 5.54482e-01
4.03200e+01 8.85673e+01 5.54497e-01
4.03300e+01 8.85618e+01 5.54512e-01
4.03400e+01 8.85562e+01 5.54527e-01
4.03500e+01 8.85507e+01 5.54541e-01
4.03600e+01 8.85451e+01 5.54555e-01
4.03700e+01 8.85396e+01 5.54569e-01
4.03800e+01 8.85340e+01 5.54583e-01
4.03900e+01 8.85285e+01 5.54596e-01
4.04000e+01 8.85229e+01 5.54609e-01
4.04100e+01 8.85174e+01 5.54621e-01
4.04200e+01 8.85118e+01 5.54634e-01
4.04300e+01 8.85063e+01 5.54646e-01
4.04400e+01 8.85008e+01 5.54658e-01
4.04500e+01 8.84952e+01 5.54669e-01
4.04600e+01 8.84897e+01 5.54681e-01
4.04700e+01 8.84841e+01 5.54692e-01
4.04800e+01 8.84786e+01 5.54702e-01
4.04900e+01 8.84730e+01 5.54713e-01
4.05000e+01 8.84675e+01 5.54723e-01
4.05100e+01 8.84619e+01 5.54733e-01
4.05200e+01 8.84564e+01 5.54743e-01
4.05300e+01 8.84508e+01 5.54754e-01
4.05400e+01 8.84453e+01 5.54765e-01
4.05500e+01 8.84397e+01 5.54775e-01
4.05600e+01 8.84342e+01 5.54787e-01
4.05700e+01 8.84286e+01 5.54798e-01
4.05800e+01 8.84231e+01 5.54809e-01
4.05900e+01 8.84175e+01 5.54821e-01
4.06000e+01 8.84120e+01 5.54833e-01
4.06100e+01 8.84064e+01 5.54845e-01
4.06200e+01 8.84009e+01 5.54857e-01
4.06300e+01 8.83953e+01 5.54870e-01
4.06400e+01 8.83898e+01 5.54882e-01
4.06500e+01 8.83843e+01 5.54895e-01
4.06600e+01 8.83787e+01 5.54908e-01
4.06700e+01 8.83732e+01 5.54922e-01
4.06800e+01 8.83676e+01 5.54935e-01
4.06900e+01 8.83621e+01 5.54949e-01
4.07000e+01 8.83565e+01 5.54963e-01
4.07100e+01 8.83510e+01 5.54977e-01
4.07200e+01 8.83454e+01 5.54991e-01
4.07300e+01 8.83399e+01 5.55006e-01
4.07400e+01 8.83343e+01 5.55021e-01
4.07500e+01 8.83288e+01 5.55035e-01
4.07600e+01 8.83232e+01 5.55051e-01
4.07700e+01 8.83177e+01 5.55066e-01
4.07800e+01 8.83121e+01 5.55081e-01
4.07900e+01 8.83066e+01 5.55097e-01
4.08000e+01 8.83010e+01 5.55113e-01
4.08100e+01 8.82955e+01 5.55129e-01
4.08200e+01 8.82899e+01 5.55145e-01
4.08300e+01 8.82843e+01 5.55162e-01
4.08400e+01 8.82788e+01 5.55179e-01
4.08500e+01 8.82732e+01 5.55196e-01
4.08600e+01 8.82677e+01 5.55213e-01
4.08700e+01 8.82621e+01 5.55230e-01
4.08800e+01 8.82566e+01 5.55247e-01
4.08900e+01 8.82510e+01 5.55265e-01
4.09000e+01 8.82455e+01 5.55283e-01
4.09100e+01 8.82399e+01 5.55301e-01
4.09200e+01 8.82344e+01 5.55320e-01
4.09300e+01 8.82288e+01 5.55338e-01
4.09400e+01 8.82233e+01 5.55357e-01
4.09500e+01 8.82177e+01 5.55376e-01
4.09600e+01 8.82122e+01 5.55395e-01
4.09700e+01 8.82066e+01 5.55414e-01
4.09800e+01 8.82011e+01 5.55434e-01
4.09900e+01 8.81955e+01 5.55453e-01
4.10000e+01 8.81899e+01 5.55473e-01
4.10100e+01 8.81844e+01 5.55493e-01
4.10200e+01 8.81788e+01 5.55514e-01
4.10300e+01 8.81733e+01 5.55534e-01
4.10400e+01 8.81677e+01 5.55555e-01
4.10500e+01 8.81622e+01 5.55576e-01
4.10600e+01 8.81566e+01 5.55597e-01
4.10700e+01 8.81511e+01 5.55618e-01
4.10800e+01 8.81455e+01 5.55640e-01
4.10900e+01 8.81399e+01 5.55662e-01
4.11000e+01 8.81344e+01 5.55684e-01
4.11100e+01 8.81288e+01 5.55706e-01
4.11200e+01 8.81233e+01 5.55728e-01
4.11300e+01 8.81177e+01 5.55751e-01
4.11400e+01 8.81122e+01 5.55773e-01
4.11500e+01 8.81066e+01 5.55796e-01
4.11600e+01 8.81010e+01 5.55819e-01
4.11700e+01 8.80955e+01 5.55843e-01
4.11800e+01 8.80899e+01 5.55866e-01
4.11900e+01 8.80844e+01 5.55890e-01
4.12000e+01 8.80788e+01 5.55914e-01
4.12100e+01 8.80732e+01 5.55938e-01
4.12200e+01 8.80677e+01 5.55962e-01
4.12300e+01 8.80621e+01 5.55987e-01
4.12400e+01 8.80566e+01 5.56012e-01
4.12500e+01 8.80510e+01 5.56037e-01
4.12600e+01 8.80454e+01 5.56062e-01
4.12700e+01 8.80399e+01 5.56087e-01
4.12800e+01 8.80343e+01 5.56113e-01
4.12900e+01 8.80288e+01 5.56138e-01
4.13000e+01 8.80232e+01 5.56164e-01
4.13100e+01 8.80176e+01 5.56190e-01
4.13200e+01 8.80121e+01 5.56217e-01
4.13300e+01 8.80065e+01 5.56243e-01
4.13400e+01 8.80010e+01 5.56270e-01
4.13500e+01 8.79954e+01 5.56297e-01
4.13600e+01 8.79898e+01 5.56324e-01
4.13700e+01 8.79843e+01 5.56352e-01
4.13800e+01 8.79787e+01 5.56379e-01
4.13900e+01 8.79731e+01 5.56407e-01
4.14000e+01 8.79676e+01 5.56435e-01
4.14100e+01 8.79620e+01 5.56463e-01
4.14200e+01 8.79564e+01 5.56491e-01
4.14300e+01 8.79509e+01 5.56520e-01
4.14400e+01 8.79453e+01 5.56549e-01
4.14500e+01 8.79397e+01 5.56578e-01
4.14600e+01 8.79342e+01 5.56607e-01
4.14700e+01 8.79286e+01 5.56636e-01
4.14800e+01 8.79230e+01 5.56666e-01
4.14900e+01 8.79175e+01 5.56695e-01
4.15000e+01 8.79119e+01 5.56725e-01
4.15100e+01 8.79063e+01 5.56755e-01
4.15200e+01 8.79008e+01 5.56785e-01
4.15300e+01 8.78952e+01 5.56815e-01
4.15400e+01 8.78896e+01 5.56845e-01
4.15500e+01 8.78841e+01 5.56875e-01
4.15600e+01 8.78785e+01 5.56905e-01
4.15700e+01 8.78729e+01 5.56935e-01
4.15800e+01 8.78674e+01 5.56965e-01
4.15900e+01 8.78618e+01 5.56994e-01
4.16000e+01 8.78562e+01 5.57024e-01
4.16100e+01 8.78507e+01 5.57054e-01
4.16200e+01 8.78451e+01 5.57083e-01
4.16300e+01 8.78395e+01 5.57113e-01
4.16400e+01 8.78339e+01 5.57143e-01
4.16500e+01 8.78284e+01 5.57172e-01
4.16600e+01 8.78228e+01 5.57202e-01
4.16700e+01 8.78172e+01 5.57231e-01
4.16800e+01 8.78117e+01 5.57260e-01
4.16900e+01 8.78061e+01 5.57290e-01
4.17000e+01 8.78005e+01 5.57319e-01
4.17100e+01 8.77949e+01 5.57349e-01
4.17200e+01 8.77894e+01 5.57378e-01
4.17300e+01 8.77838e+01 5.57407e-01
4.17400e+01 8.77782e+01 5.57436e-01
4.17500e+01 8.77726e+01 5.57465e-01
4.17600e+01 8.77671e+01 5.57494e-01
4.17700e+01 8.77615e+01 5.57524e-01
4.17800e+01 8.77559e+01 5.57553e-01
4.17900e+01 8.77503e+01 5.57582e-01
4.18000e+01 8.77448e+01 5.57611e-01
4.18100e+01 8.77392e+01 5.57640e-01
4.18200e+01 8.77336e+01 5.57668e-01
4.18300e+01 8.77280e+01 5.57697e-01
4.18400e+01 8.77225e+01 5.57726e-01
4.18500e+01 8.77169e+01 5.57755e-01
4.18600e+01 8.77113e+01 5.57784e-01
4.18700e+01 8.77057e+01 5.57812e-01
4.18800e+01 8.77001e+01 5.57841e-01
4.18900e+01 8.76946e+01 5.57870e-01
4.19000e+01 8.76890e+01 5.57898e-01
4.19100e+01 8.76834e+01 5.57927e-01
4.19200e+01 8.76778e+01 5.57956e-01
4.19300e+01 8.76723e+01 5.57984e-01
4.19400e+01 8.76667e+01 5.58012e-01
4.19500e+01 8.76611e+01 5.58041e-01
4.19600e+01 8.76555e+01 5.58069e-01
4.19700e+01 8.76499e+01 5.58098e-01
4.19800e+01 8.76443e+01 5.58126e-01
4.19900e+01 8.76388e+01 5.58154e-01
4.20000e+01 8.76332e+01 5.58183e-01
4.20100e+01 8.76276e+01 5.58211e-01
4.20200e+01 8.76220e+01 5.58239e-01
4.20300e+01 8.76164e+01 5.58267e-01
4.20400e+01 8.76109e+01 5.58295e-01
4.20500e+01 8.76053e+01 5.58323e-01
4.20600e+01 8.75997e+01 5.58351e-01
4.20700e+01 8.75941e+01 5.58379e-01
4.20800e+01 8.75885e+01 5.58407e-01
4.20900e+01 8.75829e+01 5.58435e-01
4.21000e+01 8.75774e+01 5.58463e-01
4.21100e+01 8.75718e+01 5.58491e-01
4.21200e+01 8.75662e+01 5.58519e-01
4.21300e+01 8.75606e+01 5.58546e-01
4.21400e+01 8.75550e+01 5.58574e-01
4.21500e+01 8.75494e+01 5.58602e-01
4.21600e+01 8.75438e+01 5.58629e-01
4.21700e+01 8.75383e+01 5.58657e-01
4.21800e+01 8.75327e+01 5.58685e-01
4.21900e+01 8.75271e+01 5.58712e-01
4.22000e+01 8.75215e+01 5.58740e-01
4.22100e+01 8.75159e+01 5.58767e-01
4.22200e+01 8.75103e+01 5.58795e-01
4.22300e+01 8.75047e+01 5.58822e-01
4.22400e+01 8.74991e+01 5.58849e-01
4.22500e+01 8.74936e+01 5.58877e-01
4.22600e+01 8.74880e+01 5.58904e-01
4.22700e+01 8.74824e+01 5.58931e-01
4.22800e+01 8.74768e+01 5.58959e-01
4.22900e+01 8.74712e+01 5.58986e-01
4.23000e+01 8.74656e+01 5.59013e-01
4.23100e+01 8.74600e+01 5.59040e-01
4.23200e+01 8.74544e+01 5.59067e-01
4.23300e+01 8.74488e+01 5.59094e-01
4.23400e+01 8.74432e+01 5.59121e-01
4.23500e+01 8.74377e+01 5.59148e-01
4.23600e+01 8.74321e+01 5.59175e-01
4.23700e+01 8.74265e+01 5.59202e-01
4.23800e+01 8.74209e+01 5.59229e-01
4.23900e+01 8.74153e+01 5.59256e-01
4.24000e+01 8.74097e+01 5.59282e-01
4.24100e+01 8.74041e+01 5.59309e-01
4.24200e+01 8.73985e+01 5.59336e-01
4.24300e+01 8.73929e+01 5.59362e-01
4.24400e+01 8.73873e+01 5.59389e-01
4.24500e+01 8.73817e+01 5.59416e-01
4.24600e+01 8.73761e+01 5.59442e-01
4.24700e+01 8.73705e+01 5.59469e-01
4.24800e+01 8.73649e+01 5.59495e-01
4.24900e+01 8.73593e+01 5.59522e-01
4.25000e+01 8.73537e+01 5.59548e-01
4.25100e+01 8.73482e+01 5.59574e-01
4.25200e+01 8.73426e+01 5.59601e-01
4.25300e+01 8.73370e+01 5.59627e-01
4.25400e+01 8.73314e+01 5.59653e-01
4.25500e+01 8.73258e+01 5.59679e-01
4.25600e+01 8.73202e+01 5.59704e-01
4.25700e+01 8.73146e+01 5.59730e-01
4.25800e+01 8.73090e+01 5.59756e-01
4.25900e+01 8.73034e+01 5.59781e-01
4.26000e+01 8.72978e+01 5.59806e-01
4.26100e+01 8.72922e+01 5.59832e-01
4.26200e+01 8.72866e+01 5.59857e-01
4.26300e+01 8.72810e+01 5.59882e-01
4.26400e+01 8.72754e+01 5.59906e-01
4.26500e+01 8.72698e+01 5.59931e-01
4.26600e+01 8.72642e+01 5.59956e-01
4.26700e+01 8.72586e+01 5.59980e-01
4.26800e+01 8.72530e+01 5.60005e-01
4.26900e+01 8.72474e+01 5.60029e-01
4.27000e+01 8.72418e+01 5.60053e-01
4.27100e+01 8.72362e+01 5.60077e-01
4.27200e+01 8.72306e+01 5.60101e-01
4.27300e+01 8.72250e+01 5.60125e-01
4.27400e+01 8.72194e+01 5.60149e-01
4.27500e+01 8.72138e+01 5.60172e-01
4.27600e+01 8.72082e+01 5.60196e-01
4.27700e+01 8.72026e+01 5.60219e-01
4.27800e+01 8.71970e+01 5.60242e-01
4.27900e+01 8.71914e+01 5.60266e-01
4.28000e+01 8.71858e+01 5.60289e-01
4.28100e+01 8.71802e+01 5.60312e-01
4.28200e+01 8.71746e+01 5.60334e-01
4.28300e+01 8.71690e+01 5.60357e-01
4.28400e+01 8.71634e+01 5.60380e-01
4.28500e+01 8.71578e+01 5.60402e-01
4.28600e+01 8.71521e+01 5.60424e-01
4.28700e+01 8.71465e+01 5.60447e-01
4.28800e+01 8.71409e+01 5.60469e-01
4.28900e+01 8.71353e+01 5.60491e-01
4.29000e+01 8.71297e+01 5.60513e-01
4.29100e+01 8.71241e+01 5.60534e-01
4.29200e+01 8.71185e+01 5.60556e-01
4.29300e+01 8.71129e+01 5.60578e-01
4.29400e+01 8.71073e+01 5.60599e-01
4.29500e+01 8.71017e+01 5.60620e-01
4.29600e+01 8.70961e+01 5.60642e-01
4.29700e+01 8.70905e+01 5.60663e-01
4.29800e+01 8.70849e+01 5.60684e-01
4.29900e+01 8.70793e+01 5.60704e-01
4.30000e+01 8.70737e+01 5.60725e-01
4.30100e+01 8.70681e+01 5.60746e-01
4.30200e+01 8.70625e+01 5.60766e-01
4.30300e+01 8.70568e+01 5.60787e-01
4.30400e+01 8.70512e+01 5.60807e-01
4.30500e+01 8.70456e+01 5.60827e-01
4.30600e+01 8.70400e+01 5.60847e-01
4.30700e+01 8.70344e+01 5.60867e-01
4.30800e+01 8.70288e+01 5.60887e-01
4.30900e+01 8.70232e+01 5.60907e-01
4.31000e+01 8.70176e+01 5.60926e-01
4.31100e+01 8.70120e+01 5.60946e-01
4.31200e+01 8.70064e+01 5.60965e-01
4.31300e+01 8.70008e+01 5.60985e-01
4.31400e+01 8.69951e+01 5.61004e-01
4.31500e+01 8.69895e+01 5.61023e-01
4.31600e+01 8.69839e+01 5.61042e-01
4.31700e+01 8.69783e+01 5.61060e-01
4.31800e+01 8.69727e+01 5.61079e-01
4.31900e+01 8.69671e+01 5.61098e-01
4.32000e+01 8.69615e+01 5.61116e-01
4.32100e+01 8.69559e+01 5.61135e-01
4.32200e+01 8.69503e+01 5.61153e-01
4.32300e+01 8.69446e+01 5.61171e-01
4.32400e+01 8.69390e+01 5.61189e-01
4.32500e+01 8.69334e+01 5.61207e-01
4.32600e+01 8.69278e+01 5.61225e-01
4.32700e+01 8.69222e+01 5.61242e-01
4.32800e+01 8.69166e+01 5.61260e-01
4.32900e+01 8.69110e+01 5.61277e-01
4.33000e+01 8.69054e+01 5.61295e-01
4.33100e+01 8.68997e+01 5.61312e-01
4.33200e+01 8.68941e+01 5.61329e-01
4.33300e+01 8.68885e+01 5.61346e-01
4.33400e+01 8.68829e+01 5.61363e-01
4.33500e+01 8.68773e+01 5.61379e-01
4.33600e+01 8.68717e+01 5.61396e-01
4.33700e+01 8.68661e+01 5.61413e-01
4.33800e+01 8.68605e+01 5.61429e-01
4.33900e+01 8.68548e+01 5.61445e-01
4.34000e+01 8.68492e+01 5.61462e-01
4.34100e+01 8.68436e+01 5.61478e-01
4.34200e+01 8.68380e+01 5.61494e-01
4.34300e+01 8.68324e+01 5.61509e-01
4.34400e+01 8.68268e+01 5.61525e-01
4.34500e+01 8.68212e+01 5.61541e-01
4.34600e+01 8.68155e+01 5.61556e-01
4.34700e+01 8.68099e+01 5.61572e-01
4.34800e+01 8.68043e+01 5.61587e-01
4.34900e+01 8.67987e+01 5.61602e-01
4.35000e+01 8.67931e+01 5.61617e-01
4.35100e+01 8.67875e+01 5.61632e-01
4.35200e+01 8.67818e+01 5.61647e-01
4.35300e+01 8.67762e+01 5.61663e-01
4.35400e+01 8.67706e+01 5.61679e-01
4.35500e+01 8.67650e+01 5.61694e-01
4.35600e+01 8.67594e+01 5.61710e-01
4.35700e+01 8.67538e+01 5.61727e-01
4.35800e+01 8.67481e+01 5.61743e-01
4.35900e+01 8.67425e+01 5.61760e-01
4.36000e+01 8.67369e+01 5.61777e-01
4.36100e+01 8.67313e+01 5.61794e-01
4.36200e+01 8.67257e+01 5.61811e-01
4.36300e+01 8.67200e+01 5.61828e-01
4.36400e+01 8.67144e+01 5.61846e-01
4.36500e+01 8.67088e+01 5.61864e-01
4.36600e+01 8.67032e+01 5.61882e-01
4.36700e+01 8.66976e+01 5.61900e-01
4.36800e+01 8.66920e+01 5.61918e-01
4.36900e+01 8.66863e+01 5.61937e-01
4.37000e+01 8.66807e+01 5.61955e-01
4.37100e+01 8.66751e+01 5.61974e-01
4.37200e+01 8.66695e+01 5.61993e-01
4.37300e+01 8.66639e+01 5.62013e-01
4.37400e+01 8.66582e+01 5.62032e-01
4.37500e+01 8.66526e+01 5.62052e-01
4.37600e+01 8.66470e+01 5.62072e-01
4.37700e+01 8.66414e+01 5.62092e-01
4.37800e+01 8.66358e+01 5.62112e-01
4.37900e+01 8.66301e+01 5.62133e-01
4.38000e+01 8.66245e+01 5.62153e-01
4.38100e+01 8.66189e+01 5.62174e-01
4.38200e+01 8.66133e+01 5.62195e-01
4.38300e+01 8.66076e+01 5.62217e-01
4.38400e+01 8.66020e+01 5.62238e-01
4.38500e+01 8.65964e+01 5.62260e-01
4.38600e+01 8.65908e+01 5.62282e-01
4.38700e+01 8.65852e+01 5.62304e-01
4.38800e+01 8.65795e+01 5.62326e-01
4.38900e+01 8.65739e+01 5.62348e-01
4.39000e+01 8.65683e+01 5.62371e-01
4.39100e+01 8.65627e+01 5.62394e-01
4.39200e+01 8.65570e+01 5.62417e-01
4.39300e+01 8.65514e+01 5.62440e-01
4.39400e+01 8.65458e+01 5.62463e-01
4.39500e+01 8.65402e+01 5.62487e-01
4.39600e+01 8.65345e+01 5.62511e-01
4.39700e+01 8.65289e+01 5.62535e-01
4.39800e+01 8.65233e+01 5.62559e-01
4.39900e+01 8.65177e+01 5.62583e-01
4.40000e+01 8.65120e+01 5.62608e-01
4.40100e+01 8.65064e+01 5.62632e-01
4.40200e+01 8.65008e+01 5.62657e-01
4.40300e+01 8.64952e+01 5.62683e-01
4.40400e+01 8.64895e+01 5.62708e-01
4.40500e+01 8.64839e+01 5.62733e-01
4.40600e+01 8.64783e+01 5.62759e-01
4.40700e+01 8.64726e+01 5.62785e-01
4.40800e+01 8.64670e+01 5.62811e-01
4.40900e+01 8.64614e+01 5.62837e-01
4.41000e+01 8.64558e+01 5.62864e-01
4.41100e+01 8.64501e+01 5.62890e-01
4.41200e+01 8.64445e+01 5.62917e-01
4.41300e+01 8.64389e+01 5.62944e-01
4.41400e+01 8.64332e+01 5.62972e-01
4.41500e+01 8.64276e+01 5.62999e-01
4.41600e+01 8.64220e+01 5.63027e-01
4.41700e+01 8.64164e+01 5.63055e-01
4.41800e+01 8.64107e+01 5.63083e-01
4.41900e+01 8.64051e+01 5.63111e-01
4.42000e+01 8.63995e+01 5.63139e-01
4.42100e+01 8.63938e+01 5.63168e-01
4.42200e+01 8.63882e+01 5.63197e-01
4.42300e+01 8.63826e+01 5.63226e-01
4.42400e+01 8.63769e+01 5.63255e-01
4.42500e+01 8.63713e+01 5.63284e-01
4.42600e+01 8.63657e+01 5.63314e-01
4.42700e+01 8.63600e+01 5.63344e-01
4.42800e+01 8.63544e+01 5.63373e-01
4.42900e+01 8.63488e+01 5.63404e-01
4.43000e+01 8.63431e+01 5.63434e-01
4.43100e+01 8.63375e+01 5.63465e-01
4.43200e+01 8.63319e+01 5.63495e-01
4.43300e+01 8.63262e+01 5.63526e-01
4.43400e+01 8.63206e+01 5.63557e-01
4.43500e+01 8.63150e+01 5.63589e-01
4.43600e+01 8.63093e+01 5.63620e-01
4.43700e+01 8.63037e+01 5.63652e-01
4.43800e+01 8.62980e+01 5.63684e-01
4.43900e+01 8.62924e+01 5.63716e-01
4.44000e+01 8.62868e+01 5.63748e-01
4.44100e+01 8.62811e+01 5.63780e-01
4.44200e+01 8.62755e+01 5.63813e-01
4.44300e+01 8.62699e+01 5.63846e-01
4.44400e+01 8.62642e+01 5.63879e-01
4.44500e+01 8.62586e+01 5.63912e-01
4.44600e+01 8.62529e+01 5.63946e-01
4.44700e+01 8.62473e+01 5.63979e-01
4.44800e+01 8.62417e+01 5.64013e-01
4.44900e+01 8.62360e+01 5.64047e-01
4.45000e+01 8.62304e+01 5.64081e-01
4.45100e+01 8.62247e+01 5.64116e-01
4.45200e+01 8.62191e+01 5.64150e-01
4.45300e+01 8.62135e+01 5.64184e-01
4.45400e+01 8.62078e+01 5.64217e-01
4.45500e+01 8.62022e+01 5.64251e-01
4.45600e+01 8.61965e+01 5.64284e-01
4.45700e+01 8.61909e+01 5.64317e-01
4.45800e+01 8.61852e+01 5.64350e-01
4.45900e+01 8.61796e+01 5.64383e-01
4.46000e+01 8.61740e+01 5.64416e-01
4.46100e+01 8.61683e+01 5.64448e-01
4.46200e+01 8.61627e+01 5.64480e-01
4.46300e+01 8.61570e+01 5.64512e-01
4.46400e+01 8.61514e+01 5.64544e-01
4.46500e+01 8.61457e+01 5.64576e-01
4.46600e+01 8.61401e+01 5.64607e-01
4.46700e+01 8.61344e+01 5.64639e-01
4.46800e+01 8.61288e+01 5.64670e-01
4.46900e+01 8.61231e+01 5.64701e-01
4.47000e+01 8.61175e+01 5.64732e-01
4.47100e+01 8.61119e+01 5.64762e-01
4.47200e+01 8.61062e+01 5.64793e-01
4.47300e+01 8.61006e+01 5.64823e-01
4.47400e+01 8.60949e+01 5.64853e-01
4.47500e+01 8.60893e+01 5.64883e-01
4.47600e+01 8.60836e+01 5.64913e-01
4.47700e+01 8.60780e+01 5.64943e-01
4.47800e+01 8.60723e+01 5.64972e-01
4.47900e+01 8.60667e+01 5.65001e-01
4.48000e+01 8.60610e+01 5.65030e-01
4.48100e+01 8.60554e+01 5.65059e-01
4.48200e+01 8.60497e+01 5.65088e-01
4.48300e+01 8.60441e+01 5.65116e-01
4.48400e+01 8.60384e+01 5.65144e-01
4.48500e+01 8.60328e+01 5.65173e-01
4.48600e+01 8.60271e+01 5.65201e-01
4.48700e+01 8.60215e+01 5.65228e-01
4.48800e+01 8.60158e+01 5.65256e-01
4.48900e+01 8.60101e+01 5.65283e-01
4.49000e+01 8.60045e+01 5.65311e-01
4.49100e+01 8.59988e+01 5.65338e-01
4.49200e+01 8.59932e+01 5.65365e-01
4.49300e+01 8.59875e+01 5.65391e-01
4.49400e+01 8.59819e+01 5.65418e-01
4.49500e+01 8.59762e+01 5.65444e-01
4.49600e+01 8.59706e+01 5.65470e-01
4.49700e+01 8.59649e+01 5.65496e-01
4.49800e+01 8.59593e+01 5.65522e-01
4.49900e+01 8.59536e+01 5.65548e-01
4.50000e+01 8.59480e+01 5.65573e-01
4.50100e+01 8.59423e+01 5.65599e-01
4.50200e+01 8.59366e+01 5.65624e-01
4.50300e+01 8.59310e+01 5.65649e-01
4.50400e+01 8.59253e+01 5.65673e-01
4.50500e+01 8.59197e+01 5.65698e-01
4.50600e+01 8.59140e+01 5.65722e-01
4.50700e+01 8.59084e+01 5.65747e-01
4.50800e+01 8.59027e+01 5.65771e-01
4.50900e+01 8.58970e+01 5.65794e-01
4.51000e+01 8.58914e+01 5.65818e-01
4.51100e+01 8.58857e+01 5.65842e-01
4.51200e+01 8.58801e+01 5.65865e-01
4.51300e+01 8.58744e+01 5.65888e-01
4.51400e+01 8.58687e+01 5.65911e-01
4.51500e+01 8.58631e+01 5.65934e-01
4.51600e+01 8.58574e+01 5.65956e-01
4.51700e+01 8.58518e+01 5.65979e-01
4.51800e+01 8.58461e+01 5.66001e-01
4.51900e+01 8.58404e+01 5.66023e-01
4.52000e+01 8.58348e+01 5.66045e-01
4.52100e+01 8.58291e+01 5.66067e-01
4.52200e+01 8.58235e+01 5.66088e-01
4.52300e+01 8.58178e+01 5.66110e-01
4.52400e+01 8.58121e+01 5.66131e-01
4.52500e+01 8.58065e+01 5.66152e-01
4.52600e+01 8.58008e+01 5.66173e-01
4.52700e+01 8.57952e+01 5.66193e-01
4.52800e+01 8.57895e+01 5.66214e-01
4.52900e+01 8.57838e+01 5.66234e-01
4.53000e+01 8.57782e+01 5.66254e-01
4.53100e+01 8.57725e+01 5.66274e-01
4.53200e+01 8.57668e+01 5.66294e-01
4.53300e+01 8.57612e+01 5.66313e-01
4.53400e+01 8.57555e+01 5.66333e-01
4.53500e+01 8.57499e+01 5.66352e-01
4.53600e+01 8.57442e+01 5.66371e-01
4.53700e+01 8.57385e+01 5.66390e-01
4.53800e+01 8.57329e+01 5.66408e-01
4.53900e+01 8.57272e+01 5.66427e-01
4.54000e+01 8.57215e+01 5.66445e-01
4.54100e+01 8.57159e+01 5.66463e-01
4.54200e+01 8.57102e+01 5.66481e-01
4.54300e+01 8.57045e+01 5.66499e-01
4.54400e+01 8.56989e+01 5.66517e-01
4.54500e+01 8.56932e+01 5.66534e-01
4.54600e+01 8.56875e+01 5.66551e-01
4.54700e+01 8.56819e+01 5.66568e-01
4.54800e+01 8.56762e+01 5.66585e-01
4.54900e+01 8.56706e+01 5.66602e-01
4.55000e+01 8.56649e+01 5.66619e-01
4.55100e+01 8.56592e+01 5.66635e-01
4.55200e+01 8.56536e+01 5.66652e-01
4.55300e+01 8.56479e+01 5.66669e-01
4.55400e+01 8.56422e+01 5.66686e-01
4.55500e+01 8.56366e+01 5.66703e-01
4.55600e+01 8.56309e+01 5.66720e-01
4.55700e+01 8.56252e+01 5.66738e-01
4.55800e+01 8.56195e+01 5.66755e-01
4.55900e+01 8.56139e+01 5.66773e-01
4.56000e+01 8.56082e+01 5.66791e-01
4.56100e+01 8.56025e+01 5.66809e-01
4.56200e+01 8.55969e+01 5.66827e-01
4.56300e+01 8.55912e+01 5.66846e-01
4.56400e+01 8.55855e+01 5.66865e-01
4.56500e+01 8.55799e+01 5.66883e-01
4.56600e+01 8.55742e+01 5.66902e-01
4.56700e+01 8.55685e+01 5.66921e-01
4.56800e+01 8.55629e+01 5.66941e-01
4.56900e+01 8.55572e+01 5.66960e-01
4.57000e+01 8.55515e+01 5.66980e-01
4.57100e+01 8.55459e+01 5.66999e-01
4.57200e+01 8.55402e+01 5.67019e-01
4.57300e+01 8.55345e+01 5.67039e-01
4.57400e+01 8.55288e+01 5.67060e-01
4.57500e+01 8.55232e+01 5.67080e-01
4.57600e+01 8.55175e+01 5.67101e-01
4.57700e+01 8.55118e+01 5.67121e-01
4.57800e+01 8.55062e+01 5.67142e-01
4.57900e+01 8.55005e+01 5.67163e-01
4.58000e+01 8.54948e+01 5.67184e-01
4.58100e+01 8.54891e+01 5.67206e-01
4.58200e+01 8.54835e+01 5.67227e-01
4.58300e+01 8.54778e+01 5.67249e-01
4.58400e+01 8.54721e+01 5.67271e-01
4.58500e+01 8.54665e+01 5.67293e-01
4.58600e+01 8.54608e+01 5.67315e-01
4.58700e+01 8.54551e+01 5.67337e-01
4.58800e+01 8.54494e+01 5.67360e-01
4.58900e+01 8.54438e+01 5.67382e-01
4.59000e+01 8.54381e+01 5.67405e-01
4.59100e+01 8.54324e+01 5.67428e-01
4.59200e+01 8.54267e+01 5.67451e-01
4.59300e+01 8.54211e+01 5.67475e-01
4.59400e+01 8.54154e+01 5.67498e-01
4.59500e+01 8.54097e+01 5.67522e-01
4.59600e+01 8.54040e+01 5.67546e-01
4.59700e+01 8.53984e+01 5.67570e-01
4.59800e+01 8.53927e+01 5.67594e-01
4.59900e+01 8.53870e+01 5.67618e-01
4.60000e+01 8.53813e+01 5.67642e-01
4.60100e+01 8.53757e+01 5.67667e-01
4.60200e+01 8.53700e+01 5.67692e-01
4.60300e+01 8.53643e+01 5.67717e-01
4.60400e+01 8.53586e+01 5.67742e-01
4.60500e+01 8.53530e+01 5.67767e-01
4.60600e+01 8.53473e+01 5.67792e-01
4.60700e+01 8.53416e+01 5.67818e-01
4.60800e+01 8.53359e+01 5.67844e-01
4.60900e+01 8.53302e+01 5.67870e-01
4.61000e+01 8.53246e+01 5.67896e-01
4.61100e+01 8.53189e+01 5.67922e-01
4.61200e+01 8.53132e+01 5.67948e-01
4.61300e+01 8.53075e+01 5.67975e-01
4.61400e+01 8.53018e+01 5.68001e-01
4.61500e+01 8.52962e+01 5.68028e-01
4.61600e+01 8.52905e+01 5.68055e-01
4.61700e+01 8.52848e+01 5.68082e-01
4.61800e+01 8.52791e+01 5.68110e-01
4.61900e+01 8.52734e+01 5.68137e-01
4.62000e+01 8.52678e+01 5.68165e-01
4.62100e+01 8.52621e+01 5.68193e-01
4.62200e+01 8.52564e+01 5.68221e-01
4.62300e+01 8.52507e+01 5.68249e-01
4.62400e+01 8.52450e+01 5.68277e-01
4.62500e+01 8.52393e+01 5.68306e-01
4.62600e+01 8.52337e+01 5.68334e-01
4.62700e+01 8.52280e+01 5.68363e-01
4.62800e+01 8.52223e+01 5.68392e-01
4.62900e+01 8.52166e+01 5.68421e-01
4.63000e+01 8.52109e+01 5.68450e-01
4.63100e+01 8.52052e+01 5.68480e-01
4.63200e+01 8.51996e+01 5.68509e-01
4.63300e+01 8.51939e+01 5.68539e-01
4.63400e+01 8.51882e+01 5.68569e-01
4.63500e+01 8.51825e+01 5.68599e-01
4.63600e+01 8.51768e+01 5.68629e-01
4.63700e+01 8.51711e+01 5.68660e-01
4.63800e+01 8.51654e+01 5.68690e-01
4.63900e+01 8.51598e+01 5.68721e-01
4.64000e+01 8.51541e+01 5.68752e-01
4.64100e+01 8.51484e+01 5.68783e-01
4.64200e+01 8.51427e+01 5.68814e-01
4.64300e+01 8.51370e+01 5.68846e-01
4.64400e+01 8.51313e+01 5.68877e-01
4.64500e+01 8.51256e+01 5.68909e-01
4.64600e+01 8.51199e+01 5.68941e-01
4.64700e+01 8.51142e+01 5.68973e-01
4.64800e+01 8.51086e+01 5.69005e-01
4.64900e+01 8.51029e+01 5.69037e-01
4.65000e+01 8.50972e+01 5.69070e-01
4.65100e+01 8.50915e+01 5.69102e-01
4.65200e+01 8.50858e+01 5.69135e-01
4.65300e+01 8.50801e+01 5.69167e-01
4.65400e+01 8.50744e+01 5.69199e-01
4.65500e+01 8.50687e+01 5.69231e-01
4.65600e+01 8.50630e+01 5.69263e-01
4.65700e+01 8.50573e+01 5.69295e-01
4.65800e+01 8.50516e+01 5.69327e-01
4.65900e+01 8.50459e+01 5.69359e-01
4.66000e+01 8.50403e+01 5.69390e-01
4.66100e+01 8.50346e+01 5.69422e-01
4.66200e+01 8.50289e+01 5.69453e-01
4.66300e+01 8.50232e+01 5.69484e-01
4.66400e+01 8.50175e+01 5.69515e-01
4.66500e+01 8.50118e+01 5.69547e-01
4.66600e+01 8.50061e+01 5.69577e-01
4.66700e+01 8.50004e+01 5.69608e-01
4.66800e+01 8.49947e+01 5.69639e-01
4.66900e+01 8.49890e+01 5.69670e-01
4.67000e+01 8.49833e+01 5.69700e-01
4.67100e+01 8.49776e+01 5.69730e-01
4.67200e+01 8.49719e+01 5.69761e-01
4.67300e+01 8.49662e+01 5.69791e-01
4.67400e+01 8.49605e+01 5.69821e-01
4.67500e+01 8.49548e+01 5.69851e-01
4.67600e+01 8.49491e+01 5.69881e-01
4.67700e+01 8.49434e+01 5.69911e-01
4.67800e+01 8.49377e+01 5.69940e-01
4.67900e+01 8.49320e+01 5.69970e-01
4.68000e+01 8.49263e+01 5.69999e-01
4.68100e+01 8.49206e+01 5.70028e-01
4.68200e+01 8.49149e+01 5.70058e-01
4.68300e+01 8.49092e+01 5.70087e-01
4.68400e+01 8.49035e+01 5.70116e-01
4.68500e+01 8.48978e+01 5.70145e-01
4.68600e+01 8.48921e+01 5.70173e-01
4.68700e+01 8.48864e+01 5.70202e-01
4.68800e+01 8.48807e+01 5.70231e-01
4.68900e+01 8.48750e+01 5.70259e-01
4.69000e+01 8.48693e+01 5.70288e-01
4.69100e+01 8.48636e+01 5.70316e-01
4.69200e+01 8.48579e+01 5.70344e-01
4.69300e+01 8.48522e+01 5.70372e-01
4.69400e+01 8.48465e+01 5.70400e-01
4.69500e+01 8.48408e+01 5.70428e-01
4.69600e+01 8.48351e+01 5.70455e-01
4.69700e+01 8.48294e+01 5.70483e-01
4.69800e+01 8.48237e+01 5.70510e-01
4.69900e+01 8.48180e+01 5.70538e-01
4.70000e+01 8.48123e+01 5.70565e-01
4.70100e+01 8.48065e+01 5.70592e-01
4.70200e+01 8.48008e+01 5.70619e-01
4.70300e+01 8.47951e+01 5.70646e-01
4.70400e+01 8.47894e+01 5.70673e-01
4.70500e+01 8.47837e+01 5.70700e-01
4.70600e+01 8.47780e+01 5.70727e-01
4.70700e+01 8.47723e+01 5.70753e-01
4.70800e+01 8.47666e+01 5.70780e-01
4.70900e+01 8.47609e+01 5.70806e-01
4.71000e+01 8.47552e+01 5.70832e-01
4.71100e+01 8.47495e+01 5.70858e-01
4.71200e+01 8.47438e+01 5.70884e-01
4.71300e+01 8.47381e+01 5.70910e-01
4.71400e+01 8.47323e+01 5.70936e-01
4.71500e+01 8.47266e+01 5.70962e-01
4.71600e+01 8.47209e+01 5.70987e-01
4.71700e+01 8.47152e+01 5.71013e-01
4.71800e+01 8.47095e+01 5.71038e-01
4.71900e+01 8.47038e+01 5.71063e-01
4.72000e+01 8.46981e+01 5.71088e-01
4.72100e+01 8.46924e+01 5.71113e-01
4.72200e+01 8.46867e+01 5.71138e-01
4.72300e+01 8.46810e+01 5.71163e-01
4.72400e+01 8.46752e+01 5.71188e-01
4.72500e+01 8.46695e+01 5.71212e-01
4.72600e+01 8.46638e+01 5.71237e-01
4.72700e+01 8.46581e+01 5.71261e-01
4.72800e+01 8.46524e+01 5.71286e-01
4.72900e+01 8.46467e+01 5.71310e-01
4.73000e+01 8.46410e+01 5.71334e-01
4.73100e+01 8.46353e+01 5.71358e-01
4.73200e+01 8.46295e+01 5.71382e-01
4.73300e+01 8.46238e+01 5.71405e-01
4.73400e+01 8.46181e+01 5.71429e-01
4.73500e+01 8.46124e+01 5.71453e-01
4.73600e+01 8.46067e+01 5.71476e-01
4.73700e+01 8.46010e+01 5.71499e-01
4.73800e+01 8.45953e+01 5.71522e-01
4.73900e+01 8.45895e+01 5.71546e-01
4.74000e+01 8.45838e+01 5.71569e-01
4.74100e+01 8.45781e+01 5.71591e-01
4.74200e+01 8.45724e+01 5.71614e-01
4.74300e+01 8.45667e+01 5.71637e-01
4.74400e+01 8.45610e+01 5.71660e-01
4.74500e+01 8.45552e+01 5.71682e-01
4.74600e+01 8.45495e+01 5.71704e-01
4.74700e+01 8.45438e+01 5.71727e-01
4.74800e+01 8.45381e+01 5.71749e-01
4.74900e+01 8.45324e+01 5.71771e-01
4.75000e+01 8.45267e+01 5.71793e-01
4.75100e+01 8.45209e+01 5.71815e-01
4.75200e+01 8.45152e+01 5.71836e-01
4.75300e+01 8.45095e+01 5.71858e-01
4.75400e+01 8.45038e+01 5.71880e-01
4.75500e+01 8.44981e+01 5.71902e-01
4.75600e+01 8.44923e+01 5.71924e-01
4.75700e+01 8.44866e+01 5.71946e-01
4.75800e+01 8.44809e+01 5.71969e-01
4.75900e+01 8.44752e+01 5.71991e-01
4.76000e+01 8.44695e+01 5.72013e-01
4.76100e+01 8.44637e+01 5.72035e-01
4.76200e+01 8.44580e+01 5.72057e-01
4.76300e+01 8.44523e+01 5.72079e-01
4.76400e+01 8.44466e+01 5.72102e-01
4.76500e+01 8.44409e+01 5.72124e-01
4.76600e+01 8.44351e+01 5.72146e-01
4.76700e+01 8.44294e+01 5.72168e-01
4.76800e+01 8.44237e+01 5.72191e-01
4.76900e+01 8.44180e+01 5.72213e-01
4.77000e+01 8.44123e+01 5.72236e-01
4.77100e+01 8.44065e+01 5.72258e-01
4.77200e+01 8.44008e+01 5.72280e-01
4.77300e+01 8.43951e+01 5.72303e-01
4.77400e+01 8.43894e+01 5.72325e-01
4.77500e+01 8.43836e+01 5.72348e-01
4.77600e+01 8.43779e+01 5.72371e-01
4.77700e+01 8.43722e+01 5.72393e-01
4.77800e+01 8.43665e+01 5.72416e-01
4.77900e+01 8.43607e+01 5.72438e-01
4.78000e+01 8.43550e+01 5.72461e-01
4.78100e+01 8.43493e+01 5.72484e-01
4.78200e+01 8.43436e+01 5.72506e-01
4.78300e+01 8.43378e+01 5.72529e-01
4.78400e+01 8.43321e+01 5.72552e-01
4.78500e+01 8.43264e+01 5.72575e-01
4.78600e+01 8.43207e+01 5.72598e-01
4.78700e+01 8.43149e+01 5.72621e-01
4.78800e+01 8.43092e+01 5.72643e-01
4.78900e+01 8.43035e+01 5.72666e-01
4.79000e+01 8.42978e+01 5.72689e-01
4.79100e+01 8.42920e+01 5.72712e-01
4.79200e+01 8.42863e+01 5.72735e-01
4.79300e+01 8.42806e+01 5.72758e-01
4.79400e+01 8.42748e+01 5.72781e-01
4.79500e+01 8.42691e+01 5.72804e-01
4.79600e+01 8.42634e+01 5.72828e-01
4.79700e+01 8.42577e+01 5.72851e-01
4.79800e+01 8.42519e+01 5.72874e-01
4.79900e+01 8.42462e+01 5.72897e-01
4.80000e+01 8.42405e+01 5.72920e-01
4.80100e+01 8.42347e+01 5.72943e-01
4.80200e+01 8.42290e+01 5.72967e-01
4.80300e+01 8.42233e+01 5.72990e-01
4.80400e+01 8.42176e+01 5.73013e-01
4.80500e+01 8.42118e+01 5.73037e-01
4.80600e+01 8.42061e+01 5.73060e-01
4.80700e+01 8.42004e+01 5.73083e-01
4.80800e+01 8.41946e+01 5.73107e-01
4.80900e+01 8.41889e+01 5.73130e-01
4.81000e+01 8.41832e+01 5.73154e-01
4.81100e+01 8.41774e+01 5.73177e-01
4.81200e+01 8.41717e+01 5.73201e-01
4.81300e+01 8.41660e+01 5.73224e-01
4.81400e+01 8.41602e+01 5.73248e-01
4.81500e+01 8.41545e+01 5.73272e-01
4.81600e+01 8.41488e+01 5.73295e-01
4.81700e+01 8.41430e+01 5.73319e-01
4.81800e+01 8.41373e+01 5.73343e-01
4.81900e+01 8.41316e+01 5.73366e-01
4.82000e+01 8.41258e+01 5.73390e-01
4.82100e+01 8.41201e+01 5.73414e-01
4.82200e+01 8.41144e+01 5.73438e-01
4.82300e+01 8.41086e+01 5.73462e-01
4.82400e+01 8.41029e+01 5.73486e-01
4.82500e+01 8.40972e+01 5.73509e-01
4.82600e+01 8.40914e+01 5.73533e-01
4.82700e+01 8.40857e+01 5.73557e-01
4.82800e+01 8.40800e+01 5.73581e-01
4.82900e+01 8.40742e+01 5.73605e-01
4.83000e+01 8.40685e+01 5.73629e-01
4.83100e+01 8.40628e+01 5.73653e-01
4.83200e+01 8.40570e+01 5.73677e-01
4.83300e+01 8.40513e+01 5.73702e-01
4.83400e+01 8.40455e+01 5.73726e-01
4.83500e+01 8.40398e+01 5.73750e-01
4.83600e+01 8.40341e+01 5.73774e-01
4.83700e+01 8.40283e+01 5.73798e-01
4.83800e+01 8.40226e+01 5.73822e-01
4.83900e+01 8.40169e+01 5.73847e-01
4.84000e+01 8.40111e+01 5.73871e-01
4.84100e+01 8.40054e+01 5.73895e-01
4.84200e+01 8.39996e+01 5.73920e-01
4.84300e+01 8.39939e+01 5.73944e-01
4.84400e+01 8.39882e+01 5.73969e-01
4.84500e+01 8.39824e+01 5.73993e-01
4.84600e+01 8.39767e+01 5.74017e-01
4.84700e+01 8.39709e+01 5.74042e-01
4.84800e+01 8.39652e+01 5.74066e-01
4.84900e+01 8.39595e+01 5.74091e-01
4.85000e+01 8.39537e+01 5.74116e-01
4.85100e+01 8.39480e+01 5.74140e-01
4.85200e+01 8.39422e+01 5.74165e-01
4.85300e+01 8.39365e+01 5.74189e-01
4.85400e+01 8.39308e+01 5.74214e-01
4.85500e+01 8.39250e+01 5.74238e-01
4.85600e+01 8.39193e+01 5.74263e-01
4.85700e+01 8.39135e+01 5.74288e-01
4.85800e+01 8.39078e+01 5.74312e-01
4.85900e+01 8.39020e+01 5.74337e-01
4.86000e+01 8.38963e+01 5.74361e-01
4.86100e+01 8.38906e+01 5.74386e-01
4.86200e+01 8.38848e+01 5.74410e-01
4.86300e+01 8.38791e+01 5.74435e-01
4.86400e+01 8.38733e+01 5.74460e-01
4.86500e+01 8.38676e+01 5.74484e-01
4.86600e+01 8.38618e+01 5.74509e-01
4.86700e+01 8.38561e+01 5.74533e-01
4.86800e+01 8.38503e+01 5.74558e-01
4.86900e+01 8.38446e+01 5.74582e-01
4.87000e+01 8.38389e+01 5.74607e-01
4.87100e+01 8.38331e+01 5.74632e-01
4.87200e+01 8.38274e+01 5.74656e-01
4.87300e+01 8.38216e+01 5.74681e-01
4.87400e+01 8.38159e+01 5.74705e-01
4.87500e+01 8.38101e+01 5.74730e-01
4.87600e+01 8.38044e+01 5.74754e-01
4.87700e+01 8.37986e+01 5.74779e-01
4.87800e+01 8.37929e+01 5.74803e-01
4.87900e+01 8.37871e+01 5.74828e-01
4.88000e+01 8.37814e+01 5.74853e-01
4.88100e+01 8.37756e+01 5.74877e-01
4.88200e+01 8.37699e+01 5.74902e-01
4.88300e+01 8.37641e+01 5.74926e-01
4.88400e+01 8.37584e+01 5.74951e-01
4.88500e+01 8.37526e+01 5.74975e-01
4.88600e+01 8.37469e+01 5.75000e-01
4.88700e+01 8.37411e+01 5.75024e-01
4.88800e+01 8.37354e+01 5.75049e-01
4.88900e+01 8.37296e+01 5.75073e-01
4.89000e+01 8.37239e+01 5.75098e-01
4.89100e+01 8.37181e+01 5.75122e-01
4.89200e+01 8.37124e+01 5.75147e-01
4.89300e+01 8.37066e+01 5.75171e-01
4.89400e+01 8.37009e+01 5.75196e-01
4.89500e+01 8.36951e+01 5.75221e-01
4.89600e+01 8.36894e+01 5.75245e-01
4.89700e+01 8.36836e+01 5.75270e-01
4.89800e+01 8.36779e+01 5.75294e-01
4.89900e+01 8.36721e+01 5.75319e-01
4.90000e+01 8.36664e+01 5.75343e-01
4.90100e+01 8.36606e+01 5.75368e-01
4.90200e+01 8.36549e+01 5.75392e-01
4.90300e+01 8.36491e+01 5.75417e-01
4.90400e+01 8.36433e+01 5.75441e-01
4.90500e+01 8.36376e+01 5.75466e-01
4.90600e+01 8.36318e+01 5.75490e-01
4.90700e+01 8.36261e+01 5.75515e-01
4.90800e+01 8.36203e+01 5.75539e-01
4.90900e+01 8.36146e+01 5.75564e-01
4.91000e+01 8.36088e+01 5.75588e-01
4.91100e+01 8.36031e+01 5.75613e-01
4.91200e+01 8.35973e+01 5.75637e-01
4.91300e+01 8.35915e+01 5.75662e-01
4.91400e+01 8.35858e+01 5.75686e-01
4.91500e+01 8.35800e+01 5.75711e-01
4.91600e+01 8.35743e+01 5.75735e-01
4.91700e+01 8.35685e+01 5.75760e-01
4.91800e+01 8.35628e+01 5.75784e-01
4.91900e+01 8.35570e+01 5.75809e-01
4.92000e+01 8.35512e+01 5.75833e-01
4.92100e+01 8.35455e+01 5.75858e-01
4.92200e+01 8.35397e+01 5.75882e-01
4.92300e+01 8.35340e+01 5.75907e-01
4.92400e+01 8.35282e+01 5.75931e-01
4.92500e+01 8.35224e+01 5.75956e-01
4.92600e+01 8.35167e+01 5.75980e-01
4.92700e+01 8.35109e+01 5.76005e-01
4.92800e+01 8.35052e+01 5.76029e-01
4.92900e+01 8.34994e+01 5.76054e-01
4.93000e+01 8.34936e+01 5.76078e-01
4.93100e+01 8.34879e+01 5.76103e-01
4.93200e+01 8.34821e+01 5.76127e-01
4.93300e+01 8.34764e+01 5.76152e-01
4.93400e+01 8.34706e+01 5.76176e-01
4.93500e+01 8.34648e+01 5.76201e-01
4.93600e+01 8.34591e+01 5.76225e-01
4.93700e+01 8.34533e+01 5.76249e-01
4.93800e+01 8.34476e+01 5.76274e-01
4.93900e+01 8.34418e+01 5.76298e-01
4.94000e+01 8.34360e+01 5.76323e-01
4.94100e+01 8.34303e+01 5.76347e-01
4.94200e+01 8.34245e+01 5.76372e-01
4.94300e+01 8.34187e+01 5.76396e-01
4.94400e+01 8.34130e+01 5.76421e-01
4.94500e+01 8.34072e+01 5.76445e-01
4.94600e+01 8.34014e+01 5.76470e-01
4.94700e+01 8.33957e+01 5.76494e-01
4.94800e+01 8.33899e+01 5.76519e-01
4.94900e+01 8.33841e+01 5.76543e-01
4.95000e+01 8.33784e+01 5.76567e-01
4.95100e+01 8.33726e+01 5.76592e-01
4.95200e+01 8.33668e+01 5.76616e-01
4.95300e+01 8.33611e+01 5.76641e-01
4.95400e+01 8.33553e+01 5.76666e-01
4.95500e+01 8.33495e+01 5.76690e-01
4.95600e+01 8.33438e+01 5.76715e-01
4.95700e+01 8.33380e+01 5.76740e-01
4.95800e+01 8.33322e+01 5.76764e-01
4.95900e+01 8.33265e+01 5.76789e-01
4.96000e+01 8.33207e+01 5.76814e-01
4.96100e+01 8.33149e+01 5.76839e-01
4.96200e+01 8.33092e+01 5.76864e-01
4.96300e+01 8.33034e+01 5.76889e-01
4.96400e+01 8.32976e+01 5.76914e-01
4.96500e+01 8.32919e+01 5.76939e-01
4.96600e+01 8.32861e+01 5.76964e-01
4.96700e+01 8.32803e+01 5.76989e-01
4.96800e+01 8.32746e+01 5.77014e-01
4.96900e+01 8.32688e+01 5.77039e-01
4.97000e+01 8.32630e+01 5.77064e-01
4.97100e+01 8.32572e+01 5.77089e-01
4.97200e+01 8.32515e+01 5.77115e-01
4.97300e+01 8.32457e+01 5.77140e-01
4.97400e+01 8.32399e+01 5.77165e-01
4.97500e+01 8.32342e+01 5.77191e-01
4.97600e+01 8.32284e+01 5.77216e-01
4.97700e+01 8.32226e+01 5.77242e-01
4.97800e+01 8.32168e+01 5.77267e-01
4.97900e+01 8.32111e+01 5.77293e-01
4.98000e+01 8.32053e+01 5.77318e-01
4.98100e+01 8.31995e+01 5.77344e-01
4.98200e+01 8.31938e+01 5.77370e-01
4.98300e+01 8.31880e+01 5.77395e-01
4.98400e+01 8.31822e+01 5.77421e-01
4.98500e+01 8.31764e+01 5.77447e-01
4.98600e+01 8.31707e+01 5.77473e-01
4.98700e+01 8.31649e+01 5.77498e-01
4.98800e+01 8.31591e+01 5.77524e-01
4.98900e+01 8.31533e+01 5.77550e-01
4.99000e+01 8.31476e+01 5.77576e-01
4.99100e+01 8.31418e+01 5.77602e-01
4.99200e+01 8.31360e+01 5.77628e-01
4.99300e+01 8.31302e+01 5.77654e-01
4.99400e+01 8.31244e+01 5.77680e-01
4.99500e+01 8.31187e+01 5.77707e-01
4.99600e+01 8.31129e+01 5.77733e-01
4.99700e+01 8.31071e+01 5.77759e-01
4.99800e+01 8.31013e+01 5.77785e-01
4.99900e+01 8.30956e+01 5.77812e-01
5.00000e+01 8.30898e+01 5.77838e-01
5.00100e+01 8.30840e+01 5.77864e-01
5.00200e+01 8.30782e+01 5.77891e-01
5.00300e+01 8.30724e+01 5.77917e-01
5.00400e+01 8.30667e+01 5.77944e-01
5.00500e+01 8.30609e+01 5.77970e-01
5.00600e+01 8.30551e+01 5.77997e-01
5.00700e+01 8.30493e+01 5.78023e-01
5.00800e+01 8.30435e+01 5.78050e-01
5.00900e+01 8.30378e+01 5.78077e-01
5.01000e+01 8.30320e+01 5.78103e-01
5.01100e+01 8.30262e+01 5.78130e-01
5.01200e+01 8.30204e+01 5.78157e-01
5.01300e+01 8.30146e+01 5.78184e-01
5.01400e+01 8.30089e+01 5.78211e-01
5.01500e+01 8.30031e+01 5.78238e-01
5.01600e+01 8.29973e+01 5.78265e-01
5.01700e+01 8.29915e+01 5.78292e-01
5.01800e+01 8.29857e+01 5.78319e-01
5.01900e+01 8.29799e+01 5.78346e-01
5.02000e+01 8.29742e+01 5.78373e-01
5.02100e+01 8.29684e+01 5.78400e-01
5.02200e+01 8.29626e+01 5.78427e-01
5.02300e+01 8.29568e+01 5.78454e-01
5.02400e+01 8.29510e+01 5.78482e-01
5.02500e+01 8.29452e+01 5.78509e-01
5.02600e+01 8.29395e+01 5.78536e-01
5.02700e+01 8.29337e+01 5.78564e-01
5.02800e+01 8.29279e+01 5.78591e-01
5.02900e+01 8.29221e+01 5.78619e-01
5.03000e+01 8.29163e+01 5.78646e-01
5.03100e+01 8.29105e+01 5.78674e-01
5.03200e+01 8.29047e+01 5.78701e-01
5.03300e+01 8.28990e+01 5.78729e-01
5.03400e+01 8.28932e+01 5.78756e-01
5.03500e+01 8.28874e+01 5.78784e-01
5.03600e+01 8.28816e+01 5.78812e-01
5.03700e+01 8.28758e+01 5.78840e-01
5.03800e+01 8.28700e+01 5.78867e-01
5.03900e+01 8.28642e+01 5.78895e-01
5.04000e+01 8.28584e+01 5.78923e-01
5.04100e+01 8.28526e+01 5.78951e-01
5.04200e+01 8.28469e+01 5.78979e-01
5.04300e+01 8.28411e+01 5.79007e-01
5.04400e+01 8.28353e+01 5.79035e-01
5.04500e+01 8.28295e+01 5.79063e-01
5.04600e+01 8.28237e+01 5.79091e-01
5.04700e+01 8.28179e+01 5.79119e-01
5.04800e+01 8.28121e+01 5.79147e-01
5.04900e+01 8.28063e+01 5.79176e-01
5.05000e+01 8.28005e+01 5.79204e-01
5.05100e+01 8.27947e+01 5.79232e-01
5.05200e+01 8.27889e+01 5.79260e-01
5.05300e+01 8.27831e+01 5.79288e-01
5.05400e+01 8.27774e+01 5.79316e-01
5.05500e+01 8.27716e+01 5.79344e-01
5.05600e+01 8.27658e+01 5.79372e-01
5.05700e+01 8.27600e+01 5.79400e-01
5.05800e+01 8.27542e+01 5.79427e-01
5.05900e+01 8.27484e+01 5.79455e-01
5.06000e+01 8.27426e+01 5.79482e-01
5.06100e+01 8.27368e+01 5.79509e-01
5.06200e+01 8.27310e+01 5.79537e-01
5.06300e+01 8.27252e+01 5.79564e-01
5.06400e+01 8.27194e+01 5.79591e-01
5.06500e+01 8.27136e+01 5.79618e-01
5.06600e+01 8.27078e+01 5.79645e-01
5.06700e+01 8.27020e+01 5.79671e-01
5.06800e+01 8.26962e+01 5.79698e-01
5.06900e+01 8.26904e+01 5.79725e-01
5.07000e+01 8.26846e+01 5.79751e-01
5.07100e+01 8.26788e+01 5.79778e-01
5.07200e+01 8.26730e+01 5.79804e-01
5.07300e+01 8.26672e+01 5.79830e-01
5.07400e+01 8.26614e+01 5.79856e-01
5.07500e+01 8.26556e+01 5.79882e-01
5.07600e+01 8.26498e+01 5.79908e-01
5.07700e+01 8.26440e+01 5.79934e-01
5.07800e+01 8.26382e+01 5.79960e-01
5.07900e+01 8.26324e+01 5.79985e-01
5.08000e+01 8.26266e+01 5.80011e-01
5.08100e+01 8.26208e+01 5.80037e-01
5.08200e+01 8.26150e+01 5.80062e-01
5.08300e+01 8.26092e+01 5.80087e-01
5.08400e+01 8.26034e+01 5.80112e-01
5.08500e+01 8.25976e+01 5.80138e-01
5.08600e+01 8.25918e+01 5.80163e-01
5.08700e+01 8.25860e+01 5.80187e-01
5.08800e+01 8.25802e+01 5.80212e-01
5.08900e+01 8.25744e+01 5.80237e-01
5.09000e+01 8.25686e+01 5.80262e-01
5.09100e+01 8.25628e+01 5.80286e-01
5.09200e+01 8.25570e+01 5.80311e-01
5.09300e+01 8.25512e+01 5.80335e-01
5.09400e+01 8.25454e+01 5.80359e-01
5.09500e+01 8.25396e+01 5.80384e-01
5.09600e+01 8.25338e+01 5.80408e-01
5.09700e+01 8.25280e+01 5.80432e-01
5.09800e+01 8.25222e+01 5.80456e-01
5.09900e+01 8.25164e+01 5.80480e-01
5.10000e+01 8.25106e+01 5.80503e-01
5.10100e+01 8.25048e+01 5.80527e-01
5.10200e+01 8.24990e+01 5.80551e-01
5.10300e+01 8.24932e+01 5.80574e-01
5.10400e+01 8.24874e+01 5.80597e-01
5.10500e+01 8.24816e+01 5.80621e-01
5.10600e+01 8.24758e+01 5.80644e-01
5.10700e+01 8.24699e+01 5.80667e-01
5.10800e+01 8.24641e+01 5.80690e-01
5.10900e+01 8.24583e+01 5.80713e-01
5.11000e+01 8.24525e+01 5.80736e-01
5.11100e+01 8.24467e+01 5.80758e-01
5.11200e+01 8.24409e+01 5.80781e-01
5.11300e+01 8.24351e+01 5.80804e-01
5.11400e+01 8.24293e+01 5.80826e-01
5.11500e+01 8.24235e+01 5.80849e-01
5.11600e+01 8.24177e+01 5.80871e-01
5.11700e+01 8.24119e+01 5.80893e-01
5.11800e+01 8.24061e+01 5.80915e-01
5.11900e+01 8.24003e+01 5.80937e-01
5.12000e+01 8.23944e+01 5.80959e-01
5.12100e+01 8.23886e+01 5.80981e-01
5.12200e+01 8.23828e+01 5.81003e-01
5.12300e+01 8.23770e+01 5.81024e-01
5.12400e+01 8.23712e+01 5.81046e-01
5.12500e+01 8.23654e+01 5.81067e-01
5.12600e+01 8.23596e+01 5.81089e-01
5.12700e+01 8.23538e+01 5.81110e-01
5.12800e+01 8.23480e+01 5.81131e-01
5.12900e+01 8.23421e+01 5.81152e-01
5.13000e+01 8.23363e+01 5.81173e-01
5.13100e+01 8.23305e+01 5.81194e-01
5.13200e+01 8.23247e+01 5.81215e-01
5.13300e+01 8.23189e+01 5.81236e-01
5.13400e+01 8.23131e+01 5.81256e-01
5.13500e+01 8.23073e+01 5.81277e-01
5.13600e+01 8.23015e+01 5.81297e-01
5.13700e+01 8.22956e+01 5.81318e-01
5.13800e+01 8.22898e+01 5.81338e-01
5.13900e+01 8.22840e+01 5.81358e-01
5.14000e+01 8.22782e+01 5.81378e-01
5.14100e+01 8.22724e+01 5.81398e-01
5.14200e+01 8.22666e+01 5.81418e-01
5.14300e+01 8.22608e+01 5.81438e-01
5.14400e+01 8.22550e+01 5.81458e-01
5.14500e+01 8.22491e+01 5.81477e-01
5.14600e+01 8.22433e+01 5.81497e-01
5.14700e+01 8.22375e+01 5.81516e-01
5.14800e+01 8.22317e+01 5.81535e-01
5.14900e+01 8.22259e+01 5.81555e-01
5.15000e+01 8.22201e+01 5.81574e-01
5.15100e+01 8.22142e+01 5.81593e-01
5.15200e+01 8.22084e+01 5.81613e-01
5.15300e+01 8.22026e+01 5.81633e-01
5.15400e+01 8.21968e+01 5.81653e-01
5.15500e+01 8.21910e+01 5.81673e-01
5.15600e+01 8.21852e+01 5.81693e-01
5.15700e+01 8.21793e+01 5.81714e-01
5.15800e+01 8.21735e+01 5.81735e-01
5.15900e+01 8.21677e+01 5.81757e-01
5.16000e+01 8.21619e+01 5.81779e-01
5.16100e+01 8.21561e+01 5.81801e-01
5.16200e+01 8.21503e+01 5.81823e-01
5.16300e+01 8.21444e+01 5.81845e-01
5.16400e+01 8.21386e+01 5.81868e-01
5.16500e+01 8.21328e+01 5.81891e-01
5.16600e+01 8.21270e+01 5.81914e-01
5.16700e+01 8.21212e+01 5.81938e-01
5.16800e+01 8.21153e+01 5.81962e-01
5.16900e+01 8.21095e+01 5.81986e-01
5.17000e+01 8.21037e+01 5.82010e-01
5.17100e+01 8.20979e+01 5.82035e-01
5.17200e+01 8.20921e+01 5.82059e-01
5.17300e+01 8.20862e+01 5.82085e-01
5.17400e+01 8.20804e+01 5.82110e-01
5.17500e+01 8.20746e+01 5.82136e-01
5.17600e+01 8.20688e+01 5.82162e-01
5.17700e+01 8.20630e+01 5.82188e-01
5.17800e+01 8.20571e+01 5.82214e-01
5.17900e+01 8.20513e+01 5.82241e-01
5.18000e+01 8.20455e+01 5.82268e-01
5.18100e+01 8.20397e+01 5.82296e-01
5.18200e+01 8.20338e+01 5.82323e-01
5.18300e+01 8.20280e+01 5.82351e-01
5.18400e+01 8.20222e+01 5.82379e-01
5.18500e+01 8.20164e+01 5.82407e-01
5.18600e+01 8.20105e+01 5.82436e-01
5.18700e+01 8.20047e+01 5.82465e-01
5.18800e+01 8.19989e+01 5.82494e-01
5.18900e+01 8.19931e+01 5.82524e-01
5.19000e+01 8.19872e+01 5.82553e-01
5.19100e+01 8.19814e+01 5.82583e-01
5.19200e+01 8.19756e+01 5.82613e-01
5.19300e+01 8.19698e+01 5.82644e-01
5.19400e+01 8.19639e+01 5.82675e-01
5.19500e+01 8.19581e+01 5.82706e-01
5.19600e+01 8.19523e+01 5.82737e-01
5.19700e+01 8.19465e+01 5.82769e-01
5.19800e+01 8.19406e+01 5.82801e-01
5.19900e+01 8.19348e+01 5.82833e-01
5.20000e+01 8.19290e+01 5.82865e-01
5.20100e+01 8.19232e+01 5.82898e-01
5.20200e+01 8.19173e+01 5.82931e-01
5.20300e+01 8.19115e+01 5.82964e-01
5.20400e+01 8.19057e+01 5.82997e-01
5.20500e+01 8.18998e+01 5.83031e-01
5.20600e+01 8.18940e+01 5.83065e-01
5.20700e+01 8.18882e+01 5.83099e-01
5.20800e+01 8.18823e+01 5.83134e-01
5.20900e+01 8.18765e+01 5.83169e-01
5.21000e+01 8.18707e+01 5.83204e-01
5.21100e+01 8.18648e+01 5.83239e-01
5.21200e+01 8.18590e+01 5.83275e-01
5.21300e+01 8.18532e+01 5.83310e-01
5.21400e+01 8.18473e+01 5.83347e-01
5.21500e+01 8.18415e+01 5.83383e-01
5.21600e+01 8.18357e+01 5.83420e-01
5.21700e+01 8.18298e+01 5.83457e-01
5.21800e+01 8.18240e+01 5.83494e-01
5.21900e+01 8.18182e+01 5.83531e-01
5.22000e+01 8.18123e+01 5.83569e-01
5.22100e+01 8.18065e+01 5.83607e-01
5.22200e+01 8.18007e+01 5.83645e-01
5.22300e+01 8.17948e+01 5.83684e-01
5.22400e+01 8.17890e+01 5.83723e-01
5.22500e+01 8.17832e+01 5.83762e-01
5.22600e+01 8.17773e+01 5.83801e-01
5.22700e+01 8.17715e+01 5.83841e-01
5.22800e+01 8.17656e+01 5.83881e-01
5.22900e+01 8.17598e+01 5.83921e-01
5.23000e+01 8.17540e+01 5.83961e-01
5.23100e+01 8.17481e+01 5.84002e-01
5.23200e+01 8.17423e+01 5.84043e-01
5.23300e+01 8.17364e+01 5.84084e-01
5.23400e+01 8.17306e+01 5.84126e-01
5.23500e+01 8.17248e+01 5.84167e-01
5.23600e+01 8.17189e+01 5.84209e-01
5.23700e+01 8.17131e+01 5.84252e-01
5.23800e+01 8.17072e+01 5.84294e-01
5.23900e+01 8.17014e+01 5.84337e-01
5.24000e+01 8.16955e+01 5.84380e-01
5.24100e+01 8.16897e+01 5.84424e-01
5.24200e+01 8.16839e+01 5.84467e-01
5.24300e+01 8.16780e+01 5.84511e-01
5.24400e+01 8.16722e+01 5.84555e-01
5.24500e+01 8.16663e+01 5.84600e-01
5.24600e+01 8.16605e+01 5.84644e-01
5.24700e+01 8.16546e+01 5.84689e-01
5.24800e+01 8.16488e+01 5.84735e-01
5.24900e+01 8.16429e+01 5.84780e-01
5.25000e+01 8.16371e+01 5.84826e-01
5.25100e+01 8.16312e+01 5.84872e-01
5.25200e+01 8.16254e+01 5.84917e-01
5.25300e+01 8.16195e+01 5.84962e-01
5.25400e+01 8.16137e+01 5.85007e-01
5.25500e+01 8.16078e+01 5.85051e-01
5.25600e+01 8.16020e+01 5.85095e-01
5.25700e+01 8.15961e+01 5.85138e-01
5.25800e+01 8.15903e+01 5.85181e-01
5.25900e+01 8.15844e+01 5.85224e-01
5.26000e+01 8.15786e+01 5.85266e-01
5.26100e+01 8.15727e+01 5.85308e-01
5.26200e+01 8.15669e+01 5.85350e-01
5.26300e+01 8.15610e+01 5.85391e-01
5.26400e+01 8.15552e+01 5.85432e-01
5.26500e+01 8.15493e+01 5.85472e-01
5.26600e+01 8.15435e+01 5.85512e-01
5.26700e+01 8.15376e+01 5.85552e-01
5.26800e+01 8.15317e+01 5.85591e-01
5.26900e+01 8.15259e+01 5.85630e-01
5.27000e+01 8.15200e+01 5.85668e-01
5.27100e+01 8.15142e+01 5.85706e-01
5.27200e+01 8.15083e+01 5.85744e-01
5.27300e+01 8.15025e+01 5.85781e-01
5.27400e+01 8.14966e+01 5.85818e-01
5.27500e+01 8.14907e+01 5.85855e-01
5.27600e+01 8.14849e+01 5.85891e-01
5.27700e+01 8.14790e+01 5.85927e-01
5.27800e+01 8.14732e+01 5.85963e-01
5.27900e+01 8.14673e+01 5.85998e-01
5.28000e+01 8.14614e+01 5.86032e-01
5.28100e+01 8.14556e+01 5.86067e-01
5.28200e+01 8.14497e+01 5.86101e-01
5.28300e+01 8.14439e+01 5.86134e-01
5.28400e+01 8.14380e+01 5.86167e-01
5.28500e+01 8.14321e+01 5.86200e-01
5.28600e+01 8.14263e+01 5.86233e-01
5.28700e+01 8.14204e+01 5.86265e-01
5.28800e+01 8.14146e+01 5.86296e-01
5.28900e+01 8.14087e+01 5.86328e-01
5.29000e+01 8.14028e+01 5.86359e-01
5.29100e+01 8.13970e+01 5.86389e-01
5.29200e+01 8.13911e+01 5.86419e-01
5.29300e+01 8.13852e+01 5.86449e-01
5.29400e+01 8.13794e+01 5.86478e-01
5.29500e+01 8.13735e+01 5.86507e-01
5.29600e+01 8.13676e+01 5.86536e-01
5.29700e+01 8.13618e+01 5.86564e-01
5.29800e+01 8.13559e+01 5.86592e-01
5.29900e+01 8.13500e+01 5.86620e-01
5.30000e+01 8.13442e+01 5.86647e-01
5.30100e+01 8.13383e+01 5.86673e-01
5.30200e+01 8.13324e+01 5.86700e-01
5.30300e+01 8.13266e+01 5.86726e-01
5.30400e+01 8.13207e+01 5.86751e-01
5.30500e+01 8.13148e+01 5.86776e-01
5.30600e+01 8.13090e+01 5.86801e-01
5.30700e+01 8.13031e+01 5.86826e-01
5.30800e+01 8.12972e+01 5.86850e-01
5.30900e+01 8.12914e+01 5.86873e-01
5.31000e+01 8.12855e+01 5.86897e-01
5.31100e+01 8.12796e+01 5.86920e-01
5.31200e+01 8.12738e+01 5.86942e-01
5.31300e+01 8.12679e+01 5.86964e-01
5.31400e+01 8.12620e+01 5.86986e-01
5.31500e+01 8.12562e+01 5.87008e-01
5.31600e+01 8.12503e+01 5.87029e-01
5.31700e+01 8.12444e+01 5.87049e-01
5.31800e+01 8.12385e+01 5.87069e-01
5.31900e+01 8.12327e+01 5.87089e-01
5.32000e+01 8.12268e+01 5.87109e-01
5.32100e+01 8.12209e+01 5.87128e-01
5.32200e+01 8.12151e+01 5.87147e-01
5.32300e+01 8.12092e+01 5.87165e-01
5.32400e+01 8.12033e+01 5.87183e-01
5.32500e+01 8.11974e+01 5.87201e-01
5.32600e+01 8.11916e+01 5.87218e-01
5.32700e+01 8.11857e+01 5.87235e-01
5.32800e+01 8.11798e+01 5.87251e-01
5.32900e+01 8.11740e+01 5.87267e-01
5.33000e+01 8.11681e+01 5.87283e-01
5.33100e+01 8.11622e+01 5.87298e-01
5.33200e+01 8.11563e+01 5.87313e-01
5.33300e+01 8.11505e+01 5.87328e-01
5.33400e+01 8.11446e+01 5.87342e-01
5.33500e+01 8.11387e+01 5.87356e-01
5.33600e+01 8.11328e+01 5.87369e-01
5.33700e+01 8.11270e+01 5.87382e-01
5.33800e+01 8.11211e+01 5.87395e-01
5.33900e+01 8.11152e+01 5.87407e-01
5.34000e+01 8.11093e+01 5.87419e-01
5.34100e+01 8.11035e+01 5.87431e-01
5.34200e+01 8.10976e+01 5.87442e-01
5.34300e+01 8.10917e+01 5.87452e-01
5.34400e+01 8.10858e+01 5.87463e-01
5.34500e+01 8.10800e+01 5.87473e-01
5.34600e+01 8.10741e+01 5.87482e-01
5.34700e+01 8.10682e+01 5.87492e-01
5.34800e+01 8.10623e+01 5.87501e-01
5.34900e+01 8.10565e+01 5.87509e-01
5.35000e+01 8.10506e+01 5.87517e-01
5.35100e+01 8.10447e+01 5.87525e-01
5.35200e+01 8.10388e+01 5.87533e-01
5.35300e+01 8.10330e+01 5.87542e-01
5.35400e+01 8.10271e+01 5.87551e-01
5.35500e+01 8.10212e+01 5.87560e-01
5.35600e+01 8.10153e+01 5.87569e-01
5.35700e+01 8.10095e+01 5.87578e-01
5.35800e+01 8.10036e+01 5.87588e-01
5.35900e+01 8.09977e+01 5.87598e-01
5.36000e+01 8.09918e+01 5.87608e-01
5.36100e+01 8.09860e+01 5.87618e-01
5.36200e+01 8.09801e+01 5.87629e-01
5.36300e+01 8.09742e+01 5.87640e-01
5.36400e+01 8.09683e+01 5.87651e-01
5.36500e+01 8.09625e+01 5.87662e-01
5.36600e+01 8.09566e+01 5.87673e-01
5.36700e+01 8.09507e+01 5.87685e-01
5.36800e+01 8.09448e+01 5.87697e-01
5.36900e+01 8.09390e+01 5.87709e-01
5.37000e+01 8.09331e+01 5.87722e-01
5.37100e+01 8.09272e+01 5.87734e-01
5.37200e+01 8.09213e+01 5.87747e-01
5.37300e+01 8.09154e+01 5.87761e-01
5.37400e+01 8.09096e+01 5.87774e-01
5.37500e+01 8.09037e+01 5.87787e-01
5.37600e+01 8.08978e+01 5.87801e-01
5.37700e+01 8.08919e+01 5.87815e-01
5.37800e+01 8.08861e+01 5.87830e-01
5.37900e+01 8.08802e+01 5.87844e-01
5.38000e+01 8.08743e+01 5.87859e-01
5.38100e+01 8.08684e+01 5.87874e-01
5.38200e+01 8.08625e+01 5.87889e-01
5.38300e+01 8.08567e+01 5.87905e-01
5.38400e+01 8.08508e+01 5.87920e-01
5.38500e+01 8.08449e+01 5.87936e-01
5.38600e+01 8.08390e+01 5.87952e-01
5.38700e+01 8.08331e+01 5.87969e-01
5.38800e+01 8.08273e+01 5.87985e-01
5.38900e+01 8.08214e+01 5.88002e-01
5.39000e+01 8.08155e+01 5.88019e-01
5.39100e+01 8.08096e+01 5.88037e-01
5.39200e+01 8.08037e+01 5.88054e-01
5.39300e+01 8.07979e+01 5.88072e-01
5.39400e+01 8.07920e+01 5.88090e-01
5.39500e+01 8.07861e+01 5.88108e-01
5.39600e+01 8.07802e+01 5.88127e-01
5.39700e+01 8.07743e+01 5.88146e-01
5.39800e+01 8.07685e+01 5.88165e-01
5.39900e+01 8.07626e+01 5.88184e-01
5.40000e+01 8.07567e+01 5.88203e-01
5.40100e+01 8.07508e+01 5.88223e-01
5.40200e+01 8.07449e+01 5.88243e-01
5.40300e+01 8.07390e+01 5.88263e-01
5.40400e+01 8.07332e+01 5.88283e-01
5.40500e+01 8.07273e+01 5.88304e-01
5.40600e+01 8.07214e+01 5.88325e-01
5.40700e+01 8.07155e+01 5.88346e-01
5.40800e+01 8.07096e+01 5.88367e-01
5.40900e+01 8.07037e+01 5.88388e-01
5.41000e+01 8.06979e+01 5.88410e-01
5.41100e+01 8.06920e+01 5.88432e-01
5.41200e+01 8.06861e+01 5.88454e-01
5.41300e+01 8.06802e+01 5.88477e-01
5.41400e+01 8.06743e+01 5.88499e-01
5.41500e+01 8.06684e+01 5.88522e-01
5.41600e+01 8.06626e+01 5.88545e-01
5.41700e+01 8.06567e+01 5.88569e-01
5.41800e+01 8.06508e+01 5.88592e-01
5.41900e+01 8.06449e+01 5.88616e-01
5.42000e+01 8.06390e+01 5.88640e-01
5.42100e+01 8.06331e+01 5.88665e-01
5.42200e+01 8.06272e+01 5.88689e-01
5.42300e+01 8.06213e+01 5.88714e-01
5.42400e+01 8.06155e+01 5.88739e-01
5.42500e+01 8.06096e+01 5.88764e-01
5.42600e+01 8.06037e+01 5.88790e-01
5.42700e+01 8.05978e+01 5.88815e-01
5.42800e+01 8.05919e+01 5.88841e-01
5.42900e+01 8.05860e+01 5.88867e-01
5.43000e+01 8.05801e+01 5.88894e-01
5.43100e+01 8.05742e+01 5.88920e-01
5.43200e+01 8.05684e+01 5.88947e-01
5.43300e+01 8.05625e+01 5.88974e-01
5.43400e+01 8.05566e+01 5.89002e-01
5.43500e+01 8.05507e+01 5.89029e-01
5.43600e+01 8.05448e+01 5.89057e-01
5.43700e+01 8.05389e+01 5.89085e-01
5.43800e+01 8.05330e+01 5.89113e-01
5.43900e+01 8.05271e+01 5.89142e-01
5.44000e+01 8.05212e+01 5.89170e-01
5.44100e+01 8.05153e+01 5.89199e-01
5.44200e+01 8.05094e+01 5.89228e-01
5.44300e+01 8.05036e+01 5.89258e-01
5.44400e+01 8.04977e+01 5.89288e-01
5.44500e+01 8.04918e+01 5.89317e-01
5.44600e+01 8.04859e+01 5.89348e-01
5.44700e+01 8.04800e+01 5.89378e-01
5.44800e+01 8.04741e+01 5.89408e-01
5.44900e+01 8.04682e+01 5.89439e-01
5.45000e+01 8.04623e+01 5.89470e-01
5.45100e+01 8.04564e+01 5.89501e-01
5.45200e+01 8.04505e+01 5.89533e-01
5.45300e+01 8.04446e+01 5.89564e-01
5.45400e+01 8.04387e+01 5.89595e-01
5.45500e+01 8.04328e+01 5.89626e-01
5.45600e+01 8.04269e+01 5.89657e-01
5.45700e+01 8.04210e+01 5.89688e-01
5.45800e+01 8.04151e+01 5.89719e-01
5.45900e+01 8.04092e+01 5.89750e-01
5.46000e+01 8.04033e+01 5.89781e-01
5.46100e+01 8.03974e+01 5.89812e-01
5.46200e+01 8.03915e+01 5.89843e-01
5.46300e+01 8.03856e+01 5.89874e-01
5.46400e+01 8.03797e+01 5.89905e-01
5.46500e+01 8.03738e+01 5.89936e-01
5.46600e+01 8.03679e+01 5.89968e-01
5.46700e+01 8.03620e+01 5.89998e-01
5.46800e+01 8.03561e+01 5.90029e-01
5.46900e+01 8.03502e+01 5.90060e-01
5.47000e+01 8.03443e+01 5.90091e-01
5.47100e+01 8.03384e+01 5.90122e-01
5.47200e+01 8.03325e+01 5.90153e-01
5.47300e+01 8.03266e+01 5.90184e-01
5.47400e+01 8.03207e+01 5.90215e-01
5.47500e+01 8.03148e+01 5.90246e-01
5.47600e+01 8.03089e+01 5.90277e-01
5.47700e+01 8.03030e+01 5.90308e-01
5.47800e+01 8.02971e+01 5.90339e-01
5.47900e+01 8.02912e+01 5.90370e-01
5.48000e+01 8.02853e+01 5.90401e-01
5.48100e+01 8.02794e+01 5.90431e-01
5.48200e+01 8.02735e+01 5.90462e-01
5.48300e+01 8.02676e+01 5.90493e-01
5.48400e+01 8.02617e+01 5.90524e-01
5.48500e+01 8.02558e+01 5.90555e-01
5.48600e+01 8.02499e+01 5.90586e-01
5.48700e+01 8.02440e+01 5.90616e-01
5.48800e+01 8.02381e+01 5.90647e-01
5.48900e+01 8.02322e+01 5.90678e-01
5.49000e+01 8.02263e+01 5.90709e-01
5.49100e+01 8.02204e+01 5.90739e-01
5.49200e+01 8.02144e+01 5.90770e-01
5.49300e+01 8.02085e+01 5.90801e-01
5.49400e+01 8.02026e+01 5.90832e-01
5.49500e+01 8.01967e+01 5.90862e-01
5.49600e+01 8.01908e+01 5.90893e-01
5.49700e+01 8.01849e+01 5.90924e-01
5.49800e+01 8.01790e+01 5.90955e-01
5.49900e+01 8.01731e+01 5.90985e-01
5.50000e+01 8.01672e+01 5.91016e-01
5.50100e+01 8.01613e+01 5.91047e-01
5.50200e+01 8.01554e+01 5.91077e-01
5.50300e+01 8.01494e+01 5.91108e-01
5.50400e+01 8.01435e+01 5.91138e-01
5.50500e+01 8.01376e+01 5.91169e-01
5.50600e+01 8.01317e+01 5.91200e-01
5.50700e+01 8.01258e+01 5.91230e-01
5.50800e+01 8.01199e+01 5.91261e-01
5.50900e+01 8.01140e+01 5.91292e-01
5.51000e+01 8.01081e+01 5.91322e-01
5.51100e+01 8.01021e+01 5.91353e-01
5.51200e+01 8.00962e+01 5.91383e-01
5.51300e+01 8.00903e+01 5.91414e-01
5.51400e+01 8.00844e+01 5.91444e-01
5.51500e+01 8.00785e+01 5.91475e-01
5.51600e+01 8.00726e+01 5.91505e-01
5.51700e+01 8.00667e+01 5.91536e-01
5.51800e+01 8.00607e+01 5.91566e-01
5.51900e+01 8.00548e+01 5.91597e-01
5.52000e+01 8.00489e+01 5.91627e-01
5.52100e+01 8.00430e+01 5.91658e-01
5.52200e+01 8.00371e+01 5.91688e-01
5.52300e+01 8.00312e+01 5.91719e-01
5.52400e+01 8.00252e+01 5.91749e-01
5.52500e+01 8.00193e+01 5.91780e-01
5.52600e+01 8.00134e+01 5.91810e-01
5.52700e+01 8.00075e+01 5.91840e-01
5.52800e+01 8.00016e+01 5.91871e-01
5.52900e+01 7.99957e+01 5.91901e-01
5.53000e+01 7.99897e+01 5.91932e-01
5.53100e+01 7.99838e+01 5.91962e-01
5.53200e+01 7.99779e+01 5.91992e-01
5.53300e+01 7.99720e+01 5.92023e-01
5.53400e+01 7.99661e+01 5.92053e-01
5.53500e+01 7.99601e+01 5.92083e-01
5.53600e+01 7.99542e+01 5.92114e-01
5.53700e+01 7.99483e+01 5.92144e-01
5.53800e+01 7.99424e+01 5.92174e-01
5.53900e+01 7.99364e+01 5.92205e-01
5.54000e+01 7.99305e+01 5.92235e-01
5.54100e+01 7.99246e+01 5.92265e-01
5.54200e+01 7.99187e+01 5.92295e-01
5.54300e+01 7.99128e+01 5.92326e-01
5.54400e+01 7.99068e+01 5.92356e-01
5.54500e+01 7.99009e+01 5.92386e-01
5.54600e+01 7.98950e+01 5.92416e-01
5.54700e+01 7.98891e+01 5.92447e-01
5.54800e+01 7.98831e+01 5.92477e-01
5.54900e+01 7.98772e+01 5.92507e-01
5.55000e+01 7.98713e+01 5.92537e-01
5.55100e+01 7.98654e+01 5.92567e-01
5.55200e+01 7.98594e+01 5.92598e-01
5.55300e+01 7.98535e+01 5.92628e-01
5.55400e+01 7.98476e+01 5.92658e-01
5.55500e+01 7.98417e+01 5.92688e-01
5.55600e+01 7.98357e+01 5.92718e-01
5.55700e+01 7.98298e+01 5.92748e-01
5.55800e+01 7.98239e+01 5.92778e-01
5.55900e+01 7.98179e+01 5.92808e-01
5.56000e+01 7.98120e+01 5.92838e-01
5.56100e+01 7.98061e+01 5.92869e-01
5.56200e+01 7.98002e+01 5.92899e-01
5.56300e+01 7.97942e+01 5.92929e-01
5.56400e+01 7.97883e+01 5.92959e-01
5.56500e+01 7.97824e+01 5.92989e-01
5.56600e+01 7.97764e+01 5.93019e-01
5.56700e+01 7.97705e+01 5.93048e-01
5.56800e+01 7.97646e+01 5.93078e-01
5.56900e+01 7.97586e+01 5.93108e-01
5.57000e+01 7.97527e+01 5.93138e-01
5.57100e+01 7.97468e+01 5.93168e-01
5.57200e+01 7.97409e+01 5.93198e-01
5.57300e+01 7.97349e+01 5.93228e-01
5.57400e+01 7.97290e+01 5.93258e-01
5.57500e+01 7.97231e+01 5.93288e-01
5.57600e+01 7.97171e+01 5.93318e-01
5.57700e+01 7.97112e+01 5.93347e-01
5.57800e+01 7.97053e+01 5.93377e-01
5.57900e+01 7.96993e+01 5.93407e-01
5.58000e+01 7.96934e+01 5.93437e-01
5.58100e+01 7.96875e+01 5.93466e-01
5.58200e+01 7.96815e+01 5.93496e-01
5.58300e+01 7.96756e+01 5.93526e-01
5.58400e+01 7.96696e+01 5.93556e-01
5.58500e+01 7.96637e+01 5.93585e-01
5.58600e+01 7.96578e+01 5.93615e-01
5.58700e+01 7.96518e+01 5.93645e-01
5.58800e+01 7.96459e+01 5.93674e-01
5.58900e+01 7.96400e+01 5.93704e-01
5.59000e+01 7.96340e+01 5.93734e-01
5.59100e+01 7.96281e+01 5.93763e-01
5.59200e+01 7.96222e+01 5.93793e-01
5.59300e+01 7.96162e+01 5.93823e-01
5.59400e+01 7.96103e+01 5.93852e-01
5.59500e+01 7.96043e+01 5.93882e-01
5.59600e+01 7.95984e+01 5.93911e-01
5.59700e+01 7.95925e+01 5.93941e-01
5.59800e+01 7.95865e+01 5.93970e-01
5.59900e+01 7.95806e+01 5.94000e-01
5.60000e+01 7.95746e+01 5.94030e-01
5.60100e+01 7.95687e+01 5.94059e-01
5.60200e+01 7.95628e+01 5.94089e-01
5.60300e+01 7.95568e+01 5.94118e-01
5.60400e+01 7.95509e+01 5.94147e-01
5.60500e+01 7.95449e+01 5.94177e-01
5.60600e+01 7.95390e+01 5.94206e-01
5.60700e+01 7.95331e+01 5.94236e-01
5.60800e+01 7.95271e+01 5.94265e-01
5.60900e+01 7.95212e+01 5.94295e-01
5.61000e+01 7.95152e+01 5.94324e-01
5.61100e+01 7.95093e+01 5.94353e-01
5.61200e+01 7.95033e+01 5.94383e-01
5.61300e+01 7.94974e+01 5.94412e-01
5.61400e+01 7.94914e+01 5.94441e-01
5.61500e+01 7.94855e+01 5.94471e-01
5.61600e+01 7.94796e+01 5.94500e-01
5.61700e+01 7.94736e+01 5.94529e-01
5.61800e+01 7.94677e+01 5.94558e-01
5.61900e+01 7.94617e+01 5.94588e-01
5.62000e+01 7.94558e+01 5.94617e-01
5.62100e+01 7.94498e+01 5.94646e-01
5.62200e+01 7.94439e+01 5.94675e-01
5.62300e+01 7.94379e+01 5.94704e-01
5.62400e+01 7.94320e+01 5.94734e-01
5.62500e+01 7.94260e+01 5.94763e-01
5.62600e+01 7.94201e+01 5.94792e-01
5.62700e+01 7.94141e+01 5.94821e-01
5.62800e+01 7.94082e+01 5.94850e-01
5.62900e+01 7.94022e+01 5.94879e-01
5.63000e+01 7.93963e+01 5.94908e-01
5.63100e+01 7.93904e+01 5.94938e-01
5.63200e+01 7.93844e+01 5.94967e-01
5.63300e+01 7.93785e+01 5.94996e-01
5.63400e+01 7.93725e+01 5.95025e-01
5.63500e+01 7.93666e+01 5.95054e-01
5.63600e+01 7.93606e+01 5.95083e-01
5.63700e+01 7.93546e+01 5.95112e-01
5.63800e+01 7.93487e+01 5.95141e-01
5.63900e+01 7.93427e+01 5.95170e-01
5.64000e+01 7.93368e+01 5.95199e-01
5.64100e+01 7.93308e+01 5.95228e-01
5.64200e+01 7.93249e+01 5.95257e-01
5.64300e+01 7.93189e+01 5.95286e-01
5.64400e+01 7.93130e+01 5.95314e-01
5.64500e+01 7.93070e+01 5.95343e-01
5.64600e+01 7.93011e+01 5.95372e-01
5.64700e+01 7.92951e+01 5.95401e-01
5.64800e+01 7.92892e+01 5.95430e-01
5.64900e+01 7.92832e+01 5.95459e-01
5.65000e+01 7.92773e+01 5.95488e-01
5.65100e+01 7.92713e+01 5.95516e-01
5.65200e+01 7.92653e+01 5.95545e-01
5.65300e+01 7.92594e+01 5.95574e-01
5.65400e+01 7.92534e+01 5.95602e-01
5.65500e+01 7.92475e+01 5.95631e-01
5.65600e+01 7.92415e+01 5.95660e-01
5.65700e+01 7.92356e+01 5.95688e-01
5.65800e+01 7.92296e+01 5.95716e-01
5.65900e+01 7.92237e+01 5.95745e-01
5.66000e+01 7.92177e+01 5.95773e-01
5.66100e+01 7.92117e+01 5.95801e-01
5.66200e+01 7.92058e+01 5.95829e-01
5.66300e+01 7.91998e+01 5.95858e-01
5.66400e+01 7.91939e+01 5.95886e-01
5.66500e+01 7.91879e+01 5.95914e-01
5.66600e+01 7.91819e+01 5.95942e-01
5.66700e+01 7.91760e+01 5.95970e-01
5.66800e+01 7.91700e+01 5.95997e-01
5.66900e+01 7.91641e+01 5.96025e-01
5.67000e+01 7.91581e+01 5.96053e-01
5.67100e+01 7.91521e+01 5.96081e-01
5.67200e+01 7.91462e+01 5.96108e-01
5.67300e+01 7.91402e+01 5.96136e-01
5.67400e+01 7.91343e+01 5.96163e-01
5.67500e+01 7.91283e+01 5.96191e-01
5.67600e+01 7.91223e+01 5.96218e-01
5.67700e+01 7.91164e+01 5.96246e-01
5.67800e+01 7.91104e+01 5.96273e-01
5.67900e+01 7.91044e+01 5.96300e-01
5.68000e+01 7.90985e+01 5.96327e-01
5.68100e+01 7.90925e+01 5.96354e-01
5.68200e+01 7.90866e+01 5.96381e-01
5.68300e+01 7.90806e+01 5.96408e-01
5.68400e+01 7.90746e+01 5.96435e-01
5.68500e+01 7.90687e+01 5.96462e-01
5.68600e+01 7.90627e+01 5.96489e-01
5.68700e+01 7.90567e+01 5.96516e-01
5.68800e+01 7.90508e+01 5.96543e-01
5.68900e+01 7.90448e+01 5.96569e-01
5.69000e+01 7.90388e+01 5.96596e-01
5.69100e+01 7.90329e+01 5.96623e-01
5.69200e+01 7.90269e+01 5.96649e-01
5.69300e+01 7.90209e+01 5.96676e-01
5.69400e+01 7.90150e+01 5.96702e-01
5.69500e+01 7.90090e+01 5.96728e-01
5.69600e+01 7.90030e+01 5.96755e-01
5.69700e+01 7.89971e+01 5.96781e-01
5.69800e+01 7.89911e+01 5.96807e-01
5.69900e+01 7.89851e+01 5.96833e-01
5.70000e+01 7.89792e+01 5.96859e-01
5.70100e+01 7.89732e+01 5.96885e-01
5.70200e+01 7.89672e+01 5.96911e-01
5.70300e+01 7.89613e+01 5.96937e-01
5.70400e+01 7.89553e+01 5.96963e-01
5.70500e+01 7.89493e+01 5.96989e-01
5.70600e+01 7.89434e+01 5.97014e-01
5.70700e+01 7.89374e+01 5.97040e-01
5.70800e+01 7.89314e+01 5.97066e-01
5.70900e+01 7.89254e+01 5.97091e-01
5.71000e+01 7.89195e+01 5.97117e-01
5.71100e+01 7.89135e+01 5.97142e-01
5.71200e+01 7.89075e+01 5.97168e-01
5.71300e+01 7.89016e+01 5.97193e-01
5.71400e+01 7.88956e+01 5.97218e-01
5.71500e+01 7.88896e+01 5.97243e-01
5.71600e+01 7.88836e+01 5.97269e-01
5.71700e+01 7.88777e+01 5.97294e-01
5.71800e+01 7.88717e+01 5.97319e-01
5.71900e+01 7.88657e+01 5.97344e-01
5.72000e+01 7.88597e+01 5.97369e-01
5.72100e+01 7.88538e+01 5.97394e-01
5.72200e+01 7.88478e+01 5.97419e-01
5.72300e+01 7.88418e+01 5.97443e-01
5.72400e+01 7.88358e+01 5.97468e-01
5.72500e+01 7.88299e+01 5.97493e-01
5.72600e+01 7.88239e+01 5.97517e-01
5.72700e+01 7.88179e+01 5.97542e-01
5.72800e+01 7.88119e+01 5.97566e-01
5.72900e+01 7.88060e+01 5.97591e-01
5.73000e+01 7.88000e+01 5.97615e-01
5.73100e+01 7.87940e+01 5.97640e-01
5.73200e+01 7.87880e+01 5.97664e-01
5.73300e+01 7.87821e+01 5.97688e-01
5.73400e+01 7.87761e+01 5.97712e-01
5.73500e+01 7.87701e+01 5.97736e-01
5.73600e+01 7.87641e+01 5.97760e-01
5.73700e+01 7.87582e+01 5.97784e-01
5.73800e+01 7.87522e+01 5.97808e-01
5.73900e+01 7.87462e+01 5.97832e-01
5.74000e+01 7.87402e+01 5.97856e-01
5.74100e+01 7.87342e+01 5.97880e-01
5.74200e+01 7.87283e+01 5.97904e-01
5.74300e+01 7.87223e+01 5.97927e-01
5.74400e+01 7.87163e+01 5.97951e-01
5.74500e+01 7.87103e+01 5.97975e-01
5.74600e+01 7.87043e+01 5.97998e-01
5.74700e+01 7.86984e+01 5.98022e-01
5.74800e+01 7.86924e+01 5.98045e-01
5.74900e+01 7.86864e+01 5.98068e-01
5.75000e+01 7.86804e+01 5.98092e-01
5.75100e+01 7.86744e+01 5.98115e-01
5.75200e+01 7.86685e+01 5.98138e-01
5.75300e+01 7.86625e+01 5.98161e-01
5.75400e+01 7.86565e+01 5.98185e-01
5.75500e+01 7.86505e+01 5.98208e-01
5.75600e+01 7.86445e+01 5.98231e-01
5.75700e+01 7.86386e+01 5.98254e-01
5.75800e+01 7.86326e+01 5.98277e-01
5.75900e+01 7.86266e+01 5.98301e-01
5.76000e+01 7.86206e+01 5.98324e-01
5.76100e+01 7.86146e+01 5.98347e-01
5.76200e+01 7.86086e+01 5.98370e-01
5.76300e+01 7.86027e+01 5.98394e-01
5.76400e+01 7.85967e+01 5.98417e-01
5.76500e+01 7.85907e+01 5.98440e-01
5.76600e+01 7.85847e+01 5.98463e-01
5.76700e+01 7.85787e+01 5.98486e-01
5.76800e+01 7.85727e+01 5.98510e-01
5.76900e+01 7.85667e+01 5.98533e-01
5.77000e+01 7.85608e+01 5.98556e-01
5.77100e+01 7.85548e+01 5.98579e-01
5.77200e+01 7.85488e+01 5.98602e-01
5.77300e+01 7.85428e+01 5.98625e-01
5.77400e+01 7.85368e+01 5.98649e-01
5.77500e+01 7.85308e+01 5.98672e-01
5.77600e+01 7.85248e+01 5.98695e-01
5.77700e+01 7.85189e+01 5.98718e-01
5.77800e+01 7.85129e+01 5.98741e-01
5.77900e+01 7.85069e+01 5.98764e-01
5.78000e+01 7.85009e+01 5.98788e-01
5.78100e+01 7.84949e+01 5.98811e-01
5.78200e+01 7.84889e+01 5.98834e-01
5.78300e+01 7.84829e+01 5.98857e-01
5.78400e+01 7.84769e+01 5.98880e-01
5.78500e+01 7.84709e+01 5.98903e-01
5.78600e+01 7.84650e+01 5.98926e-01
5.78700e+01 7.84590e+01 5.98950e-01
5.78800e+01 7.84530e+01 5.98973e-01
5.78900e+01 7.84470e+01 5.98996e-01
5.79000e+01 7.84410e+01 5.99019e-01
5.79100e+01 7.84350e+01 5.99042e-01
5.79200e+01 7.84290e+01 5.99065e-01
5.79300e+01 7.84230e+01 5.99088e-01
5.79400e+01 7.84170e+01 5.99111e-01
5.79500e+01 7.84110e+01 5.99134e-01
5.79600e+01 7.84051e+01 5.99157e-01
5.79700e+01 7.83991e+01 5.99181e-01
5.79800e+01 7.83931e+01 5.99204e-01
5.79900e+01 7.83871e+01 5.99227e-01
5.80000e+01 7.83811e+01 5.99250e-01
5.80100e+01 7.83751e+01 5.99273e-01
5.80200e+01 7.83691e+01 5.99296e-01
5.80300e+01 7.83631e+01 5.99319e-01
5.80400e+01 7.83571e+01 5.99342e-01
5.80500e+01 7.83511e+01 5.99365e-01
5.80600e+01 7.83451e+01 5.99388e-01
5.80700e+01 7.83391e+01 5.99411e-01
5.80800e+01 7.83331e+01 5.99434e-01
5.80900e+01 7.83271e+01 5.99457e-01
5.81000e+01 7.83212e+01 5.99480e-01
5.81100e+01 7.83152e+01 5.99503e-01
5.81200e+01 7.83092e+01 5.99526e-01
5.81300e+01 7.83032e+01 5.99549e-01
5.81400e+01 7.82972e+01 5.99572e-01
5.81500e+01 7.82912e+01 5.99595e-01
5.81600e+01 7.82852e+01 5.99618e-01
5.81700e+01 7.82792e+01 5.99641e-01
5.81800e+01 7.82732e+01 5.99664e-01
5.81900e+01 7.82672e+01 5.99687e-01
5.82000e+01 7.82612e+01 5.99710e-01
5.82100e+01 7.82552e+01 5.99733e-01
5.82200e+01 7.82492e+01 5.99756e-01
5.82300e+01 7.82432e+01 5.99779e-01
5.82400e+01 7.82372e+01 5.99802e-01
5.82500e+01 7.82312e+01 5.99825e-01
5.82600e+01 7.82252e+01 5.99848e-01
5.82700e+01 7.82192e+01 5.99871e-01
5.82800e+01 7.82132e+01 5.99894e-01
5.82900e+01 7.82072e+01 5.99917e-01
5.83000e+01 7.82012e+01 5.99940e-01
5.83100e+01 7.81952e+01 5.99963e-01
5.83200e+01 7.81892e+01 5.99986e-01
5.83300e+01 7.81832e+01 6.00009e-01
5.83400e+01 7.81772e+01 6.00032e-01
5.83500e+01 7.81712e+01 6.00055e-01
5.83600e+01 7.81652e+01 6.00078e-01
5.83700e+01 7.81592e+01 6.00101e-01
5.83800e+01 7.81532e+01 6.00124e-01
5.83900e+01 7.81472e+01 6.00147e-01
5.84000e+01 7.81412e+01 6.00170e-01
5.84100e+01 7.81352e+01 6.00193e-01
5.84200e+01 7.81292e+01 6.00216e-01
5.84300e+01 7.81232e+01 6.00238e-01
5.84400e+01 7.81172e+01 6.00261e-01
5.84500e+01 7.81112e+01 6.00284e-01
5.84600e+01 7.81052e+01 6.00307e-01
5.84700e+01 7.80992e+01 6.00330e-01
5.84800e+01 7.80932e+01 6.00353e-01
5.84900e+01 7.80872e+01 6.00376e-01
5.85000e+01 7.80812e+01 6.00399e-01
5.85100e+01 7.80752e+01 6.00422e-01
5.85200e+01 7.80692e+01 6.00445e-01
5.85300e+01 7.80632e+01 6.00468e-01
5.85400e+01 7.80572e+01 6.00492e-01
5.85500e+01 7.80512e+01 6.00516e-01
5.85600e+01 7.80451e+01 6.00539e-01
5.85700e+01 7.80391e+01 6.00564e-01
5.85800e+01 7.80331e+01 6.00588e-01
5.85900e+01 7.80271e+01 6.00612e-01
5.86000e+01 7.80211e+01 6.00637e-01
5.86100e+01 7.80151e+01 6.00662e-01
5.86200e+01 7.80091e+01 6.00687e-01
5.86300e+01 7.80031e+01 6.00712e-01
5.86400e+01 7.79971e+01 6.00738e-01
5.86500e+01 7.79911e+01 6.00763e-01
5.86600e+01 7.79851e+01 6.00789e-01
5.86700e+01 7.79791e+01 6.00815e-01
5.86800e+01 7.79731e+01 6.00842e-01
5.86900e+01 7.79671e+01 6.00868e-01
5.87000e+01 7.79610e+01 6.00895e-01
5.87100e+01 7.79550e+01 6.00921e-01
5.87200e+01 7.79490e+01 6.00948e-01
5.87300e+01 7.79430e+01 6.00976e-01
5.87400e+01 7.79370e+01 6.01003e-01
5.87500e+01 7.79310e+01 6.01030e-01
5.87600e+01 7.79250e+01 6.01058e-01
5.87700e+01 7.79190e+01 6.01086e-01
5.87800e+01 7.79130e+01 6.01114e-01
5.87900e+01 7.79070e+01 6.01143e-01
5.88000e+01 7.79009e+01 6.01171e-01
5.88100e+01 7.78949e+01 6.01200e-01
5.88200e+01 7.78889e+01 6.01229e-01
5.88300e+01 7.78829e+01 6.01258e-01
5.88400e+01 7.78769e+01 6.01287e-01
5.88500e+01 7.78709e+01 6.01316e-01
5.88600e+01 7.78649e+01 6.01346e-01
5.88700e+01 7.78589e+01 6.01376e-01
5.88800e+01 7.78528e+01 6.01406e-01
5.88900e+01 7.78468e+01 6.01436e-01
5.89000e+01 7.78408e+01 6.01467e-01
5.89100e+01 7.78348e+01 6.01497e-01
5.89200e+01 7.78288e+01 6.01528e-01
5.89300e+01 7.78228e+01 6.01559e-01
5.89400e+01 7.78168e+01 6.01590e-01
5.89500e+01 7.78107e+01 6.01622e-01
5.89600e+01 7.78047e+01 6.01653e-01
5.89700e+01 7.77987e+01 6.01685e-01
5.89800e+01 7.77927e+01 6.01717e-01
5.89900e+01 7.77867e+01 6.01749e-01
5.90000e+01 7.77807e+01 6.01781e-01
5.90100e+01 7.77746e+01 6.01814e-01
5.90200e+01 7.77686e+01 6.01846e-01
5.90300e+01 7.77626e+01 6.01879e-01
5.90400e+01 7.77566e+01 6.01912e-01
5.90500e+01 7.77506e+01 6.01946e-01
5.90600e+01 7.77445e+01 6.01979e-01
5.90700e+01 7.77385e+01 6.02013e-01
5.90800e+01 7.77325e+01 6.02047e-01
5.90900e+01 7.77265e+01 6.02081e-01
5.91000e+01 7.77205e+01 6.02115e-01
5.91100e+01 7.77144e+01 6.02149e-01
5.91200e+01 7.77084e+01 6.02184e-01
5.91300e+01 7.77024e+01 6.02219e-01
5.91400e+01 7.76964e+01 6.02254e-01
5.91500e+01 7.76903e+01 6.02289e-01
5.91600e+01 7.76843e+01 6.02324e-01
5.91700e+01 7.76783e+01 6.02360e-01
5.91800e+01 7.76723e+01 6.02396e-01
5.91900e+01 7.76663e+01 6.02431e-01
5.92000e+01 7.76602e+01 6.02468e-01
5.92100e+01 7.76542e+01 6.02504e-01
5.92200e+01 7.76482e+01 6.02540e-01
5.92300e+01 7.76422e+01 6.02577e-01
5.92400e+01 7.76361e+01 6.02614e-01
5.92500e+01 7.76301e+01 6.02651e-01
5.92600e+01 7.76241e+01 6.02688e-01
5.92700e+01 7.76180e+01 6.02726e-01
5.92800e+01 7.76120e+01 6.02763e-01
5.92900e+01 7.76060e+01 6.02801e-01
5.93000e+01 7.76000e+01 6.02839e-01
5.93100e+01 7.75939e+01 6.02878e-01
5.93200e+01 7.75879e+01 6.02916e-01
5.93300e+01 7.75819e+01 6.02955e-01
5.93400e+01 7.75758e+01 6.02993e-01
5.93500e+01 7.75698e+01 6.03032e-01
5.93600e+01 7.75638e+01 6.03072e-01
5.93700e+01 7.75578e+01 6.03111e-01
5.93800e+01 7.75517e+01 6.03150e-01
5.93900e+01 7.75457e+01 6.03190e-01
5.94000e+01 7.75397e+01 6.03230e-01
5.94100e+01 7.75336e+01 6.03270e-01
5.94200e+01 7.75276e+01 6.03311e-01
5.94300e+01 7.75216e+01 6.03351e-01
5.94400e+01 7.75155e+01 6.03392e-01
5.94500e+01 7.75095e+01 6.03433e-01
5.94600e+01 7.75035e+01 6.03474e-01
5.94700e+01 7.74974e+01 6.03515e-01
5.94800e+01 7.74914e+01 6.03557e-01
5.94900e+01 7.74854e+01 6.03598e-01
5.95000e+01 7.74793e+01 6.03640e-01
5.95100e+01 7.74733e+01 6.03682e-01
5.95200e+01 7.74672e+01 6.03723e-01
5.95300e+01 7.74612e+01 6.03765e-01
5.95400e+01 7.74552e+01 6.03806e-01
5.95500e+01 7.74491e+01 6.03846e-01
5.95600e+01 7.74431e+01 6.03887e-01
5.95700e+01 7.74371e+01 6.03927e-01
5.95800e+01 7.74310e+01 6.03967e-01
5.95900e+01 7.74250e+01 6.04006e-01
5.96000e+01 7.74189e+01 6.04046e-01
5.96100e+01 7.74129e+01 6.04085e-01
5.96200e+01 7.74068e+01 6.04123e-01
5.96300e+01 7.74008e+01 6.04162e-01
5.96400e+01 7.73948e+01 6.04200e-01
5.96500e+01 7.73887e+01 6.04238e-01
5.96600e+01 7.73827e+01 6.04275e-01
5.96700e+01 7.73766e+01 6.04313e-01
5.96800e+01 7.73706e+01 6.04350e-01
5.96900e+01 7.73646e+01 6.04387e-01
5.97000e+01 7.73585e+01 6.04423e-01
5.97100e+01 7.73525e+01 6.04459e-01
5.97200e+01 7.73464e+01 6.04495e-01
5.97300e+01 7.73404e+01 6.04531e-01
5.97400e+01 7.73343e+01 6.04566e-01
5.97500e+01 7.73283e+01 6.04602e-01
5.97600e+01 7.73222e+01 6.04636e-01
5.97700e+01 7.73162e+01 6.04671e-01
5.97800e+01 7.73101e+01 6.04705e-01
5.97900e+01 7.73041e+01 6.04739e-01
5.98000e+01 7.72980e+01 6.04773e-01
5.98100e+01 7.72920e+01 6.04806e-01
5.98200e+01 7.72860e+01 6.04840e-01
5.98300e+01 7.72799e+01 6.04872e-01
5.98400e+01 7.72739e+01 6.04905e-01
5.98500e+01 7.72678e+01 6.04937e-01
5.98600e+01 7.72618e+01 6.04970e-01
5.98700e+01 7.72557e+01 6.05001e-01
5.98800e+01 7.72497e+01 6.05033e-01
5.98900e+01 7.72436e+01 6.05064e-01
5.99000e+01 7.72376e+01 6.05095e-01
5.99100e+01 7.72315e+01 6.05126e-01
5.99200e+01 7.72255e+01 6.05156e-01
5.99300e+01 7.72194e+01 6.05186e-01
5.99400e+01 7.72133e+01 6.05216e-01
5.99500e+01 7.72073e+01 6.05246e-01
5.99600e+01 7.72012e+01 6.05275e-01
5.99700e+01 7.71952e+01 6.05304e-01
5.99800e+01 7.71891e+01 6.05333e-01
5.99900e+01 7.71831e+01 6.05361e-01
6.00000e+01 7.71770e+01 6.05389e-01
6.00100e+01 7.71710e+01 6.05417e-01
6.00200e+01 7.71649e+01 6.05445e-01
6.00300e+01 7.71589e+01 6.05472e-01
6.00400e+01 7.71528e+01 6.05499e-01
6.00500e+01 7.71468e+01 6.05526e-01
6.00600e+01 7.71407e+01 6.05552e-01
6.00700e+01 7.71346e+01 6.05578e-01
6.00800e+01 7.71286e+01 6.05604e-01
6.00900e+01 7.71225e+01 6.05630e-01
6.01000e+01 7.71165e+01 6.05655e-01
6.01100e+01 7.71104e+01 6.05681e-01
6.01200e+01 7.71044e+01 6.05705e-01
6.01300e+01 7.70983e+01 6.05730e-01
6.01400e+01 7.70922e+01 6.05754e-01
6.01500e+01 7.70862e+01 6.05778e-01
6.01600e+01 7.70801e+01 6.05802e-01
6.01700e+01 7.70741e+01 6.05825e-01
6.01800e+01 7.70680e+01 6.05848e-01
6.01900e+01 7.70620e+01 6.05871e-01
6.02000e+01 7.70559e+01 6.05894e-01
6.02100e+01 7.70498e+01 6.05916e-01
6.02200e+01 7.70438e+01 6.05938e-01
6.02300e+01 7.70377e+01 6.05960e-01
6.02400e+01 7.70317e+01 6.05982e-01
6.02500e+01 7.70256e+01 6.06003e-01
6.02600e+01 7.70195e+01 6.06024e-01
6.02700e+01 7.70135e+01 6.06044e-01
6.02800e+01 7.70074e+01 6.06065e-01
6.02900e+01 7.70014e+01 6.06085e-01
6.03000e+01 7.69953e+01 6.06105e-01
6.03100e+01 7.69892e+01 6.06124e-01
6.03200e+01 7.69832e+01 6.06143e-01
6.03300e+01 7.69771e+01 6.06162e-01
6.03400e+01 7.69711e+01 6.06181e-01
6.03500e+01 7.69650e+01 6.06199e-01
6.03600e+01 7.69589e+01 6.06218e-01
6.03700e+01 7.69529e+01 6.06235e-01
6.03800e+01 7.69468e+01 6.06253e-01
6.03900e+01 7.69407e+01 6.06270e-01
6.04000e+01 7.69347e+01 6.06287e-01
6.04100e+01 7.69286e+01 6.06304e-01
6.04200e+01 7.69226e+01 6.06321e-01
6.04300e+01 7.69165e+01 6.06337e-01
6.04400e+01 7.69104e+01 6.06353e-01
6.04500e+01 7.69044e+01 6.06368e-01
6.04600e+01 7.68983e+01 6.06384e-01
6.04700e+01 7.68922e+01 6.06399e-01
6.04800e+01 7.68862e+01 6.06414e-01
6.04900e+01 7.68801e+01 6.06428e-01
6.05000e+01 7.68740e+01 6.06442e-01
6.05100e+01 7.68680e+01 6.06457e-01
6.05200e+01 7.68619e+01 6.06471e-01
6.05300e+01 7.68558e+01 6.06486e-01
6.05400e+01 7.68498e+01 6.06501e-01
6.05500e+01 7.68437e+01 6.06516e-01
6.05600e+01 7.68377e+01 6.06532e-01
6.05700e+01 7.68316e+01 6.06548e-01
6.05800e+01 7.68255e+01 6.06564e-01
6.05900e+01 7.68195e+01 6.06580e-01
6.06000e+01 7.68134e+01 6.06597e-01
6.06100e+01 7.68073e+01 6.06613e-01
6.06200e+01 7.68013e+01 6.06631e-01
6.06300e+01 7.67952e+01 6.06648e-01
6.06400e+01 7.67891e+01 6.06666e-01
6.06500e+01 7.67831e+01 6.06684e-01
6.06600e+01 7.67770e+01 6.06702e-01
6.06700e+01 7.67709e+01 6.06720e-01
6.06800e+01 7.67649e+01 6.06739e-01
6.06900e+01 7.67588e+01 6.06758e-01
6.07000e+01 7.67527e+01 6.06777e-01
6.07100e+01 7.67467e+01 6.06797e-01
6.07200e+01 7.67406e+01 6.06816e-01
6.07300e+01 7.67345e+01 6.06836e-01
6.07400e+01 7.67284e+01 6.06857e-01
6.07500e+01 7.67224e+01 6.06877e-01
6.07600e+01 7.67163e+01 6.06898e-01
6.07700e+01 7.67102e+01 6.06919e-01
6.07800e+01 7.67042e+01 6.06940e-01
6.07900e+01 7.66981e+01 6.06962e-01
6.08000e+01 7.66920e+01 6.06984e-01
6.08100e+01 7.66860e+01 6.07006e-01
6.08200e+01 7.66799e+01 6.07028e-01
6.08300e+01 7.66738e+01 6.07051e-01
6.08400e+01 7.66678e+01 6.07074e-01
6.08500e+01 7.66617e+01 6.07097e-01
6.08600e+01 7.66556e+01 6.07121e-01
6.08700e+01 7.66495e+01 6.07144e-01
6.08800e+01 7.66435e+01 6.07168e-01
6.08900e+01 7.66374e+01 6.07192e-01
6.09000e+01 7.66313e+01 6.07217e-01
6.09100e+01 7.66253e+01 6.07242e-01
6.09200e+01 7.66192e+01 6.07267e-01
6.09300e+01 7.66131e+01 6.07292e-01
6.09400e+01 7.66070e+01 6.07318e-01
6.09500e+01 7.66010e+01 6.07343e-01
6.09600e+01 7.65949e+01 6.07369e-01
6.09700e+01 7.65888e+01 6.07396e-01
6.09800e+01 7.65827e+01 6.07422e-01
6.09900e+01 7.65767e+01 6.07449e-01
6.10000e+01 7.65706e+01 6.07476e-01
6.10100e+01 7.65645e+01 6.07504e-01
6.10200e+01 7.65584e+01 6.07531e-01
6.10300e+01 7.65524e+01 6.07559e-01
6.10400e+01 7.65463e+01 6.07587e-01
6.10500e+01 7.65402e+01 6.07616e-01
6.10600e+01 7.65341e+01 6.07645e-01
6.10700e+01 7.65281e+01 6.07674e-01
6.10800e+01 7.65220e+01 6.07703e-01
6.10900e+01 7.65159e+01 6.07732e-01
6.11000e+01 7.65098e+01 6.07762e-01
6.11100e+01 7.65038e+01 6.07792e-01
6.11200e+01 7.64977e+01 6.07822e-01
6.11300e+01 7.64916e+01 6.07853e-01
6.11400e+01 7.64855e+01 6.07884e-01
6.11500e+01 7.64794e+01 6.07915e-01
6.11600e+01 7.64734e+01 6.07946e-01
6.11700e+01 7.64673e+01 6.07978e-01
6.11800e+01 7.64612e+01 6.08009e-01
6.11900e+01 7.64551e+01 6.08041e-01
6.12000e+01 7.64490e+01 6.08074e-01
6.12100e+01 7.64430e+01 6.08106e-01
6.12200e+01 7.64369e+01 6.08139e-01
6.12300e+01 7.64308e+01 6.08173e-01
6.12400e+01 7.64247e+01 6.08206e-01
6.12500e+01 7.64186e+01 6.08240e-01
6.12600e+01 7.64125e+01 6.08274e-01
6.12700e+01 7.64065e+01 6.08308e-01
6.12800e+01 7.64004e+01 6.08342e-01
6.12900e+01 7.63943e+01 6.08377e-01
6.13000e+01 7.63882e+01 6.08412e-01
6.13100e+01 7.63821e+01 6.08447e-01
6.13200e+01 7.63760e+01 6.08483e-01
6.13300e+01 7.63700e+01 6.08519e-01
6.13400e+01 7.63639e+01 6.08555e-01
6.13500e+01 7.63578e+01 6.08591e-01
6.13600e+01 7.63517e+01 6.08628e-01
6.13700e+01 7.63456e+01 6.08664e-01
6.13800e+01 7.63395e+01 6.08702e-01
6.13900e+01 7.63334e+01 6.08739e-01
6.14000e+01 7.63274e+01 6.08777e-01
6.14100e+01 7.63213e+01 6.08814e-01
6.14200e+01 7.63152e+01 6.08853e-01
6.14300e+01 7.63091e+01 6.08891e-01
6.14400e+01 7.63030e+01 6.08930e-01
6.14500e+01 7.62969e+01 6.08969e-01
6.14600e+01 7.62908e+01 6.09008e-01
6.14700e+01 7.62847e+01 6.09047e-01
6.14800e+01 7.62786e+01 6.09087e-01
6.14900e+01 7.62725e+01 6.09127e-01
6.15000e+01 7.62665e+01 6.09167e-01
6.15100e+01 7.62604e+01 6.09208e-01
6.15200e+01 7.62543e+01 6.09248e-01
6.15300e+01 7.62482e+01 6.09288e-01
6.15400e+01 7.62421e+01 6.09328e-01
6.15500e+01 7.62360e+01 6.09369e-01
6.15600e+01 7.62299e+01 6.09409e-01
6.15700e+01 7.62238e+01 6.09449e-01
6.15800e+01 7.62177e+01 6.09489e-01
6.15900e+01 7.62116e+01 6.09529e-01
6.16000e+01 7.62055e+01 6.09569e-01
6.16100e+01 7.61994e+01 6.09608e-01
6.16200e+01 7.61933e+01 6.09648e-01
6.16300e+01 7.61872e+01 6.09688e-01
6.16400e+01 7.61811e+01 6.09728e-01
6.16500e+01 7.61750e+01 6.09767e-01
6.16600e+01 7.61689e+01 6.09807e-01
6.16700e+01 7.61628e+01 6.09846e-01
6.16800e+01 7.61567e+01 6.09886e-01
6.16900e+01 7.61506e+01 6.09925e-01
6.17000e+01 7.61445e+01 6.09964e-01
6.17100e+01 7.61384e+01 6.10004e-01
6.17200e+01 7.61323e+01 6.10043e-01
6.17300e+01 7.61262e+01 6.10082e-01
6.17400e+01 7.61201e+01 6.10121e-01
6.17500e+01 7.61140e+01 6.10160e-01
6.17600e+01 7.61079e+01 6.10200e-01
6.17700e+01 7.61018e+01 6.10239e-01
6.17800e+01 7.60957e+01 6.10277e-01
6.17900e+01 7.60896e+01 6.10316e-01
6.18000e+01 7.60835e+01 6.10355e-01
6.18100e+01 7.60774e+01 6.10394e-01
6.18200e+01 7.60713e+01 6.10433e-01
6.18300e+01 7.60652e+01 6.10471e-01
6.18400e+01 7.60591e+01 6.10510e-01
6.18500e+01 7.60530e+01 6.10549e-01
6.18600e+01 7.60469e+01 6.10587e-01
6.18700e+01 7.60408e+01 6.10626e-01
6.18800e+01 7.60347e+01 6.10664e-01
6.18900e+01 7.60286e+01 6.10702e-01
6.19000e+01 7.60225e+01 6.10741e-01
6.19100e+01 7.60164e+01 6.10779e-01
6.19200e+01 7.60103e+01 6.10817e-01
6.19300e+01 7.60041e+01 6.10855e-01
6.19400e+01 7.59980e+01 6.10893e-01
6.19500e+01 7.59919e+01 6.10931e-01
6.19600e+01 7.59858e+01 6.10969e-01
6.19700e+01 7.59797e+01 6.11007e-01
6.19800e+01 7.59736e+01 6.11045e-01
6.19900e+01 7.59675e+01 6.11083e-01
6.20000e+01 7.59614e+01 6.11121e-01
6.20100e+01 7.59553e+01 6.11158e-01
6.20200e+01 7.59492e+01 6.11196e-01
6.20300e+01 7.59430e+01 6.11234e-01
6.20400e+01 7.59369e+01 6.11271e-01
6.20500e+01 7.59308e+01 6.11309e-01
6.20600e+01 7.59247e+01 6.11346e-01
6.20700e+01 7.59186e+01 6.11384e-01
6.20800e+01 7.59125e+01 6.11421e-01
6.20900e+01 7.59064e+01 6.11458e-01
6.21000e+01 7.59002e+01 6.11496e-01
6.21100e+01 7.58941e+01 6.11533e-01
6.21200e+01 7.58880e+01 6.11570e-01
6.21300e+01 7.58819e+01 6.11607e-01
6.21400e+01 7.58758e+01 6.11644e-01
6.21500e+01 7.58697e+01 6.11681e-01
6.21600e+01 7.58636e+01 6.11718e-01
6.21700e+01 7.58574e+01 6.11755e-01
6.21800e+01 7.58513e+01 6.11792e-01
6.21900e+01 7.58452e+01 6.11828e-01
6.22000e+01 7.58391e+01 6.11865e-01
6.22100e+01 7.58330e+01 6.11902e-01
6.22200e+01 7.58268e+01 6.11938e-01
6.22300e+01 7.58207e+01 6.11975e-01
6.22400e+01 7.58146e+01 6.12011e-01
6.22500e+01 7.58085e+01 6.12048e-01
6.22600e+01 7.58024e+01 6.12084e-01
6.22700e+01 7.57962e+01 6.12121e-01
6.22800e+01 7.57901e+01 6.12157e-01
6.22900e+01 7.57840e+01 6.12193e-01
6.23000e+01 7.57779e+01 6.12229e-01
6.23100e+01 7.57718e+01 6.12265e-01
6.23200e+01 7.57656e+01 6.12302e-01
6.23300e+01 7.57595e+01 6.12338e-01
6.23400e+01 7.57534e+01 6.12374e-01
6.23500e+01 7.57473e+01 6.12409e-01
6.23600e+01 7.57411e+01 6.12445e-01
6.23700e+01 7.57350e+01 6.12481e-01
6.23800e+01 7.57289e+01 6.12517e-01
6.23900e+01 7.57228e+01 6.12553e-01
6.24000e+01 7.57166e+01 6.12588e-01
6.24100e+01 7.57105e+01 6.12624e-01
6.24200e+01 7.57044e+01 6.12659e-01
6.24300e+01 7.56983e+01 6.12695e-01
6.24400e+01 7.56921e+01 6.12730e-01
6.24500e+01 7.56860e+01 6.12766e-01
6.24600e+01 7.56799e+01 6.12801e-01
6.24700e+01 7.56737e+01 6.12836e-01
6.24800e+01 7.56676e+01 6.12872e-01
6.24900e+01 7.56615e+01 6.12907e-01
6.25000e+01 7.56554e+01 6.12942e-01
6.25100e+01 7.56492e+01 6.12977e-01
6.25200e+01 7.56431e+01 6.13012e-01
6.25300e+01 7.56370e+01 6.13046e-01
6.25400e+01 7.56308e+01 6.13080e-01
6.25500e+01 7.56247e+01 6.13114e-01
6.25600e+01 7.56186e+01 6.13147e-01
6.25700e+01 7.56124e+01 6.13181e-01
6.25800e+01 7.56063e+01 6.13213e-01
6.25900e+01 7.56002e+01 6.13246e-01
6.26000e+01 7.55940e+01 6.13278e-01
6.26100e+01 7.55879e+01 6.13310e-01
6.26200e+01 7.55818e+01 6.13342e-01
6.26300e+01 7.55756e+01 6.13374e-01
6.26400e+01 7.55695e+01 6.13405e-01
6.26500e+01 7.55634e+01 6.13436e-01
6.26600e+01 7.55572e+01 6.13466e-01
6.26700e+01 7.55511e+01 6.13497e-01
6.26800e+01 7.55450e+01 6.13527e-01
6.26900e+01 7.55388e+01 6.13556e-01
6.27000e+01 7.55327e+01 6.13586e-01
6.27100e+01 7.55266e+01 6.13615e-01
6.27200e+01 7.55204e+01 6.13644e-01
6.27300e+01 7.55143e+01 6.13672e-01
6.27400e+01 7.55082e+01 6.13701e-01
6.27500e+01 7.55020e+01 6.13729e-01
6.27600e+01 7.54959e+01 6.13756e-01
6.27700e+01 7.54897e+01 6.13784e-01
6.27800e+01 7.54836e+01 6.13811e-01
6.27900e+01 7.54775e+01 6.13837e-01
6.28000e+01 7.54713e+01 6.13864e-01
6.28100e+01 7.54652e+01 6.13890e-01
6.28200e+01 7.54591e+01 6.13916e-01
6.28300e+01 7.54529e+01 6.13942e-01
6.28400e+01 7.54468e+01 6.13967e-01
6.28500e+01 7.54406e+01 6.13992e-01
6.28600e+01 7.54345e+01 6.14017e-01
6.28700e+01 7.54284e+01 6.14041e-01
6.28800e+01 7.54222e+01 6.14066e-01
6.28900e+01 7.54161e+01 6.14089e-01
6.29000e+01 7.54099e+01 6.14113e-01
6.29100e+01 7.54038e+01 6.14136e-01
6.29200e+01 7.53976e+01 6.14159e-01
6.29300e+01 7.53915e+01 6.14182e-01
6.29400e+01 7.53854e+01 6.14205e-01
6.29500e+01 7.53792e+01 6.14227e-01
6.29600e+01 7.53731e+01 6.14249e-01
6.29700e+01 7.53669e+01 6.14270e-01
6.29800e+01 7.53608e+01 6.14291e-01
6.29900e+01 7.53547e+01 6.14312e-01
6.30000e+01 7.53485e+01 6.14333e-01
6.30100e+01 7.53424e+01 6.14353e-01
6.30200e+01 7.53362e+01 6.14374e-01
6.30300e+01 7.53301e+01 6.14393e-01
6.30400e+01 7.53239e+01 6.14413e-01
6.30500e+01 7.53178e+01 6.14432e-01
6.30600e+01 7.53116e+01 6.14451e-01
6.30700e+01 7.53055e+01 6.14470e-01
6.30800e+01 7.52994e+01 6.14488e-01
6.30900e+01 7.52932e+01 6.14506e-01
6.31000e+01 7.52871e+01 6.14524e-01
6.31100e+01 7.52809e+01 6.14541e-01
6.31200e+01 7.52748e+01 6.14558e-01
6.31300e+01 7.52686e+01 6.14575e-01
6.31400e+01 7.52625e+01 6.14592e-01
6.31500e+01 7.52563e+01 6.14608e-01
6.31600e+01 7.52502e+01 6.14624e-01
6.31700e+01 7.52440e+01 6.14640e-01
6.31800e+01 7.52379e+01 6.14656e-01
6.31900e+01 7.52318e+01 6.14671e-01
6.32000e+01 7.52256e+01 6.14686e-01
6.32100e+01 7.52195e+01 6.14700e-01
6.32200e+01 7.52133e+01 6.14714e-01
6.32300e+01 7.52072e+01 6.14728e-01
6.32400e+01 7.52010e+01 6.14742e-01
6.32500e+01 7.51949e+01 6.14755e-01
6.32600e+01 7.51887e+01 6.14769e-01
6.32700e+01 7.51826e+01 6.14781e-01
6.32800e+01 7.51764e+01 6.14794e-01
6.32900e+01 7.51703e+01 6.14806e-01
6.33000e+01 7.51641e+01 6.14818e-01
6.33100e+01 7.51580e+01 6.14830e-01
6.33200e+01 7.51518e+01 6.14841e-01
6.33300e+01 7.51457e+01 6.14852e-01
6.33400e+01 7.51395e+01 6.14863e-01
6.33500e+01 7.51334e+01 6.14873e-01
6.33600e+01 7.51272e+01 6.14884e-01
6.33700e+01 7.51211e+01 6.14894e-01
6.33800e+01 7.51149e+01 6.14903e-01
6.33900e+01 7.51088e+01 6.14912e-01
6.34000e+01 7.51026e+01 6.14922e-01
6.34100e+01 7.50965e+01 6.14930e-01
6.34200e+01 7.50903e+01 6.14939e-01
6.34300e+01 7.50842e+01 6.14947e-01
6.34400e+01 7.50780e+01 6.14955e-01
6.34500e+01 7.50719e+01 6.14962e-01
6.34600e+01 7.50657e+01 6.14970e-01
6.34700e+01 7.50596e+01 6.14977e-01
6.34800e+01 7.50534e+01 6.14983e-01
6.34900e+01 7.50473e+01 6.14990e-01
6.35000e+01 7.50411e+01 6.14996e-01
6.35100e+01 7.50350e+01 6.15002e-01
6.35200e+01 7.50288e+01 6.15009e-01
6.35300e+01 7.50227e+01 6.15016e-01
6.35400e+01 7.50165e+01 6.15024e-01
6.35500e+01 7.50104e+01 6.15032e-01
6.35600e+01 7.50042e+01 6.15041e-01
6.35700e+01 7.49981e+01 6.15050e-01
6.35800e+01 7.49919e+01 6.15060e-01
6.35900e+01 7.49858e+01 6.15070e-01
6.36000e+01 7.49796e+01 6.15080e-01
6.36100e+01 7.49735e+01 6.15092e-01
6.36200e+01 7.49673e+01 6.15103e-01
6.36300e+01 7.49612e+01 6.15116e-01
6.36400e+01 7.49550e+01 6.15128e-01
6.36500e+01 7.49489e+01 6.15141e-01
6.36600e+01 7.49427e+01 6.15155e-01
6.36700e+01 7.49366e+01 6.15169e-01
6.36800e+01 7.49304e+01 6.15184e-01
6.36900e+01 7.49243e+01 6.15199e-01
6.37000e+01 7.49181e+01 6.15215e-01
6.37100e+01 7.49120e+01 6.15231e-01
6.37200e+01 7.49058e+01 6.15248e-01
6.37300e+01 7.48997e+01 6.15265e-01
6.37400e+01 7.48935e+01 6.15283e-01
6.37500e+01 7.48874e+01 6.15301e-01
6.37600e+01 7.48812e+01 6.15319e-01
6.37700e+01 7.48751e+01 6.15339e-01
6.37800e+01 7.48689e+01 6.15358e-01
6.37900e+01 7.48628e+01 6.15378e-01
6.38000e+01 7.48566e+01 6.15399e-01
6.38100e+01 7.48504e+01 6.15420e-01
6.38200e+01 7.48443e+01 6.15442e-01
6.38300e+01 7.48381e+01 6.15464e-01
6.38400e+01 7.48320e+01 6.15487e-01
6.38500e+01 7.48258e+01 6.15510e-01
6.38600e+01 7.48197e+01 6.15534e-01
6.38700e+01 7.48135e+01 6.15558e-01
6.38800e+01 7.48074e+01 6.15582e-01
6.38900e+01 7.48012e+01 6.15608e-01
6.39000e+01 7.47950e+01 6.15633e-01
6.39100e+01 7.47889e+01 6.15659e-01
6.39200e+01 7.47827e+01 6.15686e-01
6.39300e+01 7.47766e+01 6.15713e-01
6.39400e+01 7.47704e+01 6.15741e-01
6.39500e+01 7.47643e+01 6.15769e-01
6.39600e+01 7.47581e+01 6.15798e-01
6.39700e+01 7.47519e+01 6.15827e-01
6.39800e+01 7.47458e+01 6.15856e-01
6.39900e+01 7.47396e+01 6.15887e-01
6.40000e+01 7.47335e+01 6.15917e-01
6.40100e+01 7.47273e+01 6.15948e-01
6.40200e+01 7.47212e+01 6.15980e-01
6.40300e+01 7.47150e+01 6.16012e-01
6.40400e+01 7.47088e+01 6.16045e-01
6.40500e+01 7.47027e+01 6.16078e-01
6.40600e+01 7.46965e+01 6.16111e-01
6.40700e+01 7.46903e+01 6.16146e-01
6.40800e+01 7.46842e+01 6.16180e-01
6.40900e+01 7.46780e+01 6.16215e-01
6.41000e+01 7.46719e+01 6.16251e-01
6.41100e+01 7.46657e+01 6.16287e-01
6.41200e+01 7.46595e+01 6.16324e-01
6.41300e+01 7.46534e+01 6.16361e-01
6.41400e+01 7.46472e+01 6.16398e-01
6.41500e+01 7.46410e+01 6.16436e-01
6.41600e+01 7.46349e+01 6.16475e-01
6.41700e+01 7.46287e+01 6.16514e-01
6.41800e+01 7.46225e+01 6.16554e-01
6.41900e+01 7.46164e+01 6.16594e-01
6.42000e+01 7.46102e+01 6.16634e-01
6.42100e+01 7.46041e+01 6.16676e-01
6.42200e+01 7.45979e+01 6.16717e-01
6.42300e+01 7.45917e+01 6.16759e-01
6.42400e+01 7.45855e+01 6.16802e-01
6.42500e+01 7.45794e+01 6.16845e-01
6.42600e+01 7.45732e+01 6.16889e-01
6.42700e+01 7.45670e+01 6.16933e-01
6.42800e+01 7.45609e+01 6.16977e-01
6.42900e+01 7.45547e+01 6.17022e-01
6.43000e+01 7.45485e+01 6.17068e-01
6.43100e+01 7.45424e+01 6.17114e-01
6.43200e+01 7.45362e+01 6.17160e-01
6.43300e+01 7.45300e+01 6.17208e-01
6.43400e+01 7.45238e+01 6.17255e-01
6.43500e+01 7.45177e+01 6.17303e-01
6.43600e+01 7.45115e+01 6.17352e-01
6.43700e+01 7.45053e+01 6.17401e-01
6.43800e+01 7.44992e+01 6.17450e-01
6.43900e+01 7.44930e+01 6.17500e-01
6.44000e+01 7.44868e+01 6.17551e-01
6.44100e+01 7.44806e+01 6.17602e-01
6.44200e+01 7.44745e+01 6.17654e-01
6.44300e+01 7.44683e+01 6.17706e-01
6.44400e+01 7.44621e+01 6.17758e-01
6.44500e+01 7.44559e+01 6.17811e-01
6.44600e+01 7.44497e+01 6.17865e-01
6.44700e+01 7.44436e+01 6.17919e-01
6.44800e+01 7.44374e+01 6.17973e-01
6.44900e+01 7.44312e+01 6.18029e-01
6.45000e+01 7.44250e+01 6.18084e-01
6.45100e+01 7.44188e+01 6.18140e-01
6.45200e+01 7.44127e+01 6.18195e-01
6.45300e+01 7.44065e+01 6.18249e-01
6.45400e+01 7.44003e+01 6.18304e-01
6.45500e+01 7.43941e+01 6.18357e-01
6.45600e+01 7.43879e+01 6.18411e-01
6.45700e+01 7.43817e+01 6.18464e-01
6.45800e+01 7.43756e+01 6.18516e-01
6.45900e+01 7.43694e+01 6.18568e-01
6.46000e+01 7.43632e+01 6.18620e-01
6.46100e+01 7.43570e+01 6.18671e-01
6.46200e+01 7.43508e+01 6.18722e-01
6.46300e+01 7.43446e+01 6.18772e-01
6.46400e+01 7.43384e+01 6.18822e-01
6.46500e+01 7.43322e+01 6.18871e-01
6.46600e+01 7.43261e+01 6.18920e-01
6.46700e+01 7.43199e+01 6.18969e-01
6.46800e+01 7.43137e+01 6.19017e-01
6.46900e+01 7.43075e+01 6.19064e-01
6.47000e+01 7.43013e+01 6.19112e-01
6.47100e+01 7.42951e+01 6.19158e-01
6.47200e+01 7.42889e+01 6.19205e-01
6.47300e+01 7.42827e+01 6.19251e-01
6.47400e+01 7.42765e+01 6.19296e-01
6.47500e+01 7.42703e+01 6.19341e-01
6.47600e+01 7.42641e+01 6.19385e-01
6.47700e+01 7.42579e+01 6.19430e-01
6.47800e+01 7.42518e+01 6.19473e-01
6.47900e+01 7.42456e+01 6.19516e-01
6.48000e+01 7.42394e+01 6.19559e-01
6.48100e+01 7.42332e+01 6.19602e-01
6.48200e+01 7.42270e+01 6.19643e-01
6.48300e+01 7.42208e+01 6.19685e-01
6.48400e+01 7.42146e+01 6.19726e-01
6.48500e+01 7.42084e+01 6.19766e-01
6.48600e+01 7.42022e+01 6.19807e-01
6.48700e+01 7.41960e+01 6.19846e-01
6.48800e+01 7.41898e+01 6.19885e-01
6.48900e+01 7.41836e+01 6.19924e-01
6.49000e+01 7.41774e+01 6.19963e-01
6.49100e+01 7.41712e+01 6.20001e-01
6.49200e+01 7.41650e+01 6.20038e-01
6.49300e+01 7.41588e+01 6.20075e-01
6.49400e+01 7.41526e+01 6.20112e-01
6.49500e+01 7.41464e+01 6.20148e-01
6.49600e+01 7.41402e+01 6.20184e-01
6.49700e+01 7.41340e+01 6.20219e-01
6.49800e+01 7.41278e+01 6.20254e-01
6.49900e+01 7.41216e+01 6.20288e-01
6.50000e+01 7.41154e+01 6.20322e-01
6.50100e+01 7.41092e+01 6.20355e-01
6.50200e+01 7.41030e+01 6.20389e-01
6.50300e+01 7.40968e+01 6.20421e-01
6.50400e+01 7.40906e+01 6.20453e-01
6.50500e+01 7.40844e+01 6.20485e-01
6.50600e+01 7.40781e+01 6.20516e-01
6.50700e+01 7.40719e+01 6.20547e-01
6.50800e+01 7.40657e+01 6.20578e-01
6.50900e+01 7.40595e+01 6.20608e-01
6.51000e+01 7.40533e+01 6.20637e-01
6.51100e+01 7.40471e+01 6.20666e-01
6.51200e+01 7.40409e+01 6.20695e-01
6.51300e+01 7.40347e+01 6.20723e-01
6.51400e+01 7.40285e+01 6.20751e-01
6.51500e+01 7.40223e+01 6.20778e-01
6.51600e+01 7.40161e+01 6.20805e-01
6.51700e+01 7.40099e+01 6.20831e-01
6.51800e+01 7.40037e+01 6.20857e-01
6.51900e+01 7.39975e+01 6.20883e-01
6.52000e+01 7.39912e+01 6.20908e-01
6.52100e+01 7.39850e+01 6.20933e-01
6.52200e+01 7.39788e+01 6.20957e-01
6.52300e+01 7.39726e+01 6.20981e-01
6.52400e+01 7.39664e+01 6.21004e-01
6.52500e+01 7.39602e+01 6.21027e-01
6.52600e+01 7.39540e+01 6.21050e-01
6.52700e+01 7.39478e+01 6.21072e-01
6.52800e+01 7.39416e+01 6.21093e-01
6.52900e+01 7.39354e+01 6.21114e-01
6.53000e+01 7.39291e+01 6.21135e-01
6.53100e+01 7.39229e+01 6.21155e-01
6.53200e+01 7.39167e+01 6.21175e-01
6.53300e+01 7.39105e+01 6.21195e-01
6.53400e+01 7.39043e+01 6.21213e-01
6.53500e+01 7.38981e+01 6.21232e-01
6.53600e+01 7.38919e+01 6.21250e-01
6.53700e+01 7.38857e+01 6.21268e-01
6.53800e+01 7.38794e+01 6.21285e-01
6.53900e+01 7.38732e+01 6.21302e-01
6.54000e+01 7.38670e+01 6.21318e-01
6.54100e+01 7.38608e+01 6.21334e-01
6.54200e+01 7.38546e+01 6.21349e-01
6.54300e+01 7.38484e+01 6.21364e-01
6.54400e+01 7.38422e+01 6.21379e-01
6.54500e+01 7.38360e+01 6.21393e-01
6.54600e+01 7.38297e+01 6.21406e-01
6.54700e+01 7.38235e+01 6.21419e-01
6.54800e+01 7.38173e+01 6.21432e-01
6.54900e+01 7.38111e+01 6.21445e-01
6.55000e+01 7.38049e+01 6.21456e-01
6.55100e+01 7.37987e+01 6.21468e-01
6.55200e+01 7.37925e+01 6.21480e-01
6.55300e+01 7.37862e+01 6.21493e-01
6.55400e+01 7.37800e+01 6.21505e-01
6.55500e+01 7.37738e+01 6.21518e-01
6.55600e+01 7.37676e+01 6.21531e-01
6.55700e+01 7.37614e+01 6.21544e-01
6.55800e+01 7.37552e+01 6.21558e-01
6.55900e+01 7.37489e+01 6.21571e-01
6.56000e+01 7.37427e+01 6.21585e-01
6.56100e+01 7.37365e+01 6.21600e-01
6.56200e+01 7.37303e+01 6.21614e-01
6.56300e+01 7.37241e+01 6.21629e-01
6.56400e+01 7.37179e+01 6.21644e-01
6.56500e+01 7.37117e+01 6.21659e-01
6.56600e+01 7.37054e+01 6.21675e-01
6.56700e+01 7.36992e+01 6.21690e-01
6.56800e+01 7.36930e+01 6.21706e-01
6.56900e+01 7.36868e+01 6.21723e-01
6.57000e+01 7.36806e+01 6.21739e-01
6.57100e+01 7.36743e+01 6.21756e-01
6.57200e+01 7.36681e+01 6.21773e-01
6.57300e+01 7.36619e+01 6.21790e-01
6.57400e+01 7.36557e+01 6.21807e-01
6.57500e+01 7.36495e+01 6.21825e-01
6.57600e+01 7.36433e+01 6.21843e-01
6.57700e+01 7.36370e+01 6.21861e-01
6.57800e+01 7.36308e+01 6.21880e-01
6.57900e+01 7.36246e+01 6.21898e-01
6.58000e+01 7.36184e+01 6.21917e-01
6.58100e+01 7.36122e+01 6.21937e-01
6.58200e+01 7.36059e+01 6.21956e-01
6.58300e+01 7.35997e+01 6.21976e-01
6.58400e+01 7.35935e+01 6.21996e-01
6.58500e+01 7.35873e+01 6.22016e-01
6.58600e+01 7.35811e+01 6.22036e-01
6.58700e+01 7.35748e+01 6.22057e-01
6.58800e+01 7.35686e+01 6.22078e-01
6.58900e+01 7.35624e+01 6.22099e-01
6.59000e+01 7.35562e+01 6.22121e-01
6.59100e+01 7.35500e+01 6.22142e-01
6.59200e+01 7.35437e+01 6.22164e-01
6.59300e+01 7.35375e+01 6.22186e-01
6.59400e+01 7.35313e+01 6.22209e-01
6.59500e+01 7.35251e+01 6.22231e-01
6.59600e+01 7.35188e+01 6.22254e-01
6.59700e+01 7.35126e+01 6.22277e-01
6.59800e+01 7.35064e+01 6.22301e-01
6.59900e+01 7.35002e+01 6.22325e-01
6.60000e+01 7.34940e+01 6.22348e-01
6.60100e+01 7.34877e+01 6.22373e-01
6.60200e+01 7.34815e+01 6.22397e-01
6.60300e+01 7.34753e+01 6.22422e-01
6.60400e+01 7.34691e+01 6.22446e-01
6.60500e+01 7.34628e+01 6.22472e-01
6.60600e+01 7.34566e+01 6.22497e-01
6.60700e+01 7.34504e+01 6.22523e-01
6.60800e+01 7.34442e+01 6.22549e-01
6.60900e+01 7.34379e+01 6.22575e-01
6.61000e+01 7.34317e+01 6.22601e-01
6.61100e+01 7.34255e+01 6.22628e-01
6.61200e+01 7.34193e+01 6.22655e-01
6.61300e+01 7.34130e+01 6.22682e-01
6.61400e+01 7.34068e+01 6.22709e-01
6.61500e+01 7.34006e+01 6.22737e-01
6.61600e+01 7.33943e+01 6.22764e-01
6.61700e+01 7.33881e+01 6.22793e-01
6.61800e+01 7.33819e+01 6.22821e-01
6.61900e+01 7.33757e+01 6.22850e-01
6.62000e+01 7.33694e+01 6.22878e-01
6.62100e+01 7.33632e+01 6.22907e-01
6.62200e+01 7.33570e+01 6.22937e-01
6.62300e+01 7.33507e+01 6.22966e-01
6.62400e+01 7.33445e+01 6.22996e-01
6.62500e+01 7.33383e+01 6.23026e-01
6.62600e+01 7.33321e+01 6.23057e-01
6.62700e+01 7.33258e+01 6.23087e-01
6.62800e+01 7.33196e+01 6.23118e-01
6.62900e+01 7.33134e+01 6.23149e-01
6.63000e+01 7.33071e+01 6.23180e-01
6.63100e+01 7.33009e+01 6.23212e-01
6.63200e+01 7.32947e+01 6.23244e-01
6.63300e+01 7.32884e+01 6.23276e-01
6.63400e+01 7.32822e+01 6.23308e-01
6.63500e+01 7.32760e+01 6.23341e-01
6.63600e+01 7.32697e+01 6.23374e-01
6.63700e+01 7.32635e+01 6.23407e-01
6.63800e+01 7.32573e+01 6.23440e-01
6.63900e+01 7.32510e+01 6.23473e-01
6.64000e+01 7.32448e+01 6.23507e-01
6.64100e+01 7.32386e+01 6.23541e-01
6.64200e+01 7.32323e+01 6.23576e-01
6.64300e+01 7.32261e+01 6.23610e-01
6.64400e+01 7.32199e+01 6.23645e-01
6.64500e+01 7.32136e+01 6.23680e-01
6.64600e+01 7.32074e+01 6.23715e-01
6.64700e+01 7.32011e+01 6.23751e-01
6.64800e+01 7.31949e+01 6.23787e-01
6.64900e+01 7.31887e+01 6.23823e-01
6.65000e+01 7.31824e+01 6.23859e-01
6.65100e+01 7.31762e+01 6.23895e-01
6.65200e+01 7.31700e+01 6.23931e-01
6.65300e+01 7.31637e+01 6.23968e-01
6.65400e+01 7.31575e+01 6.24004e-01
6.65500e+01 7.31512e+01 6.24040e-01
6.65600e+01 7.31450e+01 6.24076e-01
6.65700e+01 7.31388e+01 6.24112e-01
6.65800e+01 7.31325e+01 6.24148e-01
6.65900e+01 7.31263e+01 6.24184e-01
6.66000e+01 7.31200e+01 6.24219e-01
6.66100e+01 7.31138e+01 6.24255e-01
6.66200e+01 7.31075e+01 6.24291e-01
6.66300e+01 7.31013e+01 6.24326e-01
6.66400e+01 7.30951e+01 6.24362e-01
6.66500e+01 7.30888e+01 6.24397e-01
6.66600e+01 7.30826e+01 6.24432e-01
6.66700e+01 7.30763e+01 6.24468e-01
6.66800e+01 7.30701e+01 6.24503e-01
6.66900e+01 7.30638e+01 6.24538e-01
6.67000e+01 7.30576e+01 6.24573e-01
6.67100e+01 7.30513e+01 6.24608e-01
6.67200e+01 7.30451e+01 6.24643e-01
6.67300e+01 7.30388e+01 6.24678e-01
6.67400e+01 7.30326e+01 6.24713e-01
6.67500e+01 7.30264e+01 6.24747e-01
6.67600e+01 7.30201e+01 6.24782e-01
6.67700e+01 7.30139e+01 6.24817e-01
6.67800e+01 7.30076e+01 6.24851e-01
6.67900e+01 7.30014e+01 6.24886e-01
6.68000e+01 7.29951e+01 6.24920e-01
6.68100e+01 7.29889e+01 6.24954e-01
6.68200e+01 7.29826e+01 6.24989e-01
6.68300e+01 7.29764e+01 6.25023e-01
6.68400e+01 7.29701e+01 6.25057e-01
6.68500e+01 7.29639e+01 6.25091e-01
6.68600e+01 7.29576e+01 6.25125e-01
6.68700e+01 7.29514e+01 6.25159e-01
6.68800e+01 7.29451e+01 6.25193e-01
6.68900e+01 7.29389e+01 6.25226e-01
6.69000e+01 7.29326e+01 6.25260e-01
6.69100e+01 7.29264e+01 6.25294e-01
6.69200e+01 7.29201e+01 6.25327e-01
6.69300e+01 7.29138e+01 6.25361e-01
6.69400e+01 7.29076e+01 6.25394e-01
6.69500e+01 7.29013e+01 6.25428e-01
6.69600e+01 7.28951e+01 6.25461e-01
6.69700e+01 7.28888e+01 6.25494e-01
6.69800e+01 7.28826e+01 6.25527e-01
6.69900e+01 7.28763e+01 6.25560e-01
6.70000e+01 7.28701e+01 6.25593e-01
6.70100e+01 7.28638e+01 6.25626e-01
6.70200e+01 7.28575e+01 6.25659e-01
6.70300e+01 7.28513e+01 6.25692e-01
6.70400e+01 7.28450e+01 6.25725e-01
6.70500e+01 7.28388e+01 6.25758e-01
6.70600e+01 7.28325e+01 6.25790e-01
6.70700e+01 7.28263e+01 6.25823e-01
6.70800e+01 7.28200e+01 6.25855e-01
6.70900e+01 7.28137e+01 6.25888e-01
6.71000e+01 7.28075e+01 6.25920e-01
6.71100e+01 7.28012e+01 6.25952e-01
6.71200e+01 7.27950e+01 6.25984e-01
6.71300e+01 7.27887e+01 6.26017e-01
6.71400e+01 7.27824e+01 6.26049e-01
6.71500e+01 7.27762e+01 6.26081e-01
6.71600e+01 7.27699e+01 6.26113e-01
6.71700e+01 7.27637e+01 6.26144e-01
6.71800e+01 7.27574e+01 6.26176e-01
6.71900e+01 7.27511e+01 6.26208e-01
6.72000e+01 7.27449e+01 6.26240e-01
6.72100e+01 7.27386e+01 6.26271e-01
6.72200e+01 7.27324e+01 6.26303e-01
6.72300e+01 7.27261e+01 6.26334e-01
6.72400e+01 7.27198e+01 6.26366e-01
6.72500e+01 7.27136e+01 6.26397e-01
6.72600e+01 7.27073e+01 6.26428e-01
6.72700e+01 7.27010e+01 6.26459e-01
6.72800e+01 7.26948e+01 6.26491e-01
6.72900e+01 7.26885e+01 6.26522e-01
6.73000e+01 7.26822e+01 6.26553e-01
6.73100e+01 7.26760e+01 6.26584e-01
6.73200e+01 7.26697e+01 6.26614e-01
6.73300e+01 7.26634e+01 6.26645e-01
6.73400e+01 7.26572e+01 6.26676e-01
6.73500e+01 7.26509e+01 6.26706e-01
6.73600e+01 7.26446e+01 6.26737e-01
6.73700e+01 7.26384e+01 6.26768e-01
6.73800e+01 7.26321e+01 6.26798e-01
6.73900e+01 7.26258e+01 6.26828e-01
6.74000e+01 7.26196e+01 6.26859e-01
6.74100e+01 7.26133e+01 6.26889e-01
6.74200e+01 7.26070e+01 6.26919e-01
6.74300e+01 7.26008e+01 6.26949e-01
6.74400e+01 7.25945e+01 6.26979e-01
6.74500e+01 7.25882e+01 6.27009e-01
6.74600e+01 7.25820e+01 6.27039e-01
6.74700e+01 7.25757e+01 6.27069e-01
6.74800e+01 7.25694e+01 6.27099e-01
6.74900e+01 7.25631e+01 6.27128e-01
6.75000e+01 7.25569e+01 6.27158e-01
6.75100e+01 7.25506e+01 6.27188e-01
6.75200e+01 7.25443e+01 6.27217e-01
6.75300e+01 7.25381e+01 6.27247e-01
6.75400e+01 7.25318e+01 6.27277e-01
6.75500e+01 7.25255e+01 6.27307e-01
6.75600e+01 7.25192e+01 6.27337e-01
6.75700e+01 7.25130e+01 6.27367e-01
6.75800e+01 7.25067e+01 6.27397e-01
6.75900e+01 7.25004e+01 6.27428e-01
6.76000e+01 7.24941e+01 6.27458e-01
6.76100e+01 7.24879e+01 6.27489e-01
6.76200e+01 7.24816e+01 6.27519e-01
6.76300e+01 7.24753e+01 6.27550e-01
6.76400e+01 7.24690e+01 6.27581e-01
6.76500e+01 7.24628e+01 6.27611e-01
6.76600e+01 7.24565e+01 6.27642e-01
6.76700e+01 7.24502e+01 6.27673e-01
6.76800e+01 7.24439e+01 6.27704e-01
6.76900e+01 7.24377e+01 6.27736e-01
6.77000e+01 7.24314e+01 6.27767e-01
6.77100e+01 7.24251e+01 6.27798e-01
6.77200e+01 7.24188e+01 6.27830e-01
6.77300e+01 7.24125e+01 6.27861e-01
6.77400e+01 7.24063e+01 6.27893e-01
6.77500e+01 7.24000e+01 6.27924e-01
6.77600e+01 7.23937e+01 6.27956e-01
6.77700e+01 7.23874e+01 6.27988e-01
6.77800e+01 7.23811e+01 6.28020e-01
6.77900e+01 7.23749e+01 6.28052e-01
6.78000e+01 7.23686e+01 6.28084e-01
6.78100e+01 7.23623e+01 6.28116e-01
6.78200e+01 7.23560e+01 6.28148e-01
6.78300e+01 7.23497e+01 6.28181e-01
6.78400e+01 7.23435e+01 6.28213e-01
6.78500e+01 7.23372e+01 6.28246e-01
6.78600e+01 7.23309e+01 6.28278e-01
6.78700e+01 7.23246e+01 6.28311e-01
6.78800e+01 7.23183e+01 6.28344e-01
6.78900e+01 7.23120e+01 6.28377e-01
6.79000e+01 7.23058e+01 6.28410e-01
6.79100e+01 7.22995e+01 6.28443e-01
6.79200e+01 7.22932e+01 6.28476e-01
6.79300e+01 7.22869e+01 6.28509e-01
6.79400e+01 7.22806e+01 6.28542e-01
6.79500e+01 7.22743e+01 6.28575e-01
6.79600e+01 7.22680e+01 6.28609e-01
6.79700e+01 7.22618e+01 6.28642e-01
6.79800e+01 7.22555e+01 6.28676e-01
6.79900e+01 7.22492e+01 6.28710e-01
6.80000e+01 7.22429e+01 6.28744e-01
6.80100e+01 7.22366e+01 6.28777e-01
6.80200e+01 7.22303e+01 6.28811e-01
6.80300e+01 7.22240e+01 6.28845e-01
6.80400e+01 7.22177e+01 6.28880e-01
6.80500e+01 7.22115e+01 6.28914e-01
6.80600e+01 7.22052e+01 6.28948e-01
6.80700e+01 7.21989e+01 6.28982e-01
6.80800e+01 7.21926e+01 6.29017e-01
6.80900e+01 7.21863e+01 6.29051e-01
6.81000e+01 7.21800e+01 6.29086e-01
6.81100e+01 7.21737e+01 6.29121e-01
6.81200e+01 7.21674e+01 6.29156e-01
6.81300e+01 7.21611e+01 6.29190e-01
6.81400e+01 7.21548e+01 6.29225e-01
6.81500e+01 7.21486e+01 6.29260e-01
6.81600e+01 7.21423e+01 6.29296e-01
6.81700e+01 7.21360e+01 6.29331e-01
6.81800e+01 7.21297e+01 6.29366e-01
6.81900e+01 7.21234e+01 6.29402e-01
6.82000e+01 7.21171e+01 6.29437e-01
6.82100e+01 7.21108e+01 6.29473e-01
6.82200e+01 7.21045e+01 6.29508e-01
6.82300e+01 7.20982e+01 6.29544e-01
6.82400e+01 7.20919e+01 6.29580e-01
6.82500e+01 7.20856e+01 6.29616e-01
6.82600e+01 7.20793e+01 6.29652e-01
6.82700e+01 7.20730e+01 6.29688e-01
6.82800e+01 7.20667e+01 6.29724e-01
6.82900e+01 7.20604e+01 6.29760e-01
6.83000e+01 7.20541e+01 6.29796e-01
6.83100e+01 7.20478e+01 6.29833e-01
6.83200e+01 7.20415e+01 6.29869e-01
6.83300e+01 7.20352e+01 6.29906e-01
6.83400e+01 7.20289e+01 6.29943e-01
6.83500e+01 7.20226e+01 6.29979e-01
6.83600e+01 7.20163e+01 6.30016e-01
6.83700e+01 7.20100e+01 6.30053e-01
6.83800e+01 7.20037e+01 6.30090e-01
6.83900e+01 7.19974e+01 6.30127e-01
6.84000e+01 7.19911e+01 6.30164e-01
6.84100e+01 7.19848e+01 6.30202e-01
6.84200e+01 7.19785e+01 6.30239e-01
6.84300e+01 7.19722e+01 6.30276e-01
6.84400e+01 7.19659e+01 6.30314e-01
6.84500e+01 7.19596e+01 6.30352e-01
6.84600e+01 7.19533e+01 6.30389e-01
6.84700e+01 7.19470e+01 6.30427e-01
6.84800e+01 7.19407e+01 6.30465e-01
6.84900e+01 7.19344e+01 6.30503e-01
6.85000e+01 7.19281e+01 6.30541e-01
6.85100e+01 7.19218e+01 6.30579e-01
6.85200e+01 7.19155e+01 6.30617e-01
6.85300e+01 7.19092e+01 6.30654e-01
6.85400e+01 7.19029e+01 6.30692e-01
6.85500e+01 7.18966e+01 6.30729e-01
6.85600e+01 7.18902e+01 6.30766e-01
6.85700e+01 7.18839e+01 6.30803e-01
6.85800e+01 7.18776e+01 6.30840e-01
6.85900e+01 7.18713e+01 6.30877e-01
6.86000e+01 7.18650e+01 6.30914e-01
6.86100e+01 7.18587e+01 6.30950e-01
6.86200e+01 7.18524e+01 6.30987e-01
6.86300e+01 7.18461e+01 6.31023e-01
6.86400e+01 7.18398e+01 6.31059e-01
6.86500e+01 7.18335e+01 6.31095e-01
6.86600e+01 7.18272e+01 6.31130e-01
6.86700e+01 7.18208e+01 6.31166e-01
6.86800e+01 7.18145e+01 6.31201e-01
6.86900e+01 7.18082e+01 6.31237e-01
6.87000e+01 7.18019e+01 6.31272e-01
6.87100e+01 7.17956e+01 6.31307e-01
6.87200e+01 7.17893e+01 6.31342e-01
6.87300e+01 7.17830e+01 6.31376e-01
6.87400e+01 7.17767e+01 6.31411e-01
6.87500e+01 7.17703e+01 6.31445e-01
6.87600e+01 7.17640e+01 6.31479e-01
6.87700e+01 7.17577e+01 6.31513e-01
6.87800e+01 7.17514e+01 6.31547e-01
6.87900e+01 7.17451e+01 6.31581e-01
6.88000e+01 7.17388e+01 6.31615e-01
6.88100e+01 7.17324e+01 6.31648e-01
6.88200e+01 7.17261e+01 6.31682e-01
6.88300e+01 7.17198e+01 6.31715e-01
6.88400e+01 7.17135e+01 6.31748e-01
6.88500e+01 7.17072e+01 6.31781e-01
6.88600e+01 7.17009e+01 6.31813e-01
6.88700e+01 7.16945e+01 6.31846e-01
6.88800e+01 7.16882e+01 6.31878e-01
6.88900e+01 7.16819e+01 6.31911e-01
6.89000e+01 7.16756e+01 6.31943e-01
6.89100e+01 7.16693e+01 6.31975e-01
6.89200e+01 7.16629e+01 6.32006e-01
6.89300e+01 7.16566e+01 6.32038e-01
6.89400e+01 7.16503e+01 6.32070e-01
6.89500e+01 7.16440e+01 6.32101e-01
6.89600e+01 7.16377e+01 6.32132e-01
6.89700e+01 7.16313e+01 6.32163e-01
6.89800e+01 7.16250e+01 6.32194e-01
6.89900e+01 7.16187e+01 6.32225e-01
6.90000e+01 7.16124e+01 6.32256e-01
6.90100e+01 7.16061e+01 6.32286e-01
6.90200e+01 7.15997e+01 6.32316e-01
6.90300e+01 7.15934e+01 6.32346e-01
6.90400e+01 7.15871e+01 6.32376e-01
6.90500e+01 7.15808e+01 6.32406e-01
6.90600e+01 7.15744e+01 6.32436e-01
6.90700e+01 7.15681e+01 6.32466e-01
6.90800e+01 7.15618e+01 6.32495e-01
6.90900e+01 7.15555e+01 6.32524e-01
6.91000e+01 7.15491e+01 6.32553e-01
6.91100e+01 7.15428e+01 6.32582e-01
6.91200e+01 7.15365e+01 6.32611e-01
6.91300e+01 7.15302e+01 6.32640e-01
6.91400e+01 7.15238e+01 6.32668e-01
6.91500e+01 7.15175e+01 6.32697e-01
6.91600e+01 7.15112e+01 6.32725e-01
6.91700e+01 7.15048e+01 6.32753e-01
6.91800e+01 7.14985e+01 6.32781e-01
6.91900e+01 7.14922e+01 6.32808e-01
6.92000e+01 7.14859e+01 6.32836e-01
6.92100e+01 7.14795e+01 6.32863e-01
6.92200e+01 7.14732e+01 6.32891e-01
6.92300e+01 7.14669e+01 6.32918e-01
6.92400e+01 7.14605e+01 6.32945e-01
6.92500e+01 7.14542e+01 6.32972e-01
6.92600e+01 7.14479e+01 6.32998e-01
6.92700e+01 7.14416e+01 6.33025e-01
6.92800e+01 7.14352e+01 6.33051e-01
6.92900e+01 7.14289e+01 6.33078e-01
6.93000e+01 7.14226e+01 6.33104e-01
6.93100e+01 7.14162e+01 6.33130e-01
6.93200e+01 7.14099e+01 6.33155e-01
6.93300e+01 7.14036e+01 6.33181e-01
6.93400e+01 7.13972e+01 6.33206e-01
6.93500e+01 7.13909e+01 6.33232e-01
6.93600e+01 7.13846e+01 6.33257e-01
6.93700e+01 7.13782e+01 6.33282e-01
6.93800e+01 7.13719e+01 6.33307e-01
6.93900e+01 7.13656e+01 6.33332e-01
6.94000e+01 7.13592e+01 6.33356e-01
6.94100e+01 7.13529e+01 6.33381e-01
6.94200e+01 7.13466e+01 6.33405e-01
6.94300e+01 7.13402e+01 6.33429e-01
6.94400e+01 7.13339e+01 6.33453e-01
6.94500e+01 7.13276e+01 6.33477e-01
6.94600e+01 7.13212e+01 6.33501e-01
6.94700e+01 7.13149e+01 6.33524e-01
6.94800e+01 7.13086e+01 6.33547e-01
6.94900e+01 7.13022e+01 6.33571e-01
6.95000e+01 7.12959e+01 6.33594e-01
6.95100e+01 7.12896e+01 6.33617e-01
6.95200e+01 7.12832e+01 6.33640e-01
6.95300e+01 7.12769e+01 6.33663e-01
6.95400e+01 7.12705e+01 6.33687e-01
6.95500e+01 7.12642e+01 6.33710e-01
6.95600e+01 7.12579e+01 6.33733e-01
6.95700e+01 7.12515e+01 6.33757e-01
6.95800e+01 7.12452e+01 6.33781e-01
6.95900e+01 7.12389e+01 6.33805e-01
6.96000e+01 7.12325e+01 6.33829e-01
6.96100e+01 7.12262e+01 6.33853e-01
6.96200e+01 7.12198e+01 6.33877e-01
6.96300e+01 7.12135e+01 6.33901e-01
6.96400e+01 7.12072e+01 6.33925e-01
6.96500e+01 7.12008e+01 6.33950e-01
6.96600e+01 7.11945e+01 6.33974e-01
6.96700e+01 7.11882e+01 6.33999e-01
6.96800e+01 7.11818e+01 6.34024e-01
6.96900e+01 7.11755e+01 6.34048e-01
6.97000e+01 7.11691e+01 6.34073e-01
6.97100e+01 7.11628e+01 6.34098e-01
6.97200e+01 7.11564e+01 6.34123e-01
6.97300e+01 7.11501e+01 6.34149e-01
6.97400e+01 7.11438e+01 6.34174e-01
6.97500e+01 7.11374e+01 6.34199e-01
6.97600e+01 7.11311e+01 6.34225e-01
6.97700e+01 7.11247e+01 6.34250e-01
6.97800e+01 7.11184e+01 6.34276e-01
6.97900e+01 7.11121e+01 6.34302e-01
6.98000e+01 7.11057e+01 6.34328e-01
6.98100e+01 7.10994e+01 6.34354e-01
6.98200e+01 7.10930e+01 6.34380e-01
6.98300e+01 7.10867e+01 6.34406e-01
6.98400e+01 7.10803e+01 6.34432e-01
6.98500e+01 7.10740e+01 6.34459e-01
6.98600e+01 7.10676e+01 6.34485e-01
6.98700e+01 7.10613e+01 6.34512e-01
6.98800e+01 7.10550e+01 6.34538e-01
6.98900e+01 7.10486e+01 6.34565e-01
6.99000e+01 7.10423e+01 6.34592e-01
6.99100e+01 7.10359e+01 6.34619e-01
6.99200e+01 7.10296e+01 6.34646e-01
6.99300e+01 7.10232e+01 6.34673e-01
6.99400e+01 7.10169e+01 6.34700e-01
6.99500e+01 7.10105e+01 6.34728e-01
6.99600e+01 7.10042e+01 6.34755e-01
6.99700e+01 7.09978e+01 6.34783e-01
6.99800e+01 7.09915e+01 6.34810e-01
6.99900e+01 7.09851e+01 6.34838e-01
7.00000e+01 7.09788e+01 6.34866e-01
7.00100e+01 7.09724e+01 6.34894e-01
7.00200e+01 7.09661e+01 6.34922e-01
7.00300e+01 7.09597e+01 6.34950e-01
7.00400e+01 7.09534e+01 6.34978e-01
7.00500e+01 7.09470e+01 6.35007e-01
7.00600e+01 7.09407e+01 6.35035e-01
7.00700e+01 7.09343e+01 6.35064e-01
7.00800e+01 7.09280e+01 6.35092e-01
7.00900e+01 7.09216e+01 6.35121e-01
7.01000e+01 7.09153e+01 6.35150e-01
7.01100e+01 7.09089e+01 6.35179e-01
7.01200e+01 7.09026e+01 6.35208e-01
7.01300e+01 7.08962e+01 6.35237e-01
7.01400e+01 7.08899e+01 6.35266e-01
7.01500e+01 7.08835e+01 6.35295e-01
7.01600e+01 7.08772e+01 6.35325e-01
7.01700e+01 7.08708e+01 6.35354e-01
7.01800e+01 7.08645e+01 6.35384e-01
7.01900e+01 7.08581e+01 6.35414e-01
7.02000e+01 7.08518e+01 6.35444e-01
7.02100e+01 7.08454e+01 6.35473e-01
7.02200e+01 7.08391e+01 6.35503e-01
7.02300e+01 7.08327e+01 6.35534e-01
7.02400e+01 7.08263e+01 6.35564e-01
7.02500e+01 7.08200e+01 6.35594e-01
7.02600e+01 7.08136e+01 6.35624e-01
7.02700e+01 7.08073e+01 6.35655e-01
7.02800e+01 7.08009e+01 6.35685e-01
7.02900e+01 7.07946e+01 6.35716e-01
7.03000e+01 7.07882e+01 6.35747e-01
7.03100e+01 7.07818e+01 6.35778e-01
7.03200e+01 7.07755e+01 6.35809e-01
7.03300e+01 7.07691e+01 6.35840e-01
7.03400e+01 7.07628e+01 6.35871e-01
7.03500e+01 7.07564e+01 6.35902e-01
7.03600e+01 7.07501e+01 6.35934e-01
7.03700e+01 7.07437e+01 6.35965e-01
7.03800e+01 7.07373e+01 6.35997e-01
7.03900e+01 7.07310e+01 6.36028e-01
7.04000e+01 7.07246e+01 6.36060e-01
7.04100e+01 7.07182e+01 6.36092e-01
7.04200e+01 7.07119e+01 6.36124e-01
7.04300e+01 7.07055e+01 6.36156e-01
7.04400e+01 7.06992e+01 6.36188e-01
7.04500e+01 7.06928e+01 6.36220e-01
7.04600e+01 7.06864e+01 6.36253e-01
7.04700e+01 7.06801e+01 6.36285e-01
7.04800e+01 7.06737e+01 6.36318e-01
7.04900e+01 7.06674e+01 6.36350e-01
7.05000e+01 7.06610e+01 6.36383e-01
7.05100e+01 7.06546e+01 6.36416e-01
7.05200e+01 7.06483e+01 6.36449e-01
7.05300e+01 7.06419e+01 6.36482e-01
7.05400e+01 7.06355e+01 6.36515e-01
7.05500e+01 7.06292e+01 6.36548e-01
7.05600e+01 7.06228e+01 6.36581e-01
7.05700e+01 7.06164e+01 6.36614e-01
7.05800e+01 7.06101e+01 6.36647e-01
7.05900e+01 7.06037e+01 6.36681e-01
7.06000e+01 7.05973e+01 6.36714e-01
7.06100e+01 7.05910e+01 6.36747e-01
7.06200e+01 7.05846e+01 6.36781e-01
7.06300e+01 7.05782e+01 6.36814e-01
7.06400e+01 7.05719e+01 6.36848e-01
7.06500e+01 7.05655e+01 6.36882e-01
7.06600e+01 7.05591e+01 6.36915e-01
7.06700e+01 7.05528e+01 6.36949e-01
7.06800e+01 7.05464e+01 6.36983e-01
7.06900e+01 7.05400e+01 6.37017e-01
7.07000e+01 7.05336e+01 6.37051e-01
7.07100e+01 7.05273e+01 6.37085e-01
7.07200e+01 7.05209e+01 6.37119e-01
7.07300e+01 7.05145e+01 6.37153e-01
7.07400e+01 7.05082e+01 6.37187e-01
7.07500e+01 7.05018e+01 6.37221e-01
7.07600e+01 7.04954e+01 6.37256e-01
7.07700e+01 7.04890e+01 6.37290e-01
7.07800e+01 7.04827e+01 6.37324e-01
7.07900e+01 7.04763e+01 6.37359e-01
7.08000e+01 7.04699e+01 6.37393e-01
7.08100e+01 7.04635e+01 6.37428e-01
7.08200e+01 7.04572e+01 6.37463e-01
7.08300e+01 7.04508e+01 6.37497e-01
7.08400e+01 7.04444e+01 6.37532e-01
7.08500e+01 7.04380e+01 6.37567e-01
7.08600e+01 7.04317e+01 6.37602e-01
7.08700e+01 7.04253e+01 6.37637e-01
7.08800e+01 7.04189e+01 6.37672e-01
7.08900e+01 7.04125e+01 6.37707e-01
7.09000e+01 7.04062e+01 6.37742e-01
7.09100e+01 7.03998e+01 6.37777e-01
7.09200e+01 7.03934e+01 6.37812e-01
7.09300e+01 7.03870e+01 6.37848e-01
7.09400e+01 7.03807e+01 6.37883e-01
7.09500e+01 7.03743e+01 6.37918e-01
7.09600e+01 7.03679e+01 6.37954e-01
7.09700e+01 7.03615e+01 6.37989e-01
7.09800e+01 7.03551e+01 6.38025e-01
7.09900e+01 7.03488e+01 6.38061e-01
7.10000e+01 7.03424e+01 6.38096e-01
7.10100e+01 7.03360e+01 6.38132e-01
7.10200e+01 7.03296e+01 6.38168e-01
7.10300e+01 7.03232e+01 6.38204e-01
7.10400e+01 7.03168e+01 6.38240e-01
7.10500e+01 7.03105e+01 6.38276e-01
7.10600e+01 7.03041e+01 6.38312e-01
7.10700e+01 7.02977e+01 6.38348e-01
7.10800e+01 7.02913e+01 6.38384e-01
7.10900e+01 7.02849e+01 6.38421e-01
7.11000e+01 7.02785e+01 6.38457e-01
7.11100e+01 7.02722e+01 6.38493e-01
7.11200e+01 7.02658e+01 6.38530e-01
7.11300e+01 7.02594e+01 6.38566e-01
7.11400e+01 7.02530e+01 6.38603e-01
7.11500e+01 7.02466e+01 6.38639e-01
7.11600e+01 7.02402e+01 6.38676e-01
7.11700e+01 7.02338e+01 6.38713e-01
7.11800e+01 7.02275e+01 6.38749e-01
7.11900e+01 7.02211e+01 6.38786e-01
7.12000e+01 7.02147e+01 6.38823e-01
7.12100e+01 7.02083e+01 6.38860e-01
7.12200e+01 7.02019e+01 6.38897e-01
7.12300e+01 7.01955e+01 6.38934e-01
7.12400e+01 7.01891e+01 6.38971e-01
7.12500e+01 7.01827e+01 6.39009e-01
7.12600e+01 7.01763e+01 6.39046e-01
7.12700e+01 7.01700e+01 6.39083e-01
7.12800e+01 7.01636e+01 6.39121e-01
7.12900e+01 7.01572e+01 6.39158e-01
7.13000e+01 7.01508e+01 6.39195e-01
7.13100e+01 7.01444e+01 6.39233e-01
7.13200e+01 7.01380e+01 6.39271e-01
7.13300e+01 7.01316e+01 6.39308e-01
7.13400e+01 7.01252e+01 6.39346e-01
7.13500e+01 7.01188e+01 6.39384e-01
7.13600e+01 7.01124e+01 6.39422e-01
7.13700e+01 7.01060e+01 6.39460e-01
7.13800e+01 7.00996e+01 6.39498e-01
7.13900e+01 7.00932e+01 6.39536e-01
7.14000e+01 7.00868e+01 6.39574e-01
7.14100e+01 7.00804e+01 6.39612e-01
7.14200e+01 7.00741e+01 6.39650e-01
7.14300e+01 7.00677e+01 6.39688e-01
7.14400e+01 7.00613e+01 6.39727e-01
7.14500e+01 7.00549e+01 6.39765e-01
7.14600e+01 7.00485e+01 6.39803e-01
7.14700e+01 7.00421e+01 6.39842e-01
7.14800e+01 7.00357e+01 6.39880e-01
7.14900e+01 7.00293e+01 6.39919e-01
7.15000e+01 7.00229e+01 6.39958e-01
7.15100e+01 7.00165e+01 6.39996e-01
7.15200e+01 7.00101e+01 6.40035e-01
7.15300e+01 7.00037e+01 6.40073e-01
7.15400e+01 6.99973e+01 6.40111e-01
7.15500e+01 6.99909e+01 6.40149e-01
7.15600e+01 6.99845e+01 6.40186e-01
7.15700e+01 6.99781e+01 6.40223e-01
7.15800e+01 6.99717e+01 6.40260e-01
7.15900e+01 6.99653e+01 6.40297e-01
7.16000e+01 6.99589e+01 6.40334e-01
7.16100e+01 6.99524e+01 6.40370e-01
7.16200e+01 6.99460e+01 6.40407e-01
7.16300e+01 6.99396e+01 6.40443e-01
7.16400e+01 6.99332e+01 6.40479e-01
7.16500e+01 6.99268e+01 6.40514e-01
7.16600e+01 6.99204e+01 6.40549e-01
7.16700e+01 6.99140e+01 6.40585e-01
7.16800e+01 6.99076e+01 6.40620e-01
7.16900e+01 6.99012e+01 6.40654e-01
7.17000e+01 6.98948e+01 6.40689e-01
7.17100e+01 6.98884e+01 6.40723e-01
7.17200e+01 6.98820e+01 6.40757e-01
7.17300e+01 6.98756e+01 6.40791e-01
7.17400e+01 6.98692e+01 6.40825e-01
7.17500e+01 6.98628e+01 6.40858e-01
7.17600e+01 6.98564e+01 6.40892e-01
7.17700e+01 6.98499e+01 6.40925e-01
7.17800e+01 6.98435e+01 6.40957e-01
7.17900e+01 6.98371e+01 6.40990e-01
7.18000e+01 6.98307e+01 6.41022e-01
7.18100e+01 6.98243e+01 6.41054e-01
7.18200e+01 6.98179e+01 6.41086e-01
7.18300e+01 6.98115e+01 6.41118e-01
7.18400e+01 6.98051e+01 6.41150e-01
7.18500e+01 6.97987e+01 6.41181e-01
7.18600e+01 6.97922e+01 6.41212e-01
7.18700e+01 6.97858e+01 6.41243e-01
7.18800e+01 6.97794e+01 6.41274e-01
7.18900e+01 6.97730e+01 6.41304e-01
7.19000e+01 6.97666e+01 6.41334e-01
7.19100e+01 6.97602e+01 6.41364e-01
7.19200e+01 6.97538e+01 6.41394e-01
7.19300e+01 6.97474e+01 6.41424e-01
7.19400e+01 6.97409e+01 6.41453e-01
7.19500e+01 6.97345e+01 6.41482e-01
7.19600e+01 6.97281e+01 6.41511e-01
7.19700e+01 6.97217e+01 6.41540e-01
7.19800e+01 6.97153e+01 6.41568e-01
7.19900e+01 6.97089e+01 6.41597e-01
7.20000e+01 6.97024e+01 6.41625e-01
7.20100e+01 6.96960e+01 6.41653e-01
7.20200e+01 6.96896e+01 6.41680e-01
7.20300e+01 6.96832e+01 6.41708e-01
7.20400e+01 6.96768e+01 6.41735e-01
7.20500e+01 6.96704e+01 6.41762e-01
7.20600e+01 6.96639e+01 6.41789e-01
7.20700e+01 6.96575e+01 6.41816e-01
7.20800e+01 6.96511e+01 6.41842e-01
7.20900e+01 6.96447e+01 6.41868e-01
7.21000e+01 6.96383e+01 6.41894e-01
7.21100e+01 6.96319e+01 6.41920e-01
7.21200e+01 6.96254e+01 6.41945e-01
7.21300e+01 6.96190e+01 6.41971e-01
7.21400e+01 6.96126e+01 6.41996e-01
7.21500e+01 6.96062e+01 6.42021e-01
7.21600e+01 6.95998e+01 6.42045e-01
7.21700e+01 6.95933e+01 6.42070e-01
7.21800e+01 6.95869e+01 6.42094e-01
7.21900e+01 6.95805e+01 6.42118e-01
7.22000e+01 6.95741e+01 6.42142e-01
7.22100e+01 6.95676e+01 6.42165e-01
7.22200e+01 6.95612e+01 6.42189e-01
7.22300e+01 6.95548e+01 6.42212e-01
7.22400e+01 6.95484e+01 6.42235e-01
7.22500e+01 6.95420e+01 6.42257e-01
7.22600e+01 6.95355e+01 6.42280e-01
7.22700e+01 6.95291e+01 6.42302e-01
7.22800e+01 6.95227e+01 6.42324e-01
7.22900e+01 6.95163e+01 6.42346e-01
7.23000e+01 6.95098e+01 6.42368e-01
7.23100e+01 6.95034e+01 6.42389e-01
7.23200e+01 6.94970e+01 6.42411e-01
7.23300e+01 6.94906e+01 6.42432e-01
7.23400e+01 6.94841e+01 6.42452e-01
7.23500e+01 6.94777e+01 6.42473e-01
7.23600e+01 6.94713e+01 6.42493e-01
7.23700e+01 6.94649e+01 6.42514e-01
7.23800e+01 6.94584e+01 6.42534e-01
7.23900e+01 6.94520e+01 6.42553e-01
7.24000e+01 6.94456e+01 6.42573e-01
7.24100e+01 6.94392e+01 6.42592e-01
7.24200e+01 6.94327e+01 6.42611e-01
7.24300e+01 6.94263e+01 6.42630e-01
7.24400e+01 6.94199e+01 6.42649e-01
7.24500e+01 6.94135e+01 6.42667e-01
7.24600e+01 6.94070e+01 6.42685e-01
7.24700e+01 6.94006e+01 6.42703e-01
7.24800e+01 6.93942e+01 6.42721e-01
7.24900e+01 6.93878e+01 6.42739e-01
7.25000e+01 6.93813e+01 6.42756e-01
7.25100e+01 6.93749e+01 6.42774e-01
7.25200e+01 6.93685e+01 6.42791e-01
7.25300e+01 6.93620e+01 6.42810e-01
7.25400e+01 6.93556e+01 6.42828e-01
7.25500e+01 6.93492e+01 6.42847e-01
7.25600e+01 6.93428e+01 6.42867e-01
7.25700e+01 6.93363e+01 6.42886e-01
7.25800e+01 6.93299e+01 6.42906e-01
7.25900e+01 6.93235e+01 6.42927e-01
7.26000e+01 6.93170e+01 6.42948e-01
7.26100e+01 6.93106e+01 6.42969e-01
7.26200e+01 6.93042e+01 6.42991e-01
7.26300e+01 6.92978e+01 6.43013e-01
7.26400e+01 6.92913e+01 6.43035e-01
7.26500e+01 6.92849e+01 6.43058e-01
7.26600e+01 6.92785e+01 6.43081e-01
7.26700e+01 6.92720e+01 6.43104e-01
7.26800e+01 6.92656e+01 6.43128e-01
7.26900e+01 6.92592e+01 6.43153e-01
7.27000e+01 6.92527e+01 6.43177e-01
7.27100e+01 6.92463e+01 6.43202e-01
7.27200e+01 6.92399e+01 6.43228e-01
7.27300e+01 6.92334e+01 6.43253e-01
7.27400e+01 6.92270e+01 6.43280e-01
7.27500e+01 6.92206e+01 6.43306e-01
7.27600e+01 6.92141e+01 6.43333e-01
7.27700e+01 6.92077e+01 6.43360e-01
7.27800e+01 6.92013e+01 6.43388e-01
7.27900e+01 6.91948e+01 6.43416e-01
7.28000e+01 6.91884e+01 6.43444e-01
7.28100e+01 6.91820e+01 6.43473e-01
7.28200e+01 6.91755e+01 6.43502e-01
7.28300e+01 6.91691e+01 6.43532e-01
7.28400e+01 6.91627e+01 6.43562e-01
7.28500e+01 6.91562e+01 6.43592e-01
7.28600e+01 6.91498e+01 6.43623e-01
7.28700e+01 6.91434e+01 6.43654e-01
7.28800e+01 6.91369e+01 6.43685e-01
7.28900e+01 6.91305e+01 6.43717e-01
7.29000e+01 6.91241e+01 6.43750e-01
7.29100e+01 6.91176e+01 6.43782e-01
7.29200e+01 6.91112e+01 6.43815e-01
7.29300e+01 6.91047e+01 6.43848e-01
7.29400e+01 6.90983e+01 6.43882e-01
7.29500e+01 6.90919e+01 6.43916e-01
7.29600e+01 6.90854e+01 6.43951e-01
7.29700e+01 6.90790e+01 6.43986e-01
7.29800e+01 6.90725e+01 6.44021e-01
7.29900e+01 6.90661e+01 6.44056e-01
7.30000e+01 6.90597e+01 6.44092e-01
7.30100e+01 6.90532e+01 6.44129e-01
7.30200e+01 6.90468e+01 6.44166e-01
7.30300e+01 6.90403e+01 6.44203e-01
7.30400e+01 6.90339e+01 6.44240e-01
7.30500e+01 6.90274e+01 6.44278e-01
7.30600e+01 6.90210e+01 6.44316e-01
7.30700e+01 6.90146e+01 6.44355e-01
7.30800e+01 6.90081e+01 6.44394e-01
7.30900e+01 6.90017e+01 6.44434e-01
7.31000e+01 6.89952e+01 6.44473e-01
7.31100e+01 6.89888e+01 6.44513e-01
7.31200e+01 6.89823e+01 6.44554e-01
7.31300e+01 6.89759e+01 6.44595e-01
7.31400e+01 6.89694e+01 6.44636e-01
7.31500e+01 6.89630e+01 6.44678e-01
7.31600e+01 6.89566e+01 6.44720e-01
7.31700e+01 6.89501e+01 6.44762e-01
7.31800e+01 6.89437e+01 6.44805e-01
7.31900e+01 6.89372e+01 6.44848e-01
7.32000e+01 6.89308e+01 6.44892e-01
7.32100e+01 6.89243e+01 6.44936e-01
7.32200e+01 6.89179e+01 6.44980e-01
7.32300e+01 6.89114e+01 6.45025e-01
7.32400e+01 6.89050e+01 6.45070e-01
7.32500e+01 6.88985e+01 6.45115e-01
7.32600e+01 6.88921e+01 6.45161e-01
7.32700e+01 6.88856e+01 6.45207e-01
7.32800e+01 6.88792e+01 6.45254e-01
7.32900e+01 6.88727e+01 6.45301e-01
7.33000e+01 6.88663e+01 6.45348e-01
7.33100e+01 6.88598e+01 6.45396e-01
7.33200e+01 6.88533e+01 6.45444e-01
7.33300e+01 6.88469e+01 6.45493e-01
7.33400e+01 6.88404e+01 6.45542e-01
7.33500e+01 6.88340e+01 6.45591e-01
7.33600e+01 6.88275e+01 6.45640e-01
7.33700e+01 6.88211e+01 6.45690e-01
7.33800e+01 6.88146e+01 6.45741e-01
7.33900e+01 6.88082e+01 6.45792e-01
7.34000e+01 6.88017e+01 6.45843e-01
7.34100e+01 6.87952e+01 6.45894e-01
7.34200e+01 6.87888e+01 6.45946e-01
7.34300e+01 6.87823e+01 6.45998e-01
7.34400e+01 6.87759e+01 6.46051e-01
7.34500e+01 6.87694e+01 6.46104e-01
7.34600e+01 6.87629e+01 6.46157e-01
7.34700e+01 6.87565e+01 6.46211e-01
7.34800e+01 6.87500e+01 6.46265e-01
7.34900e+01 6.87435e+01 6.46320e-01
7.35000e+01 6.87371e+01 6.46375e-01
7.35100e+01 6.87306e+01 6.46430e-01
7.35200e+01 6.87242e+01 6.46484e-01
7.35300e+01 6.87177e+01 6.46539e-01
7.35400e+01 6.87112e+01 6.46593e-01
7.35500e+01 6.87048e+01 6.46646e-01
7.35600e+01 6.86983e+01 6.46699e-01
7.35700e+01 6.86918e+01 6.46752e-01
7.35800e+01 6.86854e+01 6.46805e-01
7.35900e+01 6.86789e+01 6.46857e-01
7.36000e+01 6.86724e+01 6.46909e-01
7.36100e+01 6.86659e+01 6.46961e-01
7.36200e+01 6.86595e+01 6.47012e-01
7.36300e+01 6.86530e+01 6.47063e-01
7.36400e+01 6.86465e+01 6.47113e-01
7.36500e+01 6.86401e+01 6.47163e-01
7.36600e+01 6.86336e+01 6.47213e-01
7.36700e+01 6.86271e+01 6.47263e-01
7.36800e+01 6.86206e+01 6.47312e-01
7.36900e+01 6.86142e+01 6.47361e-01
7.37000e+01 6.86077e+01 6.47409e-01
7.37100e+01 6.86012e+01 6.47457e-01
7.37200e+01 6.85948e+01 6.47505e-01
7.37300e+01 6.85883e+01 6.47553e-01
7.37400e+01 6.85818e+01 6.47600e-01
7.37500e+01 6.85753e+01 6.47647e-01
7.37600e+01 6.85688e+01 6.47693e-01
7.37700e+01 6.85624e+01 6.47739e-01
7.37800e+01 6.85559e+01 6.47785e-01
7.37900e+01 6.85494e+01 6.47830e-01
7.38000e+01 6.85429e+01 6.47876e-01
7.38100e+01 6.85365e+01 6.47920e-01
7.38200e+01 6.85300e+01 6.47965e-01
7.38300e+01 6.85235e+01 6.48009e-01
7.38400e+01 6.85170e+01 6.48053e-01
7.38500e+01 6.85105e+01 6.48096e-01
7.38600e+01 6.85041e+01 6.48139e-01
7.38700e+01 6.84976e+01 6.48182e-01
7.38800e+01 6.84911e+01 6.48224e-01
7.38900e+01 6.84846e+01 6.48266e-01
7.39000e+01 6.84781e+01 6.48308e-01
7.39100e+01 6.84716e+01 6.48349e-01
7.39200e+01 6.84652e+01 6.48390e-01
7.39300e+01 6.84587e+01 6.48431e-01
7.39400e+01 6.84522e+01 6.48471e-01
7.39500e+01 6.84457e+01 6.48511e-01
7.39600e+01 6.84392e+01 6.48551e-01
7.39700e+01 6.84327e+01 6.48590e-01
7.39800e+01 6.84262e+01 6.48629e-01
7.39900e+01 6.84198e+01 6.48668e-01
7.40000e+01 6.84133e+01 6.48706e-01
7.40100e+01 6.84068e+01 6.48744e-01
7.40200e+01 6.84003e+01 6.48782e-01
7.40300e+01 6.83938e+01 6.48819e-01
7.40400e+01 6.83873e+01 6.48856e-01
7.40500e+01 6.83808e+01 6.48893e-01
7.40600e+01 6.83743e+01 6.48929e-01
7.40700e+01 6.83679e+01 6.48965e-01
7.40800e+01 6.83614e+01 6.49001e-01
7.40900e+01 6.83549e+01 6.49036e-01
7.41000e+01 6.83484e+01 6.49071e-01
7.41100e+01 6.83419e+01 6.49105e-01
7.41200e+01 6.83354e+01 6.49140e-01
7.41300e+01 6.83289e+01 6.49174e-01
7.41400e+01 6.83224e+01 6.49207e-01
7.41500e+01 6.83159e+01 6.49240e-01
7.41600e+01 6.83094e+01 6.49273e-01
7.41700e+01 6.83029e+01 6.49306e-01
7.41800e+01 6.82965e+01 6.49338e-01
7.41900e+01 6.82900e+01 6.49370e-01
7.42000e+01 6.82835e+01 6.49401e-01
7.42100e+01 6.82770e+01 6.49433e-01
7.42200e+01 6.82705e+01 6.49463e-01
7.42300e+01 6.82640e+01 6.49494e-01
7.42400e+01 6.82575e+01 6.49524e-01
7.42500e+01 6.82510e+01 6.49554e-01
7.42600e+01 6.82445e+01 6.49583e-01
7.42700e+01 6.82380e+01 6.49613e-01
7.42800e+01 6.82315e+01 6.49641e-01
7.42900e+01 6.82250e+01 6.49670e-01
7.43000e+01 6.82185e+01 6.49698e-01
7.43100e+01 6.82120e+01 6.49726e-01
7.43200e+01 6.82055e+01 6.49753e-01
7.43300e+01 6.81990e+01 6.49780e-01
7.43400e+01 6.81925e+01 6.49807e-01
7.43500e+01 6.81860e+01 6.49834e-01
7.43600e+01 6.81795e+01 6.49860e-01
7.43700e+01 6.81730e+01 6.49886e-01
7.43800e+01 6.81665e+01 6.49911e-01
7.43900e+01 6.81600e+01 6.49936e-01
7.44000e+01 6.81535e+01 6.49961e-01
7.44100e+01 6.81470e+01 6.49985e-01
7.44200e+01 6.81405e+01 6.50009e-01
7.44300e+01 6.81340e+01 6.50033e-01
7.44400e+01 6.81275e+01 6.50056e-01
7.44500e+01 6.81210e+01 6.50079e-01
7.44600e+01 6.81145e+01 6.50102e-01
7.44700e+01 6.81080e+01 6.50125e-01
7.44800e+01 6.81015e+01 6.50147e-01
7.44900e+01 6.80950e+01 6.50168e-01
7.45000e+01 6.80885e+01 6.50190e-01
7.45100e+01 6.80820e+01 6.50211e-01
7.45200e+01 6.80755e+01 6.50232e-01
7.45300e+01 6.80690e+01 6.50254e-01
7.45400e+01 6.80625e+01 6.50275e-01
7.45500e+01 6.80560e+01 6.50297e-01
7.45600e+01 6.80495e+01 6.50319e-01
7.45700e+01 6.80430e+01 6.50341e-01
7.45800e+01 6.80365e+01 6.50364e-01
7.45900e+01 6.80300e+01 6.50386e-01
7.46000e+01 6.80235e+01 6.50408e-01
7.46100e+01 6.80170e+01 6.50431e-01
7.46200e+01 6.80105e+01 6.50454e-01
7.46300e+01 6.80040e+01 6.50477e-01
7.46400e+01 6.79975e+01 6.50500e-01
7.46500e+01 6.79910e+01 6.50523e-01
7.46600e+01 6.79845e+01 6.50546e-01
7.46700e+01 6.79780e+01 6.50570e-01
7.46800e+01 6.79714e+01 6.50593e-01
7.46900e+01 6.79649e+01 6.50617e-01
7.47000e+01 6.79584e+01 6.50641e-01
7.47100e+01 6.79519e+01 6.50665e-01
7.47200e+01 6.79454e+01 6.50689e-01
7.47300e+01 6.79389e+01 6.50714e-01
7.47400e+01 6.79324e+01 6.50738e-01
7.47500e+01 6.79259e+01 6.50763e-01
7.47600e+01 6.79194e+01 6.50787e-01
7.47700e+01 6.79129e+01 6.50812e-01
7.47800e+01 6.79064e+01 6.50837e-01
7.47900e+01 6.78999e+01 6.50862e-01
7.48000e+01 6.78934e+01 6.50888e-01
7.48100e+01 6.78868e+01 6.50913e-01
7.48200e+01 6.78803e+01 6.50939e-01
7.48300e+01 6.78738e+01 6.50964e-01
7.48400e+01 6.78673e+01 6.50990e-01
7.48500e+01 6.78608e+01 6.51016e-01
7.48600e+01 6.78543e+01 6.51042e-01
7.48700e+01 6.78478e+01 6.51068e-01
7.48800e+01 6.78413e+01 6.51095e-01
7.48900e+01 6.78348e+01 6.51121e-01
7.49000e+01 6.78283e+01 6.51148e-01
7.49100e+01 6.78217e+01 6.51175e-01
7.49200e+01 6.78152e+01 6.51202e-01
7.49300e+01 6.78087e+01 6.51229e-01
7.49400e+01 6.78022e+01 6.51256e-01
7.49500e+01 6.77957e+01 6.51283e-01
7.49600e+01 6.77892e+01 6.51311e-01
7.49700e+01 6.77827e+01 6.51338e-01
7.49800e+01 6.77762e+01 6.51366e-01
7.49900e+01 6.77696e+01 6.51394e-01
7.50000e+01 6.77631e+01 6.51422e-01
7.50100e+01 6.77566e+01 6.51450e-01
7.50200e+01 6.77501e+01 6.51479e-01
7.50300e+01 6.77436e+01 6.51507e-01
7.50400e+01 6.77371e+01 6.51536e-01
7.50500e+01 6.77306e+01 6.51564e-01
7.50600e+01 6.77240e+01 6.51593e-01
7.50700e+01 6.77175e+01 6.51622e-01
7.50800e+01 6.77110e+01 6.51652e-01
7.50900e+01 6.77045e+01 6.51681e-01
7.51000e+01 6.76980e+01 6.51710e-01
7.51100e+01 6.76915e+01 6.51740e-01
7.51200e+01 6.76849e+01 6.51770e-01
7.51300e+01 6.76784e+01 6.51799e-01
7.51400e+01 6.76719e+01 6.51829e-01
7.51500e+01 6.76654e+01 6.51860e-01
7.51600e+01 6.76589e+01 6.51890e-01
7.51700e+01 6.76523e+01 6.51920e-01
7.51800e+01 6.76458e+01 6.51951e-01
7.51900e+01 6.76393e+01 6.51981e-01
7.52000e+01 6.76328e+01 6.52012e-01
7.52100e+01 6.76263e+01 6.52043e-01
7.52200e+01 6.76197e+01 6.52074e-01
7.52300e+01 6.76132e+01 6.52106e-01
7.52400e+01 6.76067e+01 6.52137e-01
7.52500e+01 6.76002e+01 6.52168e-01
7.52600e+01 6.75937e+01 6.52200e-01
7.52700e+01 6.75871e+01 6.52232e-01
7.52800e+01 6.75806e+01 6.52264e-01
7.52900e+01 6.75741e+01 6.52296e-01
7.53000e+01 6.75676e+01 6.52328e-01
7.53100e+01 6.75610e+01 6.52360e-01
7.53200e+01 6.75545e+01 6.52393e-01
7.53300e+01 6.75480e+01 6.52426e-01
7.53400e+01 6.75415e+01 6.52458e-01
7.53500e+01 6.75349e+01 6.52491e-01
7.53600e+01 6.75284e+01 6.52524e-01
7.53700e+01 6.75219e+01 6.52557e-01
7.53800e+01 6.75154e+01 6.52591e-01
7.53900e+01 6.75088e+01 6.52624e-01
7.54000e+01 6.75023e+01 6.52658e-01
7.54100e+01 6.74958e+01 6.52692e-01
7.54200e+01 6.74893e+01 6.52725e-01
7.54300e+01 6.74827e+01 6.52759e-01
7.54400e+01 6.74762e+01 6.52794e-01
7.54500e+01 6.74697e+01 6.52828e-01
7.54600e+01 6.74632e+01 6.52862e-01
7.54700e+01 6.74566e+01 6.52897e-01
7.54800e+01 6.74501e+01 6.52932e-01
7.54900e+01 6.74436e+01 6.52966e-01
7.55000e+01 6.74370e+01 6.53001e-01
7.55100e+01 6.74305e+01 6.53036e-01
7.55200e+01 6.74240e+01 6.53071e-01
7.55300e+01 6.74174e+01 6.53106e-01
7.55400e+01 6.74109e+01 6.53141e-01
7.55500e+01 6.74044e+01 6.53176e-01
7.55600e+01 6.73979e+01 6.53211e-01
7.55700e+01 6.73913e+01 6.53246e-01
7.55800e+01 6.73848e+01 6.53281e-01
7.55900e+01 6.73783e+01 6.53315e-01
7.56000e+01 6.73717e+01 6.53350e-01
7.56100e+01 6.73652e+01 6.53385e-01
7.56200e+01 6.73587e+01 6.53419e-01
7.56300e+01 6.73521e+01 6.53454e-01
7.56400e+01 6.73456e+01 6.53489e-01
7.56500e+01 6.73390e+01 6.53523e-01
7.56600e+01 6.73325e+01 6.53558e-01
7.56700e+01 6.73260e+01 6.53592e-01
7.56800e+01 6.73194e+01 6.53627e-01
7.56900e+01 6.73129e+01 6.53661e-01
7.57000e+01 6.73064e+01 6.53695e-01
7.57100e+01 6.72998e+01 6.53730e-01
7.57200e+01 6.72933e+01 6.53764e-01
7.57300e+01 6.72868e+01 6.53798e-01
7.57400e+01 6.72802e+01 6.53832e-01
7.57500e+01 6.72737e+01 6.53867e-01
7.57600e+01 6.72671e+01 6.53901e-01
7.57700e+01 6.72606e+01 6.53935e-01
7.57800e+01 6.72541e+01 6.53969e-01
7.57900e+01 6.72475e+01 6.54003e-01
7.58000e+01 6.72410e+01 6.54037e-01
7.58100e+01 6.72344e+01 6.54071e-01
7.58200e+01 6.72279e+01 6.54105e-01
7.58300e+01 6.72214e+01 6.54139e-01
7.58400e+01 6.72148e+01 6.54173e-01
7.58500e+01 6.72083e+01 6.54206e-01
7.58600e+01 6.72017e+01 6.54240e-01
7.58700e+01 6.71952e+01 6.54274e-01
7.58800e+01 6.71886e+01 6.54308e-01
7.58900e+01 6.71821e+01 6.54341e-01
7.59000e+01 6.71756e+01 6.54375e-01
7.59100e+01 6.71690e+01 6.54409e-01
7.59200e+01 6.71625e+01 6.54442e-01
7.59300e+01 6.71559e+01 6.54476e-01
7.59400e+01 6.71494e+01 6.54509e-01
7.59500e+01 6.71428e+01 6.54543e-01
7.59600e+01 6.71363e+01 6.54576e-01
7.59700e+01 6.71297e+01 6.54610e-01
7.59800e+01 6.71232e+01 6.54643e-01
7.59900e+01 6.71167e+01 6.54676e-01
7.60000e+01 6.71101e+01 6.54710e-01
7.60100e+01 6.71036e+01 6.54743e-01
7.60200e+01 6.70970e+01 6.54776e-01
7.60300e+01 6.70905e+01 6.54809e-01
7.60400e+01 6.70839e+01 6.54843e-01
7.60500e+01 6.70774e+01 6.54876e-01
7.60600e+01 6.70708e+01 6.54909e-01
7.60700e+01 6.70643e+01 6.54942e-01
7.60800e+01 6.70577e+01 6.54975e-01
7.60900e+01 6.70512e+01 6.55008e-01
7.61000e+01 6.70446e+01 6.55041e-01
7.61100e+01 6.70381e+01 6.55074e-01
7.61200e+01 6.70315e+01 6.55107e-01
7.61300e+01 6.70250e+01 6.55140e-01
7.61400e+01 6.70184e+01 6.55172e-01
7.61500e+01 6.70119e+01 6.55205e-01
7.61600e+01 6.70053e+01 6.55238e-01
7.61700e+01 6.69988e+01 6.55271e-01
7.61800e+01 6.69922e+01 6.55303e-01
7.61900e+01 6.69857e+01 6.55336e-01
7.62000e+01 6.69791e+01 6.55369e-01
7.62100e+01 6.69725e+01 6.55401e-01
7.62200e+01 6.69660e+01 6.55434e-01
7.62300e+01 6.69594e+01 6.55466e-01
7.62400e+01 6.69529e+01 6.55499e-01
7.62500e+01 6.69463e+01 6.55531e-01
7.62600e+01 6.69398e+01 6.55563e-01
7.62700e+01 6.69332e+01 6.55596e-01
7.62800e+01 6.69267e+01 6.55628e-01
7.62900e+01 6.69201e+01 6.55660e-01
7.63000e+01 6.69135e+01 6.55693e-01
7.63100e+01 6.69070e+01 6.55725e-01
7.63200e+01 6.69004e+01 6.55757e-01
7.63300e+01 6.68939e+01 6.55789e-01
7.63400e+01 6.68873e+01 6.55821e-01
7.63500e+01 6.68808e+01 6.55853e-01
7.63600e+01 6.68742e+01 6.55885e-01
7.63700e+01 6.68676e+01 6.55917e-01
7.63800e+01 6.68611e+01 6.55949e-01
7.63900e+01 6.68545e+01 6.55981e-01
7.64000e+01 6.68480e+01 6.56013e-01
7.64100e+01 6.68414e+01 6.56045e-01
7.64200e+01 6.68348e+01 6.56077e-01
7.64300e+01 6.68283e+01 6.56109e-01
7.64400e+01 6.68217e+01 6.56140e-01
7.64500e+01 6.68152e+01 6.56172e-01
7.64600e+01 6.68086e+01 6.56204e-01
7.64700e+01 6.68020e+01 6.56235e-01
7.64800e+01 6.67955e+01 6.56267e-01
7.64900e+01 6.67889e+01 6.56299e-01
7.65000e+01 6.67823e+01 6.56330e-01
7.65100e+01 6.67758e+01 6.56362e-01
7.65200e+01 6.67692e+01 6.56393e-01
7.65300e+01 6.67627e+01 6.56425e-01
7.65400e+01 6.67561e+01 6.56456e-01
7.65500e+01 6.67495e+01 6.56488e-01
7.65600e+01 6.67430e+01 6.56519e-01
7.65700e+01 6.67364e+01 6.56551e-01
7.65800e+01 6.67298e+01 6.56582e-01
7.65900e+01 6.67233e+01 6.56614e-01
7.66000e+01 6.67167e+01 6.56646e-01
7.66100e+01 6.67101e+01 6.56677e-01
7.66200e+01 6.67036e+01 6.56709e-01
7.66300e+01 6.66970e+01 6.56740e-01
7.66400e+01 6.66904e+01 6.56772e-01
7.66500e+01 6.66839e+01 6.56803e-01
7.66600e+01 6.66773e+01 6.56835e-01
7.66700e+01 6.66707e+01 6.56867e-01
7.66800e+01 6.66642e+01 6.56898e-01
7.66900e+01 6.66576e+01 6.56930e-01
7.67000e+01 6.66510e+01 6.56961e-01
7.67100e+01 6.66444e+01 6.56993e-01
7.67200e+01 6.66379e+01 6.57024e-01
7.67300e+01 6.66313e+01 6.57056e-01
7.67400e+01 6.66247e+01 6.57088e-01
7.67500e+01 6.66182e+01 6.57119e-01
7.67600e+01 6.66116e+01 6.57151e-01
7.67700e+01 6.66050e+01 6.57182e-01
7.67800e+01 6.65984e+01 6.57214e-01
7.67900e+01 6.65919e+01 6.57245e-01
7.68000e+01 6.65853e+01 6.57277e-01
7.68100e+01 6.65787e+01 6.57309e-01
7.68200e+01 6.65722e+01 6.57340e-01
7.68300e+01 6.65656e+01 6.57372e-01
7.68400e+01 6.65590e+01 6.57403e-01
7.68500e+01 6.65524e+01 6.57435e-01
7.68600e+01 6.65459e+01 6.57467e-01
7.68700e+01 6.65393e+01 6.57498e-01
7.68800e+01 6.65327e+01 6.57530e-01
7.68900e+01 6.65261e+01 6.57562e-01
7.69000e+01 6.65196e+01 6.57593e-01
7.69100e+01 6.65130e+01 6.57625e-01
7.69200e+01 6.65064e+01 6.57656e-01
7.69300e+01 6.64998e+01 6.57688e-01
7.69400e+01 6.64933e+01 6.57720e-01
7.69500e+01 6.64867e+01 6.57751e-01
7.69600e+01 6.64801e+01 6.57783e-01
7.69700e+01 6.64735e+01 6.57815e-01
7.69800e+01 6.64669e+01 6.57846e-01
7.69900e+01 6.64604e+01 6.57878e-01
7.70000e+01 6.64538e+01 6.57909e-01
7.70100e+01 6.64472e+01 6.57941e-01
7.70200e+01 6.64406e+01 6.57973e-01
7.70300e+01 6.64340e+01 6.58004e-01
7.70400e+01 6.64275e+01 6.58036e-01
7.70500e+01 6.64209e+01 6.58068e-01
7.70600e+01 6.64143e+01 6.58099e-01
7.70700e+01 6.64077e+01 6.58131e-01
7.70800e+01 6.64011e+01 6.58163e-01
7.70900e+01 6.63946e+01 6.58194e-01
7.71000e+01 6.63880e+01 6.58226e-01
7.71100e+01 6.63814e+01 6.58258e-01
7.71200e+01 6.63748e+01 6.58289e-01
7.71300e+01 6.63682e+01 6.58321e-01
7.71400e+01 6.63616e+01 6.58353e-01
7.71500e+01 6.63551e+01 6.58384e-01
7.71600e+01 6.63485e+01 6.58416e-01
7.71700e+01 6.63419e+01 6.58448e-01
7.71800e+01 6.63353e+01 6.58479e-01
7.71900e+01 6.63287e+01 6.58511e-01
7.72000e+01 6.63221e+01 6.58543e-01
7.72100e+01 6.63156e+01 6.58575e-01
7.72200e+01 6.63090e+01 6.58606e-01
7.72300e+01 6.63024e+01 6.58638e-01
7.72400e+01 6.62958e+01 6.58670e-01
7.72500e+01 6.62892e+01 6.58701e-01
7.72600e+01 6.62826e+01 6.58733e-01
7.72700e+01 6.62760e+01 6.58765e-01
7.72800e+01 6.62694e+01 6.58796e-01
7.72900e+01 6.62629e+01 6.58828e-01
7.73000e+01 6.62563e+01 6.58860e-01
7.73100e+01 6.62497e+01 6.58892e-01
7.73200e+01 6.62431e+01 6.58923e-01
7.73300e+01 6.62365e+01 6.58955e-01
7.73400e+01 6.62299e+01 6.58987e-01
7.73500e+01 6.62233e+01 6.59018e-01
7.73600e+01 6.62167e+01 6.59050e-01
7.73700e+01 6.62101e+01 6.59082e-01
7.73800e+01 6.62035e+01 6.59114e-01
7.73900e+01 6.61970e+01 6.59145e-01
7.74000e+01 6.61904e+01 6.59177e-01
7.74100e+01 6.61838e+01 6.59209e-01
7.74200e+01 6.61772e+01 6.59241e-01
7.74300e+01 6.61706e+01 6.59272e-01
7.74400e+01 6.61640e+01 6.59304e-01
7.74500e+01 6.61574e+01 6.59336e-01
7.74600e+01 6.61508e+01 6.59368e-01
7.74700e+01 6.61442e+01 6.59399e-01
7.74800e+01 6.61376e+01 6.59431e-01
7.74900e+01 6.61310e+01 6.59463e-01
7.75000e+01 6.61244e+01 6.59495e-01
7.75100e+01 6.61178e+01 6.59526e-01
7.75200e+01 6.61112e+01 6.59558e-01
7.75300e+01 6.61046e+01 6.59591e-01
7.75400e+01 6.60980e+01 6.59623e-01
7.75500e+01 6.60915e+01 6.59655e-01
7.75600e+01 6.60849e+01 6.59688e-01
7.75700e+01 6.60783e+01 6.59721e-01
7.75800e+01 6.60717e+01 6.59753e-01
7.75900e+01 6.60651e+01 6.59786e-01
7.76000e+01 6.60585e+01 6.59820e-01
7.76100e+01 6.60519e+01 6.59853e-01
7.76200e+01 6.60453e+01 6.59886e-01
7.76300e+01 6.60387e+01 6.59920e-01
7.76400e+01 6.60321e+01 6.59954e-01
7.76500e+01 6.60255e+01 6.59987e-01
7.76600e+01 6.60189e+01 6.60021e-01
7.76700e+01 6.60123e+01 6.60056e-01
7.76800e+01 6.60057e+01 6.60090e-01
7.76900e+01 6.59991e+01 6.60124e-01
7.77000e+01 6.59925e+01 6.60159e-01
7.77100e+01 6.59859e+01 6.60194e-01
7.77200e+01 6.59793e+01 6.60229e-01
7.77300e+01 6.59727e+01 6.60264e-01
7.77400e+01 6.59661e+01 6.60299e-01
7.77500e+01 6.59595e+01 6.60334e-01
7.77600e+01 6.59529e+01 6.60370e-01
7.77700e+01 6.59462e+01 6.60405e-01
7.77800e+01 6.59396e+01 6.60441e-01
7.77900e+01 6.59330e+01 6.60477e-01
7.78000e+01 6.59264e+01 6.60513e-01
7.78100e+01 6.59198e+01 6.60549e-01
7.78200e+01 6.59132e+01 6.60586e-01
7.78300e+01 6.59066e+01 6.60622e-01
7.78400e+01 6.59000e+01 6.60659e-01
7.78500e+01 6.58934e+01 6.60696e-01
7.78600e+01 6.58868e+01 6.60733e-01
7.78700e+01 6.58802e+01 6.60770e-01
7.78800e+01 6.58736e+01 6.60807e-01
7.78900e+01 6.58670e+01 6.60844e-01
7.79000e+01 6.58604e+01 6.60882e-01
7.79100e+01 6.58538e+01 6.60920e-01
7.79200e+01 6.58471e+01 6.60957e-01
7.79300e+01 6.58405e+01 6.60995e-01
7.79400e+01 6.58339e+01 6.61033e-01
7.79500e+01 6.58273e+01 6.61072e-01
7.79600e+01 6.58207e+01 6.61110e-01
7.79700e+01 6.58141e+01 6.61149e-01
7.79800e+01 6.58075e+01 6.61187e-01
7.79900e+01 6.58009e+01 6.61226e-01
7.80000e+01 6.57943e+01 6.61265e-01
7.80100e+01 6.57876e+01 6.61304e-01
7.80200e+01 6.57810e+01 6.61344e-01
7.80300e+01 6.57744e+01 6.61383e-01
7.80400e+01 6.57678e+01 6.61423e-01
7.80500e+01 6.57612e+01 6.61462e-01
7.80600e+01 6.57546e+01 6.61502e-01
7.80700e+01 6.57480e+01 6.61542e-01
7.80800e+01 6.57413e+01 6.61582e-01
7.80900e+01 6.57347e+01 6.61623e-01
7.81000e+01 6.57281e+01 6.61663e-01
7.81100e+01 6.57215e+01 6.61704e-01
7.81200e+01 6.57149e+01 6.61744e-01
7.81300e+01 6.57083e+01 6.61785e-01
7.81400e+01 6.57016e+01 6.61826e-01
7.81500e+01 6.56950e+01 6.61868e-01
7.81600e+01 6.56884e+01 6.61909e-01
7.81700e+01 6.56818e+01 6.61950e-01
7.81800e+01 6.56752e+01 6.61992e-01
7.81900e+01 6.56685e+01 6.62034e-01
7.82000e+01 6.56619e+01 6.62076e-01
7.82100e+01 6.56553e+01 6.62118e-01
7.82200e+01 6.56487e+01 6.62160e-01
7.82300e+01 6.56421e+01 6.62202e-01
7.82400e+01 6.56354e+01 6.62245e-01
7.82500e+01 6.56288e+01 6.62287e-01
7.82600e+01 6.56222e+01 6.62330e-01
7.82700e+01 6.56156e+01 6.62373e-01
7.82800e+01 6.56089e+01 6.62416e-01
7.82900e+01 6.56023e+01 6.62459e-01
7.83000e+01 6.55957e+01 6.62503e-01
7.83100e+01 6.55891e+01 6.62546e-01
7.83200e+01 6.55824e+01 6.62590e-01
7.83300e+01 6.55758e+01 6.62634e-01
7.83400e+01 6.55692e+01 6.62678e-01
7.83500e+01 6.55626e+01 6.62722e-01
7.83600e+01 6.55559e+01 6.62766e-01
7.83700e+01 6.55493e+01 6.62810e-01
7.83800e+01 6.55427e+01 6.62855e-01
7.83900e+01 6.55361e+01 6.62900e-01
7.84000e+01 6.55294e+01 6.62944e-01
7.84100e+01 6.55228e+01 6.62989e-01
7.84200e+01 6.55162e+01 6.63035e-01
7.84300e+01 6.55095e+01 6.63080e-01
7.84400e+01 6.55029e+01 6.63125e-01
7.84500e+01 6.54963e+01 6.63171e-01
7.84600e+01 6.54896e+01 6.63217e-01
7.84700e+01 6.54830e+01 6.63262e-01
7.84800e+01 6.54764e+01 6.63308e-01
7.84900e+01 6.54697e+01 6.63355e-01
7.85000e+01 6.54631e+01 6.63401e-01
7.85100e+01 6.54565e+01 6.63447e-01
7.85200e+01 6.54498e+01 6.63493e-01
7.85300e+01 6.54432e+01 6.63539e-01
7.85400e+01 6.54366e+01 6.63584e-01
7.85500e+01 6.54299e+01 6.63629e-01
7.85600e+01 6.54233e+01 6.63674e-01
7.85700e+01 6.54167e+01 6.63718e-01
7.85800e+01 6.54100e+01 6.63763e-01
7.85900e+01 6.54034e+01 6.63807e-01
7.86000e+01 6.53967e+01 6.63850e-01
7.86100e+01 6.53901e+01 6.63894e-01
7.86200e+01 6.53835e+01 6.63937e-01
7.86300e+01 6.53768e+01 6.63979e-01
7.86400e+01 6.53702e+01 6.64022e-01
7.86500e+01 6.53635e+01 6.64064e-01
7.86600e+01 6.53569e+01 6.64106e-01
7.86700e+01 6.53503e+01 6.64148e-01
7.86800e+01 6.53436e+01 6.64189e-01
7.86900e+01 6.53370e+01 6.64230e-01
7.87000e+01 6.53303e+01 6.64271e-01
7.87100e+01 6.53237e+01 6.64311e-01
7.87200e+01 6.53170e+01 6.64352e-01
7.87300e+01 6.53104e+01 6.64391e-01
7.87400e+01 6.53038e+01 6.64431e-01
7.87500e+01 6.52971e+01 6.64470e-01
7.87600e+01 6.52905e+01 6.64509e-01
7.87700e+01 6.52838e+01 6.64548e-01
7.87800e+01 6.52772e+01 6.64587e-01
7.87900e+01 6.52705e+01 6.64625e-01
7.88000e+01 6.52639e+01 6.64663e-01
7.88100e+01 6.52572e+01 6.64701e-01
7.88200e+01 6.52506e+01 6.64738e-01
7.88300e+01 6.52439e+01 6.64775e-01
7.88400e+01 6.52373e+01 6.64812e-01
7.88500e+01 6.52307e+01 6.64848e-01
7.88600e+01 6.52240e+01 6.64884e-01
7.88700e+01 6.52174e+01 6.64920e-01
7.88800e+01 6.52107e+01 6.64956e-01
7.88900e+01 6.52041e+01 6.64991e-01
7.89000e+01 6.51974e+01 6.65026e-01
7.89100e+01 6.51908e+01 6.65061e-01
7.89200e+01 6.51841e+01 6.65096e-01
7.89300e+01 6.51775e+01 6.65130e-01
7.89400e+01 6.51708e+01 6.65164e-01
7.89500e+01 6.51641e+01 6.65197e-01
7.89600e+01 6.51575e+01 6.65231e-01
7.89700e+01 6.51508e+01 6.65264e-01
7.89800e+01 6.51442e+01 6.65296e-01
7.89900e+01 6.51375e+01 6.65329e-01
7.90000e+01 6.51309e+01 6.65361e-01
7.90100e+01 6.51242e+01 6.65393e-01
7.90200e+01 6.51176e+01 6.65425e-01
7.90300e+01 6.51109e+01 6.65456e-01
7.90400e+01 6.51043e+01 6.65487e-01
7.90500e+01 6.50976e+01 6.65518e-01
7.90600e+01 6.50910e+01 6.65548e-01
7.90700e+01 6.50843e+01 6.65578e-01
7.90800e+01 6.50776e+01 6.65608e-01
7.90900e+01 6.50710e+01 6.65638e-01
7.91000e+01 6.50643e+01 6.65667e-01
7.91100e+01 6.50577e+01 6.65696e-01
7.91200e+01 6.50510e+01 6.65725e-01
7.91300e+01 6.50444e+01 6.65753e-01
7.91400e+01 6.50377e+01 6.65782e-01
7.91500e+01 6.50310e+01 6.65810e-01
7.91600e+01 6.50244e+01 6.65837e-01
7.91700e+01 6.50177e+01 6.65864e-01
7.91800e+01 6.50111e+01 6.65892e-01
7.91900e+01 6.50044e+01 6.65918e-01
7.92000e+01 6.49978e+01 6.65945e-01
7.92100e+01 6.49911e+01 6.65971e-01
7.92200e+01 6.49844e+01 6.65997e-01
7.92300e+01 6.49778e+01 6.66022e-01
7.92400e+01 6.49711e+01 6.66048e-01
7.92500e+01 6.49645e+01 6.66073e-01
7.92600e+01 6.49578e+01 6.66098e-01
7.92700e+01 6.49511e+01 6.66122e-01
7.92800e+01 6.49445e+01 6.66146e-01
7.92900e+01 6.49378e+01 6.66170e-01
7.93000e+01 6.49311e+01 6.66194e-01
7.93100e+01 6.49245e+01 6.66217e-01
7.93200e+01 6.49178e+01 6.66240e-01
7.93300e+01 6.49112e+01 6.66263e-01
7.93400e+01 6.49045e+01 6.66285e-01
7.93500e+01 6.48978e+01 6.66307e-01
7.93600e+01 6.48912e+01 6.66329e-01
7.93700e+01 6.48845e+01 6.66351e-01
7.93800e+01 6.48778e+01 6.66372e-01
7.93900e+01 6.48712e+01 6.66393e-01
7.94000e+01 6.48645e+01 6.66414e-01
7.94100e+01 6.48579e+01 6.66434e-01
7.94200e+01 6.48512e+01 6.66454e-01
7.94300e+01 6.48445e+01 6.66474e-01
7.94400e+01 6.48379e+01 6.66494e-01
7.94500e+01 6.48312e+01 6.66513e-01
7.94600e+01 6.48245e+01 6.66532e-01
7.94700e+01 6.48179e+01 6.66551e-01
7.94800e+01 6.48112e+01 6.66569e-01
7.94900e+01 6.48045e+01 6.66588e-01
7.95000e+01 6.47979e+01 6.66605e-01
7.95100e+01 6.47912e+01 6.66623e-01
7.95200e+01 6.47845e+01 6.66642e-01
7.95300e+01 6.47779e+01 6.66660e-01
7.95400e+01 6.47712e+01 6.66679e-01
7.95500e+01 6.47645e+01 6.66698e-01
7.95600e+01 6.47579e+01 6.66718e-01
7.95700e+01 6.47512e+01 6.66738e-01
7.95800e+01 6.47445e+01 6.66758e-01
7.95900e+01 6.47379e+01 6.66779e-01
7.96000e+01 6.47312e+01 6.66800e-01
7.96100e+01 6.47245e+01 6.66821e-01
7.96200e+01 6.47179e+01 6.66843e-01
7.96300e+01 6.47112e+01 6.66865e-01
7.96400e+01 6.47045e+01 6.66887e-01
7.96500e+01 6.46979e+01 6.66910e-01
7.96600e+01 6.46912e+01 6.66933e-01
7.96700e+01 6.46845e+01 6.66956e-01
7.96800e+01 6.46778e+01 6.66980e-01
7.96900e+01 6.46712e+01 6.67004e-01
7.97000e+01 6.46645e+01 6.67028e-01
7.97100e+01 6.46578e+01 6.67053e-01
7.97200e+01 6.46512e+01 6.67078e-01
7.97300e+01 6.46445e+01 6.67103e-01
7.97400e+01 6.46378e+01 6.67129e-01
7.97500e+01 6.46311e+01 6.67155e-01
7.97600e+01 6.46245e+01 6.67181e-01
7.97700e+01 6.46178e+01 6.67208e-01
7.97800e+01 6.46111e+01 6.67235e-01
7.97900e+01 6.46045e+01 6.67262e-01
7.98000e+01 6.45978e+01 6.67290e-01
7.98100e+01 6.45911e+01 6.67318e-01
7.98200e+01 6.45844e+01 6.67347e-01
7.98300e+01 6.45778e+01 6.67375e-01
7.98400e+01 6.45711e+01 6.67404e-01
7.98500e+01 6.45644e+01 6.67434e-01
7.98600e+01 6.45577e+01 6.67464e-01
7.98700e+01 6.45511e+01 6.67494e-01
7.98800e+01 6.45444e+01 6.67524e-01
7.98900e+01 6.45377e+01 6.67555e-01
7.99000e+01 6.45310e+01 6.67586e-01
7.99100e+01 6.45244e+01 6.67618e-01
7.99200e+01 6.45177e+01 6.67650e-01
7.99300e+01 6.45110e+01 6.67682e-01
7.99400e+01 6.45043e+01 6.67714e-01
7.99500e+01 6.44977e+01 6.67747e-01
7.99600e+01 6.44910e+01 6.67780e-01
7.99700e+01 6.44843e+01 6.67814e-01
7.99800e+01 6.44776e+01 6.67848e-01
7.99900e+01 6.44709e+01 6.67882e-01
8.00000e+01 6.44643e+01 6.67916e-01
8.00100e+01 6.44576e+01 6.67951e-01
8.00200e+01 6.44509e+01 6.67986e-01
8.00300e+01 6.44442e+01 6.68022e-01
8.00400e+01 6.44375e+01 6.68058e-01
8.00500e+01 6.44309e+01 6.68094e-01
8.00600e+01 6.44242e+01 6.68131e-01
8.00700e+01 6.44175e+01 6.68168e-01
8.00800e+01 6.44108e+01 6.68205e-01
8.00900e+01 6.44041e+01 6.68242e-01
8.01000e+01 6.43975e+01 6.68280e-01
8.01100e+01 6.43908e+01 6.68319e-01
8.01200e+01 6.43841e+01 6.68357e-01
8.01300e+01 6.43774e+01 6.68396e-01
8.01400e+01 6.43707e+01 6.68435e-01
8.01500e+01 6.43640e+01 6.68475e-01
8.01600e+01 6.43574e+01 6.68515e-01
8.01700e+01 6.43507e+01 6.68555e-01
8.01800e+01 6.43440e+01 6.68596e-01
8.01900e+01 6.43373e+01 6.68637e-01
8.02000e+01 6.43306e+01 6.68678e-01
8.02100e+01 6.43239e+01 6.68720e-01
8.02200e+01 6.43172e+01 6.68762e-01
8.02300e+01 6.43105e+01 6.68804e-01
8.02400e+01 6.43039e+01 6.68847e-01
8.02500e+01 6.42972e+01 6.68890e-01
8.02600e+01 6.42905e+01 6.68933e-01
8.02700e+01 6.42838e+01 6.68977e-01
8.02800e+01 6.42771e+01 6.69021e-01
8.02900e+01 6.42704e+01 6.69065e-01
8.03000e+01 6.42637e+01 6.69110e-01
8.03100e+01 6.42570e+01 6.69155e-01
8.03200e+01 6.42503e+01 6.69201e-01
8.03300e+01 6.42436e+01 6.69246e-01
8.03400e+01 6.42370e+01 6.69292e-01
8.03500e+01 6.42303e+01 6.69339e-01
8.03600e+01 6.42236e+01 6.69386e-01
8.03700e+01 6.42169e+01 6.69433e-01
8.03800e+01 6.42102e+01 6.69480e-01
8.03900e+01 6.42035e+01 6.69528e-01
8.04000e+01 6.41968e+01 6.69576e-01
8.04100e+01 6.41901e+01 6.69624e-01
8.04200e+01 6.41834e+01 6.69673e-01
8.04300e+01 6.41767e+01 6.69722e-01
8.04400e+01 6.41700e+01 6.69772e-01
8.04500e+01 6.41633e+01 6.69822e-01
8.04600e+01 6.41566e+01 6.69872e-01
8.04700e+01 6.41499e+01 6.69922e-01
8.04800e+01 6.41432e+01 6.69973e-01
8.04900e+01 6.41365e+01 6.70024e-01
8.05000e+01 6.41298e+01 6.70076e-01
8.05100e+01 6.41231e+01 6.70127e-01
8.05200e+01 6.41164e+01 6.70179e-01
8.05300e+01 6.41097e+01 6.70229e-01
8.05400e+01 6.41030e+01 6.70280e-01
8.05500e+01 6.40963e+01 6.70331e-01
8.05600e+01 6.40896e+01 6.70381e-01
8.05700e+01 6.40829e+01 6.70430e-01
8.05800e+01 6.40762e+01 6.70480e-01
8.05900e+01 6.40695e+01 6.70529e-01
8.06000e+01 6.40628e+01 6.70578e-01
8.06100e+01 6.40561e+01 6.70627e-01
8.06200e+01 6.40494e+01 6.70675e-01
8.06300e+01 6.40427e+01 6.70723e-01
8.06400e+01 6.40359e+01 6.70771e-01
8.06500e+01 6.40292e+01 6.70818e-01
8.06600e+01 6.40225e+01 6.70865e-01
8.06700e+01 6.40158e+01 6.70912e-01
8.06800e+01 6.40091e+01 6.70959e-01
8.06900e+01 6.40024e+01 6.71005e-01
8.07000e+01 6.39957e+01 6.71051e-01
8.07100e+01 6.39890e+01 6.71097e-01
8.07200e+01 6.39823e+01 6.71142e-01
8.07300e+01 6.39756e+01 6.71187e-01
8.07400e+01 6.39688e+01 6.71232e-01
8.07500e+01 6.39621e+01 6.71277e-01
8.07600e+01 6.39554e+01 6.71321e-01
8.07700e+01 6.39487e+01 6.71365e-01
8.07800e+01 6.39420e+01 6.71408e-01
8.07900e+01 6.39353e+01 6.71452e-01
8.08000e+01 6.39286e+01 6.71495e-01
8.08100e+01 6.39218e+01 6.71538e-01
8.08200e+01 6.39151e+01 6.71580e-01
8.08300e+01 6.39084e+01 6.71622e-01
8.08400e+01 6.39017e+01 6.71664e-01
8.08500e+01 6.38950e+01 6.71706e-01
8.08600e+01 6.38883e+01 6.71747e-01
8.08700e+01 6.38815e+01 6.71788e-01
8.08800e+01 6.38748e+01 6.71829e-01
8.08900e+01 6.38681e+01 6.71870e-01
8.09000e+01 6.38614e+01 6.71910e-01
8.09100e+01 6.38547e+01 6.71950e-01
8.09200e+01 6.38480e+01 6.71989e-01
8.09300e+01 6.38412e+01 6.72028e-01
8.09400e+01 6.38345e+01 6.72067e-01
8.09500e+01 6.38278e+01 6.72106e-01
8.09600e+01 6.38211e+01 6.72145e-01
8.09700e+01 6.38143e+01 6.72183e-01
8.09800e+01 6.38076e+01 6.72221e-01
8.09900e+01 6.38009e+01 6.72258e-01
8.10000e+01 6.37942e+01 6.72295e-01
8.10100e+01 6.37875e+01 6.72332e-01
8.10200e+01 6.37807e+01 6.72369e-01
8.10300e+01 6.37740e+01 6.72405e-01
8.10400e+01 6.37673e+01 6.72441e-01
8.10500e+01 6.37606e+01 6.72477e-01
8.10600e+01 6.37538e+01 6.72513e-01
8.10700e+01 6.37471e+01 6.72548e-01
8.10800e+01 6.37404e+01 6.72583e-01
8.10900e+01 6.37337e+01 6.72617e-01
8.11000e+01 6.37269e+01 6.72652e-01
8.11100e+01 6.37202e+01 6.72686e-01
8.11200e+01 6.37135e+01 6.72720e-01
8.11300e+01 6.37068e+01 6.72753e-01
8.11400e+01 6.37000e+01 6.72786e-01
8.11500e+01 6.36933e+01 6.72819e-01
8.11600e+01 6.36866e+01 6.72852e-01
8.11700e+01 6.36798e+01 6.72884e-01
8.11800e+01 6.36731e+01 6.72916e-01
8.11900e+01 6.36664e+01 6.72948e-01
8.12000e+01 6.36597e+01 6.72979e-01
8.12100e+01 6.36529e+01 6.73010e-01
8.12200e+01 6.36462e+01 6.73041e-01
8.12300e+01 6.36395e+01 6.73072e-01
8.12400e+01 6.36327e+01 6.73102e-01
8.12500e+01 6.36260e+01 6.73132e-01
8.12600e+01 6.36193e+01 6.73162e-01
8.12700e+01 6.36125e+01 6.73191e-01
8.12800e+01 6.36058e+01 6.73220e-01
8.12900e+01 6.35991e+01 6.73249e-01
8.13000e+01 6.35923e+01 6.73277e-01
8.13100e+01 6.35856e+01 6.73306e-01
8.13200e+01 6.35789e+01 6.73333e-01
8.13300e+01 6.35721e+01 6.73361e-01
8.13400e+01 6.35654e+01 6.73388e-01
8.13500e+01 6.35587e+01 6.73416e-01
8.13600e+01 6.35519e+01 6.73442e-01
8.13700e+01 6.35452e+01 6.73469e-01
8.13800e+01 6.35385e+01 6.73495e-01
8.13900e+01 6.35317e+01 6.73521e-01
8.14000e+01 6.35250e+01 6.73546e-01
8.14100e+01 6.35183e+01 6.73572e-01
8.14200e+01 6.35115e+01 6.73597e-01
8.14300e+01 6.35048e+01 6.73621e-01
8.14400e+01 6.34981e+01 6.73646e-01
8.14500e+01 6.34913e+01 6.73670e-01
8.14600e+01 6.34846e+01 6.73694e-01
8.14700e+01 6.34778e+01 6.73717e-01
8.14800e+01 6.34711e+01 6.73741e-01
8.14900e+01 6.34644e+01 6.73764e-01
8.15000e+01 6.34576e+01 6.73786e-01
8.15100e+01 6.34509e+01 6.73809e-01
8.15200e+01 6.34442e+01 6.73832e-01
8.15300e+01 6.34374e+01 6.73855e-01
8.15400e+01 6.34307e+01 6.73878e-01
8.15500e+01 6.34239e+01 6.73902e-01
8.15600e+01 6.34172e+01 6.73926e-01
8.15700e+01 6.34105e+01 6.73950e-01
8.15800e+01 6.34037e+01 6.73974e-01
8.15900e+01 6.33970e+01 6.73998e-01
8.16000e+01 6.33902e+01 6.74023e-01
8.16100e+01 6.33835e+01 6.74048e-01
8.16200e+01 6.33768e+01 6.74073e-01
8.16300e+01 6.33700e+01 6.74098e-01
8.16400e+01 6.33633e+01 6.74124e-01
8.16500e+01 6.33565e+01 6.74150e-01
8.16600e+01 6.33498e+01 6.74176e-01
8.16700e+01 6.33431e+01 6.74202e-01
8.16800e+01 6.33363e+01 6.74229e-01
8.16900e+01 6.33296e+01 6.74255e-01
8.17000e+01 6.33228e+01 6.74282e-01
8.17100e+01 6.33161e+01 6.74309e-01
8.17200e+01 6.33093e+01 6.74337e-01
8.17300e+01 6.33026e+01 6.74364e-01
8.17400e+01 6.32959e+01 6.74392e-01
8.17500e+01 6.32891e+01 6.74420e-01
8.17600e+01 6.32824e+01 6.74449e-01
8.17700e+01 6.32756e+01 6.74477e-01
8.17800e+01 6.32689e+01 6.74506e-01
8.17900e+01 6.32621e+01 6.74535e-01
8.18000e+01 6.32554e+01 6.74564e-01
8.18100e+01 6.32486e+01 6.74594e-01
8.18200e+01 6.32419e+01 6.74623e-01
8.18300e+01 6.32351e+01 6.74653e-01
8.18400e+01 6.32284e+01 6.74683e-01
8.18500e+01 6.32217e+01 6.74714e-01
8.18600e+01 6.32149e+01 6.74744e-01
8.18700e+01 6.32082e+01 6.74775e-01
8.18800e+01 6.32014e+01 6.74806e-01
8.18900e+01 6.31947e+01 6.74837e-01
8.19000e+01 6.31879e+01 6.74869e-01
8.19100e+01 6.31812e+01 6.74900e-01
8.19200e+01 6.31744e+01 6.74932e-01
8.19300e+01 6.31677e+01 6.74965e-01
8.19400e+01 6.31609e+01 6.74997e-01
8.19500e+01 6.31542e+01 6.75030e-01
8.19600e+01 6.31474e+01 6.75062e-01
8.19700e+01 6.31407e+01 6.75095e-01
8.19800e+01 6.31339e+01 6.75129e-01
8.19900e+01 6.31272e+01 6.75162e-01
8.20000e+01 6.31204e+01 6.75196e-01
8.20100e+01 6.31137e+01 6.75230e-01
8.20200e+01 6.31069e+01 6.75264e-01
8.20300e+01 6.31002e+01 6.75299e-01
8.20400e+01 6.30934e+01 6.75333e-01
8.20500e+01 6.30866e+01 6.75368e-01
8.20600e+01 6.30799e+01 6.75403e-01
8.20700e+01 6.30731e+01 6.75438e-01
8.20800e+01 6.30664e+01 6.75474e-01
8.20900e+01 6.30596e+01 6.75510e-01
8.21000e+01 6.30529e+01 6.75546e-01
8.21100e+01 6.30461e+01 6.75582e-01
8.21200e+01 6.30394e+01 6.75618e-01
8.21300e+01 6.30326e+01 6.75655e-01
8.21400e+01 6.30258e+01 6.75692e-01
8.21500e+01 6.30191e+01 6.75729e-01
8.21600e+01 6.30123e+01 6.75767e-01
8.21700e+01 6.30056e+01 6.75804e-01
8.21800e+01 6.29988e+01 6.75842e-01
8.21900e+01 6.29921e+01 6.75880e-01
8.22000e+01 6.29853e+01 6.75918e-01
8.22100e+01 6.29785e+01 6.75957e-01
8.22200e+01 6.29718e+01 6.75995e-01
8.22300e+01 6.29650e+01 6.76034e-01
8.22400e+01 6.29583e+01 6.76074e-01
8.22500e+01 6.29515e+01 6.76113e-01
8.22600e+01 6.29447e+01 6.76153e-01
8.22700e+01 6.29380e+01 6.76192e-01
8.22800e+01 6.29312e+01 6.76233e-01
8.22900e+01 6.29245e+01 6.76273e-01
8.23000e+01 6.29177e+01 6.76313e-01
8.23100e+01 6.29109e+01 6.76354e-01
8.23200e+01 6.29042e+01 6.76395e-01
8.23300e+01 6.28974e+01 6.76436e-01
8.23400e+01 6.28906e+01 6.76478e-01
8.23500e+01 6.28839e+01 6.76519e-01
8.23600e+01 6.28771e+01 6.76561e-01
8.23700e+01 6.28703e+01 6.76603e-01
8.23800e+01 6.28636e+01 6.76646e-01
8.23900e+01 6.28568e+01 6.76688e-01
8.24000e+01 6.28500e+01 6.76731e-01
8.24100e+01 6.28433e+01 6.76774e-01
8.24200e+01 6.28365e+01 6.76817e-01
8.24300e+01 6.28297e+01 6.76861e-01
8.24400e+01 6.28230e+01 6.76905e-01
8.24500e+01 6.28162e+01 6.76948e-01
8.24600e+01 6.28094e+01 6.76993e-01
8.24700e+01 6.28027e+01 6.77037e-01
8.24800e+01 6.27959e+01 6.77082e-01
8.24900e+01 6.27891e+01 6.77126e-01
8.25000e+01 6.27823e+01 6.77171e-01
8.25100e+01 6.27756e+01 6.77217e-01
8.25200e+01 6.27688e+01 6.77262e-01
8.25300e+01 6.27620e+01 6.77307e-01
8.25400e+01 6.27553e+01 6.77352e-01
8.25500e+01 6.27485e+01 6.77396e-01
8.25600e+01 6.27417e+01 6.77441e-01
8.25700e+01 6.27349e+01 6.77486e-01
8.25800e+01 6.27282e+01 6.77530e-01
8.25900e+01 6.27214e+01 6.77575e-01
8.26000e+01 6.27146e+01 6.77619e-01
8.26100e+01 6.27078e+01 6.77664e-01
8.26200e+01 6.27010e+01 6.77708e-01
8.26300e+01 6.26943e+01 6.77752e-01
8.26400e+01 6.26875e+01 6.77797e-01
8.26500e+01 6.26807e+01 6.77841e-01
8.26600e+01 6.26739e+01 6.77885e-01
8.26700e+01 6.26672e+01 6.77929e-01
8.26800e+01 6.26604e+01 6.77973e-01
8.26900e+01 6.26536e+01 6.78016e-01
8.27000e+01 6.26468e+01 6.78060e-01
8.27100e+01 6.26400e+01 6.78104e-01
8.27200e+01 6.26333e+01 6.78147e-01
8.27300e+01 6.26265e+01 6.78191e-01
8.27400e+01 6.26197e+01 6.78234e-01
8.27500e+01 6.26129e+01 6.78278e-01
8.27600e+01 6.26061e+01 6.78321e-01
8.27700e+01 6.25993e+01 6.78364e-01
8.27800e+01 6.25926e+01 6.78407e-01
8.27900e+01 6.25858e+01 6.78450e-01
8.28000e+01 6.25790e+01 6.78493e-01
8.28100e+01 6.25722e+01 6.78536e-01
8.28200e+01 6.25654e+01 6.78579e-01
8.28300e+01 6.25586e+01 6.78622e-01
8.28400e+01 6.25518e+01 6.78665e-01
8.28500e+01 6.25451e+01 6.78707e-01
8.28600e+01 6.25383e+01 6.78750e-01
8.28700e+01 6.25315e+01 6.78792e-01
8.28800e+01 6.25247e+01 6.78835e-01
8.28900e+01 6.25179e+01 6.78877e-01
8.29000e+01 6.25111e+01 6.78919e-01
8.29100e+01 6.25043e+01 6.78961e-01
8.29200e+01 6.24975e+01 6.79003e-01
8.29300e+01 6.24907e+01 6.79045e-01
8.29400e+01 6.24840e+01 6.79087e-01
8.29500e+01 6.24772e+01 6.79129e-01
8.29600e+01 6.24704e+01 6.79171e-01
8.29700e+01 6.24636e+01 6.79213e-01
8.29800e+01 6.24568e+01 6.79255e-01
8.29900e+01 6.24500e+01 6.79296e-01
8.30000e+01 6.24432e+01 6.79338e-01
8.30100e+01 6.24364e+01 6.79379e-01
8.30200e+01 6.24296e+01 6.79420e-01
8.30300e+01 6.24228e+01 6.79462e-01
8.30400e+01 6.24160e+01 6.79503e-01
8.30500e+01 6.24092e+01 6.79544e-01
8.30600e+01 6.24024e+01 6.79585e-01
8.30700e+01 6.23956e+01 6.79626e-01
8.30800e+01 6.23888e+01 6.79667e-01
8.30900e+01 6.23820e+01 6.79708e-01
8.31000e+01 6.23753e+01 6.79749e-01
8.31100e+01 6.23685e+01 6.79789e-01
8.31200e+01 6.23617e+01 6.79830e-01
8.31300e+01 6.23549e+01 6.79871e-01
8.31400e+01 6.23481e+01 6.79911e-01
8.31500e+01 6.23413e+01 6.79951e-01
8.31600e+01 6.23345e+01 6.79992e-01
8.31700e+01 6.23277e+01 6.80032e-01
8.31800e+01 6.23209e+01 6.80072e-01
8.31900e+01 6.23141e+01 6.80112e-01
8.32000e+01 6.23073e+01 6.80152e-01
8.32100e+01 6.23005e+01 6.80192e-01
8.32200e+01 6.22937e+01 6.80232e-01
8.32300e+01 6.22869e+01 6.80272e-01
8.32400e+01 6.22800e+01 6.80312e-01
8.32500e+01 6.22732e+01 6.80351e-01
8.32600e+01 6.22664e+01 6.80391e-01
8.32700e+01 6.22596e+01 6.80431e-01
8.32800e+01 6.22528e+01 6.80470e-01
8.32900e+01 6.22460e+01 6.80509e-01
8.33000e+01 6.22392e+01 6.80549e-01
8.33100e+01 6.22324e+01 6.80588e-01
8.33200e+01 6.22256e+01 6.80627e-01
8.33300e+01 6.22188e+01 6.80666e-01
8.33400e+01 6.22120e+01 6.80705e-01
8.33500e+01 6.22052e+01 6.80744e-01
8.33600e+01 6.21984e+01 6.80783e-01
8.33700e+01 6.21916e+01 6.80822e-01
8.33800e+01 6.21848e+01 6.80860e-01
8.33900e+01 6.21780e+01 6.80899e-01
8.34000e+01 6.21711e+01 6.80938e-01
8.34100e+01 6.21643e+01 6.80976e-01
8.34200e+01 6.21575e+01 6.81014e-01
8.34300e+01 6.21507e+01 6.81053e-01
8.34400e+01 6.21439e+01 6.81091e-01
8.34500e+01 6.21371e+01 6.81129e-01
8.34600e+01 6.21303e+01 6.81167e-01
8.34700e+01 6.21235e+01 6.81205e-01
8.34800e+01 6.21167e+01 6.81243e-01
8.34900e+01 6.21098e+01 6.81281e-01
8.35000e+01 6.21030e+01 6.81319e-01
8.35100e+01 6.20962e+01 6.81357e-01
8.35200e+01 6.20894e+01 6.81394e-01
8.35300e+01 6.20826e+01 6.81432e-01
8.35400e+01 6.20758e+01 6.81469e-01
8.35500e+01 6.20690e+01 6.81507e-01
8.35600e+01 6.20621e+01 6.81544e-01
8.35700e+01 6.20553e+01 6.81581e-01
8.35800e+01 6.20485e+01 6.81618e-01
8.35900e+01 6.20417e+01 6.81655e-01
8.36000e+01 6.20349e+01 6.81691e-01
8.36100e+01 6.20281e+01 6.81728e-01
8.36200e+01 6.20212e+01 6.81764e-01
8.36300e+01 6.20144e+01 6.81801e-01
8.36400e+01 6.20076e+01 6.81837e-01
8.36500e+01 6.20008e+01 6.81873e-01
8.36600e+01 6.19940e+01 6.81909e-01
8.36700e+01 6.19872e+01 6.81945e-01
8.36800e+01 6.19803e+01 6.81981e-01
8.36900e+01 6.19735e+01 6.82017e-01
8.37000e+01 6.19667e+01 6.82053e-01
8.37100e+01 6.19599e+01 6.82088e-01
8.37200e+01 6.19531e+01 6.82123e-01
8.37300e+01 6.19462e+01 6.82159e-01
8.37400e+01 6.19394e+01 6.82194e-01
8.37500e+01 6.19326e+01 6.82229e-01
8.37600e+01 6.19258e+01 6.82264e-01
8.37700e+01 6.19189e+01 6.82299e-01
8.37800e+01 6.19121e+01 6.82334e-01
8.37900e+01 6.19053e+01 6.82368e-01
8.38000e+01 6.18985e+01 6.82403e-01
8.38100e+01 6.18916e+01 6.82437e-01
8.38200e+01 6.18848e+01 6.82471e-01
8.38300e+01 6.18780e+01 6.82506e-01
8.38400e+01 6.18712e+01 6.82540e-01
8.38500e+01 6.18643e+01 6.82574e-01
8.38600e+01 6.18575e+01 6.82607e-01
8.38700e+01 6.18507e+01 6.82641e-01
8.38800e+01 6.18439e+01 6.82675e-01
8.38900e+01 6.18370e+01 6.82708e-01
8.39000e+01 6.18302e+01 6.82742e-01
8.39100e+01 6.18234e+01 6.82775e-01
8.39200e+01 6.18166e+01 6.82808e-01
8.39300e+01 6.18097e+01 6.82841e-01
8.39400e+01 6.18029e+01 6.82874e-01
8.39500e+01 6.17961e+01 6.82907e-01
8.39600e+01 6.17892e+01 6.82940e-01
8.39700e+01 6.17824e+01 6.82973e-01
8.39800e+01 6.17756e+01 6.83005e-01
8.39900e+01 6.17688e+01 6.83037e-01
8.40000e+01 6.17619e+01 6.83070e-01
8.40100e+01 6.17551e+01 6.83102e-01
8.40200e+01 6.17483e+01 6.83134e-01
8.40300e+01 6.17414e+01 6.83166e-01
8.40400e+01 6.17346e+01 6.83198e-01
8.40500e+01 6.17278e+01 6.83230e-01
8.40600e+01 6.17209e+01 6.83261e-01
8.40700e+01 6.17141e+01 6.83293e-01
8.40800e+01 6.17073e+01 6.83324e-01
8.40900e+01 6.17004e+01 6.83356e-01
8.41000e+01 6.16936e+01 6.83387e-01
8.41100e+01 6.16868e+01 6.83418e-01
8.41200e+01 6.16799e+01 6.83449e-01
8.41300e+01 6.16731e+01 6.83480e-01
8.41400e+01 6.16663e+01 6.83510e-01
8.41500e+01 6.16594e+01 6.83541e-01
8.41600e+01 6.16526e+01 6.83572e-01
8.41700e+01 6.16458e+01 6.83602e-01
8.41800e+01 6.16389e+01 6.83632e-01
8.41900e+01 6.16321e+01 6.83662e-01
8.42000e+01 6.16252e+01 6.83693e-01
8.42100e+01 6.16184e+01 6.83723e-01
8.42200e+01 6.16116e+01 6.83752e-01
8.42300e+01 6.16047e+01 6.83782e-01
8.42400e+01 6.15979e+01 6.83812e-01
8.42500e+01 6.15911e+01 6.83841e-01
8.42600e+01 6.15842e+01 6.83871e-01
8.42700e+01 6.15774e+01 6.83900e-01
8.42800e+01 6.15705e+01 6.83929e-01
8.42900e+01 6.15637e+01 6.83958e-01
8.43000e+01 6.15569e+01 6.83987e-01
8.43100e+01 6.15500e+01 6.84016e-01
8.43200e+01 6.15432e+01 6.84045e-01
8.43300e+01 6.15363e+01 6.84074e-01
8.43400e+01 6.15295e+01 6.84102e-01
8.43500e+01 6.15227e+01 6.84131e-01
8.43600e+01 6.15158e+01 6.84159e-01
8.43700e+01 6.15090e+01 6.84187e-01
8.43800e+01 6.15021e+01 6.84215e-01
8.43900e+01 6.14953e+01 6.84243e-01
8.44000e+01 6.14885e+01 6.84271e-01
8.44100e+01 6.14816e+01 6.84299e-01
8.44200e+01 6.14748e+01 6.84326e-01
8.44300e+01 6.14679e+01 6.84354e-01
8.44400e+01 6.14611e+01 6.84381e-01
8.44500e+01 6.14542e+01 6.84409e-01
8.44600e+01 6.14474e+01 6.84436e-01
8.44700e+01 6.14405e+01 6.84463e-01
8.44800e+01 6.14337e+01 6.84490e-01
8.44900e+01 6.14269e+01 6.84517e-01
8.45000e+01 6.14200e+01 6.84544e-01
8.45100e+01 6.14132e+01 6.84571e-01
8.45200e+01 6.14063e+01 6.84598e-01
8.45300e+01 6.13995e+01 6.84625e-01
8.45400e+01 6.13926e+01 6.84652e-01
8.45500e+01 6.13858e+01 6.84680e-01
8.45600e+01 6.13789e+01 6.84708e-01
8.45700e+01 6.13721e+01 6.84736e-01
8.45800e+01 6.13652e+01 6.84764e-01
8.45900e+01 6.13584e+01 6.84793e-01
8.46000e+01 6.13515e+01 6.84822e-01
8.46100e+01 6.13447e+01 6.84851e-01
8.46200e+01 6.13378e+01 6.84880e-01
8.46300e+01 6.13310e+01 6.84909e-01
8.46400e+01 6.13241e+01 6.84939e-01
8.46500e+01 6.13173e+01 6.84969e-01
8.46600e+01 6.13104e+01 6.84999e-01
8.46700e+01 6.13036e+01 6.85029e-01
8.46800e+01 6.12967e+01 6.85060e-01
8.46900e+01 6.12899e+01 6.85090e-01
8.47000e+01 6.12830e+01 6.85121e-01
8.47100e+01 6.12762e+01 6.85152e-01
8.47200e+01 6.12693e+01 6.85184e-01
8.47300e+01 6.12625e+01 6.85215e-01
8.47400e+01 6.12556e+01 6.85247e-01
8.47500e+01 6.12488e+01 6.85279e-01
8.47600e+01 6.12419e+01 6.85311e-01
8.47700e+01 6.12351e+01 6.85344e-01
8.47800e+01 6.12282e+01 6.85377e-01
8.47900e+01 6.12214e+01 6.85410e-01
8.48000e+01 6.12145e+01 6.85443e-01
8.48100e+01 6.12077e+01 6.85476e-01
8.48200e+01 6.12008e+01 6.85509e-01
8.48300e+01 6.11940e+01 6.85543e-01
8.48400e+01 6.11871e+01 6.85577e-01
8.48500e+01 6.11802e+01 6.85611e-01
8.48600e+01 6.11734e+01 6.85646e-01
8.48700e+01 6.11665e+01 6.85680e-01
8.48800e+01 6.11597e+01 6.85715e-01
8.48900e+01 6.11528e+01 6.85750e-01
8.49000e+01 6.11460e+01 6.85786e-01
8.49100e+01 6.11391e+01 6.85821e-01
8.49200e+01 6.11322e+01 6.85857e-01
8.49300e+01 6.11254e+01 6.85893e-01
8.49400e+01 6.11185e+01 6.85929e-01
8.49500e+01 6.11117e+01 6.85965e-01
8.49600e+01 6.11048e+01 6.86002e-01
8.49700e+01 6.10979e+01 6.86039e-01
8.49800e+01 6.10911e+01 6.86076e-01
8.49900e+01 6.10842e+01 6.86113e-01
8.50000e+01 6.10774e+01 6.86150e-01
8.50100e+01 6.10705e+01 6.86188e-01
8.50200e+01 6.10636e+01 6.86226e-01
8.50300e+01 6.10568e+01 6.86264e-01
8.50400e+01 6.10499e+01 6.86302e-01
8.50500e+01 6.10430e+01 6.86341e-01
8.50600e+01 6.10362e+01 6.86380e-01
8.50700e+01 6.10293e+01 6.86419e-01
8.50800e+01 6.10225e+01 6.86458e-01
8.50900e+01 6.10156e+01 6.86497e-01
8.51000e+01 6.10087e+01 6.86537e-01
8.51100e+01 6.10019e+01 6.86577e-01
8.51200e+01 6.09950e+01 6.86617e-01
8.51300e+01 6.09881e+01 6.86657e-01
8.51400e+01 6.09813e+01 6.86697e-01
8.51500e+01 6.09744e+01 6.86738e-01
8.51600e+01 6.09675e+01 6.86779e-01
8.51700e+01 6.09607e+01 6.86820e-01
8.51800e+01 6.09538e+01 6.86861e-01
8.51900e+01 6.09469e+01 6.86903e-01
8.52000e+01 6.09401e+01 6.86945e-01
8.52100e+01 6.09332e+01 6.86987e-01
8.52200e+01 6.09263e+01 6.87029e-01
8.52300e+01 6.09194e+01 6.87071e-01
8.52400e+01 6.09126e+01 6.87114e-01
8.52500e+01 6.09057e+01 6.87157e-01
8.52600e+01 6.08988e+01 6.87200e-01
8.52700e+01 6.08920e+01 6.87243e-01
8.52800e+01 6.08851e+01 6.87287e-01
8.52900e+01 6.08782e+01 6.87331e-01
8.53000e+01 6.08713e+01 6.87374e-01
8.53100e+01 6.08645e+01 6.87419e-01
8.53200e+01 6.08576e+01 6.87463e-01
8.53300e+01 6.08507e+01 6.87508e-01
8.53400e+01 6.08438e+01 6.87552e-01
8.53500e+01 6.08370e+01 6.87597e-01
8.53600e+01 6.08301e+01 6.87643e-01
8.53700e+01 6.08232e+01 6.87688e-01
8.53800e+01 6.08163e+01 6.87734e-01
8.53900e+01 6.08095e+01 6.87780e-01
8.54000e+01 6.08026e+01 6.87826e-01
8.54100e+01 6.07957e+01 6.87872e-01
8.54200e+01 6.07888e+01 6.87919e-01
8.54300e+01 6.07819e+01 6.87966e-01
8.54400e+01 6.07751e+01 6.88013e-01
8.54500e+01 6.07682e+01 6.88060e-01
8.54600e+01 6.07613e+01 6.88107e-01
8.54700e+01 6.07544e+01 6.88155e-01
8.54800e+01 6.07475e+01 6.88203e-01
8.54900e+01 6.07407e+01 6.88251e-01
8.55000e+01 6.07338e+01 6.88299e-01
8.55100e+01 6.07269e+01 6.88347e-01
8.55200e+01 6.07200e+01 6.88395e-01
8.55300e+01 6.07131e+01 6.88443e-01
8.55400e+01 6.07062e+01 6.88491e-01
8.55500e+01 6.06993e+01 6.88539e-01
8.55600e+01 6.06925e+01 6.88587e-01
8.55700e+01 6.06856e+01 6.88634e-01
8.55800e+01 6.06787e+01 6.88681e-01
8.55900e+01 6.06718e+01 6.88728e-01
8.56000e+01 6.06649e+01 6.88775e-01
8.56100e+01 6.06580e+01 6.88822e-01
8.56200e+01 6.06511e+01 6.88868e-01
8.56300e+01 6.06443e+01 6.88915e-01
8.56400e+01 6.06374e+01 6.88961e-01
8.56500e+01 6.06305e+01 6.89007e-01
8.56600e+01 6.06236e+01 6.89053e-01
8.56700e+01 6.06167e+01 6.89099e-01
8.56800e+01 6.06098e+01 6.89145e-01
8.56900e+01 6.06029e+01 6.89190e-01
8.57000e+01 6.05960e+01 6.89236e-01
8.57100e+01 6.05891e+01 6.89281e-01
8.57200e+01 6.05822e+01 6.89326e-01
8.57300e+01 6.05753e+01 6.89371e-01
8.57400e+01 6.05684e+01 6.89415e-01
8.57500e+01 6.05615e+01 6.89460e-01
8.57600e+01 6.05547e+01 6.89504e-01
8.57700e+01 6.05478e+01 6.89549e-01
8.57800e+01 6.05409e+01 6.89593e-01
8.57900e+01 6.05340e+01 6.89637e-01
8.58000e+01 6.05271e+01 6.89680e-01
8.58100e+01 6.05202e+01 6.89724e-01
8.58200e+01 6.05133e+01 6.89768e-01
8.58300e+01 6.05064e+01 6.89811e-01
8.58400e+01 6.04995e+01 6.89854e-01
8.58500e+01 6.04926e+01 6.89897e-01
8.58600e+01 6.04857e+01 6.89940e-01
8.58700e+01 6.04788e+01 6.89982e-01
8.58800e+01 6.04719e+01 6.90025e-01
8.58900e+01 6.04650e+01 6.90067e-01
8.59000e+01 6.04581e+01 6.90110e-01
8.59100e+01 6.04512e+01 6.90152e-01
8.59200e+01 6.04443e+01 6.90194e-01
8.59300e+01 6.04374e+01 6.90235e-01
8.59400e+01 6.04305e+01 6.90277e-01
8.59500e+01 6.04236e+01 6.90318e-01
8.59600e+01 6.04167e+01 6.90360e-01
8.59700e+01 6.04098e+01 6.90401e-01
8.59800e+01 6.04029e+01 6.90442e-01
8.59900e+01 6.03960e+01 6.90482e-01
8.60000e+01 6.03890e+01 6.90523e-01
8.60100e+01 6.03821e+01 6.90564e-01
8.60200e+01 6.03752e+01 6.90604e-01
8.60300e+01 6.03683e+01 6.90644e-01
8.60400e+01 6.03614e+01 6.90684e-01
8.60500e+01 6.03545e+01 6.90724e-01
8.60600e+01 6.03476e+01 6.90764e-01
8.60700e+01 6.03407e+01 6.90803e-01
8.60800e+01 6.03338e+01 6.90843e-01
8.60900e+01 6.03269e+01 6.90882e-01
8.61000e+01 6.03200e+01 6.90921e-01
8.61100e+01 6.03131e+01 6.90960e-01
8.61200e+01 6.03062e+01 6.90999e-01
8.61300e+01 6.02992e+01 6.91037e-01
8.61400e+01 6.02923e+01 6.91076e-01
8.61500e+01 6.02854e+01 6.91114e-01
8.61600e+01 6.02785e+01 6.91152e-01
8.61700e+01 6.02716e+01 6.91190e-01
8.61800e+01 6.02647e+01 6.91228e-01
8.61900e+01 6.02578e+01 6.91266e-01
8.62000e+01 6.02509e+01 6.91303e-01
8.62100e+01 6.02440e+01 6.91341e-01
8.62200e+01 6.02370e+01 6.91378e-01
8.62300e+01 6.02301e+01 6.91415e-01
8.62400e+01 6.02232e+01 6.91452e-01
8.62500e+01 6.02163e+01 6.91488e-01
8.62600e+01 6.02094e+01 6.91525e-01
8.62700e+01 6.02025e+01 6.91561e-01
8.62800e+01 6.01955e+01 6.91598e-01
8.62900e+01 6.01886e+01 6.91634e-01
8.63000e+01 6.01817e+01 6.91670e-01
8.63100e+01 6.01748e+01 6.91706e-01
8.63200e+01 6.01679e+01 6.91741e-01
8.63300e+01 6.01610e+01 6.91777e-01
8.63400e+01 6.01540e+01 6.91812e-01
8.63500e+01 6.01471e+01 6.91847e-01
8.63600e+01 6.01402e+01 6.91882e-01
8.63700e+01 6.01333e+01 6.91917e-01
8.63800e+01 6.01264e+01 6.91952e-01
8.63900e+01 6.01195e+01 6.91986e-01
8.64000e+01 6.01125e+01 6.92021e-01
8.64100e+01 6.01056e+01 6.92055e-01
8.64200e+01 6.00987e+01 6.92089e-01
8.64300e+01 6.00918e+01 6.92123e-01
8.64400e+01 6.00848e+01 6.92157e-01
8.64500e+01 6.00779e+01 6.92190e-01
8.64600e+01 6.00710e+01 6.92224e-01
8.64700e+01 6.00641e+01 6.92257e-01
8.64800e+01 6.00572e+01 6.92290e-01
8.64900e+01 6.00502e+01 6.92323e-01
8.65000e+01 6.00433e+01 6.92356e-01
8.65100e+01 6.00364e+01 6.92389e-01
8.65200e+01 6.00295e+01 6.92422e-01
8.65300e+01 6.00225e+01 6.92455e-01
8.65400e+01 6.00156e+01 6.92488e-01
8.65500e+01 6.00087e+01 6.92521e-01
8.65600e+01 6.00018e+01 6.92554e-01
8.65700e+01 5.99948e+01 6.92588e-01
8.65800e+01 5.99879e+01 6.92621e-01
8.65900e+01 5.99810e+01 6.92655e-01
8.66000e+01 5.99741e+01 6.92689e-01
8.66100e+01 5.99671e+01 6.92723e-01
8.66200e+01 5.99602e+01 6.92757e-01
8.66300e+01 5.99533e+01 6.92791e-01
8.66400e+01 5.99463e+01 6.92825e-01
8.66500e+01 5.99394e+01 6.92859e-01
8.66600e+01 5.99325e+01 6.92894e-01
8.66700e+01 5.99256e+01 6.92928e-01
8.66800e+01 5.99186e+01 6.92963e-01
8.66900e+01 5.99117e+01 6.92998e-01
8.67000e+01 5.99048e+01 6.93033e-01
8.67100e+01 5.98978e+01 6.93068e-01
8.67200e+01 5.98909e+01 6.93103e-01
8.67300e+01 5.98840e+01 6.93138e-01
8.67400e+01 5.98770e+01 6.93173e-01
8.67500e+01 5.98701e+01 6.93209e-01
8.67600e+01 5.98632e+01 6.93244e-01
8.67700e+01 5.98563e+01 6.93280e-01
8.67800e+01 5.98493e+01 6.93316e-01
8.67900e+01 5.98424e+01 6.93352e-01
8.68000e+01 5.98355e+01 6.93388e-01
8.68100e+01 5.98285e+01 6.93424e-01
8.68200e+01 5.98216e+01 6.93460e-01
8.68300e+01 5.98146e+01 6.93496e-01
8.68400e+01 5.98077e+01 6.93533e-01
8.68500e+01 5.98008e+01 6.93569e-01
8.68600e+01 5.97938e+01 6.93606e-01
8.68700e+01 5.97869e+01 6.93642e-01
8.68800e+01 5.97800e+01 6.93679e-01
8.68900e+01 5.97730e+01 6.93716e-01
8.69000e+01 5.97661e+01 6.93753e-01
8.69100e+01 5.97592e+01 6.93790e-01
8.69200e+01 5.97522e+01 6.93828e-01
8.69300e+01 5.97453e+01 6.93865e-01
8.69400e+01 5.97383e+01 6.93903e-01
8.69500e+01 5.97314e+01 6.93940e-01
8.69600e+01 5.97245e+01 6.93978e-01
8.69700e+01 5.97175e+01 6.94016e-01
8.69800e+01 5.97106e+01 6.94054e-01
8.69900e+01 5.97036e+01 6.94092e-01
8.70000e+01 5.96967e+01 6.94130e-01
8.70100e+01 5.96898e+01 6.94168e-01
8.70200e+01 5.96828e+01 6.94207e-01
8.70300e+01 5.96759e+01 6.94245e-01
8.70400e+01 5.96689e+01 6.94284e-01
8.70500e+01 5.96620e+01 6.94322e-01
8.70600e+01 5.96550e+01 6.94361e-01
8.70700e+01 5.96481e+01 6.94400e-01
8.70800e+01 5.96412e+01 6.94439e-01
8.70900e+01 5.96342e+01 6.94478e-01
8.71000e+01 5.96273e+01 6.94517e-01
8.71100e+01 5.96203e+01 6.94557e-01
8.71200e+01 5.96134e+01 6.94596e-01
8.71300e+01 5.96064e+01 6.94636e-01
8.71400e+01 5.95995e+01 6.94676e-01
8.71500e+01 5.95925e+01 6.94715e-01
8.71600e+01 5.95856e+01 6.94755e-01
8.71700e+01 5.95786e+01 6.94795e-01
8.71800e+01 5.95717e+01 6.94835e-01
8.71900e+01 5.95647e+01 6.94876e-01
8.72000e+01 5.95578e+01 6.94916e-01
8.72100e+01 5.95508e+01 6.94956e-01
8.72200e+01 5.95439e+01 6.94997e-01
8.72300e+01 5.95369e+01 6.95038e-01
8.72400e+01 5.95300e+01 6.95078e-01
8.72500e+01 5.95230e+01 6.95119e-01
8.72600e+01 5.95161e+01 6.95160e-01
8.72700e+01 5.95091e+01 6.95201e-01
8.72800e+01 5.95022e+01 6.95243e-01
8.72900e+01 5.94952e+01 6.95284e-01
8.73000e+01 5.94883e+01 6.95325e-01
8.73100e+01 5.94813e+01 6.95367e-01
8.73200e+01 5.94744e+01 6.95408e-01
8.73300e+01 5.94674e+01 6.95450e-01
8.73400e+01 5.94605e+01 6.95492e-01
8.73500e+01 5.94535e+01 6.95534e-01
8.73600e+01 5.94466e+01 6.95576e-01
8.73700e+01 5.94396e+01 6.95618e-01
8.73800e+01 5.94326e+01 6.95661e-01
8.73900e+01 5.94257e+01 6.95703e-01
8.74000e+01 5.94187e+01 6.95746e-01
8.74100e+01 5.94118e+01 6.95788e-01
8.74200e+01 5.94048e+01 6.95831e-01
8.74300e+01 5.93979e+01 6.95874e-01
8.74400e+01 5.93909e+01 6.95917e-01
8.74500e+01 5.93839e+01 6.95960e-01
8.74600e+01 5.93770e+01 6.96003e-01
8.74700e+01 5.93700e+01 6.96046e-01
8.74800e+01 5.93631e+01 6.96090e-01
8.74900e+01 5.93561e+01 6.96133e-01
8.75000e+01 5.93491e+01 6.96177e-01
8.75100e+01 5.93422e+01 6.96221e-01
8.75200e+01 5.93352e+01 6.96264e-01
8.75300e+01 5.93282e+01 6.96307e-01
8.75400e+01 5.93213e+01 6.96351e-01
8.75500e+01 5.93143e+01 6.96394e-01
8.75600e+01 5.93074e+01 6.96437e-01
8.75700e+01 5.93004e+01 6.96480e-01
8.75800e+01 5.92934e+01 6.96523e-01
8.75900e+01 5.92865e+01 6.96566e-01
8.76000e+01 5.92795e+01 6.96609e-01
8.76100e+01 5.92725e+01 6.96651e-01
8.76200e+01 5.92656e+01 6.96694e-01
8.76300e+01 5.92586e+01 6.96736e-01
8.76400e+01 5.92516e+01 6.96778e-01
8.76500e+01 5.92447e+01 6.96821e-01
8.76600e+01 5.92377e+01 6.96863e-01
8.76700e+01 5.92307e+01 6.96905e-01
8.76800e+01 5.92238e+01 6.96947e-01
8.76900e+01 5.92168e+01 6.96989e-01
8.77000e+01 5.92098e+01 6.97030e-01
8.77100e+01 5.92028e+01 6.97072e-01
8.77200e+01 5.91959e+01 6.97113e-01
8.77300e+01 5.91889e+01 6.97155e-01
8.77400e+01 5.91819e+01 6.97196e-01
8.77500e+01 5.91750e+01 6.97237e-01
8.77600e+01 5.91680e+01 6.97278e-01
8.77700e+01 5.91610e+01 6.97319e-01
8.77800e+01 5.91540e+01 6.97360e-01
8.77900e+01 5.91471e+01 6.97401e-01
8.78000e+01 5.91401e+01 6.97442e-01
8.78100e+01 5.91331e+01 6.97482e-01
8.78200e+01 5.91261e+01 6.97523e-01
8.78300e+01 5.91192e+01 6.97563e-01
8.78400e+01 5.91122e+01 6.97604e-01
8.78500e+01 5.91052e+01 6.97644e-01
8.78600e+01 5.90982e+01 6.97684e-01
8.78700e+01 5.90913e+01 6.97724e-01
8.78800e+01 5.90843e+01 6.97764e-01
8.78900e+01 5.90773e+01 6.97804e-01
8.79000e+01 5.90703e+01 6.97843e-01
8.79100e+01 5.90633e+01 6.97883e-01
8.79200e+01 5.90564e+01 6.97923e-01
8.79300e+01 5.90494e+01 6.97962e-01
8.79400e+01 5.90424e+01 6.98001e-01
8.79500e+01 5.90354e+01 6.98040e-01
8.79600e+01 5.90284e+01 6.98080e-01
8.79700e+01 5.90215e+01 6.98119e-01
8.79800e+01 5.90145e+01 6.98157e-01
8.79900e+01 5.90075e+01 6.98196e-01
8.80000e+01 5.90005e+01 6.98235e-01
8.80100e+01 5.89935e+01 6.98274e-01
8.80200e+01 5.89866e+01 6.98312e-01
8.80300e+01 5.89796e+01 6.98350e-01
8.80400e+01 5.89726e+01 6.98389e-01
8.80500e+01 5.89656e+01 6.98427e-01
8.80600e+01 5.89586e+01 6.98465e-01
8.80700e+01 5.89516e+01 6.98503e-01
8.80800e+01 5.89447e+01 6.98541e-01
8.80900e+01 5.89377e+01 6.98579e-01
8.81000e+01 5.89307e+01 6.98616e-01
8.81100e+01 5.89237e+01 6.98654e-01
8.81200e+01 5.89167e+01 6.98692e-01
8.81300e+01 5.89097e+01 6.98729e-01
8.81400e+01 5.89027e+01 6.98766e-01
8.81500e+01 5.88957e+01 6.98803e-01
8.81600e+01 5.88888e+01 6.98841e-01
8.81700e+01 5.88818e+01 6.98878e-01
8.81800e+01 5.88748e+01 6.98914e-01
8.81900e+01 5.88678e+01 6.98951e-01
8.82000e+01 5.88608e+01 6.98988e-01
8.82100e+01 5.88538e+01 6.99024e-01
8.82200e+01 5.88468e+01 6.99061e-01
8.82300e+01 5.88398e+01 6.99097e-01
8.82400e+01 5.88328e+01 6.99134e-01
8.82500e+01 5.88258e+01 6.99170e-01
8.82600e+01 5.88189e+01 6.99206e-01
8.82700e+01 5.88119e+01 6.99242e-01
8.82800e+01 5.88049e+01 6.99278e-01
8.82900e+01 5.87979e+01 6.99314e-01
8.83000e+01 5.87909e+01 6.99349e-01
8.83100e+01 5.87839e+01 6.99385e-01
8.83200e+01 5.87769e+01 6.99420e-01
8.83300e+01 5.87699e+01 6.99456e-01
8.83400e+01 5.87629e+01 6.99491e-01
8.83500e+01 5.87559e+01 6.99526e-01
8.83600e+01 5.87489e+01 6.99561e-01
8.83700e+01 5.87419e+01 6.99596e-01
8.83800e+01 5.87349e+01 6.99631e-01
8.83900e+01 5.87279e+01 6.99666e-01
8.84000e+01 5.87209e+01 6.99701e-01
8.84100e+01 5.87139e+01 6.99735e-01
8.84200e+01 5.87069e+01 6.99770e-01
8.84300e+01 5.86999e+01 6.99804e-01
8.84400e+01 5.86929e+01 6.99838e-01
8.84500e+01 5.86859e+01 6.99873e-01
8.84600e+01 5.86789e+01 6.99907e-01
8.84700e+01 5.86719e+01 6.99941e-01
8.84800e+01 5.86649e+01 6.99975e-01
8.84900e+01 5.86579e+01 7.00008e-01
8.85000e+01 5.86509e+01 7.00042e-01
8.85100e+01 5.86439e+01 7.00076e-01
8.85200e+01 5.86369e+01 7.00109e-01
8.85300e+01 5.86299e+01 7.00143e-01
8.85400e+01 5.86229e+01 7.00176e-01
8.85500e+01 5.86159e+01 7.00210e-01
8.85600e+01 5.86089e+01 7.00244e-01
8.85700e+01 5.86019e+01 7.00277e-01
8.85800e+01 5.85949e+01 7.00311e-01
8.85900e+01 5.85879e+01 7.00344e-01
8.86000e+01 5.85809e+01 7.00378e-01
8.86100e+01 5.85739e+01 7.00411e-01
8.86200e+01 5.85669e+01 7.00445e-01
8.86300e+01 5.85599e+01 7.00479e-01
8.86400e+01 5.85529e+01 7.00512e-01
8.86500e+01 5.85459e+01 7.00546e-01
8.86600e+01 5.85389e+01 7.00579e-01
8.86700e+01 5.85319e+01 7.00613e-01
8.86800e+01 5.85249e+01 7.00646e-01
8.86900e+01 5.85179e+01 7.00680e-01
8.87000e+01 5.85109e+01 7.00713e-01
8.87100e+01 5.85039e+01 7.00747e-01
8.87200e+01 5.84969e+01 7.00780e-01
8.87300e+01 5.84898e+01 7.00814e-01
8.87400e+01 5.84828e+01 7.00847e-01
8.87500e+01 5.84758e+01 7.00880e-01
8.87600e+01 5.84688e+01 7.00914e-01
8.87700e+01 5.84618e+01 7.00947e-01
8.87800e+01 5.84548e+01 7.00981e-01
8.87900e+01 5.84478e+01 7.01014e-01
8.88000e+01 5.84408e+01 7.01048e-01
8.88100e+01 5.84338e+01 7.01081e-01
8.88200e+01 5.84268e+01 7.01114e-01
8.88300e+01 5.84197e+01 7.01148e-01
8.88400e+01 5.84127e+01 7.01181e-01
8.88500e+01 5.84057e+01 7.01214e-01
8.88600e+01 5.83987e+01 7.01248e-01
8.88700e+01 5.83917e+01 7.01281e-01
8.88800e+01 5.83847e+01 7.01315e-01
8.88900e+01 5.83777e+01 7.01348e-01
8.89000e+01 5.83707e+01 7.01381e-01
8.89100e+01 5.83636e+01 7.01415e-01
8.89200e+01 5.83566e+01 7.01448e-01
8.89300e+01 5.83496e+01 7.01481e-01
8.89400e+01 5.83426e+01 7.01515e-01
8.89500e+01 5.83356e+01 7.01548e-01
8.89600e+01 5.83286e+01 7.01581e-01
8.89700e+01 5.83216e+01 7.01614e-01
8.89800e+01 5.83145e+01 7.01648e-01
8.89900e+01 5.83075e+01 7.01681e-01
8.90000e+01 5.83005e+01 7.01714e-01
8.90100e+01 5.82935e+01 7.01747e-01
8.90200e+01 5.82865e+01 7.01781e-01
8.90300e+01 5.82795e+01 7.01814e-01
8.90400e+01 5.82724e+01 7.01847e-01
8.90500e+01 5.82654e+01 7.01880e-01
8.90600e+01 5.82584e+01 7.01914e-01
8.90700e+01 5.82514e+01 7.01947e-01
8.90800e+01 5.82444e+01 7.01980e-01
8.90900e+01 5.82373e+01 7.02013e-01
8.91000e+01 5.82303e+01 7.02046e-01
8.91100e+01 5.82233e+01 7.02080e-01
8.91200e+01 5.82163e+01 7.02113e-01
8.91300e+01 5.82093e+01 7.02146e-01
8.91400e+01 5.82022e+01 7.02179e-01
8.91500e+01 5.81952e+01 7.02212e-01
8.91600e+01 5.81882e+01 7.02245e-01
8.91700e+01 5.81812e+01 7.02278e-01
8.91800e+01 5.81741e+01 7.02312e-01
8.91900e+01 5.81671e+01 7.02345e-01
8.92000e+01 5.81601e+01 7.02378e-01
8.92100e+01 5.81531e+01 7.02411e-01
8.92200e+01 5.81460e+01 7.02444e-01
8.92300e+01 5.81390e+01 7.02477e-01
8.92400e+01 5.81320e+01 7.02510e-01
8.92500e+01 5.81250e+01 7.02543e-01
8.92600e+01 5.81179e+01 7.02576e-01
8.92700e+01 5.81109e+01 7.02609e-01
8.92800e+01 5.81039e+01 7.02642e-01
8.92900e+01 5.80969e+01 7.02675e-01
8.93000e+01 5.80898e+01 7.02709e-01
8.93100e+01 5.80828e+01 7.02742e-01
8.93200e+01 5.80758e+01 7.02775e-01
8.93300e+01 5.80688e+01 7.02808e-01
8.93400e+01 5.80617e+01 7.02841e-01
8.93500e+01 5.80547e+01 7.02874e-01
8.93600e+01 5.80477e+01 7.02907e-01
8.93700e+01 5.80406e+01 7.02940e-01
8.93800e+01 5.80336e+01 7.02973e-01
8.93900e+01 5.80266e+01 7.03006e-01
8.94000e+01 5.80196e+01 7.03038e-01
8.94100e+01 5.80125e+01 7.03071e-01
8.94200e+01 5.80055e+01 7.03104e-01
8.94300e+01 5.79985e+01 7.03137e-01
8.94400e+01 5.79914e+01 7.03170e-01
8.94500e+01 5.79844e+01 7.03203e-01
8.94600e+01 5.79774e+01 7.03236e-01
8.94700e+01 5.79703e+01 7.03269e-01
8.94800e+01 5.79633e+01 7.03302e-01
8.94900e+01 5.79563e+01 7.03335e-01
8.95000e+01 5.79492e+01 7.03368e-01
8.95100e+01 5.79422e+01 7.03401e-01
8.95200e+01 5.79352e+01 7.03434e-01
8.95300e+01 5.79281e+01 7.03467e-01
8.95400e+01 5.79211e+01 7.03501e-01
8.95500e+01 5.79141e+01 7.03534e-01
8.95600e+01 5.79070e+01 7.03568e-01
8.95700e+01 5.79000e+01 7.03603e-01
8.95800e+01 5.78930e+01 7.03637e-01
8.95900e+01 5.78859e+01 7.03671e-01
8.96000e+01 5.78789e+01 7.03706e-01
8.96100e+01 5.78718e+01 7.03741e-01
8.96200e+01 5.78648e+01 7.03776e-01
8.96300e+01 5.78578e+01 7.03811e-01
8.96400e+01 5.78507e+01 7.03847e-01
8.96500e+01 5.78437e+01 7.03882e-01
8.96600e+01 5.78367e+01 7.03918e-01
8.96700e+01 5.78296e+01 7.03954e-01
8.96800e+01 5.78226e+01 7.03990e-01
8.96900e+01 5.78155e+01 7.04027e-01
8.97000e+01 5.78085e+01 7.04063e-01
8.97100e+01 5.78015e+01 7.04100e-01
8.97200e+01 5.77944e+01 7.04137e-01
8.97300e+01 5.77874e+01 7.04174e-01
8.97400e+01 5.77803e+01 7.04212e-01
8.97500e+01 5.77733e+01 7.04249e-01
8.97600e+01 5.77662e+01 7.04287e-01
8.97700e+01 5.77592e+01 7.04325e-01
8.97800e+01 5.77522e+01 7.04363e-01
8.97900e+01 5.77451e+01 7.04401e-01
8.98000e+01 5.77381e+01 7.04440e-01
8.98100e+01 5.77310e+01 7.04479e-01
8.98200e+01 5.77240e+01 7.04517e-01
8.98300e+01 5.77169e+01 7.04557e-01
8.98400e+01 5.77099e+01 7.04596e-01
8.98500e+01 5.77028e+01 7.04635e-01
8.98600e+01 5.76958e+01 7.04675e-01
8.98700e+01 5.76887e+01 7.04715e-01
8.98800e+01 5.76817e+01 7.04755e-01
8.98900e+01 5.76747e+01 7.04795e-01
8.99000e+01 5.76676e+01 7.04835e-01
8.99100e+01 5.76606e+01 7.04876e-01
8.99200e+01 5.76535e+01 7.04917e-01
8.99300e+01 5.76465e+01 7.04958e-01
8.99400e+01 5.76394e+01 7.04999e-01
8.99500e+01 5.76324e+01 7.05040e-01
8.99600e+01 5.76253e+01 7.05082e-01
8.99700e+01 5.76183e+01 7.05124e-01
8.99800e+01 5.76112e+01 7.05165e-01
8.99900e+01 5.76042e+01 7.05208e-01
9.00000e+01 5.75971e+01 7.05250e-01
9.00100e+01 5.75900e+01 7.05292e-01
9.00200e+01 5.75830e+01 7.05335e-01
9.00300e+01 5.75759e+01 7.05378e-01
9.00400e+01 5.75689e+01 7.05421e-01
9.00500e+01 5.75618e+01 7.05464e-01
9.00600e+01 5.75548e+01 7.05508e-01
9.00700e+01 5.75477e+01 7.05551e-01
9.00800e+01 5.75407e+01 7.05595e-01
9.00900e+01 5.75336e+01 7.05639e-01
9.01000e+01 5.75266e+01 7.05683e-01
9.01100e+01 5.75195e+01 7.05728e-01
9.01200e+01 5.75124e+01 7.05772e-01
9.01300e+01 5.75054e+01 7.05817e-01
9.01400e+01 5.74983e+01 7.05862e-01
9.01500e+01 5.74913e+01 7.05907e-01
9.01600e+01 5.74842e+01 7.05953e-01
9.01700e+01 5.74771e+01 7.05998e-01
9.01800e+01 5.74701e+01 7.06044e-01
9.01900e+01 5.74630e+01 7.06090e-01
9.02000e+01 5.74560e+01 7.06136e-01
9.02100e+01 5.74489e+01 7.06182e-01
9.02200e+01 5.74418e+01 7.06229e-01
9.02300e+01 5.74348e+01 7.06276e-01
9.02400e+01 5.74277e+01 7.06322e-01
9.02500e+01 5.74206e+01 7.06370e-01
9.02600e+01 5.74136e+01 7.06417e-01
9.02700e+01 5.74065e+01 7.06464e-01
9.02800e+01 5.73995e+01 7.06512e-01
9.02900e+01 5.73924e+01 7.06560e-01
9.03000e+01 5.73853e+01 7.06608e-01
9.03100e+01 5.73783e+01 7.06656e-01
9.03200e+01 5.73712e+01 7.06704e-01
9.03300e+01 5.73641e+01 7.06753e-01
9.03400e+01 5.73571e+01 7.06802e-01
9.03500e+01 5.73500e+01 7.06851e-01
9.03600e+01 5.73429e+01 7.06900e-01
9.03700e+01 5.73358e+01 7.06949e-01
9.03800e+01 5.73288e+01 7.06999e-01
9.03900e+01 5.73217e+01 7.07049e-01
9.04000e+01 5.73146e+01 7.07098e-01
9.04100e+01 5.73076e+01 7.07149e-01
9.04200e+01 5.73005e+01 7.07199e-01
9.04300e+01 5.72934e+01 7.07249e-01
9.04400e+01 5.72864e+01 7.07300e-01
9.04500e+01 5.72793e+01 7.07351e-01
9.04600e+01 5.72722e+01 7.07402e-01
9.04700e+01 5.72651e+01 7.07453e-01
9.04800e+01 5.72581e+01 7.07505e-01
9.04900e+01 5.72510e+01 7.07556e-01
9.05000e+01 5.72439e+01 7.07608e-01
9.05100e+01 5.72368e+01 7.07660e-01
9.05200e+01 5.72298e+01 7.07712e-01
9.05300e+01 5.72227e+01 7.07763e-01
9.05400e+01 5.72156e+01 7.07815e-01
9.05500e+01 5.72085e+01 7.07866e-01
9.05600e+01 5.72014e+01 7.07917e-01
9.05700e+01 5.71944e+01 7.07968e-01
9.05800e+01 5.71873e+01 7.08019e-01
9.05900e+01 5.71802e+01 7.08069e-01
9.06000e+01 5.71731e+01 7.08120e-01
9.06100e+01 5.71660e+01 7.08170e-01
9.06200e+01 5.71590e+01 7.08220e-01
9.06300e+01 5.71519e+01 7.08270e-01
9.06400e+01 5.71448e+01 7.08320e-01
9.06500e+01 5.71377e+01 7.08370e-01
9.06600e+01 5.71306e+01 7.08419e-01
9.06700e+01 5.71235e+01 7.08469e-01
9.06800e+01 5.71165e+01 7.08518e-01
9.06900e+01 5.71094e+01 7.08567e-01
9.07000e+01 5.71023e+01 7.08616e-01
9.07100e+01 5.70952e+01 7.08665e-01
9.07200e+01 5.70881e+01 7.08713e-01
9.07300e+01 5.70810e+01 7.08762e-01
9.07400e+01 5.70739e+01 7.08810e-01
9.07500e+01 5.70668e+01 7.08858e-01
9.07600e+01 5.70598e+01 7.08906e-01
9.07700e+01 5.70527e+01 7.08954e-01
9.07800e+01 5.70456e+01 7.09002e-01
9.07900e+01 5.70385e+01 7.09049e-01
9.08000e+01 5.70314e+01 7.09097e-01
9.08100e+01 5.70243e+01 7.09144e-01
9.08200e+01 5.70172e+01 7.09191e-01
9.08300e+01 5.70101e+01 7.09238e-01
9.08400e+01 5.70030e+01 7.09285e-01
9.08500e+01 5.69959e+01 7.09331e-01
9.08600e+01 5.69888e+01 7.09378e-01
9.08700e+01 5.69817e+01 7.09424e-01
9.08800e+01 5.69747e+01 7.09470e-01
9.08900e+01 5.69676e+01 7.09516e-01
9.09000e+01 5.69605e+01 7.09562e-01
9.09100e+01 5.69534e+01 7.09608e-01
9.09200e+01 5.69463e+01 7.09653e-01
9.09300e+01 5.69392e+01 7.09699e-01
9.09400e+01 5.69321e+01 7.09744e-01
9.09500e+01 5.69250e+01 7.09789e-01
9.09600e+01 5.69179e+01 7.09834e-01
9.09700e+01 5.69108e+01 7.09879e-01
9.09800e+01 5.69037e+01 7.09923e-01
9.09900e+01 5.68966e+01 7.09968e-01
9.10000e+01 5.68895e+01 7.10012e-01
9.10100e+01 5.68824e+01 7.10056e-01
9.10200e+01 5.68753e+01 7.10100e-01
9.10300e+01 5.68682e+01 7.10144e-01
9.10400e+01 5.68611e+01 7.10188e-01
9.10500e+01 5.68540e+01 7.10231e-01
9.10600e+01 5.68469e+01 7.10274e-01
9.10700e+01 5.68398e+01 7.10318e-01
9.10800e+01 5.68327e+01 7.10361e-01
9.10900e+01 5.68256e+01 7.10404e-01
9.11000e+01 5.68185e+01 7.10446e-01
9.11100e+01 5.68114e+01 7.10489e-01
9.11200e+01 5.68042e+01 7.10531e-01
9.11300e+01 5.67971e+01 7.10574e-01
9.11400e+01 5.67900e+01 7.10616e-01
9.11500e+01 5.67829e+01 7.10658e-01
9.11600e+01 5.67758e+01 7.10700e-01
9.11700e+01 5.67687e+01 7.10741e-01
9.11800e+01 5.67616e+01 7.10783e-01
9.11900e+01 5.67545e+01 7.10824e-01
9.12000e+01 5.67474e+01 7.10866e-01
9.12100e+01 5.67403e+01 7.10907e-01
9.12200e+01 5.67332e+01 7.10948e-01
9.12300e+01 5.67261e+01 7.10988e-01
9.12400e+01 5.67190e+01 7.11029e-01
9.12500e+01 5.67118e+01 7.11069e-01
9.12600e+01 5.67047e+01 7.11110e-01
9.12700e+01 5.66976e+01 7.11150e-01
9.12800e+01 5.66905e+01 7.11190e-01
9.12900e+01 5.66834e+01 7.11230e-01
9.13000e+01 5.66763e+01 7.11269e-01
9.13100e+01 5.66692e+01 7.11309e-01
9.13200e+01 5.66621e+01 7.11348e-01
9.13300e+01 5.66549e+01 7.11387e-01
9.13400e+01 5.66478e+01 7.11426e-01
9.13500e+01 5.66407e+01 7.11465e-01
9.13600e+01 5.66336e+01 7.11504e-01
9.13700e+01 5.66265e+01 7.11543e-01
9.13800e+01 5.66194e+01 7.11581e-01
9.13900e+01 5.66123e+01 7.11619e-01
9.14000e+01 5.66051e+01 7.11658e-01
9.14100e+01 5.65980e+01 7.11695e-01
9.14200e+01 5.65909e+01 7.11733e-01
9.14300e+01 5.65838e+01 7.11771e-01
9.14400e+01 5.65767e+01 7.11809e-01
9.14500e+01 5.65696e+01 7.11846e-01
9.14600e+01 5.65624e+01 7.11883e-01
9.14700e+01 5.65553e+01 7.11920e-01
9.14800e+01 5.65482e+01 7.11957e-01
9.14900e+01 5.65411e+01 7.11994e-01
9.15000e+01 5.65340e+01 7.12030e-01
9.15100e+01 5.65268e+01 7.12067e-01
9.15200e+01 5.65197e+01 7.12103e-01
9.15300e+01 5.65126e+01 7.12140e-01
9.15400e+01 5.65055e+01 7.12177e-01
9.15500e+01 5.64983e+01 7.12213e-01
9.15600e+01 5.64912e+01 7.12250e-01
9.15700e+01 5.64841e+01 7.12286e-01
9.15800e+01 5.64770e+01 7.12323e-01
9.15900e+01 5.64699e+01 7.12359e-01
9.16000e+01 5.64627e+01 7.12396e-01
9.16100e+01 5.64556e+01 7.12432e-01
9.16200e+01 5.64485e+01 7.12469e-01
9.16300e+01 5.64414e+01 7.12506e-01
9.16400e+01 5.64342e+01 7.12542e-01
9.16500e+01 5.64271e+01 7.12579e-01
9.16600e+01 5.64200e+01 7.12615e-01
9.16700e+01 5.64129e+01 7.12652e-01
9.16800e+01 5.64057e+01 7.12689e-01
9.16900e+01 5.63986e+01 7.12725e-01
9.17000e+01 5.63915e+01 7.12762e-01
9.17100e+01 5.63843e+01 7.12799e-01
9.17200e+01 5.63772e+01 7.12835e-01
9.17300e+01 5.63701e+01 7.12872e-01
9.17400e+01 5.63630e+01 7.12909e-01
9.17500e+01 5.63558e+01 7.12945e-01
9.17600e+01 5.63487e+01 7.12982e-01
9.17700e+01 5.63416e+01 7.13019e-01
9.17800e+01 5.63344e+01 7.13055e-01
9.17900e+01 5.63273e+01 7.13092e-01
9.18000e+01 5.63202e+01 7.13129e-01
9.18100e+01 5.63131e+01 7.13165e-01
9.18200e+01 5.63059e+01 7.13202e-01
9.18300e+01 5.62988e+01 7.13239e-01
9.18400e+01 5.62917e+01 7.13275e-01
9.18500e+01 5.62845e+01 7.13312e-01
9.18600e+01 5.62774e+01 7.13349e-01
9.18700e+01 5.62703e+01 7.13386e-01
9.18800e+01 5.62631e+01 7.13422e-01
9.18900e+01 5.62560e+01 7.13459e-01
9.19000e+01 5.62489e+01 7.13496e-01
9.19100e+01 5.62417e+01 7.13533e-01
9.19200e+01 5.62346e+01 7.13569e-01
9.19300e+01 5.62274e+01 7.13606e-01
9.19400e+01 5.62203e+01 7.13643e-01
9.19500e+01 5.62132e+01 7.13680e-01
9.19600e+01 5.62060e+01 7.13717e-01
9.19700e+01 5.61989e+01 7.13753e-01
9.19800e+01 5.61918e+01 7.13790e-01
9.19900e+01 5.61846e+01 7.13827e-01
9.20000e+01 5.61775e+01 7.13864e-01
9.20100e+01 5.61703e+01 7.13901e-01
9.20200e+01 5.61632e+01 7.13938e-01
9.20300e+01 5.61561e+01 7.13974e-01
9.20400e+01 5.61489e+01 7.14011e-01
9.20500e+01 5.61418e+01 7.14048e-01
9.20600e+01 5.61346e+01 7.14085e-01
9.20700e+01 5.61275e+01 7.14122e-01
9.20800e+01 5.61204e+01 7.14159e-01
9.20900e+01 5.61132e+01 7.14196e-01
9.21000e+01 5.61061e+01 7.14232e-01
9.21100e+01 5.60989e+01 7.14269e-01
9.21200e+01 5.60918e+01 7.14306e-01
9.21300e+01 5.60846e+01 7.14343e-01
9.21400e+01 5.60775e+01 7.14380e-01
9.21500e+01 5.60704e+01 7.14417e-01
9.21600e+01 5.60632e+01 7.14454e-01
9.21700e+01 5.60561e+01 7.14491e-01
9.21800e+01 5.60489e+01 7.14528e-01
9.21900e+01 5.60418e+01 7.14565e-01
9.22000e+01 5.60346e+01 7.14602e-01
9.22100e+01 5.60275e+01 7.14638e-01
9.22200e+01 5.60203e+01 7.14675e-01
9.22300e+01 5.60132e+01 7.14712e-01
9.22400e+01 5.60060e+01 7.14749e-01
9.22500e+01 5.59989e+01 7.14786e-01
9.22600e+01 5.59918e+01 7.14823e-01
9.22700e+01 5.59846e+01 7.14860e-01
9.22800e+01 5.59775e+01 7.14897e-01
9.22900e+01 5.59703e+01 7.14934e-01
9.23000e+01 5.59632e+01 7.14971e-01
9.23100e+01 5.59560e+01 7.15008e-01
9.23200e+01 5.59489e+01 7.15045e-01
9.23300e+01 5.59417e+01 7.15082e-01
9.23400e+01 5.59346e+01 7.15119e-01
9.23500e+01 5.59274e+01 7.15156e-01
9.23600e+01 5.59203e+01 7.15193e-01
9.23700e+01 5.59131e+01 7.15230e-01
9.23800e+01 5.59059e+01 7.15268e-01
9.23900e+01 5.58988e+01 7.15305e-01
9.24000e+01 5.58916e+01 7.15342e-01
9.24100e+01 5.58845e+01 7.15379e-01
9.24200e+01 5.58773e+01 7.15416e-01
9.24300e+01 5.58702e+01 7.15453e-01
9.24400e+01 5.58630e+01 7.15490e-01
9.24500e+01 5.58559e+01 7.15527e-01
9.24600e+01 5.58487e+01 7.15564e-01
9.24700e+01 5.58416e+01 7.15601e-01
9.24800e+01 5.58344e+01 7.15638e-01
9.24900e+01 5.58272e+01 7.15676e-01
9.25000e+01 5.58201e+01 7.15713e-01
9.25100e+01 5.58129e+01 7.15750e-01
9.25200e+01 5.58058e+01 7.15787e-01
9.25300e+01 5.57986e+01 7.15824e-01
9.25400e+01 5.57915e+01 7.15862e-01
9.25500e+01 5.57843e+01 7.15899e-01
9.25600e+01 5.57771e+01 7.15937e-01
9.25700e+01 5.57700e+01 7.15974e-01
9.25800e+01 5.57628e+01 7.16012e-01
9.25900e+01 5.57557e+01 7.16050e-01
9.26000e+01 5.57485e+01 7.16087e-01
9.26100e+01 5.57413e+01 7.16125e-01
9.26200e+01 5.57342e+01 7.16163e-01
9.26300e+01 5.57270e+01 7.16201e-01
9.26400e+01 5.57199e+01 7.16239e-01
9.26500e+01 5.57127e+01 7.16277e-01
9.26600e+01 5.57055e+01 7.16316e-01
9.26700e+01 5.56984e+01 7.16354e-01
9.26800e+01 5.56912e+01 7.16392e-01
9.26900e+01 5.56840e+01 7.16431e-01
9.27000e+01 5.56769e+01 7.16469e-01
9.27100e+01 5.56697e+01 7.16508e-01
9.27200e+01 5.56625e+01 7.16546e-01
9.27300e+01 5.56554e+01 7.16585e-01
9.27400e+01 5.56482e+01 7.16624e-01
9.27500e+01 5.56410e+01 7.16663e-01
9.27600e+01 5.56339e+01 7.16702e-01
9.27700e+01 5.56267e+01 7.16741e-01
9.27800e+01 5.56195e+01 7.16780e-01
9.27900e+01 5.56124e+01 7.16819e-01
9.28000e+01 5.56052e+01 7.16858e-01
9.28100e+01 5.55980e+01 7.16897e-01
9.28200e+01 5.55909e+01 7.16936e-01
9.28300e+01 5.55837e+01 7.16976e-01
9.28400e+01 5.55765e+01 7.17015e-01
9.28500e+01 5.55694e+01 7.17055e-01
9.28600e+01 5.55622e+01 7.17094e-01
9.28700e+01 5.55550e+01 7.17134e-01
9.28800e+01 5.55478e+01 7.17174e-01
9.28900e+01 5.55407e+01 7.17214e-01
9.29000e+01 5.55335e+01 7.17254e-01
9.29100e+01 5.55263e+01 7.17294e-01
9.29200e+01 5.55192e+01 7.17334e-01
9.29300e+01 5.55120e+01 7.17374e-01
9.29400e+01 5.55048e+01 7.17414e-01
9.29500e+01 5.54976e+01 7.17454e-01
9.29600e+01 5.54905e+01 7.17494e-01
9.29700e+01 5.54833e+01 7.17535e-01
9.29800e+01 5.54761e+01 7.17575e-01
9.29900e+01 5.54689e+01 7.17616e-01
9.30000e+01 5.54618e+01 7.17656e-01
9.30100e+01 5.54546e+01 7.17697e-01
9.30200e+01 5.54474e+01 7.17738e-01
9.30300e+01 5.54402e+01 7.17778e-01
9.30400e+01 5.54330e+01 7.17819e-01
9.30500e+01 5.54259e+01 7.17860e-01
9.30600e+01 5.54187e+01 7.17901e-01
9.30700e+01 5.54115e+01 7.17942e-01
9.30800e+01 5.54043e+01 7.17983e-01
9.30900e+01 5.53971e+01 7.18025e-01
9.31000e+01 5.53900e+01 7.18066e-01
9.31100e+01 5.53828e+01 7.18107e-01
9.31200e+01 5.53756e+01 7.18149e-01
9.31300e+01 5.53684e+01 7.18190e-01
9.31400e+01 5.53612e+01 7.18232e-01
9.31500e+01 5.53541e+01 7.18273e-01
9.31600e+01 5.53469e+01 7.18315e-01
9.31700e+01 5.53397e+01 7.18357e-01
9.31800e+01 5.53325e+01 7.18399e-01
9.31900e+01 5.53253e+01 7.18441e-01
9.32000e+01 5.53181e+01 7.18483e-01
9.32100e+01 5.53110e+01 7.18525e-01
9.32200e+01 5.53038e+01 7.18567e-01
9.32300e+01 5.52966e+01 7.18609e-01
9.32400e+01 5.52894e+01 7.18651e-01
9.32500e+01 5.52822e+01 7.18694e-01
9.32600e+01 5.52750e+01 7.18736e-01
9.32700e+01 5.52678e+01 7.18778e-01
9.32800e+01 5.52606e+01 7.18821e-01
9.32900e+01 5.52535e+01 7.18864e-01
9.33000e+01 5.52463e+01 7.18906e-01
9.33100e+01 5.52391e+01 7.18949e-01
9.33200e+01 5.52319e+01 7.18992e-01
9.33300e+01 5.52247e+01 7.19035e-01
9.33400e+01 5.52175e+01 7.19078e-01
9.33500e+01 5.52103e+01 7.19121e-01
9.33600e+01 5.52031e+01 7.19164e-01
9.33700e+01 5.51959e+01 7.19207e-01
9.33800e+01 5.51887e+01 7.19250e-01
9.33900e+01 5.51816e+01 7.19293e-01
9.34000e+01 5.51744e+01 7.19337e-01
9.34100e+01 5.51672e+01 7.19380e-01
9.34200e+01 5.51600e+01 7.19424e-01
9.34300e+01 5.51528e+01 7.19467e-01
9.34400e+01 5.51456e+01 7.19511e-01
9.34500e+01 5.51384e+01 7.19555e-01
9.34600e+01 5.51312e+01 7.19599e-01
9.34700e+01 5.51240e+01 7.19642e-01
9.34800e+01 5.51168e+01 7.19686e-01
9.34900e+01 5.51096e+01 7.19730e-01
9.35000e+01 5.51024e+01 7.19774e-01
9.35100e+01 5.50952e+01 7.19819e-01
9.35200e+01 5.50880e+01 7.19863e-01
9.35300e+01 5.50808e+01 7.19907e-01
9.35400e+01 5.50736e+01 7.19950e-01
9.35500e+01 5.50664e+01 7.19994e-01
9.35600e+01 5.50592e+01 7.20038e-01
9.35700e+01 5.50520e+01 7.20082e-01
9.35800e+01 5.50448e+01 7.20126e-01
9.35900e+01 5.50376e+01 7.20170e-01
9.36000e+01 5.50304e+01 7.20213e-01
9.36100e+01 5.50232e+01 7.20257e-01
9.36200e+01 5.50160e+01 7.20300e-01
9.36300e+01 5.50088e+01 7.20344e-01
9.36400e+01 5.50016e+01 7.20388e-01
9.36500e+01 5.49944e+01 7.20431e-01
9.36600e+01 5.49872e+01 7.20474e-01
9.36700e+01 5.49800e+01 7.20518e-01
9.36800e+01 5.49728e+01 7.20561e-01
9.36900e+01 5.49656e+01 7.20604e-01
9.37000e+01 5.49584e+01 7.20648e-01
9.37100e+01 5.49512e+01 7.20691e-01
9.37200e+01 5.49439e+01 7.20734e-01
9.37300e+01 5.49367e+01 7.20777e-01
9.37400e+01 5.49295e+01 7.20820e-01
9.37500e+01 5.49223e+01 7.20863e-01
9.37600e+01 5.49151e+01 7.20906e-01
9.37700e+01 5.49079e+01 7.20949e-01
9.37800e+01 5.49007e+01 7.20992e-01
9.37900e+01 5.48935e+01 7.21035e-01
9.38000e+01 5.48863e+01 7.21077e-01
9.38100e+01 5.48791e+01 7.21120e-01
9.38200e+01 5.48719e+01 7.21163e-01
9.38300e+01 5.48646e+01 7.21205e-01
9.38400e+01 5.48574e+01 7.21248e-01
9.38500e+01 5.48502e+01 7.21291e-01
9.38600e+01 5.48430e+01 7.21333e-01
9.38700e+01 5.48358e+01 7.21376e-01
9.38800e+01 5.48286e+01 7.21418e-01
9.38900e+01 5.48214e+01 7.21460e-01
9.39000e+01 5.48141e+01 7.21503e-01
9.39100e+01 5.48069e+01 7.21545e-01
9.39200e+01 5.47997e+01 7.21587e-01
9.39300e+01 5.47925e+01 7.21629e-01
9.39400e+01 5.47853e+01 7.21671e-01
9.39500e+01 5.47781e+01 7.21714e-01
9.39600e+01 5.47708e+01 7.21756e-01
9.39700e+01 5.47636e+01 7.21798e-01
9.39800e+01 5.47564e+01 7.21840e-01
9.39900e+01 5.47492e+01 7.21882e-01
9.40000e+01 5.47420e+01 7.21923e-01
9.40100e+01 5.47348e+01 7.21965e-01
9.40200e+01 5.47275e+01 7.22007e-01
9.40300e+01 5.47203e+01 7.22049e-01
9.40400e+01 5.47131e+01 7.22090e-01
9.40500e+01 5.47059e+01 7.22132e-01
9.40600e+01 5.46987e+01 7.22174e-01
9.40700e+01 5.46914e+01 7.22215e-01
9.40800e+01 5.46842e+01 7.22257e-01
9.40900e+01 5.46770e+01 7.22298e-01
9.41000e+01 5.46698e+01 7.22340e-01
9.41100e+01 5.46625e+01 7.22381e-01
9.41200e+01 5.46553e+01 7.22422e-01
9.41300e+01 5.46481e+01 7.22464e-01
9.41400e+01 5.46409e+01 7.22505e-01
9.41500e+01 5.46336e+01 7.22546e-01
9.41600e+01 5.46264e+01 7.22587e-01
9.41700e+01 5.46192e+01 7.22628e-01
9.41800e+01 5.46120e+01 7.22669e-01
9.41900e+01 5.46047e+01 7.22710e-01
9.42000e+01 5.45975e+01 7.22751e-01
9.42100e+01 5.45903e+01 7.22792e-01
9.42200e+01 5.45831e+01 7.22833e-01
9.42300e+01 5.45758e+01 7.22874e-01
9.42400e+01 5.45686e+01 7.22915e-01
9.42500e+01 5.45614e+01 7.22956e-01
9.42600e+01 5.45541e+01 7.22996e-01
9.42700e+01 5.45469e+01 7.23037e-01
9.42800e+01 5.45397e+01 7.23078e-01
9.42900e+01 5.45324e+01 7.23118e-01
9.43000e+01 5.45252e+01 7.23159e-01
9.43100e+01 5.45180e+01 7.23199e-01
9.43200e+01 5.45107e+01 7.23240e-01
9.43300e+01 5.45035e+01 7.23280e-01
9.43400e+01 5.44963e+01 7.23320e-01
9.43500e+01 5.44890e+01 7.23361e-01
9.43600e+01 5.44818e+01 7.23401e-01
9.43700e+01 5.44746e+01 7.23441e-01
9.43800e+01 5.44673e+01 7.23481e-01
9.43900e+01 5.44601e+01 7.23521e-01
9.44000e+01 5.44529e+01 7.23561e-01
9.44100e+01 5.44456e+01 7.23601e-01
9.44200e+01 5.44384e+01 7.23641e-01
9.44300e+01 5.44312e+01 7.23681e-01
9.44400e+01 5.44239e+01 7.23721e-01
9.44500e+01 5.44167e+01 7.23761e-01
9.44600e+01 5.44095e+01 7.23801e-01
9.44700e+01 5.44022e+01 7.23841e-01
9.44800e+01 5.43950e+01 7.23880e-01
9.44900e+01 5.43877e+01 7.23920e-01
9.45000e+01 5.43805e+01 7.23960e-01
9.45100e+01 5.43733e+01 7.23999e-01
9.45200e+01 5.43660e+01 7.24039e-01
9.45300e+01 5.43588e+01 7.24079e-01
9.45400e+01 5.43515e+01 7.24118e-01
9.45500e+01 5.43443e+01 7.24158e-01
9.45600e+01 5.43371e+01 7.24198e-01
9.45700e+01 5.43298e+01 7.24238e-01
9.45800e+01 5.43226e+01 7.24278e-01
9.45900e+01 5.43153e+01 7.24318e-01
9.46000e+01 5.43081e+01 7.24358e-01
9.46100e+01 5.43008e+01 7.24398e-01
9.46200e+01 5.42936e+01 7.24438e-01
9.46300e+01 5.42864e+01 7.24479e-01
9.46400e+01 5.42791e+01 7.24519e-01
9.46500e+01 5.42719e+01 7.24559e-01
9.46600e+01 5.42646e+01 7.24600e-01
9.46700e+01 5.42574e+01 7.24640e-01
9.46800e+01 5.42501e+01 7.24681e-01
9.46900e+01 5.42429e+01 7.24721e-01
9.47000e+01 5.42356e+01 7.24762e-01
9.47100e+01 5.42284e+01 7.24802e-01
9.47200e+01 5.42211e+01 7.24843e-01
9.47300e+01 5.42139e+01 7.24884e-01
9.47400e+01 5.42066e+01 7.24925e-01
9.47500e+01 5.41994e+01 7.24965e-01
9.47600e+01 5.41921e+01 7.25006e-01
9.47700e+01 5.41849e+01 7.25047e-01
9.47800e+01 5.41776e+01 7.25088e-01
9.47900e+01 5.41704e+01 7.25129e-01
9.48000e+01 5.41631e+01 7.25170e-01
9.48100e+01 5.41559e+01 7.25212e-01
9.48200e+01 5.41486e+01 7.25253e-01
9.48300e+01 5.41414e+01 7.25294e-01
9.48400e+01 5.41341e+01 7.25335e-01
9.48500e+01 5.41269e+01 7.25377e-01
9.48600e+01 5.41196e+01 7.25418e-01
9.48700e+01 5.41124e+01 7.25459e-01
9.48800e+01 5.41051e+01 7.25501e-01
9.48900e+01 5.40978e+01 7.25543e-01
9.49000e+01 5.40906e+01 7.25584e-01
9.49100e+01 5.40833e+01 7.25626e-01
9.49200e+01 5.40761e+01 7.25667e-01
9.49300e+01 5.40688e+01 7.25709e-01
9.49400e+01 5.40616e+01 7.25751e-01
9.49500e+01 5.40543e+01 7.25793e-01
9.49600e+01 5.40471e+01 7.25835e-01
9.49700e+01 5.40398e+01 7.25877e-01
9.49800e+01 5.40325e+01 7.25919e-01
9.49900e+01 5.40253e+01 7.25961e-01
9.50000e+01 5.40180e+01 7.26003e-01
9.50100e+01 5.40108e+01 7.26045e-01
9.50200e+01 5.40035e+01 7.26087e-01
9.50300e+01 5.39962e+01 7.26130e-01
9.50400e+01 5.39890e+01 7.26172e-01
9.50500e+01 5.39817e+01 7.26214e-01
9.50600e+01 5.39744e+01 7.26257e-01
9.50700e+01 5.39672e+01 7.26299e-01
9.50800e+01 5.39599e+01 7.26342e-01
9.50900e+01 5.39527e+01 7.26384e-01
9.51000e+01 5.39454e+01 7.26427e-01
9.51100e+01 5.39381e+01 7.26470e-01
9.51200e+01 5.39309e+01 7.26512e-01
9.51300e+01 5.39236e+01 7.26555e-01
9.51400e+01 5.39163e+01 7.26598e-01
9.51500e+01 5.39091e+01 7.26641e-01
9.51600e+01 5.39018e+01 7.26684e-01
9.51700e+01 5.38945e+01 7.26727e-01
9.51800e+01 5.38873e+01 7.26770e-01
9.51900e+01 5.38800e+01 7.26813e-01
9.52000e+01 5.38727e+01 7.26856e-01
9.52100e+01 5.38655e+01 7.26899e-01
9.52200e+01 5.38582e+01 7.26942e-01
9.52300e+01 5.38509e+01 7.26986e-01
9.52400e+01 5.38437e+01 7.27029e-01
9.52500e+01 5.38364e+01 7.27072e-01
9.52600e+01 5.38291e+01 7.27116e-01
9.52700e+01 5.38218e+01 7.27159e-01
9.52800e+01 5.38146e+01 7.27203e-01
9.52900e+01 5.38073e+01 7.27246e-01
9.53000e+01 5.38000e+01 7.27290e-01
9.53100e+01 5.37927e+01 7.27334e-01
9.53200e+01 5.37855e+01 7.27377e-01
9.53300e+01 5.37782e+01 7.27421e-01
9.53400e+01 5.37709e+01 7.27465e-01
9.53500e+01 5.37637e+01 7.27509e-01
9.53600e+01 5.37564e+01 7.27553e-01
9.53700e+01 5.37491e+01 7.27597e-01
9.53800e+01 5.37418e+01 7.27641e-01
9.53900e+01 5.37345e+01 7.27685e-01
9.54000e+01 5.37273e+01 7.27729e-01
9.54100e+01 5.37200e+01 7.27773e-01
9.54200e+01 5.37127e+01 7.27817e-01
9.54300e+01 5.37054e+01 7.27862e-01
9.54400e+01 5.36982e+01 7.27906e-01
9.54500e+01 5.36909e+01 7.27950e-01
9.54600e+01 5.36836e+01 7.27995e-01
9.54700e+01 5.36763e+01 7.28039e-01
9.54800e+01 5.36690e+01 7.28084e-01
9.54900e+01 5.36618e+01 7.28129e-01
9.55000e+01 5.36545e+01 7.28173e-01
9.55100e+01 5.36472e+01 7.28218e-01
9.55200e+01 5.36399e+01 7.28262e-01
9.55300e+01 5.36326e+01 7.28307e-01
9.55400e+01 5.36253e+01 7.28351e-01
9.55500e+01 5.36181e+01 7.28395e-01
9.55600e+01 5.36108e+01 7.28440e-01
9.55700e+01 5.36035e+01 7.28484e-01
9.55800e+01 5.35962e+01 7.28528e-01
9.55900e+01 5.35889e+01 7.28571e-01
9.56000e+01 5.35816e+01 7.28615e-01
9.56100e+01 5.35743e+01 7.28659e-01
9.56200e+01 5.35671e+01 7.28702e-01
9.56300e+01 5.35598e+01 7.28746e-01
9.56400e+01 5.35525e+01 7.28789e-01
9.56500e+01 5.35452e+01 7.28832e-01
9.56600e+01 5.35379e+01 7.28876e-01
9.56700e+01 5.35306e+01 7.28919e-01
9.56800e+01 5.35233e+01 7.28962e-01
9.56900e+01 5.35160e+01 7.29004e-01
9.57000e+01 5.35088e+01 7.29047e-01
9.57100e+01 5.35015e+01 7.29090e-01
9.57200e+01 5.34942e+01 7.29132e-01
9.57300e+01 5.34869e+01 7.29175e-01
9.57400e+01 5.34796e+01 7.29217e-01
9.57500e+01 5.34723e+01 7.29260e-01
9.57600e+01 5.34650e+01 7.29302e-01
9.57700e+01 5.34577e+01 7.29344e-01
9.57800e+01 5.34504e+01 7.29386e-01
9.57900e+01 5.34431e+01 7.29428e-01
9.58000e+01 5.34358e+01 7.29469e-01
9.58100e+01 5.34285e+01 7.29511e-01
9.58200e+01 5.34212e+01 7.29553e-01
9.58300e+01 5.34139e+01 7.29594e-01
9.58400e+01 5.34066e+01 7.29636e-01
9.58500e+01 5.33993e+01 7.29677e-01
9.58600e+01 5.33921e+01 7.29718e-01
9.58700e+01 5.33848e+01 7.29759e-01
9.58800e+01 5.33775e+01 7.29800e-01
9.58900e+01 5.33702e+01 7.29841e-01
9.59000e+01 5.33629e+01 7.29882e-01
9.59100e+01 5.33556e+01 7.29923e-01
9.59200e+01 5.33483e+01 7.29963e-01
9.59300e+01 5.33410e+01 7.30004e-01
9.59400e+01 5.33337e+01 7.30044e-01
9.59500e+01 5.33264e+01 7.30085e-01
9.59600e+01 5.33191e+01 7.30125e-01
9.59700e+01 5.33118e+01 7.30165e-01
9.59800e+01 5.33045e+01 7.30205e-01
9.59900e+01 5.32972e+01 7.30245e-01
9.60000e+01 5.32899e+01 7.30285e-01
9.60100e+01 5.32825e+01 7.30324e-01
9.60200e+01 5.32752e+01 7.30364e-01
9.60300e+01 5.32679e+01 7.30404e-01
9.60400e+01 5.32606e+01 7.30443e-01
9.60500e+01 5.32533e+01 7.30482e-01
9.60600e+01 5.32460e+01 7.30522e-01
9.60700e+01 5.32387e+01 7.30561e-01
9.60800e+01 5.32314e+01 7.30600e-01
9.60900e+01 5.32241e+01 7.30639e-01
9.61000e+01 5.32168e+01 7.30678e-01
9.61100e+01 5.32095e+01 7.30716e-01
9.61200e+01 5.32022e+01 7.30755e-01
9.61300e+01 5.31949e+01 7.30794e-01
9.61400e+01 5.31876e+01 7.30832e-01
9.61500e+01 5.31803e+01 7.30870e-01
9.61600e+01 5.31730e+01 7.30909e-01
9.61700e+01 5.31656e+01 7.30947e-01
9.61800e+01 5.31583e+01 7.30985e-01
9.61900e+01 5.31510e+01 7.31023e-01
9.62000e+01 5.31437e+01 7.31061e-01
9.62100e+01 5.31364e+01 7.31098e-01
9.62200e+01 5.31291e+01 7.31136e-01
9.62300e+01 5.31218e+01 7.31174e-01
9.62400e+01 5.31145e+01 7.31211e-01
9.62500e+01 5.31072e+01 7.31249e-01
9.62600e+01 5.30998e+01 7.31286e-01
9.62700e+01 5.30925e+01 7.31323e-01
9.62800e+01 5.30852e+01 7.31360e-01
9.62900e+01 5.30779e+01 7.31397e-01
9.63000e+01 5.30706e+01 7.31434e-01
9.63100e+01 5.30633e+01 7.31471e-01
9.63200e+01 5.30560e+01 7.31508e-01
9.63300e+01 5.30486e+01 7.31544e-01
9.63400e+01 5.30413e+01 7.31581e-01
9.63500e+01 5.30340e+01 7.31617e-01
9.63600e+01 5.30267e+01 7.31653e-01
9.63700e+01 5.30194e+01 7.31690e-01
9.63800e+01 5.30121e+01 7.31726e-01
9.63900e+01 5.30047e+01 7.31762e-01
9.64000e+01 5.29974e+01 7.31798e-01
9.64100e+01 5.29901e+01 7.31833e-01
9.64200e+01 5.29828e+01 7.31869e-01
9.64300e+01 5.29755e+01 7.31905e-01
9.64400e+01 5.29682e+01 7.31940e-01
9.64500e+01 5.29608e+01 7.31976e-01
9.64600e+01 5.29535e+01 7.32011e-01
9.64700e+01 5.29462e+01 7.32046e-01
9.64800e+01 5.29389e+01 7.32081e-01
9.64900e+01 5.29316e+01 7.32116e-01
9.65000e+01 5.29242e+01 7.32151e-01
9.65100e+01 5.29169e+01 7.32186e-01
9.65200e+01 5.29096e+01 7.32221e-01
9.65300e+01 5.29023e+01 7.32257e-01
9.65400e+01 5.28949e+01 7.32292e-01
9.65500e+01 5.28876e+01 7.32328e-01
9.65600e+01 5.28803e+01 7.32364e-01
9.65700e+01 5.28730e+01 7.32400e-01
9.65800e+01 5.28656e+01 7.32436e-01
9.65900e+01 5.28583e+01 7.32472e-01
9.66000e+01 5.28510e+01 7.32508e-01
9.66100e+01 5.28437e+01 7.32545e-01
9.66200e+01 5.28363e+01 7.32582e-01
9.66300e+01 5.28290e+01 7.32619e-01
9.66400e+01 5.28217e+01 7.32656e-01
9.66500e+01 5.28144e+01 7.32693e-01
9.66600e+01 5.28070e+01 7.32730e-01
9.66700e+01 5.27997e+01 7.32768e-01
9.66800e+01 5.27924e+01 7.32805e-01
9.66900e+01 5.27851e+01 7.32843e-01
9.67000e+01 5.27777e+01 7.32881e-01
9.67100e+01 5.27704e+01 7.32919e-01
9.67200e+01 5.27631e+01 7.32958e-01
9.67300e+01 5.27557e+01 7.32996e-01
9.67400e+01 5.27484e+01 7.33035e-01
9.67500e+01 5.27411e+01 7.33074e-01
9.67600e+01 5.27337e+01 7.33113e-01
9.67700e+01 5.27264e+01 7.33152e-01
9.67800e+01 5.27191e+01 7.33191e-01
9.67900e+01 5.27118e+01 7.33231e-01
9.68000e+01 5.27044e+01 7.33270e-01
9.68100e+01 5.26971e+01 7.33310e-01
9.68200e+01 5.26898e+01 7.33350e-01
9.68300e+01 5.26824e+01 7.33390e-01
9.68400e+01 5.26751e+01 7.33431e-01
9.68500e+01 5.26678e+01 7.33471e-01
9.68600e+01 5.26604e+01 7.33512e-01
9.68700e+01 5.26531e+01 7.33552e-01
9.68800e+01 5.26457e+01 7.33593e-01
9.68900e+01 5.26384e+01 7.33634e-01
9.69000e+01 5.26311e+01 7.33676e-01
9.69100e+01 5.26237e+01 7.33717e-01
9.69200e+01 5.26164e+01 7.33759e-01
9.69300e+01 5.26091e+01 7.33800e-01
9.69400e+01 5.26017e+01 7.33842e-01
9.69500e+01 5.25944e+01 7.33884e-01
9.69600e+01 5.25870e+01 7.33926e-01
9.69700e+01 5.25797e+01 7.33969e-01
9.69800e+01 5.25724e+01 7.34011e-01
9.69900e+01 5.25650e+01 7.34054e-01
9.70000e+01 5.25577e+01 7.34097e-01
9.70100e+01 5.25503e+01 7.34140e-01
9.70200e+01 5.25430e+01 7.34183e-01
9.70300e+01 5.25357e+01 7.34226e-01
9.70400e+01 5.25283e+01 7.34270e-01
9.70500e+01 5.25210e+01 7.34314e-01
9.70600e+01 5.25136e+01 7.34357e-01
9.70700e+01 5.25063e+01 7.34401e-01
9.70800e+01 5.24989e+01 7.34445e-01
9.70900e+01 5.24916e+01 7.34490e-01
9.71000e+01 5.24843e+01 7.34534e-01
9.71100e+01 5.24769e+01 7.34579e-01
9.71200e+01 5.24696e+01 7.34624e-01
9.71300e+01 5.24622e+01 7.34669e-01
9.71400e+01 5.24549e+01 7.34714e-01
9.71500e+01 5.24475e+01 7.34759e-01
9.71600e+01 5.24402e+01 7.34804e-01
9.71700e+01 5.24328e+01 7.34850e-01
9.71800e+01 5.24255e+01 7.34896e-01
9.71900e+01 5.24181e+01 7.34942e-01
9.72000e+01 5.24108e+01 7.34988e-01
9.72100e+01 5.24034e+01 7.35034e-01
9.72200e+01 5.23961e+01 7.35080e-01
9.72300e+01 5.23887e+01 7.35127e-01
9.72400e+01 5.23814e+01 7.35174e-01
9.72500e+01 5.23740e+01 7.35220e-01
9.72600e+01 5.23667e+01 7.35268e-01
9.72700e+01 5.23593e+01 7.35315e-01
9.72800e+01 5.23520e+01 7.35362e-01
9.72900e+01 5.23446e+01 7.35410e-01
9.73000e+01 5.23373e+01 7.35457e-01
9.73100e+01 5.23299e+01 7.35505e-01
9.73200e+01 5.23225e+01 7.35553e-01
9.73300e+01 5.23152e+01 7.35601e-01
9.73400e+01 5.23078e+01 7.35650e-01
9.73500e+01 5.23005e+01 7.35698e-01
9.73600e+01 5.22931e+01 7.35747e-01
9.73700e+01 5.22858e+01 7.35796e-01
9.73800e+01 5.22784e+01 7.35844e-01
9.73900e+01 5.22710e+01 7.35894e-01
9.74000e+01 5.22637e+01 7.35943e-01
9.74100e+01 5.22563e+01 7.35992e-01
9.74200e+01 5.22490e+01 7.36042e-01
9.74300e+01 5.22416e+01 7.36092e-01
9.74400e+01 5.22342e+01 7.36142e-01
9.74500e+01 5.22269e+01 7.36192e-01
9.74600e+01 5.22195e+01 7.36242e-01
9.74700e+01 5.22122e+01 7.36292e-01
9.74800e+01 5.22048e+01 7.36343e-01
9.74900e+01 5.21974e+01 7.36394e-01
9.75000e+01 5.21901e+01 7.36445e-01
9.75100e+01 5.21827e+01 7.36496e-01
9.75200e+01 5.21753e+01 7.36546e-01
9.75300e+01 5.21680e+01 7.36597e-01
9.75400e+01 5.21606e+01 7.36648e-01
9.75500e+01 5.21532e+01 7.36698e-01
9.75600e+01 5.21459e+01 7.36748e-01
9.75700e+01 5.21385e+01 7.36798e-01
9.75800e+01 5.21311e+01 7.36848e-01
9.75900e+01 5.21238e+01 7.36898e-01
9.76000e+01 5.21164e+01 7.36948e-01
9.76100e+01 5.21090e+01 7.36998e-01
9.76200e+01 5.21017e+01 7.37047e-01
9.76300e+01 5.20943e+01 7.37097e-01
9.76400e+01 5.20869e+01 7.37146e-01
9.76500e+01 5.20795e+01 7.37195e-01
9.76600e+01 5.20722e+01 7.37244e-01
9.76700e+01 5.20648e+01 7.37293e-01
9.76800e+01 5.20574e+01 7.37342e-01
9.76900e+01 5.20501e+01 7.37391e-01
9.77000e+01 5.20427e+01 7.37439e-01
9.77100e+01 5.20353e+01 7.37487e-01
9.77200e+01 5.20279e+01 7.37536e-01
9.77300e+01 5.20206e+01 7.37584e-01
9.77400e+01 5.20132e+01 7.37632e-01
9.77500e+01 5.20058e+01 7.37680e-01
9.77600e+01 5.19984e+01 7.37728e-01
9.77700e+01 5.19910e+01 7.37775e-01
9.77800e+01 5.19837e+01 7.37823e-01
9.77900e+01 5.19763e+01 7.37870e-01
9.78000e+01 5.19689e+01 7.37917e-01
9.78100e+01 5.19615e+01 7.37965e-01
9.78200e+01 5.19542e+01 7.38012e-01
9.78300e+01 5.19468e+01 7.38059e-01
9.78400e+01 5.19394e+01 7.38105e-01
9.78500e+01 5.19320e+01 7.38152e-01
9.78600e+01 5.19246e+01 7.38198e-01
9.78700e+01 5.19172e+01 7.38245e-01
9.78800e+01 5.19099e+01 7.38291e-01
9.78900e+01 5.19025e+01 7.38337e-01
9.79000e+01 5.18951e+01 7.38383e-01
9.79100e+01 5.18877e+01 7.38429e-01
9.79200e+01 5.18803e+01 7.38475e-01
9.79300e+01 5.18729e+01 7.38521e-01
9.79400e+01 5.18656e+01 7.38566e-01
9.79500e+01 5.18582e+01 7.38612e-01
9.79600e+01 5.18508e+01 7.38657e-01
9.79700e+01 5.18434e+01 7.38702e-01
9.79800e+01 5.18360e+01 7.38747e-01
9.79900e+01 5.18286e+01 7.38792e-01
9.80000e+01 5.18212e+01 7.38837e-01
9.80100e+01 5.18138e+01 7.38881e-01
9.80200e+01 5.18065e+01 7.38926e-01
9.80300e+01 5.17991e+01 7.38970e-01
9.80400e+01 5.17917e+01 7.39014e-01
9.80500e+01 5.17843e+01 7.39059e-01
9.80600e+01 5.17769e+01 7.39103e-01
9.80700e+01 5.17695e+01 7.39146e-01
9.80800e+01 5.17621e+01 7.39190e-01
9.80900e+01 5.17547e+01 7.39234e-01
9.81000e+01 5.17473e+01 7.39277e-01
9.81100e+01 5.17399e+01 7.39321e-01
9.81200e+01 5.17325e+01 7.39364e-01
9.81300e+01 5.17251e+01 7.39407e-01
9.81400e+01 5.17178e+01 7.39450e-01
9.81500e+01 5.17104e+01 7.39493e-01
9.81600e+01 5.17030e+01 7.39536e-01
9.81700e+01 5.16956e+01 7.39578e-01
9.81800e+01 5.16882e+01 7.39621e-01
9.81900e+01 5.16808e+01 7.39663e-01
9.82000e+01 5.16734e+01 7.39705e-01
9.82100e+01 5.16660e+01 7.39748e-01
9.82200e+01 5.16586e+01 7.39790e-01
9.82300e+01 5.16512e+01 7.39831e-01
9.82400e+01 5.16438e+01 7.39873e-01
9.82500e+01 5.16364e+01 7.39915e-01
9.82600e+01 5.16290e+01 7.39956e-01
9.82700e+01 5.16216e+01 7.39998e-01
9.82800e+01 5.16142e+01 7.40039e-01
9.82900e+01 5.16068e+01 7.40080e-01
9.83000e+01 5.15994e+01 7.40121e-01
9.83100e+01 5.15920e+01 7.40162e-01
9.83200e+01 5.15846e+01 7.40203e-01
9.83300e+01 5.15772e+01 7.40243e-01
9.83400e+01 5.15698e+01 7.40284e-01
9.83500e+01 5.15624e+01 7.40324e-01
9.83600e+01 5.15550e+01 7.40364e-01
9.83700e+01 5.15476e+01 7.40405e-01
9.83800e+01 5.15402e+01 7.40445e-01
9.83900e+01 5.15328e+01 7.40484e-01
9.84000e+01 5.15254e+01 7.40524e-01
9.84100e+01 5.15179e+01 7.40564e-01
9.84200e+01 5.15105e+01 7.40603e-01
9.84300e+01 5.15031e+01 7.40643e-01
9.84400e+01 5.14957e+01 7.40682e-01
9.84500e+01 5.14883e+01 7.40721e-01
9.84600e+01 5.14809e+01 7.40760e-01
9.84700e+01 5.14735e+01 7.40799e-01
9.84800e+01 5.14661e+01 7.40838e-01
9.84900e+01 5.14587e+01 7.40876e-01
9.85000e+01 5.14513e+01 7.40915e-01
9.85100e+01 5.14439e+01 7.40953e-01
9.85200e+01 5.14365e+01 7.40992e-01
9.85300e+01 5.14291e+01 7.41030e-01
9.85400e+01 5.14216e+01 7.41069e-01
9.85500e+01 5.14142e+01 7.41108e-01
9.85600e+01 5.14068e+01 7.41147e-01
9.85700e+01 5.13994e+01 7.41186e-01
9.85800e+01 5.13920e+01 7.41225e-01
9.85900e+01 5.13846e+01 7.41264e-01
9.86000e+01 5.13772e+01 7.41304e-01
9.86100e+01 5.13698e+01 7.41343e-01
9.86200e+01 5.13623e+01 7.41383e-01
9.86300e+01 5.13549e+01 7.41423e-01
9.86400e+01 5.13475e+01 7.41462e-01
9.86500e+01 5.13401e+01 7.41502e-01
9.86600e+01 5.13327e+01 7.41542e-01
9.86700e+01 5.13253e+01 7.41582e-01
9.86800e+01 5.13179e+01 7.41623e-01
9.86900e+01 5.13104e+01 7.41663e-01
9.87000e+01 5.13030e+01 7.41703e-01
9.87100e+01 5.12956e+01 7.41744e-01
9.87200e+01 5.12882e+01 7.41784e-01
9.87300e+01 5.12808e+01 7.41825e-01
9.87400e+01 5.12734e+01 7.41866e-01
9.87500e+01 5.12659e+01 7.41907e-01
9.87600e+01 5.12585e+01 7.41948e-01
9.87700e+01 5.12511e+01 7.41989e-01
9.87800e+01 5.12437e+01 7.42030e-01
9.87900e+01 5.12363e+01 7.42072e-01
9.88000e+01 5.12288e+01 7.42113e-01
9.88100e+01 5.12214e+01 7.42154e-01
9.88200e+01 5.12140e+01 7.42196e-01
9.88300e+01 5.12066e+01 7.42238e-01
9.88400e+01 5.11991e+01 7.42280e-01
9.88500e+01 5.11917e+01 7.42322e-01
9.88600e+01 5.11843e+01 7.42364e-01
9.88700e+01 5.11769e+01 7.42406e-01
9.88800e+01 5.11694e+01 7.42448e-01
9.88900e+01 5.11620e+01 7.42490e-01
9.89000e+01 5.11546e+01 7.42533e-01
9.89100e+01 5.11472e+01 7.42575e-01
9.89200e+01 5.11397e+01 7.42618e-01
9.89300e+01 5.11323e+01 7.42661e-01
9.89400e+01 5.11249e+01 7.42703e-01
9.89500e+01 5.11175e+01 7.42746e-01
9.89600e+01 5.11100e+01 7.42789e-01
9.89700e+01 5.11026e+01 7.42833e-01
9.89800e+01 5.10952e+01 7.42876e-01
9.89900e+01 5.10878e+01 7.42919e-01
9.90000e+01 5.10803e+01 7.42963e-01
9.90100e+01 5.10729e+01 7.43006e-01
9.90200e+01 5.10655e+01 7.43050e-01
9.90300e+01 5.10580e+01 7.43094e-01
9.90400e+01 5.10506e+01 7.43137e-01
9.90500e+01 5.10432e+01 7.43181e-01
9.90600e+01 5.10357e+01 7.43225e-01
9.90700e+01 5.10283e+01 7.43270e-01
9.90800e+01 5.10209e+01 7.43314e-01
9.90900e+01 5.10134e+01 7.43358e-01
9.91000e+01 5.10060e+01 7.43403e-01
9.91100e+01 5.09986e+01 7.43447e-01
9.91200e+01 5.09911e+01 7.43492e-01
9.91300e+01 5.09837e+01 7.43537e-01
9.91400e+01 5.09763e+01 7.43582e-01
9.91500e+01 5.09688e+01 7.43626e-01
9.91600e+01 5.09614e+01 7.43672e-01
9.91700e+01 5.09540e+01 7.43717e-01
9.91800e+01 5.09465e+01 7.43762e-01
9.91900e+01 5.09391e+01 7.43807e-01
9.92000e+01 5.09316e+01 7.43853e-01
9.92100e+01 5.09242e+01 7.43898e-01
9.92200e+01 5.09168e+01 7.43944e-01
9.92300e+01 5.09093e+01 7.43990e-01
9.92400e+01 5.09019e+01 7.44036e-01
9.92500e+01 5.08944e+01 7.44082e-01
9.92600e+01 5.08870e+01 7.44128e-01
9.92700e+01 5.08796e+01 7.44174e-01
9.92800e+01 5.08721e+01 7.44220e-01
9.92900e+01 5.08647e+01 7.44267e-01
9.93000e+01 5.08572e+01 7.44313e-01
9.93100e+01 5.08498e+01 7.44360e-01
9.93200e+01 5.08423e+01 7.44407e-01
9.93300e+01 5.08349e+01 7.44453e-01
9.93400e+01 5.08275e+01 7.44500e-01
9.93500e+01 5.08200e+01 7.44547e-01
9.93600e+01 5.08126e+01 7.44594e-01
9.93700e+01 5.08051e+01 7.44642e-01
9.93800e+01 5.07977e+01 7.44689e-01
9.93900e+01 5.07902e+01 7.44736e-01
9.94000e+01 5.07828e+01 7.44784e-01
9.94100e+01 5.07753e+01 7.44831e-01
9.94200e+01 5.07679e+01 7.44879e-01
9.94300e+01 5.07604e+01 7.44927e-01
9.94400e+01 5.07530e+01 7.44975e-01
9.94500e+01 5.07455e+01 7.45023e-01
9.94600e+01 5.07381e+01 7.45071e-01
9.94700e+01 5.07306e+01 7.45119e-01
9.94800e+01 5.07232e+01 7.45167e-01
9.94900e+01 5.07157e+01 7.45216e-01
9.95000e+01 5.07083e+01 7.45264e-01
9.95100e+01 5.07008e+01 7.45313e-01
9.95200e+01 5.06934e+01 7.45361e-01
9.95300e+01 5.06859e+01 7.45410e-01
9.95400e+01 5.06785e+01 7.45458e-01
9.95500e+01 5.06710e+01 7.45506e-01
9.95600e+01 5.06636e+01 7.45554e-01
9.95700e+01 5.06561e+01 7.45602e-01
9.95800e+01 5.06486e+01 7.45650e-01
9.95900e+01 5.06412e+01 7.45698e-01
9.96000e+01 5.06337e+01 7.45745e-01
9.96100e+01 5.06263e+01 7.45793e-01
9.96200e+01 5.06188e+01 7.45840e-01
9.96300e+01 5.06114e+01 7.45887e-01
9.96400e+01 5.06039e+01 7.45935e-01
9.96500e+01 5.05964e+01 7.45982e-01
9.96600e+01 5.05890e+01 7.46029e-01
9.96700e+01 5.05815e+01 7.46076e-01
9.96800e+01 5.05741e+01 7.46122e-01
9.96900e+01 5.05666e+01 7.46169e-01
9.97000e+01 5.05591e+01 7.46216e-01
9.97100e+01 5.05517e+01 7.46262e-01
9.97200e+01 5.05442e+01 7.46309e-01
9.97300e+01 5.05367e+01 7.46355e-01
9.97400e+01 5.05293e+01 7.46401e-01
9.97500e+01 5.05218e+01 7.46447e-01
9.97600e+01 5.05143e+01 7.46493e-01
9.97700e+01 5.05069e+01 7.46539e-01
9.97800e+01 5.04994e+01 7.46585e-01
9.97900e+01 5.04920e+01 7.46631e-01
9.98000e+01 5.04845e+01 7.46676e-01
9.98100e+01 5.04770e+01 7.46722e-01
9.98200e+01 5.04696e+01 7.46767e-01
9.98300e+01 5.04621e+01 7.46813e-01
9.98400e+01 5.04546e+01 7.46858e-01
9.98500e+01 5.04471e+01 7.46903e-01
9.98600e+01 5.04397e+01 7.46948e-01
9.98700e+01 5.04322e+01 7.46993e-01
9.98800e+01 5.04247e+01 7.47038e-01
9.98900e+01 5.04173e+01 7.47082e-01
9.99000e+01 5.04098e+01 7.47127e-01
9.99100e+01 5.04023e+01 7.47172e-01
9.99200e+01 5.03949e+01 7.47216e-01
9.99300e+01 5.03874e+01 7.47260e-01
9.99400e+01 5.03799e+01 7.47305e-01
9.99500e+01 5.03724e+01 7.47349e-01
9.99600e+01 5.03650e+01 7.47393e-01
9.99700e+01 5.03575e+01 7.47437e-01
9.99800e+01 5.03500e+01 7.47480e-01
9.99900e+01 5.03425e+01 7.47524e-01
1.00000e+02 5.03351e+01 7.47568e-01
1.00010e+02 5.03276e+01 7.47611e-01
1.00020e+02 5.03201e+01 7.47655e-01
1.00030e+02 5.03126e+01 7.47698e-01
1.00040e+02 5.03052e+01 7.47741e-01
1.00050e+02 5.02977e+01 7.47784e-01
1.00060e+02 5.02902e+01 7.47827e-01
1.00070e+02 5.02827e+01 7.47870e-01
1.00080e+02 5.02752e+01 7.47913e-01
1.00090e+02 5.02678e+01 7.47956e-01
1.00100e+02 5.02603e+01 7.47998e-01
1.00110e+02 5.02528e+01 7.48041e-01
1.00120e+02 5.02453e+01 7.48083e-01
1.00130e+02 5.02378e+01 7.48125e-01
1.00140e+02 5.02304e+01 7.48168e-01
1.00150e+02 5.02229e+01 7.48210e-01
1.00160e+02 5.02154e+01 7.48252e-01
1.00170e+02 5.02079e+01 7.48294e-01
1.00180e+02 5.02004e+01 7.48335e-01
1.00190e+02 5.01929e+01 7.48377e-01
1.00200e+02 5.01855e+01 7.48419e-01
1.00210e+02 5.01780e+01 7.48460e-01
1.00220e+02 5.01705e+01 7.48502e-01
1.00230e+02 5.01630e+01 7.48543e-01
1.00240e+02 5.01555e+01 7.48584e-01
1.00250e+02 5.01480e+01 7.48625e-01
1.00260e+02 5.01405e+01 7.48666e-01
1.00270e+02 5.01331e+01 7.48707e-01
1.00280e+02 5.01256e+01 7.48748e-01
1.00290e+02 5.01181e+01 7.48788e-01
1.00300e+02 5.01106e+01 7.48829e-01
1.00310e+02 5.01031e+01 7.48870e-01
1.00320e+02 5.00956e+01 7.48910e-01
1.00330e+02 5.00881e+01 7.48950e-01
1.00340e+02 5.00806e+01 7.48990e-01
1.00350e+02 5.00732e+01 7.49031e-01
1.00360e+02 5.00657e+01 7.49071e-01
1.00370e+02 5.00582e+01 7.49110e-01
1.00380e+02 5.00507e+01 7.49150e-01
1.00390e+02 5.00432e+01 7.49190e-01
1.00400e+02 5.00357e+01 7.49229e-01
1.00410e+02 5.00282e+01 7.49269e-01
1.00420e+02 5.00207e+01 7.49308e-01
1.00430e+02 5.00132e+01 7.49348e-01
1.00440e+02 5.00057e+01 7.49387e-01
1.00450e+02 4.99982e+01 7.49426e-01
1.00460e+02 4.99907e+01 7.49465e-01
1.00470e+02 4.99832e+01 7.49504e-01
1.00480e+02 4.99757e+01 7.49543e-01
1.00490e+02 4.99682e+01 7.49581e-01
1.00500e+02 4.99608e+01 7.49620e-01
1.00510e+02 4.99533e+01 7.49658e-01
1.00520e+02 4.99458e+01 7.49697e-01
1.00530e+02 4.99383e+01 7.49736e-01
1.00540e+02 4.99308e+01 7.49775e-01
1.00550e+02 4.99233e+01 7.49814e-01
1.00560e+02 4.99158e+01 7.49853e-01
1.00570e+02 4.99083e+01 7.49893e-01
1.00580e+02 4.99008e+01 7.49932e-01
1.00590e+02 4.98933e+01 7.49972e-01
1.00600e+02 4.98858e+01 7.50011e-01
1.00610e+02 4.98783e+01 7.50051e-01
1.00620e+02 4.98708e+01 7.50091e-01
1.00630e+02 4.98633e+01 7.50131e-01
1.00640e+02 4.98558e+01 7.50171e-01
1.00650e+02 4.98483e+01 7.50211e-01
1.00660e+02 4.98408e+01 7.50252e-01
1.00670e+02 4.98333e+01 7.50292e-01
1.00680e+02 4.98258e+01 7.50333e-01
1.00690e+02 4.98183e+01 7.50374e-01
1.00700e+02 4.98107e+01 7.50415e-01
1.00710e+02 4.98032e+01 7.50456e-01
1.00720e+02 4.97957e+01 7.50497e-01
1.00730e+02 4.97882e+01 7.50538e-01
1.00740e+02 4.97807e+01 7.50579e-01
1.00750e+02 4.97732e+01 7.50621e-01
1.00760e+02 4.97657e+01 7.50662e-01
1.00770e+02 4.97582e+01 7.50704e-01
1.00780e+02 4.97507e+01 7.50746e-01
1.00790e+02 4.97432e+01 7.50788e-01
1.00800e+02 4.97357e+01 7.50830e-01
1.00810e+02 4.97282e+01 7.50872e-01
1.00820e+02 4.97207e+01 7.50915e-01
1.00830e+02 4.97132e+01 7.50957e-01
1.00840e+02 4.97057e+01 7.51000e-01
1.00850e+02 4.96981e+01 7.51042e-01
1.00860e+02 4.96906e+01 7.51085e-01
1.00870e+02 4.96831e+01 7.51128e-01
1.00880e+02 4.96756e+01 7.51171e-01
1.00890e+02 4.96681e+01 7.51214e-01
1.00900e+02 4.96606e+01 7.51257e-01
1.00910e+02 4.96531e+01 7.51301e-01
1.00920e+02 4.96456e+01 7.51344e-01
1.00930e+02 4.96380e+01 7.51388e-01
1.00940e+02 4.96305e+01 7.51432e-01
1.00950e+02 4.96230e+01 7.51476e-01
1.00960e+02 4.96155e+01 7.51520e-01
1.00970e+02 4.96080e+01 7.51564e-01
1.00980e+02 4.96005e+01 7.51608e-01
1.00990e+02 4.95930e+01 7.51652e-01
1.01000e+02 4.95854e+01 7.51697e-01
1.01010e+02 4.95779e+01 7.51742e-01
1.01020e+02 4.95704e+01 7.51786e-01
1.01030e+02 4.95629e+01 7.51831e-01
1.01040e+02 4.95554e+01 7.51876e-01
1.01050e+02 4.95478e+01 7.51921e-01
1.01060e+02 4.95403e+01 7.51966e-01
1.01070e+02 4.95328e+01 7.52012e-01
1.01080e+02 4.95253e+01 7.52057e-01
1.01090e+02 4.95178e+01 7.52103e-01
1.01100e+02 4.95102e+01 7.52148e-01
1.01110e+02 4.95027e+01 7.52194e-01
1.01120e+02 4.94952e+01 7.52240e-01
1.01130e+02 4.94877e+01 7.52286e-01
1.01140e+02 4.94802e+01 7.52332e-01
1.01150e+02 4.94726e+01 7.52379e-01
1.01160e+02 4.94651e+01 7.52425e-01
1.01170e+02 4.94576e+01 7.52472e-01
1.01180e+02 4.94501e+01 7.52518e-01
1.01190e+02 4.94425e+01 7.52565e-01
1.01200e+02 4.94350e+01 7.52612e-01
1.01210e+02 4.94275e+01 7.52659e-01
1.01220e+02 4.94200e+01 7.52706e-01
1.01230e+02 4.94124e+01 7.52753e-01
1.01240e+02 4.94049e+01 7.52801e-01
1.01250e+02 4.93974e+01 7.52848e-01
1.01260e+02 4.93898e+01 7.52896e-01
1.01270e+02 4.93823e+01 7.52944e-01
1.01280e+02 4.93748e+01 7.52991e-01
1.01290e+02 4.93673e+01 7.53039e-01
1.01300e+02 4.93597e+01 7.53088e-01
1.01310e+02 4.93522e+01 7.53136e-01
1.01320e+02 4.93447e+01 7.53184e-01
1.01330e+02 4.93371e+01 7.53233e-01
1.01340e+02 4.93296e+01 7.53281e-01
1.01350e+02 4.93221e+01 7.53330e-01
1.01360e+02 4.93145e+01 7.53379e-01
1.01370e+02 4.93070e+01 7.53428e-01
1.01380e+02 4.92995e+01 7.53477e-01
1.01390e+02 4.92919e+01 7.53526e-01
1.01400e+02 4.92844e+01 7.53575e-01
1.01410e+02 4.92769e+01 7.53625e-01
1.01420e+02 4.92693e+01 7.53674e-01
1.01430e+02 4.92618e+01 7.53724e-01
1.01440e+02 4.92542e+01 7.53774e-01
1.01450e+02 4.92467e+01 7.53823e-01
1.01460e+02 4.92392e+01 7.53873e-01
1.01470e+02 4.92316e+01 7.53924e-01
1.01480e+02 4.92241e+01 7.53974e-01
1.01490e+02 4.92165e+01 7.54024e-01
1.01500e+02 4.92090e+01 7.54075e-01
1.01510e+02 4.92015e+01 7.54125e-01
1.01520e+02 4.91939e+01 7.54176e-01
1.01530e+02 4.91864e+01 7.54226e-01
1.01540e+02 4.91788e+01 7.54276e-01
1.01550e+02 4.91713e+01 7.54327e-01
1.01560e+02 4.91638e+01 7.54377e-01
1.01570e+02 4.91562e+01 7.54427e-01
1.01580e+02 4.91487e+01 7.54477e-01
1.01590e+02 4.91411e+01 7.54527e-01
1.01600e+02 4.91336e+01 7.54576e-01
1.01610e+02 4.91260e+01 7.54626e-01
1.01620e+02 4.91185e+01 7.54676e-01
1.01630e+02 4.91109e+01 7.54725e-01
1.01640e+02 4.91034e+01 7.54775e-01
1.01650e+02 4.90958e+01 7.54824e-01
1.01660e+02 4.90883e+01 7.54873e-01
1.01670e+02 4.90807e+01 7.54923e-01
1.01680e+02 4.90732e+01 7.54972e-01
1.01690e+02 4.90656e+01 7.55021e-01
1.01700e+02 4.90581e+01 7.55070e-01
1.01710e+02 4.90505e+01 7.55119e-01
1.01720e+02 4.90430e+01 7.55168e-01
1.01730e+02 4.90354e+01 7.55216e-01
1.01740e+02 4.90279e+01 7.55265e-01
1.01750e+02 4.90203e+01 7.55314e-01
1.01760e+02 4.90128e+01 7.55362e-01
1.01770e+02 4.90052e+01 7.55411e-01
1.01780e+02 4.89977e+01 7.55459e-01
1.01790e+02 4.89901e+01 7.55507e-01
1.01800e+02 4.89826e+01 7.55555e-01
1.01810e+02 4.89750e+01 7.55603e-01
1.01820e+02 4.89674e+01 7.55652e-01
1.01830e+02 4.89599e+01 7.55699e-01
1.01840e+02 4.89523e+01 7.55747e-01
1.01850e+02 4.89448e+01 7.55795e-01
1.01860e+02 4.89372e+01 7.55843e-01
1.01870e+02 4.89297e+01 7.55890e-01
1.01880e+02 4.89221e+01 7.55938e-01
1.01890e+02 4.89145e+01 7.55985e-01
1.01900e+02 4.89070e+01 7.56033e-01
1.01910e+02 4.88994e+01 7.56080e-01
1.01920e+02 4.88919e+01 7.56127e-01
1.01930e+02 4.88843e+01 7.56174e-01
1.01940e+02 4.88767e+01 7.56222e-01
1.01950e+02 4.88692e+01 7.56268e-01
1.01960e+02 4.88616e+01 7.56315e-01
1.01970e+02 4.88540e+01 7.56362e-01
1.01980e+02 4.88465e+01 7.56409e-01
1.01990e+02 4.88389e+01 7.56456e-01
1.02000e+02 4.88314e+01 7.56502e-01
1.02010e+02 4.88238e+01 7.56549e-01
1.02020e+02 4.88162e+01 7.56595e-01
1.02030e+02 4.88087e+01 7.56641e-01
1.02040e+02 4.88011e+01 7.56688e-01
1.02050e+02 4.87935e+01 7.56734e-01
1.02060e+02 4.87860e+01 7.56780e-01
1.02070e+02 4.87784e+01 7.56826e-01
1.02080e+02 4.87708e+01 7.56872e-01
1.02090e+02 4.87632e+01 7.56918e-01
1.02100e+02 4.87557e+01 7.56963e-01
1.02110e+02 4.87481e+01 7.57009e-01
1.02120e+02 4.87405e+01 7.57055e-01
1.02130e+02 4.87330e+01 7.57100e-01
1.02140e+02 4.87254e+01 7.57146e-01
1.02150e+02 4.87178e+01 7.57191e-01
1.02160e+02 4.87103e+01 7.57236e-01
1.02170e+02 4.87027e+01 7.57282e-01
1.02180e+02 4.86951e+01 7.57327e-01
1.02190e+02 4.86875e+01 7.57372e-01
1.02200e+02 4.86800e+01 7.57417e-01
1.02210e+02 4.86724e+01 7.57462e-01
1.02220e+02 4.86648e+01 7.57506e-01
1.02230e+02 4.86572e+01 7.57551e-01
1.02240e+02 4.86497e+01 7.57596e-01
1.02250e+02 4.86421e+01 7.57640e-01
1.02260e+02 4.86345e+01 7.57685e-01
1.02270e+02 4.86269e+01 7.57729e-01
1.02280e+02 4.86194e+01 7.57773e-01
1.02290e+02 4.86118e+01 7.57818e-01
1.02300e+02 4.86042e+01 7.57862e-01
1.02310e+02 4.85966e+01 7.57906e-01
1.02320e+02 4.85890e+01 7.57950e-01
1.02330e+02 4.85815e+01 7.57994e-01
1.02340e+02 4.85739e+01 7.58038e-01
1.02350e+02 4.85663e+01 7.58081e-01
1.02360e+02 4.85587e+01 7.58125e-01
1.02370e+02 4.85511e+01 7.58169e-01
1.02380e+02 4.85436e+01 7.58212e-01
1.02390e+02 4.85360e+01 7.58256e-01
1.02400e+02 4.85284e+01 7.58299e-01
1.02410e+02 4.85208e+01 7.58342e-01
1.02420e+02 4.85132e+01 7.58385e-01
1.02430e+02 4.85056e+01 7.58429e-01
1.02440e+02 4.84981e+01 7.58472e-01
1.02450e+02 4.84905e+01 7.58514e-01
1.02460e+02 4.84829e+01 7.58557e-01
1.02470e+02 4.84753e+01 7.58600e-01
1.02480e+02 4.84677e+01 7.58643e-01
1.02490e+02 4.84601e+01 7.58685e-01
1.02500e+02 4.84525e+01 7.58728e-01
1.02510e+02 4.84449e+01 7.58770e-01
1.02520e+02 4.84374e+01 7.58813e-01
1.02530e+02 4.84298e+01 7.58856e-01
1.02540e+02 4.84222e+01 7.58898e-01
1.02550e+02 4.84146e+01 7.58941e-01
1.02560e+02 4.84070e+01 7.58983e-01
1.02570e+02 4.83994e+01 7.59026e-01
1.02580e+02 4.83918e+01 7.59069e-01
1.02590e+02 4.83842e+01 7.59111e-01
1.02600e+02 4.83766e+01 7.59154e-01
1.02610e+02 4.83691e+01 7.59197e-01
1.02620e+02 4.83615e+01 7.59240e-01
1.02630e+02 4.83539e+01 7.59282e-01
1.02640e+02 4.83463e+01 7.59325e-01
1.02650e+02 4.83387e+01 7.59368e-01
1.02660e+02 4.83311e+01 7.59411e-01
1.02670e+02 4.83235e+01 7.59454e-01
1.02680e+02 4.83159e+01 7.59497e-01
1.02690e+02 4.83083e+01 7.59540e-01
1.02700e+02 4.83007e+01 7.59582e-01
1.02710e+02 4.82931e+01 7.59625e-01
1.02720e+02 4.82855e+01 7.59668e-01
1.02730e+02 4.82779e+01 7.59711e-01
1.02740e+02 4.82703e+01 7.59754e-01
1.02750e+02 4.82627e+01 7.59798e-01
1.02760e+02 4.82551e+01 7.59841e-01
1.02770e+02 4.82475e+01 7.59884e-01
1.02780e+02 4.82399e+01 7.59927e-01
1.02790e+02 4.82323e+01 7.59970e-01
1.02800e+02 4.82247e+01 7.60013e-01
1.02810e+02 4.82171e+01 7.60056e-01
1.02820e+02 4.82095e+01 7.60099e-01
1.02830e+02 4.82019e+01 7.60143e-01
1.02840e+02 4.81943e+01 7.60186e-01
1.02850e+02 4.81867e+01 7.60229e-01
1.02860e+02 4.81791e+01 7.60273e-01
1.02870e+02 4.81715e+01 7.60316e-01
1.02880e+02 4.81639e+01 7.60359e-01
1.02890e+02 4.81563e+01 7.60403e-01
1.02900e+02 4.81487e+01 7.60446e-01
1.02910e+02 4.81411e+01 7.60489e-01
1.02920e+02 4.81335e+01 7.60533e-01
1.02930e+02 4.81259e+01 7.60576e-01
1.02940e+02 4.81183e+01 7.60620e-01
1.02950e+02 4.81107e+01 7.60663e-01
1.02960e+02 4.81031e+01 7.60707e-01
1.02970e+02 4.80955e+01 7.60750e-01
1.02980e+02 4.80879e+01 7.60794e-01
1.02990e+02 4.80802e+01 7.60837e-01
1.03000e+02 4.80726e+01 7.60881e-01
1.03010e+02 4.80650e+01 7.60925e-01
1.03020e+02 4.80574e+01 7.60968e-01
1.03030e+02 4.80498e+01 7.61012e-01
1.03040e+02 4.80422e+01 7.61056e-01
1.03050e+02 4.80346e+01 7.61099e-01
1.03060e+02 4.80270e+01 7.61143e-01
1.03070e+02 4.80194e+01 7.61187e-01
1.03080e+02 4.80118e+01 7.61231e-01
1.03090e+02 4.80041e+01 7.61275e-01
1.03100e+02 4.79965e+01 7.61318e-01
1.03110e+02 4.79889e+01 7.61362e-01
1.03120e+02 4.79813e+01 7.61406e-01
1.03130e+02 4.79737e+01 7.61450e-01
1.03140e+02 4.79661e+01 7.61494e-01
1.03150e+02 4.79585e+01 7.61538e-01
1.03160e+02 4.79508e+01 7.61582e-01
1.03170e+02 4.79432e+01 7.61626e-01
1.03180e+02 4.79356e+01 7.61670e-01
1.03190e+02 4.79280e+01 7.61714e-01
1.03200e+02 4.79204e+01 7.61758e-01
1.03210e+02 4.79128e+01 7.61802e-01
1.03220e+02 4.79051e+01 7.61846e-01
1.03230e+02 4.78975e+01 7.61890e-01
1.03240e+02 4.78899e+01 7.61934e-01
1.03250e+02 4.78823e+01 7.61979e-01
1.03260e+02 4.78747e+01 7.62023e-01
1.03270e+02 4.78670e+01 7.62067e-01
1.03280e+02 4.78594e+01 7.62111e-01
1.03290e+02 4.78518e+01 7.62156e-01
1.03300e+02 4.78442e+01 7.62200e-01
1.03310e+02 4.78366e+01 7.62244e-01
1.03320e+02 4.78289e+01 7.62288e-01
1.03330e+02 4.78213e+01 7.62333e-01
1.03340e+02 4.78137e+01 7.62377e-01
1.03350e+02 4.78061e+01 7.62422e-01
1.03360e+02 4.77984e+01 7.62466e-01
1.03370e+02 4.77908e+01 7.62510e-01
1.03380e+02 4.77832e+01 7.62555e-01
1.03390e+02 4.77756e+01 7.62599e-01
1.03400e+02 4.77679e+01 7.62644e-01
1.03410e+02 4.77603e+01 7.62688e-01
1.03420e+02 4.77527e+01 7.62733e-01
1.03430e+02 4.77451e+01 7.62778e-01
1.03440e+02 4.77374e+01 7.62822e-01
1.03450e+02 4.77298e+01 7.62867e-01
1.03460e+02 4.77222e+01 7.62911e-01
1.03470e+02 4.77145e+01 7.62956e-01
1.03480e+02 4.77069e+01 7.63001e-01
1.03490e+02 4.76993e+01 7.63045e-01
1.03500e+02 4.76916e+01 7.63090e-01
1.03510e+02 4.76840e+01 7.63135e-01
1.03520e+02 4.76764e+01 7.63180e-01
1.03530e+02 4.76688e+01 7.63225e-01
1.03540e+02 4.76611e+01 7.63270e-01
1.03550e+02 4.76535e+01 7.63315e-01
1.03560e+02 4.76459e+01 7.63360e-01
1.03570e+02 4.76382e+01 7.63405e-01
1.03580e+02 4.76306e+01 7.63450e-01
1.03590e+02 4.76230e+01 7.63495e-01
1.03600e+02 4.76153e+01 7.63540e-01
1.03610e+02 4.76077e+01 7.63586e-01
1.03620e+02 4.76000e+01 7.63631e-01
1.03630e+02 4.75924e+01 7.63676e-01
1.03640e+02 4.75848e+01 7.63722e-01
1.03650e+02 4.75771e+01 7.63767e-01
1.03660e+02 4.75695e+01 7.63813e-01
1.03670e+02 4.75619e+01 7.63858e-01
1.03680e+02 4.75542e+01 7.63904e-01
1.03690e+02 4.75466e+01 7.63950e-01
1.03700e+02 4.75389e+01 7.63995e-01
1.03710e+02 4.75313e+01 7.64041e-01
1.03720e+02 4.75237e+01 7.64087e-01
1.03730e+02 4.75160e+01 7.64133e-01
1.03740e+02 4.75084e+01 7.64179e-01
1.03750e+02 4.75007e+01 7.64225e-01
1.03760e+02 4.74931e+01 7.64271e-01
1.03770e+02 4.74854e+01 7.64317e-01
1.03780e+02 4.74778e+01 7.64363e-01
1.03790e+02 4.74702e+01 7.64409e-01
1.03800e+02 4.74625e+01 7.64456e-01
1.03810e+02 4.74549e+01 7.64502e-01
1.03820e+02 4.74472e+01 7.64548e-01
1.03830e+02 4.74396e+01 7.64595e-01
1.03840e+02 4.74319e+01 7.64641e-01
1.03850e+02 4.74243e+01 7.64688e-01
1.03860e+02 4.74166e+01 7.64734e-01
1.03870e+02 4.74090e+01 7.64781e-01
1.03880e+02 4.74013e+01 7.64827e-01
1.03890e+02 4.73937e+01 7.64874e-01
1.03900e+02 4.73860e+01 7.64921e-01
1.03910e+02 4.73784e+01 7.64968e-01
1.03920e+02 4.73707e+01 7.65015e-01
1.03930e+02 4.73631e+01 7.65061e-01
1.03940e+02 4.73554e+01 7.65108e-01
1.03950e+02 4.73478e+01 7.65155e-01
1.03960e+02 4.73401e+01 7.65203e-01
1.03970e+02 4.73325e+01 7.65250e-01
1.03980e+02 4.73248e+01 7.65297e-01
1.03990e+02 4.73172e+01 7.65344e-01
1.04000e+02 4.73095e+01 7.65391e-01
1.04010e+02 4.73019e+01 7.65439e-01
1.04020e+02 4.72942e+01 7.65486e-01
1.04030e+02 4.72866e+01 7.65533e-01
1.04040e+02 4.72789e+01 7.65581e-01
1.04050e+02 4.72713e+01 7.65628e-01
1.04060e+02 4.72636e+01 7.65676e-01
1.04070e+02 4.72559e+01 7.65724e-01
1.04080e+02 4.72483e+01 7.65771e-01
1.04090e+02 4.72406e+01 7.65819e-01
1.04100e+02 4.72330e+01 7.65867e-01
1.04110e+02 4.72253e+01 7.65915e-01
1.04120e+02 4.72177e+01 7.65963e-01
1.04130e+02 4.72100e+01 7.66010e-01
1.04140e+02 4.72023e+01 7.66058e-01
1.04150e+02 4.71947e+01 7.66106e-01
1.04160e+02 4.71870e+01 7.66155e-01
1.04170e+02 4.71793e+01 7.66203e-01
1.04180e+02 4.71717e+01 7.66251e-01
1.04190e+02 4.71640e+01 7.66299e-01
1.04200e+02 4.71564e+01 7.66347e-01
1.04210e+02 4.71487e+01 7.66396e-01
1.04220e+02 4.71410e+01 7.66444e-01
1.04230e+02 4.71334e+01 7.66493e-01
1.04240e+02 4.71257e+01 7.66541e-01
1.04250e+02 4.71180e+01 7.66590e-01
1.04260e+02 4.71104e+01 7.66638e-01
1.04270e+02 4.71027e+01 7.66687e-01
1.04280e+02 4.70950e+01 7.66736e-01
1.04290e+02 4.70874e+01 7.66784e-01
1.04300e+02 4.70797e+01 7.66833e-01
1.04310e+02 4.70720e+01 7.66882e-01
1.04320e+02 4.70644e+01 7.66931e-01
1.04330e+02 4.70567e+01 7.66980e-01
1.04340e+02 4.70490e+01 7.67029e-01
1.04350e+02 4.70414e+01 7.67078e-01
1.04360e+02 4.70337e+01 7.67127e-01
1.04370e+02 4.70260e+01 7.67176e-01
1.04380e+02 4.70183e+01 7.67225e-01
1.04390e+02 4.70107e+01 7.67275e-01
1.04400e+02 4.70030e+01 7.67324e-01
1.04410e+02 4.69953e+01 7.67373e-01
1.04420e+02 4.69876e+01 7.67423e-01
1.04430e+02 4.69800e+01 7.67472e-01
1.04440e+02 4.69723e+01 7.67522e-01
1.04450e+02 4.69646e+01 7.67571e-01
1.04460e+02 4.69569e+01 7.67621e-01
1.04470e+02 4.69493e+01 7.67671e-01
1.04480e+02 4.69416e+01 7.67720e-01
1.04490e+02 4.69339e+01 7.67770e-01
1.04500e+02 4.69262e+01 7.67820e-01
1.04510e+02 4.69186e+01 7.67870e-01
1.04520e+02 4.69109e+01 7.67919e-01
1.04530e+02 4.69032e+01 7.67969e-01
1.04540e+02 4.68955e+01 7.68019e-01
1.04550e+02 4.68878e+01 7.68068e-01
1.04560e+02 4.68802e+01 7.68117e-01
1.04570e+02 4.68725e+01 7.68166e-01
1.04580e+02 4.68648e+01 7.68215e-01
1.04590e+02 4.68571e+01 7.68264e-01
1.04600e+02 4.68494e+01 7.68313e-01
1.04610e+02 4.68417e+01 7.68362e-01
1.04620e+02 4.68341e+01 7.68411e-01
1.04630e+02 4.68264e+01 7.68459e-01
1.04640e+02 4.68187e+01 7.68507e-01
1.04650e+02 4.68110e+01 7.68556e-01
1.04660e+02 4.68033e+01 7.68604e-01
1.04670e+02 4.67956e+01 7.68652e-01
1.04680e+02 4.67879e+01 7.68700e-01
1.04690e+02 4.67803e+01 7.68748e-01
1.04700e+02 4.67726e+01 7.68796e-01
1.04710e+02 4.67649e+01 7.68843e-01
1.04720e+02 4.67572e+01 7.68891e-01
1.04730e+02 4.67495e+01 7.68938e-01
1.04740e+02 4.67418e+01 7.68986e-01
1.04750e+02 4.67341e+01 7.69033e-01
1.04760e+02 4.67264e+01 7.69080e-01
1.04770e+02 4.67187e+01 7.69127e-01
1.04780e+02 4.67111e+01 7.69174e-01
1.04790e+02 4.67034e+01 7.69221e-01
1.04800e+02 4.66957e+01 7.69268e-01
1.04810e+02 4.66880e+01 7.69314e-01
1.04820e+02 4.66803e+01 7.69361e-01
1.04830e+02 4.66726e+01 7.69407e-01
1.04840e+02 4.66649e+01 7.69453e-01
1.04850e+02 4.66572e+01 7.69500e-01
1.04860e+02 4.66495e+01 7.69546e-01
1.04870e+02 4.66418e+01 7.69592e-01
1.04880e+02 4.66341e+01 7.69637e-01
1.04890e+02 4.66264e+01 7.69683e-01
1.04900e+02 4.66187e+01 7.69729e-01
1.04910e+02 4.66110e+01 7.69774e-01
1.04920e+02 4.66033e+01 7.69820e-01
1.04930e+02 4.65956e+01 7.69865e-01
1.04940e+02 4.65879e+01 7.69910e-01
1.04950e+02 4.65802e+01 7.69955e-01
1.04960e+02 4.65725e+01 7.70000e-01
1.04970e+02 4.65648e+01 7.70045e-01
1.04980e+02 4.65571e+01 7.70090e-01
1.04990e+02 4.65494e+01 7.70135e-01
1.05000e+02 4.65417e+01 7.70179e-01
1.05010e+02 4.65340e+01 7.70224e-01
1.05020e+02 4.65263e+01 7.70268e-01
1.05030e+02 4.65186e+01 7.70313e-01
1.05040e+02 4.65109e+01 7.70357e-01
1.05050e+02 4.65032e+01 7.70401e-01
1.05060e+02 4.64955e+01 7.70445e-01
1.05070e+02 4.64878e+01 7.70488e-01
1.05080e+02 4.64801e+01 7.70532e-01
1.05090e+02 4.64724e+01 7.70576e-01
1.05100e+02 4.64647e+01 7.70619e-01
1.05110e+02 4.64570e+01 7.70663e-01
1.05120e+02 4.64493e+01 7.70706e-01
1.05130e+02 4.64416e+01 7.70749e-01
1.05140e+02 4.64339e+01 7.70792e-01
1.05150e+02 4.64261e+01 7.70835e-01
1.05160e+02 4.64184e+01 7.70878e-01
1.05170e+02 4.64107e+01 7.70921e-01
1.05180e+02 4.64030e+01 7.70964e-01
1.05190e+02 4.63953e+01 7.71006e-01
1.05200e+02 4.63876e+01 7.71049e-01
1.05210e+02 4.63799e+01 7.71091e-01
1.05220e+02 4.63722e+01 7.71133e-01
1.05230e+02 4.63645e+01 7.71175e-01
1.05240e+02 4.63568e+01 7.71217e-01
1.05250e+02 4.63490e+01 7.71259e-01
1.05260e+02 4.63413e+01 7.71301e-01
1.05270e+02 4.63336e+01 7.71343e-01
1.05280e+02 4.63259e+01 7.71384e-01
1.05290e+02 4.63182e+01 7.71426e-01
1.05300e+02 4.63105e+01 7.71467e-01
1.05310e+02 4.63028e+01 7.71509e-01
1.05320e+02 4.62950e+01 7.71550e-01
1.05330e+02 4.62873e+01 7.71591e-01
1.05340e+02 4.62796e+01 7.71632e-01
1.05350e+02 4.62719e+01 7.71673e-01
1.05360e+02 4.62642e+01 7.71713e-01
1.05370e+02 4.62565e+01 7.71754e-01
1.05380e+02 4.62487e+01 7.71795e-01
1.05390e+02 4.62410e+01 7.71835e-01
1.05400e+02 4.62333e+01 7.71875e-01
1.05410e+02 4.62256e+01 7.71915e-01
1.05420e+02 4.62179e+01 7.71956e-01
1.05430e+02 4.62101e+01 7.71996e-01
1.05440e+02 4.62024e+01 7.72035e-01
1.05450e+02 4.61947e+01 7.72075e-01
1.05460e+02 4.61870e+01 7.72115e-01
1.05470e+02 4.61793e+01 7.72155e-01
1.05480e+02 4.61715e+01 7.72194e-01
1.05490e+02 4.61638e+01 7.72233e-01
1.05500e+02 4.61561e+01 7.72273e-01
1.05510e+02 4.61484e+01 7.72312e-01
1.05520e+02 4.61407e+01 7.72351e-01
1.05530e+02 4.61329e+01 7.72391e-01
1.05540e+02 4.61252e+01 7.72431e-01
1.05550e+02 4.61175e+01 7.72471e-01
1.05560e+02 4.61098e+01 7.72511e-01
1.05570e+02 4.61020e+01 7.72552e-01
1.05580e+02 4.60943e+01 7.72592e-01
1.05590e+02 4.60866e+01 7.72633e-01
1.05600e+02 4.60789e+01 7.72674e-01
1.05610e+02 4.60711e+01 7.72716e-01
1.05620e+02 4.60634e+01 7.72757e-01
1.05630e+02 4.60557e+01 7.72799e-01
1.05640e+02 4.60479e+01 7.72841e-01
1.05650e+02 4.60402e+01 7.72883e-01
1.05660e+02 4.60325e+01 7.72925e-01
1.05670e+02 4.60248e+01 7.72967e-01
1.05680e+02 4.60170e+01 7.73010e-01
1.05690e+02 4.60093e+01 7.73053e-01
1.05700e+02 4.60016e+01 7.73096e-01
1.05710e+02 4.59938e+01 7.73139e-01
1.05720e+02 4.59861e+01 7.73182e-01
1.05730e+02 4.59784e+01 7.73226e-01
1.05740e+02 4.59706e+01 7.73270e-01
1.05750e+02 4.59629e+01 7.73314e-01
1.05760e+02 4.59552e+01 7.73358e-01
1.05770e+02 4.59474e+01 7.73402e-01
1.05780e+02 4.59397e+01 7.73447e-01
1.05790e+02 4.59320e+01 7.73492e-01
1.05800e+02 4.59242e+01 7.73536e-01
1.05810e+02 4.59165e+01 7.73582e-01
1.05820e+02 4.59088e+01 7.73627e-01
1.05830e+02 4.59010e+01 7.73673e-01
1.05840e+02 4.58933e+01 7.73718e-01
1.05850e+02 4.58855e+01 7.73764e-01
1.05860e+02 4.58778e+01 7.73810e-01
1.05870e+02 4.58701e+01 7.73857e-01
1.05880e+02 4.58623e+01 7.73903e-01
1.05890e+02 4.58546e+01 7.73950e-01
1.05900e+02 4.58469e+01 7.73997e-01
1.05910e+02 4.58391e+01 7.74044e-01
1.05920e+02 4.58314e+01 7.74091e-01
1.05930e+02 4.58236e+01 7.74139e-01
1.05940e+02 4.58159e+01 7.74186e-01
1.05950e+02 4.58081e+01 7.74234e-01
1.05960e+02 4.58004e+01 7.74282e-01
1.05970e+02 4.57927e+01 7.74331e-01
1.05980e+02 4.57849e+01 7.74379e-01
1.05990e+02 4.57772e+01 7.74428e-01
1.06000e+02 4.57694e+01 7.74477e-01
1.06010e+02 4.57617e+01 7.74526e-01
1.06020e+02 4.57539e+01 7.74575e-01
1.06030e+02 4.57462e+01 7.74624e-01
1.06040e+02 4.57384e+01 7.74674e-01
1.06050e+02 4.57307e+01 7.74724e-01
1.06060e+02 4.57230e+01 7.74774e-01
1.06070e+02 4.57152e+01 7.74824e-01
1.06080e+02 4.57075e+01 7.74874e-01
1.06090e+02 4.56997e+01 7.74925e-01
1.06100e+02 4.56920e+01 7.74976e-01
1.06110e+02 4.56842e+01 7.75027e-01
1.06120e+02 4.56765e+01 7.75078e-01
1.06130e+02 4.56687e+01 7.75130e-01
1.06140e+02 4.56610e+01 7.75181e-01
1.06150e+02 4.56532e+01 7.75233e-01
1.06160e+02 4.56455e+01 7.75285e-01
1.06170e+02 4.56377e+01 7.75337e-01
1.06180e+02 4.56299e+01 7.75389e-01
1.06190e+02 4.56222e+01 7.75442e-01
1.06200e+02 4.56144e+01 7.75495e-01
1.06210e+02 4.56067e+01 7.75548e-01
1.06220e+02 4.55989e+01 7.75601e-01
1.06230e+02 4.55912e+01 7.75654e-01
1.06240e+02 4.55834e+01 7.75708e-01
1.06250e+02 4.55757e+01 7.75761e-01
1.06260e+02 4.55679e+01 7.75815e-01
1.06270e+02 4.55601e+01 7.75870e-01
1.06280e+02 4.55524e+01 7.75924e-01
1.06290e+02 4.55446e+01 7.75978e-01
1.06300e+02 4.55369e+01 7.76033e-01
1.06310e+02 4.55291e+01 7.76088e-01
1.06320e+02 4.55213e+01 7.76143e-01
1.06330e+02 4.55136e+01 7.76198e-01
1.06340e+02 4.55058e+01 7.76254e-01
1.06350e+02 4.54981e+01 7.76310e-01
1.06360e+02 4.54903e+01 7.76365e-01
1.06370e+02 4.54825e+01 7.76422e-01
1.06380e+02 4.54748e+01 7.76478e-01
1.06390e+02 4.54670e+01 7.76534e-01
1.06400e+02 4.54592e+01 7.76591e-01
1.06410e+02 4.54515e+01 7.76648e-01
1.06420e+02 4.54437e+01 7.76705e-01
1.06430e+02 4.54359e+01 7.76762e-01
1.06440e+02 4.54282e+01 7.76820e-01
1.06450e+02 4.54204e+01 7.76877e-01
1.06460e+02 4.54126e+01 7.76935e-01
1.06470e+02 4.54049e+01 7.76993e-01
1.06480e+02 4.53971e+01 7.77051e-01
1.06490e+02 4.53893e+01 7.77110e-01
1.06500e+02 4.53815e+01 7.77168e-01
1.06510e+02 4.53738e+01 7.77227e-01
1.06520e+02 4.53660e+01 7.77285e-01
1.06530e+02 4.53582e+01 7.77343e-01
1.06540e+02 4.53504e+01 7.77401e-01
1.06550e+02 4.53427e+01 7.77459e-01
1.06560e+02 4.53349e+01 7.77516e-01
1.06570e+02 4.53271e+01 7.77573e-01
1.06580e+02 4.53193e+01 7.77630e-01
1.06590e+02 4.53116e+01 7.77686e-01
1.06600e+02 4.53038e+01 7.77743e-01
1.06610e+02 4.52960e+01 7.77799e-01
1.06620e+02 4.52882e+01 7.77855e-01
1.06630e+02 4.52805e+01 7.77910e-01
1.06640e+02 4.52727e+01 7.77965e-01
1.06650e+02 4.52649e+01 7.78020e-01
1.06660e+02 4.52571e+01 7.78075e-01
1.06670e+02 4.52493e+01 7.78130e-01
1.06680e+02 4.52416e+01 7.78184e-01
1.06690e+02 4.52338e+01 7.78238e-01
1.06700e+02 4.52260e+01 7.78292e-01
1.06710e+02 4.52182e+01 7.78345e-01
1.06720e+02 4.52104e+01 7.78399e-01
1.06730e+02 4.52026e+01 7.78452e-01
1.06740e+02 4.51949e+01 7.78504e-01
1.06750e+02 4.51871e+01 7.78557e-01
1.06760e+02 4.51793e+01 7.78609e-01
1.06770e+02 4.51715e+01 7.78661e-01
1.06780e+02 4.51637e+01 7.78713e-01
1.06790e+02 4.51559e+01 7.78764e-01
1.06800e+02 4.51481e+01 7.78815e-01
1.06810e+02 4.51403e+01 7.78866e-01
1.06820e+02 4.51326e+01 7.78917e-01
1.06830e+02 4.51248e+01 7.78968e-01
1.06840e+02 4.51170e+01 7.79018e-01
1.06850e+02 4.51092e+01 7.79068e-01
1.06860e+02 4.51014e+01 7.79118e-01
1.06870e+02 4.50936e+01 7.79167e-01
1.06880e+02 4.50858e+01 7.79216e-01
1.06890e+02 4.50780e+01 7.79265e-01
1.06900e+02 4.50702e+01 7.79314e-01
1.06910e+02 4.50624e+01 7.79362e-01
1.06920e+02 4.50546e+01 7.79410e-01
1.06930e+02 4.50468e+01 7.79458e-01
1.06940e+02 4.50391e+01 7.79506e-01
1.06950e+02 4.50313e+01 7.79553e-01
1.06960e+02 4.50235e+01 7.79601e-01
1.06970e+02 4.50157e+01 7.79648e-01
1.06980e+02 4.50079e+01 7.79694e-01
1.06990e+02 4.50001e+01 7.79741e-01
1.07000e+02 4.49923e+01 7.79787e-01
1.07010e+02 4.49845e+01 7.79833e-01
1.07020e+02 4.49767e+01 7.79878e-01
1.07030e+02 4.49689e+01 7.79924e-01
1.07040e+02 4.49611e+01 7.79969e-01
1.07050e+02 4.49533e+01 7.80014e-01
1.07060e+02 4.49455e+01 7.80058e-01
1.07070e+02 4.49377e+01 7.80103e-01
1.07080e+02 4.49299e+01 7.80147e-01
1.07090e+02 4.49221e+01 7.80191e-01
1.07100e+02 4.49143e+01 7.80234e-01
1.07110e+02 4.49065e+01 7.80278e-01
1.07120e+02 4.48987e+01 7.80321e-01
1.07130e+02 4.48909e+01 7.80364e-01
1.07140e+02 4.48831e+01 7.80406e-01
1.07150e+02 4.48753e+01 7.80449e-01
1.07160e+02 4.48675e+01 7.80491e-01
1.07170e+02 4.48596e+01 7.80533e-01
1.07180e+02 4.48518e+01 7.80574e-01
1.07190e+02 4.48440e+01 7.80615e-01
1.07200e+02 4.48362e+01 7.80657e-01
1.07210e+02 4.48284e+01 7.80697e-01
1.07220e+02 4.48206e+01 7.80738e-01
1.07230e+02 4.48128e+01 7.80778e-01
1.07240e+02 4.48050e+01 7.80818e-01
1.07250e+02 4.47972e+01 7.80858e-01
1.07260e+02 4.47894e+01 7.80898e-01
1.07270e+02 4.47816e+01 7.80937e-01
1.07280e+02 4.47738e+01 7.80976e-01
1.07290e+02 4.47660e+01 7.81015e-01
1.07300e+02 4.47581e+01 7.81053e-01
1.07310e+02 4.47503e+01 7.81092e-01
1.07320e+02 4.47425e+01 7.81130e-01
1.07330e+02 4.47347e+01 7.81167e-01
1.07340e+02 4.47269e+01 7.81205e-01
1.07350e+02 4.47191e+01 7.81242e-01
1.07360e+02 4.47113e+01 7.81279e-01
1.07370e+02 4.47035e+01 7.81316e-01
1.07380e+02 4.46956e+01 7.81353e-01
1.07390e+02 4.46878e+01 7.81389e-01
1.07400e+02 4.46800e+01 7.81425e-01
1.07410e+02 4.46722e+01 7.81461e-01
1.07420e+02 4.46644e+01 7.81496e-01
1.07430e+02 4.46566e+01 7.81531e-01
1.07440e+02 4.46488e+01 7.81566e-01
1.07450e+02 4.46409e+01 7.81601e-01
1.07460e+02 4.46331e+01 7.81635e-01
1.07470e+02 4.46253e+01 7.81670e-01
1.07480e+02 4.46175e+01 7.81704e-01
1.07490e+02 4.46097e+01 7.81737e-01
1.07500e+02 4.46019e+01 7.81771e-01
1.07510e+02 4.45940e+01 7.81804e-01
1.07520e+02 4.45862e+01 7.81838e-01
1.07530e+02 4.45784e+01 7.81872e-01
1.07540e+02 4.45706e+01 7.81906e-01
1.07550e+02 4.45628e+01 7.81941e-01
1.07560e+02 4.45549e+01 7.81976e-01
1.07570e+02 4.45471e+01 7.82011e-01
1.07580e+02 4.45393e+01 7.82047e-01
1.07590e+02 4.45315e+01 7.82082e-01
1.07600e+02 4.45237e+01 7.82118e-01
1.07610e+02 4.45158e+01 7.82155e-01
1.07620e+02 4.45080e+01 7.82191e-01
1.07630e+02 4.45002e+01 7.82228e-01
1.07640e+02 4.44924e+01 7.82265e-01
1.07650e+02 4.44846e+01 7.82302e-01
1.07660e+02 4.44767e+01 7.82340e-01
1.07670e+02 4.44689e+01 7.82378e-01
1.07680e+02 4.44611e+01 7.82416e-01
1.07690e+02 4.44533e+01 7.82455e-01
1.07700e+02 4.44454e+01 7.82494e-01
1.07710e+02 4.44376e+01 7.82533e-01
1.07720e+02 4.44298e+01 7.82572e-01
1.07730e+02 4.44220e+01 7.82612e-01
1.07740e+02 4.44141e+01 7.82652e-01
1.07750e+02 4.44063e+01 7.82692e-01
1.07760e+02 4.43985e+01 7.82732e-01
1.07770e+02 4.43907e+01 7.82773e-01
1.07780e+02 4.43828e+01 7.82814e-01
1.07790e+02 4.43750e+01 7.82855e-01
1.07800e+02 4.43672e+01 7.82897e-01
1.07810e+02 4.43593e+01 7.82939e-01
1.07820e+02 4.43515e+01 7.82981e-01
1.07830e+02 4.43437e+01 7.83024e-01
1.07840e+02 4.43358e+01 7.83066e-01
1.07850e+02 4.43280e+01 7.83109e-01
1.07860e+02 4.43202e+01 7.83153e-01
1.07870e+02 4.43124e+01 7.83196e-01
1.07880e+02 4.43045e+01 7.83240e-01
1.07890e+02 4.42967e+01 7.83284e-01
1.07900e+02 4.42889e+01 7.83328e-01
1.07910e+02 4.42810e+01 7.83373e-01
1.07920e+02 4.42732e+01 7.83418e-01
1.07930e+02 4.42654e+01 7.83463e-01
1.07940e+02 4.42575e+01 7.83509e-01
1.07950e+02 4.42497e+01 7.83555e-01
1.07960e+02 4.42418e+01 7.83601e-01
1.07970e+02 4.42340e+01 7.83647e-01
1.07980e+02 4.42262e+01 7.83694e-01
1.07990e+02 4.42183e+01 7.83741e-01
1.08000e+02 4.42105e+01 7.83788e-01
1.08010e+02 4.42027e+01 7.83835e-01
1.08020e+02 4.41948e+01 7.83883e-01
1.08030e+02 4.41870e+01 7.83931e-01
1.08040e+02 4.41791e+01 7.83979e-01
1.08050e+02 4.41713e+01 7.84028e-01
1.08060e+02 4.41635e+01 7.84077e-01
1.08070e+02 4.41556e+01 7.84126e-01
1.08080e+02 4.41478e+01 7.84176e-01
1.08090e+02 4.41399e+01 7.84225e-01
1.08100e+02 4.41321e+01 7.84275e-01
1.08110e+02 4.41243e+01 7.84326e-01
1.08120e+02 4.41164e+01 7.84376e-01
1.08130e+02 4.41086e+01 7.84427e-01
1.08140e+02 4.41007e+01 7.84478e-01
1.08150e+02 4.40929e+01 7.84529e-01
1.08160e+02 4.40850e+01 7.84581e-01
1.08170e+02 4.40772e+01 7.84633e-01
1.08180e+02 4.40693e+01 7.84685e-01
1.08190e+02 4.40615e+01 7.84738e-01
1.08200e+02 4.40536e+01 7.84791e-01
1.08210e+02 4.40458e+01 7.84844e-01
1.08220e+02 4.40379e+01 7.84897e-01
1.08230e+02 4.40301e+01 7.84951e-01
1.08240e+02 4.40222e+01 7.85005e-01
1.08250e+02 4.40144e+01 7.85059e-01
1.08260e+02 4.40065e+01 7.85113e-01
1.08270e+02 4.39987e+01 7.85168e-01
1.08280e+02 4.39908e+01 7.85223e-01
1.08290e+02 4.39830e+01 7.85278e-01
1.08300e+02 4.39751e+01 7.85334e-01
1.08310e+02 4.39673e+01 7.85390e-01
1.08320e+02 4.39594e+01 7.85446e-01
1.08330e+02 4.39516e+01 7.85503e-01
1.08340e+02 4.39437e+01 7.85559e-01
1.08350e+02 4.39359e+01 7.85616e-01
1.08360e+02 4.39280e+01 7.85674e-01
1.08370e+02 4.39202e+01 7.85731e-01
1.08380e+02 4.39123e+01 7.85789e-01
1.08390e+02 4.39044e+01 7.85847e-01
1.08400e+02 4.38966e+01 7.85905e-01
1.08410e+02 4.38887e+01 7.85964e-01
1.08420e+02 4.38809e+01 7.86023e-01
1.08430e+02 4.38730e+01 7.86082e-01
1.08440e+02 4.38651e+01 7.86142e-01
1.08450e+02 4.38573e+01 7.86202e-01
1.08460e+02 4.38494e+01 7.86262e-01
1.08470e+02 4.38415e+01 7.86322e-01
1.08480e+02 4.38337e+01 7.86383e-01
1.08490e+02 4.38258e+01 7.86444e-01
1.08500e+02 4.38180e+01 7.86505e-01
1.08510e+02 4.38101e+01 7.86566e-01
1.08520e+02 4.38022e+01 7.86627e-01
1.08530e+02 4.37944e+01 7.86688e-01
1.08540e+02 4.37865e+01 7.86748e-01
1.08550e+02 4.37786e+01 7.86808e-01
1.08560e+02 4.37708e+01 7.86868e-01
1.08570e+02 4.37629e+01 7.86928e-01
1.08580e+02 4.37550e+01 7.86987e-01
1.08590e+02 4.37471e+01 7.87046e-01
1.08600e+02 4.37393e+01 7.87105e-01
1.08610e+02 4.37314e+01 7.87163e-01
1.08620e+02 4.37235e+01 7.87222e-01
1.08630e+02 4.37157e+01 7.87280e-01
1.08640e+02 4.37078e+01 7.87338e-01
1.08650e+02 4.36999e+01 7.87395e-01
1.08660e+02 4.36920e+01 7.87452e-01
1.08670e+02 4.36842e+01 7.87509e-01
1.08680e+02 4.36763e+01 7.87566e-01
1.08690e+02 4.36684e+01 7.87622e-01
1.08700e+02 4.36605e+01 7.87678e-01
1.08710e+02 4.36527e+01 7.87734e-01
1.08720e+02 4.36448e+01 7.87790e-01
1.08730e+02 4.36369e+01 7.87845e-01
1.08740e+02 4.36290e+01 7.87900e-01
1.08750e+02 4.36211e+01 7.87955e-01
1.08760e+02 4.36133e+01 7.88010e-01
1.08770e+02 4.36054e+01 7.88064e-01
1.08780e+02 4.35975e+01 7.88118e-01
1.08790e+02 4.35896e+01 7.88172e-01
1.08800e+02 4.35817e+01 7.88225e-01
1.08810e+02 4.35739e+01 7.88279e-01
1.08820e+02 4.35660e+01 7.88331e-01
1.08830e+02 4.35581e+01 7.88384e-01
1.08840e+02 4.35502e+01 7.88437e-01
1.08850e+02 4.35423e+01 7.88489e-01
1.08860e+02 4.35344e+01 7.88541e-01
1.08870e+02 4.35266e+01 7.88592e-01
1.08880e+02 4.35187e+01 7.88644e-01
1.08890e+02 4.35108e+01 7.88695e-01
1.08900e+02 4.35029e+01 7.88746e-01
1.08910e+02 4.34950e+01 7.88796e-01
1.08920e+02 4.34871e+01 7.88846e-01
1.08930e+02 4.34792e+01 7.88896e-01
1.08940e+02 4.34713e+01 7.88946e-01
1.08950e+02 4.34634e+01 7.88996e-01
1.08960e+02 4.34556e+01 7.89045e-01
1.08970e+02 4.34477e+01 7.89094e-01
1.08980e+02 4.34398e+01 7.89143e-01
1.08990e+02 4.34319e+01 7.89191e-01
1.09000e+02 4.34240e+01 7.89239e-01
1.09010e+02 4.34161e+01 7.89287e-01
1.09020e+02 4.34082e+01 7.89335e-01
1.09030e+02 4.34003e+01 7.89382e-01
1.09040e+02 4.33924e+01 7.89429e-01
1.09050e+02 4.33845e+01 7.89476e-01
1.09060e+02 4.33766e+01 7.89523e-01
1.09070e+02 4.33687e+01 7.89569e-01
1.09080e+02 4.33608e+01 7.89615e-01
1.09090e+02 4.33529e+01 7.89661e-01
1.09100e+02 4.33450e+01 7.89706e-01
1.09110e+02 4.33371e+01 7.89752e-01
1.09120e+02 4.33292e+01 7.89797e-01
1.09130e+02 4.33214e+01 7.89841e-01
1.09140e+02 4.33135e+01 7.89886e-01
1.09150e+02 4.33056e+01 7.89930e-01
1.09160e+02 4.32977e+01 7.89974e-01
1.09170e+02 4.32898e+01 7.90017e-01
1.09180e+02 4.32819e+01 7.90061e-01
1.09190e+02 4.32740e+01 7.90104e-01
1.09200e+02 4.32661e+01 7.90147e-01
1.09210e+02 4.32581e+01 7.90189e-01
1.09220e+02 4.32502e+01 7.90232e-01
1.09230e+02 4.32423e+01 7.90274e-01
1.09240e+02 4.32344e+01 7.90315e-01
1.09250e+02 4.32265e+01 7.90357e-01
1.09260e+02 4.32186e+01 7.90398e-01
1.09270e+02 4.32107e+01 7.90439e-01
1.09280e+02 4.32028e+01 7.90480e-01
1.09290e+02 4.31949e+01 7.90520e-01
1.09300e+02 4.31870e+01 7.90561e-01
1.09310e+02 4.31791e+01 7.90600e-01
1.09320e+02 4.31712e+01 7.90640e-01
1.09330e+02 4.31633e+01 7.90680e-01
1.09340e+02 4.31554e+01 7.90719e-01
1.09350e+02 4.31475e+01 7.90758e-01
1.09360e+02 4.31396e+01 7.90796e-01
1.09370e+02 4.31317e+01 7.90834e-01
1.09380e+02 4.31238e+01 7.90872e-01
1.09390e+02 4.31158e+01 7.90910e-01
1.09400e+02 4.31079e+01 7.90948e-01
1.09410e+02 4.31000e+01 7.90985e-01
1.09420e+02 4.30921e+01 7.91022e-01
1.09430e+02 4.30842e+01 7.91059e-01
1.09440e+02 4.30763e+01 7.91095e-01
1.09450e+02 4.30684e+01 7.91131e-01
1.09460e+02 4.30605e+01 7.91167e-01
1.09470e+02 4.30526e+01 7.91203e-01
1.09480e+02 4.30447e+01 7.91238e-01
1.09490e+02 4.30367e+01 7.91274e-01
1.09500e+02 4.30288e+01 7.91308e-01
1.09510e+02 4.30209e+01 7.91343e-01
1.09520e+02 4.30130e+01 7.91379e-01
1.09530e+02 4.30051e+01 7.91414e-01
1.09540e+02 4.29972e+01 7.91450e-01
1.09550e+02 4.29893e+01 7.91487e-01
1.09560e+02 4.29813e+01 7.91523e-01
1.09570e+02 4.29734e+01 7.91560e-01
1.09580e+02 4.29655e+01 7.91598e-01
1.09590e+02 4.29576e+01 7.91636e-01
1.09600e+02 4.29497e+01 7.91674e-01
1.09610e+02 4.29418e+01 7.91713e-01
1.09620e+02 4.29338e+01 7.91751e-01
1.09630e+02 4.29259e+01 7.91791e-01
1.09640e+02 4.29180e+01 7.91830e-01
1.09650e+02 4.29101e+01 7.91870e-01
1.09660e+02 4.29022e+01 7.91911e-01
1.09670e+02 4.28943e+01 7.91952e-01
1.09680e+02 4.28863e+01 7.91993e-01
1.09690e+02 4.28784e+01 7.92034e-01
1.09700e+02 4.28705e+01 7.92076e-01
1.09710e+02 4.28626e+01 7.92118e-01
1.09720e+02 4.28546e+01 7.92161e-01
1.09730e+02 4.28467e+01 7.92204e-01
1.09740e+02 4.28388e+01 7.92247e-01
1.09750e+02 4.28309e+01 7.92291e-01
1.09760e+02 4.28230e+01 7.92335e-01
1.09770e+02 4.28150e+01 7.92379e-01
1.09780e+02 4.28071e+01 7.92424e-01
1.09790e+02 4.27992e+01 7.92469e-01
1.09800e+02 4.27913e+01 7.92514e-01
1.09810e+02 4.27833e+01 7.92560e-01
1.09820e+02 4.27754e+01 7.92606e-01
1.09830e+02 4.27675e+01 7.92653e-01
1.09840e+02 4.27596e+01 7.92700e-01
1.09850e+02 4.27516e+01 7.92747e-01
1.09860e+02 4.27437e+01 7.92795e-01
1.09870e+02 4.27358e+01 7.92843e-01
1.09880e+02 4.27278e+01 7.92891e-01
1.09890e+02 4.27199e+01 7.92940e-01
1.09900e+02 4.27120e+01 7.92989e-01
1.09910e+02 4.27041e+01 7.93039e-01
1.09920e+02 4.26961e+01 7.93089e-01
1.09930e+02 4.26882e+01 7.93139e-01
1.09940e+02 4.26803e+01 7.93189e-01
1.09950e+02 4.26723e+01 7.93240e-01
1.09960e+02 4.26644e+01 7.93292e-01
1.09970e+02 4.26565e+01 7.93343e-01
1.09980e+02 4.26485e+01 7.93395e-01
1.09990e+02 4.26406e+01 7.93448e-01
1.10000e+02 4.26327e+01 7.93501e-01
1.10010e+02 4.26247e+01 7.93554e-01
1.10020e+02 4.26168e+01 7.93607e-01
1.10030e+02 4.26089e+01 7.93661e-01
1.10040e+02 4.26009e+01 7.93715e-01
1.10050e+02 4.25930e+01 7.93770e-01
1.10060e+02 4.25850e+01 7.93825e-01
1.10070e+02 4.25771e+01 7.93880e-01
1.10080e+02 4.25692e+01 7.93936e-01
1.10090e+02 4.25612e+01 7.93992e-01
1.10100e+02 4.25533e+01 7.94048e-01
1.10110e+02 4.25453e+01 7.94105e-01
1.10120e+02 4.25374e+01 7.94162e-01
1.10130e+02 4.25295e+01 7.94220e-01
1.10140e+02 4.25215e+01 7.94278e-01
1.10150e+02 4.25136e+01 7.94336e-01
1.10160e+02 4.25056e+01 7.94395e-01
1.10170e+02 4.24977e+01 7.94454e-01
1.10180e+02 4.24897e+01 7.94513e-01
1.10190e+02 4.24818e+01 7.94573e-01
1.10200e+02 4.24739e+01 7.94633e-01
1.10210e+02 4.24659e+01 7.94693e-01
1.10220e+02 4.24580e+01 7.94754e-01
1.10230e+02 4.24500e+01 7.94815e-01
1.10240e+02 4.24421e+01 7.94877e-01
1.10250e+02 4.24341e+01 7.94939e-01
1.10260e+02 4.24262e+01 7.95001e-01
1.10270e+02 4.24182e+01 7.95063e-01
1.10280e+02 4.24103e+01 7.95126e-01
1.10290e+02 4.24023e+01 7.95190e-01
1.10300e+02 4.23944e+01 7.95253e-01
1.10310e+02 4.23864e+01 7.95318e-01
1.10320e+02 4.23785e+01 7.95382e-01
1.10330e+02 4.23705e+01 7.95447e-01
1.10340e+02 4.23625e+01 7.95512e-01
1.10350e+02 4.23546e+01 7.95578e-01
1.10360e+02 4.23466e+01 7.95643e-01
1.10370e+02 4.23387e+01 7.95710e-01
1.10380e+02 4.23307e+01 7.95776e-01
1.10390e+02 4.23228e+01 7.95843e-01
1.10400e+02 4.23148e+01 7.95911e-01
1.10410e+02 4.23068e+01 7.95978e-01
1.10420e+02 4.22989e+01 7.96046e-01
1.10430e+02 4.22909e+01 7.96115e-01
1.10440e+02 4.22830e+01 7.96184e-01
1.10450e+02 4.22750e+01 7.96253e-01
1.10460e+02 4.22670e+01 7.96322e-01
1.10470e+02 4.22591e+01 7.96392e-01
1.10480e+02 4.22511e+01 7.96463e-01
1.10490e+02 4.22431e+01 7.96533e-01
1.10500e+02 4.22352e+01 7.96604e-01
1.10510e+02 4.22272e+01 7.96675e-01
1.10520e+02 4.22192e+01 7.96746e-01
1.10530e+02 4.22113e+01 7.96816e-01
1.10540e+02 4.22033e+01 7.96885e-01
1.10550e+02 4.21953e+01 7.96954e-01
1.10560e+02 4.21874e+01 7.97023e-01
1.10570e+02 4.21794e+01 7.97091e-01
1.10580e+02 4.21714e+01 7.97159e-01
1.10590e+02 4.21635e+01 7.97226e-01
1.10600e+02 4.21555e+01 7.97293e-01
1.10610e+02 4.21475e+01 7.97359e-01
1.10620e+02 4.21395e+01 7.97425e-01
1.10630e+02 4.21316e+01 7.97490e-01
1.10640e+02 4.21236e+01 7.97555e-01
1.10650e+02 4.21156e+01 7.97619e-01
1.10660e+02 4.21076e+01 7.97683e-01
1.10670e+02 4.20997e+01 7.97746e-01
1.10680e+02 4.20917e+01 7.97809e-01
1.10690e+02 4.20837e+01 7.97872e-01
1.10700e+02 4.20757e+01 7.97934e-01
1.10710e+02 4.20677e+01 7.97995e-01
1.10720e+02 4.20598e+01 7.98056e-01
1.10730e+02 4.20518e+01 7.98117e-01
1.10740e+02 4.20438e+01 7.98177e-01
1.10750e+02 4.20358e+01 7.98236e-01
1.10760e+02 4.20278e+01 7.98296e-01
1.10770e+02 4.20198e+01 7.98354e-01
1.10780e+02 4.20119e+01 7.98413e-01
1.10790e+02 4.20039e+01 7.98470e-01
1.10800e+02 4.19959e+01 7.98528e-01
1.10810e+02 4.19879e+01 7.98584e-01
1.10820e+02 4.19799e+01 7.98641e-01
1.10830e+02 4.19719e+01 7.98696e-01
1.10840e+02 4.19639e+01 7.98752e-01
1.10850e+02 4.19560e+01 7.98807e-01
1.10860e+02 4.19480e+01 7.98861e-01
1.10870e+02 4.19400e+01 7.98915e-01
1.10880e+02 4.19320e+01 7.98969e-01
1.10890e+02 4.19240e+01 7.99022e-01
1.10900e+02 4.19160e+01 7.99074e-01
1.10910e+02 4.19080e+01 7.99126e-01
1.10920e+02 4.19000e+01 7.99178e-01
1.10930e+02 4.18920e+01 7.99229e-01
1.10940e+02 4.18840e+01 7.99280e-01
1.10950e+02 4.18761e+01 7.99330e-01
1.10960e+02 4.18681e+01 7.99380e-01
1.10970e+02 4.18601e+01 7.99429e-01
1.10980e+02 4.18521e+01 7.99478e-01
1.10990e+02 4.18441e+01 7.99526e-01
1.11000e+02 4.18361e+01 7.99574e-01
1.11010e+02 4.18281e+01 7.99621e-01
1.11020e+02 4.18201e+01 7.99668e-01
1.11030e+02 4.18121e+01 7.99714e-01
1.11040e+02 4.18041e+01 7.99760e-01
1.11050e+02 4.17961e+01 7.99806e-01
1.11060e+02 4.17881e+01 7.99851e-01
1.11070e+02 4.17801e+01 7.99895e-01
1.11080e+02 4.17721e+01 7.99939e-01
1.11090e+02 4.17641e+01 7.99983e-01
1.11100e+02 4.17561e+01 8.00026e-01
[truncated: 250,864 more chars]
