# Supplementary material for: A One-Bead-Per-Saccharide (1BPS) Model for Glycosaminoglycans
Source: J Chem Theory Comput. 2023 Jul 17;19(16):5491–502. doi: 10.1021/acs.jctc.3c00238 (PMC10448712; doi:10.1021/acs.jctc.3c00238)
Supplement: Supplementary file 2 — ct3c00238_si_002.zip [file ct3c00238_si_002.zip › AGAG.xvg]

-1.80000e+02 -4.03849e+00 1.36050e-02
-1.79990e+02 -4.03863e+00 1.35256e-02
-1.79980e+02 -4.03876e+00 1.34464e-02
-1.79970e+02 -4.03890e+00 1.33672e-02
-1.79960e+02 -4.03903e+00 1.32880e-02
-1.79950e+02 -4.03916e+00 1.32090e-02
-1.79940e+02 -4.03929e+00 1.31300e-02
-1.79930e+02 -4.03942e+00 1.30511e-02
-1.79920e+02 -4.03955e+00 1.29722e-02
-1.79910e+02 -4.03968e+00 1.28934e-02
-1.79900e+02 -4.03981e+00 1.28147e-02
-1.79890e+02 -4.03994e+00 1.27361e-02
-1.79880e+02 -4.04007e+00 1.26575e-02
-1.79870e+02 -4.04019e+00 1.25790e-02
-1.79860e+02 -4.04032e+00 1.25005e-02
-1.79850e+02 -4.04044e+00 1.24222e-02
-1.79840e+02 -4.04057e+00 1.23439e-02
-1.79830e+02 -4.04069e+00 1.22656e-02
-1.79820e+02 -4.04081e+00 1.21875e-02
-1.79810e+02 -4.04093e+00 1.21094e-02
-1.79800e+02 -4.04105e+00 1.20313e-02
-1.79790e+02 -4.04117e+00 1.19534e-02
-1.79780e+02 -4.04129e+00 1.18755e-02
-1.79770e+02 -4.04141e+00 1.17977e-02
-1.79760e+02 -4.04153e+00 1.17199e-02
-1.79750e+02 -4.04165e+00 1.16422e-02
-1.79740e+02 -4.04176e+00 1.15646e-02
-1.79730e+02 -4.04188e+00 1.14871e-02
-1.79720e+02 -4.04199e+00 1.14096e-02
-1.79710e+02 -4.04211e+00 1.13322e-02
-1.79700e+02 -4.04222e+00 1.12549e-02
-1.79690e+02 -4.04233e+00 1.11776e-02
-1.79680e+02 -4.04244e+00 1.11004e-02
-1.79670e+02 -4.04255e+00 1.10232e-02
-1.79660e+02 -4.04266e+00 1.09462e-02
-1.79650e+02 -4.04277e+00 1.08692e-02
-1.79640e+02 -4.04288e+00 1.07923e-02
-1.79630e+02 -4.04299e+00 1.07154e-02
-1.79620e+02 -4.04309e+00 1.06386e-02
-1.79610e+02 -4.04320e+00 1.05619e-02
-1.79600e+02 -4.04331e+00 1.04852e-02
-1.79590e+02 -4.04341e+00 1.04087e-02
-1.79580e+02 -4.04351e+00 1.03321e-02
-1.79570e+02 -4.04362e+00 1.02557e-02
-1.79560e+02 -4.04372e+00 1.01793e-02
-1.79550e+02 -4.04382e+00 1.01030e-02
-1.79540e+02 -4.04392e+00 1.00268e-02
-1.79530e+02 -4.04402e+00 9.95059e-03
-1.79520e+02 -4.04412e+00 9.87449e-03
-1.79510e+02 -4.04422e+00 9.79846e-03
-1.79500e+02 -4.04432e+00 9.72249e-03
-1.79490e+02 -4.04441e+00 9.64660e-03
-1.79480e+02 -4.04451e+00 9.57077e-03
-1.79470e+02 -4.04460e+00 9.49501e-03
-1.79460e+02 -4.04470e+00 9.41932e-03
-1.79450e+02 -4.04479e+00 9.34370e-03
-1.79440e+02 -4.04489e+00 9.26815e-03
-1.79430e+02 -4.04498e+00 9.19266e-03
-1.79420e+02 -4.04507e+00 9.11725e-03
-1.79410e+02 -4.04516e+00 9.04190e-03
-1.79400e+02 -4.04525e+00 8.96662e-03
-1.79390e+02 -4.04534e+00 8.89141e-03
-1.79380e+02 -4.04543e+00 8.81627e-03
-1.79370e+02 -4.04552e+00 8.74120e-03
-1.79360e+02 -4.04560e+00 8.66620e-03
-1.79350e+02 -4.04569e+00 8.59127e-03
-1.79340e+02 -4.04577e+00 8.51640e-03
-1.79330e+02 -4.04586e+00 8.44160e-03
-1.79320e+02 -4.04594e+00 8.36688e-03
-1.79310e+02 -4.04603e+00 8.29222e-03
-1.79300e+02 -4.04611e+00 8.21763e-03
-1.79290e+02 -4.04619e+00 8.14311e-03
-1.79280e+02 -4.04627e+00 8.06865e-03
-1.79270e+02 -4.04635e+00 7.99427e-03
-1.79260e+02 -4.04643e+00 7.91996e-03
-1.79250e+02 -4.04651e+00 7.84571e-03
-1.79240e+02 -4.04659e+00 7.77153e-03
-1.79230e+02 -4.04667e+00 7.69742e-03
-1.79220e+02 -4.04674e+00 7.62338e-03
-1.79210e+02 -4.04682e+00 7.54941e-03
-1.79200e+02 -4.04689e+00 7.47551e-03
-1.79190e+02 -4.04697e+00 7.40167e-03
-1.79180e+02 -4.04704e+00 7.32791e-03
-1.79170e+02 -4.04711e+00 7.25421e-03
-1.79160e+02 -4.04719e+00 7.18058e-03
-1.79150e+02 -4.04726e+00 7.10703e-03
-1.79140e+02 -4.04733e+00 7.03353e-03
-1.79130e+02 -4.04740e+00 6.96011e-03
-1.79120e+02 -4.04747e+00 6.88676e-03
-1.79110e+02 -4.04754e+00 6.81348e-03
-1.79100e+02 -4.04760e+00 6.74026e-03
-1.79090e+02 -4.04767e+00 6.66711e-03
-1.79080e+02 -4.04774e+00 6.59404e-03
-1.79070e+02 -4.04780e+00 6.52103e-03
-1.79060e+02 -4.04787e+00 6.44809e-03
-1.79050e+02 -4.04793e+00 6.37522e-03
-1.79040e+02 -4.04800e+00 6.30241e-03
-1.79030e+02 -4.04806e+00 6.22968e-03
-1.79020e+02 -4.04812e+00 6.15701e-03
-1.79010e+02 -4.04818e+00 6.08442e-03
-1.79000e+02 -4.04824e+00 6.01189e-03
-1.78990e+02 -4.04830e+00 5.93943e-03
-1.78980e+02 -4.04836e+00 5.86704e-03
-1.78970e+02 -4.04842e+00 5.79472e-03
-1.78960e+02 -4.04848e+00 5.72246e-03
-1.78950e+02 -4.04853e+00 5.65028e-03
-1.78940e+02 -4.04859e+00 5.57817e-03
-1.78930e+02 -4.04865e+00 5.50612e-03
-1.78920e+02 -4.04870e+00 5.43414e-03
-1.78910e+02 -4.04875e+00 5.36223e-03
-1.78900e+02 -4.04881e+00 5.29039e-03
-1.78890e+02 -4.04886e+00 5.21862e-03
-1.78880e+02 -4.04891e+00 5.14692e-03
-1.78870e+02 -4.04896e+00 5.07528e-03
-1.78860e+02 -4.04901e+00 5.00372e-03
-1.78850e+02 -4.04906e+00 4.93222e-03
-1.78840e+02 -4.04911e+00 4.86079e-03
-1.78830e+02 -4.04916e+00 4.78943e-03
-1.78820e+02 -4.04921e+00 4.71814e-03
-1.78810e+02 -4.04925e+00 4.64692e-03
-1.78800e+02 -4.04930e+00 4.57577e-03
-1.78790e+02 -4.04935e+00 4.50468e-03
-1.78780e+02 -4.04939e+00 4.43367e-03
-1.78770e+02 -4.04943e+00 4.36272e-03
-1.78760e+02 -4.04948e+00 4.29184e-03
-1.78750e+02 -4.04952e+00 4.22103e-03
-1.78740e+02 -4.04956e+00 4.15029e-03
-1.78730e+02 -4.04960e+00 4.07962e-03
-1.78720e+02 -4.04964e+00 4.00902e-03
-1.78710e+02 -4.04968e+00 3.93848e-03
-1.78700e+02 -4.04972e+00 3.86802e-03
-1.78690e+02 -4.04976e+00 3.79762e-03
-1.78680e+02 -4.04980e+00 3.72729e-03
-1.78670e+02 -4.04984e+00 3.65703e-03
-1.78660e+02 -4.04987e+00 3.58684e-03
-1.78650e+02 -4.04991e+00 3.51672e-03
-1.78640e+02 -4.04994e+00 3.44667e-03
-1.78630e+02 -4.04998e+00 3.37668e-03
-1.78620e+02 -4.05001e+00 3.30677e-03
-1.78610e+02 -4.05004e+00 3.23692e-03
-1.78600e+02 -4.05007e+00 3.16714e-03
-1.78590e+02 -4.05011e+00 3.09743e-03
-1.78580e+02 -4.05014e+00 3.02779e-03
-1.78570e+02 -4.05017e+00 2.95822e-03
-1.78560e+02 -4.05020e+00 2.88872e-03
-1.78550e+02 -4.05022e+00 2.81928e-03
-1.78540e+02 -4.05025e+00 2.74992e-03
-1.78530e+02 -4.05028e+00 2.68062e-03
-1.78520e+02 -4.05031e+00 2.61139e-03
-1.78510e+02 -4.05033e+00 2.54223e-03
-1.78500e+02 -4.05036e+00 2.47314e-03
-1.78490e+02 -4.05038e+00 2.40412e-03
-1.78480e+02 -4.05040e+00 2.33517e-03
-1.78470e+02 -4.05043e+00 2.26628e-03
-1.78460e+02 -4.05045e+00 2.19747e-03
-1.78450e+02 -4.05047e+00 2.12872e-03
-1.78440e+02 -4.05049e+00 2.06004e-03
-1.78430e+02 -4.05051e+00 1.99143e-03
-1.78420e+02 -4.05053e+00 1.92289e-03
-1.78410e+02 -4.05055e+00 1.85442e-03
-1.78400e+02 -4.05057e+00 1.78601e-03
-1.78390e+02 -4.05059e+00 1.71768e-03
-1.78380e+02 -4.05060e+00 1.64941e-03
-1.78370e+02 -4.05062e+00 1.58122e-03
-1.78360e+02 -4.05063e+00 1.51309e-03
-1.78350e+02 -4.05065e+00 1.44503e-03
-1.78340e+02 -4.05066e+00 1.37704e-03
-1.78330e+02 -4.05068e+00 1.30912e-03
-1.78320e+02 -4.05069e+00 1.24126e-03
-1.78310e+02 -4.05070e+00 1.17348e-03
-1.78300e+02 -4.05071e+00 1.10576e-03
-1.78290e+02 -4.05072e+00 1.03811e-03
-1.78280e+02 -4.05073e+00 9.70536e-04
-1.78270e+02 -4.05074e+00 9.03026e-04
-1.78260e+02 -4.05075e+00 8.35585e-04
-1.78250e+02 -4.05076e+00 7.68213e-04
-1.78240e+02 -4.05077e+00 7.00909e-04
-1.78230e+02 -4.05077e+00 6.33675e-04
-1.78220e+02 -4.05078e+00 5.66509e-04
-1.78210e+02 -4.05079e+00 4.99412e-04
-1.78200e+02 -4.05079e+00 4.32383e-04
-1.78190e+02 -4.05079e+00 3.65423e-04
-1.78180e+02 -4.05080e+00 2.98532e-04
-1.78170e+02 -4.05080e+00 2.31710e-04
-1.78160e+02 -4.05080e+00 1.64956e-04
-1.78150e+02 -4.05080e+00 9.82716e-05
-1.78140e+02 -4.05080e+00 3.16556e-05
-1.78130e+02 -4.05080e+00 -3.48918e-05
-1.78120e+02 -4.05080e+00 -1.01370e-04
-1.78110e+02 -4.05080e+00 -1.67780e-04
-1.78100e+02 -4.05080e+00 -2.34121e-04
-1.78090e+02 -4.05080e+00 -3.00394e-04
-1.78080e+02 -4.05079e+00 -3.66597e-04
-1.78070e+02 -4.05079e+00 -4.32732e-04
-1.78060e+02 -4.05079e+00 -4.98798e-04
-1.78050e+02 -4.05078e+00 -5.64796e-04
-1.78040e+02 -4.05077e+00 -6.30724e-04
-1.78030e+02 -4.05077e+00 -6.96584e-04
-1.78020e+02 -4.05076e+00 -7.62375e-04
-1.78010e+02 -4.05075e+00 -8.28098e-04
-1.78000e+02 -4.05074e+00 -8.93751e-04
-1.77990e+02 -4.05073e+00 -9.59336e-04
-1.77980e+02 -4.05072e+00 -1.02485e-03
-1.77970e+02 -4.05071e+00 -1.09030e-03
-1.77960e+02 -4.05070e+00 -1.15568e-03
-1.77950e+02 -4.05069e+00 -1.22099e-03
-1.77940e+02 -4.05068e+00 -1.28623e-03
-1.77930e+02 -4.05067e+00 -1.35140e-03
-1.77920e+02 -4.05065e+00 -1.41651e-03
-1.77910e+02 -4.05064e+00 -1.48154e-03
-1.77900e+02 -4.05062e+00 -1.54651e-03
-1.77890e+02 -4.05061e+00 -1.61140e-03
-1.77880e+02 -4.05059e+00 -1.67623e-03
-1.77870e+02 -4.05057e+00 -1.74099e-03
-1.77860e+02 -4.05055e+00 -1.80568e-03
-1.77850e+02 -4.05054e+00 -1.87031e-03
-1.77840e+02 -4.05052e+00 -1.93486e-03
-1.77830e+02 -4.05050e+00 -1.99935e-03
-1.77820e+02 -4.05048e+00 -2.06376e-03
-1.77810e+02 -4.05046e+00 -2.12811e-03
-1.77800e+02 -4.05043e+00 -2.19239e-03
-1.77790e+02 -4.05041e+00 -2.25660e-03
-1.77780e+02 -4.05039e+00 -2.32074e-03
-1.77770e+02 -4.05037e+00 -2.38481e-03
-1.77760e+02 -4.05034e+00 -2.44882e-03
-1.77750e+02 -4.05032e+00 -2.51275e-03
-1.77740e+02 -4.05029e+00 -2.57662e-03
-1.77730e+02 -4.05027e+00 -2.64042e-03
-1.77720e+02 -4.05024e+00 -2.70414e-03
-1.77710e+02 -4.05021e+00 -2.76780e-03
-1.77700e+02 -4.05018e+00 -2.83140e-03
-1.77690e+02 -4.05015e+00 -2.89492e-03
-1.77680e+02 -4.05013e+00 -2.95837e-03
-1.77670e+02 -4.05010e+00 -3.02176e-03
-1.77660e+02 -4.05007e+00 -3.08507e-03
-1.77650e+02 -4.05003e+00 -3.14832e-03
-1.77640e+02 -4.05000e+00 -3.21150e-03
-1.77630e+02 -4.04997e+00 -3.27461e-03
-1.77620e+02 -4.04994e+00 -3.33765e-03
-1.77610e+02 -4.04990e+00 -3.40063e-03
-1.77600e+02 -4.04987e+00 -3.46353e-03
-1.77590e+02 -4.04983e+00 -3.52636e-03
-1.77580e+02 -4.04980e+00 -3.58913e-03
-1.77570e+02 -4.04976e+00 -3.65183e-03
-1.77560e+02 -4.04973e+00 -3.71446e-03
-1.77550e+02 -4.04969e+00 -3.77702e-03
-1.77540e+02 -4.04965e+00 -3.83951e-03
-1.77530e+02 -4.04961e+00 -3.90193e-03
-1.77520e+02 -4.04957e+00 -3.96429e-03
-1.77510e+02 -4.04953e+00 -4.02657e-03
-1.77500e+02 -4.04949e+00 -4.08879e-03
-1.77490e+02 -4.04945e+00 -4.15094e-03
-1.77480e+02 -4.04941e+00 -4.21301e-03
-1.77470e+02 -4.04937e+00 -4.27503e-03
-1.77460e+02 -4.04932e+00 -4.33697e-03
-1.77450e+02 -4.04928e+00 -4.39884e-03
-1.77440e+02 -4.04923e+00 -4.46064e-03
-1.77430e+02 -4.04919e+00 -4.52238e-03
-1.77420e+02 -4.04914e+00 -4.58405e-03
-1.77410e+02 -4.04910e+00 -4.64564e-03
-1.77400e+02 -4.04905e+00 -4.70717e-03
-1.77390e+02 -4.04900e+00 -4.76863e-03
-1.77380e+02 -4.04896e+00 -4.83002e-03
-1.77370e+02 -4.04891e+00 -4.89135e-03
-1.77360e+02 -4.04886e+00 -4.95260e-03
-1.77350e+02 -4.04881e+00 -5.01379e-03
-1.77340e+02 -4.04876e+00 -5.07490e-03
-1.77330e+02 -4.04871e+00 -5.13595e-03
-1.77320e+02 -4.04865e+00 -5.19693e-03
-1.77310e+02 -4.04860e+00 -5.25784e-03
-1.77300e+02 -4.04855e+00 -5.31868e-03
-1.77290e+02 -4.04850e+00 -5.37946e-03
-1.77280e+02 -4.04844e+00 -5.44016e-03
-1.77270e+02 -4.04839e+00 -5.50080e-03
-1.77260e+02 -4.04833e+00 -5.56136e-03
-1.77250e+02 -4.04828e+00 -5.62186e-03
-1.77240e+02 -4.04822e+00 -5.68229e-03
-1.77230e+02 -4.04816e+00 -5.74265e-03
-1.77220e+02 -4.04810e+00 -5.80294e-03
-1.77210e+02 -4.04805e+00 -5.86317e-03
-1.77200e+02 -4.04799e+00 -5.92332e-03
-1.77190e+02 -4.04793e+00 -5.98341e-03
-1.77180e+02 -4.04787e+00 -6.04342e-03
-1.77170e+02 -4.04781e+00 -6.10337e-03
-1.77160e+02 -4.04775e+00 -6.16325e-03
-1.77150e+02 -4.04768e+00 -6.22306e-03
-1.77140e+02 -4.04762e+00 -6.28280e-03
-1.77130e+02 -4.04756e+00 -6.34247e-03
-1.77120e+02 -4.04749e+00 -6.40208e-03
-1.77110e+02 -4.04743e+00 -6.46161e-03
-1.77100e+02 -4.04737e+00 -6.52108e-03
-1.77090e+02 -4.04730e+00 -6.58048e-03
-1.77080e+02 -4.04723e+00 -6.63981e-03
-1.77070e+02 -4.04717e+00 -6.69907e-03
-1.77060e+02 -4.04710e+00 -6.75826e-03
-1.77050e+02 -4.04703e+00 -6.81738e-03
-1.77040e+02 -4.04696e+00 -6.87644e-03
-1.77030e+02 -4.04689e+00 -6.93542e-03
-1.77020e+02 -4.04682e+00 -6.99434e-03
-1.77010e+02 -4.04675e+00 -7.05319e-03
-1.77000e+02 -4.04668e+00 -7.11197e-03
-1.76990e+02 -4.04661e+00 -7.17068e-03
-1.76980e+02 -4.04654e+00 -7.22932e-03
-1.76970e+02 -4.04647e+00 -7.28790e-03
-1.76960e+02 -4.04639e+00 -7.34640e-03
-1.76950e+02 -4.04632e+00 -7.40484e-03
-1.76940e+02 -4.04625e+00 -7.46320e-03
-1.76930e+02 -4.04617e+00 -7.52150e-03
-1.76920e+02 -4.04610e+00 -7.57973e-03
-1.76910e+02 -4.04602e+00 -7.63789e-03
-1.76900e+02 -4.04594e+00 -7.69598e-03
-1.76890e+02 -4.04587e+00 -7.75401e-03
-1.76880e+02 -4.04579e+00 -7.81196e-03
-1.76870e+02 -4.04571e+00 -7.86985e-03
-1.76860e+02 -4.04563e+00 -7.92766e-03
-1.76850e+02 -4.04555e+00 -7.98541e-03
-1.76840e+02 -4.04547e+00 -8.04309e-03
-1.76830e+02 -4.04539e+00 -8.10070e-03
-1.76820e+02 -4.04531e+00 -8.15824e-03
-1.76810e+02 -4.04523e+00 -8.21572e-03
-1.76800e+02 -4.04514e+00 -8.27312e-03
-1.76790e+02 -4.04506e+00 -8.33046e-03
-1.76780e+02 -4.04498e+00 -8.38773e-03
-1.76770e+02 -4.04489e+00 -8.44492e-03
-1.76760e+02 -4.04481e+00 -8.50205e-03
-1.76750e+02 -4.04472e+00 -8.55911e-03
-1.76740e+02 -4.04464e+00 -8.61611e-03
-1.76730e+02 -4.04455e+00 -8.67303e-03
-1.76720e+02 -4.04446e+00 -8.72988e-03
-1.76710e+02 -4.04438e+00 -8.78667e-03
-1.76700e+02 -4.04429e+00 -8.84339e-03
-1.76690e+02 -4.04420e+00 -8.90004e-03
-1.76680e+02 -4.04411e+00 -8.95662e-03
-1.76670e+02 -4.04402e+00 -9.01313e-03
-1.76660e+02 -4.04393e+00 -9.06957e-03
-1.76650e+02 -4.04384e+00 -9.12594e-03
-1.76640e+02 -4.04375e+00 -9.18225e-03
-1.76630e+02 -4.04366e+00 -9.23848e-03
-1.76620e+02 -4.04356e+00 -9.29465e-03
-1.76610e+02 -4.04347e+00 -9.35075e-03
-1.76600e+02 -4.04338e+00 -9.40678e-03
-1.76590e+02 -4.04328e+00 -9.46274e-03
-1.76580e+02 -4.04319e+00 -9.51863e-03
-1.76570e+02 -4.04309e+00 -9.57446e-03
-1.76560e+02 -4.04300e+00 -9.63021e-03
-1.76550e+02 -4.04290e+00 -9.68590e-03
-1.76540e+02 -4.04280e+00 -9.74151e-03
-1.76530e+02 -4.04270e+00 -9.79706e-03
-1.76520e+02 -4.04261e+00 -9.85254e-03
-1.76510e+02 -4.04251e+00 -9.90795e-03
-1.76500e+02 -4.04241e+00 -9.96330e-03
-1.76490e+02 -4.04231e+00 -1.00186e-02
-1.76480e+02 -4.04221e+00 -1.00738e-02
-1.76470e+02 -4.04211e+00 -1.01289e-02
-1.76460e+02 -4.04200e+00 -1.01840e-02
-1.76450e+02 -4.04190e+00 -1.02390e-02
-1.76440e+02 -4.04180e+00 -1.02939e-02
-1.76430e+02 -4.04170e+00 -1.03488e-02
-1.76420e+02 -4.04159e+00 -1.04036e-02
-1.76410e+02 -4.04149e+00 -1.04583e-02
-1.76400e+02 -4.04138e+00 -1.05129e-02
-1.76390e+02 -4.04128e+00 -1.05676e-02
-1.76380e+02 -4.04117e+00 -1.06224e-02
-1.76370e+02 -4.04107e+00 -1.06774e-02
-1.76360e+02 -4.04096e+00 -1.07325e-02
-1.76350e+02 -4.04085e+00 -1.07877e-02
-1.76340e+02 -4.04074e+00 -1.08431e-02
-1.76330e+02 -4.04063e+00 -1.08985e-02
-1.76320e+02 -4.04053e+00 -1.09542e-02
-1.76310e+02 -4.04042e+00 -1.10099e-02
-1.76300e+02 -4.04030e+00 -1.10658e-02
-1.76290e+02 -4.04019e+00 -1.11218e-02
-1.76280e+02 -4.04008e+00 -1.11780e-02
-1.76270e+02 -4.03997e+00 -1.12343e-02
-1.76260e+02 -4.03986e+00 -1.12907e-02
-1.76250e+02 -4.03974e+00 -1.13472e-02
-1.76240e+02 -4.03963e+00 -1.14039e-02
-1.76230e+02 -4.03952e+00 -1.14608e-02
-1.76220e+02 -4.03940e+00 -1.15177e-02
-1.76210e+02 -4.03929e+00 -1.15748e-02
-1.76200e+02 -4.03917e+00 -1.16320e-02
-1.76190e+02 -4.03905e+00 -1.16894e-02
-1.76180e+02 -4.03894e+00 -1.17469e-02
-1.76170e+02 -4.03882e+00 -1.18045e-02
-1.76160e+02 -4.03870e+00 -1.18622e-02
-1.76150e+02 -4.03858e+00 -1.19201e-02
-1.76140e+02 -4.03846e+00 -1.19781e-02
-1.76130e+02 -4.03834e+00 -1.20363e-02
-1.76120e+02 -4.03822e+00 -1.20946e-02
-1.76110e+02 -4.03810e+00 -1.21530e-02
-1.76100e+02 -4.03798e+00 -1.22116e-02
-1.76090e+02 -4.03786e+00 -1.22703e-02
-1.76080e+02 -4.03773e+00 -1.23291e-02
-1.76070e+02 -4.03761e+00 -1.23880e-02
-1.76060e+02 -4.03748e+00 -1.24471e-02
-1.76050e+02 -4.03736e+00 -1.25063e-02
-1.76040e+02 -4.03723e+00 -1.25657e-02
-1.76030e+02 -4.03711e+00 -1.26252e-02
-1.76020e+02 -4.03698e+00 -1.26848e-02
-1.76010e+02 -4.03686e+00 -1.27446e-02
-1.76000e+02 -4.03673e+00 -1.28045e-02
-1.75990e+02 -4.03660e+00 -1.28645e-02
-1.75980e+02 -4.03647e+00 -1.29246e-02
-1.75970e+02 -4.03634e+00 -1.29849e-02
-1.75960e+02 -4.03621e+00 -1.30453e-02
-1.75950e+02 -4.03608e+00 -1.31059e-02
-1.75940e+02 -4.03595e+00 -1.31666e-02
-1.75930e+02 -4.03582e+00 -1.32274e-02
-1.75920e+02 -4.03568e+00 -1.32884e-02
-1.75910e+02 -4.03555e+00 -1.33495e-02
-1.75900e+02 -4.03542e+00 -1.34107e-02
-1.75890e+02 -4.03528e+00 -1.34720e-02
-1.75880e+02 -4.03515e+00 -1.35335e-02
-1.75870e+02 -4.03501e+00 -1.35951e-02
-1.75860e+02 -4.03488e+00 -1.36569e-02
-1.75850e+02 -4.03474e+00 -1.37188e-02
-1.75840e+02 -4.03460e+00 -1.37808e-02
-1.75830e+02 -4.03446e+00 -1.38430e-02
-1.75820e+02 -4.03432e+00 -1.39053e-02
-1.75810e+02 -4.03418e+00 -1.39677e-02
-1.75800e+02 -4.03404e+00 -1.40302e-02
-1.75790e+02 -4.03390e+00 -1.40929e-02
-1.75780e+02 -4.03376e+00 -1.41557e-02
-1.75770e+02 -4.03362e+00 -1.42187e-02
-1.75760e+02 -4.03348e+00 -1.42818e-02
-1.75750e+02 -4.03334e+00 -1.43450e-02
-1.75740e+02 -4.03319e+00 -1.44084e-02
-1.75730e+02 -4.03305e+00 -1.44719e-02
-1.75720e+02 -4.03290e+00 -1.45355e-02
-1.75710e+02 -4.03276e+00 -1.45992e-02
-1.75700e+02 -4.03261e+00 -1.46631e-02
-1.75690e+02 -4.03246e+00 -1.47271e-02
-1.75680e+02 -4.03232e+00 -1.47913e-02
-1.75670e+02 -4.03217e+00 -1.48556e-02
-1.75660e+02 -4.03202e+00 -1.49200e-02
-1.75650e+02 -4.03187e+00 -1.49846e-02
-1.75640e+02 -4.03172e+00 -1.50493e-02
-1.75630e+02 -4.03157e+00 -1.51141e-02
-1.75620e+02 -4.03142e+00 -1.51790e-02
-1.75610e+02 -4.03126e+00 -1.52441e-02
-1.75600e+02 -4.03111e+00 -1.53094e-02
-1.75590e+02 -4.03096e+00 -1.53747e-02
-1.75580e+02 -4.03080e+00 -1.54402e-02
-1.75570e+02 -4.03065e+00 -1.55058e-02
-1.75560e+02 -4.03049e+00 -1.55716e-02
-1.75550e+02 -4.03034e+00 -1.56375e-02
-1.75540e+02 -4.03018e+00 -1.57035e-02
-1.75530e+02 -4.03002e+00 -1.57697e-02
-1.75520e+02 -4.02987e+00 -1.58359e-02
-1.75510e+02 -4.02971e+00 -1.59024e-02
-1.75500e+02 -4.02955e+00 -1.59689e-02
-1.75490e+02 -4.02939e+00 -1.60356e-02
-1.75480e+02 -4.02923e+00 -1.61024e-02
-1.75470e+02 -4.02907e+00 -1.61694e-02
-1.75460e+02 -4.02890e+00 -1.62365e-02
-1.75450e+02 -4.02874e+00 -1.63037e-02
-1.75440e+02 -4.02858e+00 -1.63711e-02
-1.75430e+02 -4.02841e+00 -1.64386e-02
-1.75420e+02 -4.02825e+00 -1.65062e-02
-1.75410e+02 -4.02808e+00 -1.65739e-02
-1.75400e+02 -4.02792e+00 -1.66418e-02
-1.75390e+02 -4.02775e+00 -1.67099e-02
-1.75380e+02 -4.02758e+00 -1.67780e-02
-1.75370e+02 -4.02742e+00 -1.68463e-02
-1.75360e+02 -4.02725e+00 -1.69147e-02
-1.75350e+02 -4.02708e+00 -1.69833e-02
-1.75340e+02 -4.02691e+00 -1.70520e-02
-1.75330e+02 -4.02674e+00 -1.71208e-02
-1.75320e+02 -4.02656e+00 -1.71898e-02
-1.75310e+02 -4.02639e+00 -1.72588e-02
-1.75300e+02 -4.02622e+00 -1.73281e-02
-1.75290e+02 -4.02605e+00 -1.73974e-02
-1.75280e+02 -4.02587e+00 -1.74669e-02
-1.75270e+02 -4.02570e+00 -1.75365e-02
-1.75260e+02 -4.02552e+00 -1.76063e-02
-1.75250e+02 -4.02534e+00 -1.76762e-02
-1.75240e+02 -4.02517e+00 -1.77462e-02
-1.75230e+02 -4.02499e+00 -1.78164e-02
-1.75220e+02 -4.02481e+00 -1.78867e-02
-1.75210e+02 -4.02463e+00 -1.79571e-02
-1.75200e+02 -4.02445e+00 -1.80276e-02
-1.75190e+02 -4.02427e+00 -1.80983e-02
-1.75180e+02 -4.02409e+00 -1.81692e-02
-1.75170e+02 -4.02391e+00 -1.82401e-02
-1.75160e+02 -4.02372e+00 -1.83112e-02
-1.75150e+02 -4.02354e+00 -1.83824e-02
-1.75140e+02 -4.02336e+00 -1.84538e-02
-1.75130e+02 -4.02317e+00 -1.85253e-02
-1.75120e+02 -4.02299e+00 -1.85969e-02
-1.75110e+02 -4.02280e+00 -1.86687e-02
-1.75100e+02 -4.02261e+00 -1.87406e-02
-1.75090e+02 -4.02243e+00 -1.88126e-02
-1.75080e+02 -4.02224e+00 -1.88847e-02
-1.75070e+02 -4.02205e+00 -1.89570e-02
-1.75060e+02 -4.02186e+00 -1.90295e-02
-1.75050e+02 -4.02167e+00 -1.91020e-02
-1.75040e+02 -4.02148e+00 -1.91747e-02
-1.75030e+02 -4.02128e+00 -1.92475e-02
-1.75020e+02 -4.02109e+00 -1.93205e-02
-1.75010e+02 -4.02090e+00 -1.93936e-02
-1.75000e+02 -4.02070e+00 -1.94668e-02
-1.74990e+02 -4.02051e+00 -1.95402e-02
-1.74980e+02 -4.02031e+00 -1.96137e-02
-1.74970e+02 -4.02012e+00 -1.96873e-02
-1.74960e+02 -4.01992e+00 -1.97610e-02
-1.74950e+02 -4.01972e+00 -1.98349e-02
-1.74940e+02 -4.01952e+00 -1.99090e-02
-1.74930e+02 -4.01932e+00 -1.99831e-02
-1.74920e+02 -4.01912e+00 -2.00574e-02
-1.74910e+02 -4.01892e+00 -2.01318e-02
-1.74900e+02 -4.01872e+00 -2.02064e-02
-1.74890e+02 -4.01852e+00 -2.02811e-02
-1.74880e+02 -4.01831e+00 -2.03559e-02
-1.74870e+02 -4.01811e+00 -2.04309e-02
-1.74860e+02 -4.01791e+00 -2.05060e-02
-1.74850e+02 -4.01770e+00 -2.05812e-02
-1.74840e+02 -4.01749e+00 -2.06566e-02
-1.74830e+02 -4.01729e+00 -2.07321e-02
-1.74820e+02 -4.01708e+00 -2.08077e-02
-1.74810e+02 -4.01687e+00 -2.08834e-02
-1.74800e+02 -4.01666e+00 -2.09593e-02
-1.74790e+02 -4.01645e+00 -2.10354e-02
-1.74780e+02 -4.01624e+00 -2.11115e-02
-1.74770e+02 -4.01603e+00 -2.11878e-02
-1.74760e+02 -4.01582e+00 -2.12642e-02
-1.74750e+02 -4.01560e+00 -2.13408e-02
-1.74740e+02 -4.01539e+00 -2.14175e-02
-1.74730e+02 -4.01518e+00 -2.14943e-02
-1.74720e+02 -4.01496e+00 -2.15713e-02
-1.74710e+02 -4.01474e+00 -2.16484e-02
-1.74700e+02 -4.01453e+00 -2.17256e-02
-1.74690e+02 -4.01431e+00 -2.18029e-02
-1.74680e+02 -4.01409e+00 -2.18804e-02
-1.74670e+02 -4.01387e+00 -2.19581e-02
-1.74660e+02 -4.01365e+00 -2.20358e-02
-1.74650e+02 -4.01343e+00 -2.21137e-02
-1.74640e+02 -4.01321e+00 -2.21917e-02
-1.74630e+02 -4.01299e+00 -2.22699e-02
-1.74620e+02 -4.01276e+00 -2.23482e-02
-1.74610e+02 -4.01254e+00 -2.24266e-02
-1.74600e+02 -4.01232e+00 -2.25052e-02
-1.74590e+02 -4.01209e+00 -2.25839e-02
-1.74580e+02 -4.01186e+00 -2.26627e-02
-1.74570e+02 -4.01164e+00 -2.27417e-02
-1.74560e+02 -4.01141e+00 -2.28208e-02
-1.74550e+02 -4.01118e+00 -2.29000e-02
-1.74540e+02 -4.01095e+00 -2.29793e-02
-1.74530e+02 -4.01072e+00 -2.30588e-02
-1.74520e+02 -4.01049e+00 -2.31385e-02
-1.74510e+02 -4.01026e+00 -2.32182e-02
-1.74500e+02 -4.01003e+00 -2.32981e-02
-1.74490e+02 -4.00979e+00 -2.33782e-02
-1.74480e+02 -4.00956e+00 -2.34583e-02
-1.74470e+02 -4.00932e+00 -2.35386e-02
-1.74460e+02 -4.00909e+00 -2.36190e-02
-1.74450e+02 -4.00885e+00 -2.36996e-02
-1.74440e+02 -4.00861e+00 -2.37803e-02
-1.74430e+02 -4.00837e+00 -2.38611e-02
-1.74420e+02 -4.00814e+00 -2.39421e-02
-1.74410e+02 -4.00790e+00 -2.40232e-02
-1.74400e+02 -4.00766e+00 -2.41044e-02
-1.74390e+02 -4.00741e+00 -2.41858e-02
-1.74380e+02 -4.00717e+00 -2.42673e-02
-1.74370e+02 -4.00693e+00 -2.43489e-02
-1.74360e+02 -4.00668e+00 -2.44306e-02
-1.74350e+02 -4.00644e+00 -2.45125e-02
-1.74340e+02 -4.00619e+00 -2.45946e-02
-1.74330e+02 -4.00595e+00 -2.46767e-02
-1.74320e+02 -4.00570e+00 -2.47590e-02
-1.74310e+02 -4.00545e+00 -2.48414e-02
-1.74300e+02 -4.00520e+00 -2.49240e-02
-1.74290e+02 -4.00495e+00 -2.50067e-02
-1.74280e+02 -4.00470e+00 -2.50895e-02
-1.74270e+02 -4.00445e+00 -2.51725e-02
-1.74260e+02 -4.00420e+00 -2.52556e-02
-1.74250e+02 -4.00395e+00 -2.53388e-02
-1.74240e+02 -4.00369e+00 -2.54222e-02
-1.74230e+02 -4.00344e+00 -2.55057e-02
-1.74220e+02 -4.00318e+00 -2.55893e-02
-1.74210e+02 -4.00293e+00 -2.56731e-02
-1.74200e+02 -4.00267e+00 -2.57570e-02
-1.74190e+02 -4.00241e+00 -2.58410e-02
-1.74180e+02 -4.00215e+00 -2.59251e-02
-1.74170e+02 -4.00189e+00 -2.60094e-02
-1.74160e+02 -4.00163e+00 -2.60939e-02
-1.74150e+02 -4.00137e+00 -2.61784e-02
-1.74140e+02 -4.00111e+00 -2.62631e-02
-1.74130e+02 -4.00085e+00 -2.63479e-02
-1.74120e+02 -4.00058e+00 -2.64329e-02
-1.74110e+02 -4.00032e+00 -2.65180e-02
-1.74100e+02 -4.00005e+00 -2.66032e-02
-1.74090e+02 -3.99979e+00 -2.66886e-02
-1.74080e+02 -3.99952e+00 -2.67741e-02
-1.74070e+02 -3.99925e+00 -2.68597e-02
-1.74060e+02 -3.99898e+00 -2.69455e-02
-1.74050e+02 -3.99871e+00 -2.70314e-02
-1.74040e+02 -3.99844e+00 -2.71174e-02
-1.74030e+02 -3.99817e+00 -2.72036e-02
-1.74020e+02 -3.99790e+00 -2.72899e-02
-1.74010e+02 -3.99762e+00 -2.73763e-02
-1.74000e+02 -3.99735e+00 -2.74629e-02
-1.73990e+02 -3.99707e+00 -2.75495e-02
-1.73980e+02 -3.99680e+00 -2.76364e-02
-1.73970e+02 -3.99652e+00 -2.77233e-02
-1.73960e+02 -3.99624e+00 -2.78104e-02
-1.73950e+02 -3.99597e+00 -2.78977e-02
-1.73940e+02 -3.99569e+00 -2.79850e-02
-1.73930e+02 -3.99541e+00 -2.80725e-02
-1.73920e+02 -3.99512e+00 -2.81601e-02
-1.73910e+02 -3.99484e+00 -2.82479e-02
-1.73900e+02 -3.99456e+00 -2.83358e-02
-1.73890e+02 -3.99428e+00 -2.84238e-02
-1.73880e+02 -3.99399e+00 -2.85120e-02
-1.73870e+02 -3.99371e+00 -2.86003e-02
-1.73860e+02 -3.99342e+00 -2.86887e-02
-1.73850e+02 -3.99313e+00 -2.87773e-02
-1.73840e+02 -3.99284e+00 -2.88660e-02
-1.73830e+02 -3.99255e+00 -2.89548e-02
-1.73820e+02 -3.99226e+00 -2.90438e-02
-1.73810e+02 -3.99197e+00 -2.91329e-02
-1.73800e+02 -3.99168e+00 -2.92221e-02
-1.73790e+02 -3.99139e+00 -2.93115e-02
-1.73780e+02 -3.99110e+00 -2.94010e-02
-1.73770e+02 -3.99080e+00 -2.94906e-02
-1.73760e+02 -3.99051e+00 -2.95804e-02
-1.73750e+02 -3.99021e+00 -2.96702e-02
-1.73740e+02 -3.98991e+00 -2.97603e-02
-1.73730e+02 -3.98961e+00 -2.98504e-02
-1.73720e+02 -3.98932e+00 -2.99407e-02
-1.73710e+02 -3.98902e+00 -3.00312e-02
-1.73700e+02 -3.98871e+00 -3.01217e-02
-1.73690e+02 -3.98841e+00 -3.02124e-02
-1.73680e+02 -3.98811e+00 -3.03033e-02
-1.73670e+02 -3.98781e+00 -3.03942e-02
-1.73660e+02 -3.98750e+00 -3.04853e-02
-1.73650e+02 -3.98720e+00 -3.05765e-02
-1.73640e+02 -3.98689e+00 -3.06679e-02
-1.73630e+02 -3.98658e+00 -3.07594e-02
-1.73620e+02 -3.98628e+00 -3.08510e-02
-1.73610e+02 -3.98597e+00 -3.09428e-02
-1.73600e+02 -3.98566e+00 -3.10347e-02
-1.73590e+02 -3.98535e+00 -3.11267e-02
-1.73580e+02 -3.98503e+00 -3.12189e-02
-1.73570e+02 -3.98472e+00 -3.13112e-02
-1.73560e+02 -3.98441e+00 -3.14036e-02
-1.73550e+02 -3.98409e+00 -3.14962e-02
-1.73540e+02 -3.98378e+00 -3.15889e-02
-1.73530e+02 -3.98346e+00 -3.16817e-02
-1.73520e+02 -3.98314e+00 -3.17747e-02
-1.73510e+02 -3.98283e+00 -3.18678e-02
-1.73500e+02 -3.98251e+00 -3.19610e-02
-1.73490e+02 -3.98219e+00 -3.20544e-02
-1.73480e+02 -3.98187e+00 -3.21479e-02
-1.73470e+02 -3.98154e+00 -3.22415e-02
-1.73460e+02 -3.98122e+00 -3.23353e-02
-1.73450e+02 -3.98090e+00 -3.24292e-02
-1.73440e+02 -3.98057e+00 -3.25232e-02
-1.73430e+02 -3.98025e+00 -3.26173e-02
-1.73420e+02 -3.97992e+00 -3.27116e-02
-1.73410e+02 -3.97959e+00 -3.28061e-02
-1.73400e+02 -3.97926e+00 -3.29006e-02
-1.73390e+02 -3.97893e+00 -3.29953e-02
-1.73380e+02 -3.97860e+00 -3.30902e-02
-1.73370e+02 -3.97827e+00 -3.31851e-02
-1.73360e+02 -3.97794e+00 -3.32802e-02
-1.73350e+02 -3.97761e+00 -3.33755e-02
-1.73340e+02 -3.97727e+00 -3.34708e-02
-1.73330e+02 -3.97694e+00 -3.35663e-02
-1.73320e+02 -3.97660e+00 -3.36620e-02
-1.73310e+02 -3.97626e+00 -3.37577e-02
-1.73300e+02 -3.97593e+00 -3.38536e-02
-1.73290e+02 -3.97559e+00 -3.39496e-02
-1.73280e+02 -3.97525e+00 -3.40458e-02
-1.73270e+02 -3.97491e+00 -3.41421e-02
-1.73260e+02 -3.97456e+00 -3.42385e-02
-1.73250e+02 -3.97422e+00 -3.43351e-02
-1.73240e+02 -3.97388e+00 -3.44318e-02
-1.73230e+02 -3.97353e+00 -3.45286e-02
-1.73220e+02 -3.97319e+00 -3.46256e-02
-1.73210e+02 -3.97284e+00 -3.47227e-02
-1.73200e+02 -3.97249e+00 -3.48199e-02
-1.73190e+02 -3.97214e+00 -3.49173e-02
-1.73180e+02 -3.97179e+00 -3.50148e-02
-1.73170e+02 -3.97144e+00 -3.51124e-02
-1.73160e+02 -3.97109e+00 -3.52102e-02
-1.73150e+02 -3.97074e+00 -3.53081e-02
-1.73140e+02 -3.97039e+00 -3.54061e-02
-1.73130e+02 -3.97003e+00 -3.55043e-02
-1.73120e+02 -3.96968e+00 -3.56026e-02
-1.73110e+02 -3.96932e+00 -3.57010e-02
-1.73100e+02 -3.96896e+00 -3.57996e-02
-1.73090e+02 -3.96860e+00 -3.58983e-02
-1.73080e+02 -3.96824e+00 -3.59971e-02
-1.73070e+02 -3.96788e+00 -3.60961e-02
-1.73060e+02 -3.96752e+00 -3.61952e-02
-1.73050e+02 -3.96716e+00 -3.62944e-02
-1.73040e+02 -3.96680e+00 -3.63938e-02
-1.73030e+02 -3.96643e+00 -3.64933e-02
-1.73020e+02 -3.96607e+00 -3.65929e-02
-1.73010e+02 -3.96570e+00 -3.66927e-02
-1.73000e+02 -3.96533e+00 -3.67926e-02
-1.72990e+02 -3.96496e+00 -3.68926e-02
-1.72980e+02 -3.96459e+00 -3.69928e-02
-1.72970e+02 -3.96422e+00 -3.70931e-02
-1.72960e+02 -3.96385e+00 -3.71935e-02
-1.72950e+02 -3.96348e+00 -3.72941e-02
-1.72940e+02 -3.96311e+00 -3.73948e-02
-1.72930e+02 -3.96273e+00 -3.74956e-02
-1.72920e+02 -3.96236e+00 -3.75966e-02
-1.72910e+02 -3.96198e+00 -3.76977e-02
-1.72900e+02 -3.96160e+00 -3.77989e-02
-1.72890e+02 -3.96122e+00 -3.79003e-02
-1.72880e+02 -3.96085e+00 -3.80018e-02
-1.72870e+02 -3.96046e+00 -3.81034e-02
-1.72860e+02 -3.96008e+00 -3.82052e-02
-1.72850e+02 -3.95970e+00 -3.83071e-02
-1.72840e+02 -3.95932e+00 -3.84091e-02
-1.72830e+02 -3.95893e+00 -3.85112e-02
-1.72820e+02 -3.95855e+00 -3.86135e-02
-1.72810e+02 -3.95816e+00 -3.87160e-02
-1.72800e+02 -3.95777e+00 -3.88185e-02
-1.72790e+02 -3.95738e+00 -3.89212e-02
-1.72780e+02 -3.95699e+00 -3.90241e-02
-1.72770e+02 -3.95660e+00 -3.91270e-02
-1.72760e+02 -3.95621e+00 -3.92301e-02
-1.72750e+02 -3.95582e+00 -3.93334e-02
-1.72740e+02 -3.95542e+00 -3.94367e-02
-1.72730e+02 -3.95503e+00 -3.95402e-02
-1.72720e+02 -3.95463e+00 -3.96439e-02
-1.72710e+02 -3.95424e+00 -3.97476e-02
-1.72700e+02 -3.95384e+00 -3.98515e-02
-1.72690e+02 -3.95344e+00 -3.99556e-02
-1.72680e+02 -3.95304e+00 -4.00597e-02
-1.72670e+02 -3.95264e+00 -4.01640e-02
-1.72660e+02 -3.95224e+00 -4.02685e-02
-1.72650e+02 -3.95183e+00 -4.03730e-02
-1.72640e+02 -3.95143e+00 -4.04777e-02
-1.72630e+02 -3.95102e+00 -4.05826e-02
-1.72620e+02 -3.95062e+00 -4.06875e-02
-1.72610e+02 -3.95021e+00 -4.07926e-02
-1.72600e+02 -3.94980e+00 -4.08979e-02
-1.72590e+02 -3.94939e+00 -4.10032e-02
-1.72580e+02 -3.94898e+00 -4.11087e-02
-1.72570e+02 -3.94857e+00 -4.12144e-02
-1.72560e+02 -3.94816e+00 -4.13201e-02
-1.72550e+02 -3.94774e+00 -4.14260e-02
-1.72540e+02 -3.94733e+00 -4.15321e-02
-1.72530e+02 -3.94691e+00 -4.16382e-02
-1.72520e+02 -3.94650e+00 -4.17445e-02
-1.72510e+02 -3.94608e+00 -4.18510e-02
-1.72500e+02 -3.94566e+00 -4.19575e-02
-1.72490e+02 -3.94524e+00 -4.20642e-02
-1.72480e+02 -3.94482e+00 -4.21711e-02
-1.72470e+02 -3.94440e+00 -4.22781e-02
-1.72460e+02 -3.94397e+00 -4.23852e-02
-1.72450e+02 -3.94355e+00 -4.24924e-02
-1.72440e+02 -3.94312e+00 -4.25998e-02
-1.72430e+02 -3.94270e+00 -4.27073e-02
-1.72420e+02 -3.94227e+00 -4.28149e-02
-1.72410e+02 -3.94184e+00 -4.29227e-02
-1.72400e+02 -3.94141e+00 -4.30306e-02
-1.72390e+02 -3.94098e+00 -4.31386e-02
-1.72380e+02 -3.94055e+00 -4.32468e-02
-1.72370e+02 -3.94011e+00 -4.33551e-02
-1.72360e+02 -3.93968e+00 -4.34635e-02
-1.72350e+02 -3.93924e+00 -4.35721e-02
-1.72340e+02 -3.93881e+00 -4.36808e-02
-1.72330e+02 -3.93837e+00 -4.37896e-02
-1.72320e+02 -3.93793e+00 -4.38986e-02
-1.72310e+02 -3.93749e+00 -4.40077e-02
-1.72300e+02 -3.93705e+00 -4.41169e-02
-1.72290e+02 -3.93661e+00 -4.42263e-02
-1.72280e+02 -3.93617e+00 -4.43358e-02
-1.72270e+02 -3.93572e+00 -4.44454e-02
-1.72260e+02 -3.93528e+00 -4.45552e-02
-1.72250e+02 -3.93483e+00 -4.46651e-02
-1.72240e+02 -3.93439e+00 -4.47751e-02
-1.72230e+02 -3.93394e+00 -4.48853e-02
-1.72220e+02 -3.93349e+00 -4.49956e-02
-1.72210e+02 -3.93304e+00 -4.51060e-02
-1.72200e+02 -3.93259e+00 -4.52166e-02
-1.72190e+02 -3.93213e+00 -4.53273e-02
-1.72180e+02 -3.93168e+00 -4.54381e-02
-1.72170e+02 -3.93122e+00 -4.55491e-02
-1.72160e+02 -3.93077e+00 -4.56602e-02
-1.72150e+02 -3.93031e+00 -4.57714e-02
-1.72140e+02 -3.92985e+00 -4.58828e-02
-1.72130e+02 -3.92939e+00 -4.59943e-02
-1.72120e+02 -3.92893e+00 -4.61059e-02
-1.72110e+02 -3.92847e+00 -4.62177e-02
-1.72100e+02 -3.92801e+00 -4.63296e-02
-1.72090e+02 -3.92754e+00 -4.64416e-02
-1.72080e+02 -3.92708e+00 -4.65538e-02
-1.72070e+02 -3.92661e+00 -4.66661e-02
-1.72060e+02 -3.92615e+00 -4.67785e-02
-1.72050e+02 -3.92568e+00 -4.68911e-02
-1.72040e+02 -3.92521e+00 -4.70038e-02
-1.72030e+02 -3.92474e+00 -4.71166e-02
-1.72020e+02 -3.92427e+00 -4.72296e-02
-1.72010e+02 -3.92379e+00 -4.73427e-02
-1.72000e+02 -3.92332e+00 -4.74560e-02
-1.71990e+02 -3.92284e+00 -4.75693e-02
-1.71980e+02 -3.92237e+00 -4.76828e-02
-1.71970e+02 -3.92189e+00 -4.77965e-02
-1.71960e+02 -3.92141e+00 -4.79102e-02
-1.71950e+02 -3.92093e+00 -4.80241e-02
-1.71940e+02 -3.92045e+00 -4.81382e-02
-1.71930e+02 -3.91997e+00 -4.82523e-02
-1.71920e+02 -3.91949e+00 -4.83666e-02
-1.71910e+02 -3.91900e+00 -4.84811e-02
-1.71900e+02 -3.91852e+00 -4.85956e-02
-1.71890e+02 -3.91803e+00 -4.87103e-02
-1.71880e+02 -3.91754e+00 -4.88252e-02
-1.71870e+02 -3.91705e+00 -4.89402e-02
-1.71860e+02 -3.91656e+00 -4.90553e-02
-1.71850e+02 -3.91607e+00 -4.91705e-02
-1.71840e+02 -3.91558e+00 -4.92859e-02
-1.71830e+02 -3.91509e+00 -4.94014e-02
-1.71820e+02 -3.91459e+00 -4.95170e-02
-1.71810e+02 -3.91410e+00 -4.96328e-02
-1.71800e+02 -3.91360e+00 -4.97487e-02
-1.71790e+02 -3.91310e+00 -4.98647e-02
-1.71780e+02 -3.91260e+00 -4.99809e-02
-1.71770e+02 -3.91210e+00 -5.00972e-02
-1.71760e+02 -3.91160e+00 -5.02136e-02
-1.71750e+02 -3.91110e+00 -5.03302e-02
-1.71740e+02 -3.91059e+00 -5.04469e-02
-1.71730e+02 -3.91009e+00 -5.05637e-02
-1.71720e+02 -3.90958e+00 -5.06807e-02
-1.71710e+02 -3.90908e+00 -5.07978e-02
-1.71700e+02 -3.90857e+00 -5.09150e-02
-1.71690e+02 -3.90806e+00 -5.10324e-02
-1.71680e+02 -3.90755e+00 -5.11499e-02
-1.71670e+02 -3.90703e+00 -5.12675e-02
-1.71660e+02 -3.90652e+00 -5.13853e-02
-1.71650e+02 -3.90601e+00 -5.15032e-02
-1.71640e+02 -3.90549e+00 -5.16213e-02
-1.71630e+02 -3.90497e+00 -5.17394e-02
-1.71620e+02 -3.90446e+00 -5.18577e-02
-1.71610e+02 -3.90394e+00 -5.19762e-02
-1.71600e+02 -3.90342e+00 -5.20947e-02
-1.71590e+02 -3.90289e+00 -5.22134e-02
-1.71580e+02 -3.90237e+00 -5.23323e-02
-1.71570e+02 -3.90185e+00 -5.24512e-02
-1.71560e+02 -3.90132e+00 -5.25704e-02
-1.71550e+02 -3.90080e+00 -5.26896e-02
-1.71540e+02 -3.90027e+00 -5.28090e-02
-1.71530e+02 -3.89974e+00 -5.29285e-02
-1.71520e+02 -3.89921e+00 -5.30481e-02
-1.71510e+02 -3.89868e+00 -5.31679e-02
-1.71500e+02 -3.89815e+00 -5.32878e-02
-1.71490e+02 -3.89761e+00 -5.34078e-02
-1.71480e+02 -3.89708e+00 -5.35280e-02
-1.71470e+02 -3.89654e+00 -5.36483e-02
-1.71460e+02 -3.89601e+00 -5.37687e-02
-1.71450e+02 -3.89547e+00 -5.38893e-02
-1.71440e+02 -3.89493e+00 -5.40100e-02
-1.71430e+02 -3.89439e+00 -5.41308e-02
-1.71420e+02 -3.89385e+00 -5.42518e-02
-1.71410e+02 -3.89330e+00 -5.43729e-02
-1.71400e+02 -3.89276e+00 -5.44941e-02
-1.71390e+02 -3.89221e+00 -5.46155e-02
-1.71380e+02 -3.89167e+00 -5.47370e-02
-1.71370e+02 -3.89112e+00 -5.48587e-02
-1.71360e+02 -3.89057e+00 -5.49804e-02
-1.71350e+02 -3.89002e+00 -5.51023e-02
-1.71340e+02 -3.88947e+00 -5.52244e-02
-1.71330e+02 -3.88891e+00 -5.53465e-02
-1.71320e+02 -3.88836e+00 -5.54689e-02
-1.71310e+02 -3.88780e+00 -5.55913e-02
-1.71300e+02 -3.88725e+00 -5.57139e-02
-1.71290e+02 -3.88669e+00 -5.58366e-02
-1.71280e+02 -3.88613e+00 -5.59594e-02
-1.71270e+02 -3.88557e+00 -5.60824e-02
-1.71260e+02 -3.88501e+00 -5.62055e-02
-1.71250e+02 -3.88445e+00 -5.63287e-02
-1.71240e+02 -3.88388e+00 -5.64521e-02
-1.71230e+02 -3.88332e+00 -5.65756e-02
-1.71220e+02 -3.88275e+00 -5.66992e-02
-1.71210e+02 -3.88218e+00 -5.68230e-02
-1.71200e+02 -3.88162e+00 -5.69469e-02
-1.71190e+02 -3.88105e+00 -5.70709e-02
-1.71180e+02 -3.88047e+00 -5.71951e-02
-1.71170e+02 -3.87990e+00 -5.73194e-02
-1.71160e+02 -3.87933e+00 -5.74439e-02
-1.71150e+02 -3.87875e+00 -5.75684e-02
-1.71140e+02 -3.87818e+00 -5.76931e-02
-1.71130e+02 -3.87760e+00 -5.78180e-02
-1.71120e+02 -3.87702e+00 -5.79430e-02
-1.71110e+02 -3.87644e+00 -5.80681e-02
-1.71100e+02 -3.87586e+00 -5.81933e-02
-1.71090e+02 -3.87528e+00 -5.83187e-02
-1.71080e+02 -3.87469e+00 -5.84442e-02
-1.71070e+02 -3.87411e+00 -5.85698e-02
-1.71060e+02 -3.87352e+00 -5.86956e-02
-1.71050e+02 -3.87293e+00 -5.88215e-02
-1.71040e+02 -3.87234e+00 -5.89475e-02
-1.71030e+02 -3.87175e+00 -5.90737e-02
-1.71020e+02 -3.87116e+00 -5.92000e-02
-1.71010e+02 -3.87057e+00 -5.93264e-02
-1.71000e+02 -3.86998e+00 -5.94530e-02
-1.70990e+02 -3.86938e+00 -5.95797e-02
-1.70980e+02 -3.86878e+00 -5.97066e-02
-1.70970e+02 -3.86819e+00 -5.98335e-02
-1.70960e+02 -3.86759e+00 -5.99606e-02
-1.70950e+02 -3.86699e+00 -6.00879e-02
-1.70940e+02 -3.86639e+00 -6.02153e-02
-1.70930e+02 -3.86578e+00 -6.03428e-02
-1.70920e+02 -3.86518e+00 -6.04704e-02
-1.70910e+02 -3.86457e+00 -6.05982e-02
-1.70900e+02 -3.86397e+00 -6.07261e-02
-1.70890e+02 -3.86336e+00 -6.08541e-02
-1.70880e+02 -3.86275e+00 -6.09823e-02
-1.70870e+02 -3.86214e+00 -6.11106e-02
-1.70860e+02 -3.86153e+00 -6.12390e-02
-1.70850e+02 -3.86091e+00 -6.13676e-02
-1.70840e+02 -3.86030e+00 -6.14963e-02
-1.70830e+02 -3.85969e+00 -6.16252e-02
-1.70820e+02 -3.85907e+00 -6.17541e-02
-1.70810e+02 -3.85845e+00 -6.18832e-02
-1.70800e+02 -3.85783e+00 -6.20125e-02
-1.70790e+02 -3.85721e+00 -6.21418e-02
-1.70780e+02 -3.85659e+00 -6.22713e-02
-1.70770e+02 -3.85596e+00 -6.24010e-02
-1.70760e+02 -3.85534e+00 -6.25308e-02
-1.70750e+02 -3.85471e+00 -6.26607e-02
-1.70740e+02 -3.85409e+00 -6.27907e-02
-1.70730e+02 -3.85346e+00 -6.29209e-02
-1.70720e+02 -3.85283e+00 -6.30512e-02
-1.70710e+02 -3.85220e+00 -6.31816e-02
-1.70700e+02 -3.85156e+00 -6.33122e-02
-1.70690e+02 -3.85093e+00 -6.34429e-02
-1.70680e+02 -3.85030e+00 -6.35737e-02
-1.70670e+02 -3.84966e+00 -6.37047e-02
-1.70660e+02 -3.84902e+00 -6.38358e-02
-1.70650e+02 -3.84838e+00 -6.39671e-02
-1.70640e+02 -3.84774e+00 -6.40984e-02
-1.70630e+02 -3.84710e+00 -6.42299e-02
-1.70620e+02 -3.84646e+00 -6.43616e-02
-1.70610e+02 -3.84581e+00 -6.44934e-02
-1.70600e+02 -3.84517e+00 -6.46253e-02
-1.70590e+02 -3.84452e+00 -6.47573e-02
-1.70580e+02 -3.84387e+00 -6.48895e-02
-1.70570e+02 -3.84322e+00 -6.50218e-02
-1.70560e+02 -3.84257e+00 -6.51542e-02
-1.70550e+02 -3.84192e+00 -6.52868e-02
-1.70540e+02 -3.84127e+00 -6.54195e-02
-1.70530e+02 -3.84061e+00 -6.55524e-02
-1.70520e+02 -3.83996e+00 -6.56853e-02
-1.70510e+02 -3.83930e+00 -6.58184e-02
-1.70500e+02 -3.83864e+00 -6.59517e-02
-1.70490e+02 -3.83798e+00 -6.60851e-02
-1.70480e+02 -3.83732e+00 -6.62186e-02
-1.70470e+02 -3.83665e+00 -6.63522e-02
-1.70460e+02 -3.83599e+00 -6.64860e-02
-1.70450e+02 -3.83532e+00 -6.66199e-02
-1.70440e+02 -3.83466e+00 -6.67539e-02
-1.70430e+02 -3.83399e+00 -6.68881e-02
-1.70420e+02 -3.83332e+00 -6.70224e-02
-1.70410e+02 -3.83265e+00 -6.71568e-02
-1.70400e+02 -3.83198e+00 -6.72914e-02
-1.70390e+02 -3.83130e+00 -6.74261e-02
-1.70380e+02 -3.83063e+00 -6.75610e-02
-1.70370e+02 -3.82995e+00 -6.76959e-02
-1.70360e+02 -3.82927e+00 -6.78311e-02
-1.70350e+02 -3.82860e+00 -6.79663e-02
-1.70340e+02 -3.82792e+00 -6.81017e-02
-1.70330e+02 -3.82723e+00 -6.82372e-02
-1.70320e+02 -3.82655e+00 -6.83728e-02
-1.70310e+02 -3.82587e+00 -6.85086e-02
-1.70300e+02 -3.82518e+00 -6.86445e-02
-1.70290e+02 -3.82449e+00 -6.87805e-02
-1.70280e+02 -3.82380e+00 -6.89167e-02
-1.70270e+02 -3.82311e+00 -6.90530e-02
-1.70260e+02 -3.82242e+00 -6.91895e-02
-1.70250e+02 -3.82173e+00 -6.93260e-02
-1.70240e+02 -3.82104e+00 -6.94627e-02
-1.70230e+02 -3.82034e+00 -6.95996e-02
-1.70220e+02 -3.81964e+00 -6.97366e-02
-1.70210e+02 -3.81895e+00 -6.98737e-02
-1.70200e+02 -3.81825e+00 -7.00109e-02
-1.70190e+02 -3.81755e+00 -7.01483e-02
-1.70180e+02 -3.81684e+00 -7.02858e-02
-1.70170e+02 -3.81614e+00 -7.04234e-02
-1.70160e+02 -3.81544e+00 -7.05612e-02
-1.70150e+02 -3.81473e+00 -7.06991e-02
-1.70140e+02 -3.81402e+00 -7.08372e-02
-1.70130e+02 -3.81331e+00 -7.09753e-02
-1.70120e+02 -3.81260e+00 -7.11136e-02
-1.70110e+02 -3.81189e+00 -7.12521e-02
-1.70100e+02 -3.81118e+00 -7.13907e-02
-1.70090e+02 -3.81046e+00 -7.15294e-02
-1.70080e+02 -3.80975e+00 -7.16682e-02
-1.70070e+02 -3.80903e+00 -7.18072e-02
-1.70060e+02 -3.80831e+00 -7.19463e-02
-1.70050e+02 -3.80759e+00 -7.20855e-02
-1.70040e+02 -3.80687e+00 -7.22249e-02
-1.70030e+02 -3.80615e+00 -7.23644e-02
-1.70020e+02 -3.80542e+00 -7.25041e-02
-1.70010e+02 -3.80470e+00 -7.26438e-02
-1.70000e+02 -3.80397e+00 -7.27838e-02
-1.69990e+02 -3.80324e+00 -7.29238e-02
-1.69980e+02 -3.80251e+00 -7.30640e-02
-1.69970e+02 -3.80178e+00 -7.32043e-02
-1.69960e+02 -3.80105e+00 -7.33447e-02
-1.69950e+02 -3.80031e+00 -7.34853e-02
-1.69940e+02 -3.79958e+00 -7.36260e-02
-1.69930e+02 -3.79884e+00 -7.37669e-02
-1.69920e+02 -3.79810e+00 -7.39078e-02
-1.69910e+02 -3.79736e+00 -7.40489e-02
-1.69900e+02 -3.79662e+00 -7.41902e-02
-1.69890e+02 -3.79588e+00 -7.43316e-02
-1.69880e+02 -3.79513e+00 -7.44731e-02
-1.69870e+02 -3.79439e+00 -7.46147e-02
-1.69860e+02 -3.79364e+00 -7.47565e-02
-1.69850e+02 -3.79289e+00 -7.48984e-02
-1.69840e+02 -3.79214e+00 -7.50404e-02
-1.69830e+02 -3.79139e+00 -7.51826e-02
-1.69820e+02 -3.79064e+00 -7.53249e-02
-1.69810e+02 -3.78989e+00 -7.54674e-02
-1.69800e+02 -3.78913e+00 -7.56099e-02
-1.69790e+02 -3.78837e+00 -7.57527e-02
-1.69780e+02 -3.78762e+00 -7.58955e-02
-1.69770e+02 -3.78686e+00 -7.60385e-02
-1.69760e+02 -3.78609e+00 -7.61816e-02
-1.69750e+02 -3.78533e+00 -7.63248e-02
-1.69740e+02 -3.78457e+00 -7.64682e-02
-1.69730e+02 -3.78380e+00 -7.66117e-02
-1.69720e+02 -3.78304e+00 -7.67554e-02
-1.69710e+02 -3.78227e+00 -7.68991e-02
-1.69700e+02 -3.78150e+00 -7.70430e-02
-1.69690e+02 -3.78073e+00 -7.71871e-02
-1.69680e+02 -3.77995e+00 -7.73313e-02
-1.69670e+02 -3.77918e+00 -7.74756e-02
-1.69660e+02 -3.77840e+00 -7.76200e-02
-1.69650e+02 -3.77763e+00 -7.77646e-02
-1.69640e+02 -3.77685e+00 -7.79093e-02
-1.69630e+02 -3.77607e+00 -7.80541e-02
-1.69620e+02 -3.77529e+00 -7.81991e-02
-1.69610e+02 -3.77451e+00 -7.83442e-02
-1.69600e+02 -3.77372e+00 -7.84895e-02
-1.69590e+02 -3.77294e+00 -7.86349e-02
-1.69580e+02 -3.77215e+00 -7.87804e-02
-1.69570e+02 -3.77136e+00 -7.89260e-02
-1.69560e+02 -3.77057e+00 -7.90718e-02
-1.69550e+02 -3.76978e+00 -7.92177e-02
-1.69540e+02 -3.76899e+00 -7.93637e-02
-1.69530e+02 -3.76819e+00 -7.95099e-02
-1.69520e+02 -3.76740e+00 -7.96562e-02
-1.69510e+02 -3.76660e+00 -7.98027e-02
-1.69500e+02 -3.76580e+00 -7.99493e-02
-1.69490e+02 -3.76500e+00 -8.00960e-02
-1.69480e+02 -3.76420e+00 -8.02428e-02
-1.69470e+02 -3.76339e+00 -8.03898e-02
-1.69460e+02 -3.76259e+00 -8.05369e-02
-1.69450e+02 -3.76178e+00 -8.06841e-02
-1.69440e+02 -3.76098e+00 -8.08315e-02
-1.69430e+02 -3.76017e+00 -8.09790e-02
-1.69420e+02 -3.75936e+00 -8.11267e-02
-1.69410e+02 -3.75854e+00 -8.12745e-02
-1.69400e+02 -3.75773e+00 -8.14224e-02
-1.69390e+02 -3.75692e+00 -8.15704e-02
-1.69380e+02 -3.75610e+00 -8.17186e-02
-1.69370e+02 -3.75528e+00 -8.18669e-02
-1.69360e+02 -3.75446e+00 -8.20153e-02
-1.69350e+02 -3.75364e+00 -8.21639e-02
-1.69340e+02 -3.75282e+00 -8.23126e-02
-1.69330e+02 -3.75200e+00 -8.24615e-02
-1.69320e+02 -3.75117e+00 -8.26105e-02
-1.69310e+02 -3.75034e+00 -8.27596e-02
-1.69300e+02 -3.74951e+00 -8.29088e-02
-1.69290e+02 -3.74868e+00 -8.30582e-02
-1.69280e+02 -3.74785e+00 -8.32077e-02
-1.69270e+02 -3.74702e+00 -8.33573e-02
-1.69260e+02 -3.74619e+00 -8.35071e-02
-1.69250e+02 -3.74535e+00 -8.36570e-02
-1.69240e+02 -3.74451e+00 -8.38071e-02
-1.69230e+02 -3.74367e+00 -8.39573e-02
-1.69220e+02 -3.74283e+00 -8.41076e-02
-1.69210e+02 -3.74199e+00 -8.42580e-02
-1.69200e+02 -3.74115e+00 -8.44086e-02
-1.69190e+02 -3.74030e+00 -8.45591e-02
-1.69180e+02 -3.73946e+00 -8.47094e-02
-1.69170e+02 -3.73861e+00 -8.48595e-02
-1.69160e+02 -3.73776e+00 -8.50094e-02
-1.69150e+02 -3.73691e+00 -8.51590e-02
-1.69140e+02 -3.73606e+00 -8.53084e-02
-1.69130e+02 -3.73520e+00 -8.54575e-02
-1.69120e+02 -3.73435e+00 -8.56065e-02
-1.69110e+02 -3.73349e+00 -8.57552e-02
-1.69100e+02 -3.73263e+00 -8.59037e-02
-1.69090e+02 -3.73177e+00 -8.60519e-02
-1.69080e+02 -3.73091e+00 -8.61999e-02
-1.69070e+02 -3.73005e+00 -8.63477e-02
-1.69060e+02 -3.72919e+00 -8.64953e-02
-1.69050e+02 -3.72832e+00 -8.66427e-02
-1.69040e+02 -3.72745e+00 -8.67898e-02
-1.69030e+02 -3.72658e+00 -8.69367e-02
-1.69020e+02 -3.72571e+00 -8.70833e-02
-1.69010e+02 -3.72484e+00 -8.72298e-02
-1.69000e+02 -3.72397e+00 -8.73760e-02
-1.68990e+02 -3.72309e+00 -8.75219e-02
-1.68980e+02 -3.72222e+00 -8.76677e-02
-1.68970e+02 -3.72134e+00 -8.78132e-02
-1.68960e+02 -3.72046e+00 -8.79585e-02
-1.68950e+02 -3.71958e+00 -8.81036e-02
-1.68940e+02 -3.71870e+00 -8.82484e-02
-1.68930e+02 -3.71782e+00 -8.83930e-02
-1.68920e+02 -3.71693e+00 -8.85374e-02
-1.68910e+02 -3.71605e+00 -8.86816e-02
-1.68900e+02 -3.71516e+00 -8.88255e-02
-1.68890e+02 -3.71427e+00 -8.89692e-02
-1.68880e+02 -3.71338e+00 -8.91127e-02
-1.68870e+02 -3.71249e+00 -8.92559e-02
-1.68860e+02 -3.71159e+00 -8.93989e-02
-1.68850e+02 -3.71070e+00 -8.95417e-02
-1.68840e+02 -3.70980e+00 -8.96843e-02
-1.68830e+02 -3.70891e+00 -8.98266e-02
-1.68820e+02 -3.70801e+00 -8.99687e-02
-1.68810e+02 -3.70711e+00 -9.01106e-02
-1.68800e+02 -3.70620e+00 -9.02522e-02
-1.68790e+02 -3.70530e+00 -9.03937e-02
-1.68780e+02 -3.70440e+00 -9.05349e-02
-1.68770e+02 -3.70349e+00 -9.06758e-02
-1.68760e+02 -3.70258e+00 -9.08166e-02
-1.68750e+02 -3.70167e+00 -9.09571e-02
-1.68740e+02 -3.70076e+00 -9.10974e-02
-1.68730e+02 -3.69985e+00 -9.12374e-02
-1.68720e+02 -3.69894e+00 -9.13773e-02
-1.68710e+02 -3.69802e+00 -9.15169e-02
-1.68700e+02 -3.69711e+00 -9.16562e-02
-1.68690e+02 -3.69619e+00 -9.17954e-02
-1.68680e+02 -3.69527e+00 -9.19343e-02
-1.68670e+02 -3.69435e+00 -9.20730e-02
-1.68660e+02 -3.69343e+00 -9.22115e-02
-1.68650e+02 -3.69251e+00 -9.23497e-02
-1.68640e+02 -3.69158e+00 -9.24877e-02
-1.68630e+02 -3.69066e+00 -9.26255e-02
-1.68620e+02 -3.68973e+00 -9.27630e-02
-1.68610e+02 -3.68880e+00 -9.29004e-02
-1.68600e+02 -3.68787e+00 -9.30375e-02
-1.68590e+02 -3.68694e+00 -9.31743e-02
-1.68580e+02 -3.68601e+00 -9.33110e-02
-1.68570e+02 -3.68508e+00 -9.34474e-02
-1.68560e+02 -3.68414e+00 -9.35836e-02
-1.68550e+02 -3.68321e+00 -9.37195e-02
-1.68540e+02 -3.68227e+00 -9.38553e-02
-1.68530e+02 -3.68133e+00 -9.39908e-02
-1.68520e+02 -3.68039e+00 -9.41260e-02
-1.68510e+02 -3.67945e+00 -9.42611e-02
-1.68500e+02 -3.67850e+00 -9.43959e-02
-1.68490e+02 -3.67756e+00 -9.45305e-02
-1.68480e+02 -3.67661e+00 -9.46649e-02
-1.68470e+02 -3.67566e+00 -9.47990e-02
-1.68460e+02 -3.67472e+00 -9.49329e-02
-1.68450e+02 -3.67377e+00 -9.50666e-02
-1.68440e+02 -3.67281e+00 -9.52000e-02
-1.68430e+02 -3.67186e+00 -9.53333e-02
-1.68420e+02 -3.67091e+00 -9.54663e-02
-1.68410e+02 -3.66995e+00 -9.55990e-02
-1.68400e+02 -3.66900e+00 -9.57316e-02
-1.68390e+02 -3.66804e+00 -9.58639e-02
-1.68380e+02 -3.66708e+00 -9.59960e-02
-1.68370e+02 -3.66612e+00 -9.61278e-02
-1.68360e+02 -3.66516e+00 -9.62595e-02
-1.68350e+02 -3.66419e+00 -9.63909e-02
-1.68340e+02 -3.66323e+00 -9.65221e-02
-1.68330e+02 -3.66226e+00 -9.66530e-02
-1.68320e+02 -3.66129e+00 -9.67837e-02
-1.68310e+02 -3.66033e+00 -9.69142e-02
-1.68300e+02 -3.65936e+00 -9.70445e-02
-1.68290e+02 -3.65839e+00 -9.71745e-02
-1.68280e+02 -3.65741e+00 -9.73043e-02
-1.68270e+02 -3.65644e+00 -9.74339e-02
-1.68260e+02 -3.65546e+00 -9.75633e-02
-1.68250e+02 -3.65449e+00 -9.76924e-02
-1.68240e+02 -3.65351e+00 -9.78213e-02
-1.68230e+02 -3.65253e+00 -9.79500e-02
-1.68220e+02 -3.65155e+00 -9.80784e-02
-1.68210e+02 -3.65057e+00 -9.82066e-02
-1.68200e+02 -3.64959e+00 -9.83346e-02
-1.68190e+02 -3.64860e+00 -9.84624e-02
-1.68180e+02 -3.64762e+00 -9.85899e-02
-1.68170e+02 -3.64663e+00 -9.87172e-02
-1.68160e+02 -3.64564e+00 -9.88443e-02
-1.68150e+02 -3.64465e+00 -9.89712e-02
-1.68140e+02 -3.64366e+00 -9.90978e-02
-1.68130e+02 -3.64267e+00 -9.92242e-02
-1.68120e+02 -3.64168e+00 -9.93504e-02
-1.68110e+02 -3.64069e+00 -9.94763e-02
-1.68100e+02 -3.63969e+00 -9.96020e-02
-1.68090e+02 -3.63869e+00 -9.97275e-02
-1.68080e+02 -3.63770e+00 -9.98527e-02
-1.68070e+02 -3.63670e+00 -9.99778e-02
-1.68060e+02 -3.63570e+00 -1.00103e-01
-1.68050e+02 -3.63469e+00 -1.00227e-01
-1.68040e+02 -3.63369e+00 -1.00351e-01
-1.68030e+02 -3.63269e+00 -1.00476e-01
-1.68020e+02 -3.63168e+00 -1.00600e-01
-1.68010e+02 -3.63068e+00 -1.00723e-01
-1.68000e+02 -3.62967e+00 -1.00847e-01
-1.67990e+02 -3.62866e+00 -1.00970e-01
-1.67980e+02 -3.62765e+00 -1.01093e-01
-1.67970e+02 -3.62664e+00 -1.01216e-01
-1.67960e+02 -3.62562e+00 -1.01338e-01
-1.67950e+02 -3.62461e+00 -1.01460e-01
-1.67940e+02 -3.62359e+00 -1.01582e-01
-1.67930e+02 -3.62258e+00 -1.01704e-01
-1.67920e+02 -3.62156e+00 -1.01826e-01
-1.67910e+02 -3.62054e+00 -1.01947e-01
-1.67900e+02 -3.61952e+00 -1.02068e-01
-1.67890e+02 -3.61850e+00 -1.02189e-01
-1.67880e+02 -3.61748e+00 -1.02310e-01
-1.67870e+02 -3.61645e+00 -1.02431e-01
-1.67860e+02 -3.61543e+00 -1.02551e-01
-1.67850e+02 -3.61440e+00 -1.02671e-01
-1.67840e+02 -3.61338e+00 -1.02791e-01
-1.67830e+02 -3.61235e+00 -1.02910e-01
-1.67820e+02 -3.61132e+00 -1.03030e-01
-1.67810e+02 -3.61029e+00 -1.03149e-01
-1.67800e+02 -3.60925e+00 -1.03268e-01
-1.67790e+02 -3.60822e+00 -1.03386e-01
-1.67780e+02 -3.60719e+00 -1.03505e-01
-1.67770e+02 -3.60615e+00 -1.03623e-01
-1.67760e+02 -3.60511e+00 -1.03741e-01
-1.67750e+02 -3.60408e+00 -1.03858e-01
-1.67740e+02 -3.60304e+00 -1.03976e-01
-1.67730e+02 -3.60200e+00 -1.04093e-01
-1.67720e+02 -3.60096e+00 -1.04210e-01
-1.67710e+02 -3.59991e+00 -1.04327e-01
-1.67700e+02 -3.59887e+00 -1.04444e-01
-1.67690e+02 -3.59782e+00 -1.04560e-01
-1.67680e+02 -3.59678e+00 -1.04676e-01
-1.67670e+02 -3.59573e+00 -1.04792e-01
-1.67660e+02 -3.59468e+00 -1.04908e-01
-1.67650e+02 -3.59363e+00 -1.05023e-01
-1.67640e+02 -3.59258e+00 -1.05139e-01
-1.67630e+02 -3.59153e+00 -1.05254e-01
-1.67620e+02 -3.59048e+00 -1.05368e-01
-1.67610e+02 -3.58942e+00 -1.05483e-01
-1.67600e+02 -3.58837e+00 -1.05597e-01
-1.67590e+02 -3.58731e+00 -1.05711e-01
-1.67580e+02 -3.58625e+00 -1.05825e-01
-1.67570e+02 -3.58519e+00 -1.05939e-01
-1.67560e+02 -3.58413e+00 -1.06052e-01
-1.67550e+02 -3.58307e+00 -1.06166e-01
-1.67540e+02 -3.58201e+00 -1.06279e-01
-1.67530e+02 -3.58095e+00 -1.06391e-01
-1.67520e+02 -3.57988e+00 -1.06504e-01
-1.67510e+02 -3.57882e+00 -1.06616e-01
-1.67500e+02 -3.57775e+00 -1.06728e-01
-1.67490e+02 -3.57668e+00 -1.06840e-01
-1.67480e+02 -3.57561e+00 -1.06951e-01
-1.67470e+02 -3.57454e+00 -1.07063e-01
-1.67460e+02 -3.57347e+00 -1.07174e-01
-1.67450e+02 -3.57240e+00 -1.07285e-01
-1.67440e+02 -3.57133e+00 -1.07396e-01
-1.67430e+02 -3.57025e+00 -1.07506e-01
-1.67420e+02 -3.56918e+00 -1.07616e-01
-1.67410e+02 -3.56810e+00 -1.07726e-01
-1.67400e+02 -3.56702e+00 -1.07836e-01
-1.67390e+02 -3.56594e+00 -1.07946e-01
-1.67380e+02 -3.56486e+00 -1.08055e-01
-1.67370e+02 -3.56378e+00 -1.08164e-01
-1.67360e+02 -3.56270e+00 -1.08273e-01
-1.67350e+02 -3.56162e+00 -1.08382e-01
-1.67340e+02 -3.56053e+00 -1.08490e-01
-1.67330e+02 -3.55945e+00 -1.08598e-01
-1.67320e+02 -3.55836e+00 -1.08706e-01
-1.67310e+02 -3.55727e+00 -1.08814e-01
-1.67300e+02 -3.55618e+00 -1.08921e-01
-1.67290e+02 -3.55509e+00 -1.09029e-01
-1.67280e+02 -3.55400e+00 -1.09136e-01
-1.67270e+02 -3.55291e+00 -1.09242e-01
-1.67260e+02 -3.55182e+00 -1.09349e-01
-1.67250e+02 -3.55072e+00 -1.09455e-01
-1.67240e+02 -3.54963e+00 -1.09561e-01
-1.67230e+02 -3.54853e+00 -1.09667e-01
-1.67220e+02 -3.54744e+00 -1.09773e-01
-1.67210e+02 -3.54634e+00 -1.09879e-01
-1.67200e+02 -3.54524e+00 -1.09984e-01
-1.67190e+02 -3.54414e+00 -1.10089e-01
-1.67180e+02 -3.54304e+00 -1.10193e-01
-1.67170e+02 -3.54193e+00 -1.10298e-01
-1.67160e+02 -3.54083e+00 -1.10402e-01
-1.67150e+02 -3.53973e+00 -1.10506e-01
-1.67140e+02 -3.53862e+00 -1.10610e-01
-1.67130e+02 -3.53751e+00 -1.10714e-01
-1.67120e+02 -3.53641e+00 -1.10817e-01
-1.67110e+02 -3.53530e+00 -1.10920e-01
-1.67100e+02 -3.53419e+00 -1.11023e-01
-1.67090e+02 -3.53308e+00 -1.11126e-01
-1.67080e+02 -3.53197e+00 -1.11229e-01
-1.67070e+02 -3.53085e+00 -1.11331e-01
-1.67060e+02 -3.52974e+00 -1.11433e-01
-1.67050e+02 -3.52862e+00 -1.11535e-01
-1.67040e+02 -3.52751e+00 -1.11636e-01
-1.67030e+02 -3.52639e+00 -1.11738e-01
-1.67020e+02 -3.52527e+00 -1.11839e-01
-1.67010e+02 -3.52415e+00 -1.11940e-01
-1.67000e+02 -3.52303e+00 -1.12040e-01
-1.66990e+02 -3.52191e+00 -1.12141e-01
-1.66980e+02 -3.52079e+00 -1.12241e-01
-1.66970e+02 -3.51967e+00 -1.12341e-01
-1.66960e+02 -3.51855e+00 -1.12441e-01
-1.66950e+02 -3.51742e+00 -1.12540e-01
-1.66940e+02 -3.51629e+00 -1.12640e-01
-1.66930e+02 -3.51517e+00 -1.12739e-01
-1.66920e+02 -3.51404e+00 -1.12837e-01
-1.66910e+02 -3.51291e+00 -1.12936e-01
-1.66900e+02 -3.51178e+00 -1.13034e-01
-1.66890e+02 -3.51065e+00 -1.13133e-01
-1.66880e+02 -3.50952e+00 -1.13231e-01
-1.66870e+02 -3.50839e+00 -1.13328e-01
-1.66860e+02 -3.50725e+00 -1.13426e-01
-1.66850e+02 -3.50612e+00 -1.13523e-01
-1.66840e+02 -3.50498e+00 -1.13620e-01
-1.66830e+02 -3.50384e+00 -1.13717e-01
-1.66820e+02 -3.50271e+00 -1.13813e-01
-1.66810e+02 -3.50157e+00 -1.13910e-01
-1.66800e+02 -3.50043e+00 -1.14006e-01
-1.66790e+02 -3.49929e+00 -1.14102e-01
-1.66780e+02 -3.49815e+00 -1.14197e-01
-1.66770e+02 -3.49700e+00 -1.14293e-01
-1.66760e+02 -3.49586e+00 -1.14388e-01
-1.66750e+02 -3.49472e+00 -1.14483e-01
-1.66740e+02 -3.49357e+00 -1.14578e-01
-1.66730e+02 -3.49242e+00 -1.14672e-01
-1.66720e+02 -3.49128e+00 -1.14767e-01
-1.66710e+02 -3.49013e+00 -1.14861e-01
-1.66700e+02 -3.48898e+00 -1.14954e-01
-1.66690e+02 -3.48783e+00 -1.15048e-01
-1.66680e+02 -3.48668e+00 -1.15141e-01
-1.66670e+02 -3.48553e+00 -1.15235e-01
-1.66660e+02 -3.48437e+00 -1.15327e-01
-1.66650e+02 -3.48322e+00 -1.15420e-01
-1.66640e+02 -3.48207e+00 -1.15513e-01
-1.66630e+02 -3.48091e+00 -1.15605e-01
-1.66620e+02 -3.47975e+00 -1.15697e-01
-1.66610e+02 -3.47860e+00 -1.15789e-01
-1.66600e+02 -3.47744e+00 -1.15880e-01
-1.66590e+02 -3.47628e+00 -1.15972e-01
-1.66580e+02 -3.47512e+00 -1.16063e-01
-1.66570e+02 -3.47396e+00 -1.16154e-01
-1.66560e+02 -3.47280e+00 -1.16244e-01
-1.66550e+02 -3.47163e+00 -1.16335e-01
-1.66540e+02 -3.47047e+00 -1.16425e-01
-1.66530e+02 -3.46930e+00 -1.16515e-01
-1.66520e+02 -3.46814e+00 -1.16605e-01
-1.66510e+02 -3.46697e+00 -1.16694e-01
-1.66500e+02 -3.46581e+00 -1.16783e-01
-1.66490e+02 -3.46464e+00 -1.16872e-01
-1.66480e+02 -3.46347e+00 -1.16961e-01
-1.66470e+02 -3.46230e+00 -1.17050e-01
-1.66460e+02 -3.46113e+00 -1.17138e-01
-1.66450e+02 -3.45995e+00 -1.17226e-01
-1.66440e+02 -3.45878e+00 -1.17314e-01
-1.66430e+02 -3.45761e+00 -1.17402e-01
-1.66420e+02 -3.45643e+00 -1.17489e-01
-1.66410e+02 -3.45526e+00 -1.17577e-01
-1.66400e+02 -3.45408e+00 -1.17664e-01
-1.66390e+02 -3.45291e+00 -1.17750e-01
-1.66380e+02 -3.45173e+00 -1.17837e-01
-1.66370e+02 -3.45055e+00 -1.17923e-01
-1.66360e+02 -3.44937e+00 -1.18009e-01
-1.66350e+02 -3.44819e+00 -1.18095e-01
-1.66340e+02 -3.44701e+00 -1.18181e-01
-1.66330e+02 -3.44582e+00 -1.18266e-01
-1.66320e+02 -3.44464e+00 -1.18351e-01
-1.66310e+02 -3.44346e+00 -1.18436e-01
-1.66300e+02 -3.44227e+00 -1.18521e-01
-1.66290e+02 -3.44109e+00 -1.18606e-01
-1.66280e+02 -3.43990e+00 -1.18690e-01
-1.66270e+02 -3.43871e+00 -1.18774e-01
-1.66260e+02 -3.43753e+00 -1.18858e-01
-1.66250e+02 -3.43634e+00 -1.18941e-01
-1.66240e+02 -3.43515e+00 -1.19025e-01
-1.66230e+02 -3.43396e+00 -1.19108e-01
-1.66220e+02 -3.43276e+00 -1.19191e-01
-1.66210e+02 -3.43157e+00 -1.19273e-01
-1.66200e+02 -3.43038e+00 -1.19356e-01
-1.66190e+02 -3.42919e+00 -1.19438e-01
-1.66180e+02 -3.42799e+00 -1.19520e-01
-1.66170e+02 -3.42679e+00 -1.19602e-01
-1.66160e+02 -3.42560e+00 -1.19683e-01
-1.66150e+02 -3.42440e+00 -1.19765e-01
-1.66140e+02 -3.42320e+00 -1.19846e-01
-1.66130e+02 -3.42200e+00 -1.19927e-01
-1.66120e+02 -3.42080e+00 -1.20007e-01
-1.66110e+02 -3.41960e+00 -1.20088e-01
-1.66100e+02 -3.41840e+00 -1.20168e-01
-1.66090e+02 -3.41720e+00 -1.20248e-01
-1.66080e+02 -3.41600e+00 -1.20328e-01
-1.66070e+02 -3.41479e+00 -1.20407e-01
-1.66060e+02 -3.41359e+00 -1.20486e-01
-1.66050e+02 -3.41238e+00 -1.20565e-01
-1.66040e+02 -3.41118e+00 -1.20644e-01
-1.66030e+02 -3.40997e+00 -1.20723e-01
-1.66020e+02 -3.40876e+00 -1.20801e-01
-1.66010e+02 -3.40756e+00 -1.20879e-01
-1.66000e+02 -3.40635e+00 -1.20957e-01
-1.65990e+02 -3.40514e+00 -1.21035e-01
-1.65980e+02 -3.40393e+00 -1.21112e-01
-1.65970e+02 -3.40271e+00 -1.21189e-01
-1.65960e+02 -3.40150e+00 -1.21266e-01
-1.65950e+02 -3.40029e+00 -1.21343e-01
-1.65940e+02 -3.39907e+00 -1.21420e-01
-1.65930e+02 -3.39786e+00 -1.21496e-01
-1.65920e+02 -3.39664e+00 -1.21572e-01
-1.65910e+02 -3.39543e+00 -1.21648e-01
-1.65900e+02 -3.39421e+00 -1.21723e-01
-1.65890e+02 -3.39299e+00 -1.21799e-01
-1.65880e+02 -3.39178e+00 -1.21874e-01
-1.65870e+02 -3.39056e+00 -1.21949e-01
-1.65860e+02 -3.38934e+00 -1.22024e-01
-1.65850e+02 -3.38812e+00 -1.22098e-01
-1.65840e+02 -3.38690e+00 -1.22172e-01
-1.65830e+02 -3.38567e+00 -1.22246e-01
-1.65820e+02 -3.38445e+00 -1.22320e-01
-1.65810e+02 -3.38323e+00 -1.22394e-01
-1.65800e+02 -3.38200e+00 -1.22467e-01
-1.65790e+02 -3.38078e+00 -1.22540e-01
-1.65780e+02 -3.37955e+00 -1.22613e-01
-1.65770e+02 -3.37832e+00 -1.22686e-01
-1.65760e+02 -3.37710e+00 -1.22758e-01
-1.65750e+02 -3.37587e+00 -1.22830e-01
-1.65740e+02 -3.37464e+00 -1.22902e-01
-1.65730e+02 -3.37341e+00 -1.22974e-01
-1.65720e+02 -3.37218e+00 -1.23046e-01
-1.65710e+02 -3.37095e+00 -1.23117e-01
-1.65700e+02 -3.36972e+00 -1.23188e-01
-1.65690e+02 -3.36849e+00 -1.23259e-01
-1.65680e+02 -3.36725e+00 -1.23330e-01
-1.65670e+02 -3.36602e+00 -1.23400e-01
-1.65660e+02 -3.36479e+00 -1.23470e-01
-1.65650e+02 -3.36355e+00 -1.23540e-01
-1.65640e+02 -3.36232e+00 -1.23610e-01
-1.65630e+02 -3.36108e+00 -1.23679e-01
-1.65620e+02 -3.35984e+00 -1.23748e-01
-1.65610e+02 -3.35860e+00 -1.23817e-01
-1.65600e+02 -3.35737e+00 -1.23886e-01
-1.65590e+02 -3.35613e+00 -1.23955e-01
-1.65580e+02 -3.35489e+00 -1.24023e-01
-1.65570e+02 -3.35365e+00 -1.24091e-01
-1.65560e+02 -3.35240e+00 -1.24159e-01
-1.65550e+02 -3.35116e+00 -1.24227e-01
-1.65540e+02 -3.34992e+00 -1.24294e-01
-1.65530e+02 -3.34868e+00 -1.24361e-01
-1.65520e+02 -3.34743e+00 -1.24428e-01
-1.65510e+02 -3.34619e+00 -1.24495e-01
-1.65500e+02 -3.34494e+00 -1.24562e-01
-1.65490e+02 -3.34370e+00 -1.24628e-01
-1.65480e+02 -3.34245e+00 -1.24694e-01
-1.65470e+02 -3.34120e+00 -1.24760e-01
-1.65460e+02 -3.33996e+00 -1.24825e-01
-1.65450e+02 -3.33871e+00 -1.24891e-01
-1.65440e+02 -3.33746e+00 -1.24956e-01
-1.65430e+02 -3.33621e+00 -1.25021e-01
-1.65420e+02 -3.33496e+00 -1.25085e-01
-1.65410e+02 -3.33371e+00 -1.25150e-01
-1.65400e+02 -3.33245e+00 -1.25214e-01
-1.65390e+02 -3.33120e+00 -1.25278e-01
-1.65380e+02 -3.32995e+00 -1.25342e-01
-1.65370e+02 -3.32869e+00 -1.25405e-01
-1.65360e+02 -3.32744e+00 -1.25469e-01
-1.65350e+02 -3.32619e+00 -1.25532e-01
-1.65340e+02 -3.32493e+00 -1.25595e-01
-1.65330e+02 -3.32367e+00 -1.25657e-01
-1.65320e+02 -3.32242e+00 -1.25720e-01
-1.65310e+02 -3.32116e+00 -1.25782e-01
-1.65300e+02 -3.31990e+00 -1.25844e-01
-1.65290e+02 -3.31864e+00 -1.25906e-01
-1.65280e+02 -3.31738e+00 -1.25967e-01
-1.65270e+02 -3.31612e+00 -1.26028e-01
-1.65260e+02 -3.31486e+00 -1.26090e-01
-1.65250e+02 -3.31360e+00 -1.26150e-01
-1.65240e+02 -3.31234e+00 -1.26211e-01
-1.65230e+02 -3.31108e+00 -1.26271e-01
-1.65220e+02 -3.30981e+00 -1.26331e-01
-1.65210e+02 -3.30855e+00 -1.26391e-01
-1.65200e+02 -3.30729e+00 -1.26451e-01
-1.65190e+02 -3.30602e+00 -1.26510e-01
-1.65180e+02 -3.30476e+00 -1.26570e-01
-1.65170e+02 -3.30349e+00 -1.26629e-01
-1.65160e+02 -3.30222e+00 -1.26687e-01
-1.65150e+02 -3.30096e+00 -1.26746e-01
-1.65140e+02 -3.29969e+00 -1.26804e-01
-1.65130e+02 -3.29842e+00 -1.26862e-01
-1.65120e+02 -3.29715e+00 -1.26920e-01
-1.65110e+02 -3.29588e+00 -1.26978e-01
-1.65100e+02 -3.29461e+00 -1.27035e-01
-1.65090e+02 -3.29334e+00 -1.27093e-01
-1.65080e+02 -3.29207e+00 -1.27149e-01
-1.65070e+02 -3.29080e+00 -1.27206e-01
-1.65060e+02 -3.28953e+00 -1.27263e-01
-1.65050e+02 -3.28825e+00 -1.27319e-01
-1.65040e+02 -3.28698e+00 -1.27375e-01
-1.65030e+02 -3.28570e+00 -1.27431e-01
-1.65020e+02 -3.28443e+00 -1.27486e-01
-1.65010e+02 -3.28316e+00 -1.27542e-01
-1.65000e+02 -3.28188e+00 -1.27597e-01
-1.64990e+02 -3.28060e+00 -1.27652e-01
-1.64980e+02 -3.27933e+00 -1.27706e-01
-1.64970e+02 -3.27805e+00 -1.27761e-01
-1.64960e+02 -3.27677e+00 -1.27815e-01
-1.64950e+02 -3.27549e+00 -1.27869e-01
-1.64940e+02 -3.27421e+00 -1.27923e-01
-1.64930e+02 -3.27293e+00 -1.27976e-01
-1.64920e+02 -3.27165e+00 -1.28030e-01
-1.64910e+02 -3.27037e+00 -1.28083e-01
-1.64900e+02 -3.26909e+00 -1.28136e-01
-1.64890e+02 -3.26781e+00 -1.28188e-01
-1.64880e+02 -3.26653e+00 -1.28241e-01
-1.64870e+02 -3.26525e+00 -1.28293e-01
-1.64860e+02 -3.26396e+00 -1.28345e-01
-1.64850e+02 -3.26268e+00 -1.28396e-01
-1.64840e+02 -3.26140e+00 -1.28448e-01
-1.64830e+02 -3.26011e+00 -1.28499e-01
-1.64820e+02 -3.25883e+00 -1.28550e-01
-1.64810e+02 -3.25754e+00 -1.28601e-01
-1.64800e+02 -3.25625e+00 -1.28652e-01
-1.64790e+02 -3.25497e+00 -1.28702e-01
-1.64780e+02 -3.25368e+00 -1.28752e-01
-1.64770e+02 -3.25239e+00 -1.28802e-01
-1.64760e+02 -3.25110e+00 -1.28852e-01
-1.64750e+02 -3.24981e+00 -1.28901e-01
-1.64740e+02 -3.24853e+00 -1.28950e-01
-1.64730e+02 -3.24724e+00 -1.28999e-01
-1.64720e+02 -3.24595e+00 -1.29048e-01
-1.64710e+02 -3.24465e+00 -1.29096e-01
-1.64700e+02 -3.24336e+00 -1.29145e-01
-1.64690e+02 -3.24207e+00 -1.29193e-01
-1.64680e+02 -3.24078e+00 -1.29241e-01
-1.64670e+02 -3.23949e+00 -1.29288e-01
-1.64660e+02 -3.23819e+00 -1.29336e-01
-1.64650e+02 -3.23690e+00 -1.29383e-01
-1.64640e+02 -3.23561e+00 -1.29430e-01
-1.64630e+02 -3.23431e+00 -1.29476e-01
-1.64620e+02 -3.23302e+00 -1.29523e-01
-1.64610e+02 -3.23172e+00 -1.29569e-01
-1.64600e+02 -3.23042e+00 -1.29615e-01
-1.64590e+02 -3.22913e+00 -1.29661e-01
-1.64580e+02 -3.22783e+00 -1.29707e-01
-1.64570e+02 -3.22653e+00 -1.29752e-01
-1.64560e+02 -3.22524e+00 -1.29797e-01
-1.64550e+02 -3.22394e+00 -1.29842e-01
-1.64540e+02 -3.22264e+00 -1.29887e-01
-1.64530e+02 -3.22134e+00 -1.29931e-01
-1.64520e+02 -3.22004e+00 -1.29975e-01
-1.64510e+02 -3.21874e+00 -1.30019e-01
-1.64500e+02 -3.21744e+00 -1.30063e-01
-1.64490e+02 -3.21614e+00 -1.30106e-01
-1.64480e+02 -3.21484e+00 -1.30150e-01
-1.64470e+02 -3.21354e+00 -1.30193e-01
-1.64460e+02 -3.21223e+00 -1.30236e-01
-1.64450e+02 -3.21093e+00 -1.30278e-01
-1.64440e+02 -3.20963e+00 -1.30321e-01
-1.64430e+02 -3.20833e+00 -1.30363e-01
-1.64420e+02 -3.20702e+00 -1.30405e-01
-1.64410e+02 -3.20572e+00 -1.30446e-01
-1.64400e+02 -3.20441e+00 -1.30488e-01
-1.64390e+02 -3.20311e+00 -1.30529e-01
-1.64380e+02 -3.20180e+00 -1.30570e-01
-1.64370e+02 -3.20050e+00 -1.30611e-01
-1.64360e+02 -3.19919e+00 -1.30651e-01
-1.64350e+02 -3.19788e+00 -1.30692e-01
-1.64340e+02 -3.19658e+00 -1.30732e-01
-1.64330e+02 -3.19527e+00 -1.30772e-01
-1.64320e+02 -3.19396e+00 -1.30811e-01
-1.64310e+02 -3.19265e+00 -1.30851e-01
-1.64300e+02 -3.19134e+00 -1.30890e-01
-1.64290e+02 -3.19003e+00 -1.30929e-01
-1.64280e+02 -3.18873e+00 -1.30968e-01
-1.64270e+02 -3.18742e+00 -1.31006e-01
-1.64260e+02 -3.18611e+00 -1.31044e-01
-1.64250e+02 -3.18479e+00 -1.31082e-01
-1.64240e+02 -3.18348e+00 -1.31120e-01
-1.64230e+02 -3.18217e+00 -1.31158e-01
-1.64220e+02 -3.18086e+00 -1.31195e-01
-1.64210e+02 -3.17955e+00 -1.31232e-01
-1.64200e+02 -3.17824e+00 -1.31269e-01
-1.64190e+02 -3.17692e+00 -1.31306e-01
-1.64180e+02 -3.17561e+00 -1.31342e-01
-1.64170e+02 -3.17430e+00 -1.31379e-01
-1.64160e+02 -3.17298e+00 -1.31415e-01
-1.64150e+02 -3.17167e+00 -1.31450e-01
-1.64140e+02 -3.17035e+00 -1.31486e-01
-1.64130e+02 -3.16904e+00 -1.31521e-01
-1.64120e+02 -3.16772e+00 -1.31556e-01
-1.64110e+02 -3.16641e+00 -1.31591e-01
-1.64100e+02 -3.16509e+00 -1.31626e-01
-1.64090e+02 -3.16377e+00 -1.31660e-01
-1.64080e+02 -3.16246e+00 -1.31694e-01
-1.64070e+02 -3.16114e+00 -1.31728e-01
-1.64060e+02 -3.15982e+00 -1.31762e-01
-1.64050e+02 -3.15851e+00 -1.31796e-01
-1.64040e+02 -3.15719e+00 -1.31829e-01
-1.64030e+02 -3.15587e+00 -1.31862e-01
-1.64020e+02 -3.15455e+00 -1.31895e-01
-1.64010e+02 -3.15323e+00 -1.31927e-01
-1.64000e+02 -3.15191e+00 -1.31960e-01
-1.63990e+02 -3.15059e+00 -1.31992e-01
-1.63980e+02 -3.14927e+00 -1.32024e-01
-1.63970e+02 -3.14795e+00 -1.32055e-01
-1.63960e+02 -3.14663e+00 -1.32087e-01
-1.63950e+02 -3.14531e+00 -1.32118e-01
-1.63940e+02 -3.14399e+00 -1.32149e-01
-1.63930e+02 -3.14267e+00 -1.32180e-01
-1.63920e+02 -3.14134e+00 -1.32210e-01
-1.63910e+02 -3.14002e+00 -1.32241e-01
-1.63900e+02 -3.13870e+00 -1.32271e-01
-1.63890e+02 -3.13738e+00 -1.32301e-01
-1.63880e+02 -3.13605e+00 -1.32330e-01
-1.63870e+02 -3.13473e+00 -1.32360e-01
-1.63860e+02 -3.13341e+00 -1.32389e-01
-1.63850e+02 -3.13208e+00 -1.32418e-01
-1.63840e+02 -3.13076e+00 -1.32446e-01
-1.63830e+02 -3.12943e+00 -1.32475e-01
-1.63820e+02 -3.12811e+00 -1.32503e-01
-1.63810e+02 -3.12678e+00 -1.32531e-01
-1.63800e+02 -3.12546e+00 -1.32559e-01
-1.63790e+02 -3.12413e+00 -1.32587e-01
-1.63780e+02 -3.12281e+00 -1.32614e-01
-1.63770e+02 -3.12148e+00 -1.32641e-01
-1.63760e+02 -3.12015e+00 -1.32668e-01
-1.63750e+02 -3.11883e+00 -1.32695e-01
-1.63740e+02 -3.11750e+00 -1.32721e-01
-1.63730e+02 -3.11617e+00 -1.32747e-01
-1.63720e+02 -3.11484e+00 -1.32773e-01
-1.63710e+02 -3.11352e+00 -1.32799e-01
-1.63700e+02 -3.11219e+00 -1.32825e-01
-1.63690e+02 -3.11086e+00 -1.32850e-01
-1.63680e+02 -3.10953e+00 -1.32875e-01
-1.63670e+02 -3.10820e+00 -1.32900e-01
-1.63660e+02 -3.10687e+00 -1.32924e-01
-1.63650e+02 -3.10554e+00 -1.32949e-01
-1.63640e+02 -3.10421e+00 -1.32973e-01
-1.63630e+02 -3.10288e+00 -1.32997e-01
-1.63620e+02 -3.10155e+00 -1.33021e-01
-1.63610e+02 -3.10022e+00 -1.33044e-01
-1.63600e+02 -3.09889e+00 -1.33067e-01
-1.63590e+02 -3.09756e+00 -1.33090e-01
-1.63580e+02 -3.09623e+00 -1.33113e-01
-1.63570e+02 -3.09490e+00 -1.33136e-01
-1.63560e+02 -3.09357e+00 -1.33158e-01
-1.63550e+02 -3.09224e+00 -1.33180e-01
-1.63540e+02 -3.09091e+00 -1.33202e-01
-1.63530e+02 -3.08957e+00 -1.33224e-01
-1.63520e+02 -3.08824e+00 -1.33245e-01
-1.63510e+02 -3.08691e+00 -1.33266e-01
-1.63500e+02 -3.08558e+00 -1.33287e-01
-1.63490e+02 -3.08424e+00 -1.33308e-01
-1.63480e+02 -3.08291e+00 -1.33329e-01
-1.63470e+02 -3.08158e+00 -1.33349e-01
-1.63460e+02 -3.08024e+00 -1.33369e-01
-1.63450e+02 -3.07891e+00 -1.33389e-01
-1.63440e+02 -3.07758e+00 -1.33408e-01
-1.63430e+02 -3.07624e+00 -1.33428e-01
-1.63420e+02 -3.07491e+00 -1.33447e-01
-1.63410e+02 -3.07357e+00 -1.33466e-01
-1.63400e+02 -3.07224e+00 -1.33484e-01
-1.63390e+02 -3.07090e+00 -1.33503e-01
-1.63380e+02 -3.06957e+00 -1.33521e-01
-1.63370e+02 -3.06823e+00 -1.33539e-01
-1.63360e+02 -3.06690e+00 -1.33557e-01
-1.63350e+02 -3.06556e+00 -1.33575e-01
-1.63340e+02 -3.06422e+00 -1.33592e-01
-1.63330e+02 -3.06289e+00 -1.33609e-01
-1.63320e+02 -3.06155e+00 -1.33626e-01
-1.63310e+02 -3.06022e+00 -1.33642e-01
-1.63300e+02 -3.05888e+00 -1.33659e-01
-1.63290e+02 -3.05754e+00 -1.33675e-01
-1.63280e+02 -3.05621e+00 -1.33691e-01
-1.63270e+02 -3.05487e+00 -1.33707e-01
-1.63260e+02 -3.05353e+00 -1.33722e-01
-1.63250e+02 -3.05220e+00 -1.33738e-01
-1.63240e+02 -3.05086e+00 -1.33753e-01
-1.63230e+02 -3.04952e+00 -1.33767e-01
-1.63220e+02 -3.04818e+00 -1.33782e-01
-1.63210e+02 -3.04684e+00 -1.33796e-01
-1.63200e+02 -3.04551e+00 -1.33811e-01
-1.63190e+02 -3.04417e+00 -1.33824e-01
-1.63180e+02 -3.04283e+00 -1.33838e-01
-1.63170e+02 -3.04149e+00 -1.33852e-01
-1.63160e+02 -3.04015e+00 -1.33865e-01
-1.63150e+02 -3.03881e+00 -1.33878e-01
-1.63140e+02 -3.03748e+00 -1.33891e-01
-1.63130e+02 -3.03614e+00 -1.33903e-01
-1.63120e+02 -3.03480e+00 -1.33915e-01
-1.63110e+02 -3.03346e+00 -1.33928e-01
-1.63100e+02 -3.03212e+00 -1.33939e-01
-1.63090e+02 -3.03078e+00 -1.33951e-01
-1.63080e+02 -3.02944e+00 -1.33962e-01
-1.63070e+02 -3.02810e+00 -1.33974e-01
-1.63060e+02 -3.02676e+00 -1.33985e-01
-1.63050e+02 -3.02542e+00 -1.33995e-01
-1.63040e+02 -3.02408e+00 -1.34006e-01
-1.63030e+02 -3.02274e+00 -1.34016e-01
-1.63020e+02 -3.02140e+00 -1.34026e-01
-1.63010e+02 -3.02006e+00 -1.34036e-01
-1.63000e+02 -3.01872e+00 -1.34046e-01
-1.62990e+02 -3.01738e+00 -1.34055e-01
-1.62980e+02 -3.01604e+00 -1.34064e-01
-1.62970e+02 -3.01470e+00 -1.34073e-01
-1.62960e+02 -3.01336e+00 -1.34082e-01
-1.62950e+02 -3.01202e+00 -1.34090e-01
-1.62940e+02 -3.01067e+00 -1.34098e-01
-1.62930e+02 -3.00933e+00 -1.34106e-01
-1.62920e+02 -3.00799e+00 -1.34114e-01
-1.62910e+02 -3.00665e+00 -1.34122e-01
-1.62900e+02 -3.00531e+00 -1.34129e-01
-1.62890e+02 -3.00397e+00 -1.34136e-01
-1.62880e+02 -3.00263e+00 -1.34143e-01
-1.62870e+02 -3.00129e+00 -1.34149e-01
-1.62860e+02 -2.99994e+00 -1.34156e-01
-1.62850e+02 -2.99860e+00 -1.34162e-01
-1.62840e+02 -2.99726e+00 -1.34168e-01
-1.62830e+02 -2.99592e+00 -1.34174e-01
-1.62820e+02 -2.99458e+00 -1.34179e-01
-1.62810e+02 -2.99324e+00 -1.34184e-01
-1.62800e+02 -2.99189e+00 -1.34190e-01
-1.62790e+02 -2.99055e+00 -1.34194e-01
-1.62780e+02 -2.98921e+00 -1.34199e-01
-1.62770e+02 -2.98787e+00 -1.34203e-01
-1.62760e+02 -2.98653e+00 -1.34207e-01
-1.62750e+02 -2.98518e+00 -1.34211e-01
-1.62740e+02 -2.98384e+00 -1.34215e-01
-1.62730e+02 -2.98250e+00 -1.34218e-01
-1.62720e+02 -2.98116e+00 -1.34222e-01
-1.62710e+02 -2.97982e+00 -1.34225e-01
-1.62700e+02 -2.97847e+00 -1.34227e-01
-1.62690e+02 -2.97713e+00 -1.34230e-01
-1.62680e+02 -2.97579e+00 -1.34232e-01
-1.62670e+02 -2.97445e+00 -1.34234e-01
-1.62660e+02 -2.97310e+00 -1.34236e-01
-1.62650e+02 -2.97176e+00 -1.34238e-01
-1.62640e+02 -2.97042e+00 -1.34239e-01
-1.62630e+02 -2.96908e+00 -1.34240e-01
-1.62620e+02 -2.96773e+00 -1.34241e-01
-1.62610e+02 -2.96639e+00 -1.34242e-01
-1.62600e+02 -2.96505e+00 -1.34242e-01
-1.62590e+02 -2.96371e+00 -1.34243e-01
-1.62580e+02 -2.96236e+00 -1.34243e-01
-1.62570e+02 -2.96102e+00 -1.34242e-01
-1.62560e+02 -2.95968e+00 -1.34242e-01
-1.62550e+02 -2.95834e+00 -1.34241e-01
-1.62540e+02 -2.95699e+00 -1.34240e-01
-1.62530e+02 -2.95565e+00 -1.34239e-01
-1.62520e+02 -2.95431e+00 -1.34238e-01
-1.62510e+02 -2.95297e+00 -1.34236e-01
-1.62500e+02 -2.95163e+00 -1.34235e-01
-1.62490e+02 -2.95028e+00 -1.34233e-01
-1.62480e+02 -2.94894e+00 -1.34230e-01
-1.62470e+02 -2.94760e+00 -1.34228e-01
-1.62460e+02 -2.94626e+00 -1.34225e-01
-1.62450e+02 -2.94491e+00 -1.34222e-01
-1.62440e+02 -2.94357e+00 -1.34219e-01
-1.62430e+02 -2.94223e+00 -1.34216e-01
-1.62420e+02 -2.94089e+00 -1.34212e-01
-1.62410e+02 -2.93955e+00 -1.34208e-01
-1.62400e+02 -2.93820e+00 -1.34204e-01
-1.62390e+02 -2.93686e+00 -1.34200e-01
-1.62380e+02 -2.93552e+00 -1.34195e-01
-1.62370e+02 -2.93418e+00 -1.34191e-01
-1.62360e+02 -2.93284e+00 -1.34186e-01
-1.62350e+02 -2.93149e+00 -1.34180e-01
-1.62340e+02 -2.93015e+00 -1.34175e-01
-1.62330e+02 -2.92881e+00 -1.34169e-01
-1.62320e+02 -2.92747e+00 -1.34163e-01
-1.62310e+02 -2.92613e+00 -1.34157e-01
-1.62300e+02 -2.92479e+00 -1.34151e-01
-1.62290e+02 -2.92344e+00 -1.34144e-01
-1.62280e+02 -2.92210e+00 -1.34138e-01
-1.62270e+02 -2.92076e+00 -1.34130e-01
-1.62260e+02 -2.91942e+00 -1.34123e-01
-1.62250e+02 -2.91808e+00 -1.34116e-01
-1.62240e+02 -2.91674e+00 -1.34108e-01
-1.62230e+02 -2.91540e+00 -1.34100e-01
-1.62220e+02 -2.91406e+00 -1.34092e-01
-1.62210e+02 -2.91271e+00 -1.34083e-01
-1.62200e+02 -2.91137e+00 -1.34075e-01
-1.62190e+02 -2.91003e+00 -1.34066e-01
-1.62180e+02 -2.90869e+00 -1.34057e-01
-1.62170e+02 -2.90735e+00 -1.34048e-01
-1.62160e+02 -2.90601e+00 -1.34038e-01
-1.62150e+02 -2.90467e+00 -1.34028e-01
-1.62140e+02 -2.90333e+00 -1.34018e-01
-1.62130e+02 -2.90199e+00 -1.34008e-01
-1.62120e+02 -2.90065e+00 -1.33998e-01
-1.62110e+02 -2.89931e+00 -1.33987e-01
-1.62100e+02 -2.89797e+00 -1.33976e-01
-1.62090e+02 -2.89663e+00 -1.33965e-01
-1.62080e+02 -2.89529e+00 -1.33954e-01
-1.62070e+02 -2.89395e+00 -1.33942e-01
-1.62060e+02 -2.89261e+00 -1.33930e-01
-1.62050e+02 -2.89127e+00 -1.33918e-01
-1.62040e+02 -2.88993e+00 -1.33906e-01
-1.62030e+02 -2.88860e+00 -1.33893e-01
-1.62020e+02 -2.88726e+00 -1.33881e-01
-1.62010e+02 -2.88592e+00 -1.33868e-01
-1.62000e+02 -2.88458e+00 -1.33855e-01
-1.61990e+02 -2.88324e+00 -1.33841e-01
-1.61980e+02 -2.88190e+00 -1.33828e-01
-1.61970e+02 -2.88056e+00 -1.33814e-01
-1.61960e+02 -2.87923e+00 -1.33801e-01
-1.61950e+02 -2.87789e+00 -1.33787e-01
-1.61940e+02 -2.87655e+00 -1.33773e-01
-1.61930e+02 -2.87521e+00 -1.33759e-01
-1.61920e+02 -2.87388e+00 -1.33745e-01
-1.61910e+02 -2.87254e+00 -1.33731e-01
-1.61900e+02 -2.87120e+00 -1.33717e-01
-1.61890e+02 -2.86986e+00 -1.33703e-01
-1.61880e+02 -2.86853e+00 -1.33689e-01
-1.61870e+02 -2.86719e+00 -1.33675e-01
-1.61860e+02 -2.86585e+00 -1.33660e-01
-1.61850e+02 -2.86452e+00 -1.33646e-01
-1.61840e+02 -2.86318e+00 -1.33631e-01
-1.61830e+02 -2.86184e+00 -1.33617e-01
-1.61820e+02 -2.86051e+00 -1.33602e-01
-1.61810e+02 -2.85917e+00 -1.33587e-01
-1.61800e+02 -2.85784e+00 -1.33572e-01
-1.61790e+02 -2.85650e+00 -1.33557e-01
-1.61780e+02 -2.85517e+00 -1.33542e-01
-1.61770e+02 -2.85383e+00 -1.33527e-01
-1.61760e+02 -2.85249e+00 -1.33512e-01
-1.61750e+02 -2.85116e+00 -1.33496e-01
-1.61740e+02 -2.84982e+00 -1.33481e-01
-1.61730e+02 -2.84849e+00 -1.33465e-01
-1.61720e+02 -2.84716e+00 -1.33450e-01
-1.61710e+02 -2.84582e+00 -1.33434e-01
-1.61700e+02 -2.84449e+00 -1.33418e-01
-1.61690e+02 -2.84315e+00 -1.33403e-01
-1.61680e+02 -2.84182e+00 -1.33387e-01
-1.61670e+02 -2.84048e+00 -1.33371e-01
-1.61660e+02 -2.83915e+00 -1.33355e-01
-1.61650e+02 -2.83782e+00 -1.33339e-01
-1.61640e+02 -2.83648e+00 -1.33322e-01
-1.61630e+02 -2.83515e+00 -1.33306e-01
-1.61620e+02 -2.83382e+00 -1.33290e-01
-1.61610e+02 -2.83249e+00 -1.33273e-01
-1.61600e+02 -2.83115e+00 -1.33257e-01
-1.61590e+02 -2.82982e+00 -1.33240e-01
-1.61580e+02 -2.82849e+00 -1.33223e-01
-1.61570e+02 -2.82716e+00 -1.33206e-01
-1.61560e+02 -2.82582e+00 -1.33189e-01
-1.61550e+02 -2.82449e+00 -1.33173e-01
-1.61540e+02 -2.82316e+00 -1.33155e-01
-1.61530e+02 -2.82183e+00 -1.33138e-01
-1.61520e+02 -2.82050e+00 -1.33121e-01
-1.61510e+02 -2.81917e+00 -1.33104e-01
-1.61500e+02 -2.81784e+00 -1.33086e-01
-1.61490e+02 -2.81650e+00 -1.33069e-01
-1.61480e+02 -2.81517e+00 -1.33051e-01
-1.61470e+02 -2.81384e+00 -1.33034e-01
-1.61460e+02 -2.81251e+00 -1.33016e-01
-1.61450e+02 -2.81118e+00 -1.32998e-01
-1.61440e+02 -2.80985e+00 -1.32980e-01
-1.61430e+02 -2.80852e+00 -1.32962e-01
-1.61420e+02 -2.80719e+00 -1.32944e-01
-1.61410e+02 -2.80586e+00 -1.32926e-01
-1.61400e+02 -2.80454e+00 -1.32908e-01
-1.61390e+02 -2.80321e+00 -1.32890e-01
-1.61380e+02 -2.80188e+00 -1.32871e-01
-1.61370e+02 -2.80055e+00 -1.32853e-01
-1.61360e+02 -2.79922e+00 -1.32834e-01
-1.61350e+02 -2.79789e+00 -1.32816e-01
-1.61340e+02 -2.79656e+00 -1.32797e-01
-1.61330e+02 -2.79524e+00 -1.32778e-01
-1.61320e+02 -2.79391e+00 -1.32759e-01
-1.61310e+02 -2.79258e+00 -1.32740e-01
-1.61300e+02 -2.79125e+00 -1.32721e-01
-1.61290e+02 -2.78993e+00 -1.32702e-01
-1.61280e+02 -2.78860e+00 -1.32683e-01
-1.61270e+02 -2.78727e+00 -1.32664e-01
-1.61260e+02 -2.78595e+00 -1.32644e-01
-1.61250e+02 -2.78462e+00 -1.32625e-01
-1.61240e+02 -2.78329e+00 -1.32605e-01
-1.61230e+02 -2.78197e+00 -1.32586e-01
-1.61220e+02 -2.78064e+00 -1.32566e-01
-1.61210e+02 -2.77932e+00 -1.32546e-01
-1.61200e+02 -2.77799e+00 -1.32526e-01
-1.61190e+02 -2.77667e+00 -1.32506e-01
-1.61180e+02 -2.77534e+00 -1.32486e-01
-1.61170e+02 -2.77402e+00 -1.32466e-01
-1.61160e+02 -2.77269e+00 -1.32446e-01
-1.61150e+02 -2.77137e+00 -1.32426e-01
-1.61140e+02 -2.77004e+00 -1.32405e-01
-1.61130e+02 -2.76872e+00 -1.32385e-01
-1.61120e+02 -2.76740e+00 -1.32364e-01
-1.61110e+02 -2.76607e+00 -1.32344e-01
-1.61100e+02 -2.76475e+00 -1.32323e-01
-1.61090e+02 -2.76343e+00 -1.32302e-01
-1.61080e+02 -2.76210e+00 -1.32282e-01
-1.61070e+02 -2.76078e+00 -1.32261e-01
-1.61060e+02 -2.75946e+00 -1.32240e-01
-1.61050e+02 -2.75814e+00 -1.32218e-01
-1.61040e+02 -2.75681e+00 -1.32197e-01
-1.61030e+02 -2.75549e+00 -1.32176e-01
-1.61020e+02 -2.75417e+00 -1.32155e-01
-1.61010e+02 -2.75285e+00 -1.32133e-01
-1.61000e+02 -2.75153e+00 -1.32112e-01
-1.60990e+02 -2.75021e+00 -1.32090e-01
-1.60980e+02 -2.74889e+00 -1.32068e-01
-1.60970e+02 -2.74757e+00 -1.32047e-01
-1.60960e+02 -2.74624e+00 -1.32025e-01
-1.60950e+02 -2.74492e+00 -1.32003e-01
-1.60940e+02 -2.74360e+00 -1.31981e-01
-1.60930e+02 -2.74228e+00 -1.31959e-01
-1.60920e+02 -2.74097e+00 -1.31937e-01
-1.60910e+02 -2.73965e+00 -1.31914e-01
-1.60900e+02 -2.73833e+00 -1.31892e-01
-1.60890e+02 -2.73701e+00 -1.31870e-01
-1.60880e+02 -2.73569e+00 -1.31847e-01
-1.60870e+02 -2.73437e+00 -1.31824e-01
-1.60860e+02 -2.73305e+00 -1.31802e-01
-1.60850e+02 -2.73174e+00 -1.31779e-01
-1.60840e+02 -2.73042e+00 -1.31756e-01
-1.60830e+02 -2.72910e+00 -1.31733e-01
-1.60820e+02 -2.72778e+00 -1.31710e-01
-1.60810e+02 -2.72647e+00 -1.31687e-01
-1.60800e+02 -2.72515e+00 -1.31664e-01
-1.60790e+02 -2.72383e+00 -1.31641e-01
-1.60780e+02 -2.72252e+00 -1.31617e-01
-1.60770e+02 -2.72120e+00 -1.31594e-01
-1.60760e+02 -2.71988e+00 -1.31570e-01
-1.60750e+02 -2.71857e+00 -1.31547e-01
-1.60740e+02 -2.71725e+00 -1.31523e-01
-1.60730e+02 -2.71594e+00 -1.31499e-01
-1.60720e+02 -2.71462e+00 -1.31476e-01
-1.60710e+02 -2.71331e+00 -1.31452e-01
-1.60700e+02 -2.71199e+00 -1.31428e-01
-1.60690e+02 -2.71068e+00 -1.31404e-01
-1.60680e+02 -2.70937e+00 -1.31379e-01
-1.60670e+02 -2.70805e+00 -1.31355e-01
-1.60660e+02 -2.70674e+00 -1.31331e-01
-1.60650e+02 -2.70543e+00 -1.31306e-01
-1.60640e+02 -2.70411e+00 -1.31282e-01
-1.60630e+02 -2.70280e+00 -1.31257e-01
-1.60620e+02 -2.70149e+00 -1.31233e-01
-1.60610e+02 -2.70018e+00 -1.31208e-01
-1.60600e+02 -2.69886e+00 -1.31183e-01
-1.60590e+02 -2.69755e+00 -1.31158e-01
-1.60580e+02 -2.69624e+00 -1.31133e-01
-1.60570e+02 -2.69493e+00 -1.31108e-01
-1.60560e+02 -2.69362e+00 -1.31083e-01
-1.60550e+02 -2.69231e+00 -1.31058e-01
-1.60540e+02 -2.69100e+00 -1.31032e-01
-1.60530e+02 -2.68969e+00 -1.31007e-01
-1.60520e+02 -2.68838e+00 -1.30982e-01
-1.60510e+02 -2.68707e+00 -1.30956e-01
-1.60500e+02 -2.68576e+00 -1.30930e-01
-1.60490e+02 -2.68445e+00 -1.30905e-01
-1.60480e+02 -2.68314e+00 -1.30879e-01
-1.60470e+02 -2.68183e+00 -1.30853e-01
-1.60460e+02 -2.68052e+00 -1.30827e-01
-1.60450e+02 -2.67921e+00 -1.30801e-01
-1.60440e+02 -2.67791e+00 -1.30775e-01
-1.60430e+02 -2.67660e+00 -1.30748e-01
-1.60420e+02 -2.67529e+00 -1.30722e-01
-1.60410e+02 -2.67399e+00 -1.30696e-01
-1.60400e+02 -2.67268e+00 -1.30669e-01
-1.60390e+02 -2.67137e+00 -1.30643e-01
-1.60380e+02 -2.67007e+00 -1.30616e-01
-1.60370e+02 -2.66876e+00 -1.30589e-01
-1.60360e+02 -2.66745e+00 -1.30563e-01
-1.60350e+02 -2.66615e+00 -1.30536e-01
-1.60340e+02 -2.66484e+00 -1.30509e-01
-1.60330e+02 -2.66354e+00 -1.30482e-01
-1.60320e+02 -2.66223e+00 -1.30454e-01
-1.60310e+02 -2.66093e+00 -1.30427e-01
-1.60300e+02 -2.65962e+00 -1.30400e-01
-1.60290e+02 -2.65832e+00 -1.30373e-01
-1.60280e+02 -2.65702e+00 -1.30345e-01
-1.60270e+02 -2.65571e+00 -1.30318e-01
-1.60260e+02 -2.65441e+00 -1.30290e-01
-1.60250e+02 -2.65311e+00 -1.30262e-01
-1.60240e+02 -2.65181e+00 -1.30234e-01
-1.60230e+02 -2.65050e+00 -1.30206e-01
-1.60220e+02 -2.64920e+00 -1.30178e-01
-1.60210e+02 -2.64790e+00 -1.30150e-01
-1.60200e+02 -2.64660e+00 -1.30122e-01
-1.60190e+02 -2.64530e+00 -1.30094e-01
-1.60180e+02 -2.64400e+00 -1.30066e-01
-1.60170e+02 -2.64270e+00 -1.30037e-01
-1.60160e+02 -2.64140e+00 -1.30009e-01
-1.60150e+02 -2.64010e+00 -1.29980e-01
-1.60140e+02 -2.63880e+00 -1.29952e-01
-1.60130e+02 -2.63750e+00 -1.29923e-01
-1.60120e+02 -2.63620e+00 -1.29894e-01
-1.60110e+02 -2.63490e+00 -1.29865e-01
-1.60100e+02 -2.63360e+00 -1.29836e-01
-1.60090e+02 -2.63230e+00 -1.29807e-01
-1.60080e+02 -2.63100e+00 -1.29778e-01
-1.60070e+02 -2.62971e+00 -1.29749e-01
-1.60060e+02 -2.62841e+00 -1.29720e-01
-1.60050e+02 -2.62711e+00 -1.29690e-01
-1.60040e+02 -2.62582e+00 -1.29661e-01
-1.60030e+02 -2.62452e+00 -1.29631e-01
-1.60020e+02 -2.62322e+00 -1.29602e-01
-1.60010e+02 -2.62193e+00 -1.29572e-01
-1.60000e+02 -2.62063e+00 -1.29542e-01
-1.59990e+02 -2.61934e+00 -1.29512e-01
-1.59980e+02 -2.61804e+00 -1.29482e-01
-1.59970e+02 -2.61675e+00 -1.29452e-01
-1.59960e+02 -2.61545e+00 -1.29422e-01
-1.59950e+02 -2.61416e+00 -1.29392e-01
-1.59940e+02 -2.61286e+00 -1.29362e-01
-1.59930e+02 -2.61157e+00 -1.29332e-01
-1.59920e+02 -2.61028e+00 -1.29301e-01
-1.59910e+02 -2.60898e+00 -1.29271e-01
-1.59900e+02 -2.60769e+00 -1.29240e-01
-1.59890e+02 -2.60640e+00 -1.29209e-01
-1.59880e+02 -2.60511e+00 -1.29178e-01
-1.59870e+02 -2.60382e+00 -1.29148e-01
-1.59860e+02 -2.60253e+00 -1.29117e-01
-1.59850e+02 -2.60123e+00 -1.29086e-01
-1.59840e+02 -2.59994e+00 -1.29055e-01
-1.59830e+02 -2.59865e+00 -1.29023e-01
-1.59820e+02 -2.59736e+00 -1.28992e-01
-1.59810e+02 -2.59607e+00 -1.28961e-01
-1.59800e+02 -2.59478e+00 -1.28929e-01
-1.59790e+02 -2.59349e+00 -1.28898e-01
-1.59780e+02 -2.59221e+00 -1.28866e-01
-1.59770e+02 -2.59092e+00 -1.28834e-01
-1.59760e+02 -2.58963e+00 -1.28803e-01
-1.59750e+02 -2.58834e+00 -1.28771e-01
-1.59740e+02 -2.58705e+00 -1.28739e-01
-1.59730e+02 -2.58577e+00 -1.28707e-01
-1.59720e+02 -2.58448e+00 -1.28675e-01
-1.59710e+02 -2.58319e+00 -1.28643e-01
-1.59700e+02 -2.58191e+00 -1.28610e-01
-1.59690e+02 -2.58062e+00 -1.28578e-01
-1.59680e+02 -2.57934e+00 -1.28546e-01
-1.59670e+02 -2.57805e+00 -1.28513e-01
-1.59660e+02 -2.57676e+00 -1.28480e-01
-1.59650e+02 -2.57548e+00 -1.28448e-01
-1.59640e+02 -2.57420e+00 -1.28415e-01
-1.59630e+02 -2.57291e+00 -1.28382e-01
-1.59620e+02 -2.57163e+00 -1.28349e-01
-1.59610e+02 -2.57035e+00 -1.28316e-01
-1.59600e+02 -2.56906e+00 -1.28283e-01
-1.59590e+02 -2.56778e+00 -1.28250e-01
-1.59580e+02 -2.56650e+00 -1.28217e-01
-1.59570e+02 -2.56522e+00 -1.28183e-01
-1.59560e+02 -2.56393e+00 -1.28150e-01
-1.59550e+02 -2.56265e+00 -1.28116e-01
-1.59540e+02 -2.56137e+00 -1.28083e-01
-1.59530e+02 -2.56009e+00 -1.28049e-01
-1.59520e+02 -2.55881e+00 -1.28015e-01
-1.59510e+02 -2.55753e+00 -1.27982e-01
-1.59500e+02 -2.55625e+00 -1.27948e-01
-1.59490e+02 -2.55497e+00 -1.27914e-01
-1.59480e+02 -2.55369e+00 -1.27880e-01
-1.59470e+02 -2.55241e+00 -1.27845e-01
-1.59460e+02 -2.55114e+00 -1.27811e-01
-1.59450e+02 -2.54986e+00 -1.27777e-01
-1.59440e+02 -2.54858e+00 -1.27742e-01
-1.59430e+02 -2.54730e+00 -1.27708e-01
-1.59420e+02 -2.54603e+00 -1.27673e-01
-1.59410e+02 -2.54475e+00 -1.27639e-01
-1.59400e+02 -2.54347e+00 -1.27604e-01
-1.59390e+02 -2.54220e+00 -1.27569e-01
-1.59380e+02 -2.54092e+00 -1.27534e-01
-1.59370e+02 -2.53965e+00 -1.27499e-01
-1.59360e+02 -2.53837e+00 -1.27464e-01
-1.59350e+02 -2.53710e+00 -1.27429e-01
-1.59340e+02 -2.53582e+00 -1.27394e-01
-1.59330e+02 -2.53455e+00 -1.27358e-01
-1.59320e+02 -2.53328e+00 -1.27323e-01
-1.59310e+02 -2.53200e+00 -1.27288e-01
-1.59300e+02 -2.53073e+00 -1.27252e-01
-1.59290e+02 -2.52946e+00 -1.27216e-01
-1.59280e+02 -2.52819e+00 -1.27181e-01
-1.59270e+02 -2.52691e+00 -1.27145e-01
-1.59260e+02 -2.52564e+00 -1.27109e-01
-1.59250e+02 -2.52437e+00 -1.27073e-01
-1.59240e+02 -2.52310e+00 -1.27037e-01
-1.59230e+02 -2.52183e+00 -1.27001e-01
-1.59220e+02 -2.52056e+00 -1.26964e-01
-1.59210e+02 -2.51929e+00 -1.26928e-01
-1.59200e+02 -2.51802e+00 -1.26892e-01
-1.59190e+02 -2.51675e+00 -1.26855e-01
-1.59180e+02 -2.51549e+00 -1.26819e-01
-1.59170e+02 -2.51422e+00 -1.26782e-01
-1.59160e+02 -2.51295e+00 -1.26745e-01
-1.59150e+02 -2.51168e+00 -1.26708e-01
-1.59140e+02 -2.51042e+00 -1.26672e-01
-1.59130e+02 -2.50915e+00 -1.26635e-01
-1.59120e+02 -2.50788e+00 -1.26598e-01
-1.59110e+02 -2.50662e+00 -1.26560e-01
-1.59100e+02 -2.50535e+00 -1.26523e-01
-1.59090e+02 -2.50409e+00 -1.26486e-01
-1.59080e+02 -2.50282e+00 -1.26448e-01
-1.59070e+02 -2.50156e+00 -1.26411e-01
-1.59060e+02 -2.50029e+00 -1.26373e-01
-1.59050e+02 -2.49903e+00 -1.26336e-01
-1.59040e+02 -2.49777e+00 -1.26298e-01
-1.59030e+02 -2.49650e+00 -1.26260e-01
-1.59020e+02 -2.49524e+00 -1.26222e-01
-1.59010e+02 -2.49398e+00 -1.26184e-01
-1.59000e+02 -2.49272e+00 -1.26146e-01
-1.58990e+02 -2.49146e+00 -1.26108e-01
-1.58980e+02 -2.49020e+00 -1.26070e-01
-1.58970e+02 -2.48894e+00 -1.26032e-01
-1.58960e+02 -2.48768e+00 -1.25993e-01
-1.58950e+02 -2.48642e+00 -1.25955e-01
-1.58940e+02 -2.48516e+00 -1.25916e-01
-1.58930e+02 -2.48390e+00 -1.25878e-01
-1.58920e+02 -2.48264e+00 -1.25839e-01
-1.58910e+02 -2.48138e+00 -1.25800e-01
-1.58900e+02 -2.48012e+00 -1.25761e-01
-1.58890e+02 -2.47887e+00 -1.25722e-01
-1.58880e+02 -2.47761e+00 -1.25683e-01
-1.58870e+02 -2.47635e+00 -1.25644e-01
-1.58860e+02 -2.47510e+00 -1.25605e-01
-1.58850e+02 -2.47384e+00 -1.25566e-01
-1.58840e+02 -2.47258e+00 -1.25526e-01
-1.58830e+02 -2.47133e+00 -1.25487e-01
-1.58820e+02 -2.47007e+00 -1.25447e-01
-1.58810e+02 -2.46882e+00 -1.25408e-01
-1.58800e+02 -2.46757e+00 -1.25368e-01
-1.58790e+02 -2.46631e+00 -1.25328e-01
-1.58780e+02 -2.46506e+00 -1.25288e-01
-1.58770e+02 -2.46381e+00 -1.25248e-01
-1.58760e+02 -2.46255e+00 -1.25208e-01
-1.58750e+02 -2.46130e+00 -1.25168e-01
-1.58740e+02 -2.46005e+00 -1.25128e-01
-1.58730e+02 -2.45880e+00 -1.25088e-01
-1.58720e+02 -2.45755e+00 -1.25047e-01
-1.58710e+02 -2.45630e+00 -1.25007e-01
-1.58700e+02 -2.45505e+00 -1.24966e-01
-1.58690e+02 -2.45380e+00 -1.24926e-01
-1.58680e+02 -2.45255e+00 -1.24885e-01
-1.58670e+02 -2.45130e+00 -1.24844e-01
-1.58660e+02 -2.45005e+00 -1.24803e-01
-1.58650e+02 -2.44881e+00 -1.24763e-01
-1.58640e+02 -2.44756e+00 -1.24722e-01
-1.58630e+02 -2.44631e+00 -1.24680e-01
-1.58620e+02 -2.44507e+00 -1.24639e-01
-1.58610e+02 -2.44382e+00 -1.24598e-01
-1.58600e+02 -2.44257e+00 -1.24557e-01
-1.58590e+02 -2.44133e+00 -1.24515e-01
-1.58580e+02 -2.44008e+00 -1.24474e-01
-1.58570e+02 -2.43884e+00 -1.24432e-01
-1.58560e+02 -2.43759e+00 -1.24390e-01
-1.58550e+02 -2.43635e+00 -1.24349e-01
-1.58540e+02 -2.43511e+00 -1.24307e-01
-1.58530e+02 -2.43386e+00 -1.24265e-01
-1.58520e+02 -2.43262e+00 -1.24223e-01
-1.58510e+02 -2.43138e+00 -1.24181e-01
-1.58500e+02 -2.43014e+00 -1.24138e-01
-1.58490e+02 -2.42890e+00 -1.24096e-01
-1.58480e+02 -2.42766e+00 -1.24054e-01
-1.58470e+02 -2.42642e+00 -1.24011e-01
-1.58460e+02 -2.42518e+00 -1.23969e-01
-1.58450e+02 -2.42394e+00 -1.23926e-01
-1.58440e+02 -2.42270e+00 -1.23884e-01
-1.58430e+02 -2.42146e+00 -1.23841e-01
-1.58420e+02 -2.42022e+00 -1.23798e-01
-1.58410e+02 -2.41898e+00 -1.23755e-01
-1.58400e+02 -2.41775e+00 -1.23712e-01
-1.58390e+02 -2.41651e+00 -1.23669e-01
-1.58380e+02 -2.41527e+00 -1.23626e-01
-1.58370e+02 -2.41404e+00 -1.23583e-01
-1.58360e+02 -2.41280e+00 -1.23539e-01
-1.58350e+02 -2.41157e+00 -1.23496e-01
-1.58340e+02 -2.41033e+00 -1.23452e-01
-1.58330e+02 -2.40910e+00 -1.23409e-01
-1.58320e+02 -2.40786e+00 -1.23365e-01
-1.58310e+02 -2.40663e+00 -1.23321e-01
-1.58300e+02 -2.40540e+00 -1.23277e-01
-1.58290e+02 -2.40416e+00 -1.23234e-01
-1.58280e+02 -2.40293e+00 -1.23190e-01
-1.58270e+02 -2.40170e+00 -1.23145e-01
-1.58260e+02 -2.40047e+00 -1.23101e-01
-1.58250e+02 -2.39924e+00 -1.23057e-01
-1.58240e+02 -2.39801e+00 -1.23013e-01
-1.58230e+02 -2.39678e+00 -1.22968e-01
-1.58220e+02 -2.39555e+00 -1.22924e-01
-1.58210e+02 -2.39432e+00 -1.22879e-01
-1.58200e+02 -2.39309e+00 -1.22835e-01
-1.58190e+02 -2.39186e+00 -1.22790e-01
-1.58180e+02 -2.39063e+00 -1.22745e-01
-1.58170e+02 -2.38941e+00 -1.22700e-01
-1.58160e+02 -2.38818e+00 -1.22655e-01
-1.58150e+02 -2.38695e+00 -1.22610e-01
-1.58140e+02 -2.38573e+00 -1.22565e-01
-1.58130e+02 -2.38450e+00 -1.22520e-01
-1.58120e+02 -2.38328e+00 -1.22474e-01
-1.58110e+02 -2.38205e+00 -1.22429e-01
-1.58100e+02 -2.38083e+00 -1.22383e-01
-1.58090e+02 -2.37961e+00 -1.22338e-01
-1.58080e+02 -2.37838e+00 -1.22292e-01
-1.58070e+02 -2.37716e+00 -1.22246e-01
-1.58060e+02 -2.37594e+00 -1.22201e-01
-1.58050e+02 -2.37472e+00 -1.22155e-01
-1.58040e+02 -2.37349e+00 -1.22109e-01
-1.58030e+02 -2.37227e+00 -1.22063e-01
-1.58020e+02 -2.37105e+00 -1.22016e-01
-1.58010e+02 -2.36983e+00 -1.21970e-01
-1.58000e+02 -2.36861e+00 -1.21924e-01
-1.57990e+02 -2.36740e+00 -1.21878e-01
-1.57980e+02 -2.36618e+00 -1.21831e-01
-1.57970e+02 -2.36496e+00 -1.21784e-01
-1.57960e+02 -2.36374e+00 -1.21738e-01
-1.57950e+02 -2.36252e+00 -1.21691e-01
-1.57940e+02 -2.36131e+00 -1.21644e-01
-1.57930e+02 -2.36009e+00 -1.21597e-01
-1.57920e+02 -2.35888e+00 -1.21550e-01
-1.57910e+02 -2.35766e+00 -1.21503e-01
-1.57900e+02 -2.35645e+00 -1.21456e-01
-1.57890e+02 -2.35523e+00 -1.21409e-01
-1.57880e+02 -2.35402e+00 -1.21362e-01
-1.57870e+02 -2.35280e+00 -1.21314e-01
-1.57860e+02 -2.35159e+00 -1.21267e-01
-1.57850e+02 -2.35038e+00 -1.21219e-01
-1.57840e+02 -2.34917e+00 -1.21172e-01
-1.57830e+02 -2.34795e+00 -1.21124e-01
-1.57820e+02 -2.34674e+00 -1.21076e-01
-1.57810e+02 -2.34553e+00 -1.21028e-01
-1.57800e+02 -2.34432e+00 -1.20980e-01
-1.57790e+02 -2.34311e+00 -1.20932e-01
-1.57780e+02 -2.34190e+00 -1.20884e-01
-1.57770e+02 -2.34070e+00 -1.20836e-01
-1.57760e+02 -2.33949e+00 -1.20788e-01
-1.57750e+02 -2.33828e+00 -1.20739e-01
-1.57740e+02 -2.33707e+00 -1.20691e-01
-1.57730e+02 -2.33587e+00 -1.20642e-01
-1.57720e+02 -2.33466e+00 -1.20594e-01
-1.57710e+02 -2.33345e+00 -1.20545e-01
-1.57700e+02 -2.33225e+00 -1.20496e-01
-1.57690e+02 -2.33104e+00 -1.20447e-01
-1.57680e+02 -2.32984e+00 -1.20398e-01
-1.57670e+02 -2.32864e+00 -1.20349e-01
-1.57660e+02 -2.32743e+00 -1.20300e-01
-1.57650e+02 -2.32623e+00 -1.20251e-01
-1.57640e+02 -2.32503e+00 -1.20202e-01
-1.57630e+02 -2.32383e+00 -1.20152e-01
-1.57620e+02 -2.32263e+00 -1.20103e-01
-1.57610e+02 -2.32142e+00 -1.20053e-01
-1.57600e+02 -2.32022e+00 -1.20004e-01
-1.57590e+02 -2.31902e+00 -1.19954e-01
-1.57580e+02 -2.31783e+00 -1.19904e-01
-1.57570e+02 -2.31663e+00 -1.19854e-01
-1.57560e+02 -2.31543e+00 -1.19804e-01
-1.57550e+02 -2.31423e+00 -1.19754e-01
-1.57540e+02 -2.31303e+00 -1.19704e-01
-1.57530e+02 -2.31184e+00 -1.19654e-01
-1.57520e+02 -2.31064e+00 -1.19604e-01
-1.57510e+02 -2.30944e+00 -1.19553e-01
-1.57500e+02 -2.30825e+00 -1.19503e-01
-1.57490e+02 -2.30705e+00 -1.19452e-01
-1.57480e+02 -2.30586e+00 -1.19402e-01
-1.57470e+02 -2.30467e+00 -1.19351e-01
-1.57460e+02 -2.30347e+00 -1.19300e-01
-1.57450e+02 -2.30228e+00 -1.19249e-01
-1.57440e+02 -2.30109e+00 -1.19198e-01
-1.57430e+02 -2.29990e+00 -1.19147e-01
-1.57420e+02 -2.29870e+00 -1.19096e-01
-1.57410e+02 -2.29751e+00 -1.19045e-01
-1.57400e+02 -2.29632e+00 -1.18994e-01
-1.57390e+02 -2.29513e+00 -1.18942e-01
-1.57380e+02 -2.29395e+00 -1.18891e-01
-1.57370e+02 -2.29276e+00 -1.18839e-01
-1.57360e+02 -2.29157e+00 -1.18788e-01
-1.57350e+02 -2.29038e+00 -1.18736e-01
-1.57340e+02 -2.28919e+00 -1.18684e-01
-1.57330e+02 -2.28801e+00 -1.18632e-01
-1.57320e+02 -2.28682e+00 -1.18581e-01
-1.57310e+02 -2.28564e+00 -1.18529e-01
-1.57300e+02 -2.28445e+00 -1.18476e-01
-1.57290e+02 -2.28327e+00 -1.18424e-01
-1.57280e+02 -2.28208e+00 -1.18372e-01
-1.57270e+02 -2.28090e+00 -1.18320e-01
-1.57260e+02 -2.27972e+00 -1.18267e-01
-1.57250e+02 -2.27853e+00 -1.18215e-01
-1.57240e+02 -2.27735e+00 -1.18162e-01
-1.57230e+02 -2.27617e+00 -1.18109e-01
-1.57220e+02 -2.27499e+00 -1.18057e-01
-1.57210e+02 -2.27381e+00 -1.18004e-01
-1.57200e+02 -2.27263e+00 -1.17951e-01
-1.57190e+02 -2.27145e+00 -1.17898e-01
-1.57180e+02 -2.27027e+00 -1.17845e-01
-1.57170e+02 -2.26909e+00 -1.17792e-01
-1.57160e+02 -2.26792e+00 -1.17738e-01
-1.57150e+02 -2.26674e+00 -1.17685e-01
-1.57140e+02 -2.26556e+00 -1.17632e-01
-1.57130e+02 -2.26439e+00 -1.17578e-01
-1.57120e+02 -2.26321e+00 -1.17524e-01
-1.57110e+02 -2.26204e+00 -1.17471e-01
-1.57100e+02 -2.26086e+00 -1.17417e-01
-1.57090e+02 -2.25969e+00 -1.17363e-01
-1.57080e+02 -2.25851e+00 -1.17309e-01
-1.57070e+02 -2.25734e+00 -1.17255e-01
-1.57060e+02 -2.25617e+00 -1.17201e-01
-1.57050e+02 -2.25500e+00 -1.17147e-01
-1.57040e+02 -2.25383e+00 -1.17093e-01
-1.57030e+02 -2.25265e+00 -1.17038e-01
-1.57020e+02 -2.25148e+00 -1.16984e-01
-1.57010e+02 -2.25031e+00 -1.16929e-01
-1.57000e+02 -2.24915e+00 -1.16875e-01
-1.56990e+02 -2.24798e+00 -1.16820e-01
-1.56980e+02 -2.24681e+00 -1.16766e-01
-1.56970e+02 -2.24564e+00 -1.16711e-01
-1.56960e+02 -2.24448e+00 -1.16656e-01
-1.56950e+02 -2.24331e+00 -1.16601e-01
-1.56940e+02 -2.24214e+00 -1.16546e-01
-1.56930e+02 -2.24098e+00 -1.16491e-01
-1.56920e+02 -2.23981e+00 -1.16435e-01
-1.56910e+02 -2.23865e+00 -1.16380e-01
-1.56900e+02 -2.23749e+00 -1.16325e-01
-1.56890e+02 -2.23632e+00 -1.16269e-01
-1.56880e+02 -2.23516e+00 -1.16213e-01
-1.56870e+02 -2.23400e+00 -1.16158e-01
-1.56860e+02 -2.23284e+00 -1.16102e-01
-1.56850e+02 -2.23168e+00 -1.16046e-01
-1.56840e+02 -2.23052e+00 -1.15990e-01
-1.56830e+02 -2.22936e+00 -1.15934e-01
-1.56820e+02 -2.22820e+00 -1.15878e-01
-1.56810e+02 -2.22704e+00 -1.15822e-01
-1.56800e+02 -2.22588e+00 -1.15766e-01
-1.56790e+02 -2.22472e+00 -1.15710e-01
-1.56780e+02 -2.22357e+00 -1.15653e-01
-1.56770e+02 -2.22241e+00 -1.15597e-01
-1.56760e+02 -2.22126e+00 -1.15540e-01
-1.56750e+02 -2.22010e+00 -1.15484e-01
-1.56740e+02 -2.21895e+00 -1.15427e-01
-1.56730e+02 -2.21779e+00 -1.15370e-01
-1.56720e+02 -2.21664e+00 -1.15313e-01
-1.56710e+02 -2.21549e+00 -1.15256e-01
-1.56700e+02 -2.21433e+00 -1.15199e-01
-1.56690e+02 -2.21318e+00 -1.15142e-01
-1.56680e+02 -2.21203e+00 -1.15085e-01
-1.56670e+02 -2.21088e+00 -1.15027e-01
-1.56660e+02 -2.20973e+00 -1.14970e-01
-1.56650e+02 -2.20858e+00 -1.14912e-01
-1.56640e+02 -2.20743e+00 -1.14855e-01
-1.56630e+02 -2.20628e+00 -1.14797e-01
-1.56620e+02 -2.20514e+00 -1.14740e-01
-1.56610e+02 -2.20399e+00 -1.14682e-01
-1.56600e+02 -2.20284e+00 -1.14624e-01
-1.56590e+02 -2.20170e+00 -1.14566e-01
-1.56580e+02 -2.20055e+00 -1.14508e-01
-1.56570e+02 -2.19941e+00 -1.14450e-01
-1.56560e+02 -2.19826e+00 -1.14391e-01
-1.56550e+02 -2.19712e+00 -1.14333e-01
-1.56540e+02 -2.19597e+00 -1.14275e-01
-1.56530e+02 -2.19483e+00 -1.14216e-01
-1.56520e+02 -2.19369e+00 -1.14158e-01
-1.56510e+02 -2.19255e+00 -1.14099e-01
-1.56500e+02 -2.19141e+00 -1.14040e-01
-1.56490e+02 -2.19027e+00 -1.13982e-01
-1.56480e+02 -2.18913e+00 -1.13923e-01
-1.56470e+02 -2.18799e+00 -1.13864e-01
-1.56460e+02 -2.18685e+00 -1.13805e-01
-1.56450e+02 -2.18571e+00 -1.13746e-01
-1.56440e+02 -2.18458e+00 -1.13686e-01
-1.56430e+02 -2.18344e+00 -1.13627e-01
-1.56420e+02 -2.18230e+00 -1.13568e-01
-1.56410e+02 -2.18117e+00 -1.13508e-01
-1.56400e+02 -2.18003e+00 -1.13449e-01
-1.56390e+02 -2.17890e+00 -1.13389e-01
-1.56380e+02 -2.17777e+00 -1.13329e-01
-1.56370e+02 -2.17663e+00 -1.13270e-01
-1.56360e+02 -2.17550e+00 -1.13210e-01
-1.56350e+02 -2.17437e+00 -1.13150e-01
-1.56340e+02 -2.17324e+00 -1.13090e-01
-1.56330e+02 -2.17211e+00 -1.13030e-01
-1.56320e+02 -2.17098e+00 -1.12969e-01
-1.56310e+02 -2.16985e+00 -1.12909e-01
-1.56300e+02 -2.16872e+00 -1.12849e-01
-1.56290e+02 -2.16759e+00 -1.12788e-01
-1.56280e+02 -2.16646e+00 -1.12728e-01
-1.56270e+02 -2.16534e+00 -1.12667e-01
-1.56260e+02 -2.16421e+00 -1.12607e-01
-1.56250e+02 -2.16308e+00 -1.12546e-01
-1.56240e+02 -2.16196e+00 -1.12485e-01
-1.56230e+02 -2.16083e+00 -1.12424e-01
-1.56220e+02 -2.15971e+00 -1.12363e-01
-1.56210e+02 -2.15859e+00 -1.12302e-01
-1.56200e+02 -2.15746e+00 -1.12241e-01
-1.56190e+02 -2.15634e+00 -1.12179e-01
-1.56180e+02 -2.15522e+00 -1.12118e-01
-1.56170e+02 -2.15410e+00 -1.12057e-01
-1.56160e+02 -2.15298e+00 -1.11995e-01
-1.56150e+02 -2.15186e+00 -1.11933e-01
-1.56140e+02 -2.15074e+00 -1.11872e-01
-1.56130e+02 -2.14962e+00 -1.11810e-01
-1.56120e+02 -2.14850e+00 -1.11748e-01
-1.56110e+02 -2.14739e+00 -1.11686e-01
-1.56100e+02 -2.14627e+00 -1.11624e-01
-1.56090e+02 -2.14516e+00 -1.11562e-01
-1.56080e+02 -2.14404e+00 -1.11500e-01
-1.56070e+02 -2.14293e+00 -1.11438e-01
-1.56060e+02 -2.14181e+00 -1.11375e-01
-1.56050e+02 -2.14070e+00 -1.11313e-01
-1.56040e+02 -2.13958e+00 -1.11250e-01
-1.56030e+02 -2.13847e+00 -1.11188e-01
-1.56020e+02 -2.13736e+00 -1.11125e-01
-1.56010e+02 -2.13625e+00 -1.11062e-01
-1.56000e+02 -2.13514e+00 -1.10999e-01
-1.55990e+02 -2.13403e+00 -1.10936e-01
-1.55980e+02 -2.13292e+00 -1.10873e-01
-1.55970e+02 -2.13181e+00 -1.10810e-01
-1.55960e+02 -2.13070e+00 -1.10747e-01
-1.55950e+02 -2.12960e+00 -1.10684e-01
-1.55940e+02 -2.12849e+00 -1.10621e-01
-1.55930e+02 -2.12739e+00 -1.10557e-01
-1.55920e+02 -2.12628e+00 -1.10494e-01
-1.55910e+02 -2.12518e+00 -1.10430e-01
-1.55900e+02 -2.12407e+00 -1.10366e-01
-1.55890e+02 -2.12297e+00 -1.10303e-01
-1.55880e+02 -2.12187e+00 -1.10239e-01
-1.55870e+02 -2.12076e+00 -1.10175e-01
-1.55860e+02 -2.11966e+00 -1.10111e-01
-1.55850e+02 -2.11856e+00 -1.10047e-01
-1.55840e+02 -2.11746e+00 -1.09983e-01
-1.55830e+02 -2.11636e+00 -1.09918e-01
-1.55820e+02 -2.11526e+00 -1.09854e-01
-1.55810e+02 -2.11416e+00 -1.09790e-01
-1.55800e+02 -2.11307e+00 -1.09725e-01
-1.55790e+02 -2.11197e+00 -1.09660e-01
-1.55780e+02 -2.11087e+00 -1.09596e-01
-1.55770e+02 -2.10978e+00 -1.09531e-01
-1.55760e+02 -2.10868e+00 -1.09466e-01
-1.55750e+02 -2.10759e+00 -1.09401e-01
-1.55740e+02 -2.10650e+00 -1.09336e-01
-1.55730e+02 -2.10540e+00 -1.09271e-01
-1.55720e+02 -2.10431e+00 -1.09206e-01
-1.55710e+02 -2.10322e+00 -1.09141e-01
-1.55700e+02 -2.10213e+00 -1.09075e-01
-1.55690e+02 -2.10104e+00 -1.09010e-01
-1.55680e+02 -2.09995e+00 -1.08945e-01
-1.55670e+02 -2.09886e+00 -1.08879e-01
-1.55660e+02 -2.09777e+00 -1.08813e-01
-1.55650e+02 -2.09668e+00 -1.08748e-01
-1.55640e+02 -2.09559e+00 -1.08682e-01
-1.55630e+02 -2.09451e+00 -1.08616e-01
-1.55620e+02 -2.09342e+00 -1.08550e-01
-1.55610e+02 -2.09234e+00 -1.08484e-01
-1.55600e+02 -2.09125e+00 -1.08418e-01
-1.55590e+02 -2.09017e+00 -1.08351e-01
-1.55580e+02 -2.08909e+00 -1.08285e-01
-1.55570e+02 -2.08800e+00 -1.08219e-01
-1.55560e+02 -2.08692e+00 -1.08152e-01
-1.55550e+02 -2.08584e+00 -1.08086e-01
-1.55540e+02 -2.08476e+00 -1.08019e-01
-1.55530e+02 -2.08368e+00 -1.07952e-01
-1.55520e+02 -2.08260e+00 -1.07885e-01
-1.55510e+02 -2.08152e+00 -1.07819e-01
-1.55500e+02 -2.08044e+00 -1.07752e-01
-1.55490e+02 -2.07937e+00 -1.07685e-01
-1.55480e+02 -2.07829e+00 -1.07617e-01
-1.55470e+02 -2.07721e+00 -1.07550e-01
-1.55460e+02 -2.07614e+00 -1.07483e-01
-1.55450e+02 -2.07506e+00 -1.07415e-01
-1.55440e+02 -2.07399e+00 -1.07348e-01
-1.55430e+02 -2.07292e+00 -1.07280e-01
-1.55420e+02 -2.07184e+00 -1.07213e-01
-1.55410e+02 -2.07077e+00 -1.07145e-01
-1.55400e+02 -2.06970e+00 -1.07077e-01
-1.55390e+02 -2.06863e+00 -1.07009e-01
-1.55380e+02 -2.06756e+00 -1.06941e-01
-1.55370e+02 -2.06649e+00 -1.06873e-01
-1.55360e+02 -2.06542e+00 -1.06805e-01
-1.55350e+02 -2.06436e+00 -1.06737e-01
-1.55340e+02 -2.06329e+00 -1.06669e-01
-1.55330e+02 -2.06222e+00 -1.06600e-01
-1.55320e+02 -2.06116e+00 -1.06532e-01
-1.55310e+02 -2.06009e+00 -1.06463e-01
-1.55300e+02 -2.05903e+00 -1.06395e-01
-1.55290e+02 -2.05796e+00 -1.06326e-01
-1.55280e+02 -2.05690e+00 -1.06257e-01
-1.55270e+02 -2.05584e+00 -1.06188e-01
-1.55260e+02 -2.05478e+00 -1.06119e-01
-1.55250e+02 -2.05372e+00 -1.06050e-01
-1.55240e+02 -2.05266e+00 -1.05981e-01
-1.55230e+02 -2.05160e+00 -1.05912e-01
-1.55220e+02 -2.05054e+00 -1.05843e-01
-1.55210e+02 -2.04948e+00 -1.05773e-01
-1.55200e+02 -2.04842e+00 -1.05704e-01
-1.55190e+02 -2.04737e+00 -1.05634e-01
-1.55180e+02 -2.04631e+00 -1.05565e-01
-1.55170e+02 -2.04526e+00 -1.05495e-01
-1.55160e+02 -2.04420e+00 -1.05425e-01
-1.55150e+02 -2.04315e+00 -1.05355e-01
-1.55140e+02 -2.04209e+00 -1.05285e-01
-1.55130e+02 -2.04104e+00 -1.05215e-01
-1.55120e+02 -2.03999e+00 -1.05145e-01
-1.55110e+02 -2.03894e+00 -1.05075e-01
-1.55100e+02 -2.03789e+00 -1.05005e-01
-1.55090e+02 -2.03684e+00 -1.04934e-01
-1.55080e+02 -2.03579e+00 -1.04864e-01
-1.55070e+02 -2.03474e+00 -1.04793e-01
-1.55060e+02 -2.03369e+00 -1.04723e-01
-1.55050e+02 -2.03265e+00 -1.04652e-01
-1.55040e+02 -2.03160e+00 -1.04581e-01
-1.55030e+02 -2.03055e+00 -1.04510e-01
-1.55020e+02 -2.02951e+00 -1.04439e-01
-1.55010e+02 -2.02847e+00 -1.04368e-01
-1.55000e+02 -2.02742e+00 -1.04297e-01
-1.54990e+02 -2.02638e+00 -1.04226e-01
-1.54980e+02 -2.02534e+00 -1.04155e-01
-1.54970e+02 -2.02430e+00 -1.04083e-01
-1.54960e+02 -2.02326e+00 -1.04012e-01
-1.54950e+02 -2.02222e+00 -1.03940e-01
-1.54940e+02 -2.02118e+00 -1.03869e-01
-1.54930e+02 -2.02014e+00 -1.03797e-01
-1.54920e+02 -2.01910e+00 -1.03725e-01
-1.54910e+02 -2.01806e+00 -1.03653e-01
-1.54900e+02 -2.01703e+00 -1.03582e-01
-1.54890e+02 -2.01599e+00 -1.03510e-01
-1.54880e+02 -2.01496e+00 -1.03437e-01
-1.54870e+02 -2.01392e+00 -1.03365e-01
-1.54860e+02 -2.01289e+00 -1.03293e-01
-1.54850e+02 -2.01186e+00 -1.03221e-01
-1.54840e+02 -2.01083e+00 -1.03148e-01
-1.54830e+02 -2.00980e+00 -1.03076e-01
-1.54820e+02 -2.00877e+00 -1.03003e-01
-1.54810e+02 -2.00774e+00 -1.02930e-01
-1.54800e+02 -2.00671e+00 -1.02858e-01
-1.54790e+02 -2.00568e+00 -1.02785e-01
-1.54780e+02 -2.00465e+00 -1.02712e-01
-1.54770e+02 -2.00362e+00 -1.02639e-01
-1.54760e+02 -2.00260e+00 -1.02566e-01
-1.54750e+02 -2.00157e+00 -1.02494e-01
-1.54740e+02 -2.00055e+00 -1.02421e-01
-1.54730e+02 -1.99952e+00 -1.02348e-01
-1.54720e+02 -1.99850e+00 -1.02275e-01
-1.54710e+02 -1.99748e+00 -1.02202e-01
-1.54700e+02 -1.99646e+00 -1.02129e-01
-1.54690e+02 -1.99544e+00 -1.02056e-01
-1.54680e+02 -1.99442e+00 -1.01984e-01
-1.54670e+02 -1.99340e+00 -1.01911e-01
-1.54660e+02 -1.99238e+00 -1.01838e-01
-1.54650e+02 -1.99136e+00 -1.01765e-01
-1.54640e+02 -1.99034e+00 -1.01692e-01
-1.54630e+02 -1.98933e+00 -1.01619e-01
-1.54620e+02 -1.98831e+00 -1.01546e-01
-1.54610e+02 -1.98730e+00 -1.01473e-01
-1.54600e+02 -1.98628e+00 -1.01401e-01
-1.54590e+02 -1.98527e+00 -1.01328e-01
-1.54580e+02 -1.98425e+00 -1.01255e-01
-1.54570e+02 -1.98324e+00 -1.01182e-01
-1.54560e+02 -1.98223e+00 -1.01109e-01
-1.54550e+02 -1.98122e+00 -1.01036e-01
-1.54540e+02 -1.98021e+00 -1.00963e-01
-1.54530e+02 -1.97920e+00 -1.00890e-01
-1.54520e+02 -1.97819e+00 -1.00817e-01
-1.54510e+02 -1.97718e+00 -1.00744e-01
-1.54500e+02 -1.97618e+00 -1.00671e-01
-1.54490e+02 -1.97517e+00 -1.00598e-01
-1.54480e+02 -1.97417e+00 -1.00525e-01
-1.54470e+02 -1.97316e+00 -1.00452e-01
-1.54460e+02 -1.97216e+00 -1.00379e-01
-1.54450e+02 -1.97115e+00 -1.00307e-01
-1.54440e+02 -1.97015e+00 -1.00234e-01
-1.54430e+02 -1.96915e+00 -1.00161e-01
-1.54420e+02 -1.96815e+00 -1.00088e-01
-1.54410e+02 -1.96715e+00 -1.00015e-01
-1.54400e+02 -1.96615e+00 -9.99416e-02
-1.54390e+02 -1.96515e+00 -9.98686e-02
-1.54380e+02 -1.96415e+00 -9.97956e-02
-1.54370e+02 -1.96315e+00 -9.97226e-02
-1.54360e+02 -1.96215e+00 -9.96496e-02
-1.54350e+02 -1.96116e+00 -9.95766e-02
-1.54340e+02 -1.96016e+00 -9.95036e-02
-1.54330e+02 -1.95917e+00 -9.94305e-02
-1.54320e+02 -1.95817e+00 -9.93575e-02
-1.54310e+02 -1.95718e+00 -9.92845e-02
-1.54300e+02 -1.95619e+00 -9.92115e-02
-1.54290e+02 -1.95520e+00 -9.91384e-02
-1.54280e+02 -1.95421e+00 -9.90654e-02
-1.54270e+02 -1.95322e+00 -9.89923e-02
-1.54260e+02 -1.95223e+00 -9.89193e-02
-1.54250e+02 -1.95124e+00 -9.88462e-02
-1.54240e+02 -1.95025e+00 -9.87731e-02
-1.54230e+02 -1.94926e+00 -9.87001e-02
-1.54220e+02 -1.94828e+00 -9.86270e-02
-1.54210e+02 -1.94729e+00 -9.85539e-02
-1.54200e+02 -1.94630e+00 -9.84808e-02
-1.54190e+02 -1.94532e+00 -9.84077e-02
-1.54180e+02 -1.94434e+00 -9.83346e-02
-1.54170e+02 -1.94335e+00 -9.82615e-02
-1.54160e+02 -1.94237e+00 -9.81884e-02
-1.54150e+02 -1.94139e+00 -9.81153e-02
-1.54140e+02 -1.94041e+00 -9.80422e-02
-1.54130e+02 -1.93943e+00 -9.79691e-02
-1.54120e+02 -1.93845e+00 -9.78960e-02
-1.54110e+02 -1.93747e+00 -9.78229e-02
-1.54100e+02 -1.93649e+00 -9.77497e-02
-1.54090e+02 -1.93552e+00 -9.76766e-02
-1.54080e+02 -1.93454e+00 -9.76035e-02
-1.54070e+02 -1.93356e+00 -9.75303e-02
-1.54060e+02 -1.93259e+00 -9.74572e-02
-1.54050e+02 -1.93161e+00 -9.73840e-02
-1.54040e+02 -1.93064e+00 -9.73109e-02
-1.54030e+02 -1.92967e+00 -9.72377e-02
-1.54020e+02 -1.92870e+00 -9.71645e-02
-1.54010e+02 -1.92772e+00 -9.70914e-02
-1.54000e+02 -1.92675e+00 -9.70182e-02
-1.53990e+02 -1.92578e+00 -9.69450e-02
-1.53980e+02 -1.92482e+00 -9.68718e-02
-1.53970e+02 -1.92385e+00 -9.67986e-02
-1.53960e+02 -1.92288e+00 -9.67254e-02
-1.53950e+02 -1.92191e+00 -9.66522e-02
-1.53940e+02 -1.92095e+00 -9.65790e-02
-1.53930e+02 -1.91998e+00 -9.65058e-02
-1.53920e+02 -1.91902e+00 -9.64326e-02
-1.53910e+02 -1.91805e+00 -9.63594e-02
-1.53900e+02 -1.91709e+00 -9.62862e-02
-1.53890e+02 -1.91613e+00 -9.62129e-02
-1.53880e+02 -1.91516e+00 -9.61397e-02
-1.53870e+02 -1.91420e+00 -9.60665e-02
-1.53860e+02 -1.91324e+00 -9.59932e-02
-1.53850e+02 -1.91228e+00 -9.59200e-02
-1.53840e+02 -1.91133e+00 -9.58467e-02
-1.53830e+02 -1.91037e+00 -9.57735e-02
-1.53820e+02 -1.90941e+00 -9.57002e-02
-1.53810e+02 -1.90845e+00 -9.56269e-02
-1.53800e+02 -1.90750e+00 -9.55537e-02
-1.53790e+02 -1.90654e+00 -9.54804e-02
-1.53780e+02 -1.90559e+00 -9.54071e-02
-1.53770e+02 -1.90463e+00 -9.53338e-02
-1.53760e+02 -1.90368e+00 -9.52605e-02
-1.53750e+02 -1.90273e+00 -9.51872e-02
-1.53740e+02 -1.90178e+00 -9.51139e-02
-1.53730e+02 -1.90083e+00 -9.50406e-02
-1.53720e+02 -1.89988e+00 -9.49673e-02
-1.53710e+02 -1.89893e+00 -9.48940e-02
-1.53700e+02 -1.89798e+00 -9.48207e-02
-1.53690e+02 -1.89703e+00 -9.47474e-02
-1.53680e+02 -1.89608e+00 -9.46741e-02
-1.53670e+02 -1.89514e+00 -9.46007e-02
-1.53660e+02 -1.89419e+00 -9.45274e-02
-1.53650e+02 -1.89325e+00 -9.44541e-02
-1.53640e+02 -1.89230e+00 -9.43807e-02
-1.53630e+02 -1.89136e+00 -9.43074e-02
-1.53620e+02 -1.89042e+00 -9.42340e-02
-1.53610e+02 -1.88947e+00 -9.41607e-02
-1.53600e+02 -1.88853e+00 -9.40873e-02
-1.53590e+02 -1.88759e+00 -9.40139e-02
-1.53580e+02 -1.88665e+00 -9.39406e-02
-1.53570e+02 -1.88571e+00 -9.38672e-02
-1.53560e+02 -1.88478e+00 -9.37938e-02
-1.53550e+02 -1.88384e+00 -9.37204e-02
-1.53540e+02 -1.88290e+00 -9.36470e-02
-1.53530e+02 -1.88196e+00 -9.35736e-02
-1.53520e+02 -1.88103e+00 -9.35002e-02
-1.53510e+02 -1.88009e+00 -9.34268e-02
-1.53500e+02 -1.87916e+00 -9.33534e-02
-1.53490e+02 -1.87823e+00 -9.32800e-02
-1.53480e+02 -1.87730e+00 -9.32066e-02
-1.53470e+02 -1.87636e+00 -9.31332e-02
-1.53460e+02 -1.87543e+00 -9.30597e-02
-1.53450e+02 -1.87450e+00 -9.29863e-02
-1.53440e+02 -1.87357e+00 -9.29129e-02
-1.53430e+02 -1.87264e+00 -9.28394e-02
-1.53420e+02 -1.87172e+00 -9.27660e-02
-1.53410e+02 -1.87079e+00 -9.26925e-02
-1.53400e+02 -1.86986e+00 -9.26191e-02
-1.53390e+02 -1.86894e+00 -9.25456e-02
-1.53380e+02 -1.86801e+00 -9.24721e-02
-1.53370e+02 -1.86709e+00 -9.23987e-02
-1.53360e+02 -1.86616e+00 -9.23252e-02
-1.53350e+02 -1.86524e+00 -9.22517e-02
-1.53340e+02 -1.86432e+00 -9.21782e-02
-1.53330e+02 -1.86340e+00 -9.21047e-02
-1.53320e+02 -1.86248e+00 -9.20312e-02
-1.53310e+02 -1.86156e+00 -9.19578e-02
-1.53300e+02 -1.86064e+00 -9.18842e-02
-1.53290e+02 -1.85972e+00 -9.18107e-02
-1.53280e+02 -1.85880e+00 -9.17372e-02
-1.53270e+02 -1.85788e+00 -9.16637e-02
-1.53260e+02 -1.85697e+00 -9.15902e-02
-1.53250e+02 -1.85605e+00 -9.15167e-02
-1.53240e+02 -1.85514e+00 -9.14431e-02
-1.53230e+02 -1.85422e+00 -9.13696e-02
-1.53220e+02 -1.85331e+00 -9.12961e-02
-1.53210e+02 -1.85240e+00 -9.12225e-02
-1.53200e+02 -1.85149e+00 -9.11490e-02
-1.53190e+02 -1.85057e+00 -9.10754e-02
-1.53180e+02 -1.84966e+00 -9.10019e-02
-1.53170e+02 -1.84875e+00 -9.09283e-02
-1.53160e+02 -1.84785e+00 -9.08547e-02
-1.53150e+02 -1.84694e+00 -9.07812e-02
-1.53140e+02 -1.84603e+00 -9.07076e-02
-1.53130e+02 -1.84512e+00 -9.06340e-02
-1.53120e+02 -1.84422e+00 -9.05604e-02
-1.53110e+02 -1.84331e+00 -9.04868e-02
-1.53100e+02 -1.84241e+00 -9.04132e-02
-1.53090e+02 -1.84150e+00 -9.03396e-02
-1.53080e+02 -1.84060e+00 -9.02660e-02
-1.53070e+02 -1.83970e+00 -9.01924e-02
-1.53060e+02 -1.83880e+00 -9.01188e-02
-1.53050e+02 -1.83790e+00 -9.00452e-02
-1.53040e+02 -1.83700e+00 -8.99716e-02
-1.53030e+02 -1.83610e+00 -8.98979e-02
-1.53020e+02 -1.83520e+00 -8.98243e-02
-1.53010e+02 -1.83430e+00 -8.97507e-02
-1.53000e+02 -1.83340e+00 -8.96770e-02
-1.52990e+02 -1.83251e+00 -8.96034e-02
-1.52980e+02 -1.83161e+00 -8.95297e-02
-1.52970e+02 -1.83072e+00 -8.94561e-02
-1.52960e+02 -1.82982e+00 -8.93824e-02
-1.52950e+02 -1.82893e+00 -8.93087e-02
-1.52940e+02 -1.82804e+00 -8.92351e-02
-1.52930e+02 -1.82714e+00 -8.91614e-02
-1.52920e+02 -1.82625e+00 -8.90877e-02
-1.52910e+02 -1.82536e+00 -8.90140e-02
-1.52900e+02 -1.82447e+00 -8.89403e-02
-1.52890e+02 -1.82358e+00 -8.88667e-02
-1.52880e+02 -1.82269e+00 -8.87930e-02
-1.52870e+02 -1.82181e+00 -8.87193e-02
-1.52860e+02 -1.82092e+00 -8.86455e-02
-1.52850e+02 -1.82003e+00 -8.85718e-02
-1.52840e+02 -1.81915e+00 -8.84981e-02
-1.52830e+02 -1.81826e+00 -8.84244e-02
-1.52820e+02 -1.81738e+00 -8.83507e-02
-1.52810e+02 -1.81650e+00 -8.82769e-02
-1.52800e+02 -1.81561e+00 -8.82032e-02
-1.52790e+02 -1.81473e+00 -8.81295e-02
-1.52780e+02 -1.81385e+00 -8.80557e-02
-1.52770e+02 -1.81297e+00 -8.79820e-02
-1.52760e+02 -1.81209e+00 -8.79082e-02
-1.52750e+02 -1.81121e+00 -8.78345e-02
-1.52740e+02 -1.81034e+00 -8.77607e-02
-1.52730e+02 -1.80946e+00 -8.76869e-02
-1.52720e+02 -1.80858e+00 -8.76132e-02
-1.52710e+02 -1.80771e+00 -8.75394e-02
-1.52700e+02 -1.80683e+00 -8.74656e-02
-1.52690e+02 -1.80596e+00 -8.73918e-02
-1.52680e+02 -1.80508e+00 -8.73180e-02
-1.52670e+02 -1.80421e+00 -8.72442e-02
-1.52660e+02 -1.80334e+00 -8.71704e-02
-1.52650e+02 -1.80247e+00 -8.70966e-02
-1.52640e+02 -1.80160e+00 -8.70228e-02
-1.52630e+02 -1.80073e+00 -8.69490e-02
-1.52620e+02 -1.79986e+00 -8.68752e-02
-1.52610e+02 -1.79899e+00 -8.68014e-02
-1.52600e+02 -1.79812e+00 -8.67275e-02
-1.52590e+02 -1.79725e+00 -8.66537e-02
-1.52580e+02 -1.79639e+00 -8.65799e-02
-1.52570e+02 -1.79552e+00 -8.65060e-02
-1.52560e+02 -1.79466e+00 -8.64322e-02
-1.52550e+02 -1.79379e+00 -8.63583e-02
-1.52540e+02 -1.79293e+00 -8.62845e-02
-1.52530e+02 -1.79207e+00 -8.62106e-02
-1.52520e+02 -1.79121e+00 -8.61367e-02
-1.52510e+02 -1.79035e+00 -8.60629e-02
-1.52500e+02 -1.78949e+00 -8.59890e-02
-1.52490e+02 -1.78863e+00 -8.59151e-02
-1.52480e+02 -1.78777e+00 -8.58412e-02
-1.52470e+02 -1.78691e+00 -8.57674e-02
-1.52460e+02 -1.78605e+00 -8.56935e-02
-1.52450e+02 -1.78520e+00 -8.56196e-02
-1.52440e+02 -1.78434e+00 -8.55457e-02
-1.52430e+02 -1.78348e+00 -8.54718e-02
-1.52420e+02 -1.78263e+00 -8.53978e-02
-1.52410e+02 -1.78178e+00 -8.53239e-02
-1.52400e+02 -1.78092e+00 -8.52500e-02
-1.52390e+02 -1.78007e+00 -8.51761e-02
-1.52380e+02 -1.77922e+00 -8.51022e-02
-1.52370e+02 -1.77837e+00 -8.50282e-02
-1.52360e+02 -1.77752e+00 -8.49543e-02
-1.52350e+02 -1.77667e+00 -8.48803e-02
-1.52340e+02 -1.77582e+00 -8.48064e-02
-1.52330e+02 -1.77497e+00 -8.47324e-02
-1.52320e+02 -1.77413e+00 -8.46585e-02
-1.52310e+02 -1.77328e+00 -8.45845e-02
-1.52300e+02 -1.77244e+00 -8.45105e-02
-1.52290e+02 -1.77159e+00 -8.44366e-02
-1.52280e+02 -1.77075e+00 -8.43626e-02
-1.52270e+02 -1.76990e+00 -8.42886e-02
-1.52260e+02 -1.76906e+00 -8.42146e-02
-1.52250e+02 -1.76822e+00 -8.41406e-02
-1.52240e+02 -1.76738e+00 -8.40666e-02
-1.52230e+02 -1.76654e+00 -8.39926e-02
-1.52220e+02 -1.76570e+00 -8.39186e-02
-1.52210e+02 -1.76486e+00 -8.38446e-02
-1.52200e+02 -1.76402e+00 -8.37706e-02
-1.52190e+02 -1.76318e+00 -8.36966e-02
-1.52180e+02 -1.76235e+00 -8.36226e-02
-1.52170e+02 -1.76151e+00 -8.35485e-02
-1.52160e+02 -1.76068e+00 -8.34745e-02
-1.52150e+02 -1.75984e+00 -8.34005e-02
-1.52140e+02 -1.75901e+00 -8.33264e-02
-1.52130e+02 -1.75818e+00 -8.32524e-02
-1.52120e+02 -1.75734e+00 -8.31783e-02
-1.52110e+02 -1.75651e+00 -8.31043e-02
-1.52100e+02 -1.75568e+00 -8.30302e-02
-1.52090e+02 -1.75485e+00 -8.29562e-02
-1.52080e+02 -1.75402e+00 -8.28821e-02
-1.52070e+02 -1.75319e+00 -8.28080e-02
-1.52060e+02 -1.75237e+00 -8.27339e-02
-1.52050e+02 -1.75154e+00 -8.26599e-02
-1.52040e+02 -1.75071e+00 -8.25858e-02
-1.52030e+02 -1.74989e+00 -8.25117e-02
-1.52020e+02 -1.74906e+00 -8.24376e-02
-1.52010e+02 -1.74824e+00 -8.23635e-02
-1.52000e+02 -1.74742e+00 -8.22894e-02
-1.51990e+02 -1.74659e+00 -8.22153e-02
-1.51980e+02 -1.74577e+00 -8.21411e-02
-1.51970e+02 -1.74495e+00 -8.20670e-02
-1.51960e+02 -1.74413e+00 -8.19929e-02
-1.51950e+02 -1.74331e+00 -8.19188e-02
-1.51940e+02 -1.74249e+00 -8.18446e-02
-1.51930e+02 -1.74167e+00 -8.17705e-02
-1.51920e+02 -1.74086e+00 -8.16963e-02
-1.51910e+02 -1.74004e+00 -8.16222e-02
-1.51900e+02 -1.73922e+00 -8.15480e-02
-1.51890e+02 -1.73841e+00 -8.14739e-02
-1.51880e+02 -1.73759e+00 -8.13997e-02
-1.51870e+02 -1.73678e+00 -8.13256e-02
-1.51860e+02 -1.73597e+00 -8.12514e-02
-1.51850e+02 -1.73516e+00 -8.11772e-02
-1.51840e+02 -1.73434e+00 -8.11030e-02
-1.51830e+02 -1.73353e+00 -8.10288e-02
-1.51820e+02 -1.73272e+00 -8.09546e-02
-1.51810e+02 -1.73191e+00 -8.08805e-02
-1.51800e+02 -1.73111e+00 -8.08063e-02
-1.51790e+02 -1.73030e+00 -8.07320e-02
-1.51780e+02 -1.72949e+00 -8.06578e-02
-1.51770e+02 -1.72869e+00 -8.05836e-02
-1.51760e+02 -1.72788e+00 -8.05094e-02
-1.51750e+02 -1.72708e+00 -8.04352e-02
-1.51740e+02 -1.72627e+00 -8.03610e-02
-1.51730e+02 -1.72547e+00 -8.02867e-02
-1.51720e+02 -1.72467e+00 -8.02125e-02
-1.51710e+02 -1.72386e+00 -8.01382e-02
-1.51700e+02 -1.72306e+00 -8.00640e-02
-1.51690e+02 -1.72226e+00 -7.99897e-02
-1.51680e+02 -1.72146e+00 -7.99155e-02
-1.51670e+02 -1.72066e+00 -7.98412e-02
-1.51660e+02 -1.71987e+00 -7.97670e-02
-1.51650e+02 -1.71907e+00 -7.96927e-02
-1.51640e+02 -1.71827e+00 -7.96184e-02
-1.51630e+02 -1.71748e+00 -7.95441e-02
-1.51620e+02 -1.71668e+00 -7.94699e-02
-1.51610e+02 -1.71589e+00 -7.93956e-02
-1.51600e+02 -1.71509e+00 -7.93213e-02
-1.51590e+02 -1.71430e+00 -7.92470e-02
-1.51580e+02 -1.71351e+00 -7.91727e-02
-1.51570e+02 -1.71272e+00 -7.90984e-02
-1.51560e+02 -1.71193e+00 -7.90241e-02
-1.51550e+02 -1.71114e+00 -7.89497e-02
-1.51540e+02 -1.71035e+00 -7.88754e-02
-1.51530e+02 -1.70956e+00 -7.88011e-02
-1.51520e+02 -1.70877e+00 -7.87268e-02
-1.51510e+02 -1.70798e+00 -7.86524e-02
-1.51500e+02 -1.70720e+00 -7.85781e-02
-1.51490e+02 -1.70641e+00 -7.85038e-02
-1.51480e+02 -1.70563e+00 -7.84294e-02
-1.51470e+02 -1.70484e+00 -7.83551e-02
-1.51460e+02 -1.70406e+00 -7.82807e-02
-1.51450e+02 -1.70328e+00 -7.82063e-02
-1.51440e+02 -1.70250e+00 -7.81320e-02
-1.51430e+02 -1.70172e+00 -7.80576e-02
-1.51420e+02 -1.70094e+00 -7.79832e-02
-1.51410e+02 -1.70016e+00 -7.79088e-02
-1.51400e+02 -1.69938e+00 -7.78345e-02
-1.51390e+02 -1.69860e+00 -7.77601e-02
-1.51380e+02 -1.69782e+00 -7.76857e-02
-1.51370e+02 -1.69705e+00 -7.76113e-02
-1.51360e+02 -1.69627e+00 -7.75369e-02
-1.51350e+02 -1.69550e+00 -7.74625e-02
-1.51340e+02 -1.69472e+00 -7.73880e-02
-1.51330e+02 -1.69395e+00 -7.73136e-02
-1.51320e+02 -1.69317e+00 -7.72392e-02
-1.51310e+02 -1.69240e+00 -7.71648e-02
-1.51300e+02 -1.69163e+00 -7.70903e-02
-1.51290e+02 -1.69086e+00 -7.70159e-02
-1.51280e+02 -1.69009e+00 -7.69415e-02
-1.51270e+02 -1.68932e+00 -7.68670e-02
-1.51260e+02 -1.68855e+00 -7.67926e-02
-1.51250e+02 -1.68779e+00 -7.67181e-02
-1.51240e+02 -1.68702e+00 -7.66436e-02
-1.51230e+02 -1.68625e+00 -7.65692e-02
-1.51220e+02 -1.68549e+00 -7.64947e-02
-1.51210e+02 -1.68472e+00 -7.64202e-02
-1.51200e+02 -1.68396e+00 -7.63458e-02
-1.51190e+02 -1.68320e+00 -7.62713e-02
-1.51180e+02 -1.68243e+00 -7.61968e-02
-1.51170e+02 -1.68167e+00 -7.61223e-02
-1.51160e+02 -1.68091e+00 -7.60478e-02
-1.51150e+02 -1.68015e+00 -7.59733e-02
-1.51140e+02 -1.67939e+00 -7.58988e-02
-1.51130e+02 -1.67863e+00 -7.58243e-02
-1.51120e+02 -1.67788e+00 -7.57498e-02
-1.51110e+02 -1.67712e+00 -7.56752e-02
-1.51100e+02 -1.67636e+00 -7.56007e-02
-1.51090e+02 -1.67561e+00 -7.55262e-02
-1.51080e+02 -1.67485e+00 -7.54517e-02
-1.51070e+02 -1.67410e+00 -7.53771e-02
-1.51060e+02 -1.67334e+00 -7.53026e-02
-1.51050e+02 -1.67259e+00 -7.52280e-02
-1.51040e+02 -1.67184e+00 -7.51535e-02
-1.51030e+02 -1.67109e+00 -7.50789e-02
-1.51020e+02 -1.67034e+00 -7.50043e-02
-1.51010e+02 -1.66959e+00 -7.49298e-02
-1.51000e+02 -1.66884e+00 -7.48552e-02
-1.50990e+02 -1.66809e+00 -7.47806e-02
-1.50980e+02 -1.66734e+00 -7.47061e-02
-1.50970e+02 -1.66660e+00 -7.46315e-02
-1.50960e+02 -1.66585e+00 -7.45569e-02
-1.50950e+02 -1.66511e+00 -7.44823e-02
-1.50940e+02 -1.66436e+00 -7.44077e-02
-1.50930e+02 -1.66362e+00 -7.43331e-02
-1.50920e+02 -1.66288e+00 -7.42585e-02
-1.50910e+02 -1.66213e+00 -7.41839e-02
-1.50900e+02 -1.66139e+00 -7.41092e-02
-1.50890e+02 -1.66065e+00 -7.40346e-02
-1.50880e+02 -1.65991e+00 -7.39600e-02
-1.50870e+02 -1.65917e+00 -7.38854e-02
-1.50860e+02 -1.65843e+00 -7.38107e-02
-1.50850e+02 -1.65770e+00 -7.37361e-02
-1.50840e+02 -1.65696e+00 -7.36614e-02
-1.50830e+02 -1.65622e+00 -7.35868e-02
-1.50820e+02 -1.65549e+00 -7.35121e-02
-1.50810e+02 -1.65475e+00 -7.34375e-02
-1.50800e+02 -1.65402e+00 -7.33628e-02
-1.50790e+02 -1.65328e+00 -7.32881e-02
-1.50780e+02 -1.65255e+00 -7.32135e-02
-1.50770e+02 -1.65182e+00 -7.31388e-02
-1.50760e+02 -1.65109e+00 -7.30641e-02
-1.50750e+02 -1.65036e+00 -7.29894e-02
-1.50740e+02 -1.64963e+00 -7.29147e-02
-1.50730e+02 -1.64890e+00 -7.28400e-02
-1.50720e+02 -1.64817e+00 -7.27653e-02
-1.50710e+02 -1.64745e+00 -7.26906e-02
-1.50700e+02 -1.64672e+00 -7.26159e-02
-1.50690e+02 -1.64599e+00 -7.25412e-02
-1.50680e+02 -1.64527e+00 -7.24665e-02
-1.50670e+02 -1.64454e+00 -7.23917e-02
-1.50660e+02 -1.64382e+00 -7.23170e-02
-1.50650e+02 -1.64310e+00 -7.22423e-02
-1.50640e+02 -1.64238e+00 -7.21675e-02
-1.50630e+02 -1.64165e+00 -7.20928e-02
-1.50620e+02 -1.64093e+00 -7.20180e-02
-1.50610e+02 -1.64021e+00 -7.19433e-02
-1.50600e+02 -1.63949e+00 -7.18685e-02
-1.50590e+02 -1.63878e+00 -7.17938e-02
-1.50580e+02 -1.63806e+00 -7.17190e-02
-1.50570e+02 -1.63734e+00 -7.16442e-02
-1.50560e+02 -1.63663e+00 -7.15694e-02
-1.50550e+02 -1.63591e+00 -7.14947e-02
-1.50540e+02 -1.63520e+00 -7.14199e-02
-1.50530e+02 -1.63448e+00 -7.13451e-02
-1.50520e+02 -1.63377e+00 -7.12703e-02
-1.50510e+02 -1.63306e+00 -7.11955e-02
-1.50500e+02 -1.63235e+00 -7.11207e-02
-1.50490e+02 -1.63163e+00 -7.10459e-02
-1.50480e+02 -1.63092e+00 -7.09711e-02
-1.50470e+02 -1.63022e+00 -7.08963e-02
-1.50460e+02 -1.62951e+00 -7.08214e-02
-1.50450e+02 -1.62880e+00 -7.07466e-02
-1.50440e+02 -1.62809e+00 -7.06718e-02
-1.50430e+02 -1.62739e+00 -7.05969e-02
-1.50420e+02 -1.62668e+00 -7.05221e-02
-1.50410e+02 -1.62597e+00 -7.04472e-02
-1.50400e+02 -1.62527e+00 -7.03724e-02
-1.50390e+02 -1.62457e+00 -7.02975e-02
-1.50380e+02 -1.62386e+00 -7.02227e-02
-1.50370e+02 -1.62316e+00 -7.01478e-02
-1.50360e+02 -1.62246e+00 -7.00729e-02
-1.50350e+02 -1.62176e+00 -6.99981e-02
-1.50340e+02 -1.62106e+00 -6.99232e-02
-1.50330e+02 -1.62036e+00 -6.98483e-02
-1.50320e+02 -1.61966e+00 -6.97734e-02
-1.50310e+02 -1.61897e+00 -6.96985e-02
-1.50300e+02 -1.61827e+00 -6.96236e-02
-1.50290e+02 -1.61757e+00 -6.95487e-02
-1.50280e+02 -1.61688e+00 -6.94738e-02
-1.50270e+02 -1.61619e+00 -6.93989e-02
-1.50260e+02 -1.61549e+00 -6.93240e-02
-1.50250e+02 -1.61480e+00 -6.92491e-02
-1.50240e+02 -1.61411e+00 -6.91741e-02
-1.50230e+02 -1.61342e+00 -6.90992e-02
-1.50220e+02 -1.61272e+00 -6.90243e-02
-1.50210e+02 -1.61204e+00 -6.89493e-02
-1.50200e+02 -1.61135e+00 -6.88744e-02
-1.50190e+02 -1.61066e+00 -6.87995e-02
-1.50180e+02 -1.60997e+00 -6.87245e-02
-1.50170e+02 -1.60928e+00 -6.86495e-02
-1.50160e+02 -1.60860e+00 -6.85746e-02
-1.50150e+02 -1.60791e+00 -6.84996e-02
-1.50140e+02 -1.60723e+00 -6.84246e-02
-1.50130e+02 -1.60654e+00 -6.83497e-02
-1.50120e+02 -1.60586e+00 -6.82747e-02
-1.50110e+02 -1.60518e+00 -6.81997e-02
-1.50100e+02 -1.60450e+00 -6.81247e-02
-1.50090e+02 -1.60382e+00 -6.80497e-02
-1.50080e+02 -1.60313e+00 -6.79747e-02
-1.50070e+02 -1.60246e+00 -6.78997e-02
-1.50060e+02 -1.60178e+00 -6.78247e-02
-1.50050e+02 -1.60110e+00 -6.77497e-02
-1.50040e+02 -1.60042e+00 -6.76747e-02
-1.50030e+02 -1.59975e+00 -6.75996e-02
-1.50020e+02 -1.59907e+00 -6.75246e-02
-1.50010e+02 -1.59840e+00 -6.74496e-02
-1.50000e+02 -1.59772e+00 -6.73746e-02
-1.49990e+02 -1.59705e+00 -6.72995e-02
-1.49980e+02 -1.59637e+00 -6.72245e-02
-1.49970e+02 -1.59570e+00 -6.71494e-02
-1.49960e+02 -1.59503e+00 -6.70744e-02
-1.49950e+02 -1.59436e+00 -6.69993e-02
-1.49940e+02 -1.59369e+00 -6.69242e-02
-1.49930e+02 -1.59302e+00 -6.68492e-02
-1.49920e+02 -1.59236e+00 -6.67741e-02
-1.49910e+02 -1.59169e+00 -6.66990e-02
-1.49900e+02 -1.59102e+00 -6.66239e-02
-1.49890e+02 -1.59036e+00 -6.65488e-02
-1.49880e+02 -1.58969e+00 -6.64737e-02
-1.49870e+02 -1.58903e+00 -6.63986e-02
-1.49860e+02 -1.58836e+00 -6.63235e-02
-1.49850e+02 -1.58770e+00 -6.62484e-02
-1.49840e+02 -1.58704e+00 -6.61733e-02
-1.49830e+02 -1.58638e+00 -6.60982e-02
-1.49820e+02 -1.58572e+00 -6.60231e-02
-1.49810e+02 -1.58506e+00 -6.59480e-02
-1.49800e+02 -1.58440e+00 -6.58728e-02
-1.49790e+02 -1.58374e+00 -6.57977e-02
-1.49780e+02 -1.58308e+00 -6.57226e-02
-1.49770e+02 -1.58242e+00 -6.56474e-02
-1.49760e+02 -1.58177e+00 -6.55723e-02
-1.49750e+02 -1.58111e+00 -6.54971e-02
-1.49740e+02 -1.58046e+00 -6.54220e-02
-1.49730e+02 -1.57980e+00 -6.53468e-02
-1.49720e+02 -1.57915e+00 -6.52716e-02
-1.49710e+02 -1.57850e+00 -6.51965e-02
-1.49700e+02 -1.57785e+00 -6.51213e-02
-1.49690e+02 -1.57720e+00 -6.50461e-02
-1.49680e+02 -1.57655e+00 -6.49709e-02
-1.49670e+02 -1.57590e+00 -6.48957e-02
-1.49660e+02 -1.57525e+00 -6.48205e-02
-1.49650e+02 -1.57460e+00 -6.47453e-02
-1.49640e+02 -1.57395e+00 -6.46701e-02
-1.49630e+02 -1.57331e+00 -6.45949e-02
-1.49620e+02 -1.57266e+00 -6.45197e-02
-1.49610e+02 -1.57202e+00 -6.44445e-02
-1.49600e+02 -1.57137e+00 -6.43693e-02
-1.49590e+02 -1.57073e+00 -6.42940e-02
-1.49580e+02 -1.57009e+00 -6.42188e-02
-1.49570e+02 -1.56944e+00 -6.41436e-02
-1.49560e+02 -1.56880e+00 -6.40683e-02
-1.49550e+02 -1.56816e+00 -6.39931e-02
-1.49540e+02 -1.56752e+00 -6.39178e-02
-1.49530e+02 -1.56688e+00 -6.38426e-02
-1.49520e+02 -1.56625e+00 -6.37673e-02
-1.49510e+02 -1.56561e+00 -6.36921e-02
-1.49500e+02 -1.56497e+00 -6.36168e-02
-1.49490e+02 -1.56434e+00 -6.35415e-02
-1.49480e+02 -1.56370e+00 -6.34662e-02
-1.49470e+02 -1.56307e+00 -6.33909e-02
-1.49460e+02 -1.56243e+00 -6.33157e-02
-1.49450e+02 -1.56180e+00 -6.32404e-02
-1.49440e+02 -1.56117e+00 -6.31651e-02
-1.49430e+02 -1.56054e+00 -6.30898e-02
-1.49420e+02 -1.55991e+00 -6.30145e-02
-1.49410e+02 -1.55928e+00 -6.29392e-02
-1.49400e+02 -1.55865e+00 -6.28638e-02
-1.49390e+02 -1.55802e+00 -6.27885e-02
-1.49380e+02 -1.55739e+00 -6.27132e-02
-1.49370e+02 -1.55677e+00 -6.26379e-02
-1.49360e+02 -1.55614e+00 -6.25625e-02
-1.49350e+02 -1.55551e+00 -6.24872e-02
-1.49340e+02 -1.55489e+00 -6.24118e-02
-1.49330e+02 -1.55427e+00 -6.23365e-02
-1.49320e+02 -1.55364e+00 -6.22611e-02
-1.49310e+02 -1.55302e+00 -6.21858e-02
-1.49300e+02 -1.55240e+00 -6.21104e-02
-1.49290e+02 -1.55178e+00 -6.20351e-02
-1.49280e+02 -1.55116e+00 -6.19597e-02
-1.49270e+02 -1.55054e+00 -6.18843e-02
-1.49260e+02 -1.54992e+00 -6.18089e-02
-1.49250e+02 -1.54930e+00 -6.17335e-02
-1.49240e+02 -1.54869e+00 -6.16582e-02
-1.49230e+02 -1.54807e+00 -6.15828e-02
-1.49220e+02 -1.54746e+00 -6.15074e-02
-1.49210e+02 -1.54684e+00 -6.14320e-02
-1.49200e+02 -1.54623e+00 -6.13565e-02
-1.49190e+02 -1.54561e+00 -6.12811e-02
-1.49180e+02 -1.54500e+00 -6.12057e-02
-1.49170e+02 -1.54439e+00 -6.11303e-02
-1.49160e+02 -1.54378e+00 -6.10549e-02
-1.49150e+02 -1.54317e+00 -6.09794e-02
-1.49140e+02 -1.54256e+00 -6.09040e-02
-1.49130e+02 -1.54195e+00 -6.08286e-02
-1.49120e+02 -1.54134e+00 -6.07531e-02
-1.49110e+02 -1.54074e+00 -6.06777e-02
-1.49100e+02 -1.54013e+00 -6.06022e-02
-1.49090e+02 -1.53952e+00 -6.05267e-02
-1.49080e+02 -1.53892e+00 -6.04513e-02
-1.49070e+02 -1.53831e+00 -6.03758e-02
-1.49060e+02 -1.53771e+00 -6.03003e-02
-1.49050e+02 -1.53711e+00 -6.02249e-02
-1.49040e+02 -1.53651e+00 -6.01494e-02
-1.49030e+02 -1.53590e+00 -6.00739e-02
-1.49020e+02 -1.53530e+00 -5.99984e-02
-1.49010e+02 -1.53470e+00 -5.99229e-02
-1.49000e+02 -1.53411e+00 -5.98474e-02
-1.48990e+02 -1.53351e+00 -5.97719e-02
-1.48980e+02 -1.53291e+00 -5.96964e-02
-1.48970e+02 -1.53231e+00 -5.96209e-02
-1.48960e+02 -1.53172e+00 -5.95453e-02
-1.48950e+02 -1.53112e+00 -5.94698e-02
-1.48940e+02 -1.53053e+00 -5.93943e-02
-1.48930e+02 -1.52994e+00 -5.93187e-02
-1.48920e+02 -1.52934e+00 -5.92432e-02
-1.48910e+02 -1.52875e+00 -5.91677e-02
-1.48900e+02 -1.52816e+00 -5.90921e-02
-1.48890e+02 -1.52757e+00 -5.90166e-02
-1.48880e+02 -1.52698e+00 -5.89410e-02
-1.48870e+02 -1.52639e+00 -5.88654e-02
-1.48860e+02 -1.52580e+00 -5.87899e-02
-1.48850e+02 -1.52521e+00 -5.87143e-02
-1.48840e+02 -1.52463e+00 -5.86387e-02
-1.48830e+02 -1.52404e+00 -5.85632e-02
-1.48820e+02 -1.52346e+00 -5.84876e-02
-1.48810e+02 -1.52287e+00 -5.84120e-02
-1.48800e+02 -1.52229e+00 -5.83364e-02
-1.48790e+02 -1.52170e+00 -5.82608e-02
-1.48780e+02 -1.52112e+00 -5.81852e-02
-1.48770e+02 -1.52054e+00 -5.81096e-02
-1.48760e+02 -1.51996e+00 -5.80340e-02
-1.48750e+02 -1.51938e+00 -5.79583e-02
-1.48740e+02 -1.51880e+00 -5.78827e-02
-1.48730e+02 -1.51822e+00 -5.78071e-02
-1.48720e+02 -1.51765e+00 -5.77315e-02
-1.48710e+02 -1.51707e+00 -5.76558e-02
-1.48700e+02 -1.51649e+00 -5.75802e-02
-1.48690e+02 -1.51592e+00 -5.75045e-02
-1.48680e+02 -1.51534e+00 -5.74289e-02
-1.48670e+02 -1.51477e+00 -5.73532e-02
-1.48660e+02 -1.51419e+00 -5.72776e-02
-1.48650e+02 -1.51362e+00 -5.72019e-02
-1.48640e+02 -1.51305e+00 -5.71262e-02
-1.48630e+02 -1.51248e+00 -5.70506e-02
-1.48620e+02 -1.51191e+00 -5.69749e-02
-1.48610e+02 -1.51134e+00 -5.68992e-02
-1.48600e+02 -1.51077e+00 -5.68235e-02
-1.48590e+02 -1.51020e+00 -5.67478e-02
-1.48580e+02 -1.50964e+00 -5.66721e-02
-1.48570e+02 -1.50907e+00 -5.65964e-02
-1.48560e+02 -1.50850e+00 -5.65207e-02
-1.48550e+02 -1.50794e+00 -5.64450e-02
-1.48540e+02 -1.50738e+00 -5.63693e-02
-1.48530e+02 -1.50681e+00 -5.62936e-02
-1.48520e+02 -1.50625e+00 -5.62178e-02
-1.48510e+02 -1.50569e+00 -5.61421e-02
-1.48500e+02 -1.50513e+00 -5.60664e-02
-1.48490e+02 -1.50457e+00 -5.59906e-02
-1.48480e+02 -1.50401e+00 -5.59149e-02
-1.48470e+02 -1.50345e+00 -5.58391e-02
-1.48460e+02 -1.50289e+00 -5.57634e-02
-1.48450e+02 -1.50233e+00 -5.56876e-02
-1.48440e+02 -1.50178e+00 -5.56119e-02
-1.48430e+02 -1.50122e+00 -5.55361e-02
-1.48420e+02 -1.50067e+00 -5.54603e-02
-1.48410e+02 -1.50011e+00 -5.53846e-02
-1.48400e+02 -1.49956e+00 -5.53088e-02
-1.48390e+02 -1.49901e+00 -5.52330e-02
-1.48380e+02 -1.49845e+00 -5.51572e-02
-1.48370e+02 -1.49790e+00 -5.50814e-02
-1.48360e+02 -1.49735e+00 -5.50056e-02
-1.48350e+02 -1.49680e+00 -5.49298e-02
-1.48340e+02 -1.49625e+00 -5.48540e-02
-1.48330e+02 -1.49571e+00 -5.47782e-02
-1.48320e+02 -1.49516e+00 -5.47024e-02
-1.48310e+02 -1.49461e+00 -5.46265e-02
-1.48300e+02 -1.49407e+00 -5.45507e-02
-1.48290e+02 -1.49352e+00 -5.44749e-02
-1.48280e+02 -1.49298e+00 -5.43990e-02
-1.48270e+02 -1.49243e+00 -5.43232e-02
-1.48260e+02 -1.49189e+00 -5.42474e-02
-1.48250e+02 -1.49135e+00 -5.41715e-02
-1.48240e+02 -1.49081e+00 -5.40957e-02
-1.48230e+02 -1.49027e+00 -5.40198e-02
-1.48220e+02 -1.48973e+00 -5.39439e-02
-1.48210e+02 -1.48919e+00 -5.38681e-02
-1.48200e+02 -1.48865e+00 -5.37922e-02
-1.48190e+02 -1.48811e+00 -5.37163e-02
-1.48180e+02 -1.48757e+00 -5.36404e-02
-1.48170e+02 -1.48704e+00 -5.35645e-02
-1.48160e+02 -1.48650e+00 -5.34886e-02
-1.48150e+02 -1.48597e+00 -5.34127e-02
-1.48140e+02 -1.48543e+00 -5.33368e-02
-1.48130e+02 -1.48490e+00 -5.32609e-02
-1.48120e+02 -1.48437e+00 -5.31850e-02
-1.48110e+02 -1.48384e+00 -5.31091e-02
-1.48100e+02 -1.48331e+00 -5.30332e-02
-1.48090e+02 -1.48278e+00 -5.29573e-02
-1.48080e+02 -1.48225e+00 -5.28813e-02
-1.48070e+02 -1.48172e+00 -5.28054e-02
-1.48060e+02 -1.48119e+00 -5.27295e-02
-1.48050e+02 -1.48066e+00 -5.26535e-02
-1.48040e+02 -1.48014e+00 -5.25776e-02
-1.48030e+02 -1.47961e+00 -5.25016e-02
-1.48020e+02 -1.47909e+00 -5.24257e-02
-1.48010e+02 -1.47856e+00 -5.23497e-02
-1.48000e+02 -1.47804e+00 -5.22737e-02
-1.47990e+02 -1.47752e+00 -5.21978e-02
-1.47980e+02 -1.47700e+00 -5.21218e-02
-1.47970e+02 -1.47648e+00 -5.20458e-02
-1.47960e+02 -1.47596e+00 -5.19698e-02
-1.47950e+02 -1.47544e+00 -5.18938e-02
-1.47940e+02 -1.47492e+00 -5.18178e-02
-1.47930e+02 -1.47440e+00 -5.17418e-02
-1.47920e+02 -1.47388e+00 -5.16658e-02
-1.47910e+02 -1.47337e+00 -5.15898e-02
-1.47900e+02 -1.47285e+00 -5.15138e-02
-1.47890e+02 -1.47234e+00 -5.14378e-02
-1.47880e+02 -1.47182e+00 -5.13618e-02
-1.47870e+02 -1.47131e+00 -5.12857e-02
-1.47860e+02 -1.47080e+00 -5.12097e-02
-1.47850e+02 -1.47029e+00 -5.11337e-02
-1.47840e+02 -1.46978e+00 -5.10576e-02
-1.47830e+02 -1.46926e+00 -5.09816e-02
-1.47820e+02 -1.46876e+00 -5.09055e-02
-1.47810e+02 -1.46825e+00 -5.08295e-02
-1.47800e+02 -1.46774e+00 -5.07534e-02
-1.47790e+02 -1.46723e+00 -5.06774e-02
-1.47780e+02 -1.46673e+00 -5.06013e-02
-1.47770e+02 -1.46622e+00 -5.05252e-02
-1.47760e+02 -1.46571e+00 -5.04491e-02
-1.47750e+02 -1.46521e+00 -5.03731e-02
-1.47740e+02 -1.46471e+00 -5.02970e-02
-1.47730e+02 -1.46420e+00 -5.02209e-02
-1.47720e+02 -1.46370e+00 -5.01448e-02
-1.47710e+02 -1.46320e+00 -5.00687e-02
-1.47700e+02 -1.46270e+00 -4.99926e-02
-1.47690e+02 -1.46220e+00 -4.99165e-02
-1.47680e+02 -1.46170e+00 -4.98403e-02
-1.47670e+02 -1.46121e+00 -4.97642e-02
-1.47660e+02 -1.46071e+00 -4.96881e-02
-1.47650e+02 -1.46021e+00 -4.96120e-02
-1.47640e+02 -1.45972e+00 -4.95358e-02
-1.47630e+02 -1.45922e+00 -4.94597e-02
-1.47620e+02 -1.45873e+00 -4.93835e-02
-1.47610e+02 -1.45823e+00 -4.93074e-02
-1.47600e+02 -1.45774e+00 -4.92312e-02
-1.47590e+02 -1.45725e+00 -4.91551e-02
-1.47580e+02 -1.45676e+00 -4.90792e-02
-1.47570e+02 -1.45627e+00 -4.90033e-02
-1.47560e+02 -1.45578e+00 -4.89275e-02
-1.47550e+02 -1.45529e+00 -4.88519e-02
-1.47540e+02 -1.45480e+00 -4.87763e-02
-1.47530e+02 -1.45431e+00 -4.87009e-02
-1.47520e+02 -1.45383e+00 -4.86256e-02
-1.47510e+02 -1.45334e+00 -4.85504e-02
-1.47500e+02 -1.45286e+00 -4.84753e-02
-1.47490e+02 -1.45237e+00 -4.84003e-02
-1.47480e+02 -1.45189e+00 -4.83254e-02
-1.47470e+02 -1.45140e+00 -4.82507e-02
-1.47460e+02 -1.45092e+00 -4.81760e-02
-1.47450e+02 -1.45044e+00 -4.81015e-02
-1.47440e+02 -1.44996e+00 -4.80271e-02
-1.47430e+02 -1.44948e+00 -4.79527e-02
-1.47420e+02 -1.44900e+00 -4.78785e-02
-1.47410e+02 -1.44852e+00 -4.78045e-02
-1.47400e+02 -1.44805e+00 -4.77305e-02
-1.47390e+02 -1.44757e+00 -4.76566e-02
-1.47380e+02 -1.44709e+00 -4.75829e-02
-1.47370e+02 -1.44662e+00 -4.75092e-02
-1.47360e+02 -1.44614e+00 -4.74357e-02
-1.47350e+02 -1.44567e+00 -4.73623e-02
-1.47340e+02 -1.44519e+00 -4.72890e-02
-1.47330e+02 -1.44472e+00 -4.72158e-02
-1.47320e+02 -1.44425e+00 -4.71427e-02
-1.47310e+02 -1.44378e+00 -4.70697e-02
-1.47300e+02 -1.44331e+00 -4.69969e-02
-1.47290e+02 -1.44284e+00 -4.69241e-02
-1.47280e+02 -1.44237e+00 -4.68515e-02
-1.47270e+02 -1.44190e+00 -4.67789e-02
-1.47260e+02 -1.44143e+00 -4.67065e-02
-1.47250e+02 -1.44097e+00 -4.66342e-02
-1.47240e+02 -1.44050e+00 -4.65620e-02
-1.47230e+02 -1.44004e+00 -4.64900e-02
-1.47220e+02 -1.43957e+00 -4.64180e-02
-1.47210e+02 -1.43911e+00 -4.63461e-02
-1.47200e+02 -1.43865e+00 -4.62744e-02
-1.47190e+02 -1.43818e+00 -4.62028e-02
-1.47180e+02 -1.43772e+00 -4.61312e-02
-1.47170e+02 -1.43726e+00 -4.60598e-02
-1.47160e+02 -1.43680e+00 -4.59885e-02
-1.47150e+02 -1.43634e+00 -4.59173e-02
-1.47140e+02 -1.43588e+00 -4.58463e-02
-1.47130e+02 -1.43542e+00 -4.57753e-02
-1.47120e+02 -1.43497e+00 -4.57045e-02
-1.47110e+02 -1.43451e+00 -4.56337e-02
-1.47100e+02 -1.43405e+00 -4.55631e-02
-1.47090e+02 -1.43360e+00 -4.54926e-02
-1.47080e+02 -1.43314e+00 -4.54222e-02
-1.47070e+02 -1.43269e+00 -4.53519e-02
-1.47060e+02 -1.43224e+00 -4.52817e-02
-1.47050e+02 -1.43178e+00 -4.52116e-02
-1.47040e+02 -1.43133e+00 -4.51417e-02
-1.47030e+02 -1.43088e+00 -4.50718e-02
-1.47020e+02 -1.43043e+00 -4.50021e-02
-1.47010e+02 -1.42998e+00 -4.49325e-02
-1.47000e+02 -1.42953e+00 -4.48630e-02
-1.46990e+02 -1.42908e+00 -4.47936e-02
-1.46980e+02 -1.42864e+00 -4.47243e-02
-1.46970e+02 -1.42819e+00 -4.46551e-02
-1.46960e+02 -1.42774e+00 -4.45860e-02
-1.46950e+02 -1.42730e+00 -4.45171e-02
-1.46940e+02 -1.42685e+00 -4.44482e-02
-1.46930e+02 -1.42641e+00 -4.43795e-02
-1.46920e+02 -1.42597e+00 -4.43109e-02
-1.46910e+02 -1.42552e+00 -4.42424e-02
-1.46900e+02 -1.42508e+00 -4.41740e-02
-1.46890e+02 -1.42464e+00 -4.41057e-02
-1.46880e+02 -1.42420e+00 -4.40376e-02
-1.46870e+02 -1.42376e+00 -4.39695e-02
-1.46860e+02 -1.42332e+00 -4.39015e-02
-1.46850e+02 -1.42288e+00 -4.38337e-02
-1.46840e+02 -1.42244e+00 -4.37660e-02
-1.46830e+02 -1.42201e+00 -4.36984e-02
-1.46820e+02 -1.42157e+00 -4.36309e-02
-1.46810e+02 -1.42113e+00 -4.35635e-02
-1.46800e+02 -1.42070e+00 -4.34962e-02
-1.46790e+02 -1.42026e+00 -4.34290e-02
-1.46780e+02 -1.41983e+00 -4.33620e-02
-1.46770e+02 -1.41940e+00 -4.32951e-02
-1.46760e+02 -1.41896e+00 -4.32282e-02
-1.46750e+02 -1.41853e+00 -4.31615e-02
-1.46740e+02 -1.41810e+00 -4.30949e-02
-1.46730e+02 -1.41767e+00 -4.30284e-02
-1.46720e+02 -1.41724e+00 -4.29620e-02
-1.46710e+02 -1.41681e+00 -4.28957e-02
-1.46700e+02 -1.41638e+00 -4.28296e-02
-1.46690e+02 -1.41595e+00 -4.27635e-02
-1.46680e+02 -1.41553e+00 -4.26976e-02
-1.46670e+02 -1.41510e+00 -4.26318e-02
-1.46660e+02 -1.41467e+00 -4.25661e-02
-1.46650e+02 -1.41425e+00 -4.25005e-02
-1.46640e+02 -1.41382e+00 -4.24350e-02
-1.46630e+02 -1.41340e+00 -4.23696e-02
-1.46620e+02 -1.41298e+00 -4.23043e-02
-1.46610e+02 -1.41255e+00 -4.22392e-02
-1.46600e+02 -1.41213e+00 -4.21741e-02
-1.46590e+02 -1.41171e+00 -4.21092e-02
-1.46580e+02 -1.41129e+00 -4.20444e-02
-1.46570e+02 -1.41087e+00 -4.19797e-02
-1.46560e+02 -1.41045e+00 -4.19151e-02
-1.46550e+02 -1.41003e+00 -4.18506e-02
-1.46540e+02 -1.40961e+00 -4.17862e-02
-1.46530e+02 -1.40919e+00 -4.17220e-02
-1.46520e+02 -1.40878e+00 -4.16578e-02
-1.46510e+02 -1.40836e+00 -4.15938e-02
-1.46500e+02 -1.40795e+00 -4.15298e-02
-1.46490e+02 -1.40753e+00 -4.14660e-02
-1.46480e+02 -1.40712e+00 -4.14023e-02
-1.46470e+02 -1.40670e+00 -4.13387e-02
-1.46460e+02 -1.40629e+00 -4.12753e-02
-1.46450e+02 -1.40588e+00 -4.12119e-02
-1.46440e+02 -1.40547e+00 -4.11486e-02
-1.46430e+02 -1.40505e+00 -4.10855e-02
-1.46420e+02 -1.40464e+00 -4.10225e-02
-1.46410e+02 -1.40423e+00 -4.09595e-02
-1.46400e+02 -1.40382e+00 -4.08967e-02
-1.46390e+02 -1.40342e+00 -4.08340e-02
-1.46380e+02 -1.40301e+00 -4.07714e-02
-1.46370e+02 -1.40260e+00 -4.07090e-02
-1.46360e+02 -1.40219e+00 -4.06466e-02
-1.46350e+02 -1.40179e+00 -4.05844e-02
-1.46340e+02 -1.40138e+00 -4.05222e-02
-1.46330e+02 -1.40098e+00 -4.04602e-02
-1.46320e+02 -1.40057e+00 -4.03983e-02
-1.46310e+02 -1.40017e+00 -4.03365e-02
-1.46300e+02 -1.39977e+00 -4.02748e-02
-1.46290e+02 -1.39936e+00 -4.02132e-02
-1.46280e+02 -1.39896e+00 -4.01517e-02
-1.46270e+02 -1.39856e+00 -4.00904e-02
-1.46260e+02 -1.39816e+00 -4.00291e-02
-1.46250e+02 -1.39776e+00 -3.99680e-02
-1.46240e+02 -1.39736e+00 -3.99070e-02
-1.46230e+02 -1.39696e+00 -3.98460e-02
-1.46220e+02 -1.39656e+00 -3.97853e-02
-1.46210e+02 -1.39617e+00 -3.97246e-02
-1.46200e+02 -1.39577e+00 -3.96640e-02
-1.46190e+02 -1.39537e+00 -3.96035e-02
-1.46180e+02 -1.39498e+00 -3.95432e-02
-1.46170e+02 -1.39458e+00 -3.94829e-02
-1.46160e+02 -1.39419e+00 -3.94228e-02
-1.46150e+02 -1.39379e+00 -3.93628e-02
-1.46140e+02 -1.39340e+00 -3.93029e-02
-1.46130e+02 -1.39301e+00 -3.92431e-02
-1.46120e+02 -1.39262e+00 -3.91834e-02
-1.46110e+02 -1.39222e+00 -3.91238e-02
-1.46100e+02 -1.39183e+00 -3.90644e-02
-1.46090e+02 -1.39144e+00 -3.90050e-02
-1.46080e+02 -1.39105e+00 -3.89458e-02
-1.46070e+02 -1.39066e+00 -3.88867e-02
-1.46060e+02 -1.39028e+00 -3.88277e-02
-1.46050e+02 -1.38989e+00 -3.87687e-02
-1.46040e+02 -1.38950e+00 -3.87100e-02
-1.46030e+02 -1.38911e+00 -3.86513e-02
-1.46020e+02 -1.38873e+00 -3.85927e-02
-1.46010e+02 -1.38834e+00 -3.85343e-02
-1.46000e+02 -1.38796e+00 -3.84759e-02
-1.45990e+02 -1.38757e+00 -3.84177e-02
-1.45980e+02 -1.38719e+00 -3.83596e-02
-1.45970e+02 -1.38680e+00 -3.83016e-02
-1.45960e+02 -1.38642e+00 -3.82437e-02
-1.45950e+02 -1.38604e+00 -3.81859e-02
-1.45940e+02 -1.38566e+00 -3.81282e-02
-1.45930e+02 -1.38528e+00 -3.80707e-02
-1.45920e+02 -1.38490e+00 -3.80132e-02
-1.45910e+02 -1.38452e+00 -3.79559e-02
-1.45900e+02 -1.38414e+00 -3.78986e-02
-1.45890e+02 -1.38376e+00 -3.78415e-02
-1.45880e+02 -1.38338e+00 -3.77845e-02
-1.45870e+02 -1.38300e+00 -3.77276e-02
-1.45860e+02 -1.38263e+00 -3.76709e-02
-1.45850e+02 -1.38225e+00 -3.76142e-02
-1.45840e+02 -1.38187e+00 -3.75576e-02
-1.45830e+02 -1.38150e+00 -3.75012e-02
-1.45820e+02 -1.38112e+00 -3.74449e-02
-1.45810e+02 -1.38075e+00 -3.73886e-02
-1.45800e+02 -1.38038e+00 -3.73325e-02
-1.45790e+02 -1.38000e+00 -3.72765e-02
-1.45780e+02 -1.37963e+00 -3.72206e-02
-1.45770e+02 -1.37926e+00 -3.71649e-02
-1.45760e+02 -1.37889e+00 -3.71092e-02
-1.45750e+02 -1.37852e+00 -3.70537e-02
-1.45740e+02 -1.37815e+00 -3.69982e-02
-1.45730e+02 -1.37778e+00 -3.69429e-02
-1.45720e+02 -1.37741e+00 -3.68877e-02
-1.45710e+02 -1.37704e+00 -3.68326e-02
-1.45700e+02 -1.37667e+00 -3.67776e-02
-1.45690e+02 -1.37630e+00 -3.67227e-02
-1.45680e+02 -1.37594e+00 -3.66679e-02
-1.45670e+02 -1.37557e+00 -3.66133e-02
-1.45660e+02 -1.37520e+00 -3.65587e-02
-1.45650e+02 -1.37484e+00 -3.65043e-02
-1.45640e+02 -1.37447e+00 -3.64500e-02
-1.45630e+02 -1.37411e+00 -3.63958e-02
-1.45620e+02 -1.37375e+00 -3.63417e-02
-1.45610e+02 -1.37338e+00 -3.62877e-02
-1.45600e+02 -1.37302e+00 -3.62338e-02
-1.45590e+02 -1.37266e+00 -3.61800e-02
-1.45580e+02 -1.37230e+00 -3.61264e-02
-1.45570e+02 -1.37194e+00 -3.60729e-02
-1.45560e+02 -1.37157e+00 -3.60194e-02
-1.45550e+02 -1.37121e+00 -3.59661e-02
-1.45540e+02 -1.37086e+00 -3.59129e-02
-1.45530e+02 -1.37050e+00 -3.58598e-02
-1.45520e+02 -1.37014e+00 -3.58068e-02
-1.45510e+02 -1.36978e+00 -3.57540e-02
-1.45500e+02 -1.36942e+00 -3.57012e-02
-1.45490e+02 -1.36907e+00 -3.56485e-02
-1.45480e+02 -1.36871e+00 -3.55960e-02
-1.45470e+02 -1.36835e+00 -3.55436e-02
-1.45460e+02 -1.36800e+00 -3.54913e-02
-1.45450e+02 -1.36764e+00 -3.54391e-02
-1.45440e+02 -1.36729e+00 -3.53870e-02
-1.45430e+02 -1.36694e+00 -3.53350e-02
-1.45420e+02 -1.36658e+00 -3.52831e-02
-1.45410e+02 -1.36623e+00 -3.52314e-02
-1.45400e+02 -1.36588e+00 -3.51798e-02
-1.45390e+02 -1.36553e+00 -3.51282e-02
-1.45380e+02 -1.36518e+00 -3.50768e-02
-1.45370e+02 -1.36483e+00 -3.50255e-02
-1.45360e+02 -1.36448e+00 -3.49743e-02
-1.45350e+02 -1.36413e+00 -3.49232e-02
-1.45340e+02 -1.36378e+00 -3.48723e-02
-1.45330e+02 -1.36343e+00 -3.48214e-02
-1.45320e+02 -1.36308e+00 -3.47706e-02
-1.45310e+02 -1.36273e+00 -3.47200e-02
-1.45300e+02 -1.36239e+00 -3.46695e-02
-1.45290e+02 -1.36204e+00 -3.46191e-02
-1.45280e+02 -1.36169e+00 -3.45688e-02
-1.45270e+02 -1.36135e+00 -3.45186e-02
-1.45260e+02 -1.36100e+00 -3.44685e-02
-1.45250e+02 -1.36066e+00 -3.44185e-02
-1.45240e+02 -1.36032e+00 -3.43687e-02
-1.45230e+02 -1.35997e+00 -3.43189e-02
-1.45220e+02 -1.35963e+00 -3.42693e-02
-1.45210e+02 -1.35929e+00 -3.42198e-02
-1.45200e+02 -1.35895e+00 -3.41704e-02
-1.45190e+02 -1.35860e+00 -3.41211e-02
-1.45180e+02 -1.35826e+00 -3.40719e-02
-1.45170e+02 -1.35792e+00 -3.40228e-02
-1.45160e+02 -1.35758e+00 -3.39739e-02
-1.45150e+02 -1.35724e+00 -3.39250e-02
-1.45140e+02 -1.35690e+00 -3.38763e-02
-1.45130e+02 -1.35657e+00 -3.38276e-02
-1.45120e+02 -1.35623e+00 -3.37791e-02
-1.45110e+02 -1.35589e+00 -3.37307e-02
-1.45100e+02 -1.35555e+00 -3.36824e-02
-1.45090e+02 -1.35522e+00 -3.36343e-02
-1.45080e+02 -1.35488e+00 -3.35862e-02
-1.45070e+02 -1.35454e+00 -3.35382e-02
-1.45060e+02 -1.35421e+00 -3.34904e-02
-1.45050e+02 -1.35387e+00 -3.34427e-02
-1.45040e+02 -1.35354e+00 -3.33950e-02
-1.45030e+02 -1.35321e+00 -3.33475e-02
-1.45020e+02 -1.35287e+00 -3.33001e-02
-1.45010e+02 -1.35254e+00 -3.32528e-02
-1.45000e+02 -1.35221e+00 -3.32057e-02
-1.44990e+02 -1.35188e+00 -3.31586e-02
-1.44980e+02 -1.35155e+00 -3.31117e-02
-1.44970e+02 -1.35121e+00 -3.30648e-02
-1.44960e+02 -1.35088e+00 -3.30181e-02
-1.44950e+02 -1.35055e+00 -3.29715e-02
-1.44940e+02 -1.35022e+00 -3.29250e-02
-1.44930e+02 -1.34990e+00 -3.28786e-02
-1.44920e+02 -1.34957e+00 -3.28323e-02
-1.44910e+02 -1.34924e+00 -3.27861e-02
-1.44900e+02 -1.34891e+00 -3.27401e-02
-1.44890e+02 -1.34858e+00 -3.26941e-02
-1.44880e+02 -1.34826e+00 -3.26483e-02
-1.44870e+02 -1.34793e+00 -3.26026e-02
-1.44860e+02 -1.34761e+00 -3.25570e-02
-1.44850e+02 -1.34728e+00 -3.25115e-02
-1.44840e+02 -1.34695e+00 -3.24661e-02
-1.44830e+02 -1.34663e+00 -3.24208e-02
-1.44820e+02 -1.34631e+00 -3.23756e-02
-1.44810e+02 -1.34598e+00 -3.23306e-02
-1.44800e+02 -1.34566e+00 -3.22856e-02
-1.44790e+02 -1.34534e+00 -3.22408e-02
-1.44780e+02 -1.34501e+00 -3.21961e-02
-1.44770e+02 -1.34469e+00 -3.21515e-02
-1.44760e+02 -1.34437e+00 -3.21070e-02
-1.44750e+02 -1.34405e+00 -3.20626e-02
-1.44740e+02 -1.34373e+00 -3.20183e-02
-1.44730e+02 -1.34341e+00 -3.19742e-02
-1.44720e+02 -1.34309e+00 -3.19301e-02
-1.44710e+02 -1.34277e+00 -3.18862e-02
-1.44700e+02 -1.34245e+00 -3.18424e-02
-1.44690e+02 -1.34214e+00 -3.17987e-02
-1.44680e+02 -1.34182e+00 -3.17551e-02
-1.44670e+02 -1.34150e+00 -3.17116e-02
-1.44660e+02 -1.34118e+00 -3.16682e-02
-1.44650e+02 -1.34087e+00 -3.16249e-02
-1.44640e+02 -1.34055e+00 -3.15818e-02
-1.44630e+02 -1.34024e+00 -3.15387e-02
-1.44620e+02 -1.33992e+00 -3.14958e-02
-1.44610e+02 -1.33961e+00 -3.14530e-02
-1.44600e+02 -1.33929e+00 -3.14103e-02
-1.44590e+02 -1.33898e+00 -3.13677e-02
-1.44580e+02 -1.33866e+00 -3.13252e-02
-1.44570e+02 -1.33835e+00 -3.12828e-02
-1.44560e+02 -1.33804e+00 -3.12406e-02
-1.44550e+02 -1.33773e+00 -3.11984e-02
-1.44540e+02 -1.33741e+00 -3.11564e-02
-1.44530e+02 -1.33710e+00 -3.11144e-02
-1.44520e+02 -1.33679e+00 -3.10726e-02
-1.44510e+02 -1.33648e+00 -3.10309e-02
-1.44500e+02 -1.33617e+00 -3.09893e-02
-1.44490e+02 -1.33586e+00 -3.09479e-02
-1.44480e+02 -1.33555e+00 -3.09065e-02
-1.44470e+02 -1.33524e+00 -3.08652e-02
-1.44460e+02 -1.33493e+00 -3.08241e-02
-1.44450e+02 -1.33463e+00 -3.07831e-02
-1.44440e+02 -1.33432e+00 -3.07421e-02
-1.44430e+02 -1.33401e+00 -3.07013e-02
-1.44420e+02 -1.33371e+00 -3.06606e-02
-1.44410e+02 -1.33340e+00 -3.06201e-02
-1.44400e+02 -1.33309e+00 -3.05796e-02
-1.44390e+02 -1.33279e+00 -3.05392e-02
-1.44380e+02 -1.33248e+00 -3.04990e-02
-1.44370e+02 -1.33218e+00 -3.04588e-02
-1.44360e+02 -1.33187e+00 -3.04188e-02
-1.44350e+02 -1.33157e+00 -3.03789e-02
-1.44340e+02 -1.33127e+00 -3.03391e-02
-1.44330e+02 -1.33096e+00 -3.02994e-02
-1.44320e+02 -1.33066e+00 -3.02598e-02
-1.44310e+02 -1.33036e+00 -3.02203e-02
-1.44300e+02 -1.33005e+00 -3.01810e-02
-1.44290e+02 -1.32975e+00 -3.01417e-02
-1.44280e+02 -1.32945e+00 -3.01026e-02
-1.44270e+02 -1.32915e+00 -3.00636e-02
-1.44260e+02 -1.32885e+00 -3.00247e-02
-1.44250e+02 -1.32855e+00 -2.99859e-02
-1.44240e+02 -1.32825e+00 -2.99472e-02
-1.44230e+02 -1.32795e+00 -2.99086e-02
-1.44220e+02 -1.32765e+00 -2.98701e-02
-1.44210e+02 -1.32735e+00 -2.98318e-02
-1.44200e+02 -1.32706e+00 -2.97936e-02
-1.44190e+02 -1.32676e+00 -2.97554e-02
-1.44180e+02 -1.32646e+00 -2.97174e-02
-1.44170e+02 -1.32616e+00 -2.96795e-02
-1.44160e+02 -1.32587e+00 -2.96417e-02
-1.44150e+02 -1.32557e+00 -2.96040e-02
-1.44140e+02 -1.32528e+00 -2.95665e-02
-1.44130e+02 -1.32498e+00 -2.95290e-02
-1.44120e+02 -1.32468e+00 -2.94917e-02
-1.44110e+02 -1.32439e+00 -2.94544e-02
-1.44100e+02 -1.32410e+00 -2.94173e-02
-1.44090e+02 -1.32380e+00 -2.93803e-02
-1.44080e+02 -1.32351e+00 -2.93434e-02
-1.44070e+02 -1.32321e+00 -2.93066e-02
-1.44060e+02 -1.32292e+00 -2.92699e-02
-1.44050e+02 -1.32263e+00 -2.92334e-02
-1.44040e+02 -1.32234e+00 -2.91969e-02
-1.44030e+02 -1.32205e+00 -2.91606e-02
-1.44020e+02 -1.32175e+00 -2.91243e-02
-1.44010e+02 -1.32146e+00 -2.90882e-02
-1.44000e+02 -1.32117e+00 -2.90522e-02
-1.43990e+02 -1.32088e+00 -2.90163e-02
-1.43980e+02 -1.32059e+00 -2.89805e-02
-1.43970e+02 -1.32030e+00 -2.89449e-02
-1.43960e+02 -1.32001e+00 -2.89093e-02
-1.43950e+02 -1.31972e+00 -2.88738e-02
-1.43940e+02 -1.31944e+00 -2.88385e-02
-1.43930e+02 -1.31915e+00 -2.88033e-02
-1.43920e+02 -1.31886e+00 -2.87682e-02
-1.43910e+02 -1.31857e+00 -2.87332e-02
-1.43900e+02 -1.31828e+00 -2.86983e-02
-1.43890e+02 -1.31800e+00 -2.86635e-02
-1.43880e+02 -1.31771e+00 -2.86288e-02
-1.43870e+02 -1.31743e+00 -2.85943e-02
-1.43860e+02 -1.31714e+00 -2.85598e-02
-1.43850e+02 -1.31685e+00 -2.85255e-02
-1.43840e+02 -1.31657e+00 -2.84913e-02
-1.43830e+02 -1.31628e+00 -2.84572e-02
-1.43820e+02 -1.31600e+00 -2.84232e-02
-1.43810e+02 -1.31572e+00 -2.83893e-02
-1.43800e+02 -1.31543e+00 -2.83555e-02
-1.43790e+02 -1.31515e+00 -2.83219e-02
-1.43780e+02 -1.31487e+00 -2.82883e-02
-1.43770e+02 -1.31458e+00 -2.82549e-02
-1.43760e+02 -1.31430e+00 -2.82216e-02
-1.43750e+02 -1.31402e+00 -2.81883e-02
-1.43740e+02 -1.31374e+00 -2.81552e-02
-1.43730e+02 -1.31346e+00 -2.81222e-02
-1.43720e+02 -1.31317e+00 -2.80894e-02
-1.43710e+02 -1.31289e+00 -2.80566e-02
-1.43700e+02 -1.31261e+00 -2.80239e-02
-1.43690e+02 -1.31233e+00 -2.79914e-02
-1.43680e+02 -1.31205e+00 -2.79590e-02
-1.43670e+02 -1.31177e+00 -2.79266e-02
-1.43660e+02 -1.31150e+00 -2.78944e-02
-1.43650e+02 -1.31122e+00 -2.78623e-02
-1.43640e+02 -1.31094e+00 -2.78303e-02
-1.43630e+02 -1.31066e+00 -2.77985e-02
-1.43620e+02 -1.31038e+00 -2.77667e-02
-1.43610e+02 -1.31010e+00 -2.77351e-02
-1.43600e+02 -1.30983e+00 -2.77035e-02
-1.43590e+02 -1.30955e+00 -2.76721e-02
-1.43580e+02 -1.30927e+00 -2.76408e-02
-1.43570e+02 -1.30900e+00 -2.76096e-02
-1.43560e+02 -1.30872e+00 -2.75785e-02
-1.43550e+02 -1.30845e+00 -2.75475e-02
-1.43540e+02 -1.30817e+00 -2.75166e-02
-1.43530e+02 -1.30790e+00 -2.74859e-02
-1.43520e+02 -1.30762e+00 -2.74552e-02
-1.43510e+02 -1.30735e+00 -2.74247e-02
-1.43500e+02 -1.30707e+00 -2.73943e-02
-1.43490e+02 -1.30680e+00 -2.73640e-02
-1.43480e+02 -1.30653e+00 -2.73338e-02
-1.43470e+02 -1.30625e+00 -2.73037e-02
-1.43460e+02 -1.30598e+00 -2.72737e-02
-1.43450e+02 -1.30571e+00 -2.72438e-02
-1.43440e+02 -1.30543e+00 -2.72141e-02
-1.43430e+02 -1.30516e+00 -2.71844e-02
-1.43420e+02 -1.30489e+00 -2.71549e-02
-1.43410e+02 -1.30462e+00 -2.71255e-02
-1.43400e+02 -1.30435e+00 -2.70962e-02
-1.43390e+02 -1.30408e+00 -2.70670e-02
-1.43380e+02 -1.30381e+00 -2.70379e-02
-1.43370e+02 -1.30354e+00 -2.70089e-02
-1.43360e+02 -1.30327e+00 -2.69801e-02
-1.43350e+02 -1.30300e+00 -2.69513e-02
-1.43340e+02 -1.30273e+00 -2.69227e-02
-1.43330e+02 -1.30246e+00 -2.68942e-02
-1.43320e+02 -1.30219e+00 -2.68658e-02
-1.43310e+02 -1.30192e+00 -2.68375e-02
-1.43300e+02 -1.30165e+00 -2.68093e-02
-1.43290e+02 -1.30138e+00 -2.67812e-02
-1.43280e+02 -1.30112e+00 -2.67532e-02
-1.43270e+02 -1.30085e+00 -2.67254e-02
-1.43260e+02 -1.30058e+00 -2.66976e-02
-1.43250e+02 -1.30032e+00 -2.66700e-02
-1.43240e+02 -1.30005e+00 -2.66425e-02
-1.43230e+02 -1.29978e+00 -2.66151e-02
-1.43220e+02 -1.29952e+00 -2.65878e-02
-1.43210e+02 -1.29925e+00 -2.65606e-02
-1.43200e+02 -1.29899e+00 -2.65335e-02
-1.43190e+02 -1.29872e+00 -2.65066e-02
-1.43180e+02 -1.29846e+00 -2.64797e-02
-1.43170e+02 -1.29819e+00 -2.64530e-02
-1.43160e+02 -1.29793e+00 -2.64264e-02
-1.43150e+02 -1.29766e+00 -2.63998e-02
-1.43140e+02 -1.29740e+00 -2.63734e-02
-1.43130e+02 -1.29713e+00 -2.63471e-02
-1.43120e+02 -1.29687e+00 -2.63210e-02
-1.43110e+02 -1.29661e+00 -2.62949e-02
-1.43100e+02 -1.29635e+00 -2.62689e-02
-1.43090e+02 -1.29608e+00 -2.62431e-02
-1.43080e+02 -1.29582e+00 -2.62174e-02
-1.43070e+02 -1.29556e+00 -2.61917e-02
-1.43060e+02 -1.29530e+00 -2.61662e-02
-1.43050e+02 -1.29504e+00 -2.61408e-02
-1.43040e+02 -1.29477e+00 -2.61156e-02
-1.43030e+02 -1.29451e+00 -2.60904e-02
-1.43020e+02 -1.29425e+00 -2.60653e-02
-1.43010e+02 -1.29399e+00 -2.60404e-02
-1.43000e+02 -1.29373e+00 -2.60155e-02
-1.42990e+02 -1.29347e+00 -2.59908e-02
-1.42980e+02 -1.29321e+00 -2.59662e-02
-1.42970e+02 -1.29295e+00 -2.59417e-02
-1.42960e+02 -1.29269e+00 -2.59173e-02
-1.42950e+02 -1.29243e+00 -2.58930e-02
-1.42940e+02 -1.29217e+00 -2.58688e-02
-1.42930e+02 -1.29192e+00 -2.58448e-02
-1.42920e+02 -1.29166e+00 -2.58208e-02
-1.42910e+02 -1.29140e+00 -2.57970e-02
-1.42900e+02 -1.29114e+00 -2.57733e-02
-1.42890e+02 -1.29088e+00 -2.57497e-02
-1.42880e+02 -1.29063e+00 -2.57262e-02
-1.42870e+02 -1.29037e+00 -2.57028e-02
-1.42860e+02 -1.29011e+00 -2.56795e-02
-1.42850e+02 -1.28986e+00 -2.56564e-02
-1.42840e+02 -1.28960e+00 -2.56333e-02
-1.42830e+02 -1.28934e+00 -2.56104e-02
-1.42820e+02 -1.28909e+00 -2.55875e-02
-1.42810e+02 -1.28883e+00 -2.55648e-02
-1.42800e+02 -1.28858e+00 -2.55422e-02
-1.42790e+02 -1.28832e+00 -2.55197e-02
-1.42780e+02 -1.28807e+00 -2.54973e-02
-1.42770e+02 -1.28781e+00 -2.54751e-02
-1.42760e+02 -1.28756e+00 -2.54529e-02
-1.42750e+02 -1.28730e+00 -2.54309e-02
-1.42740e+02 -1.28705e+00 -2.54089e-02
-1.42730e+02 -1.28679e+00 -2.53871e-02
-1.42720e+02 -1.28654e+00 -2.53654e-02
-1.42710e+02 -1.28629e+00 -2.53438e-02
-1.42700e+02 -1.28603e+00 -2.53223e-02
-1.42690e+02 -1.28578e+00 -2.53009e-02
-1.42680e+02 -1.28553e+00 -2.52797e-02
-1.42670e+02 -1.28527e+00 -2.52585e-02
-1.42660e+02 -1.28502e+00 -2.52375e-02
-1.42650e+02 -1.28477e+00 -2.52165e-02
-1.42640e+02 -1.28452e+00 -2.51957e-02
-1.42630e+02 -1.28427e+00 -2.51750e-02
-1.42620e+02 -1.28401e+00 -2.51544e-02
-1.42610e+02 -1.28376e+00 -2.51339e-02
-1.42600e+02 -1.28351e+00 -2.51136e-02
-1.42590e+02 -1.28326e+00 -2.50933e-02
-1.42580e+02 -1.28301e+00 -2.50732e-02
-1.42570e+02 -1.28276e+00 -2.50531e-02
-1.42560e+02 -1.28251e+00 -2.50332e-02
-1.42550e+02 -1.28226e+00 -2.50134e-02
-1.42540e+02 -1.28201e+00 -2.49937e-02
-1.42530e+02 -1.28176e+00 -2.49741e-02
-1.42520e+02 -1.28151e+00 -2.49546e-02
-1.42510e+02 -1.28126e+00 -2.49352e-02
-1.42500e+02 -1.28101e+00 -2.49160e-02
-1.42490e+02 -1.28076e+00 -2.48968e-02
-1.42480e+02 -1.28051e+00 -2.48778e-02
-1.42470e+02 -1.28026e+00 -2.48589e-02
-1.42460e+02 -1.28002e+00 -2.48401e-02
-1.42450e+02 -1.27977e+00 -2.48214e-02
-1.42440e+02 -1.27952e+00 -2.48028e-02
-1.42430e+02 -1.27927e+00 -2.47843e-02
-1.42420e+02 -1.27902e+00 -2.47660e-02
-1.42410e+02 -1.27878e+00 -2.47477e-02
-1.42400e+02 -1.27853e+00 -2.47296e-02
-1.42390e+02 -1.27828e+00 -2.47116e-02
-1.42380e+02 -1.27803e+00 -2.46936e-02
-1.42370e+02 -1.27779e+00 -2.46758e-02
-1.42360e+02 -1.27754e+00 -2.46582e-02
-1.42350e+02 -1.27729e+00 -2.46406e-02
-1.42340e+02 -1.27705e+00 -2.46231e-02
-1.42330e+02 -1.27680e+00 -2.46057e-02
-1.42320e+02 -1.27656e+00 -2.45885e-02
-1.42310e+02 -1.27631e+00 -2.45714e-02
-1.42300e+02 -1.27606e+00 -2.45544e-02
-1.42290e+02 -1.27582e+00 -2.45374e-02
-1.42280e+02 -1.27557e+00 -2.45206e-02
-1.42270e+02 -1.27533e+00 -2.45040e-02
-1.42260e+02 -1.27508e+00 -2.44874e-02
-1.42250e+02 -1.27484e+00 -2.44709e-02
-1.42240e+02 -1.27459e+00 -2.44546e-02
-1.42230e+02 -1.27435e+00 -2.44383e-02
-1.42220e+02 -1.27410e+00 -2.44222e-02
-1.42210e+02 -1.27386e+00 -2.44062e-02
-1.42200e+02 -1.27362e+00 -2.43903e-02
-1.42190e+02 -1.27337e+00 -2.43745e-02
-1.42180e+02 -1.27313e+00 -2.43588e-02
-1.42170e+02 -1.27289e+00 -2.43432e-02
-1.42160e+02 -1.27264e+00 -2.43278e-02
-1.42150e+02 -1.27240e+00 -2.43124e-02
-1.42140e+02 -1.27216e+00 -2.42972e-02
-1.42130e+02 -1.27191e+00 -2.42821e-02
-1.42120e+02 -1.27167e+00 -2.42671e-02
-1.42110e+02 -1.27143e+00 -2.42522e-02
-1.42100e+02 -1.27119e+00 -2.42374e-02
-1.42090e+02 -1.27094e+00 -2.42227e-02
-1.42080e+02 -1.27070e+00 -2.42081e-02
-1.42070e+02 -1.27046e+00 -2.41937e-02
-1.42060e+02 -1.27022e+00 -2.41793e-02
-1.42050e+02 -1.26998e+00 -2.41651e-02
-1.42040e+02 -1.26973e+00 -2.41510e-02
-1.42030e+02 -1.26949e+00 -2.41370e-02
-1.42020e+02 -1.26925e+00 -2.41231e-02
-1.42010e+02 -1.26901e+00 -2.41093e-02
-1.42000e+02 -1.26877e+00 -2.40956e-02
-1.41990e+02 -1.26853e+00 -2.40821e-02
-1.41980e+02 -1.26829e+00 -2.40686e-02
-1.41970e+02 -1.26805e+00 -2.40553e-02
-1.41960e+02 -1.26781e+00 -2.40421e-02
-1.41950e+02 -1.26757e+00 -2.40290e-02
-1.41940e+02 -1.26733e+00 -2.40160e-02
-1.41930e+02 -1.26709e+00 -2.40031e-02
-1.41920e+02 -1.26685e+00 -2.39903e-02
-1.41910e+02 -1.26661e+00 -2.39776e-02
-1.41900e+02 -1.26637e+00 -2.39651e-02
-1.41890e+02 -1.26613e+00 -2.39526e-02
-1.41880e+02 -1.26589e+00 -2.39403e-02
-1.41870e+02 -1.26565e+00 -2.39281e-02
-1.41860e+02 -1.26541e+00 -2.39160e-02
-1.41850e+02 -1.26517e+00 -2.39040e-02
-1.41840e+02 -1.26493e+00 -2.38921e-02
-1.41830e+02 -1.26469e+00 -2.38803e-02
-1.41820e+02 -1.26445e+00 -2.38687e-02
-1.41810e+02 -1.26421e+00 -2.38571e-02
-1.41800e+02 -1.26398e+00 -2.38457e-02
-1.41790e+02 -1.26374e+00 -2.38344e-02
-1.41780e+02 -1.26350e+00 -2.38231e-02
-1.41770e+02 -1.26326e+00 -2.38120e-02
-1.41760e+02 -1.26302e+00 -2.38011e-02
-1.41750e+02 -1.26278e+00 -2.37902e-02
-1.41740e+02 -1.26255e+00 -2.37794e-02
-1.41730e+02 -1.26231e+00 -2.37688e-02
-1.41720e+02 -1.26207e+00 -2.37582e-02
-1.41710e+02 -1.26183e+00 -2.37478e-02
-1.41700e+02 -1.26160e+00 -2.37375e-02
-1.41690e+02 -1.26136e+00 -2.37272e-02
-1.41680e+02 -1.26112e+00 -2.37172e-02
-1.41670e+02 -1.26088e+00 -2.37072e-02
-1.41660e+02 -1.26065e+00 -2.36973e-02
-1.41650e+02 -1.26041e+00 -2.36875e-02
-1.41640e+02 -1.26017e+00 -2.36779e-02
-1.41630e+02 -1.25994e+00 -2.36683e-02
-1.41620e+02 -1.25970e+00 -2.36589e-02
-1.41610e+02 -1.25946e+00 -2.36496e-02
-1.41600e+02 -1.25923e+00 -2.36404e-02
-1.41590e+02 -1.25899e+00 -2.36313e-02
-1.41580e+02 -1.25876e+00 -2.36223e-02
-1.41570e+02 -1.25852e+00 -2.36135e-02
-1.41560e+02 -1.25828e+00 -2.36047e-02
-1.41550e+02 -1.25805e+00 -2.35961e-02
-1.41540e+02 -1.25781e+00 -2.35875e-02
-1.41530e+02 -1.25758e+00 -2.35791e-02
-1.41520e+02 -1.25734e+00 -2.35708e-02
-1.41510e+02 -1.25710e+00 -2.35626e-02
-1.41500e+02 -1.25687e+00 -2.35545e-02
-1.41490e+02 -1.25663e+00 -2.35465e-02
-1.41480e+02 -1.25640e+00 -2.35387e-02
-1.41470e+02 -1.25616e+00 -2.35309e-02
-1.41460e+02 -1.25593e+00 -2.35233e-02
-1.41450e+02 -1.25569e+00 -2.35157e-02
-1.41440e+02 -1.25546e+00 -2.35083e-02
-1.41430e+02 -1.25522e+00 -2.35010e-02
-1.41420e+02 -1.25499e+00 -2.34938e-02
-1.41410e+02 -1.25475e+00 -2.34867e-02
-1.41400e+02 -1.25452e+00 -2.34798e-02
-1.41390e+02 -1.25428e+00 -2.34729e-02
-1.41380e+02 -1.25405e+00 -2.34662e-02
-1.41370e+02 -1.25381e+00 -2.34595e-02
-1.41360e+02 -1.25358e+00 -2.34530e-02
-1.41350e+02 -1.25334e+00 -2.34466e-02
-1.41340e+02 -1.25311e+00 -2.34403e-02
-1.41330e+02 -1.25287e+00 -2.34341e-02
-1.41320e+02 -1.25264e+00 -2.34280e-02
-1.41310e+02 -1.25241e+00 -2.34221e-02
-1.41300e+02 -1.25217e+00 -2.34162e-02
-1.41290e+02 -1.25194e+00 -2.34105e-02
-1.41280e+02 -1.25170e+00 -2.34048e-02
-1.41270e+02 -1.25147e+00 -2.33993e-02
-1.41260e+02 -1.25124e+00 -2.33939e-02
-1.41250e+02 -1.25100e+00 -2.33886e-02
-1.41240e+02 -1.25077e+00 -2.33834e-02
-1.41230e+02 -1.25053e+00 -2.33784e-02
-1.41220e+02 -1.25030e+00 -2.33734e-02
-1.41210e+02 -1.25007e+00 -2.33686e-02
-1.41200e+02 -1.24983e+00 -2.33638e-02
-1.41190e+02 -1.24960e+00 -2.33592e-02
-1.41180e+02 -1.24937e+00 -2.33547e-02
-1.41170e+02 -1.24913e+00 -2.33503e-02
-1.41160e+02 -1.24890e+00 -2.33460e-02
-1.41150e+02 -1.24867e+00 -2.33418e-02
-1.41140e+02 -1.24843e+00 -2.33378e-02
-1.41130e+02 -1.24820e+00 -2.33338e-02
-1.41120e+02 -1.24797e+00 -2.33300e-02
-1.41110e+02 -1.24773e+00 -2.33262e-02
-1.41100e+02 -1.24750e+00 -2.33226e-02
-1.41090e+02 -1.24727e+00 -2.33191e-02
-1.41080e+02 -1.24703e+00 -2.33157e-02
-1.41070e+02 -1.24680e+00 -2.33124e-02
-1.41060e+02 -1.24657e+00 -2.33092e-02
-1.41050e+02 -1.24633e+00 -2.33062e-02
-1.41040e+02 -1.24610e+00 -2.33032e-02
-1.41030e+02 -1.24587e+00 -2.33004e-02
-1.41020e+02 -1.24563e+00 -2.32977e-02
-1.41010e+02 -1.24540e+00 -2.32951e-02
-1.41000e+02 -1.24517e+00 -2.32926e-02
-1.40990e+02 -1.24494e+00 -2.32902e-02
-1.40980e+02 -1.24470e+00 -2.32879e-02
-1.40970e+02 -1.24447e+00 -2.32857e-02
-1.40960e+02 -1.24424e+00 -2.32837e-02
-1.40950e+02 -1.24400e+00 -2.32817e-02
-1.40940e+02 -1.24377e+00 -2.32799e-02
-1.40930e+02 -1.24354e+00 -2.32782e-02
-1.40920e+02 -1.24331e+00 -2.32766e-02
-1.40910e+02 -1.24307e+00 -2.32751e-02
-1.40900e+02 -1.24284e+00 -2.32737e-02
-1.40890e+02 -1.24261e+00 -2.32724e-02
-1.40880e+02 -1.24237e+00 -2.32712e-02
-1.40870e+02 -1.24214e+00 -2.32702e-02
-1.40860e+02 -1.24191e+00 -2.32692e-02
-1.40850e+02 -1.24168e+00 -2.32684e-02
-1.40840e+02 -1.24144e+00 -2.32677e-02
-1.40830e+02 -1.24121e+00 -2.32671e-02
-1.40820e+02 -1.24098e+00 -2.32666e-02
-1.40810e+02 -1.24075e+00 -2.32662e-02
-1.40800e+02 -1.24051e+00 -2.32660e-02
-1.40790e+02 -1.24028e+00 -2.32658e-02
-1.40780e+02 -1.24005e+00 -2.32657e-02
-1.40770e+02 -1.23981e+00 -2.32658e-02
-1.40760e+02 -1.23958e+00 -2.32660e-02
-1.40750e+02 -1.23935e+00 -2.32663e-02
-1.40740e+02 -1.23912e+00 -2.32667e-02
-1.40730e+02 -1.23888e+00 -2.32672e-02
-1.40720e+02 -1.23865e+00 -2.32678e-02
-1.40710e+02 -1.23842e+00 -2.32686e-02
-1.40700e+02 -1.23819e+00 -2.32694e-02
-1.40690e+02 -1.23795e+00 -2.32704e-02
-1.40680e+02 -1.23772e+00 -2.32714e-02
-1.40670e+02 -1.23749e+00 -2.32726e-02
-1.40660e+02 -1.23726e+00 -2.32739e-02
-1.40650e+02 -1.23702e+00 -2.32753e-02
-1.40640e+02 -1.23679e+00 -2.32768e-02
-1.40630e+02 -1.23656e+00 -2.32785e-02
-1.40620e+02 -1.23632e+00 -2.32802e-02
-1.40610e+02 -1.23609e+00 -2.32821e-02
-1.40600e+02 -1.23586e+00 -2.32840e-02
-1.40590e+02 -1.23563e+00 -2.32861e-02
-1.40580e+02 -1.23539e+00 -2.32883e-02
-1.40570e+02 -1.23516e+00 -2.32906e-02
-1.40560e+02 -1.23493e+00 -2.32930e-02
-1.40550e+02 -1.23469e+00 -2.32955e-02
-1.40540e+02 -1.23446e+00 -2.32982e-02
-1.40530e+02 -1.23423e+00 -2.33009e-02
-1.40520e+02 -1.23400e+00 -2.33038e-02
-1.40510e+02 -1.23376e+00 -2.33067e-02
-1.40500e+02 -1.23353e+00 -2.33098e-02
-1.40490e+02 -1.23330e+00 -2.33130e-02
-1.40480e+02 -1.23306e+00 -2.33163e-02
-1.40470e+02 -1.23283e+00 -2.33197e-02
-1.40460e+02 -1.23260e+00 -2.33232e-02
-1.40450e+02 -1.23236e+00 -2.33269e-02
-1.40440e+02 -1.23213e+00 -2.33306e-02
-1.40430e+02 -1.23190e+00 -2.33345e-02
-1.40420e+02 -1.23166e+00 -2.33385e-02
-1.40410e+02 -1.23143e+00 -2.33426e-02
-1.40400e+02 -1.23120e+00 -2.33468e-02
-1.40390e+02 -1.23096e+00 -2.33510e-02
-1.40380e+02 -1.23073e+00 -2.33551e-02
-1.40370e+02 -1.23050e+00 -2.33592e-02
-1.40360e+02 -1.23026e+00 -2.33632e-02
-1.40350e+02 -1.23003e+00 -2.33671e-02
-1.40340e+02 -1.22979e+00 -2.33710e-02
-1.40330e+02 -1.22956e+00 -2.33748e-02
-1.40320e+02 -1.22933e+00 -2.33785e-02
-1.40310e+02 -1.22909e+00 -2.33821e-02
-1.40300e+02 -1.22886e+00 -2.33857e-02
-1.40290e+02 -1.22863e+00 -2.33892e-02
-1.40280e+02 -1.22839e+00 -2.33927e-02
-1.40270e+02 -1.22816e+00 -2.33960e-02
-1.40260e+02 -1.22792e+00 -2.33993e-02
-1.40250e+02 -1.22769e+00 -2.34025e-02
-1.40240e+02 -1.22746e+00 -2.34057e-02
-1.40230e+02 -1.22722e+00 -2.34087e-02
-1.40220e+02 -1.22699e+00 -2.34117e-02
-1.40210e+02 -1.22675e+00 -2.34147e-02
-1.40200e+02 -1.22652e+00 -2.34175e-02
-1.40190e+02 -1.22629e+00 -2.34203e-02
-1.40180e+02 -1.22605e+00 -2.34230e-02
-1.40170e+02 -1.22582e+00 -2.34257e-02
-1.40160e+02 -1.22558e+00 -2.34282e-02
-1.40150e+02 -1.22535e+00 -2.34307e-02
-1.40140e+02 -1.22511e+00 -2.34332e-02
-1.40130e+02 -1.22488e+00 -2.34355e-02
-1.40120e+02 -1.22465e+00 -2.34378e-02
-1.40110e+02 -1.22441e+00 -2.34400e-02
-1.40100e+02 -1.22418e+00 -2.34422e-02
-1.40090e+02 -1.22394e+00 -2.34442e-02
-1.40080e+02 -1.22371e+00 -2.34462e-02
-1.40070e+02 -1.22347e+00 -2.34482e-02
-1.40060e+02 -1.22324e+00 -2.34500e-02
-1.40050e+02 -1.22300e+00 -2.34518e-02
-1.40040e+02 -1.22277e+00 -2.34535e-02
-1.40030e+02 -1.22253e+00 -2.34552e-02
-1.40020e+02 -1.22230e+00 -2.34567e-02
-1.40010e+02 -1.22207e+00 -2.34582e-02
-1.40000e+02 -1.22183e+00 -2.34597e-02
-1.39990e+02 -1.22160e+00 -2.34610e-02
-1.39980e+02 -1.22136e+00 -2.34623e-02
-1.39970e+02 -1.22113e+00 -2.34635e-02
-1.39960e+02 -1.22089e+00 -2.34646e-02
-1.39950e+02 -1.22066e+00 -2.34657e-02
-1.39940e+02 -1.22042e+00 -2.34667e-02
-1.39930e+02 -1.22019e+00 -2.34676e-02
-1.39920e+02 -1.21995e+00 -2.34685e-02
-1.39910e+02 -1.21972e+00 -2.34693e-02
-1.39900e+02 -1.21948e+00 -2.34700e-02
-1.39890e+02 -1.21925e+00 -2.34706e-02
-1.39880e+02 -1.21902e+00 -2.34712e-02
-1.39870e+02 -1.21878e+00 -2.34717e-02
-1.39860e+02 -1.21855e+00 -2.34721e-02
-1.39850e+02 -1.21831e+00 -2.34725e-02
-1.39840e+02 -1.21808e+00 -2.34727e-02
-1.39830e+02 -1.21784e+00 -2.34730e-02
-1.39820e+02 -1.21761e+00 -2.34731e-02
-1.39810e+02 -1.21737e+00 -2.34732e-02
-1.39800e+02 -1.21714e+00 -2.34732e-02
-1.39790e+02 -1.21690e+00 -2.34731e-02
-1.39780e+02 -1.21667e+00 -2.34729e-02
-1.39770e+02 -1.21643e+00 -2.34727e-02
-1.39760e+02 -1.21620e+00 -2.34724e-02
-1.39750e+02 -1.21596e+00 -2.34721e-02
-1.39740e+02 -1.21573e+00 -2.34716e-02
-1.39730e+02 -1.21549e+00 -2.34711e-02
-1.39720e+02 -1.21526e+00 -2.34705e-02
-1.39710e+02 -1.21502e+00 -2.34699e-02
-1.39700e+02 -1.21479e+00 -2.34692e-02
-1.39690e+02 -1.21456e+00 -2.34684e-02
-1.39680e+02 -1.21432e+00 -2.34675e-02
-1.39670e+02 -1.21409e+00 -2.34666e-02
-1.39660e+02 -1.21385e+00 -2.34656e-02
-1.39650e+02 -1.21362e+00 -2.34645e-02
-1.39640e+02 -1.21338e+00 -2.34633e-02
-1.39630e+02 -1.21315e+00 -2.34621e-02
-1.39620e+02 -1.21291e+00 -2.34608e-02
-1.39610e+02 -1.21268e+00 -2.34595e-02
-1.39600e+02 -1.21244e+00 -2.34580e-02
-1.39590e+02 -1.21221e+00 -2.34565e-02
-1.39580e+02 -1.21197e+00 -2.34549e-02
-1.39570e+02 -1.21174e+00 -2.34533e-02
-1.39560e+02 -1.21151e+00 -2.34516e-02
-1.39550e+02 -1.21127e+00 -2.34498e-02
-1.39540e+02 -1.21104e+00 -2.34479e-02
-1.39530e+02 -1.21080e+00 -2.34460e-02
-1.39520e+02 -1.21057e+00 -2.34440e-02
-1.39510e+02 -1.21033e+00 -2.34419e-02
-1.39500e+02 -1.21010e+00 -2.34397e-02
-1.39490e+02 -1.20986e+00 -2.34375e-02
-1.39480e+02 -1.20963e+00 -2.34352e-02
-1.39470e+02 -1.20940e+00 -2.34328e-02
-1.39460e+02 -1.20916e+00 -2.34304e-02
-1.39450e+02 -1.20893e+00 -2.34279e-02
-1.39440e+02 -1.20869e+00 -2.34253e-02
-1.39430e+02 -1.20846e+00 -2.34227e-02
-1.39420e+02 -1.20822e+00 -2.34199e-02
-1.39410e+02 -1.20799e+00 -2.34171e-02
-1.39400e+02 -1.20776e+00 -2.34143e-02
-1.39390e+02 -1.20752e+00 -2.34113e-02
-1.39380e+02 -1.20729e+00 -2.34083e-02
-1.39370e+02 -1.20705e+00 -2.34052e-02
-1.39360e+02 -1.20682e+00 -2.34021e-02
-1.39350e+02 -1.20659e+00 -2.33989e-02
-1.39340e+02 -1.20635e+00 -2.33956e-02
-1.39330e+02 -1.20612e+00 -2.33922e-02
-1.39320e+02 -1.20588e+00 -2.33888e-02
-1.39310e+02 -1.20565e+00 -2.33852e-02
-1.39300e+02 -1.20542e+00 -2.33817e-02
-1.39290e+02 -1.20518e+00 -2.33780e-02
-1.39280e+02 -1.20495e+00 -2.33743e-02
-1.39270e+02 -1.20471e+00 -2.33705e-02
-1.39260e+02 -1.20448e+00 -2.33666e-02
-1.39250e+02 -1.20425e+00 -2.33627e-02
-1.39240e+02 -1.20401e+00 -2.33587e-02
-1.39230e+02 -1.20378e+00 -2.33546e-02
-1.39220e+02 -1.20355e+00 -2.33504e-02
-1.39210e+02 -1.20331e+00 -2.33462e-02
-1.39200e+02 -1.20308e+00 -2.33419e-02
-1.39190e+02 -1.20285e+00 -2.33375e-02
-1.39180e+02 -1.20261e+00 -2.33331e-02
-1.39170e+02 -1.20238e+00 -2.33286e-02
-1.39160e+02 -1.20215e+00 -2.33240e-02
-1.39150e+02 -1.20191e+00 -2.33193e-02
-1.39140e+02 -1.20168e+00 -2.33146e-02
-1.39130e+02 -1.20145e+00 -2.33098e-02
-1.39120e+02 -1.20121e+00 -2.33049e-02
-1.39110e+02 -1.20098e+00 -2.33000e-02
-1.39100e+02 -1.20075e+00 -2.32950e-02
-1.39090e+02 -1.20052e+00 -2.32899e-02
-1.39080e+02 -1.20028e+00 -2.32847e-02
-1.39070e+02 -1.20005e+00 -2.32795e-02
-1.39060e+02 -1.19982e+00 -2.32742e-02
-1.39050e+02 -1.19958e+00 -2.32688e-02
-1.39040e+02 -1.19935e+00 -2.32634e-02
-1.39030e+02 -1.19912e+00 -2.32579e-02
-1.39020e+02 -1.19889e+00 -2.32523e-02
-1.39010e+02 -1.19865e+00 -2.32466e-02
-1.39000e+02 -1.19842e+00 -2.32409e-02
-1.38990e+02 -1.19819e+00 -2.32351e-02
-1.38980e+02 -1.19796e+00 -2.32292e-02
-1.38970e+02 -1.19772e+00 -2.32233e-02
-1.38960e+02 -1.19749e+00 -2.32172e-02
-1.38950e+02 -1.19726e+00 -2.32112e-02
-1.38940e+02 -1.19703e+00 -2.32050e-02
-1.38930e+02 -1.19680e+00 -2.31988e-02
-1.38920e+02 -1.19656e+00 -2.31925e-02
-1.38910e+02 -1.19633e+00 -2.31861e-02
-1.38900e+02 -1.19610e+00 -2.31796e-02
-1.38890e+02 -1.19587e+00 -2.31731e-02
-1.38880e+02 -1.19564e+00 -2.31665e-02
-1.38870e+02 -1.19541e+00 -2.31599e-02
-1.38860e+02 -1.19517e+00 -2.31531e-02
-1.38850e+02 -1.19494e+00 -2.31463e-02
-1.38840e+02 -1.19471e+00 -2.31395e-02
-1.38830e+02 -1.19448e+00 -2.31325e-02
-1.38820e+02 -1.19425e+00 -2.31255e-02
-1.38810e+02 -1.19402e+00 -2.31184e-02
-1.38800e+02 -1.19379e+00 -2.31112e-02
-1.38790e+02 -1.19355e+00 -2.31040e-02
-1.38780e+02 -1.19332e+00 -2.30967e-02
-1.38770e+02 -1.19309e+00 -2.30893e-02
-1.38760e+02 -1.19286e+00 -2.30819e-02
-1.38750e+02 -1.19263e+00 -2.30744e-02
-1.38740e+02 -1.19240e+00 -2.30668e-02
-1.38730e+02 -1.19217e+00 -2.30591e-02
-1.38720e+02 -1.19194e+00 -2.30514e-02
-1.38710e+02 -1.19171e+00 -2.30436e-02
-1.38700e+02 -1.19148e+00 -2.30357e-02
-1.38690e+02 -1.19125e+00 -2.30277e-02
-1.38680e+02 -1.19102e+00 -2.30197e-02
-1.38670e+02 -1.19079e+00 -2.30116e-02
-1.38660e+02 -1.19056e+00 -2.30035e-02
-1.38650e+02 -1.19033e+00 -2.29952e-02
-1.38640e+02 -1.19010e+00 -2.29869e-02
-1.38630e+02 -1.18987e+00 -2.29785e-02
-1.38620e+02 -1.18964e+00 -2.29701e-02
-1.38610e+02 -1.18941e+00 -2.29616e-02
-1.38600e+02 -1.18918e+00 -2.29530e-02
-1.38590e+02 -1.18895e+00 -2.29443e-02
-1.38580e+02 -1.18872e+00 -2.29356e-02
-1.38570e+02 -1.18849e+00 -2.29268e-02
-1.38560e+02 -1.18826e+00 -2.29179e-02
-1.38550e+02 -1.18803e+00 -2.29089e-02
-1.38540e+02 -1.18780e+00 -2.28999e-02
-1.38530e+02 -1.18757e+00 -2.28908e-02
-1.38520e+02 -1.18735e+00 -2.28817e-02
-1.38510e+02 -1.18712e+00 -2.28724e-02
-1.38500e+02 -1.18689e+00 -2.28631e-02
-1.38490e+02 -1.18666e+00 -2.28537e-02
-1.38480e+02 -1.18643e+00 -2.28443e-02
-1.38470e+02 -1.18620e+00 -2.28348e-02
-1.38460e+02 -1.18597e+00 -2.28252e-02
-1.38450e+02 -1.18575e+00 -2.28155e-02
-1.38440e+02 -1.18552e+00 -2.28058e-02
-1.38430e+02 -1.18529e+00 -2.27959e-02
-1.38420e+02 -1.18506e+00 -2.27861e-02
-1.38410e+02 -1.18483e+00 -2.27761e-02
-1.38400e+02 -1.18461e+00 -2.27661e-02
-1.38390e+02 -1.18438e+00 -2.27560e-02
-1.38380e+02 -1.18415e+00 -2.27458e-02
-1.38370e+02 -1.18392e+00 -2.27356e-02
-1.38360e+02 -1.18370e+00 -2.27253e-02
-1.38350e+02 -1.18347e+00 -2.27149e-02
-1.38340e+02 -1.18324e+00 -2.27044e-02
-1.38330e+02 -1.18302e+00 -2.26939e-02
-1.38320e+02 -1.18279e+00 -2.26833e-02
-1.38310e+02 -1.18256e+00 -2.26726e-02
-1.38300e+02 -1.18233e+00 -2.26619e-02
-1.38290e+02 -1.18211e+00 -2.26511e-02
-1.38280e+02 -1.18188e+00 -2.26402e-02
-1.38270e+02 -1.18166e+00 -2.26292e-02
-1.38260e+02 -1.18143e+00 -2.26182e-02
-1.38250e+02 -1.18120e+00 -2.26071e-02
-1.38240e+02 -1.18098e+00 -2.25960e-02
-1.38230e+02 -1.18075e+00 -2.25847e-02
-1.38220e+02 -1.18053e+00 -2.25734e-02
-1.38210e+02 -1.18030e+00 -2.25620e-02
-1.38200e+02 -1.18007e+00 -2.25506e-02
-1.38190e+02 -1.17985e+00 -2.25390e-02
-1.38180e+02 -1.17962e+00 -2.25274e-02
-1.38170e+02 -1.17940e+00 -2.25158e-02
-1.38160e+02 -1.17917e+00 -2.25040e-02
-1.38150e+02 -1.17895e+00 -2.24922e-02
-1.38140e+02 -1.17872e+00 -2.24803e-02
-1.38130e+02 -1.17850e+00 -2.24684e-02
-1.38120e+02 -1.17827e+00 -2.24563e-02
-1.38110e+02 -1.17805e+00 -2.24442e-02
-1.38100e+02 -1.17782e+00 -2.24321e-02
-1.38090e+02 -1.17760e+00 -2.24198e-02
-1.38080e+02 -1.17738e+00 -2.24075e-02
-1.38070e+02 -1.17715e+00 -2.23951e-02
-1.38060e+02 -1.17693e+00 -2.23827e-02
-1.38050e+02 -1.17670e+00 -2.23701e-02
-1.38040e+02 -1.17648e+00 -2.23575e-02
-1.38030e+02 -1.17626e+00 -2.23449e-02
-1.38020e+02 -1.17603e+00 -2.23321e-02
-1.38010e+02 -1.17581e+00 -2.23193e-02
-1.38000e+02 -1.17559e+00 -2.23064e-02
-1.37990e+02 -1.17536e+00 -2.22934e-02
-1.37980e+02 -1.17514e+00 -2.22804e-02
-1.37970e+02 -1.17492e+00 -2.22673e-02
-1.37960e+02 -1.17470e+00 -2.22541e-02
-1.37950e+02 -1.17447e+00 -2.22409e-02
-1.37940e+02 -1.17425e+00 -2.22276e-02
-1.37930e+02 -1.17403e+00 -2.22142e-02
-1.37920e+02 -1.17381e+00 -2.22007e-02
-1.37910e+02 -1.17359e+00 -2.21872e-02
-1.37900e+02 -1.17336e+00 -2.21736e-02
-1.37890e+02 -1.17314e+00 -2.21599e-02
-1.37880e+02 -1.17292e+00 -2.21462e-02
-1.37870e+02 -1.17270e+00 -2.21324e-02
-1.37860e+02 -1.17248e+00 -2.21185e-02
-1.37850e+02 -1.17226e+00 -2.21045e-02
-1.37840e+02 -1.17204e+00 -2.20905e-02
-1.37830e+02 -1.17182e+00 -2.20764e-02
-1.37820e+02 -1.17159e+00 -2.20622e-02
-1.37810e+02 -1.17137e+00 -2.20479e-02
-1.37800e+02 -1.17115e+00 -2.20336e-02
-1.37790e+02 -1.17093e+00 -2.20192e-02
-1.37780e+02 -1.17071e+00 -2.20048e-02
-1.37770e+02 -1.17049e+00 -2.19902e-02
-1.37760e+02 -1.17027e+00 -2.19756e-02
-1.37750e+02 -1.17005e+00 -2.19610e-02
-1.37740e+02 -1.16983e+00 -2.19462e-02
-1.37730e+02 -1.16961e+00 -2.19314e-02
-1.37720e+02 -1.16940e+00 -2.19165e-02
-1.37710e+02 -1.16918e+00 -2.19015e-02
-1.37700e+02 -1.16896e+00 -2.18865e-02
-1.37690e+02 -1.16874e+00 -2.18714e-02
-1.37680e+02 -1.16852e+00 -2.18562e-02
-1.37670e+02 -1.16830e+00 -2.18410e-02
-1.37660e+02 -1.16808e+00 -2.18256e-02
-1.37650e+02 -1.16786e+00 -2.18103e-02
-1.37640e+02 -1.16765e+00 -2.17948e-02
-1.37630e+02 -1.16743e+00 -2.17793e-02
-1.37620e+02 -1.16721e+00 -2.17636e-02
-1.37610e+02 -1.16699e+00 -2.17480e-02
-1.37600e+02 -1.16678e+00 -2.17322e-02
-1.37590e+02 -1.16656e+00 -2.17164e-02
-1.37580e+02 -1.16634e+00 -2.17005e-02
-1.37570e+02 -1.16613e+00 -2.16845e-02
-1.37560e+02 -1.16591e+00 -2.16685e-02
-1.37550e+02 -1.16569e+00 -2.16524e-02
-1.37540e+02 -1.16548e+00 -2.16362e-02
-1.37530e+02 -1.16526e+00 -2.16200e-02
-1.37520e+02 -1.16504e+00 -2.16036e-02
-1.37510e+02 -1.16483e+00 -2.15872e-02
-1.37500e+02 -1.16461e+00 -2.15708e-02
-1.37490e+02 -1.16440e+00 -2.15542e-02
-1.37480e+02 -1.16418e+00 -2.15376e-02
-1.37470e+02 -1.16396e+00 -2.15209e-02
-1.37460e+02 -1.16375e+00 -2.15042e-02
-1.37450e+02 -1.16353e+00 -2.14874e-02
-1.37440e+02 -1.16332e+00 -2.14705e-02
-1.37430e+02 -1.16311e+00 -2.14535e-02
-1.37420e+02 -1.16289e+00 -2.14365e-02
-1.37410e+02 -1.16268e+00 -2.14194e-02
-1.37400e+02 -1.16246e+00 -2.14022e-02
-1.37390e+02 -1.16225e+00 -2.13849e-02
-1.37380e+02 -1.16203e+00 -2.13676e-02
-1.37370e+02 -1.16182e+00 -2.13502e-02
-1.37360e+02 -1.16161e+00 -2.13327e-02
-1.37350e+02 -1.16139e+00 -2.13152e-02
-1.37340e+02 -1.16118e+00 -2.12976e-02
-1.37330e+02 -1.16097e+00 -2.12799e-02
-1.37320e+02 -1.16076e+00 -2.12621e-02
-1.37310e+02 -1.16054e+00 -2.12443e-02
-1.37300e+02 -1.16033e+00 -2.12264e-02
-1.37290e+02 -1.16012e+00 -2.12085e-02
-1.37280e+02 -1.15991e+00 -2.11904e-02
-1.37270e+02 -1.15970e+00 -2.11723e-02
-1.37260e+02 -1.15948e+00 -2.11541e-02
-1.37250e+02 -1.15927e+00 -2.11359e-02
-1.37240e+02 -1.15906e+00 -2.11175e-02
-1.37230e+02 -1.15885e+00 -2.10991e-02
-1.37220e+02 -1.15864e+00 -2.10807e-02
-1.37210e+02 -1.15843e+00 -2.10621e-02
-1.37200e+02 -1.15822e+00 -2.10435e-02
-1.37190e+02 -1.15801e+00 -2.10248e-02
-1.37180e+02 -1.15780e+00 -2.10061e-02
-1.37170e+02 -1.15759e+00 -2.09872e-02
-1.37160e+02 -1.15738e+00 -2.09683e-02
-1.37150e+02 -1.15717e+00 -2.09494e-02
-1.37140e+02 -1.15696e+00 -2.09303e-02
-1.37130e+02 -1.15675e+00 -2.09112e-02
-1.37120e+02 -1.15654e+00 -2.08920e-02
-1.37110e+02 -1.15633e+00 -2.08728e-02
-1.37100e+02 -1.15612e+00 -2.08534e-02
-1.37090e+02 -1.15591e+00 -2.08340e-02
-1.37080e+02 -1.15571e+00 -2.08146e-02
-1.37070e+02 -1.15550e+00 -2.07950e-02
-1.37060e+02 -1.15529e+00 -2.07754e-02
-1.37050e+02 -1.15508e+00 -2.07557e-02
-1.37040e+02 -1.15487e+00 -2.07360e-02
-1.37030e+02 -1.15467e+00 -2.07161e-02
-1.37020e+02 -1.15446e+00 -2.06962e-02
-1.37010e+02 -1.15425e+00 -2.06763e-02
-1.37000e+02 -1.15405e+00 -2.06562e-02
-1.36990e+02 -1.15384e+00 -2.06361e-02
-1.36980e+02 -1.15363e+00 -2.06159e-02
-1.36970e+02 -1.15343e+00 -2.05957e-02
-1.36960e+02 -1.15322e+00 -2.05753e-02
-1.36950e+02 -1.15302e+00 -2.05549e-02
-1.36940e+02 -1.15281e+00 -2.05344e-02
-1.36930e+02 -1.15261e+00 -2.05139e-02
-1.36920e+02 -1.15240e+00 -2.04933e-02
-1.36910e+02 -1.15220e+00 -2.04726e-02
-1.36900e+02 -1.15199e+00 -2.04518e-02
-1.36890e+02 -1.15179e+00 -2.04310e-02
-1.36880e+02 -1.15158e+00 -2.04101e-02
-1.36870e+02 -1.15138e+00 -2.03891e-02
-1.36860e+02 -1.15118e+00 -2.03681e-02
-1.36850e+02 -1.15097e+00 -2.03470e-02
-1.36840e+02 -1.15077e+00 -2.03258e-02
-1.36830e+02 -1.15057e+00 -2.03045e-02
-1.36820e+02 -1.15036e+00 -2.02832e-02
-1.36810e+02 -1.15016e+00 -2.02618e-02
-1.36800e+02 -1.14996e+00 -2.02403e-02
-1.36790e+02 -1.14975e+00 -2.02187e-02
-1.36780e+02 -1.14955e+00 -2.01971e-02
-1.36770e+02 -1.14935e+00 -2.01754e-02
-1.36760e+02 -1.14915e+00 -2.01537e-02
-1.36750e+02 -1.14895e+00 -2.01318e-02
-1.36740e+02 -1.14875e+00 -2.01099e-02
-1.36730e+02 -1.14855e+00 -2.00880e-02
-1.36720e+02 -1.14834e+00 -2.00659e-02
-1.36710e+02 -1.14814e+00 -2.00438e-02
-1.36700e+02 -1.14794e+00 -2.00216e-02
-1.36690e+02 -1.14774e+00 -1.99993e-02
-1.36680e+02 -1.14754e+00 -1.99770e-02
-1.36670e+02 -1.14734e+00 -1.99546e-02
-1.36660e+02 -1.14714e+00 -1.99321e-02
-1.36650e+02 -1.14695e+00 -1.99096e-02
-1.36640e+02 -1.14675e+00 -1.98869e-02
-1.36630e+02 -1.14655e+00 -1.98642e-02
-1.36620e+02 -1.14635e+00 -1.98415e-02
-1.36610e+02 -1.14615e+00 -1.98186e-02
-1.36600e+02 -1.14595e+00 -1.97957e-02
-1.36590e+02 -1.14575e+00 -1.97728e-02
-1.36580e+02 -1.14556e+00 -1.97497e-02
-1.36570e+02 -1.14536e+00 -1.97266e-02
-1.36560e+02 -1.14516e+00 -1.97034e-02
-1.36550e+02 -1.14497e+00 -1.96801e-02
-1.36540e+02 -1.14477e+00 -1.96568e-02
-1.36530e+02 -1.14457e+00 -1.96334e-02
-1.36520e+02 -1.14438e+00 -1.96099e-02
-1.36510e+02 -1.14418e+00 -1.95863e-02
-1.36500e+02 -1.14398e+00 -1.95627e-02
-1.36490e+02 -1.14379e+00 -1.95390e-02
-1.36480e+02 -1.14359e+00 -1.95153e-02
-1.36470e+02 -1.14340e+00 -1.94914e-02
-1.36460e+02 -1.14320e+00 -1.94675e-02
-1.36450e+02 -1.14301e+00 -1.94435e-02
-1.36440e+02 -1.14282e+00 -1.94195e-02
-1.36430e+02 -1.14262e+00 -1.93954e-02
-1.36420e+02 -1.14243e+00 -1.93712e-02
-1.36410e+02 -1.14223e+00 -1.93469e-02
-1.36400e+02 -1.14204e+00 -1.93226e-02
-1.36390e+02 -1.14185e+00 -1.92981e-02
-1.36380e+02 -1.14165e+00 -1.92737e-02
-1.36370e+02 -1.14146e+00 -1.92491e-02
-1.36360e+02 -1.14127e+00 -1.92245e-02
-1.36350e+02 -1.14108e+00 -1.91998e-02
-1.36340e+02 -1.14089e+00 -1.91750e-02
-1.36330e+02 -1.14069e+00 -1.91502e-02
-1.36320e+02 -1.14050e+00 -1.91253e-02
-1.36310e+02 -1.14031e+00 -1.91003e-02
-1.36300e+02 -1.14012e+00 -1.90752e-02
-1.36290e+02 -1.13993e+00 -1.90501e-02
-1.36280e+02 -1.13974e+00 -1.90249e-02
-1.36270e+02 -1.13955e+00 -1.89996e-02
-1.36260e+02 -1.13936e+00 -1.89743e-02
-1.36250e+02 -1.13917e+00 -1.89489e-02
-1.36240e+02 -1.13898e+00 -1.89234e-02
-1.36230e+02 -1.13879e+00 -1.88978e-02
-1.36220e+02 -1.13860e+00 -1.88722e-02
-1.36210e+02 -1.13841e+00 -1.88465e-02
-1.36200e+02 -1.13823e+00 -1.88207e-02
-1.36190e+02 -1.13804e+00 -1.87949e-02
-1.36180e+02 -1.13785e+00 -1.87690e-02
-1.36170e+02 -1.13766e+00 -1.87430e-02
-1.36160e+02 -1.13747e+00 -1.87170e-02
-1.36150e+02 -1.13729e+00 -1.86908e-02
-1.36140e+02 -1.13710e+00 -1.86646e-02
-1.36130e+02 -1.13691e+00 -1.86384e-02
-1.36120e+02 -1.13673e+00 -1.86120e-02
-1.36110e+02 -1.13654e+00 -1.85856e-02
-1.36100e+02 -1.13636e+00 -1.85591e-02
-1.36090e+02 -1.13617e+00 -1.85325e-02
-1.36080e+02 -1.13599e+00 -1.85059e-02
-1.36070e+02 -1.13580e+00 -1.84792e-02
-1.36060e+02 -1.13562e+00 -1.84524e-02
-1.36050e+02 -1.13543e+00 -1.84256e-02
-1.36040e+02 -1.13525e+00 -1.83987e-02
-1.36030e+02 -1.13506e+00 -1.83717e-02
-1.36020e+02 -1.13488e+00 -1.83446e-02
-1.36010e+02 -1.13470e+00 -1.83175e-02
-1.36000e+02 -1.13451e+00 -1.82903e-02
-1.35990e+02 -1.13433e+00 -1.82630e-02
-1.35980e+02 -1.13415e+00 -1.82357e-02
-1.35970e+02 -1.13397e+00 -1.82083e-02
-1.35960e+02 -1.13378e+00 -1.81808e-02
-1.35950e+02 -1.13360e+00 -1.81532e-02
-1.35940e+02 -1.13342e+00 -1.81256e-02
-1.35930e+02 -1.13324e+00 -1.80979e-02
-1.35920e+02 -1.13306e+00 -1.80701e-02
-1.35910e+02 -1.13288e+00 -1.80423e-02
-1.35900e+02 -1.13270e+00 -1.80144e-02
-1.35890e+02 -1.13252e+00 -1.79864e-02
-1.35880e+02 -1.13234e+00 -1.79583e-02
-1.35870e+02 -1.13216e+00 -1.79302e-02
-1.35860e+02 -1.13198e+00 -1.79020e-02
-1.35850e+02 -1.13180e+00 -1.78737e-02
-1.35840e+02 -1.13162e+00 -1.78453e-02
-1.35830e+02 -1.13144e+00 -1.78169e-02
-1.35820e+02 -1.13127e+00 -1.77884e-02
-1.35810e+02 -1.13109e+00 -1.77599e-02
-1.35800e+02 -1.13091e+00 -1.77312e-02
-1.35790e+02 -1.13073e+00 -1.77025e-02
-1.35780e+02 -1.13056e+00 -1.76738e-02
-1.35770e+02 -1.13038e+00 -1.76449e-02
-1.35760e+02 -1.13020e+00 -1.76160e-02
-1.35750e+02 -1.13003e+00 -1.75870e-02
-1.35740e+02 -1.12985e+00 -1.75579e-02
-1.35730e+02 -1.12968e+00 -1.75288e-02
-1.35720e+02 -1.12950e+00 -1.74996e-02
-1.35710e+02 -1.12933e+00 -1.74703e-02
-1.35700e+02 -1.12915e+00 -1.74410e-02
-1.35690e+02 -1.12898e+00 -1.74116e-02
-1.35680e+02 -1.12880e+00 -1.73821e-02
-1.35670e+02 -1.12863e+00 -1.73525e-02
-1.35660e+02 -1.12846e+00 -1.73229e-02
-1.35650e+02 -1.12828e+00 -1.72932e-02
-1.35640e+02 -1.12811e+00 -1.72634e-02
-1.35630e+02 -1.12794e+00 -1.72335e-02
-1.35620e+02 -1.12777e+00 -1.72036e-02
-1.35610e+02 -1.12760e+00 -1.71736e-02
-1.35600e+02 -1.12742e+00 -1.71435e-02
-1.35590e+02 -1.12725e+00 -1.71134e-02
-1.35580e+02 -1.12708e+00 -1.70832e-02
-1.35570e+02 -1.12691e+00 -1.70529e-02
-1.35560e+02 -1.12674e+00 -1.70226e-02
-1.35550e+02 -1.12657e+00 -1.69922e-02
-1.35540e+02 -1.12640e+00 -1.69617e-02
-1.35530e+02 -1.12623e+00 -1.69311e-02
-1.35520e+02 -1.12606e+00 -1.69005e-02
-1.35510e+02 -1.12589e+00 -1.68697e-02
-1.35500e+02 -1.12572e+00 -1.68390e-02
-1.35490e+02 -1.12556e+00 -1.68081e-02
-1.35480e+02 -1.12539e+00 -1.67772e-02
-1.35470e+02 -1.12522e+00 -1.67462e-02
-1.35460e+02 -1.12505e+00 -1.67151e-02
-1.35450e+02 -1.12489e+00 -1.66840e-02
-1.35440e+02 -1.12472e+00 -1.66528e-02
-1.35430e+02 -1.12455e+00 -1.66215e-02
-1.35420e+02 -1.12439e+00 -1.65901e-02
-1.35410e+02 -1.12422e+00 -1.65587e-02
-1.35400e+02 -1.12406e+00 -1.65272e-02
-1.35390e+02 -1.12389e+00 -1.64957e-02
-1.35380e+02 -1.12373e+00 -1.64640e-02
-1.35370e+02 -1.12356e+00 -1.64323e-02
-1.35360e+02 -1.12340e+00 -1.64005e-02
-1.35350e+02 -1.12323e+00 -1.63687e-02
-1.35340e+02 -1.12307e+00 -1.63367e-02
-1.35330e+02 -1.12291e+00 -1.63047e-02
-1.35320e+02 -1.12274e+00 -1.62727e-02
-1.35310e+02 -1.12258e+00 -1.62405e-02
-1.35300e+02 -1.12242e+00 -1.62083e-02
-1.35290e+02 -1.12226e+00 -1.61760e-02
-1.35280e+02 -1.12210e+00 -1.61437e-02
-1.35270e+02 -1.12193e+00 -1.61113e-02
-1.35260e+02 -1.12177e+00 -1.60788e-02
-1.35250e+02 -1.12161e+00 -1.60462e-02
-1.35240e+02 -1.12145e+00 -1.60136e-02
-1.35230e+02 -1.12129e+00 -1.59808e-02
-1.35220e+02 -1.12113e+00 -1.59481e-02
-1.35210e+02 -1.12097e+00 -1.59152e-02
-1.35200e+02 -1.12081e+00 -1.58823e-02
-1.35190e+02 -1.12066e+00 -1.58493e-02
-1.35180e+02 -1.12050e+00 -1.58162e-02
-1.35170e+02 -1.12034e+00 -1.57831e-02
-1.35160e+02 -1.12018e+00 -1.57498e-02
-1.35150e+02 -1.12002e+00 -1.57166e-02
-1.35140e+02 -1.11987e+00 -1.56832e-02
-1.35130e+02 -1.11971e+00 -1.56498e-02
-1.35120e+02 -1.11955e+00 -1.56163e-02
-1.35110e+02 -1.11940e+00 -1.55827e-02
-1.35100e+02 -1.11924e+00 -1.55491e-02
-1.35090e+02 -1.11909e+00 -1.55153e-02
-1.35080e+02 -1.11893e+00 -1.54816e-02
-1.35070e+02 -1.11878e+00 -1.54477e-02
-1.35060e+02 -1.11862e+00 -1.54138e-02
-1.35050e+02 -1.11847e+00 -1.53798e-02
-1.35040e+02 -1.11832e+00 -1.53457e-02
-1.35030e+02 -1.11816e+00 -1.53116e-02
-1.35020e+02 -1.11801e+00 -1.52773e-02
-1.35010e+02 -1.11786e+00 -1.52431e-02
-1.35000e+02 -1.11770e+00 -1.52087e-02
-1.34990e+02 -1.11755e+00 -1.51743e-02
-1.34980e+02 -1.11740e+00 -1.51398e-02
-1.34970e+02 -1.11725e+00 -1.51052e-02
-1.34960e+02 -1.11710e+00 -1.50705e-02
-1.34950e+02 -1.11695e+00 -1.50358e-02
-1.34940e+02 -1.11680e+00 -1.50010e-02
-1.34930e+02 -1.11665e+00 -1.49662e-02
-1.34920e+02 -1.11650e+00 -1.49312e-02
-1.34910e+02 -1.11635e+00 -1.48962e-02
-1.34900e+02 -1.11620e+00 -1.48612e-02
-1.34890e+02 -1.11605e+00 -1.48260e-02
-1.34880e+02 -1.11590e+00 -1.47908e-02
-1.34870e+02 -1.11576e+00 -1.47555e-02
-1.34860e+02 -1.11561e+00 -1.47202e-02
-1.34850e+02 -1.11546e+00 -1.46847e-02
-1.34840e+02 -1.11532e+00 -1.46492e-02
-1.34830e+02 -1.11517e+00 -1.46136e-02
-1.34820e+02 -1.11502e+00 -1.45780e-02
-1.34810e+02 -1.11488e+00 -1.45423e-02
-1.34800e+02 -1.11473e+00 -1.45065e-02
-1.34790e+02 -1.11459e+00 -1.44706e-02
-1.34780e+02 -1.11444e+00 -1.44347e-02
-1.34770e+02 -1.11430e+00 -1.43987e-02
-1.34760e+02 -1.11416e+00 -1.43626e-02
-1.34750e+02 -1.11401e+00 -1.43265e-02
-1.34740e+02 -1.11387e+00 -1.42902e-02
-1.34730e+02 -1.11373e+00 -1.42539e-02
-1.34720e+02 -1.11358e+00 -1.42176e-02
-1.34710e+02 -1.11344e+00 -1.41812e-02
-1.34700e+02 -1.11330e+00 -1.41446e-02
-1.34690e+02 -1.11316e+00 -1.41081e-02
-1.34680e+02 -1.11302e+00 -1.40714e-02
-1.34670e+02 -1.11288e+00 -1.40347e-02
-1.34660e+02 -1.11274e+00 -1.39979e-02
-1.34650e+02 -1.11260e+00 -1.39610e-02
-1.34640e+02 -1.11246e+00 -1.39241e-02
-1.34630e+02 -1.11232e+00 -1.38871e-02
-1.34620e+02 -1.11218e+00 -1.38500e-02
-1.34610e+02 -1.11204e+00 -1.38129e-02
-1.34600e+02 -1.11190e+00 -1.37756e-02
-1.34590e+02 -1.11177e+00 -1.37384e-02
-1.34580e+02 -1.11163e+00 -1.37010e-02
-1.34570e+02 -1.11149e+00 -1.36636e-02
-1.34560e+02 -1.11136e+00 -1.36260e-02
-1.34550e+02 -1.11122e+00 -1.35885e-02
-1.34540e+02 -1.11108e+00 -1.35508e-02
-1.34530e+02 -1.11095e+00 -1.35131e-02
-1.34520e+02 -1.11081e+00 -1.34753e-02
-1.34510e+02 -1.11068e+00 -1.34374e-02
-1.34500e+02 -1.11055e+00 -1.33995e-02
-1.34490e+02 -1.11041e+00 -1.33615e-02
-1.34480e+02 -1.11028e+00 -1.33234e-02
-1.34470e+02 -1.11015e+00 -1.32853e-02
-1.34460e+02 -1.11001e+00 -1.32470e-02
-1.34450e+02 -1.10988e+00 -1.32087e-02
-1.34440e+02 -1.10975e+00 -1.31704e-02
-1.34430e+02 -1.10962e+00 -1.31319e-02
-1.34420e+02 -1.10949e+00 -1.30934e-02
-1.34410e+02 -1.10935e+00 -1.30548e-02
-1.34400e+02 -1.10922e+00 -1.30162e-02
-1.34390e+02 -1.10909e+00 -1.29775e-02
-1.34380e+02 -1.10897e+00 -1.29387e-02
-1.34370e+02 -1.10884e+00 -1.28998e-02
-1.34360e+02 -1.10871e+00 -1.28609e-02
-1.34350e+02 -1.10858e+00 -1.28218e-02
-1.34340e+02 -1.10845e+00 -1.27828e-02
-1.34330e+02 -1.10832e+00 -1.27436e-02
-1.34320e+02 -1.10820e+00 -1.27044e-02
-1.34310e+02 -1.10807e+00 -1.26651e-02
-1.34300e+02 -1.10794e+00 -1.26257e-02
-1.34290e+02 -1.10782e+00 -1.25863e-02
-1.34280e+02 -1.10769e+00 -1.25468e-02
-1.34270e+02 -1.10757e+00 -1.25072e-02
-1.34260e+02 -1.10744e+00 -1.24675e-02
-1.34250e+02 -1.10732e+00 -1.24278e-02
-1.34240e+02 -1.10719e+00 -1.23880e-02
-1.34230e+02 -1.10707e+00 -1.23481e-02
-1.34220e+02 -1.10695e+00 -1.23082e-02
-1.34210e+02 -1.10682e+00 -1.22682e-02
-1.34200e+02 -1.10670e+00 -1.22281e-02
-1.34190e+02 -1.10658e+00 -1.21879e-02
-1.34180e+02 -1.10646e+00 -1.21477e-02
-1.34170e+02 -1.10633e+00 -1.21074e-02
-1.34160e+02 -1.10621e+00 -1.20670e-02
-1.34150e+02 -1.10609e+00 -1.20266e-02
-1.34140e+02 -1.10597e+00 -1.19861e-02
-1.34130e+02 -1.10585e+00 -1.19455e-02
-1.34120e+02 -1.10573e+00 -1.19048e-02
-1.34110e+02 -1.10562e+00 -1.18641e-02
-1.34100e+02 -1.10550e+00 -1.18233e-02
-1.34090e+02 -1.10538e+00 -1.17824e-02
-1.34080e+02 -1.10526e+00 -1.17415e-02
-1.34070e+02 -1.10514e+00 -1.17005e-02
-1.34060e+02 -1.10503e+00 -1.16594e-02
-1.34050e+02 -1.10491e+00 -1.16182e-02
-1.34040e+02 -1.10480e+00 -1.15770e-02
-1.34030e+02 -1.10468e+00 -1.15357e-02
-1.34020e+02 -1.10456e+00 -1.14943e-02
-1.34010e+02 -1.10445e+00 -1.14529e-02
-1.34000e+02 -1.10434e+00 -1.14114e-02
-1.33990e+02 -1.10422e+00 -1.13698e-02
-1.33980e+02 -1.10411e+00 -1.13281e-02
-1.33970e+02 -1.10399e+00 -1.12864e-02
-1.33960e+02 -1.10388e+00 -1.12446e-02
-1.33950e+02 -1.10377e+00 -1.12027e-02
-1.33940e+02 -1.10366e+00 -1.11608e-02
-1.33930e+02 -1.10355e+00 -1.11187e-02
-1.33920e+02 -1.10344e+00 -1.10767e-02
-1.33910e+02 -1.10333e+00 -1.10345e-02
-1.33900e+02 -1.10322e+00 -1.09923e-02
-1.33890e+02 -1.10311e+00 -1.09500e-02
-1.33880e+02 -1.10300e+00 -1.09076e-02
-1.33870e+02 -1.10289e+00 -1.08651e-02
-1.33860e+02 -1.10278e+00 -1.08226e-02
-1.33850e+02 -1.10267e+00 -1.07800e-02
-1.33840e+02 -1.10256e+00 -1.07374e-02
-1.33830e+02 -1.10246e+00 -1.06946e-02
-1.33820e+02 -1.10235e+00 -1.06518e-02
-1.33810e+02 -1.10224e+00 -1.06090e-02
-1.33800e+02 -1.10214e+00 -1.05660e-02
-1.33790e+02 -1.10203e+00 -1.05230e-02
-1.33780e+02 -1.10193e+00 -1.04799e-02
-1.33770e+02 -1.10182e+00 -1.04367e-02
-1.33760e+02 -1.10172e+00 -1.03935e-02
-1.33750e+02 -1.10161e+00 -1.03502e-02
-1.33740e+02 -1.10151e+00 -1.03068e-02
-1.33730e+02 -1.10141e+00 -1.02634e-02
-1.33720e+02 -1.10131e+00 -1.02199e-02
-1.33710e+02 -1.10120e+00 -1.01763e-02
-1.33700e+02 -1.10110e+00 -1.01326e-02
-1.33690e+02 -1.10100e+00 -1.00889e-02
-1.33680e+02 -1.10090e+00 -1.00451e-02
-1.33670e+02 -1.10080e+00 -1.00012e-02
-1.33660e+02 -1.10070e+00 -9.95723e-03
-1.33650e+02 -1.10060e+00 -9.91321e-03
-1.33640e+02 -1.10050e+00 -9.86912e-03
-1.33630e+02 -1.10040e+00 -9.82495e-03
-1.33620e+02 -1.10031e+00 -9.78072e-03
-1.33610e+02 -1.10021e+00 -9.73641e-03
-1.33600e+02 -1.10011e+00 -9.69203e-03
-1.33590e+02 -1.10001e+00 -9.64758e-03
-1.33580e+02 -1.09992e+00 -9.60306e-03
-1.33570e+02 -1.09982e+00 -9.55847e-03
-1.33560e+02 -1.09973e+00 -9.51380e-03
-1.33550e+02 -1.09963e+00 -9.46906e-03
-1.33540e+02 -1.09954e+00 -9.42426e-03
-1.33530e+02 -1.09944e+00 -9.37938e-03
-1.33520e+02 -1.09935e+00 -9.33442e-03
-1.33510e+02 -1.09926e+00 -9.28940e-03
-1.33500e+02 -1.09916e+00 -9.24431e-03
-1.33490e+02 -1.09907e+00 -9.19914e-03
-1.33480e+02 -1.09898e+00 -9.15390e-03
-1.33470e+02 -1.09889e+00 -9.10859e-03
-1.33460e+02 -1.09880e+00 -9.06321e-03
-1.33450e+02 -1.09871e+00 -9.01776e-03
-1.33440e+02 -1.09862e+00 -8.97224e-03
-1.33430e+02 -1.09853e+00 -8.92664e-03
-1.33420e+02 -1.09844e+00 -8.88097e-03
-1.33410e+02 -1.09835e+00 -8.83523e-03
-1.33400e+02 -1.09826e+00 -8.78942e-03
-1.33390e+02 -1.09817e+00 -8.74354e-03
-1.33380e+02 -1.09809e+00 -8.69759e-03
-1.33370e+02 -1.09800e+00 -8.65156e-03
-1.33360e+02 -1.09791e+00 -8.60547e-03
-1.33350e+02 -1.09783e+00 -8.55930e-03
-1.33340e+02 -1.09774e+00 -8.51306e-03
-1.33330e+02 -1.09766e+00 -8.46675e-03
-1.33320e+02 -1.09757e+00 -8.42037e-03
-1.33310e+02 -1.09749e+00 -8.37391e-03
-1.33300e+02 -1.09741e+00 -8.32738e-03
-1.33290e+02 -1.09732e+00 -8.28079e-03
-1.33280e+02 -1.09724e+00 -8.23412e-03
-1.33270e+02 -1.09716e+00 -8.18738e-03
-1.33260e+02 -1.09708e+00 -8.14056e-03
-1.33250e+02 -1.09700e+00 -8.09368e-03
-1.33240e+02 -1.09692e+00 -8.04673e-03
-1.33230e+02 -1.09683e+00 -7.99970e-03
-1.33220e+02 -1.09676e+00 -7.95260e-03
-1.33210e+02 -1.09668e+00 -7.90543e-03
-1.33200e+02 -1.09660e+00 -7.85819e-03
-1.33190e+02 -1.09652e+00 -7.81097e-03
-1.33180e+02 -1.09644e+00 -7.76385e-03
-1.33170e+02 -1.09636e+00 -7.71685e-03
-1.33160e+02 -1.09629e+00 -7.66996e-03
-1.33150e+02 -1.09621e+00 -7.62318e-03
-1.33140e+02 -1.09613e+00 -7.57651e-03
-1.33130e+02 -1.09606e+00 -7.52995e-03
-1.33120e+02 -1.09598e+00 -7.48349e-03
-1.33110e+02 -1.09591e+00 -7.43715e-03
-1.33100e+02 -1.09583e+00 -7.39092e-03
-1.33090e+02 -1.09576e+00 -7.34480e-03
-1.33080e+02 -1.09569e+00 -7.29879e-03
-1.33070e+02 -1.09561e+00 -7.25289e-03
-1.33060e+02 -1.09554e+00 -7.20710e-03
-1.33050e+02 -1.09547e+00 -7.16142e-03
-1.33040e+02 -1.09540e+00 -7.11585e-03
-1.33030e+02 -1.09533e+00 -7.07040e-03
-1.33020e+02 -1.09526e+00 -7.02505e-03
-1.33010e+02 -1.09519e+00 -6.97981e-03
-1.33000e+02 -1.09512e+00 -6.93468e-03
-1.32990e+02 -1.09505e+00 -6.88966e-03
-1.32980e+02 -1.09498e+00 -6.84475e-03
-1.32970e+02 -1.09491e+00 -6.79996e-03
-1.32960e+02 -1.09484e+00 -6.75527e-03
-1.32950e+02 -1.09478e+00 -6.71069e-03
-1.32940e+02 -1.09471e+00 -6.66622e-03
-1.32930e+02 -1.09464e+00 -6.62187e-03
-1.32920e+02 -1.09458e+00 -6.57762e-03
-1.32910e+02 -1.09451e+00 -6.53348e-03
-1.32900e+02 -1.09445e+00 -6.48946e-03
-1.32890e+02 -1.09438e+00 -6.44554e-03
-1.32880e+02 -1.09432e+00 -6.40174e-03
-1.32870e+02 -1.09425e+00 -6.35804e-03
-1.32860e+02 -1.09419e+00 -6.31445e-03
-1.32850e+02 -1.09413e+00 -6.27098e-03
-1.32840e+02 -1.09407e+00 -6.22761e-03
-1.32830e+02 -1.09400e+00 -6.18436e-03
-1.32820e+02 -1.09394e+00 -6.14121e-03
-1.32810e+02 -1.09388e+00 -6.09818e-03
-1.32800e+02 -1.09382e+00 -6.05526e-03
-1.32790e+02 -1.09376e+00 -6.01244e-03
-1.32780e+02 -1.09370e+00 -5.96974e-03
-1.32770e+02 -1.09364e+00 -5.92715e-03
-1.32760e+02 -1.09358e+00 -5.88466e-03
-1.32750e+02 -1.09352e+00 -5.84229e-03
-1.32740e+02 -1.09346e+00 -5.80003e-03
-1.32730e+02 -1.09341e+00 -5.75787e-03
-1.32720e+02 -1.09335e+00 -5.71583e-03
-1.32710e+02 -1.09329e+00 -5.67390e-03
-1.32700e+02 -1.09324e+00 -5.63208e-03
-1.32690e+02 -1.09318e+00 -5.59036e-03
-1.32680e+02 -1.09312e+00 -5.54876e-03
-1.32670e+02 -1.09307e+00 -5.50727e-03
-1.32660e+02 -1.09301e+00 -5.46589e-03
-1.32650e+02 -1.09296e+00 -5.42462e-03
-1.32640e+02 -1.09291e+00 -5.38346e-03
-1.32630e+02 -1.09285e+00 -5.34241e-03
-1.32620e+02 -1.09280e+00 -5.30147e-03
-1.32610e+02 -1.09275e+00 -5.26064e-03
-1.32600e+02 -1.09269e+00 -5.21992e-03
-1.32590e+02 -1.09264e+00 -5.17931e-03
-1.32580e+02 -1.09259e+00 -5.13881e-03
-1.32570e+02 -1.09254e+00 -5.09842e-03
-1.32560e+02 -1.09249e+00 -5.05814e-03
-1.32550e+02 -1.09244e+00 -5.01797e-03
-1.32540e+02 -1.09239e+00 -4.97791e-03
-1.32530e+02 -1.09234e+00 -4.93797e-03
-1.32520e+02 -1.09229e+00 -4.89813e-03
-1.32510e+02 -1.09224e+00 -4.85840e-03
-1.32500e+02 -1.09219e+00 -4.81878e-03
-1.32490e+02 -1.09214e+00 -4.77927e-03
-1.32480e+02 -1.09210e+00 -4.73988e-03
-1.32470e+02 -1.09205e+00 -4.70059e-03
-1.32460e+02 -1.09200e+00 -4.66141e-03
-1.32450e+02 -1.09196e+00 -4.62235e-03
-1.32440e+02 -1.09191e+00 -4.58339e-03
-1.32430e+02 -1.09186e+00 -4.54454e-03
-1.32420e+02 -1.09182e+00 -4.50581e-03
-1.32410e+02 -1.09177e+00 -4.46718e-03
-1.32400e+02 -1.09173e+00 -4.42867e-03
-1.32390e+02 -1.09169e+00 -4.39026e-03
-1.32380e+02 -1.09164e+00 -4.35197e-03
-1.32370e+02 -1.09160e+00 -4.31378e-03
-1.32360e+02 -1.09156e+00 -4.27571e-03
-1.32350e+02 -1.09151e+00 -4.23774e-03
-1.32340e+02 -1.09147e+00 -4.19989e-03
-1.32330e+02 -1.09143e+00 -4.16214e-03
-1.32320e+02 -1.09139e+00 -4.12451e-03
-1.32310e+02 -1.09135e+00 -4.08699e-03
-1.32300e+02 -1.09131e+00 -4.04957e-03
-1.32290e+02 -1.09127e+00 -4.01227e-03
-1.32280e+02 -1.09123e+00 -3.97508e-03
-1.32270e+02 -1.09119e+00 -3.93799e-03
-1.32260e+02 -1.09115e+00 -3.90102e-03
-1.32250e+02 -1.09111e+00 -3.86416e-03
-1.32240e+02 -1.09107e+00 -3.82741e-03
-1.32230e+02 -1.09103e+00 -3.79076e-03
-1.32220e+02 -1.09099e+00 -3.75423e-03
-1.32210e+02 -1.09096e+00 -3.71781e-03
-1.32200e+02 -1.09092e+00 -3.68150e-03
-1.32190e+02 -1.09088e+00 -3.64530e-03
-1.32180e+02 -1.09085e+00 -3.60921e-03
-1.32170e+02 -1.09081e+00 -3.57323e-03
-1.32160e+02 -1.09077e+00 -3.53736e-03
-1.32150e+02 -1.09074e+00 -3.50160e-03
-1.32140e+02 -1.09070e+00 -3.46595e-03
-1.32130e+02 -1.09067e+00 -3.43041e-03
-1.32120e+02 -1.09064e+00 -3.39498e-03
-1.32110e+02 -1.09060e+00 -3.35966e-03
-1.32100e+02 -1.09057e+00 -3.32445e-03
-1.32090e+02 -1.09054e+00 -3.28935e-03
-1.32080e+02 -1.09050e+00 -3.25436e-03
-1.32070e+02 -1.09047e+00 -3.21948e-03
-1.32060e+02 -1.09044e+00 -3.18471e-03
-1.32050e+02 -1.09041e+00 -3.15006e-03
-1.32040e+02 -1.09038e+00 -3.11551e-03
-1.32030e+02 -1.09034e+00 -3.08107e-03
-1.32020e+02 -1.09031e+00 -3.04674e-03
-1.32010e+02 -1.09028e+00 -3.01252e-03
-1.32000e+02 -1.09025e+00 -2.97842e-03
-1.31990e+02 -1.09022e+00 -2.94442e-03
-1.31980e+02 -1.09019e+00 -2.91053e-03
-1.31970e+02 -1.09017e+00 -2.87676e-03
-1.31960e+02 -1.09014e+00 -2.84309e-03
-1.31950e+02 -1.09011e+00 -2.80954e-03
-1.31940e+02 -1.09008e+00 -2.77609e-03
-1.31930e+02 -1.09005e+00 -2.74275e-03
-1.31920e+02 -1.09003e+00 -2.70953e-03
-1.31910e+02 -1.09000e+00 -2.67641e-03
-1.31900e+02 -1.08997e+00 -2.64341e-03
-1.31890e+02 -1.08995e+00 -2.61051e-03
-1.31880e+02 -1.08992e+00 -2.57773e-03
-1.31870e+02 -1.08989e+00 -2.54506e-03
-1.31860e+02 -1.08987e+00 -2.51249e-03
-1.31850e+02 -1.08984e+00 -2.48004e-03
-1.31840e+02 -1.08982e+00 -2.44769e-03
-1.31830e+02 -1.08980e+00 -2.41546e-03
-1.31820e+02 -1.08977e+00 -2.38334e-03
-1.31810e+02 -1.08975e+00 -2.35132e-03
-1.31800e+02 -1.08972e+00 -2.31942e-03
-1.31790e+02 -1.08970e+00 -2.28763e-03
-1.31780e+02 -1.08968e+00 -2.25595e-03
-1.31770e+02 -1.08966e+00 -2.22437e-03
-1.31760e+02 -1.08963e+00 -2.19291e-03
-1.31750e+02 -1.08961e+00 -2.16156e-03
-1.31740e+02 -1.08959e+00 -2.13032e-03
-1.31730e+02 -1.08957e+00 -2.09919e-03
-1.31720e+02 -1.08955e+00 -2.06817e-03
-1.31710e+02 -1.08953e+00 -2.03726e-03
-1.31700e+02 -1.08951e+00 -2.00646e-03
-1.31690e+02 -1.08949e+00 -1.97577e-03
-1.31680e+02 -1.08947e+00 -1.94518e-03
-1.31670e+02 -1.08945e+00 -1.91471e-03
-1.31660e+02 -1.08943e+00 -1.88436e-03
-1.31650e+02 -1.08941e+00 -1.85411e-03
-1.31640e+02 -1.08939e+00 -1.82397e-03
-1.31630e+02 -1.08938e+00 -1.79394e-03
-1.31620e+02 -1.08936e+00 -1.76402e-03
-1.31610e+02 -1.08934e+00 -1.73421e-03
-1.31600e+02 -1.08932e+00 -1.70451e-03
-1.31590e+02 -1.08931e+00 -1.67492e-03
-1.31580e+02 -1.08929e+00 -1.64544e-03
-1.31570e+02 -1.08927e+00 -1.61608e-03
-1.31560e+02 -1.08926e+00 -1.58682e-03
-1.31550e+02 -1.08924e+00 -1.55767e-03
-1.31540e+02 -1.08923e+00 -1.52863e-03
-1.31530e+02 -1.08921e+00 -1.49971e-03
-1.31520e+02 -1.08920e+00 -1.47089e-03
-1.31510e+02 -1.08918e+00 -1.44218e-03
-1.31500e+02 -1.08917e+00 -1.41359e-03
-1.31490e+02 -1.08915e+00 -1.38510e-03
-1.31480e+02 -1.08914e+00 -1.35673e-03
-1.31470e+02 -1.08913e+00 -1.32846e-03
-1.31460e+02 -1.08911e+00 -1.30030e-03
-1.31450e+02 -1.08910e+00 -1.27226e-03
-1.31440e+02 -1.08909e+00 -1.24432e-03
-1.31430e+02 -1.08908e+00 -1.21650e-03
-1.31420e+02 -1.08906e+00 -1.18878e-03
-1.31410e+02 -1.08905e+00 -1.16118e-03
-1.31400e+02 -1.08904e+00 -1.13369e-03
-1.31390e+02 -1.08903e+00 -1.10630e-03
-1.31380e+02 -1.08902e+00 -1.07903e-03
-1.31370e+02 -1.08901e+00 -1.05186e-03
-1.31360e+02 -1.08900e+00 -1.02481e-03
-1.31350e+02 -1.08899e+00 -9.97867e-04
-1.31340e+02 -1.08898e+00 -9.71034e-04
-1.31330e+02 -1.08897e+00 -9.44312e-04
-1.31320e+02 -1.08896e+00 -9.17699e-04
-1.31310e+02 -1.08895e+00 -8.91197e-04
-1.31300e+02 -1.08894e+00 -8.64805e-04
-1.31290e+02 -1.08893e+00 -8.38523e-04
-1.31280e+02 -1.08892e+00 -8.12351e-04
-1.31270e+02 -1.08892e+00 -7.86290e-04
-1.31260e+02 -1.08891e+00 -7.60338e-04
-1.31250e+02 -1.08890e+00 -7.34497e-04
-1.31240e+02 -1.08889e+00 -7.08766e-04
-1.31230e+02 -1.08889e+00 -6.83146e-04
-1.31220e+02 -1.08888e+00 -6.57635e-04
-1.31210e+02 -1.08887e+00 -6.32235e-04
-1.31200e+02 -1.08887e+00 -6.06945e-04
-1.31190e+02 -1.08886e+00 -5.81765e-04
-1.31180e+02 -1.08885e+00 -5.56696e-04
-1.31170e+02 -1.08885e+00 -5.31737e-04
-1.31160e+02 -1.08884e+00 -5.06887e-04
-1.31150e+02 -1.08884e+00 -4.82149e-04
-1.31140e+02 -1.08883e+00 -4.57520e-04
-1.31130e+02 -1.08883e+00 -4.33001e-04
-1.31120e+02 -1.08883e+00 -4.08593e-04
-1.31110e+02 -1.08882e+00 -3.84295e-04
-1.31100e+02 -1.08882e+00 -3.60107e-04
-1.31090e+02 -1.08881e+00 -3.36030e-04
-1.31080e+02 -1.08881e+00 -3.12062e-04
-1.31070e+02 -1.08881e+00 -2.88205e-04
-1.31060e+02 -1.08881e+00 -2.64458e-04
-1.31050e+02 -1.08880e+00 -2.40821e-04
-1.31040e+02 -1.08880e+00 -2.17295e-04
-1.31030e+02 -1.08880e+00 -1.93878e-04
-1.31020e+02 -1.08880e+00 -1.70572e-04
-1.31010e+02 -1.08880e+00 -1.47376e-04
-1.31000e+02 -1.08879e+00 -1.24291e-04
-1.30990e+02 -1.08879e+00 -1.01315e-04
-1.30980e+02 -1.08879e+00 -7.84497e-05
-1.30970e+02 -1.08879e+00 -5.56947e-05
-1.30960e+02 -1.08879e+00 -3.30498e-05
-1.30950e+02 -1.08879e+00 -1.05152e-05
-1.30940e+02 -1.08879e+00 1.19092e-05
-1.30930e+02 -1.08879e+00 3.42235e-05
-1.30920e+02 -1.08879e+00 5.64275e-05
-1.30910e+02 -1.08879e+00 7.85213e-05
-1.30900e+02 -1.08879e+00 1.00505e-04
-1.30890e+02 -1.08879e+00 1.22378e-04
-1.30880e+02 -1.08880e+00 1.44141e-04
-1.30870e+02 -1.08880e+00 1.65794e-04
-1.30860e+02 -1.08880e+00 1.87337e-04
-1.30850e+02 -1.08880e+00 2.08769e-04
-1.30840e+02 -1.08880e+00 2.30092e-04
-1.30830e+02 -1.08881e+00 2.51304e-04
-1.30820e+02 -1.08881e+00 2.72406e-04
-1.30810e+02 -1.08881e+00 2.93397e-04
-1.30800e+02 -1.08881e+00 3.14279e-04
-1.30790e+02 -1.08882e+00 3.35050e-04
-1.30780e+02 -1.08882e+00 3.55711e-04
-1.30770e+02 -1.08882e+00 3.76262e-04
-1.30760e+02 -1.08883e+00 3.96702e-04
-1.30750e+02 -1.08883e+00 4.17033e-04
-1.30740e+02 -1.08884e+00 4.37253e-04
-1.30730e+02 -1.08884e+00 4.57363e-04
-1.30720e+02 -1.08885e+00 4.77363e-04
-1.30710e+02 -1.08885e+00 4.97252e-04
-1.30700e+02 -1.08886e+00 5.17031e-04
-1.30690e+02 -1.08886e+00 5.36701e-04
-1.30680e+02 -1.08887e+00 5.56259e-04
-1.30670e+02 -1.08887e+00 5.75708e-04
-1.30660e+02 -1.08888e+00 5.95047e-04
-1.30650e+02 -1.08888e+00 6.14275e-04
-1.30640e+02 -1.08889e+00 6.33393e-04
-1.30630e+02 -1.08890e+00 6.52401e-04
-1.30620e+02 -1.08890e+00 6.71298e-04
-1.30610e+02 -1.08891e+00 6.90086e-04
-1.30600e+02 -1.08892e+00 7.08763e-04
-1.30590e+02 -1.08892e+00 7.27330e-04
-1.30580e+02 -1.08893e+00 7.45787e-04
-1.30570e+02 -1.08894e+00 7.64133e-04
-1.30560e+02 -1.08895e+00 7.82369e-04
-1.30550e+02 -1.08895e+00 8.00495e-04
-1.30540e+02 -1.08896e+00 8.18511e-04
-1.30530e+02 -1.08897e+00 8.36417e-04
-1.30520e+02 -1.08898e+00 8.54212e-04
-1.30510e+02 -1.08899e+00 8.71898e-04
-1.30500e+02 -1.08900e+00 8.89473e-04
-1.30490e+02 -1.08901e+00 9.06938e-04
-1.30480e+02 -1.08902e+00 9.24292e-04
-1.30470e+02 -1.08902e+00 9.41537e-04
-1.30460e+02 -1.08903e+00 9.58671e-04
-1.30450e+02 -1.08904e+00 9.75695e-04
-1.30440e+02 -1.08905e+00 9.92609e-04
-1.30430e+02 -1.08906e+00 1.00941e-03
-1.30420e+02 -1.08907e+00 1.02611e-03
-1.30410e+02 -1.08908e+00 1.04269e-03
-1.30400e+02 -1.08909e+00 1.05916e-03
-1.30390e+02 -1.08911e+00 1.07552e-03
-1.30380e+02 -1.08912e+00 1.09178e-03
-1.30370e+02 -1.08913e+00 1.10792e-03
-1.30360e+02 -1.08914e+00 1.12395e-03
-1.30350e+02 -1.08915e+00 1.13987e-03
-1.30340e+02 -1.08916e+00 1.15568e-03
-1.30330e+02 -1.08917e+00 1.17139e-03
-1.30320e+02 -1.08918e+00 1.18698e-03
-1.30310e+02 -1.08920e+00 1.20246e-03
-1.30300e+02 -1.08921e+00 1.21783e-03
-1.30290e+02 -1.08922e+00 1.23309e-03
-1.30280e+02 -1.08923e+00 1.24824e-03
-1.30270e+02 -1.08925e+00 1.26328e-03
-1.30260e+02 -1.08926e+00 1.27821e-03
-1.30250e+02 -1.08927e+00 1.29303e-03
-1.30240e+02 -1.08928e+00 1.30774e-03
-1.30230e+02 -1.08930e+00 1.32234e-03
-1.30220e+02 -1.08931e+00 1.33683e-03
-1.30210e+02 -1.08932e+00 1.35121e-03
-1.30200e+02 -1.08934e+00 1.36547e-03
-1.30190e+02 -1.08935e+00 1.37963e-03
-1.30180e+02 -1.08937e+00 1.39368e-03
-1.30170e+02 -1.08938e+00 1.40762e-03
-1.30160e+02 -1.08939e+00 1.42145e-03
-1.30150e+02 -1.08941e+00 1.43516e-03
-1.30140e+02 -1.08942e+00 1.44877e-03
-1.30130e+02 -1.08944e+00 1.46227e-03
-1.30120e+02 -1.08945e+00 1.47566e-03
-1.30110e+02 -1.08947e+00 1.48893e-03
-1.30100e+02 -1.08948e+00 1.50210e-03
-1.30090e+02 -1.08950e+00 1.51516e-03
-1.30080e+02 -1.08951e+00 1.52810e-03
-1.30070e+02 -1.08953e+00 1.54094e-03
-1.30060e+02 -1.08954e+00 1.55366e-03
-1.30050e+02 -1.08956e+00 1.56628e-03
-1.30040e+02 -1.08957e+00 1.57878e-03
-1.30030e+02 -1.08959e+00 1.59118e-03
-1.30020e+02 -1.08961e+00 1.60346e-03
-1.30010e+02 -1.08962e+00 1.61564e-03
-1.30000e+02 -1.08964e+00 1.62770e-03
-1.29990e+02 -1.08965e+00 1.63966e-03
-1.29980e+02 -1.08967e+00 1.65150e-03
-1.29970e+02 -1.08969e+00 1.66323e-03
-1.29960e+02 -1.08970e+00 1.67486e-03
-1.29950e+02 -1.08972e+00 1.68637e-03
-1.29940e+02 -1.08974e+00 1.69777e-03
-1.29930e+02 -1.08975e+00 1.70907e-03
-1.29920e+02 -1.08977e+00 1.72025e-03
-1.29910e+02 -1.08979e+00 1.73132e-03
-1.29900e+02 -1.08981e+00 1.74228e-03
-1.29890e+02 -1.08982e+00 1.75314e-03
-1.29880e+02 -1.08984e+00 1.76388e-03
-1.29870e+02 -1.08986e+00 1.77451e-03
-1.29860e+02 -1.08988e+00 1.78503e-03
-1.29850e+02 -1.08989e+00 1.79544e-03
-1.29840e+02 -1.08991e+00 1.80574e-03
-1.29830e+02 -1.08993e+00 1.81593e-03
-1.29820e+02 -1.08995e+00 1.82601e-03
-1.29810e+02 -1.08997e+00 1.83598e-03
-1.29800e+02 -1.08999e+00 1.84585e-03
-1.29790e+02 -1.09000e+00 1.85559e-03
-1.29780e+02 -1.09002e+00 1.86523e-03
-1.29770e+02 -1.09004e+00 1.87476e-03
-1.29760e+02 -1.09006e+00 1.88418e-03
-1.29750e+02 -1.09008e+00 1.89349e-03
-1.29740e+02 -1.09010e+00 1.90269e-03
-1.29730e+02 -1.09012e+00 1.91178e-03
-1.29720e+02 -1.09014e+00 1.92076e-03
-1.29710e+02 -1.09016e+00 1.92963e-03
-1.29700e+02 -1.09018e+00 1.93838e-03
-1.29690e+02 -1.09019e+00 1.94703e-03
-1.29680e+02 -1.09021e+00 1.95557e-03
-1.29670e+02 -1.09023e+00 1.96400e-03
-1.29660e+02 -1.09025e+00 1.97231e-03
-1.29650e+02 -1.09027e+00 1.98052e-03
-1.29640e+02 -1.09029e+00 1.98862e-03
-1.29630e+02 -1.09031e+00 1.99660e-03
-1.29620e+02 -1.09033e+00 2.00448e-03
-1.29610e+02 -1.09035e+00 2.01225e-03
-1.29600e+02 -1.09037e+00 2.01990e-03
-1.29590e+02 -1.09039e+00 2.02745e-03
-1.29580e+02 -1.09041e+00 2.03488e-03
-1.29570e+02 -1.09043e+00 2.04221e-03
-1.29560e+02 -1.09045e+00 2.04942e-03
-1.29550e+02 -1.09048e+00 2.05653e-03
-1.29540e+02 -1.09050e+00 2.06352e-03
-1.29530e+02 -1.09052e+00 2.07041e-03
-1.29520e+02 -1.09054e+00 2.07718e-03
-1.29510e+02 -1.09056e+00 2.08385e-03
-1.29500e+02 -1.09058e+00 2.09040e-03
-1.29490e+02 -1.09060e+00 2.09684e-03
-1.29480e+02 -1.09062e+00 2.10318e-03
-1.29470e+02 -1.09064e+00 2.10940e-03
-1.29460e+02 -1.09066e+00 2.11551e-03
-1.29450e+02 -1.09068e+00 2.12151e-03
-1.29440e+02 -1.09071e+00 2.12741e-03
-1.29430e+02 -1.09073e+00 2.13319e-03
-1.29420e+02 -1.09075e+00 2.13886e-03
-1.29410e+02 -1.09077e+00 2.14442e-03
-1.29400e+02 -1.09079e+00 2.14987e-03
-1.29390e+02 -1.09081e+00 2.15522e-03
-1.29380e+02 -1.09083e+00 2.16045e-03
-1.29370e+02 -1.09086e+00 2.16557e-03
-1.29360e+02 -1.09088e+00 2.17058e-03
-1.29350e+02 -1.09090e+00 2.17548e-03
-1.29340e+02 -1.09092e+00 2.18027e-03
-1.29330e+02 -1.09094e+00 2.18495e-03
-1.29320e+02 -1.09096e+00 2.18952e-03
-1.29310e+02 -1.09099e+00 2.19398e-03
-1.29300e+02 -1.09101e+00 2.19833e-03
-1.29290e+02 -1.09103e+00 2.20257e-03
-1.29280e+02 -1.09105e+00 2.20670e-03
-1.29270e+02 -1.09107e+00 2.21071e-03
-1.29260e+02 -1.09110e+00 2.21462e-03
-1.29250e+02 -1.09112e+00 2.21842e-03
-1.29240e+02 -1.09114e+00 2.22211e-03
-1.29230e+02 -1.09116e+00 2.22569e-03
-1.29220e+02 -1.09119e+00 2.22916e-03
-1.29210e+02 -1.09121e+00 2.23251e-03
-1.29200e+02 -1.09123e+00 2.23576e-03
-1.29190e+02 -1.09125e+00 2.23890e-03
-1.29180e+02 -1.09127e+00 2.24192e-03
-1.29170e+02 -1.09130e+00 2.24484e-03
-1.29160e+02 -1.09132e+00 2.24765e-03
-1.29150e+02 -1.09134e+00 2.25034e-03
-1.29140e+02 -1.09136e+00 2.25293e-03
-1.29130e+02 -1.09139e+00 2.25541e-03
-1.29120e+02 -1.09141e+00 2.25777e-03
-1.29110e+02 -1.09143e+00 2.26003e-03
-1.29100e+02 -1.09146e+00 2.26217e-03
-1.29090e+02 -1.09148e+00 2.26421e-03
-1.29080e+02 -1.09150e+00 2.26613e-03
-1.29070e+02 -1.09152e+00 2.26795e-03
-1.29060e+02 -1.09155e+00 2.26965e-03
-1.29050e+02 -1.09157e+00 2.27124e-03
-1.29040e+02 -1.09159e+00 2.27273e-03
-1.29030e+02 -1.09161e+00 2.27410e-03
-1.29020e+02 -1.09164e+00 2.27537e-03
-1.29010e+02 -1.09166e+00 2.27652e-03
-1.29000e+02 -1.09168e+00 2.27756e-03
-1.28990e+02 -1.09170e+00 2.27849e-03
-1.28980e+02 -1.09173e+00 2.27932e-03
-1.28970e+02 -1.09175e+00 2.28003e-03
-1.28960e+02 -1.09177e+00 2.28063e-03
-1.28950e+02 -1.09180e+00 2.28112e-03
-1.28940e+02 -1.09182e+00 2.28151e-03
-1.28930e+02 -1.09184e+00 2.28178e-03
-1.28920e+02 -1.09186e+00 2.28194e-03
-1.28910e+02 -1.09189e+00 2.28199e-03
-1.28900e+02 -1.09191e+00 2.28193e-03
-1.28890e+02 -1.09193e+00 2.28176e-03
-1.28880e+02 -1.09196e+00 2.28148e-03
-1.28870e+02 -1.09198e+00 2.28109e-03
-1.28860e+02 -1.09200e+00 2.28059e-03
-1.28850e+02 -1.09202e+00 2.27998e-03
-1.28840e+02 -1.09205e+00 2.27926e-03
-1.28830e+02 -1.09207e+00 2.27843e-03
-1.28820e+02 -1.09209e+00 2.27749e-03
-1.28810e+02 -1.09212e+00 2.27644e-03
-1.28800e+02 -1.09214e+00 2.27528e-03
-1.28790e+02 -1.09216e+00 2.27401e-03
-1.28780e+02 -1.09218e+00 2.27262e-03
-1.28770e+02 -1.09221e+00 2.27113e-03
-1.28760e+02 -1.09223e+00 2.26953e-03
-1.28750e+02 -1.09225e+00 2.26782e-03
-1.28740e+02 -1.09227e+00 2.26600e-03
-1.28730e+02 -1.09230e+00 2.26406e-03
-1.28720e+02 -1.09232e+00 2.26202e-03
-1.28710e+02 -1.09234e+00 2.25987e-03
-1.28700e+02 -1.09236e+00 2.25760e-03
-1.28690e+02 -1.09239e+00 2.25523e-03
-1.28680e+02 -1.09241e+00 2.25275e-03
-1.28670e+02 -1.09243e+00 2.25015e-03
-1.28660e+02 -1.09246e+00 2.24745e-03
-1.28650e+02 -1.09248e+00 2.24463e-03
-1.28640e+02 -1.09250e+00 2.24171e-03
-1.28630e+02 -1.09252e+00 2.23867e-03
-1.28620e+02 -1.09254e+00 2.23553e-03
-1.28610e+02 -1.09257e+00 2.23227e-03
-1.28600e+02 -1.09259e+00 2.22891e-03
-1.28590e+02 -1.09261e+00 2.22543e-03
-1.28580e+02 -1.09263e+00 2.22185e-03
-1.28570e+02 -1.09266e+00 2.21815e-03
-1.28560e+02 -1.09268e+00 2.21434e-03
-1.28550e+02 -1.09270e+00 2.21043e-03
-1.28540e+02 -1.09272e+00 2.20640e-03
-1.28530e+02 -1.09274e+00 2.20226e-03
-1.28520e+02 -1.09277e+00 2.19802e-03
-1.28510e+02 -1.09279e+00 2.19366e-03
-1.28500e+02 -1.09281e+00 2.18919e-03
-1.28490e+02 -1.09283e+00 2.18461e-03
-1.28480e+02 -1.09285e+00 2.17992e-03
-1.28470e+02 -1.09288e+00 2.17513e-03
-1.28460e+02 -1.09290e+00 2.17022e-03
-1.28450e+02 -1.09292e+00 2.16520e-03
-1.28440e+02 -1.09294e+00 2.16007e-03
-1.28430e+02 -1.09296e+00 2.15483e-03
-1.28420e+02 -1.09298e+00 2.14948e-03
-1.28410e+02 -1.09301e+00 2.14402e-03
-1.28400e+02 -1.09303e+00 2.13845e-03
-1.28390e+02 -1.09305e+00 2.13277e-03
-1.28380e+02 -1.09307e+00 2.12698e-03
-1.28370e+02 -1.09309e+00 2.12108e-03
-1.28360e+02 -1.09311e+00 2.11507e-03
-1.28350e+02 -1.09313e+00 2.10895e-03
-1.28340e+02 -1.09315e+00 2.10272e-03
-1.28330e+02 -1.09318e+00 2.09638e-03
-1.28320e+02 -1.09320e+00 2.08993e-03
-1.28310e+02 -1.09322e+00 2.08336e-03
-1.28300e+02 -1.09324e+00 2.07669e-03
-1.28290e+02 -1.09326e+00 2.06991e-03
-1.28280e+02 -1.09328e+00 2.06302e-03
-1.28270e+02 -1.09330e+00 2.05602e-03
-1.28260e+02 -1.09332e+00 2.04890e-03
-1.28250e+02 -1.09334e+00 2.04168e-03
-1.28240e+02 -1.09336e+00 2.03435e-03
-1.28230e+02 -1.09338e+00 2.02690e-03
-1.28220e+02 -1.09340e+00 2.01935e-03
-1.28210e+02 -1.09342e+00 2.01169e-03
-1.28200e+02 -1.09344e+00 2.00391e-03
-1.28190e+02 -1.09346e+00 1.99603e-03
-1.28180e+02 -1.09348e+00 1.98803e-03
-1.28170e+02 -1.09350e+00 1.97993e-03
-1.28160e+02 -1.09352e+00 1.97171e-03
-1.28150e+02 -1.09354e+00 1.96339e-03
-1.28140e+02 -1.09356e+00 1.95495e-03
-1.28130e+02 -1.09358e+00 1.94641e-03
-1.28120e+02 -1.09360e+00 1.93775e-03
-1.28110e+02 -1.09362e+00 1.92899e-03
-1.28100e+02 -1.09364e+00 1.92011e-03
-1.28090e+02 -1.09366e+00 1.91112e-03
-1.28080e+02 -1.09368e+00 1.90203e-03
-1.28070e+02 -1.09370e+00 1.89282e-03
-1.28060e+02 -1.09371e+00 1.88350e-03
-1.28050e+02 -1.09373e+00 1.87408e-03
-1.28040e+02 -1.09375e+00 1.86454e-03
-1.28030e+02 -1.09377e+00 1.85489e-03
-1.28020e+02 -1.09379e+00 1.84513e-03
-1.28010e+02 -1.09381e+00 1.83526e-03
-1.28000e+02 -1.09383e+00 1.82529e-03
-1.27990e+02 -1.09384e+00 1.81520e-03
-1.27980e+02 -1.09386e+00 1.80500e-03
-1.27970e+02 -1.09388e+00 1.79469e-03
-1.27960e+02 -1.09390e+00 1.78427e-03
-1.27950e+02 -1.09392e+00 1.77374e-03
-1.27940e+02 -1.09393e+00 1.76310e-03
-1.27930e+02 -1.09395e+00 1.75235e-03
-1.27920e+02 -1.09397e+00 1.74149e-03
-1.27910e+02 -1.09399e+00 1.73052e-03
-1.27900e+02 -1.09400e+00 1.71944e-03
-1.27890e+02 -1.09402e+00 1.70825e-03
-1.27880e+02 -1.09404e+00 1.69695e-03
-1.27870e+02 -1.09405e+00 1.68554e-03
-1.27860e+02 -1.09407e+00 1.67402e-03
-1.27850e+02 -1.09409e+00 1.66239e-03
-1.27840e+02 -1.09410e+00 1.65064e-03
-1.27830e+02 -1.09412e+00 1.63879e-03
-1.27820e+02 -1.09414e+00 1.62683e-03
-1.27810e+02 -1.09415e+00 1.61476e-03
-1.27800e+02 -1.09417e+00 1.60257e-03
-1.27790e+02 -1.09418e+00 1.59028e-03
-1.27780e+02 -1.09420e+00 1.57788e-03
-1.27770e+02 -1.09422e+00 1.56537e-03
-1.27760e+02 -1.09423e+00 1.55274e-03
-1.27750e+02 -1.09425e+00 1.54001e-03
-1.27740e+02 -1.09426e+00 1.52716e-03
-1.27730e+02 -1.09428e+00 1.51421e-03
-1.27720e+02 -1.09429e+00 1.50115e-03
-1.27710e+02 -1.09431e+00 1.48797e-03
-1.27700e+02 -1.09432e+00 1.47469e-03
-1.27690e+02 -1.09434e+00 1.46129e-03
-1.27680e+02 -1.09435e+00 1.44779e-03
-1.27670e+02 -1.09437e+00 1.43417e-03
-1.27660e+02 -1.09438e+00 1.42045e-03
-1.27650e+02 -1.09439e+00 1.40661e-03
-1.27640e+02 -1.09441e+00 1.39266e-03
-1.27630e+02 -1.09442e+00 1.37861e-03
-1.27620e+02 -1.09444e+00 1.36444e-03
-1.27610e+02 -1.09445e+00 1.35017e-03
-1.27600e+02 -1.09446e+00 1.33578e-03
-1.27590e+02 -1.09448e+00 1.32128e-03
-1.27580e+02 -1.09449e+00 1.30667e-03
-1.27570e+02 -1.09450e+00 1.29196e-03
-1.27560e+02 -1.09452e+00 1.27713e-03
-1.27550e+02 -1.09453e+00 1.26219e-03
-1.27540e+02 -1.09454e+00 1.24714e-03
-1.27530e+02 -1.09455e+00 1.23198e-03
-1.27520e+02 -1.09457e+00 1.21672e-03
-1.27510e+02 -1.09458e+00 1.20134e-03
-1.27500e+02 -1.09459e+00 1.18585e-03
-1.27490e+02 -1.09460e+00 1.17025e-03
-1.27480e+02 -1.09461e+00 1.15454e-03
-1.27470e+02 -1.09462e+00 1.13872e-03
-1.27460e+02 -1.09464e+00 1.12279e-03
-1.27450e+02 -1.09465e+00 1.10675e-03
-1.27440e+02 -1.09466e+00 1.09060e-03
-1.27430e+02 -1.09467e+00 1.07434e-03
-1.27420e+02 -1.09468e+00 1.05797e-03
-1.27410e+02 -1.09469e+00 1.04149e-03
-1.27400e+02 -1.09470e+00 1.02490e-03
-1.27390e+02 -1.09471e+00 1.00820e-03
-1.27380e+02 -1.09472e+00 9.91384e-04
-1.27370e+02 -1.09473e+00 9.74462e-04
-1.27360e+02 -1.09474e+00 9.57430e-04
-1.27350e+02 -1.09475e+00 9.40288e-04
-1.27340e+02 -1.09476e+00 9.23035e-04
-1.27330e+02 -1.09477e+00 9.05673e-04
-1.27320e+02 -1.09478e+00 8.88200e-04
-1.27310e+02 -1.09479e+00 8.70617e-04
-1.27300e+02 -1.09479e+00 8.52923e-04
-1.27290e+02 -1.09480e+00 8.35120e-04
-1.27280e+02 -1.09481e+00 8.17206e-04
-1.27270e+02 -1.09482e+00 7.99182e-04
-1.27260e+02 -1.09483e+00 7.81048e-04
-1.27250e+02 -1.09483e+00 7.62804e-04
-1.27240e+02 -1.09484e+00 7.44449e-04
-1.27230e+02 -1.09485e+00 7.25985e-04
-1.27220e+02 -1.09486e+00 7.07410e-04
-1.27210e+02 -1.09486e+00 6.88725e-04
-1.27200e+02 -1.09487e+00 6.69929e-04
-1.27190e+02 -1.09488e+00 6.51024e-04
-1.27180e+02 -1.09488e+00 6.32008e-04
-1.27170e+02 -1.09489e+00 6.12882e-04
-1.27160e+02 -1.09490e+00 5.93645e-04
-1.27150e+02 -1.09490e+00 5.74299e-04
-1.27140e+02 -1.09491e+00 5.54842e-04
-1.27130e+02 -1.09491e+00 5.35275e-04
-1.27120e+02 -1.09492e+00 5.15598e-04
-1.27110e+02 -1.09492e+00 4.95811e-04
-1.27100e+02 -1.09493e+00 4.75913e-04
-1.27090e+02 -1.09493e+00 4.55906e-04
-1.27080e+02 -1.09494e+00 4.35788e-04
-1.27070e+02 -1.09494e+00 4.15560e-04
-1.27060e+02 -1.09495e+00 3.95221e-04
-1.27050e+02 -1.09495e+00 3.74773e-04
-1.27040e+02 -1.09495e+00 3.54214e-04
-1.27030e+02 -1.09496e+00 3.33545e-04
-1.27020e+02 -1.09496e+00 3.12766e-04
-1.27010e+02 -1.09496e+00 2.91876e-04
-1.27000e+02 -1.09497e+00 2.70876e-04
-1.26990e+02 -1.09497e+00 2.49767e-04
-1.26980e+02 -1.09497e+00 2.28547e-04
-1.26970e+02 -1.09497e+00 2.07216e-04
-1.26960e+02 -1.09497e+00 1.85776e-04
-1.26950e+02 -1.09498e+00 1.64225e-04
-1.26940e+02 -1.09498e+00 1.42564e-04
-1.26930e+02 -1.09498e+00 1.20793e-04
-1.26920e+02 -1.09498e+00 9.89115e-05
-1.26910e+02 -1.09498e+00 7.69199e-05
-1.26900e+02 -1.09498e+00 5.48181e-05
-1.26890e+02 -1.09498e+00 3.26061e-05
-1.26880e+02 -1.09498e+00 1.02839e-05
-1.26870e+02 -1.09498e+00 -1.21485e-05
-1.26860e+02 -1.09498e+00 -3.46912e-05
-1.26850e+02 -1.09498e+00 -5.73440e-05
-1.26840e+02 -1.09498e+00 -8.01071e-05
-1.26830e+02 -1.09498e+00 -1.02980e-04
-1.26820e+02 -1.09498e+00 -1.25964e-04
-1.26810e+02 -1.09498e+00 -1.49058e-04
-1.26800e+02 -1.09498e+00 -1.72262e-04
-1.26790e+02 -1.09497e+00 -1.95576e-04
-1.26780e+02 -1.09497e+00 -2.19000e-04
-1.26770e+02 -1.09497e+00 -2.42535e-04
-1.26760e+02 -1.09497e+00 -2.66179e-04
-1.26750e+02 -1.09496e+00 -2.89934e-04
-1.26740e+02 -1.09496e+00 -3.13800e-04
-1.26730e+02 -1.09496e+00 -3.37775e-04
-1.26720e+02 -1.09495e+00 -3.61861e-04
-1.26710e+02 -1.09495e+00 -3.86057e-04
-1.26700e+02 -1.09495e+00 -4.10363e-04
-1.26690e+02 -1.09494e+00 -4.34779e-04
-1.26680e+02 -1.09494e+00 -4.59305e-04
-1.26670e+02 -1.09493e+00 -4.83942e-04
-1.26660e+02 -1.09493e+00 -5.08689e-04
-1.26650e+02 -1.09492e+00 -5.33546e-04
-1.26640e+02 -1.09492e+00 -5.58513e-04
-1.26630e+02 -1.09491e+00 -5.83591e-04
-1.26620e+02 -1.09491e+00 -6.08779e-04
-1.26610e+02 -1.09490e+00 -6.34077e-04
-1.26600e+02 -1.09489e+00 -6.59485e-04
-1.26590e+02 -1.09489e+00 -6.85003e-04
-1.26580e+02 -1.09488e+00 -7.10632e-04
-1.26570e+02 -1.09487e+00 -7.36371e-04
-1.26560e+02 -1.09487e+00 -7.62220e-04
-1.26550e+02 -1.09486e+00 -7.88179e-04
-1.26540e+02 -1.09485e+00 -8.14249e-04
-1.26530e+02 -1.09484e+00 -8.40428e-04
-1.26520e+02 -1.09483e+00 -8.66718e-04
-1.26510e+02 -1.09482e+00 -8.93118e-04
-1.26500e+02 -1.09481e+00 -9.19629e-04
-1.26490e+02 -1.09481e+00 -9.46249e-04
-1.26480e+02 -1.09480e+00 -9.72980e-04
-1.26470e+02 -1.09479e+00 -9.99821e-04
-1.26460e+02 -1.09478e+00 -1.02677e-03
-1.26450e+02 -1.09477e+00 -1.05383e-03
-1.26440e+02 -1.09475e+00 -1.08101e-03
-1.26430e+02 -1.09474e+00 -1.10829e-03
-1.26420e+02 -1.09473e+00 -1.13568e-03
-1.26410e+02 -1.09472e+00 -1.16318e-03
-1.26400e+02 -1.09471e+00 -1.19079e-03
-1.26390e+02 -1.09470e+00 -1.21852e-03
-1.26380e+02 -1.09468e+00 -1.24635e-03
-1.26370e+02 -1.09467e+00 -1.27429e-03
-1.26360e+02 -1.09466e+00 -1.30235e-03
-1.26350e+02 -1.09465e+00 -1.33051e-03
-1.26340e+02 -1.09463e+00 -1.35878e-03
-1.26330e+02 -1.09462e+00 -1.38717e-03
-1.26320e+02 -1.09461e+00 -1.41566e-03
-1.26310e+02 -1.09459e+00 -1.44427e-03
-1.26300e+02 -1.09458e+00 -1.47298e-03
-1.26290e+02 -1.09456e+00 -1.50180e-03
-1.26280e+02 -1.09455e+00 -1.53074e-03
-1.26270e+02 -1.09453e+00 -1.55979e-03
-1.26260e+02 -1.09451e+00 -1.58894e-03
-1.26250e+02 -1.09450e+00 -1.61821e-03
-1.26240e+02 -1.09448e+00 -1.64758e-03
-1.26230e+02 -1.09447e+00 -1.67707e-03
-1.26220e+02 -1.09445e+00 -1.70666e-03
-1.26210e+02 -1.09443e+00 -1.73637e-03
-1.26200e+02 -1.09441e+00 -1.76619e-03
-1.26190e+02 -1.09440e+00 -1.79611e-03
-1.26180e+02 -1.09438e+00 -1.82615e-03
-1.26170e+02 -1.09436e+00 -1.85630e-03
-1.26160e+02 -1.09434e+00 -1.88656e-03
-1.26150e+02 -1.09432e+00 -1.91692e-03
-1.26140e+02 -1.09430e+00 -1.94740e-03
-1.26130e+02 -1.09428e+00 -1.97799e-03
-1.26120e+02 -1.09426e+00 -2.00869e-03
-1.26110e+02 -1.09424e+00 -2.03950e-03
-1.26100e+02 -1.09422e+00 -2.07042e-03
-1.26090e+02 -1.09420e+00 -2.10145e-03
-1.26080e+02 -1.09418e+00 -2.13259e-03
-1.26070e+02 -1.09416e+00 -2.16383e-03
-1.26060e+02 -1.09414e+00 -2.19519e-03
-1.26050e+02 -1.09412e+00 -2.22666e-03
-1.26040e+02 -1.09409e+00 -2.25824e-03
-1.26030e+02 -1.09407e+00 -2.28993e-03
-1.26020e+02 -1.09405e+00 -2.32174e-03
-1.26010e+02 -1.09402e+00 -2.35365e-03
-1.26000e+02 -1.09400e+00 -2.38567e-03
-1.25990e+02 -1.09398e+00 -2.41770e-03
-1.25980e+02 -1.09395e+00 -2.44964e-03
-1.25970e+02 -1.09393e+00 -2.48150e-03
-1.25960e+02 -1.09390e+00 -2.51326e-03
-1.25950e+02 -1.09388e+00 -2.54494e-03
-1.25940e+02 -1.09385e+00 -2.57653e-03
-1.25930e+02 -1.09383e+00 -2.60803e-03
-1.25920e+02 -1.09380e+00 -2.63944e-03
-1.25910e+02 -1.09377e+00 -2.67076e-03
-1.25900e+02 -1.09375e+00 -2.70199e-03
-1.25890e+02 -1.09372e+00 -2.73314e-03
-1.25880e+02 -1.09369e+00 -2.76420e-03
-1.25870e+02 -1.09366e+00 -2.79516e-03
-1.25860e+02 -1.09363e+00 -2.82604e-03
-1.25850e+02 -1.09361e+00 -2.85683e-03
-1.25840e+02 -1.09358e+00 -2.88753e-03
-1.25830e+02 -1.09355e+00 -2.91815e-03
-1.25820e+02 -1.09352e+00 -2.94867e-03
-1.25810e+02 -1.09349e+00 -2.97911e-03
-1.25800e+02 -1.09346e+00 -3.00945e-03
-1.25790e+02 -1.09343e+00 -3.03971e-03
-1.25780e+02 -1.09340e+00 -3.06988e-03
-1.25770e+02 -1.09337e+00 -3.09996e-03
-1.25760e+02 -1.09334e+00 -3.12995e-03
-1.25750e+02 -1.09331e+00 -3.15986e-03
-1.25740e+02 -1.09327e+00 -3.18967e-03
-1.25730e+02 -1.09324e+00 -3.21940e-03
-1.25720e+02 -1.09321e+00 -3.24903e-03
-1.25710e+02 -1.09318e+00 -3.27858e-03
-1.25700e+02 -1.09314e+00 -3.30804e-03
-1.25690e+02 -1.09311e+00 -3.33741e-03
-1.25680e+02 -1.09308e+00 -3.36669e-03
-1.25670e+02 -1.09304e+00 -3.39589e-03
-1.25660e+02 -1.09301e+00 -3.42499e-03
-1.25650e+02 -1.09297e+00 -3.45401e-03
-1.25640e+02 -1.09294e+00 -3.48294e-03
-1.25630e+02 -1.09291e+00 -3.51178e-03
-1.25620e+02 -1.09287e+00 -3.54053e-03
-1.25610e+02 -1.09283e+00 -3.56919e-03
-1.25600e+02 -1.09280e+00 -3.59776e-03
-1.25590e+02 -1.09276e+00 -3.62625e-03
-1.25580e+02 -1.09273e+00 -3.65464e-03
-1.25570e+02 -1.09269e+00 -3.68295e-03
-1.25560e+02 -1.09265e+00 -3.71117e-03
-1.25550e+02 -1.09261e+00 -3.73930e-03
-1.25540e+02 -1.09258e+00 -3.76734e-03
-1.25530e+02 -1.09254e+00 -3.79529e-03
-1.25520e+02 -1.09250e+00 -3.82315e-03
-1.25510e+02 -1.09246e+00 -3.85093e-03
-1.25500e+02 -1.09242e+00 -3.87861e-03
-1.25490e+02 -1.09239e+00 -3.90621e-03
-1.25480e+02 -1.09235e+00 -3.93372e-03
-1.25470e+02 -1.09231e+00 -3.96114e-03
-1.25460e+02 -1.09227e+00 -3.98847e-03
-1.25450e+02 -1.09223e+00 -4.01571e-03
-1.25440e+02 -1.09219e+00 -4.04287e-03
-1.25430e+02 -1.09215e+00 -4.06993e-03
-1.25420e+02 -1.09211e+00 -4.09691e-03
-1.25410e+02 -1.09206e+00 -4.12380e-03
-1.25400e+02 -1.09202e+00 -4.15060e-03
-1.25390e+02 -1.09198e+00 -4.17731e-03
-1.25380e+02 -1.09194e+00 -4.20393e-03
-1.25370e+02 -1.09190e+00 -4.23046e-03
-1.25360e+02 -1.09185e+00 -4.25691e-03
-1.25350e+02 -1.09181e+00 -4.28326e-03
-1.25340e+02 -1.09177e+00 -4.30953e-03
-1.25330e+02 -1.09173e+00 -4.33571e-03
-1.25320e+02 -1.09168e+00 -4.36180e-03
-1.25310e+02 -1.09164e+00 -4.38780e-03
-1.25300e+02 -1.09159e+00 -4.41371e-03
-1.25290e+02 -1.09155e+00 -4.43953e-03
-1.25280e+02 -1.09151e+00 -4.46527e-03
-1.25270e+02 -1.09146e+00 -4.49091e-03
-1.25260e+02 -1.09142e+00 -4.51647e-03
-1.25250e+02 -1.09137e+00 -4.54194e-03
-1.25240e+02 -1.09133e+00 -4.56732e-03
-1.25230e+02 -1.09128e+00 -4.59261e-03
-1.25220e+02 -1.09123e+00 -4.61782e-03
-1.25210e+02 -1.09119e+00 -4.64293e-03
-1.25200e+02 -1.09114e+00 -4.66795e-03
-1.25190e+02 -1.09109e+00 -4.69289e-03
-1.25180e+02 -1.09105e+00 -4.71774e-03
-1.25170e+02 -1.09100e+00 -4.74250e-03
-1.25160e+02 -1.09095e+00 -4.76717e-03
-1.25150e+02 -1.09090e+00 -4.79175e-03
-1.25140e+02 -1.09086e+00 -4.81624e-03
-1.25130e+02 -1.09081e+00 -4.84065e-03
-1.25120e+02 -1.09076e+00 -4.86497e-03
-1.25110e+02 -1.09071e+00 -4.88919e-03
-1.25100e+02 -1.09066e+00 -4.91333e-03
-1.25090e+02 -1.09061e+00 -4.93738e-03
-1.25080e+02 -1.09056e+00 -4.96134e-03
-1.25070e+02 -1.09051e+00 -4.98521e-03
-1.25060e+02 -1.09046e+00 -5.00900e-03
-1.25050e+02 -1.09041e+00 -5.03269e-03
-1.25040e+02 -1.09036e+00 -5.05630e-03
-1.25030e+02 -1.09031e+00 -5.07982e-03
-1.25020e+02 -1.09026e+00 -5.10325e-03
-1.25010e+02 -1.09021e+00 -5.12659e-03
-1.25000e+02 -1.09016e+00 -5.14984e-03
-1.24990e+02 -1.09011e+00 -5.17300e-03
-1.24980e+02 -1.09005e+00 -5.19608e-03
-1.24970e+02 -1.09000e+00 -5.21906e-03
-1.24960e+02 -1.08995e+00 -5.24196e-03
-1.24950e+02 -1.08990e+00 -5.26477e-03
-1.24940e+02 -1.08985e+00 -5.28749e-03
-1.24930e+02 -1.08979e+00 -5.31012e-03
-1.24920e+02 -1.08974e+00 -5.33266e-03
-1.24910e+02 -1.08969e+00 -5.35511e-03
-1.24900e+02 -1.08963e+00 -5.37748e-03
-1.24890e+02 -1.08958e+00 -5.39975e-03
-1.24880e+02 -1.08952e+00 -5.42194e-03
-1.24870e+02 -1.08947e+00 -5.44404e-03
-1.24860e+02 -1.08941e+00 -5.46605e-03
-1.24850e+02 -1.08936e+00 -5.48797e-03
-1.24840e+02 -1.08931e+00 -5.50980e-03
-1.24830e+02 -1.08925e+00 -5.53155e-03
-1.24820e+02 -1.08919e+00 -5.55320e-03
-1.24810e+02 -1.08914e+00 -5.57477e-03
-1.24800e+02 -1.08908e+00 -5.59625e-03
-1.24790e+02 -1.08903e+00 -5.61764e-03
-1.24780e+02 -1.08897e+00 -5.63894e-03
-1.24770e+02 -1.08891e+00 -5.66015e-03
-1.24760e+02 -1.08886e+00 -5.68127e-03
-1.24750e+02 -1.08880e+00 -5.70231e-03
-1.24740e+02 -1.08874e+00 -5.72325e-03
-1.24730e+02 -1.08869e+00 -5.74411e-03
-1.24720e+02 -1.08863e+00 -5.76488e-03
-1.24710e+02 -1.08857e+00 -5.78556e-03
-1.24700e+02 -1.08851e+00 -5.80615e-03
-1.24690e+02 -1.08845e+00 -5.82665e-03
-1.24680e+02 -1.08840e+00 -5.84706e-03
-1.24670e+02 -1.08834e+00 -5.86739e-03
-1.24660e+02 -1.08828e+00 -5.88763e-03
-1.24650e+02 -1.08822e+00 -5.90777e-03
-1.24640e+02 -1.08816e+00 -5.92783e-03
-1.24630e+02 -1.08810e+00 -5.94780e-03
-1.24620e+02 -1.08804e+00 -5.96768e-03
-1.24610e+02 -1.08798e+00 -5.98748e-03
-1.24600e+02 -1.08792e+00 -6.00718e-03
-1.24590e+02 -1.08786e+00 -6.02680e-03
-1.24580e+02 -1.08780e+00 -6.04632e-03
-1.24570e+02 -1.08774e+00 -6.06576e-03
-1.24560e+02 -1.08768e+00 -6.08511e-03
-1.24550e+02 -1.08762e+00 -6.10437e-03
-1.24540e+02 -1.08756e+00 -6.12354e-03
-1.24530e+02 -1.08750e+00 -6.14263e-03
-1.24520e+02 -1.08744e+00 -6.16162e-03
-1.24510e+02 -1.08737e+00 -6.18053e-03
-1.24500e+02 -1.08731e+00 -6.19934e-03
-1.24490e+02 -1.08725e+00 -6.21807e-03
-1.24480e+02 -1.08719e+00 -6.23671e-03
-1.24470e+02 -1.08712e+00 -6.25526e-03
-1.24460e+02 -1.08706e+00 -6.27373e-03
-1.24450e+02 -1.08700e+00 -6.29210e-03
-1.24440e+02 -1.08694e+00 -6.31039e-03
-1.24430e+02 -1.08687e+00 -6.32858e-03
-1.24420e+02 -1.08681e+00 -6.34669e-03
-1.24410e+02 -1.08675e+00 -6.36471e-03
-1.24400e+02 -1.08668e+00 -6.38264e-03
-1.24390e+02 -1.08662e+00 -6.40048e-03
-1.24380e+02 -1.08655e+00 -6.41823e-03
-1.24370e+02 -1.08649e+00 -6.43590e-03
-1.24360e+02 -1.08643e+00 -6.45347e-03
-1.24350e+02 -1.08636e+00 -6.47096e-03
-1.24340e+02 -1.08630e+00 -6.48836e-03
-1.24330e+02 -1.08623e+00 -6.50567e-03
-1.24320e+02 -1.08617e+00 -6.52289e-03
-1.24310e+02 -1.08610e+00 -6.54002e-03
-1.24300e+02 -1.08604e+00 -6.55707e-03
-1.24290e+02 -1.08597e+00 -6.57402e-03
-1.24280e+02 -1.08590e+00 -6.59089e-03
-1.24270e+02 -1.08584e+00 -6.60766e-03
-1.24260e+02 -1.08577e+00 -6.62435e-03
-1.24250e+02 -1.08571e+00 -6.64095e-03
-1.24240e+02 -1.08564e+00 -6.65746e-03
-1.24230e+02 -1.08557e+00 -6.67389e-03
-1.24220e+02 -1.08551e+00 -6.69022e-03
-1.24210e+02 -1.08544e+00 -6.70647e-03
-1.24200e+02 -1.08537e+00 -6.72262e-03
-1.24190e+02 -1.08530e+00 -6.73869e-03
-1.24180e+02 -1.08524e+00 -6.75467e-03
-1.24170e+02 -1.08517e+00 -6.77056e-03
-1.24160e+02 -1.08510e+00 -6.78636e-03
-1.24150e+02 -1.08503e+00 -6.80208e-03
-1.24140e+02 -1.08497e+00 -6.81770e-03
-1.24130e+02 -1.08490e+00 -6.83324e-03
-1.24120e+02 -1.08483e+00 -6.84868e-03
-1.24110e+02 -1.08476e+00 -6.86404e-03
-1.24100e+02 -1.08469e+00 -6.87931e-03
-1.24090e+02 -1.08462e+00 -6.89449e-03
-1.24080e+02 -1.08455e+00 -6.90958e-03
-1.24070e+02 -1.08448e+00 -6.92459e-03
-1.24060e+02 -1.08441e+00 -6.93950e-03
-1.24050e+02 -1.08435e+00 -6.95433e-03
-1.24040e+02 -1.08428e+00 -6.96907e-03
-1.24030e+02 -1.08421e+00 -6.98372e-03
-1.24020e+02 -1.08414e+00 -6.99828e-03
-1.24010e+02 -1.08407e+00 -7.01275e-03
-1.24000e+02 -1.08400e+00 -7.02713e-03
-1.23990e+02 -1.08393e+00 -7.04142e-03
-1.23980e+02 -1.08385e+00 -7.05563e-03
-1.23970e+02 -1.08378e+00 -7.06975e-03
-1.23960e+02 -1.08371e+00 -7.08378e-03
-1.23950e+02 -1.08364e+00 -7.09771e-03
-1.23940e+02 -1.08357e+00 -7.11157e-03
-1.23930e+02 -1.08350e+00 -7.12533e-03
-1.23920e+02 -1.08343e+00 -7.13900e-03
-1.23910e+02 -1.08336e+00 -7.15259e-03
-1.23900e+02 -1.08329e+00 -7.16608e-03
-1.23890e+02 -1.08321e+00 -7.17949e-03
-1.23880e+02 -1.08314e+00 -7.19281e-03
-1.23870e+02 -1.08307e+00 -7.20604e-03
-1.23860e+02 -1.08300e+00 -7.21918e-03
-1.23850e+02 -1.08293e+00 -7.23223e-03
-1.23840e+02 -1.08285e+00 -7.24520e-03
-1.23830e+02 -1.08278e+00 -7.25807e-03
-1.23820e+02 -1.08271e+00 -7.27086e-03
-1.23810e+02 -1.08264e+00 -7.28355e-03
-1.23800e+02 -1.08256e+00 -7.29616e-03
-1.23790e+02 -1.08249e+00 -7.30868e-03
-1.23780e+02 -1.08242e+00 -7.32112e-03
-1.23770e+02 -1.08234e+00 -7.33346e-03
-1.23760e+02 -1.08227e+00 -7.34571e-03
-1.23750e+02 -1.08220e+00 -7.35788e-03
-1.23740e+02 -1.08212e+00 -7.36996e-03
-1.23730e+02 -1.08205e+00 -7.38194e-03
-1.23720e+02 -1.08198e+00 -7.39384e-03
-1.23710e+02 -1.08190e+00 -7.40565e-03
-1.23700e+02 -1.08183e+00 -7.41738e-03
-1.23690e+02 -1.08175e+00 -7.42901e-03
-1.23680e+02 -1.08168e+00 -7.44056e-03
-1.23670e+02 -1.08160e+00 -7.45201e-03
-1.23660e+02 -1.08153e+00 -7.46338e-03
-1.23650e+02 -1.08145e+00 -7.47466e-03
-1.23640e+02 -1.08138e+00 -7.48585e-03
-1.23630e+02 -1.08131e+00 -7.49695e-03
-1.23620e+02 -1.08123e+00 -7.50796e-03
-1.23610e+02 -1.08115e+00 -7.51889e-03
-1.23600e+02 -1.08108e+00 -7.52972e-03
-1.23590e+02 -1.08100e+00 -7.54047e-03
-1.23580e+02 -1.08093e+00 -7.55113e-03
-1.23570e+02 -1.08085e+00 -7.56170e-03
-1.23560e+02 -1.08078e+00 -7.57218e-03
-1.23550e+02 -1.08070e+00 -7.58257e-03
-1.23540e+02 -1.08063e+00 -7.59287e-03
-1.23530e+02 -1.08055e+00 -7.60309e-03
-1.23520e+02 -1.08047e+00 -7.61321e-03
-1.23510e+02 -1.08040e+00 -7.62325e-03
-1.23500e+02 -1.08032e+00 -7.63320e-03
-1.23490e+02 -1.08025e+00 -7.64306e-03
-1.23480e+02 -1.08017e+00 -7.65283e-03
-1.23470e+02 -1.08009e+00 -7.66251e-03
-1.23460e+02 -1.08002e+00 -7.67210e-03
-1.23450e+02 -1.07994e+00 -7.68161e-03
-1.23440e+02 -1.07986e+00 -7.69103e-03
-1.23430e+02 -1.07978e+00 -7.70035e-03
-1.23420e+02 -1.07971e+00 -7.70959e-03
-1.23410e+02 -1.07963e+00 -7.71874e-03
-1.23400e+02 -1.07955e+00 -7.72780e-03
-1.23390e+02 -1.07948e+00 -7.73678e-03
-1.23380e+02 -1.07940e+00 -7.74566e-03
-1.23370e+02 -1.07932e+00 -7.75446e-03
-1.23360e+02 -1.07924e+00 -7.76316e-03
-1.23350e+02 -1.07917e+00 -7.77178e-03
-1.23340e+02 -1.07909e+00 -7.78031e-03
-1.23330e+02 -1.07901e+00 -7.78875e-03
-1.23320e+02 -1.07893e+00 -7.79710e-03
-1.23310e+02 -1.07885e+00 -7.80537e-03
-1.23300e+02 -1.07878e+00 -7.81354e-03
-1.23290e+02 -1.07870e+00 -7.82163e-03
-1.23280e+02 -1.07862e+00 -7.82963e-03
-1.23270e+02 -1.07854e+00 -7.83753e-03
-1.23260e+02 -1.07846e+00 -7.84535e-03
-1.23250e+02 -1.07838e+00 -7.85309e-03
-1.23240e+02 -1.07831e+00 -7.86073e-03
-1.23230e+02 -1.07823e+00 -7.86828e-03
-1.23220e+02 -1.07815e+00 -7.87575e-03
-1.23210e+02 -1.07807e+00 -7.88312e-03
-1.23200e+02 -1.07799e+00 -7.89041e-03
-1.23190e+02 -1.07791e+00 -7.89761e-03
-1.23180e+02 -1.07783e+00 -7.90472e-03
-1.23170e+02 -1.07775e+00 -7.91174e-03
-1.23160e+02 -1.07767e+00 -7.91868e-03
-1.23150e+02 -1.07760e+00 -7.92552e-03
-1.23140e+02 -1.07752e+00 -7.93228e-03
-1.23130e+02 -1.07744e+00 -7.93894e-03
-1.23120e+02 -1.07736e+00 -7.94552e-03
-1.23110e+02 -1.07728e+00 -7.95201e-03
-1.23100e+02 -1.07720e+00 -7.95841e-03
-1.23090e+02 -1.07712e+00 -7.96472e-03
-1.23080e+02 -1.07704e+00 -7.97095e-03
-1.23070e+02 -1.07696e+00 -7.97708e-03
-1.23060e+02 -1.07688e+00 -7.98313e-03
-1.23050e+02 -1.07680e+00 -7.98909e-03
-1.23040e+02 -1.07672e+00 -7.99496e-03
-1.23030e+02 -1.07664e+00 -8.00074e-03
-1.23020e+02 -1.07656e+00 -8.00643e-03
-1.23010e+02 -1.07648e+00 -8.01203e-03
-1.23000e+02 -1.07640e+00 -8.01754e-03
-1.22990e+02 -1.07632e+00 -8.02297e-03
-1.22980e+02 -1.07624e+00 -8.02831e-03
-1.22970e+02 -1.07616e+00 -8.03355e-03
-1.22960e+02 -1.07608e+00 -8.03871e-03
-1.22950e+02 -1.07600e+00 -8.04378e-03
-1.22940e+02 -1.07592e+00 -8.04877e-03
-1.22930e+02 -1.07584e+00 -8.05366e-03
-1.22920e+02 -1.07576e+00 -8.05846e-03
-1.22910e+02 -1.07568e+00 -8.06318e-03
-1.22900e+02 -1.07560e+00 -8.06781e-03
-1.22890e+02 -1.07551e+00 -8.07235e-03
-1.22880e+02 -1.07543e+00 -8.07680e-03
-1.22870e+02 -1.07535e+00 -8.08116e-03
-1.22860e+02 -1.07527e+00 -8.08543e-03
-1.22850e+02 -1.07519e+00 -8.08961e-03
-1.22840e+02 -1.07511e+00 -8.09371e-03
-1.22830e+02 -1.07503e+00 -8.09771e-03
-1.22820e+02 -1.07495e+00 -8.10163e-03
-1.22810e+02 -1.07487e+00 -8.10546e-03
-1.22800e+02 -1.07479e+00 -8.10920e-03
-1.22790e+02 -1.07471e+00 -8.11285e-03
-1.22780e+02 -1.07462e+00 -8.11642e-03
-1.22770e+02 -1.07454e+00 -8.11989e-03
-1.22760e+02 -1.07446e+00 -8.12328e-03
-1.22750e+02 -1.07438e+00 -8.12657e-03
-1.22740e+02 -1.07430e+00 -8.12978e-03
-1.22730e+02 -1.07422e+00 -8.13290e-03
-1.22720e+02 -1.07414e+00 -8.13593e-03
-1.22710e+02 -1.07406e+00 -8.13887e-03
-1.22700e+02 -1.07397e+00 -8.14173e-03
-1.22690e+02 -1.07389e+00 -8.14449e-03
-1.22680e+02 -1.07381e+00 -8.14717e-03
-1.22670e+02 -1.07373e+00 -8.14975e-03
-1.22660e+02 -1.07365e+00 -8.15225e-03
-1.22650e+02 -1.07357e+00 -8.15466e-03
-1.22640e+02 -1.07348e+00 -8.15698e-03
-1.22630e+02 -1.07340e+00 -8.15922e-03
-1.22620e+02 -1.07332e+00 -8.16136e-03
-1.22610e+02 -1.07324e+00 -8.16342e-03
-1.22600e+02 -1.07316e+00 -8.16538e-03
-1.22590e+02 -1.07308e+00 -8.16726e-03
-1.22580e+02 -1.07299e+00 -8.16905e-03
-1.22570e+02 -1.07291e+00 -8.17075e-03
-1.22560e+02 -1.07283e+00 -8.17236e-03
-1.22550e+02 -1.07275e+00 -8.17389e-03
-1.22540e+02 -1.07267e+00 -8.17532e-03
-1.22530e+02 -1.07259e+00 -8.17667e-03
-1.22520e+02 -1.07250e+00 -8.17792e-03
-1.22510e+02 -1.07242e+00 -8.17909e-03
-1.22500e+02 -1.07234e+00 -8.18017e-03
-1.22490e+02 -1.07226e+00 -8.18116e-03
-1.22480e+02 -1.07218e+00 -8.18206e-03
-1.22470e+02 -1.07210e+00 -8.18288e-03
-1.22460e+02 -1.07201e+00 -8.18360e-03
-1.22450e+02 -1.07193e+00 -8.18424e-03
-1.22440e+02 -1.07185e+00 -8.18479e-03
-1.22430e+02 -1.07177e+00 -8.18525e-03
-1.22420e+02 -1.07169e+00 -8.18562e-03
-1.22410e+02 -1.07160e+00 -8.18590e-03
-1.22400e+02 -1.07152e+00 -8.18609e-03
-1.22390e+02 -1.07144e+00 -8.18619e-03
-1.22380e+02 -1.07136e+00 -8.18621e-03
-1.22370e+02 -1.07128e+00 -8.18614e-03
-1.22360e+02 -1.07120e+00 -8.18597e-03
-1.22350e+02 -1.07111e+00 -8.18572e-03
-1.22340e+02 -1.07103e+00 -8.18538e-03
-1.22330e+02 -1.07095e+00 -8.18496e-03
-1.22320e+02 -1.07087e+00 -8.18444e-03
-1.22310e+02 -1.07079e+00 -8.18383e-03
-1.22300e+02 -1.07070e+00 -8.18314e-03
-1.22290e+02 -1.07062e+00 -8.18236e-03
-1.22280e+02 -1.07054e+00 -8.18149e-03
-1.22270e+02 -1.07046e+00 -8.18053e-03
-1.22260e+02 -1.07038e+00 -8.17948e-03
-1.22250e+02 -1.07029e+00 -8.17834e-03
-1.22240e+02 -1.07021e+00 -8.17711e-03
-1.22230e+02 -1.07013e+00 -8.17580e-03
-1.22220e+02 -1.07005e+00 -8.17439e-03
-1.22210e+02 -1.06997e+00 -8.17290e-03
-1.22200e+02 -1.06989e+00 -8.17132e-03
-1.22190e+02 -1.06980e+00 -8.16965e-03
-1.22180e+02 -1.06972e+00 -8.16789e-03
-1.22170e+02 -1.06964e+00 -8.16605e-03
-1.22160e+02 -1.06956e+00 -8.16411e-03
-1.22150e+02 -1.06948e+00 -8.16209e-03
-1.22140e+02 -1.06940e+00 -8.15997e-03
-1.22130e+02 -1.06931e+00 -8.15777e-03
-1.22120e+02 -1.06923e+00 -8.15548e-03
-1.22110e+02 -1.06915e+00 -8.15310e-03
-1.22100e+02 -1.06907e+00 -8.15063e-03
-1.22090e+02 -1.06899e+00 -8.14808e-03
-1.22080e+02 -1.06891e+00 -8.14543e-03
-1.22070e+02 -1.06883e+00 -8.14270e-03
-1.22060e+02 -1.06874e+00 -8.13988e-03
-1.22050e+02 -1.06866e+00 -8.13696e-03
-1.22040e+02 -1.06858e+00 -8.13396e-03
-1.22030e+02 -1.06850e+00 -8.13088e-03
-1.22020e+02 -1.06842e+00 -8.12770e-03
-1.22010e+02 -1.06834e+00 -8.12443e-03
-1.22000e+02 -1.06826e+00 -8.12108e-03
-1.21990e+02 -1.06818e+00 -8.11763e-03
-1.21980e+02 -1.06809e+00 -8.11410e-03
-1.21970e+02 -1.06801e+00 -8.11048e-03
-1.21960e+02 -1.06793e+00 -8.10677e-03
-1.21950e+02 -1.06785e+00 -8.10297e-03
-1.21940e+02 -1.06777e+00 -8.09909e-03
-1.21930e+02 -1.06769e+00 -8.09511e-03
-1.21920e+02 -1.06761e+00 -8.09105e-03
-1.21910e+02 -1.06753e+00 -8.08689e-03
-1.21900e+02 -1.06745e+00 -8.08265e-03
-1.21890e+02 -1.06737e+00 -8.07832e-03
-1.21880e+02 -1.06728e+00 -8.07390e-03
-1.21870e+02 -1.06720e+00 -8.06940e-03
-1.21860e+02 -1.06712e+00 -8.06480e-03
-1.21850e+02 -1.06704e+00 -8.06011e-03
-1.21840e+02 -1.06696e+00 -8.05534e-03
-1.21830e+02 -1.06688e+00 -8.05048e-03
-1.21820e+02 -1.06680e+00 -8.04553e-03
-1.21810e+02 -1.06672e+00 -8.04049e-03
-1.21800e+02 -1.06664e+00 -8.03536e-03
-1.21790e+02 -1.06656e+00 -8.03014e-03
-1.21780e+02 -1.06648e+00 -8.02484e-03
-1.21770e+02 -1.06640e+00 -8.01944e-03
-1.21760e+02 -1.06632e+00 -8.01396e-03
-1.21750e+02 -1.06624e+00 -8.00839e-03
-1.21740e+02 -1.06616e+00 -8.00273e-03
-1.21730e+02 -1.06608e+00 -7.99698e-03
-1.21720e+02 -1.06600e+00 -7.99114e-03
-1.21710e+02 -1.06592e+00 -7.98521e-03
-1.21700e+02 -1.06584e+00 -7.97920e-03
-1.21690e+02 -1.06576e+00 -7.97309e-03
-1.21680e+02 -1.06568e+00 -7.96690e-03
-1.21670e+02 -1.06560e+00 -7.96062e-03
-1.21660e+02 -1.06552e+00 -7.95425e-03
-1.21650e+02 -1.06544e+00 -7.94779e-03
-1.21640e+02 -1.06536e+00 -7.94124e-03
-1.21630e+02 -1.06528e+00 -7.93461e-03
-1.21620e+02 -1.06520e+00 -7.92788e-03
-1.21610e+02 -1.06512e+00 -7.92107e-03
-1.21600e+02 -1.06504e+00 -7.91416e-03
-1.21590e+02 -1.06497e+00 -7.90717e-03
-1.21580e+02 -1.06489e+00 -7.90009e-03
-1.21570e+02 -1.06481e+00 -7.89293e-03
-1.21560e+02 -1.06473e+00 -7.88567e-03
-1.21550e+02 -1.06465e+00 -7.87832e-03
-1.21540e+02 -1.06457e+00 -7.87089e-03
-1.21530e+02 -1.06449e+00 -7.86337e-03
-1.21520e+02 -1.06441e+00 -7.85575e-03
-1.21510e+02 -1.06434e+00 -7.84805e-03
-1.21500e+02 -1.06426e+00 -7.84026e-03
-1.21490e+02 -1.06418e+00 -7.83239e-03
-1.21480e+02 -1.06410e+00 -7.82442e-03
-1.21470e+02 -1.06402e+00 -7.81637e-03
-1.21460e+02 -1.06394e+00 -7.80822e-03
-1.21450e+02 -1.06387e+00 -7.79999e-03
-1.21440e+02 -1.06379e+00 -7.79167e-03
-1.21430e+02 -1.06371e+00 -7.78326e-03
-1.21420e+02 -1.06363e+00 -7.77476e-03
-1.21410e+02 -1.06355e+00 -7.76617e-03
-1.21400e+02 -1.06348e+00 -7.75750e-03
-1.21390e+02 -1.06340e+00 -7.74873e-03
-1.21380e+02 -1.06332e+00 -7.73988e-03
-1.21370e+02 -1.06324e+00 -7.73094e-03
-1.21360e+02 -1.06317e+00 -7.72191e-03
-1.21350e+02 -1.06309e+00 -7.71279e-03
-1.21340e+02 -1.06301e+00 -7.70358e-03
-1.21330e+02 -1.06294e+00 -7.69428e-03
-1.21320e+02 -1.06286e+00 -7.68490e-03
-1.21310e+02 -1.06278e+00 -7.67542e-03
-1.21300e+02 -1.06271e+00 -7.66586e-03
-1.21290e+02 -1.06263e+00 -7.65621e-03
-1.21280e+02 -1.06255e+00 -7.64647e-03
-1.21270e+02 -1.06248e+00 -7.63664e-03
-1.21260e+02 -1.06240e+00 -7.62672e-03
-1.21250e+02 -1.06232e+00 -7.61671e-03
-1.21240e+02 -1.06225e+00 -7.60662e-03
-1.21230e+02 -1.06217e+00 -7.59643e-03
-1.21220e+02 -1.06210e+00 -7.58616e-03
-1.21210e+02 -1.06202e+00 -7.57580e-03
-1.21200e+02 -1.06194e+00 -7.56535e-03
-1.21190e+02 -1.06187e+00 -7.55481e-03
-1.21180e+02 -1.06179e+00 -7.54419e-03
-1.21170e+02 -1.06172e+00 -7.53347e-03
-1.21160e+02 -1.06164e+00 -7.52267e-03
-1.21150e+02 -1.06157e+00 -7.51177e-03
-1.21140e+02 -1.06149e+00 -7.50079e-03
-1.21130e+02 -1.06142e+00 -7.48972e-03
-1.21120e+02 -1.06134e+00 -7.47856e-03
-1.21110e+02 -1.06127e+00 -7.46731e-03
-1.21100e+02 -1.06119e+00 -7.45598e-03
-1.21090e+02 -1.06112e+00 -7.44455e-03
-1.21080e+02 -1.06104e+00 -7.43304e-03
-1.21070e+02 -1.06097e+00 -7.42143e-03
-1.21060e+02 -1.06090e+00 -7.40974e-03
-1.21050e+02 -1.06082e+00 -7.39796e-03
-1.21040e+02 -1.06075e+00 -7.38609e-03
-1.21030e+02 -1.06067e+00 -7.37414e-03
-1.21020e+02 -1.06060e+00 -7.36209e-03
-1.21010e+02 -1.06053e+00 -7.34996e-03
-1.21000e+02 -1.06045e+00 -7.33773e-03
-1.20990e+02 -1.06038e+00 -7.32542e-03
-1.20980e+02 -1.06031e+00 -7.31302e-03
-1.20970e+02 -1.06023e+00 -7.30053e-03
-1.20960e+02 -1.06016e+00 -7.28795e-03
-1.20950e+02 -1.06009e+00 -7.27528e-03
-1.20940e+02 -1.06001e+00 -7.26253e-03
-1.20930e+02 -1.05994e+00 -7.24968e-03
-1.20920e+02 -1.05987e+00 -7.23675e-03
-1.20910e+02 -1.05980e+00 -7.22373e-03
-1.20900e+02 -1.05973e+00 -7.21062e-03
-1.20890e+02 -1.05965e+00 -7.19742e-03
-1.20880e+02 -1.05958e+00 -7.18413e-03
-1.20870e+02 -1.05951e+00 -7.17076e-03
-1.20860e+02 -1.05944e+00 -7.15729e-03
-1.20850e+02 -1.05937e+00 -7.14374e-03
-1.20840e+02 -1.05930e+00 -7.13009e-03
-1.20830e+02 -1.05922e+00 -7.11636e-03
-1.20820e+02 -1.05915e+00 -7.10254e-03
-1.20810e+02 -1.05908e+00 -7.08863e-03
-1.20800e+02 -1.05901e+00 -7.07464e-03
-1.20790e+02 -1.05894e+00 -7.06055e-03
-1.20780e+02 -1.05887e+00 -7.04638e-03
-1.20770e+02 -1.05880e+00 -7.03211e-03
-1.20760e+02 -1.05873e+00 -7.01776e-03
-1.20750e+02 -1.05866e+00 -7.00332e-03
-1.20740e+02 -1.05859e+00 -6.98879e-03
-1.20730e+02 -1.05852e+00 -6.97417e-03
-1.20720e+02 -1.05845e+00 -6.95947e-03
-1.20710e+02 -1.05838e+00 -6.94467e-03
-1.20700e+02 -1.05831e+00 -6.92979e-03
-1.20690e+02 -1.05824e+00 -6.91481e-03
-1.20680e+02 -1.05817e+00 -6.89975e-03
-1.20670e+02 -1.05810e+00 -6.88460e-03
-1.20660e+02 -1.05803e+00 -6.86936e-03
-1.20650e+02 -1.05797e+00 -6.85404e-03
-1.20640e+02 -1.05790e+00 -6.83862e-03
-1.20630e+02 -1.05783e+00 -6.82311e-03
-1.20620e+02 -1.05776e+00 -6.80752e-03
-1.20610e+02 -1.05769e+00 -6.79184e-03
-1.20600e+02 -1.05763e+00 -6.77607e-03
-1.20590e+02 -1.05756e+00 -6.76021e-03
-1.20580e+02 -1.05749e+00 -6.74426e-03
-1.20570e+02 -1.05742e+00 -6.72822e-03
-1.20560e+02 -1.05736e+00 -6.71210e-03
-1.20550e+02 -1.05729e+00 -6.69588e-03
-1.20540e+02 -1.05722e+00 -6.67958e-03
-1.20530e+02 -1.05716e+00 -6.66319e-03
-1.20520e+02 -1.05709e+00 -6.64671e-03
-1.20510e+02 -1.05702e+00 -6.63014e-03
-1.20500e+02 -1.05696e+00 -6.61348e-03
-1.20490e+02 -1.05689e+00 -6.59673e-03
-1.20480e+02 -1.05682e+00 -6.57990e-03
-1.20470e+02 -1.05676e+00 -6.56297e-03
-1.20460e+02 -1.05669e+00 -6.54596e-03
-1.20450e+02 -1.05663e+00 -6.52886e-03
-1.20440e+02 -1.05656e+00 -6.51167e-03
-1.20430e+02 -1.05650e+00 -6.49439e-03
-1.20420e+02 -1.05643e+00 -6.47702e-03
-1.20410e+02 -1.05637e+00 -6.45957e-03
-1.20400e+02 -1.05630e+00 -6.44202e-03
-1.20390e+02 -1.05624e+00 -6.42439e-03
-1.20380e+02 -1.05617e+00 -6.40667e-03
-1.20370e+02 -1.05611e+00 -6.38886e-03
-1.20360e+02 -1.05605e+00 -6.37096e-03
-1.20350e+02 -1.05598e+00 -6.35297e-03
-1.20340e+02 -1.05592e+00 -6.33489e-03
-1.20330e+02 -1.05586e+00 -6.31673e-03
-1.20320e+02 -1.05579e+00 -6.29847e-03
-1.20310e+02 -1.05573e+00 -6.28013e-03
-1.20300e+02 -1.05567e+00 -6.26170e-03
-1.20290e+02 -1.05561e+00 -6.24318e-03
-1.20280e+02 -1.05554e+00 -6.22457e-03
-1.20270e+02 -1.05548e+00 -6.20587e-03
-1.20260e+02 -1.05542e+00 -6.18708e-03
-1.20250e+02 -1.05536e+00 -6.16821e-03
-1.20240e+02 -1.05530e+00 -6.14925e-03
-1.20230e+02 -1.05523e+00 -6.13019e-03
-1.20220e+02 -1.05517e+00 -6.11105e-03
-1.20210e+02 -1.05511e+00 -6.09182e-03
-1.20200e+02 -1.05505e+00 -6.07250e-03
-1.20190e+02 -1.05499e+00 -6.05310e-03
-1.20180e+02 -1.05493e+00 -6.03360e-03
-1.20170e+02 -1.05487e+00 -6.01402e-03
-1.20160e+02 -1.05481e+00 -5.99434e-03
-1.20150e+02 -1.05475e+00 -5.97458e-03
-1.20140e+02 -1.05469e+00 -5.95473e-03
-1.20130e+02 -1.05463e+00 -5.93479e-03
-1.20120e+02 -1.05457e+00 -5.91476e-03
-1.20110e+02 -1.05451e+00 -5.89465e-03
-1.20100e+02 -1.05445e+00 -5.87444e-03
-1.20090e+02 -1.05440e+00 -5.85415e-03
-1.20080e+02 -1.05434e+00 -5.83376e-03
-1.20070e+02 -1.05428e+00 -5.81329e-03
-1.20060e+02 -1.05422e+00 -5.79273e-03
-1.20050e+02 -1.05416e+00 -5.77208e-03
-1.20040e+02 -1.05410e+00 -5.75134e-03
-1.20030e+02 -1.05405e+00 -5.73052e-03
-1.20020e+02 -1.05399e+00 -5.70960e-03
-1.20010e+02 -1.05393e+00 -5.68860e-03
-1.20000e+02 -1.05388e+00 -5.66751e-03
-1.19990e+02 -1.05382e+00 -5.64633e-03
-1.19980e+02 -1.05376e+00 -5.62506e-03
-1.19970e+02 -1.05371e+00 -5.60370e-03
-1.19960e+02 -1.05365e+00 -5.58225e-03
-1.19950e+02 -1.05360e+00 -5.56072e-03
-1.19940e+02 -1.05354e+00 -5.53909e-03
-1.19930e+02 -1.05348e+00 -5.51738e-03
-1.19920e+02 -1.05343e+00 -5.49558e-03
-1.19910e+02 -1.05338e+00 -5.47369e-03
-1.19900e+02 -1.05332e+00 -5.45171e-03
-1.19890e+02 -1.05327e+00 -5.42964e-03
-1.19880e+02 -1.05321e+00 -5.40748e-03
-1.19870e+02 -1.05316e+00 -5.38524e-03
-1.19860e+02 -1.05310e+00 -5.36290e-03
-1.19850e+02 -1.05305e+00 -5.34048e-03
-1.19840e+02 -1.05300e+00 -5.31797e-03
-1.19830e+02 -1.05294e+00 -5.29537e-03
-1.19820e+02 -1.05289e+00 -5.27268e-03
-1.19810e+02 -1.05284e+00 -5.24990e-03
-1.19800e+02 -1.05279e+00 -5.22704e-03
-1.19790e+02 -1.05273e+00 -5.20408e-03
-1.19780e+02 -1.05268e+00 -5.18104e-03
-1.19770e+02 -1.05263e+00 -5.15791e-03
-1.19760e+02 -1.05258e+00 -5.13469e-03
-1.19750e+02 -1.05253e+00 -5.11138e-03
-1.19740e+02 -1.05248e+00 -5.08798e-03
-1.19730e+02 -1.05243e+00 -5.06449e-03
-1.19720e+02 -1.05238e+00 -5.04092e-03
-1.19710e+02 -1.05233e+00 -5.01725e-03
-1.19700e+02 -1.05228e+00 -4.99350e-03
-1.19690e+02 -1.05223e+00 -4.96966e-03
-1.19680e+02 -1.05218e+00 -4.94573e-03
-1.19670e+02 -1.05213e+00 -4.92171e-03
-1.19660e+02 -1.05208e+00 -4.89760e-03
-1.19650e+02 -1.05203e+00 -4.87340e-03
-1.19640e+02 -1.05198e+00 -4.84912e-03
-1.19630e+02 -1.05193e+00 -4.82475e-03
-1.19620e+02 -1.05188e+00 -4.80028e-03
-1.19610e+02 -1.05184e+00 -4.77573e-03
-1.19600e+02 -1.05179e+00 -4.75109e-03
-1.19590e+02 -1.05174e+00 -4.72636e-03
-1.19580e+02 -1.05169e+00 -4.70155e-03
-1.19570e+02 -1.05165e+00 -4.67664e-03
-1.19560e+02 -1.05160e+00 -4.65165e-03
-1.19550e+02 -1.05155e+00 -4.62656e-03
-1.19540e+02 -1.05151e+00 -4.60139e-03
-1.19530e+02 -1.05146e+00 -4.57613e-03
-1.19520e+02 -1.05142e+00 -4.55078e-03
-1.19510e+02 -1.05137e+00 -4.52534e-03
-1.19500e+02 -1.05133e+00 -4.49982e-03
-1.19490e+02 -1.05128e+00 -4.47420e-03
-1.19480e+02 -1.05124e+00 -4.44850e-03
-1.19470e+02 -1.05119e+00 -4.42270e-03
-1.19460e+02 -1.05115e+00 -4.39682e-03
-1.19450e+02 -1.05110e+00 -4.37085e-03
-1.19440e+02 -1.05106e+00 -4.34479e-03
-1.19430e+02 -1.05102e+00 -4.31865e-03
-1.19420e+02 -1.05097e+00 -4.29241e-03
-1.19410e+02 -1.05093e+00 -4.26608e-03
-1.19400e+02 -1.05089e+00 -4.23967e-03
-1.19390e+02 -1.05085e+00 -4.21317e-03
-1.19380e+02 -1.05080e+00 -4.18658e-03
-1.19370e+02 -1.05076e+00 -4.15990e-03
-1.19360e+02 -1.05072e+00 -4.13313e-03
-1.19350e+02 -1.05068e+00 -4.10627e-03
-1.19340e+02 -1.05064e+00 -4.07933e-03
-1.19330e+02 -1.05060e+00 -4.05229e-03
-1.19320e+02 -1.05056e+00 -4.02517e-03
-1.19310e+02 -1.05052e+00 -3.99796e-03
-1.19300e+02 -1.05048e+00 -3.97066e-03
-1.19290e+02 -1.05044e+00 -3.94327e-03
-1.19280e+02 -1.05040e+00 -3.91579e-03
-1.19270e+02 -1.05036e+00 -3.88822e-03
-1.19260e+02 -1.05032e+00 -3.86057e-03
-1.19250e+02 -1.05028e+00 -3.83282e-03
-1.19240e+02 -1.05024e+00 -3.80499e-03
-1.19230e+02 -1.05021e+00 -3.77707e-03
-1.19220e+02 -1.05017e+00 -3.74906e-03
-1.19210e+02 -1.05013e+00 -3.72096e-03
-1.19200e+02 -1.05009e+00 -3.69278e-03
-1.19190e+02 -1.05006e+00 -3.66450e-03
-1.19180e+02 -1.05002e+00 -3.63613e-03
-1.19170e+02 -1.04999e+00 -3.60768e-03
-1.19160e+02 -1.04995e+00 -3.57914e-03
-1.19150e+02 -1.04991e+00 -3.55051e-03
-1.19140e+02 -1.04988e+00 -3.52179e-03
-1.19130e+02 -1.04984e+00 -3.49298e-03
-1.19120e+02 -1.04981e+00 -3.46408e-03
-1.19110e+02 -1.04977e+00 -3.43510e-03
-1.19100e+02 -1.04974e+00 -3.40602e-03
-1.19090e+02 -1.04971e+00 -3.37686e-03
-1.19080e+02 -1.04967e+00 -3.34761e-03
-1.19070e+02 -1.04964e+00 -3.31827e-03
-1.19060e+02 -1.04961e+00 -3.28884e-03
-1.19050e+02 -1.04957e+00 -3.25932e-03
-1.19040e+02 -1.04954e+00 -3.22972e-03
-1.19030e+02 -1.04951e+00 -3.20002e-03
-1.19020e+02 -1.04948e+00 -3.17024e-03
-1.19010e+02 -1.04944e+00 -3.14037e-03
-1.19000e+02 -1.04941e+00 -3.11040e-03
-1.18990e+02 -1.04938e+00 -3.08035e-03
-1.18980e+02 -1.04935e+00 -3.05022e-03
-1.18970e+02 -1.04932e+00 -3.01999e-03
-1.18960e+02 -1.04929e+00 -2.98967e-03
-1.18950e+02 -1.04926e+00 -2.95927e-03
-1.18940e+02 -1.04923e+00 -2.92878e-03
-1.18930e+02 -1.04920e+00 -2.89819e-03
-1.18920e+02 -1.04917e+00 -2.86752e-03
-1.18910e+02 -1.04915e+00 -2.83676e-03
-1.18900e+02 -1.04912e+00 -2.80592e-03
-1.18890e+02 -1.04909e+00 -2.77498e-03
-1.18880e+02 -1.04906e+00 -2.74395e-03
-1.18870e+02 -1.04903e+00 -2.71284e-03
-1.18860e+02 -1.04901e+00 -2.68164e-03
-1.18850e+02 -1.04898e+00 -2.65035e-03
-1.18840e+02 -1.04895e+00 -2.61897e-03
-1.18830e+02 -1.04893e+00 -2.58750e-03
-1.18820e+02 -1.04890e+00 -2.55594e-03
-1.18810e+02 -1.04888e+00 -2.52429e-03
-1.18800e+02 -1.04885e+00 -2.49256e-03
-1.18790e+02 -1.04883e+00 -2.46083e-03
-1.18780e+02 -1.04880e+00 -2.42920e-03
-1.18770e+02 -1.04878e+00 -2.39766e-03
-1.18760e+02 -1.04876e+00 -2.36623e-03
-1.18750e+02 -1.04873e+00 -2.33489e-03
-1.18740e+02 -1.04871e+00 -2.30365e-03
-1.18730e+02 -1.04869e+00 -2.27251e-03
-1.18720e+02 -1.04866e+00 -2.24147e-03
-1.18710e+02 -1.04864e+00 -2.21053e-03
-1.18700e+02 -1.04862e+00 -2.17969e-03
-1.18690e+02 -1.04860e+00 -2.14894e-03
-1.18680e+02 -1.04858e+00 -2.11829e-03
-1.18670e+02 -1.04856e+00 -2.08774e-03
-1.18660e+02 -1.04853e+00 -2.05729e-03
-1.18650e+02 -1.04851e+00 -2.02694e-03
-1.18640e+02 -1.04849e+00 -1.99669e-03
-1.18630e+02 -1.04847e+00 -1.96653e-03
-1.18620e+02 -1.04845e+00 -1.93648e-03
-1.18610e+02 -1.04844e+00 -1.90652e-03
-1.18600e+02 -1.04842e+00 -1.87666e-03
-1.18590e+02 -1.04840e+00 -1.84690e-03
-1.18580e+02 -1.04838e+00 -1.81723e-03
-1.18570e+02 -1.04836e+00 -1.78767e-03
-1.18560e+02 -1.04834e+00 -1.75820e-03
-1.18550e+02 -1.04833e+00 -1.72883e-03
-1.18540e+02 -1.04831e+00 -1.69956e-03
-1.18530e+02 -1.04829e+00 -1.67039e-03
-1.18520e+02 -1.04828e+00 -1.64132e-03
-1.18510e+02 -1.04826e+00 -1.61234e-03
-1.18500e+02 -1.04824e+00 -1.58347e-03
-1.18490e+02 -1.04823e+00 -1.55469e-03
-1.18480e+02 -1.04821e+00 -1.52601e-03
-1.18470e+02 -1.04820e+00 -1.49743e-03
-1.18460e+02 -1.04818e+00 -1.46895e-03
-1.18450e+02 -1.04817e+00 -1.44056e-03
-1.18440e+02 -1.04815e+00 -1.41228e-03
-1.18430e+02 -1.04814e+00 -1.38409e-03
-1.18420e+02 -1.04813e+00 -1.35600e-03
-1.18410e+02 -1.04811e+00 -1.32801e-03
-1.18400e+02 -1.04810e+00 -1.30012e-03
-1.18390e+02 -1.04809e+00 -1.27233e-03
-1.18380e+02 -1.04807e+00 -1.24463e-03
-1.18370e+02 -1.04806e+00 -1.21704e-03
-1.18360e+02 -1.04805e+00 -1.18954e-03
-1.18350e+02 -1.04804e+00 -1.16214e-03
-1.18340e+02 -1.04803e+00 -1.13484e-03
-1.18330e+02 -1.04802e+00 -1.10763e-03
-1.18320e+02 -1.04800e+00 -1.08053e-03
-1.18310e+02 -1.04799e+00 -1.05352e-03
-1.18300e+02 -1.04798e+00 -1.02662e-03
-1.18290e+02 -1.04797e+00 -9.99807e-04
-1.18280e+02 -1.04796e+00 -9.73096e-04
-1.18270e+02 -1.04795e+00 -9.46483e-04
-1.18260e+02 -1.04794e+00 -9.19969e-04
-1.18250e+02 -1.04794e+00 -8.93554e-04
-1.18240e+02 -1.04793e+00 -8.67237e-04
-1.18230e+02 -1.04792e+00 -8.41018e-04
-1.18220e+02 -1.04791e+00 -8.14897e-04
-1.18210e+02 -1.04790e+00 -7.88875e-04
-1.18200e+02 -1.04789e+00 -7.62952e-04
-1.18190e+02 -1.04789e+00 -7.37127e-04
-1.18180e+02 -1.04788e+00 -7.11400e-04
-1.18170e+02 -1.04787e+00 -6.85772e-04
-1.18160e+02 -1.04787e+00 -6.60242e-04
-1.18150e+02 -1.04786e+00 -6.34810e-04
-1.18140e+02 -1.04785e+00 -6.09477e-04
-1.18130e+02 -1.04785e+00 -5.84243e-04
-1.18120e+02 -1.04784e+00 -5.59106e-04
-1.18110e+02 -1.04784e+00 -5.34069e-04
-1.18100e+02 -1.04783e+00 -5.09129e-04
-1.18090e+02 -1.04783e+00 -4.84288e-04
-1.18080e+02 -1.04782e+00 -4.59546e-04
-1.18070e+02 -1.04782e+00 -4.34901e-04
-1.18060e+02 -1.04781e+00 -4.10356e-04
-1.18050e+02 -1.04781e+00 -3.85908e-04
-1.18040e+02 -1.04780e+00 -3.61559e-04
-1.18030e+02 -1.04780e+00 -3.37309e-04
-1.18020e+02 -1.04780e+00 -3.13157e-04
-1.18010e+02 -1.04779e+00 -2.89103e-04
-1.18000e+02 -1.04779e+00 -2.65148e-04
-1.17990e+02 -1.04779e+00 -2.41291e-04
-1.17980e+02 -1.04779e+00 -2.17533e-04
-1.17970e+02 -1.04778e+00 -1.93873e-04
-1.17960e+02 -1.04778e+00 -1.70311e-04
-1.17950e+02 -1.04778e+00 -1.46848e-04
-1.17940e+02 -1.04778e+00 -1.23483e-04
-1.17930e+02 -1.04778e+00 -1.00217e-04
-1.17920e+02 -1.04778e+00 -7.70486e-05
-1.17910e+02 -1.04778e+00 -5.39791e-05
-1.17900e+02 -1.04778e+00 -3.10080e-05
-1.17890e+02 -1.04778e+00 -8.13526e-06
-1.17880e+02 -1.04778e+00 1.46390e-05
-1.17870e+02 -1.04778e+00 3.73149e-05
-1.17860e+02 -1.04778e+00 5.98924e-05
-1.17850e+02 -1.04778e+00 8.23714e-05
-1.17840e+02 -1.04778e+00 1.04752e-04
-1.17830e+02 -1.04778e+00 1.27034e-04
-1.17820e+02 -1.04778e+00 1.49218e-04
-1.17810e+02 -1.04778e+00 1.71304e-04
-1.17800e+02 -1.04779e+00 1.93291e-04
-1.17790e+02 -1.04779e+00 2.15179e-04
-1.17780e+02 -1.04779e+00 2.36969e-04
-1.17770e+02 -1.04779e+00 2.58661e-04
-1.17760e+02 -1.04779e+00 2.80254e-04
-1.17750e+02 -1.04780e+00 3.01749e-04
-1.17740e+02 -1.04780e+00 3.23146e-04
-1.17730e+02 -1.04780e+00 3.44444e-04
-1.17720e+02 -1.04781e+00 3.65643e-04
-1.17710e+02 -1.04781e+00 3.86745e-04
-1.17700e+02 -1.04782e+00 4.07748e-04
-1.17690e+02 -1.04782e+00 4.28652e-04
-1.17680e+02 -1.04782e+00 4.49458e-04
-1.17670e+02 -1.04783e+00 4.70166e-04
-1.17660e+02 -1.04783e+00 4.90775e-04
-1.17650e+02 -1.04784e+00 5.11286e-04
-1.17640e+02 -1.04784e+00 5.31698e-04
-1.17630e+02 -1.04785e+00 5.52012e-04
-1.17620e+02 -1.04785e+00 5.72227e-04
-1.17610e+02 -1.04786e+00 5.92345e-04
-1.17600e+02 -1.04787e+00 6.12363e-04
-1.17590e+02 -1.04787e+00 6.32284e-04
-1.17580e+02 -1.04788e+00 6.52105e-04
-1.17570e+02 -1.04789e+00 6.71829e-04
-1.17560e+02 -1.04789e+00 6.91454e-04
-1.17550e+02 -1.04790e+00 7.10981e-04
-1.17540e+02 -1.04791e+00 7.30409e-04
-1.17530e+02 -1.04791e+00 7.49739e-04
-1.17520e+02 -1.04792e+00 7.68970e-04
-1.17510e+02 -1.04793e+00 7.88103e-04
-1.17500e+02 -1.04794e+00 8.07138e-04
-1.17490e+02 -1.04795e+00 8.26074e-04
-1.17480e+02 -1.04795e+00 8.44911e-04
-1.17470e+02 -1.04796e+00 8.63651e-04
-1.17460e+02 -1.04797e+00 8.82292e-04
-1.17450e+02 -1.04798e+00 9.00834e-04
-1.17440e+02 -1.04799e+00 9.19278e-04
-1.17430e+02 -1.04800e+00 9.37624e-04
-1.17420e+02 -1.04801e+00 9.55871e-04
-1.17410e+02 -1.04802e+00 9.74020e-04
-1.17400e+02 -1.04803e+00 9.92070e-04
-1.17390e+02 -1.04804e+00 1.01002e-03
-1.17380e+02 -1.04805e+00 1.02788e-03
-1.17370e+02 -1.04806e+00 1.04563e-03
-1.17360e+02 -1.04807e+00 1.06329e-03
-1.17350e+02 -1.04808e+00 1.08085e-03
-1.17340e+02 -1.04809e+00 1.09831e-03
-1.17330e+02 -1.04810e+00 1.11567e-03
-1.17320e+02 -1.04811e+00 1.13293e-03
-1.17310e+02 -1.04812e+00 1.15010e-03
-1.17300e+02 -1.04814e+00 1.16716e-03
-1.17290e+02 -1.04815e+00 1.18413e-03
-1.17280e+02 -1.04816e+00 1.20100e-03
-1.17270e+02 -1.04817e+00 1.21777e-03
-1.17260e+02 -1.04818e+00 1.23444e-03
-1.17250e+02 -1.04820e+00 1.25102e-03
-1.17240e+02 -1.04821e+00 1.26749e-03
-1.17230e+02 -1.04822e+00 1.28387e-03
-1.17220e+02 -1.04823e+00 1.30015e-03
-1.17210e+02 -1.04825e+00 1.31633e-03
-1.17200e+02 -1.04826e+00 1.33241e-03
-1.17190e+02 -1.04827e+00 1.34840e-03
-1.17180e+02 -1.04829e+00 1.36428e-03
-1.17170e+02 -1.04830e+00 1.38007e-03
-1.17160e+02 -1.04832e+00 1.39576e-03
-1.17150e+02 -1.04833e+00 1.41135e-03
-1.17140e+02 -1.04834e+00 1.42684e-03
-1.17130e+02 -1.04836e+00 1.44223e-03
-1.17120e+02 -1.04837e+00 1.45753e-03
-1.17110e+02 -1.04839e+00 1.47272e-03
-1.17100e+02 -1.04840e+00 1.48782e-03
-1.17090e+02 -1.04842e+00 1.50282e-03
-1.17080e+02 -1.04843e+00 1.51772e-03
-1.17070e+02 -1.04845e+00 1.53252e-03
-1.17060e+02 -1.04846e+00 1.54723e-03
-1.17050e+02 -1.04848e+00 1.56183e-03
-1.17040e+02 -1.04849e+00 1.57634e-03
-1.17030e+02 -1.04851e+00 1.59075e-03
-1.17020e+02 -1.04853e+00 1.60506e-03
-1.17010e+02 -1.04854e+00 1.61927e-03
-1.17000e+02 -1.04856e+00 1.63339e-03
-1.16990e+02 -1.04857e+00 1.64740e-03
-1.16980e+02 -1.04859e+00 1.66132e-03
-1.16970e+02 -1.04861e+00 1.67514e-03
-1.16960e+02 -1.04862e+00 1.68886e-03
-1.16950e+02 -1.04864e+00 1.70248e-03
-1.16940e+02 -1.04866e+00 1.71600e-03
-1.16930e+02 -1.04868e+00 1.72943e-03
-1.16920e+02 -1.04869e+00 1.74276e-03
-1.16910e+02 -1.04871e+00 1.75598e-03
-1.16900e+02 -1.04873e+00 1.76911e-03
-1.16890e+02 -1.04875e+00 1.78214e-03
-1.16880e+02 -1.04876e+00 1.79508e-03
-1.16870e+02 -1.04878e+00 1.80791e-03
-1.16860e+02 -1.04880e+00 1.82065e-03
-1.16850e+02 -1.04882e+00 1.83329e-03
-1.16840e+02 -1.04884e+00 1.84582e-03
-1.16830e+02 -1.04885e+00 1.85827e-03
-1.16820e+02 -1.04887e+00 1.87061e-03
-1.16810e+02 -1.04889e+00 1.88285e-03
-1.16800e+02 -1.04891e+00 1.89500e-03
-1.16790e+02 -1.04893e+00 1.90704e-03
-1.16780e+02 -1.04895e+00 1.91899e-03
-1.16770e+02 -1.04897e+00 1.93084e-03
-1.16760e+02 -1.04899e+00 1.94260e-03
-1.16750e+02 -1.04901e+00 1.95425e-03
-1.16740e+02 -1.04903e+00 1.96580e-03
-1.16730e+02 -1.04905e+00 1.97726e-03
-1.16720e+02 -1.04907e+00 1.98862e-03
-1.16710e+02 -1.04909e+00 1.99988e-03
-1.16700e+02 -1.04911e+00 2.01104e-03
-1.16690e+02 -1.04913e+00 2.02210e-03
-1.16680e+02 -1.04915e+00 2.03307e-03
-1.16670e+02 -1.04917e+00 2.04393e-03
-1.16660e+02 -1.04919e+00 2.05470e-03
-1.16650e+02 -1.04921e+00 2.06537e-03
-1.16640e+02 -1.04923e+00 2.07594e-03
-1.16630e+02 -1.04925e+00 2.08642e-03
-1.16620e+02 -1.04927e+00 2.09679e-03
-1.16610e+02 -1.04929e+00 2.10706e-03
-1.16600e+02 -1.04931e+00 2.11724e-03
-1.16590e+02 -1.04933e+00 2.12732e-03
-1.16580e+02 -1.04936e+00 2.13730e-03
-1.16570e+02 -1.04938e+00 2.14718e-03
-1.16560e+02 -1.04940e+00 2.15697e-03
-1.16550e+02 -1.04942e+00 2.16665e-03
-1.16540e+02 -1.04944e+00 2.17624e-03
-1.16530e+02 -1.04946e+00 2.18573e-03
-1.16520e+02 -1.04949e+00 2.19512e-03
-1.16510e+02 -1.04951e+00 2.20441e-03
-1.16500e+02 -1.04953e+00 2.21360e-03
-1.16490e+02 -1.04955e+00 2.22270e-03
-1.16480e+02 -1.04957e+00 2.23169e-03
-1.16470e+02 -1.04960e+00 2.24059e-03
-1.16460e+02 -1.04962e+00 2.24939e-03
-1.16450e+02 -1.04964e+00 2.25809e-03
-1.16440e+02 -1.04966e+00 2.26669e-03
-1.16430e+02 -1.04969e+00 2.27520e-03
-1.16420e+02 -1.04971e+00 2.28360e-03
-1.16410e+02 -1.04973e+00 2.29191e-03
-1.16400e+02 -1.04976e+00 2.30012e-03
-1.16390e+02 -1.04978e+00 2.30823e-03
-1.16380e+02 -1.04980e+00 2.31624e-03
-1.16370e+02 -1.04982e+00 2.32416e-03
-1.16360e+02 -1.04985e+00 2.33197e-03
-1.16350e+02 -1.04987e+00 2.33969e-03
-1.16340e+02 -1.04989e+00 2.34731e-03
-1.16330e+02 -1.04992e+00 2.35483e-03
-1.16320e+02 -1.04994e+00 2.36225e-03
-1.16310e+02 -1.04997e+00 2.36957e-03
-1.16300e+02 -1.04999e+00 2.37680e-03
-1.16290e+02 -1.05001e+00 2.38392e-03
-1.16280e+02 -1.05004e+00 2.39095e-03
-1.16270e+02 -1.05006e+00 2.39788e-03
-1.16260e+02 -1.05009e+00 2.40471e-03
-1.16250e+02 -1.05011e+00 2.41145e-03
-1.16240e+02 -1.05013e+00 2.41808e-03
-1.16230e+02 -1.05016e+00 2.42462e-03
-1.16220e+02 -1.05018e+00 2.43105e-03
-1.16210e+02 -1.05021e+00 2.43739e-03
-1.16200e+02 -1.05023e+00 2.44363e-03
-1.16190e+02 -1.05026e+00 2.44978e-03
-1.16180e+02 -1.05028e+00 2.45582e-03
-1.16170e+02 -1.05030e+00 2.46177e-03
-1.16160e+02 -1.05033e+00 2.46761e-03
-1.16150e+02 -1.05035e+00 2.47336e-03
-1.16140e+02 -1.05038e+00 2.47901e-03
-1.16130e+02 -1.05040e+00 2.48456e-03
-1.16120e+02 -1.05043e+00 2.49002e-03
-1.16110e+02 -1.05045e+00 2.49537e-03
-1.16100e+02 -1.05048e+00 2.50063e-03
-1.16090e+02 -1.05050e+00 2.50579e-03
-1.16080e+02 -1.05053e+00 2.51085e-03
-1.16070e+02 -1.05055e+00 2.51581e-03
-1.16060e+02 -1.05058e+00 2.52067e-03
-1.16050e+02 -1.05060e+00 2.52544e-03
-1.16040e+02 -1.05063e+00 2.53010e-03
-1.16030e+02 -1.05065e+00 2.53467e-03
-1.16020e+02 -1.05068e+00 2.53914e-03
-1.16010e+02 -1.05070e+00 2.54351e-03
-1.16000e+02 -1.05073e+00 2.54778e-03
-1.15990e+02 -1.05076e+00 2.55196e-03
-1.15980e+02 -1.05078e+00 2.55603e-03
-1.15970e+02 -1.05081e+00 2.56001e-03
-1.15960e+02 -1.05083e+00 2.56389e-03
-1.15950e+02 -1.05086e+00 2.56767e-03
-1.15940e+02 -1.05088e+00 2.57135e-03
-1.15930e+02 -1.05091e+00 2.57493e-03
-1.15920e+02 -1.05094e+00 2.57842e-03
-1.15910e+02 -1.05096e+00 2.58181e-03
-1.15900e+02 -1.05099e+00 2.58509e-03
-1.15890e+02 -1.05101e+00 2.58828e-03
-1.15880e+02 -1.05104e+00 2.59137e-03
-1.15870e+02 -1.05106e+00 2.59437e-03
-1.15860e+02 -1.05109e+00 2.59726e-03
-1.15850e+02 -1.05112e+00 2.60006e-03
-1.15840e+02 -1.05114e+00 2.60276e-03
-1.15830e+02 -1.05117e+00 2.60536e-03
-1.15820e+02 -1.05119e+00 2.60786e-03
-1.15810e+02 -1.05122e+00 2.61026e-03
-1.15800e+02 -1.05125e+00 2.61256e-03
-1.15790e+02 -1.05127e+00 2.61477e-03
-1.15780e+02 -1.05130e+00 2.61688e-03
-1.15770e+02 -1.05133e+00 2.61889e-03
-1.15760e+02 -1.05135e+00 2.62080e-03
-1.15750e+02 -1.05138e+00 2.62261e-03
-1.15740e+02 -1.05140e+00 2.62432e-03
-1.15730e+02 -1.05143e+00 2.62594e-03
-1.15720e+02 -1.05146e+00 2.62745e-03
-1.15710e+02 -1.05148e+00 2.62887e-03
-1.15700e+02 -1.05151e+00 2.63019e-03
-1.15690e+02 -1.05154e+00 2.63141e-03
-1.15680e+02 -1.05156e+00 2.63254e-03
-1.15670e+02 -1.05159e+00 2.63356e-03
-1.15660e+02 -1.05161e+00 2.63449e-03
-1.15650e+02 -1.05164e+00 2.63532e-03
-1.15640e+02 -1.05167e+00 2.63605e-03
-1.15630e+02 -1.05169e+00 2.63668e-03
-1.15620e+02 -1.05172e+00 2.63721e-03
-1.15610e+02 -1.05175e+00 2.63764e-03
-1.15600e+02 -1.05177e+00 2.63798e-03
-1.15590e+02 -1.05180e+00 2.63822e-03
-1.15580e+02 -1.05183e+00 2.63836e-03
-1.15570e+02 -1.05185e+00 2.63840e-03
-1.15560e+02 -1.05188e+00 2.63834e-03
-1.15550e+02 -1.05190e+00 2.63818e-03
-1.15540e+02 -1.05193e+00 2.63793e-03
-1.15530e+02 -1.05196e+00 2.63758e-03
-1.15520e+02 -1.05198e+00 2.63712e-03
-1.15510e+02 -1.05201e+00 2.63657e-03
-1.15500e+02 -1.05204e+00 2.63593e-03
-1.15490e+02 -1.05206e+00 2.63518e-03
-1.15480e+02 -1.05209e+00 2.63433e-03
-1.15470e+02 -1.05212e+00 2.63339e-03
-1.15460e+02 -1.05214e+00 2.63235e-03
-1.15450e+02 -1.05217e+00 2.63121e-03
-1.15440e+02 -1.05219e+00 2.62997e-03
-1.15430e+02 -1.05222e+00 2.62863e-03
-1.15420e+02 -1.05225e+00 2.62720e-03
-1.15410e+02 -1.05227e+00 2.62566e-03
-1.15400e+02 -1.05230e+00 2.62403e-03
-1.15390e+02 -1.05233e+00 2.62230e-03
-1.15380e+02 -1.05235e+00 2.62047e-03
-1.15370e+02 -1.05238e+00 2.61854e-03
-1.15360e+02 -1.05240e+00 2.61652e-03
-1.15350e+02 -1.05243e+00 2.61439e-03
-1.15340e+02 -1.05246e+00 2.61217e-03
-1.15330e+02 -1.05248e+00 2.60985e-03
-1.15320e+02 -1.05251e+00 2.60743e-03
-1.15310e+02 -1.05253e+00 2.60491e-03
-1.15300e+02 -1.05256e+00 2.60229e-03
-1.15290e+02 -1.05259e+00 2.59958e-03
-1.15280e+02 -1.05261e+00 2.59677e-03
-1.15270e+02 -1.05264e+00 2.59385e-03
-1.15260e+02 -1.05266e+00 2.59084e-03
-1.15250e+02 -1.05269e+00 2.58773e-03
-1.15240e+02 -1.05272e+00 2.58453e-03
-1.15230e+02 -1.05274e+00 2.58122e-03
-1.15220e+02 -1.05277e+00 2.57782e-03
-1.15210e+02 -1.05279e+00 2.57432e-03
-1.15200e+02 -1.05282e+00 2.57072e-03
-1.15190e+02 -1.05285e+00 2.56702e-03
-1.15180e+02 -1.05287e+00 2.56322e-03
-1.15170e+02 -1.05290e+00 2.55932e-03
-1.15160e+02 -1.05292e+00 2.55533e-03
-1.15150e+02 -1.05295e+00 2.55124e-03
-1.15140e+02 -1.05297e+00 2.54704e-03
-1.15130e+02 -1.05300e+00 2.54276e-03
-1.15120e+02 -1.05302e+00 2.53837e-03
-1.15110e+02 -1.05305e+00 2.53388e-03
-1.15100e+02 -1.05307e+00 2.52930e-03
-1.15090e+02 -1.05310e+00 2.52461e-03
-1.15080e+02 -1.05313e+00 2.51983e-03
-1.15070e+02 -1.05315e+00 2.51495e-03
-1.15060e+02 -1.05318e+00 2.50997e-03
-1.15050e+02 -1.05320e+00 2.50490e-03
-1.15040e+02 -1.05323e+00 2.49972e-03
-1.15030e+02 -1.05325e+00 2.49445e-03
-1.15020e+02 -1.05328e+00 2.48907e-03
-1.15010e+02 -1.05330e+00 2.48360e-03
-1.15000e+02 -1.05333e+00 2.47803e-03
-1.14990e+02 -1.05335e+00 2.47237e-03
-1.14980e+02 -1.05337e+00 2.46660e-03
-1.14970e+02 -1.05340e+00 2.46074e-03
-1.14960e+02 -1.05342e+00 2.45477e-03
-1.14950e+02 -1.05345e+00 2.44871e-03
-1.14940e+02 -1.05347e+00 2.44255e-03
-1.14930e+02 -1.05350e+00 2.43630e-03
-1.14920e+02 -1.05352e+00 2.42994e-03
-1.14910e+02 -1.05355e+00 2.42349e-03
-1.14900e+02 -1.05357e+00 2.41693e-03
-1.14890e+02 -1.05359e+00 2.41028e-03
-1.14880e+02 -1.05362e+00 2.40353e-03
-1.14870e+02 -1.05364e+00 2.39668e-03
-1.14860e+02 -1.05367e+00 2.38974e-03
-1.14850e+02 -1.05369e+00 2.38269e-03
-1.14840e+02 -1.05371e+00 2.37555e-03
-1.14830e+02 -1.05374e+00 2.36831e-03
-1.14820e+02 -1.05376e+00 2.36096e-03
-1.14810e+02 -1.05378e+00 2.35353e-03
-1.14800e+02 -1.05381e+00 2.34599e-03
-1.14790e+02 -1.05383e+00 2.33835e-03
-1.14780e+02 -1.05386e+00 2.33062e-03
-1.14770e+02 -1.05388e+00 2.32279e-03
-1.14760e+02 -1.05390e+00 2.31486e-03
-1.14750e+02 -1.05392e+00 2.30683e-03
-1.14740e+02 -1.05395e+00 2.29870e-03
-1.14730e+02 -1.05397e+00 2.29047e-03
-1.14720e+02 -1.05399e+00 2.28215e-03
-1.14710e+02 -1.05402e+00 2.27372e-03
-1.14700e+02 -1.05404e+00 2.26520e-03
-1.14690e+02 -1.05406e+00 2.25658e-03
-1.14680e+02 -1.05408e+00 2.24787e-03
-1.14670e+02 -1.05411e+00 2.23905e-03
-1.14660e+02 -1.05413e+00 2.23013e-03
-1.14650e+02 -1.05415e+00 2.22112e-03
-1.14640e+02 -1.05417e+00 2.21201e-03
-1.14630e+02 -1.05420e+00 2.20280e-03
-1.14620e+02 -1.05422e+00 2.19349e-03
-1.14610e+02 -1.05424e+00 2.18408e-03
-1.14600e+02 -1.05426e+00 2.17458e-03
-1.14590e+02 -1.05428e+00 2.16497e-03
-1.14580e+02 -1.05430e+00 2.15527e-03
-1.14570e+02 -1.05433e+00 2.14547e-03
-1.14560e+02 -1.05435e+00 2.13557e-03
-1.14550e+02 -1.05437e+00 2.12557e-03
-1.14540e+02 -1.05439e+00 2.11548e-03
-1.14530e+02 -1.05441e+00 2.10528e-03
-1.14520e+02 -1.05443e+00 2.09499e-03
-1.14510e+02 -1.05445e+00 2.08460e-03
-1.14500e+02 -1.05447e+00 2.07411e-03
-1.14490e+02 -1.05449e+00 2.06352e-03
-1.14480e+02 -1.05451e+00 2.05283e-03
-1.14470e+02 -1.05454e+00 2.04205e-03
-1.14460e+02 -1.05456e+00 2.03117e-03
-1.14450e+02 -1.05458e+00 2.02018e-03
-1.14440e+02 -1.05460e+00 2.00910e-03
-1.14430e+02 -1.05462e+00 1.99793e-03
-1.14420e+02 -1.05464e+00 1.98665e-03
-1.14410e+02 -1.05466e+00 1.97527e-03
-1.14400e+02 -1.05468e+00 1.96380e-03
-1.14390e+02 -1.05470e+00 1.95223e-03
-1.14380e+02 -1.05471e+00 1.94056e-03
-1.14370e+02 -1.05473e+00 1.92879e-03
-1.14360e+02 -1.05475e+00 1.91692e-03
-1.14350e+02 -1.05477e+00 1.90495e-03
-1.14340e+02 -1.05479e+00 1.89289e-03
-1.14330e+02 -1.05481e+00 1.88073e-03
-1.14320e+02 -1.05483e+00 1.86847e-03
-1.14310e+02 -1.05485e+00 1.85611e-03
-1.14300e+02 -1.05487e+00 1.84365e-03
-1.14290e+02 -1.05488e+00 1.83109e-03
-1.14280e+02 -1.05490e+00 1.81844e-03
-1.14270e+02 -1.05492e+00 1.80568e-03
-1.14260e+02 -1.05494e+00 1.79283e-03
-1.14250e+02 -1.05496e+00 1.77988e-03
-1.14240e+02 -1.05497e+00 1.76683e-03
-1.14230e+02 -1.05499e+00 1.75369e-03
-1.14220e+02 -1.05501e+00 1.74044e-03
-1.14210e+02 -1.05503e+00 1.72710e-03
-1.14200e+02 -1.05504e+00 1.71366e-03
-1.14190e+02 -1.05506e+00 1.70012e-03
-1.14180e+02 -1.05508e+00 1.68648e-03
-1.14170e+02 -1.05509e+00 1.67274e-03
-1.14160e+02 -1.05511e+00 1.65890e-03
-1.14150e+02 -1.05513e+00 1.64497e-03
-1.14140e+02 -1.05514e+00 1.63094e-03
-1.14130e+02 -1.05516e+00 1.61681e-03
-1.14120e+02 -1.05518e+00 1.60258e-03
-1.14110e+02 -1.05519e+00 1.58825e-03
-1.14100e+02 -1.05521e+00 1.57382e-03
-1.14090e+02 -1.05522e+00 1.55930e-03
-1.14080e+02 -1.05524e+00 1.54467e-03
-1.14070e+02 -1.05525e+00 1.52995e-03
-1.14060e+02 -1.05527e+00 1.51513e-03
-1.14050e+02 -1.05529e+00 1.50021e-03
-1.14040e+02 -1.05530e+00 1.48520e-03
-1.14030e+02 -1.05531e+00 1.47008e-03
-1.14020e+02 -1.05533e+00 1.45487e-03
-1.14010e+02 -1.05534e+00 1.43956e-03
-1.14000e+02 -1.05536e+00 1.42415e-03
-1.13990e+02 -1.05537e+00 1.40864e-03
-1.13980e+02 -1.05539e+00 1.39303e-03
-1.13970e+02 -1.05540e+00 1.37733e-03
-1.13960e+02 -1.05541e+00 1.36152e-03
-1.13950e+02 -1.05543e+00 1.34562e-03
-1.13940e+02 -1.05544e+00 1.32962e-03
-1.13930e+02 -1.05545e+00 1.31352e-03
-1.13920e+02 -1.05547e+00 1.29732e-03
-1.13910e+02 -1.05548e+00 1.28102e-03
-1.13900e+02 -1.05549e+00 1.26463e-03
-1.13890e+02 -1.05551e+00 1.24814e-03
-1.13880e+02 -1.05552e+00 1.23155e-03
-1.13870e+02 -1.05553e+00 1.21486e-03
-1.13860e+02 -1.05554e+00 1.19807e-03
-1.13850e+02 -1.05555e+00 1.18118e-03
-1.13840e+02 -1.05557e+00 1.16420e-03
-1.13830e+02 -1.05558e+00 1.14711e-03
-1.13820e+02 -1.05559e+00 1.12993e-03
-1.13810e+02 -1.05560e+00 1.11265e-03
-1.13800e+02 -1.05561e+00 1.09527e-03
-1.13790e+02 -1.05562e+00 1.07780e-03
-1.13780e+02 -1.05563e+00 1.06022e-03
-1.13770e+02 -1.05564e+00 1.04255e-03
-1.13760e+02 -1.05565e+00 1.02477e-03
-1.13750e+02 -1.05566e+00 1.00690e-03
-1.13740e+02 -1.05567e+00 9.88933e-04
-1.13730e+02 -1.05568e+00 9.70866e-04
-1.13720e+02 -1.05569e+00 9.52700e-04
-1.13710e+02 -1.05570e+00 9.34436e-04
-1.13700e+02 -1.05571e+00 9.16073e-04
-1.13690e+02 -1.05572e+00 8.97611e-04
-1.13680e+02 -1.05573e+00 8.79052e-04
-1.13670e+02 -1.05574e+00 8.60394e-04
-1.13660e+02 -1.05575e+00 8.41637e-04
-1.13650e+02 -1.05576e+00 8.22782e-04
-1.13640e+02 -1.05576e+00 8.03829e-04
-1.13630e+02 -1.05577e+00 7.84777e-04
-1.13620e+02 -1.05578e+00 7.65627e-04
-1.13610e+02 -1.05579e+00 7.46379e-04
-1.13600e+02 -1.05579e+00 7.27032e-04
-1.13590e+02 -1.05580e+00 7.07587e-04
-1.13580e+02 -1.05581e+00 6.88043e-04
-1.13570e+02 -1.05581e+00 6.68401e-04
-1.13560e+02 -1.05582e+00 6.48660e-04
-1.13550e+02 -1.05583e+00 6.28821e-04
-1.13540e+02 -1.05583e+00 6.08884e-04
-1.13530e+02 -1.05584e+00 5.88848e-04
-1.13520e+02 -1.05585e+00 5.68713e-04
-1.13510e+02 -1.05585e+00 5.48481e-04
-1.13500e+02 -1.05586e+00 5.28150e-04
-1.13490e+02 -1.05586e+00 5.07720e-04
-1.13480e+02 -1.05587e+00 4.87192e-04
-1.13470e+02 -1.05587e+00 4.66566e-04
-1.13460e+02 -1.05588e+00 4.45841e-04
-1.13450e+02 -1.05588e+00 4.25018e-04
-1.13440e+02 -1.05588e+00 4.04096e-04
-1.13430e+02 -1.05589e+00 3.83076e-04
-1.13420e+02 -1.05589e+00 3.61958e-04
-1.13410e+02 -1.05590e+00 3.40741e-04
-1.13400e+02 -1.05590e+00 3.19426e-04
-1.13390e+02 -1.05590e+00 2.98012e-04
-1.13380e+02 -1.05591e+00 2.76500e-04
-1.13370e+02 -1.05591e+00 2.54890e-04
-1.13360e+02 -1.05591e+00 2.33181e-04
-1.13350e+02 -1.05591e+00 2.11374e-04
-1.13340e+02 -1.05591e+00 1.89468e-04
-1.13330e+02 -1.05592e+00 1.67464e-04
-1.13320e+02 -1.05592e+00 1.45361e-04
-1.13310e+02 -1.05592e+00 1.23160e-04
-1.13300e+02 -1.05592e+00 1.00861e-04
-1.13290e+02 -1.05592e+00 7.84632e-05
-1.13280e+02 -1.05592e+00 5.59670e-05
-1.13270e+02 -1.05592e+00 3.33724e-05
-1.13260e+02 -1.05592e+00 1.06793e-05
-1.13250e+02 -1.05592e+00 -1.21121e-05
-1.13240e+02 -1.05592e+00 -3.50020e-05
-1.13230e+02 -1.05592e+00 -5.79902e-05
-1.13220e+02 -1.05592e+00 -8.10769e-05
-1.13210e+02 -1.05592e+00 -1.04262e-04
-1.13200e+02 -1.05592e+00 -1.27546e-04
-1.13190e+02 -1.05592e+00 -1.50927e-04
-1.13180e+02 -1.05592e+00 -1.74408e-04
-1.13170e+02 -1.05591e+00 -1.97987e-04
-1.13160e+02 -1.05591e+00 -2.21664e-04
-1.13150e+02 -1.05591e+00 -2.45439e-04
-1.13140e+02 -1.05591e+00 -2.69313e-04
-1.13130e+02 -1.05590e+00 -2.93286e-04
-1.13120e+02 -1.05590e+00 -3.17357e-04
-1.13110e+02 -1.05590e+00 -3.41526e-04
-1.13100e+02 -1.05589e+00 -3.65793e-04
-1.13090e+02 -1.05589e+00 -3.90159e-04
-1.13080e+02 -1.05589e+00 -4.14624e-04
-1.13070e+02 -1.05588e+00 -4.39187e-04
-1.13060e+02 -1.05588e+00 -4.63848e-04
-1.13050e+02 -1.05587e+00 -4.88608e-04
-1.13040e+02 -1.05587e+00 -5.13466e-04
-1.13030e+02 -1.05586e+00 -5.38423e-04
-1.13020e+02 -1.05586e+00 -5.63478e-04
-1.13010e+02 -1.05585e+00 -5.88631e-04
-1.13000e+02 -1.05585e+00 -6.13883e-04
-1.12990e+02 -1.05584e+00 -6.39233e-04
-1.12980e+02 -1.05583e+00 -6.64682e-04
-1.12970e+02 -1.05583e+00 -6.90229e-04
-1.12960e+02 -1.05582e+00 -7.15874e-04
-1.12950e+02 -1.05581e+00 -7.41618e-04
-1.12940e+02 -1.05580e+00 -7.67460e-04
-1.12930e+02 -1.05580e+00 -7.93401e-04
-1.12920e+02 -1.05579e+00 -8.19440e-04
-1.12910e+02 -1.05578e+00 -8.45577e-04
-1.12900e+02 -1.05577e+00 -8.71813e-04
-1.12890e+02 -1.05576e+00 -8.98148e-04
-1.12880e+02 -1.05575e+00 -9.24581e-04
-1.12870e+02 -1.05574e+00 -9.51112e-04
-1.12860e+02 -1.05573e+00 -9.77741e-04
-1.12850e+02 -1.05572e+00 -1.00447e-03
-1.12840e+02 -1.05571e+00 -1.03130e-03
-1.12830e+02 -1.05570e+00 -1.05822e-03
-1.12820e+02 -1.05569e+00 -1.08524e-03
-1.12810e+02 -1.05568e+00 -1.11237e-03
-1.12800e+02 -1.05567e+00 -1.13959e-03
-1.12790e+02 -1.05566e+00 -1.16690e-03
-1.12780e+02 -1.05565e+00 -1.19432e-03
-1.12770e+02 -1.05564e+00 -1.22184e-03
-1.12760e+02 -1.05562e+00 -1.24945e-03
-1.12750e+02 -1.05561e+00 -1.27716e-03
-1.12740e+02 -1.05560e+00 -1.30497e-03
-1.12730e+02 -1.05558e+00 -1.33288e-03
-1.12720e+02 -1.05557e+00 -1.36089e-03
-1.12710e+02 -1.05556e+00 -1.38899e-03
-1.12700e+02 -1.05554e+00 -1.41720e-03
-1.12690e+02 -1.05553e+00 -1.44550e-03
-1.12680e+02 -1.05551e+00 -1.47390e-03
-1.12670e+02 -1.05550e+00 -1.50240e-03
-1.12660e+02 -1.05548e+00 -1.53100e-03
-1.12650e+02 -1.05547e+00 -1.55970e-03
-1.12640e+02 -1.05545e+00 -1.58849e-03
-1.12630e+02 -1.05544e+00 -1.61738e-03
-1.12620e+02 -1.05542e+00 -1.64638e-03
-1.12610e+02 -1.05540e+00 -1.67547e-03
-1.12600e+02 -1.05539e+00 -1.70465e-03
-1.12590e+02 -1.05537e+00 -1.73394e-03
-1.12580e+02 -1.05535e+00 -1.76333e-03
-1.12570e+02 -1.05533e+00 -1.79281e-03
-1.12560e+02 -1.05532e+00 -1.82239e-03
-1.12550e+02 -1.05530e+00 -1.85207e-03
-1.12540e+02 -1.05528e+00 -1.88185e-03
-1.12530e+02 -1.05526e+00 -1.91173e-03
-1.12520e+02 -1.05524e+00 -1.94170e-03
-1.12510e+02 -1.05522e+00 -1.97178e-03
-1.12500e+02 -1.05520e+00 -2.00195e-03
-1.12490e+02 -1.05518e+00 -2.03222e-03
-1.12480e+02 -1.05516e+00 -2.06259e-03
-1.12470e+02 -1.05514e+00 -2.09306e-03
-1.12460e+02 -1.05512e+00 -2.12362e-03
-1.12450e+02 -1.05510e+00 -2.15429e-03
-1.12440e+02 -1.05508e+00 -2.18505e-03
-1.12430e+02 -1.05505e+00 -2.21591e-03
-1.12420e+02 -1.05503e+00 -2.24687e-03
-1.12410e+02 -1.05501e+00 -2.27793e-03
-1.12400e+02 -1.05499e+00 -2.30909e-03
-1.12390e+02 -1.05496e+00 -2.34034e-03
-1.12380e+02 -1.05494e+00 -2.37170e-03
-1.12370e+02 -1.05492e+00 -2.40315e-03
-1.12360e+02 -1.05489e+00 -2.43470e-03
-1.12350e+02 -1.05487e+00 -2.46635e-03
-1.12340e+02 -1.05484e+00 -2.49809e-03
-1.12330e+02 -1.05482e+00 -2.52994e-03
-1.12320e+02 -1.05479e+00 -2.56188e-03
-1.12310e+02 -1.05477e+00 -2.59393e-03
-1.12300e+02 -1.05474e+00 -2.62607e-03
-1.12290e+02 -1.05471e+00 -2.65831e-03
-1.12280e+02 -1.05469e+00 -2.69064e-03
-1.12270e+02 -1.05466e+00 -2.72308e-03
-1.12260e+02 -1.05463e+00 -2.75561e-03
-1.12250e+02 -1.05460e+00 -2.78825e-03
-1.12240e+02 -1.05458e+00 -2.82098e-03
-1.12230e+02 -1.05455e+00 -2.85381e-03
-1.12220e+02 -1.05452e+00 -2.88674e-03
-1.12210e+02 -1.05449e+00 -2.91976e-03
-1.12200e+02 -1.05446e+00 -2.95289e-03
-1.12190e+02 -1.05443e+00 -2.98611e-03
-1.12180e+02 -1.05440e+00 -3.01943e-03
-1.12170e+02 -1.05437e+00 -3.05285e-03
-1.12160e+02 -1.05434e+00 -3.08637e-03
-1.12150e+02 -1.05431e+00 -3.11999e-03
-1.12140e+02 -1.05428e+00 -3.15370e-03
-1.12130e+02 -1.05425e+00 -3.18752e-03
-1.12120e+02 -1.05421e+00 -3.22143e-03
-1.12110e+02 -1.05418e+00 -3.25544e-03
-1.12100e+02 -1.05415e+00 -3.28955e-03
-1.12090e+02 -1.05412e+00 -3.32376e-03
-1.12080e+02 -1.05408e+00 -3.35806e-03
-1.12070e+02 -1.05405e+00 -3.39247e-03
-1.12060e+02 -1.05401e+00 -3.42697e-03
-1.12050e+02 -1.05398e+00 -3.46157e-03
-1.12040e+02 -1.05395e+00 -3.49627e-03
-1.12030e+02 -1.05391e+00 -3.53107e-03
-1.12020e+02 -1.05387e+00 -3.56597e-03
-1.12010e+02 -1.05384e+00 -3.60096e-03
-1.12000e+02 -1.05380e+00 -3.63605e-03
-1.11990e+02 -1.05377e+00 -3.67124e-03
-1.11980e+02 -1.05373e+00 -3.70653e-03
-1.11970e+02 -1.05369e+00 -3.74192e-03
-1.11960e+02 -1.05365e+00 -3.77741e-03
-1.11950e+02 -1.05362e+00 -3.81300e-03
-1.11940e+02 -1.05358e+00 -3.84868e-03
-1.11930e+02 -1.05354e+00 -3.88446e-03
-1.11920e+02 -1.05350e+00 -3.92034e-03
-1.11910e+02 -1.05346e+00 -3.95632e-03
-1.11900e+02 -1.05342e+00 -3.99240e-03
-1.11890e+02 -1.05338e+00 -4.02857e-03
-1.11880e+02 -1.05334e+00 -4.06485e-03
-1.11870e+02 -1.05330e+00 -4.10122e-03
-1.11860e+02 -1.05326e+00 -4.13769e-03
-1.11850e+02 -1.05322e+00 -4.17426e-03
-1.11840e+02 -1.05318e+00 -4.21093e-03
-1.11830e+02 -1.05313e+00 -4.24770e-03
-1.11820e+02 -1.05309e+00 -4.28456e-03
-1.11810e+02 -1.05305e+00 -4.32152e-03
-1.11800e+02 -1.05300e+00 -4.35858e-03
-1.11790e+02 -1.05296e+00 -4.39574e-03
-1.11780e+02 -1.05292e+00 -4.43300e-03
-1.11770e+02 -1.05287e+00 -4.47036e-03
-1.11760e+02 -1.05283e+00 -4.50781e-03
-1.11750e+02 -1.05278e+00 -4.54537e-03
-1.11740e+02 -1.05274e+00 -4.58302e-03
-1.11730e+02 -1.05269e+00 -4.62077e-03
-1.11720e+02 -1.05264e+00 -4.65862e-03
-1.11710e+02 -1.05260e+00 -4.69657e-03
-1.11700e+02 -1.05255e+00 -4.73461e-03
-1.11690e+02 -1.05250e+00 -4.77276e-03
-1.11680e+02 -1.05245e+00 -4.81100e-03
-1.11670e+02 -1.05241e+00 -4.84934e-03
-1.11660e+02 -1.05236e+00 -4.88778e-03
-1.11650e+02 -1.05231e+00 -4.92632e-03
-1.11640e+02 -1.05226e+00 -4.96495e-03
-1.11630e+02 -1.05221e+00 -5.00369e-03
-1.11620e+02 -1.05216e+00 -5.04252e-03
-1.11610e+02 -1.05211e+00 -5.08145e-03
-1.11600e+02 -1.05206e+00 -5.12048e-03
-1.11590e+02 -1.05201e+00 -5.15952e-03
-1.11580e+02 -1.05195e+00 -5.19849e-03
-1.11570e+02 -1.05190e+00 -5.23738e-03
-1.11560e+02 -1.05185e+00 -5.27619e-03
-1.11550e+02 -1.05180e+00 -5.31493e-03
-1.11540e+02 -1.05174e+00 -5.35359e-03
-1.11530e+02 -1.05169e+00 -5.39218e-03
-1.11520e+02 -1.05163e+00 -5.43069e-03
-1.11510e+02 -1.05158e+00 -5.46912e-03
-1.11500e+02 -1.05153e+00 -5.50748e-03
-1.11490e+02 -1.05147e+00 -5.54577e-03
-1.11480e+02 -1.05141e+00 -5.58398e-03
-1.11470e+02 -1.05136e+00 -5.62211e-03
-1.11460e+02 -1.05130e+00 -5.66017e-03
-1.11450e+02 -1.05124e+00 -5.69815e-03
-1.11440e+02 -1.05119e+00 -5.73605e-03
-1.11430e+02 -1.05113e+00 -5.77388e-03
-1.11420e+02 -1.05107e+00 -5.81163e-03
-1.11410e+02 -1.05101e+00 -5.84931e-03
-1.11400e+02 -1.05096e+00 -5.88691e-03
-1.11390e+02 -1.05090e+00 -5.92444e-03
-1.11380e+02 -1.05084e+00 -5.96189e-03
-1.11370e+02 -1.05078e+00 -5.99927e-03
-1.11360e+02 -1.05072e+00 -6.03657e-03
-1.11350e+02 -1.05066e+00 -6.07379e-03
-1.11340e+02 -1.05060e+00 -6.11094e-03
-1.11330e+02 -1.05053e+00 -6.14801e-03
-1.11320e+02 -1.05047e+00 -6.18501e-03
-1.11310e+02 -1.05041e+00 -6.22193e-03
-1.11300e+02 -1.05035e+00 -6.25877e-03
-1.11290e+02 -1.05029e+00 -6.29554e-03
-1.11280e+02 -1.05022e+00 -6.33223e-03
-1.11270e+02 -1.05016e+00 -6.36885e-03
-1.11260e+02 -1.05009e+00 -6.40539e-03
-1.11250e+02 -1.05003e+00 -6.44186e-03
-1.11240e+02 -1.04997e+00 -6.47825e-03
-1.11230e+02 -1.04990e+00 -6.51456e-03
-1.11220e+02 -1.04984e+00 -6.55080e-03
-1.11210e+02 -1.04977e+00 -6.58697e-03
-1.11200e+02 -1.04970e+00 -6.62305e-03
-1.11190e+02 -1.04964e+00 -6.65907e-03
-1.11180e+02 -1.04957e+00 -6.69500e-03
-1.11170e+02 -1.04950e+00 -6.73086e-03
-1.11160e+02 -1.04944e+00 -6.76665e-03
-1.11150e+02 -1.04937e+00 -6.80236e-03
-1.11140e+02 -1.04930e+00 -6.83799e-03
-1.11130e+02 -1.04923e+00 -6.87355e-03
-1.11120e+02 -1.04916e+00 -6.90903e-03
-1.11110e+02 -1.04909e+00 -6.94443e-03
-1.11100e+02 -1.04902e+00 -6.97977e-03
-1.11090e+02 -1.04895e+00 -7.01502e-03
-1.11080e+02 -1.04888e+00 -7.05020e-03
-1.11070e+02 -1.04881e+00 -7.08530e-03
-1.11060e+02 -1.04874e+00 -7.12033e-03
-1.11050e+02 -1.04867e+00 -7.15528e-03
-1.11040e+02 -1.04860e+00 -7.19016e-03
-1.11030e+02 -1.04853e+00 -7.22496e-03
-1.11020e+02 -1.04845e+00 -7.25968e-03
-1.11010e+02 -1.04838e+00 -7.29433e-03
-1.11000e+02 -1.04831e+00 -7.32890e-03
-1.10990e+02 -1.04823e+00 -7.36340e-03
-1.10980e+02 -1.04816e+00 -7.39782e-03
-1.10970e+02 -1.04809e+00 -7.43217e-03
-1.10960e+02 -1.04801e+00 -7.46644e-03
-1.10950e+02 -1.04794e+00 -7.50063e-03
-1.10940e+02 -1.04786e+00 -7.53475e-03
-1.10930e+02 -1.04779e+00 -7.56879e-03
-1.10920e+02 -1.04771e+00 -7.60276e-03
-1.10910e+02 -1.04763e+00 -7.63665e-03
-1.10900e+02 -1.04756e+00 -7.67047e-03
-1.10890e+02 -1.04748e+00 -7.70421e-03
-1.10880e+02 -1.04740e+00 -7.73787e-03
-1.10870e+02 -1.04733e+00 -7.77146e-03
-1.10860e+02 -1.04725e+00 -7.80497e-03
-1.10850e+02 -1.04717e+00 -7.83841e-03
-1.10840e+02 -1.04709e+00 -7.87177e-03
-1.10830e+02 -1.04701e+00 -7.90506e-03
-1.10820e+02 -1.04693e+00 -7.93827e-03
-1.10810e+02 -1.04685e+00 -7.97140e-03
-1.10800e+02 -1.04677e+00 -8.00446e-03
-1.10790e+02 -1.04669e+00 -8.03744e-03
-1.10780e+02 -1.04661e+00 -8.07035e-03
-1.10770e+02 -1.04653e+00 -8.10318e-03
-1.10760e+02 -1.04645e+00 -8.13593e-03
-1.10750e+02 -1.04637e+00 -8.16861e-03
-1.10740e+02 -1.04629e+00 -8.20122e-03
-1.10730e+02 -1.04621e+00 -8.23375e-03
-1.10720e+02 -1.04612e+00 -8.26620e-03
-1.10710e+02 -1.04604e+00 -8.29857e-03
-1.10700e+02 -1.04596e+00 -8.33088e-03
-1.10690e+02 -1.04587e+00 -8.36310e-03
-1.10680e+02 -1.04579e+00 -8.39525e-03
-1.10670e+02 -1.04571e+00 -8.42732e-03
-1.10660e+02 -1.04562e+00 -8.45932e-03
-1.10650e+02 -1.04554e+00 -8.49124e-03
-1.10640e+02 -1.04545e+00 -8.52309e-03
-1.10630e+02 -1.04537e+00 -8.55486e-03
-1.10620e+02 -1.04528e+00 -8.58656e-03
-1.10610e+02 -1.04519e+00 -8.61818e-03
-1.10600e+02 -1.04511e+00 -8.64972e-03
-1.10590e+02 -1.04502e+00 -8.68119e-03
-1.10580e+02 -1.04493e+00 -8.71258e-03
-1.10570e+02 -1.04485e+00 -8.74390e-03
-1.10560e+02 -1.04476e+00 -8.77514e-03
-1.10550e+02 -1.04467e+00 -8.80630e-03
-1.10540e+02 -1.04458e+00 -8.83739e-03
-1.10530e+02 -1.04450e+00 -8.86841e-03
-1.10520e+02 -1.04441e+00 -8.89934e-03
-1.10510e+02 -1.04432e+00 -8.93021e-03
-1.10500e+02 -1.04423e+00 -8.96099e-03
-1.10490e+02 -1.04414e+00 -8.99170e-03
-1.10480e+02 -1.04405e+00 -9.02234e-03
-1.10470e+02 -1.04396e+00 -9.05290e-03
-1.10460e+02 -1.04387e+00 -9.08338e-03
-1.10450e+02 -1.04378e+00 -9.11379e-03
-1.10440e+02 -1.04368e+00 -9.14412e-03
-1.10430e+02 -1.04359e+00 -9.17438e-03
-1.10420e+02 -1.04350e+00 -9.20456e-03
-1.10410e+02 -1.04341e+00 -9.23466e-03
-1.10400e+02 -1.04332e+00 -9.26469e-03
-1.10390e+02 -1.04322e+00 -9.29464e-03
-1.10380e+02 -1.04313e+00 -9.32452e-03
-1.10370e+02 -1.04304e+00 -9.35432e-03
-1.10360e+02 -1.04294e+00 -9.38405e-03
-1.10350e+02 -1.04285e+00 -9.41370e-03
-1.10340e+02 -1.04276e+00 -9.44327e-03
-1.10330e+02 -1.04266e+00 -9.47277e-03
-1.10320e+02 -1.04257e+00 -9.50220e-03
-1.10310e+02 -1.04247e+00 -9.53154e-03
-1.10300e+02 -1.04238e+00 -9.56081e-03
-1.10290e+02 -1.04228e+00 -9.59001e-03
-1.10280e+02 -1.04218e+00 -9.61913e-03
-1.10270e+02 -1.04209e+00 -9.64818e-03
-1.10260e+02 -1.04199e+00 -9.67714e-03
-1.10250e+02 -1.04189e+00 -9.70604e-03
-1.10240e+02 -1.04180e+00 -9.73485e-03
-1.10230e+02 -1.04170e+00 -9.76360e-03
-1.10220e+02 -1.04160e+00 -9.79226e-03
-1.10210e+02 -1.04150e+00 -9.82085e-03
-1.10200e+02 -1.04140e+00 -9.84937e-03
-1.10190e+02 -1.04131e+00 -9.87781e-03
-1.10180e+02 -1.04121e+00 -9.90617e-03
-1.10170e+02 -1.04111e+00 -9.93446e-03
-1.10160e+02 -1.04101e+00 -9.96267e-03
-1.10150e+02 -1.04091e+00 -9.99080e-03
-1.10140e+02 -1.04081e+00 -1.00189e-02
-1.10130e+02 -1.04071e+00 -1.00468e-02
-1.10120e+02 -1.04061e+00 -1.00748e-02
-1.10110e+02 -1.04051e+00 -1.01026e-02
-1.10100e+02 -1.04041e+00 -1.01303e-02
-1.10090e+02 -1.04030e+00 -1.01580e-02
-1.10080e+02 -1.04020e+00 -1.01856e-02
-1.10070e+02 -1.04010e+00 -1.02132e-02
-1.10060e+02 -1.04000e+00 -1.02406e-02
-1.10050e+02 -1.03990e+00 -1.02680e-02
-1.10040e+02 -1.03979e+00 -1.02953e-02
-1.10030e+02 -1.03969e+00 -1.03225e-02
-1.10020e+02 -1.03959e+00 -1.03497e-02
-1.10010e+02 -1.03948e+00 -1.03768e-02
-1.10000e+02 -1.03938e+00 -1.04038e-02
-1.09990e+02 -1.03927e+00 -1.04307e-02
-1.09980e+02 -1.03917e+00 -1.04575e-02
-1.09970e+02 -1.03907e+00 -1.04843e-02
-1.09960e+02 -1.03896e+00 -1.05110e-02
-1.09950e+02 -1.03886e+00 -1.05376e-02
-1.09940e+02 -1.03875e+00 -1.05642e-02
-1.09930e+02 -1.03864e+00 -1.05906e-02
-1.09920e+02 -1.03854e+00 -1.06170e-02
-1.09910e+02 -1.03843e+00 -1.06433e-02
-1.09900e+02 -1.03832e+00 -1.06696e-02
-1.09890e+02 -1.03822e+00 -1.06958e-02
-1.09880e+02 -1.03811e+00 -1.07218e-02
-1.09870e+02 -1.03800e+00 -1.07479e-02
-1.09860e+02 -1.03790e+00 -1.07738e-02
-1.09850e+02 -1.03779e+00 -1.07997e-02
-1.09840e+02 -1.03768e+00 -1.08254e-02
-1.09830e+02 -1.03757e+00 -1.08512e-02
-1.09820e+02 -1.03746e+00 -1.08768e-02
-1.09810e+02 -1.03735e+00 -1.09024e-02
-1.09800e+02 -1.03724e+00 -1.09278e-02
-1.09790e+02 -1.03714e+00 -1.09533e-02
-1.09780e+02 -1.03703e+00 -1.09786e-02
-1.09770e+02 -1.03692e+00 -1.10038e-02
-1.09760e+02 -1.03681e+00 -1.10290e-02
-1.09750e+02 -1.03670e+00 -1.10541e-02
-1.09740e+02 -1.03658e+00 -1.10792e-02
-1.09730e+02 -1.03647e+00 -1.11041e-02
-1.09720e+02 -1.03636e+00 -1.11290e-02
-1.09710e+02 -1.03625e+00 -1.11538e-02
-1.09700e+02 -1.03614e+00 -1.11785e-02
-1.09690e+02 -1.03603e+00 -1.12032e-02
-1.09680e+02 -1.03592e+00 -1.12278e-02
-1.09670e+02 -1.03580e+00 -1.12523e-02
-1.09660e+02 -1.03569e+00 -1.12767e-02
-1.09650e+02 -1.03558e+00 -1.13010e-02
-1.09640e+02 -1.03546e+00 -1.13253e-02
-1.09630e+02 -1.03535e+00 -1.13495e-02
-1.09620e+02 -1.03524e+00 -1.13736e-02
-1.09610e+02 -1.03512e+00 -1.13977e-02
-1.09600e+02 -1.03501e+00 -1.14216e-02
-1.09590e+02 -1.03490e+00 -1.14455e-02
-1.09580e+02 -1.03478e+00 -1.14694e-02
-1.09570e+02 -1.03467e+00 -1.14931e-02
-1.09560e+02 -1.03455e+00 -1.15168e-02
-1.09550e+02 -1.03444e+00 -1.15404e-02
-1.09540e+02 -1.03432e+00 -1.15639e-02
-1.09530e+02 -1.03420e+00 -1.15873e-02
-1.09520e+02 -1.03409e+00 -1.16107e-02
-1.09510e+02 -1.03397e+00 -1.16340e-02
-1.09500e+02 -1.03386e+00 -1.16572e-02
-1.09490e+02 -1.03374e+00 -1.16803e-02
-1.09480e+02 -1.03362e+00 -1.17034e-02
-1.09470e+02 -1.03350e+00 -1.17264e-02
-1.09460e+02 -1.03339e+00 -1.17493e-02
-1.09450e+02 -1.03327e+00 -1.17721e-02
-1.09440e+02 -1.03315e+00 -1.17949e-02
-1.09430e+02 -1.03303e+00 -1.18176e-02
-1.09420e+02 -1.03292e+00 -1.18402e-02
-1.09410e+02 -1.03280e+00 -1.18627e-02
-1.09400e+02 -1.03268e+00 -1.18851e-02
-1.09390e+02 -1.03256e+00 -1.19075e-02
-1.09380e+02 -1.03244e+00 -1.19298e-02
-1.09370e+02 -1.03232e+00 -1.19521e-02
-1.09360e+02 -1.03220e+00 -1.19742e-02
-1.09350e+02 -1.03208e+00 -1.19963e-02
-1.09340e+02 -1.03196e+00 -1.20183e-02
-1.09330e+02 -1.03184e+00 -1.20402e-02
-1.09320e+02 -1.03172e+00 -1.20621e-02
-1.09310e+02 -1.03160e+00 -1.20838e-02
-1.09300e+02 -1.03148e+00 -1.21055e-02
-1.09290e+02 -1.03136e+00 -1.21272e-02
-1.09280e+02 -1.03124e+00 -1.21487e-02
-1.09270e+02 -1.03111e+00 -1.21702e-02
-1.09260e+02 -1.03099e+00 -1.21916e-02
-1.09250e+02 -1.03087e+00 -1.22129e-02
-1.09240e+02 -1.03075e+00 -1.22341e-02
-1.09230e+02 -1.03063e+00 -1.22553e-02
-1.09220e+02 -1.03050e+00 -1.22764e-02
-1.09210e+02 -1.03038e+00 -1.22974e-02
-1.09200e+02 -1.03026e+00 -1.23184e-02
-1.09190e+02 -1.03013e+00 -1.23392e-02
-1.09180e+02 -1.03001e+00 -1.23600e-02
-1.09170e+02 -1.02989e+00 -1.23807e-02
-1.09160e+02 -1.02976e+00 -1.24014e-02
-1.09150e+02 -1.02964e+00 -1.24219e-02
-1.09140e+02 -1.02951e+00 -1.24424e-02
-1.09130e+02 -1.02939e+00 -1.24628e-02
-1.09120e+02 -1.02927e+00 -1.24832e-02
-1.09110e+02 -1.02914e+00 -1.25034e-02
-1.09100e+02 -1.02902e+00 -1.25236e-02
-1.09090e+02 -1.02889e+00 -1.25437e-02
-1.09080e+02 -1.02876e+00 -1.25637e-02
-1.09070e+02 -1.02864e+00 -1.25837e-02
-1.09060e+02 -1.02851e+00 -1.26036e-02
-1.09050e+02 -1.02839e+00 -1.26234e-02
-1.09040e+02 -1.02826e+00 -1.26431e-02
-1.09030e+02 -1.02813e+00 -1.26628e-02
-1.09020e+02 -1.02801e+00 -1.26824e-02
-1.09010e+02 -1.02788e+00 -1.27019e-02
-1.09000e+02 -1.02775e+00 -1.27213e-02
-1.08990e+02 -1.02763e+00 -1.27406e-02
-1.08980e+02 -1.02750e+00 -1.27599e-02
-1.08970e+02 -1.02737e+00 -1.27791e-02
-1.08960e+02 -1.02724e+00 -1.27982e-02
-1.08950e+02 -1.02711e+00 -1.28173e-02
-1.08940e+02 -1.02699e+00 -1.28363e-02
-1.08930e+02 -1.02686e+00 -1.28551e-02
-1.08920e+02 -1.02673e+00 -1.28740e-02
-1.08910e+02 -1.02660e+00 -1.28927e-02
-1.08900e+02 -1.02647e+00 -1.29114e-02
-1.08890e+02 -1.02634e+00 -1.29300e-02
-1.08880e+02 -1.02621e+00 -1.29485e-02
-1.08870e+02 -1.02608e+00 -1.29669e-02
-1.08860e+02 -1.02595e+00 -1.29853e-02
-1.08850e+02 -1.02582e+00 -1.30036e-02
-1.08840e+02 -1.02569e+00 -1.30218e-02
-1.08830e+02 -1.02556e+00 -1.30399e-02
-1.08820e+02 -1.02543e+00 -1.30580e-02
-1.08810e+02 -1.02530e+00 -1.30760e-02
-1.08800e+02 -1.02517e+00 -1.30939e-02
-1.08790e+02 -1.02504e+00 -1.31117e-02
-1.08780e+02 -1.02491e+00 -1.31295e-02
-1.08770e+02 -1.02478e+00 -1.31472e-02
-1.08760e+02 -1.02465e+00 -1.31648e-02
-1.08750e+02 -1.02451e+00 -1.31823e-02
-1.08740e+02 -1.02438e+00 -1.31998e-02
-1.08730e+02 -1.02425e+00 -1.32172e-02
-1.08720e+02 -1.02412e+00 -1.32345e-02
-1.08710e+02 -1.02399e+00 -1.32517e-02
-1.08700e+02 -1.02385e+00 -1.32689e-02
-1.08690e+02 -1.02372e+00 -1.32859e-02
-1.08680e+02 -1.02359e+00 -1.33029e-02
-1.08670e+02 -1.02345e+00 -1.33199e-02
-1.08660e+02 -1.02332e+00 -1.33367e-02
-1.08650e+02 -1.02319e+00 -1.33535e-02
-1.08640e+02 -1.02305e+00 -1.33702e-02
-1.08630e+02 -1.02292e+00 -1.33868e-02
-1.08620e+02 -1.02279e+00 -1.34034e-02
-1.08610e+02 -1.02265e+00 -1.34198e-02
-1.08600e+02 -1.02252e+00 -1.34362e-02
-1.08590e+02 -1.02238e+00 -1.34526e-02
-1.08580e+02 -1.02225e+00 -1.34688e-02
-1.08570e+02 -1.02211e+00 -1.34850e-02
-1.08560e+02 -1.02198e+00 -1.35011e-02
-1.08550e+02 -1.02184e+00 -1.35171e-02
-1.08540e+02 -1.02171e+00 -1.35330e-02
-1.08530e+02 -1.02157e+00 -1.35489e-02
-1.08520e+02 -1.02144e+00 -1.35647e-02
-1.08510e+02 -1.02130e+00 -1.35804e-02
-1.08500e+02 -1.02117e+00 -1.35961e-02
-1.08490e+02 -1.02103e+00 -1.36116e-02
-1.08480e+02 -1.02089e+00 -1.36271e-02
-1.08470e+02 -1.02076e+00 -1.36425e-02
-1.08460e+02 -1.02062e+00 -1.36579e-02
-1.08450e+02 -1.02048e+00 -1.36731e-02
-1.08440e+02 -1.02035e+00 -1.36883e-02
-1.08430e+02 -1.02021e+00 -1.37034e-02
-1.08420e+02 -1.02007e+00 -1.37184e-02
-1.08410e+02 -1.01994e+00 -1.37334e-02
-1.08400e+02 -1.01980e+00 -1.37483e-02
-1.08390e+02 -1.01966e+00 -1.37631e-02
-1.08380e+02 -1.01952e+00 -1.37778e-02
-1.08370e+02 -1.01939e+00 -1.37925e-02
-1.08360e+02 -1.01925e+00 -1.38071e-02
-1.08350e+02 -1.01911e+00 -1.38216e-02
-1.08340e+02 -1.01897e+00 -1.38360e-02
-1.08330e+02 -1.01883e+00 -1.38503e-02
-1.08320e+02 -1.01869e+00 -1.38646e-02
-1.08310e+02 -1.01856e+00 -1.38788e-02
-1.08300e+02 -1.01842e+00 -1.38929e-02
-1.08290e+02 -1.01828e+00 -1.39070e-02
-1.08280e+02 -1.01814e+00 -1.39210e-02
-1.08270e+02 -1.01800e+00 -1.39349e-02
-1.08260e+02 -1.01786e+00 -1.39487e-02
-1.08250e+02 -1.01772e+00 -1.39624e-02
-1.08240e+02 -1.01758e+00 -1.39761e-02
-1.08230e+02 -1.01744e+00 -1.39897e-02
-1.08220e+02 -1.01730e+00 -1.40032e-02
-1.08210e+02 -1.01716e+00 -1.40167e-02
-1.08200e+02 -1.01702e+00 -1.40300e-02
-1.08190e+02 -1.01688e+00 -1.40433e-02
-1.08180e+02 -1.01674e+00 -1.40565e-02
-1.08170e+02 -1.01660e+00 -1.40697e-02
-1.08160e+02 -1.01646e+00 -1.40828e-02
-1.08150e+02 -1.01632e+00 -1.40957e-02
-1.08140e+02 -1.01618e+00 -1.41087e-02
-1.08130e+02 -1.01603e+00 -1.41215e-02
-1.08120e+02 -1.01589e+00 -1.41343e-02
-1.08110e+02 -1.01575e+00 -1.41469e-02
-1.08100e+02 -1.01561e+00 -1.41596e-02
-1.08090e+02 -1.01547e+00 -1.41721e-02
-1.08080e+02 -1.01533e+00 -1.41845e-02
-1.08070e+02 -1.01519e+00 -1.41969e-02
-1.08060e+02 -1.01504e+00 -1.42092e-02
-1.08050e+02 -1.01490e+00 -1.42215e-02
-1.08040e+02 -1.01476e+00 -1.42336e-02
-1.08030e+02 -1.01462e+00 -1.42457e-02
-1.08020e+02 -1.01447e+00 -1.42577e-02
-1.08010e+02 -1.01433e+00 -1.42696e-02
-1.08000e+02 -1.01419e+00 -1.42815e-02
-1.07990e+02 -1.01405e+00 -1.42933e-02
-1.07980e+02 -1.01390e+00 -1.43050e-02
-1.07970e+02 -1.01376e+00 -1.43166e-02
-1.07960e+02 -1.01362e+00 -1.43282e-02
-1.07950e+02 -1.01347e+00 -1.43396e-02
-1.07940e+02 -1.01333e+00 -1.43510e-02
-1.07930e+02 -1.01319e+00 -1.43623e-02
-1.07920e+02 -1.01304e+00 -1.43736e-02
-1.07910e+02 -1.01290e+00 -1.43848e-02
-1.07900e+02 -1.01275e+00 -1.43959e-02
-1.07890e+02 -1.01261e+00 -1.44069e-02
-1.07880e+02 -1.01247e+00 -1.44178e-02
-1.07870e+02 -1.01232e+00 -1.44287e-02
-1.07860e+02 -1.01218e+00 -1.44395e-02
-1.07850e+02 -1.01203e+00 -1.44502e-02
-1.07840e+02 -1.01189e+00 -1.44609e-02
-1.07830e+02 -1.01174e+00 -1.44714e-02
-1.07820e+02 -1.01160e+00 -1.44819e-02
-1.07810e+02 -1.01145e+00 -1.44923e-02
-1.07800e+02 -1.01131e+00 -1.45027e-02
-1.07790e+02 -1.01116e+00 -1.45129e-02
-1.07780e+02 -1.01102e+00 -1.45231e-02
-1.07770e+02 -1.01087e+00 -1.45332e-02
-1.07760e+02 -1.01073e+00 -1.45433e-02
-1.07750e+02 -1.01058e+00 -1.45532e-02
-1.07740e+02 -1.01044e+00 -1.45631e-02
-1.07730e+02 -1.01029e+00 -1.45729e-02
-1.07720e+02 -1.01015e+00 -1.45826e-02
-1.07710e+02 -1.01000e+00 -1.45923e-02
-1.07700e+02 -1.00985e+00 -1.46019e-02
-1.07690e+02 -1.00971e+00 -1.46114e-02
-1.07680e+02 -1.00956e+00 -1.46208e-02
-1.07670e+02 -1.00942e+00 -1.46302e-02
-1.07660e+02 -1.00927e+00 -1.46395e-02
-1.07650e+02 -1.00912e+00 -1.46487e-02
-1.07640e+02 -1.00898e+00 -1.46578e-02
-1.07630e+02 -1.00883e+00 -1.46668e-02
-1.07620e+02 -1.00868e+00 -1.46758e-02
-1.07610e+02 -1.00854e+00 -1.46847e-02
-1.07600e+02 -1.00839e+00 -1.46935e-02
-1.07590e+02 -1.00824e+00 -1.47023e-02
-1.07580e+02 -1.00810e+00 -1.47110e-02
-1.07570e+02 -1.00795e+00 -1.47195e-02
-1.07560e+02 -1.00780e+00 -1.47281e-02
-1.07550e+02 -1.00765e+00 -1.47365e-02
-1.07540e+02 -1.00751e+00 -1.47449e-02
-1.07530e+02 -1.00736e+00 -1.47532e-02
-1.07520e+02 -1.00721e+00 -1.47614e-02
-1.07510e+02 -1.00706e+00 -1.47695e-02
-1.07500e+02 -1.00692e+00 -1.47776e-02
-1.07490e+02 -1.00677e+00 -1.47856e-02
-1.07480e+02 -1.00662e+00 -1.47935e-02
-1.07470e+02 -1.00647e+00 -1.48014e-02
-1.07460e+02 -1.00632e+00 -1.48091e-02
-1.07450e+02 -1.00618e+00 -1.48168e-02
-1.07440e+02 -1.00603e+00 -1.48244e-02
-1.07430e+02 -1.00588e+00 -1.48320e-02
-1.07420e+02 -1.00573e+00 -1.48394e-02
-1.07410e+02 -1.00558e+00 -1.48468e-02
-1.07400e+02 -1.00543e+00 -1.48541e-02
-1.07390e+02 -1.00529e+00 -1.48613e-02
-1.07380e+02 -1.00514e+00 -1.48685e-02
-1.07370e+02 -1.00499e+00 -1.48756e-02
-1.07360e+02 -1.00484e+00 -1.48826e-02
-1.07350e+02 -1.00469e+00 -1.48895e-02
-1.07340e+02 -1.00454e+00 -1.48964e-02
-1.07330e+02 -1.00439e+00 -1.49032e-02
-1.07320e+02 -1.00424e+00 -1.49099e-02
-1.07310e+02 -1.00409e+00 -1.49165e-02
-1.07300e+02 -1.00395e+00 -1.49230e-02
-1.07290e+02 -1.00380e+00 -1.49295e-02
-1.07280e+02 -1.00365e+00 -1.49359e-02
-1.07270e+02 -1.00350e+00 -1.49422e-02
-1.07260e+02 -1.00335e+00 -1.49485e-02
-1.07250e+02 -1.00320e+00 -1.49547e-02
-1.07240e+02 -1.00305e+00 -1.49608e-02
-1.07230e+02 -1.00290e+00 -1.49668e-02
-1.07220e+02 -1.00275e+00 -1.49727e-02
-1.07210e+02 -1.00260e+00 -1.49786e-02
-1.07200e+02 -1.00245e+00 -1.49844e-02
-1.07190e+02 -1.00230e+00 -1.49901e-02
-1.07180e+02 -1.00215e+00 -1.49958e-02
-1.07170e+02 -1.00200e+00 -1.50013e-02
-1.07160e+02 -1.00185e+00 -1.50068e-02
-1.07150e+02 -1.00170e+00 -1.50122e-02
-1.07140e+02 -1.00155e+00 -1.50176e-02
-1.07130e+02 -1.00140e+00 -1.50228e-02
-1.07120e+02 -1.00125e+00 -1.50280e-02
-1.07110e+02 -1.00110e+00 -1.50331e-02
-1.07100e+02 -1.00095e+00 -1.50382e-02
-1.07090e+02 -1.00080e+00 -1.50431e-02
-1.07080e+02 -1.00065e+00 -1.50480e-02
-1.07070e+02 -1.00050e+00 -1.50528e-02
-1.07060e+02 -1.00035e+00 -1.50576e-02
-1.07050e+02 -1.00020e+00 -1.50622e-02
-1.07040e+02 -1.00005e+00 -1.50668e-02
-1.07030e+02 -9.99895e-01 -1.50713e-02
-1.07020e+02 -9.99744e-01 -1.50758e-02
-1.07010e+02 -9.99593e-01 -1.50801e-02
-1.07000e+02 -9.99442e-01 -1.50844e-02
-1.06990e+02 -9.99292e-01 -1.50886e-02
-1.06980e+02 -9.99141e-01 -1.50927e-02
-1.06970e+02 -9.98990e-01 -1.50968e-02
-1.06960e+02 -9.98839e-01 -1.51008e-02
-1.06950e+02 -9.98688e-01 -1.51047e-02
-1.06940e+02 -9.98537e-01 -1.51085e-02
-1.06930e+02 -9.98386e-01 -1.51122e-02
-1.06920e+02 -9.98234e-01 -1.51159e-02
-1.06910e+02 -9.98083e-01 -1.51195e-02
-1.06900e+02 -9.97932e-01 -1.51230e-02
-1.06890e+02 -9.97781e-01 -1.51265e-02
-1.06880e+02 -9.97629e-01 -1.51298e-02
-1.06870e+02 -9.97478e-01 -1.51331e-02
-1.06860e+02 -9.97327e-01 -1.51364e-02
-1.06850e+02 -9.97175e-01 -1.51395e-02
-1.06840e+02 -9.97024e-01 -1.51426e-02
-1.06830e+02 -9.96873e-01 -1.51456e-02
-1.06820e+02 -9.96721e-01 -1.51485e-02
-1.06810e+02 -9.96570e-01 -1.51513e-02
-1.06800e+02 -9.96418e-01 -1.51541e-02
-1.06790e+02 -9.96267e-01 -1.51568e-02
-1.06780e+02 -9.96115e-01 -1.51594e-02
-1.06770e+02 -9.95963e-01 -1.51619e-02
-1.06760e+02 -9.95812e-01 -1.51644e-02
-1.06750e+02 -9.95660e-01 -1.51668e-02
-1.06740e+02 -9.95508e-01 -1.51691e-02
-1.06730e+02 -9.95357e-01 -1.51713e-02
-1.06720e+02 -9.95205e-01 -1.51735e-02
-1.06710e+02 -9.95053e-01 -1.51756e-02
-1.06700e+02 -9.94901e-01 -1.51776e-02
-1.06690e+02 -9.94750e-01 -1.51795e-02
-1.06680e+02 -9.94598e-01 -1.51814e-02
-1.06670e+02 -9.94446e-01 -1.51832e-02
-1.06660e+02 -9.94294e-01 -1.51849e-02
-1.06650e+02 -9.94142e-01 -1.51865e-02
-1.06640e+02 -9.93990e-01 -1.51880e-02
-1.06630e+02 -9.93839e-01 -1.51895e-02
-1.06620e+02 -9.93687e-01 -1.51909e-02
-1.06610e+02 -9.93535e-01 -1.51922e-02
-1.06600e+02 -9.93383e-01 -1.51935e-02
-1.06590e+02 -9.93231e-01 -1.51947e-02
-1.06580e+02 -9.93079e-01 -1.51958e-02
-1.06570e+02 -9.92927e-01 -1.51968e-02
-1.06560e+02 -9.92775e-01 -1.51977e-02
-1.06550e+02 -9.92623e-01 -1.51986e-02
-1.06540e+02 -9.92471e-01 -1.51994e-02
-1.06530e+02 -9.92319e-01 -1.52001e-02
-1.06520e+02 -9.92167e-01 -1.52008e-02
-1.06510e+02 -9.92015e-01 -1.52014e-02
-1.06500e+02 -9.91863e-01 -1.52018e-02
-1.06490e+02 -9.91711e-01 -1.52023e-02
-1.06480e+02 -9.91559e-01 -1.52026e-02
-1.06470e+02 -9.91407e-01 -1.52029e-02
-1.06460e+02 -9.91255e-01 -1.52031e-02
-1.06450e+02 -9.91103e-01 -1.52032e-02
-1.06440e+02 -9.90951e-01 -1.52032e-02
-1.06430e+02 -9.90799e-01 -1.52032e-02
-1.06420e+02 -9.90647e-01 -1.52031e-02
-1.06410e+02 -9.90495e-01 -1.52029e-02
-1.06400e+02 -9.90343e-01 -1.52026e-02
-1.06390e+02 -9.90191e-01 -1.52023e-02
-1.06380e+02 -9.90039e-01 -1.52019e-02
-1.06370e+02 -9.89887e-01 -1.52014e-02
-1.06360e+02 -9.89735e-01 -1.52008e-02
-1.06350e+02 -9.89583e-01 -1.52002e-02
-1.06340e+02 -9.89431e-01 -1.51994e-02
-1.06330e+02 -9.89279e-01 -1.51986e-02
-1.06320e+02 -9.89127e-01 -1.51978e-02
-1.06310e+02 -9.88975e-01 -1.51968e-02
-1.06300e+02 -9.88823e-01 -1.51958e-02
-1.06290e+02 -9.88671e-01 -1.51947e-02
-1.06280e+02 -9.88519e-01 -1.51935e-02
-1.06270e+02 -9.88367e-01 -1.51923e-02
-1.06260e+02 -9.88215e-01 -1.51910e-02
-1.06250e+02 -9.88063e-01 -1.51896e-02
-1.06240e+02 -9.87911e-01 -1.51881e-02
-1.06230e+02 -9.87759e-01 -1.51865e-02
-1.06220e+02 -9.87607e-01 -1.51849e-02
-1.06210e+02 -9.87456e-01 -1.51832e-02
-1.06200e+02 -9.87304e-01 -1.51814e-02
-1.06190e+02 -9.87152e-01 -1.51796e-02
-1.06180e+02 -9.87000e-01 -1.51777e-02
-1.06170e+02 -9.86848e-01 -1.51756e-02
-1.06160e+02 -9.86697e-01 -1.51736e-02
-1.06150e+02 -9.86545e-01 -1.51714e-02
-1.06140e+02 -9.86393e-01 -1.51692e-02
-1.06130e+02 -9.86242e-01 -1.51669e-02
-1.06120e+02 -9.86090e-01 -1.51645e-02
-1.06110e+02 -9.85938e-01 -1.51620e-02
-1.06100e+02 -9.85787e-01 -1.51595e-02
-1.06090e+02 -9.85635e-01 -1.51569e-02
-1.06080e+02 -9.85484e-01 -1.51542e-02
-1.06070e+02 -9.85332e-01 -1.51514e-02
-1.06060e+02 -9.85181e-01 -1.51486e-02
-1.06050e+02 -9.85029e-01 -1.51457e-02
-1.06040e+02 -9.84878e-01 -1.51427e-02
-1.06030e+02 -9.84726e-01 -1.51396e-02
-1.06020e+02 -9.84575e-01 -1.51365e-02
-1.06010e+02 -9.84423e-01 -1.51333e-02
-1.06000e+02 -9.84272e-01 -1.51300e-02
-1.05990e+02 -9.84121e-01 -1.51266e-02
-1.05980e+02 -9.83970e-01 -1.51232e-02
-1.05970e+02 -9.83818e-01 -1.51196e-02
-1.05960e+02 -9.83667e-01 -1.51160e-02
-1.05950e+02 -9.83516e-01 -1.51124e-02
-1.05940e+02 -9.83365e-01 -1.51086e-02
-1.05930e+02 -9.83214e-01 -1.51048e-02
-1.05920e+02 -9.83063e-01 -1.51009e-02
-1.05910e+02 -9.82912e-01 -1.50969e-02
-1.05900e+02 -9.82761e-01 -1.50929e-02
-1.05890e+02 -9.82610e-01 -1.50887e-02
-1.05880e+02 -9.82459e-01 -1.50845e-02
-1.05870e+02 -9.82308e-01 -1.50803e-02
-1.05860e+02 -9.82158e-01 -1.50759e-02
-1.05850e+02 -9.82007e-01 -1.50715e-02
-1.05840e+02 -9.81856e-01 -1.50670e-02
-1.05830e+02 -9.81706e-01 -1.50624e-02
-1.05820e+02 -9.81555e-01 -1.50577e-02
-1.05810e+02 -9.81404e-01 -1.50530e-02
-1.05800e+02 -9.81254e-01 -1.50482e-02
-1.05790e+02 -9.81103e-01 -1.50433e-02
-1.05780e+02 -9.80953e-01 -1.50384e-02
-1.05770e+02 -9.80803e-01 -1.50333e-02
-1.05760e+02 -9.80652e-01 -1.50282e-02
-1.05750e+02 -9.80502e-01 -1.50230e-02
-1.05740e+02 -9.80352e-01 -1.50178e-02
-1.05730e+02 -9.80202e-01 -1.50124e-02
-1.05720e+02 -9.80052e-01 -1.50070e-02
-1.05710e+02 -9.79902e-01 -1.50015e-02
-1.05700e+02 -9.79752e-01 -1.49960e-02
-1.05690e+02 -9.79602e-01 -1.49903e-02
-1.05680e+02 -9.79452e-01 -1.49846e-02
-1.05670e+02 -9.79302e-01 -1.49788e-02
-1.05660e+02 -9.79152e-01 -1.49729e-02
-1.05650e+02 -9.79002e-01 -1.49670e-02
-1.05640e+02 -9.78853e-01 -1.49610e-02
-1.05630e+02 -9.78703e-01 -1.49549e-02
-1.05620e+02 -9.78554e-01 -1.49487e-02
-1.05610e+02 -9.78404e-01 -1.49425e-02
-1.05600e+02 -9.78255e-01 -1.49362e-02
-1.05590e+02 -9.78106e-01 -1.49298e-02
-1.05580e+02 -9.77956e-01 -1.49233e-02
-1.05570e+02 -9.77807e-01 -1.49167e-02
-1.05560e+02 -9.77658e-01 -1.49101e-02
-1.05550e+02 -9.77509e-01 -1.49034e-02
-1.05540e+02 -9.77360e-01 -1.48966e-02
-1.05530e+02 -9.77211e-01 -1.48898e-02
-1.05520e+02 -9.77062e-01 -1.48828e-02
-1.05510e+02 -9.76913e-01 -1.48758e-02
-1.05500e+02 -9.76765e-01 -1.48688e-02
-1.05490e+02 -9.76616e-01 -1.48616e-02
-1.05480e+02 -9.76467e-01 -1.48544e-02
-1.05470e+02 -9.76319e-01 -1.48471e-02
-1.05460e+02 -9.76170e-01 -1.48397e-02
-1.05450e+02 -9.76022e-01 -1.48322e-02
-1.05440e+02 -9.75874e-01 -1.48247e-02
-1.05430e+02 -9.75726e-01 -1.48171e-02
-1.05420e+02 -9.75577e-01 -1.48094e-02
-1.05410e+02 -9.75429e-01 -1.48016e-02
-1.05400e+02 -9.75281e-01 -1.47938e-02
-1.05390e+02 -9.75134e-01 -1.47859e-02
-1.05380e+02 -9.74986e-01 -1.47779e-02
-1.05370e+02 -9.74838e-01 -1.47698e-02
-1.05360e+02 -9.74690e-01 -1.47617e-02
-1.05350e+02 -9.74543e-01 -1.47535e-02
-1.05340e+02 -9.74395e-01 -1.47452e-02
-1.05330e+02 -9.74248e-01 -1.47368e-02
-1.05320e+02 -9.74100e-01 -1.47284e-02
-1.05310e+02 -9.73953e-01 -1.47199e-02
-1.05300e+02 -9.73806e-01 -1.47113e-02
-1.05290e+02 -9.73659e-01 -1.47026e-02
-1.05280e+02 -9.73512e-01 -1.46939e-02
-1.05270e+02 -9.73365e-01 -1.46850e-02
-1.05260e+02 -9.73218e-01 -1.46761e-02
-1.05250e+02 -9.73072e-01 -1.46672e-02
-1.05240e+02 -9.72925e-01 -1.46581e-02
-1.05230e+02 -9.72778e-01 -1.46490e-02
-1.05220e+02 -9.72632e-01 -1.46398e-02
-1.05210e+02 -9.72486e-01 -1.46305e-02
-1.05200e+02 -9.72339e-01 -1.46212e-02
-1.05190e+02 -9.72193e-01 -1.46117e-02
-1.05180e+02 -9.72047e-01 -1.46022e-02
-1.05170e+02 -9.71901e-01 -1.45927e-02
-1.05160e+02 -9.71755e-01 -1.45830e-02
-1.05150e+02 -9.71610e-01 -1.45733e-02
-1.05140e+02 -9.71464e-01 -1.45635e-02
-1.05130e+02 -9.71318e-01 -1.45536e-02
-1.05120e+02 -9.71173e-01 -1.45436e-02
-1.05110e+02 -9.71027e-01 -1.45336e-02
-1.05100e+02 -9.70882e-01 -1.45235e-02
-1.05090e+02 -9.70737e-01 -1.45133e-02
-1.05080e+02 -9.70592e-01 -1.45030e-02
-1.05070e+02 -9.70447e-01 -1.44927e-02
-1.05060e+02 -9.70302e-01 -1.44823e-02
-1.05050e+02 -9.70157e-01 -1.44718e-02
-1.05040e+02 -9.70013e-01 -1.44612e-02
-1.05030e+02 -9.69868e-01 -1.44506e-02
-1.05020e+02 -9.69724e-01 -1.44399e-02
-1.05010e+02 -9.69579e-01 -1.44291e-02
-1.05000e+02 -9.69435e-01 -1.44182e-02
-1.04990e+02 -9.69291e-01 -1.44073e-02
-1.04980e+02 -9.69147e-01 -1.43963e-02
-1.04970e+02 -9.69003e-01 -1.43852e-02
-1.04960e+02 -9.68859e-01 -1.43740e-02
-1.04950e+02 -9.68715e-01 -1.43628e-02
-1.04940e+02 -9.68572e-01 -1.43514e-02
-1.04930e+02 -9.68428e-01 -1.43400e-02
-1.04920e+02 -9.68285e-01 -1.43286e-02
-1.04910e+02 -9.68142e-01 -1.43170e-02
-1.04900e+02 -9.67999e-01 -1.43054e-02
-1.04890e+02 -9.67856e-01 -1.42937e-02
-1.04880e+02 -9.67713e-01 -1.42819e-02
-1.04870e+02 -9.67570e-01 -1.42701e-02
-1.04860e+02 -9.67427e-01 -1.42582e-02
-1.04850e+02 -9.67285e-01 -1.42462e-02
-1.04840e+02 -9.67143e-01 -1.42341e-02
-1.04830e+02 -9.67000e-01 -1.42219e-02
-1.04820e+02 -9.66858e-01 -1.42097e-02
-1.04810e+02 -9.66716e-01 -1.41974e-02
-1.04800e+02 -9.66574e-01 -1.41850e-02
-1.04790e+02 -9.66432e-01 -1.41725e-02
-1.04780e+02 -9.66291e-01 -1.41600e-02
-1.04770e+02 -9.66149e-01 -1.41474e-02
-1.04760e+02 -9.66008e-01 -1.41347e-02
-1.04750e+02 -9.65866e-01 -1.41220e-02
-1.04740e+02 -9.65725e-01 -1.41091e-02
-1.04730e+02 -9.65584e-01 -1.40962e-02
-1.04720e+02 -9.65443e-01 -1.40832e-02
-1.04710e+02 -9.65303e-01 -1.40702e-02
-1.04700e+02 -9.65162e-01 -1.40570e-02
-1.04690e+02 -9.65021e-01 -1.40438e-02
-1.04680e+02 -9.64881e-01 -1.40305e-02
-1.04670e+02 -9.64741e-01 -1.40172e-02
-1.04660e+02 -9.64601e-01 -1.40037e-02
-1.04650e+02 -9.64461e-01 -1.39902e-02
-1.04640e+02 -9.64321e-01 -1.39766e-02
-1.04630e+02 -9.64181e-01 -1.39629e-02
-1.04620e+02 -9.64042e-01 -1.39492e-02
-1.04610e+02 -9.63902e-01 -1.39354e-02
-1.04600e+02 -9.63763e-01 -1.39215e-02
-1.04590e+02 -9.63624e-01 -1.39075e-02
-1.04580e+02 -9.63485e-01 -1.38935e-02
-1.04570e+02 -9.63346e-01 -1.38793e-02
-1.04560e+02 -9.63207e-01 -1.38651e-02
-1.04550e+02 -9.63069e-01 -1.38509e-02
-1.04540e+02 -9.62930e-01 -1.38365e-02
-1.04530e+02 -9.62792e-01 -1.38221e-02
-1.04520e+02 -9.62654e-01 -1.38076e-02
-1.04510e+02 -9.62516e-01 -1.37930e-02
-1.04500e+02 -9.62378e-01 -1.37784e-02
-1.04490e+02 -9.62240e-01 -1.37636e-02
-1.04480e+02 -9.62103e-01 -1.37488e-02
-1.04470e+02 -9.61965e-01 -1.37340e-02
-1.04460e+02 -9.61828e-01 -1.37190e-02
-1.04450e+02 -9.61691e-01 -1.37040e-02
-1.04440e+02 -9.61554e-01 -1.36889e-02
-1.04430e+02 -9.61417e-01 -1.36737e-02
-1.04420e+02 -9.61280e-01 -1.36584e-02
-1.04410e+02 -9.61144e-01 -1.36431e-02
-1.04400e+02 -9.61008e-01 -1.36277e-02
-1.04390e+02 -9.60871e-01 -1.36123e-02
-1.04380e+02 -9.60735e-01 -1.35969e-02
-1.04370e+02 -9.60599e-01 -1.35816e-02
-1.04360e+02 -9.60464e-01 -1.35663e-02
-1.04350e+02 -9.60328e-01 -1.35511e-02
-1.04340e+02 -9.60193e-01 -1.35360e-02
-1.04330e+02 -9.60057e-01 -1.35209e-02
-1.04320e+02 -9.59922e-01 -1.35058e-02
-1.04310e+02 -9.59787e-01 -1.34908e-02
-1.04300e+02 -9.59652e-01 -1.34759e-02
-1.04290e+02 -9.59518e-01 -1.34610e-02
-1.04280e+02 -9.59383e-01 -1.34462e-02
-1.04270e+02 -9.59249e-01 -1.34314e-02
-1.04260e+02 -9.59115e-01 -1.34167e-02
-1.04250e+02 -9.58980e-01 -1.34020e-02
-1.04240e+02 -9.58847e-01 -1.33874e-02
-1.04230e+02 -9.58713e-01 -1.33728e-02
-1.04220e+02 -9.58579e-01 -1.33583e-02
-1.04210e+02 -9.58446e-01 -1.33439e-02
-1.04200e+02 -9.58312e-01 -1.33295e-02
-1.04190e+02 -9.58179e-01 -1.33151e-02
-1.04180e+02 -9.58046e-01 -1.33008e-02
-1.04170e+02 -9.57913e-01 -1.32866e-02
-1.04160e+02 -9.57780e-01 -1.32724e-02
-1.04150e+02 -9.57648e-01 -1.32583e-02
-1.04140e+02 -9.57515e-01 -1.32442e-02
-1.04130e+02 -9.57383e-01 -1.32302e-02
-1.04120e+02 -9.57250e-01 -1.32162e-02
-1.04110e+02 -9.57118e-01 -1.32023e-02
-1.04100e+02 -9.56986e-01 -1.31884e-02
-1.04090e+02 -9.56855e-01 -1.31746e-02
-1.04080e+02 -9.56723e-01 -1.31609e-02
-1.04070e+02 -9.56591e-01 -1.31472e-02
-1.04060e+02 -9.56460e-01 -1.31335e-02
-1.04050e+02 -9.56329e-01 -1.31199e-02
-1.04040e+02 -9.56198e-01 -1.31064e-02
-1.04030e+02 -9.56067e-01 -1.30929e-02
-1.04020e+02 -9.55936e-01 -1.30795e-02
-1.04010e+02 -9.55805e-01 -1.30661e-02
-1.04000e+02 -9.55674e-01 -1.30527e-02
-1.03990e+02 -9.55544e-01 -1.30395e-02
-1.03980e+02 -9.55414e-01 -1.30263e-02
-1.03970e+02 -9.55283e-01 -1.30131e-02
-1.03960e+02 -9.55153e-01 -1.30000e-02
-1.03950e+02 -9.55023e-01 -1.29869e-02
-1.03940e+02 -9.54894e-01 -1.29739e-02
-1.03930e+02 -9.54764e-01 -1.29610e-02
-1.03920e+02 -9.54634e-01 -1.29481e-02
-1.03910e+02 -9.54505e-01 -1.29352e-02
-1.03900e+02 -9.54376e-01 -1.29225e-02
-1.03890e+02 -9.54246e-01 -1.29097e-02
-1.03880e+02 -9.54117e-01 -1.28970e-02
-1.03870e+02 -9.53989e-01 -1.28844e-02
-1.03860e+02 -9.53860e-01 -1.28718e-02
-1.03850e+02 -9.53731e-01 -1.28593e-02
-1.03840e+02 -9.53603e-01 -1.28469e-02
-1.03830e+02 -9.53474e-01 -1.28344e-02
-1.03820e+02 -9.53346e-01 -1.28221e-02
-1.03810e+02 -9.53218e-01 -1.28098e-02
-1.03800e+02 -9.53090e-01 -1.27975e-02
-1.03790e+02 -9.52962e-01 -1.27853e-02
-1.03780e+02 -9.52834e-01 -1.27732e-02
-1.03770e+02 -9.52706e-01 -1.27611e-02
-1.03760e+02 -9.52579e-01 -1.27491e-02
-1.03750e+02 -9.52451e-01 -1.27371e-02
-1.03740e+02 -9.52324e-01 -1.27252e-02
-1.03730e+02 -9.52197e-01 -1.27133e-02
-1.03720e+02 -9.52070e-01 -1.27015e-02
-1.03710e+02 -9.51943e-01 -1.26897e-02
-1.03700e+02 -9.51816e-01 -1.26780e-02
-1.03690e+02 -9.51689e-01 -1.26663e-02
-1.03680e+02 -9.51563e-01 -1.26547e-02
-1.03670e+02 -9.51436e-01 -1.26432e-02
-1.03660e+02 -9.51310e-01 -1.26317e-02
-1.03650e+02 -9.51183e-01 -1.26202e-02
-1.03640e+02 -9.51057e-01 -1.26088e-02
-1.03630e+02 -9.50931e-01 -1.25975e-02
-1.03620e+02 -9.50805e-01 -1.25862e-02
-1.03610e+02 -9.50680e-01 -1.25750e-02
-1.03600e+02 -9.50554e-01 -1.25638e-02
-1.03590e+02 -9.50428e-01 -1.25527e-02
-1.03580e+02 -9.50303e-01 -1.25416e-02
-1.03570e+02 -9.50177e-01 -1.25306e-02
-1.03560e+02 -9.50052e-01 -1.25196e-02
-1.03550e+02 -9.49927e-01 -1.25087e-02
-1.03540e+02 -9.49802e-01 -1.24979e-02
-1.03530e+02 -9.49677e-01 -1.24871e-02
-1.03520e+02 -9.49552e-01 -1.24763e-02
-1.03510e+02 -9.49428e-01 -1.24656e-02
-1.03500e+02 -9.49303e-01 -1.24550e-02
-1.03490e+02 -9.49179e-01 -1.24444e-02
-1.03480e+02 -9.49054e-01 -1.24339e-02
-1.03470e+02 -9.48930e-01 -1.24234e-02
-1.03460e+02 -9.48806e-01 -1.24130e-02
-1.03450e+02 -9.48682e-01 -1.24026e-02
-1.03440e+02 -9.48558e-01 -1.23923e-02
-1.03430e+02 -9.48434e-01 -1.23820e-02
-1.03420e+02 -9.48310e-01 -1.23718e-02
-1.03410e+02 -9.48186e-01 -1.23617e-02
-1.03400e+02 -9.48063e-01 -1.23516e-02
-1.03390e+02 -9.47939e-01 -1.23415e-02
-1.03380e+02 -9.47816e-01 -1.23315e-02
-1.03370e+02 -9.47693e-01 -1.23216e-02
-1.03360e+02 -9.47569e-01 -1.23117e-02
-1.03350e+02 -9.47446e-01 -1.23019e-02
-1.03340e+02 -9.47323e-01 -1.22921e-02
-1.03330e+02 -9.47201e-01 -1.22824e-02
-1.03320e+02 -9.47078e-01 -1.22727e-02
-1.03310e+02 -9.46955e-01 -1.22631e-02
-1.03300e+02 -9.46833e-01 -1.22535e-02
-1.03290e+02 -9.46710e-01 -1.22440e-02
-1.03280e+02 -9.46588e-01 -1.22345e-02
-1.03270e+02 -9.46465e-01 -1.22251e-02
-1.03260e+02 -9.46343e-01 -1.22158e-02
-1.03250e+02 -9.46221e-01 -1.22065e-02
-1.03240e+02 -9.46099e-01 -1.21973e-02
-1.03230e+02 -9.45977e-01 -1.21881e-02
-1.03220e+02 -9.45855e-01 -1.21789e-02
-1.03210e+02 -9.45733e-01 -1.21699e-02
-1.03200e+02 -9.45612e-01 -1.21608e-02
-1.03190e+02 -9.45490e-01 -1.21519e-02
-1.03180e+02 -9.45369e-01 -1.21429e-02
-1.03170e+02 -9.45247e-01 -1.21341e-02
-1.03160e+02 -9.45126e-01 -1.21253e-02
-1.03150e+02 -9.45005e-01 -1.21165e-02
-1.03140e+02 -9.44884e-01 -1.21078e-02
-1.03130e+02 -9.44763e-01 -1.20992e-02
-1.03120e+02 -9.44642e-01 -1.20906e-02
-1.03110e+02 -9.44521e-01 -1.20820e-02
-1.03100e+02 -9.44400e-01 -1.20735e-02
-1.03090e+02 -9.44279e-01 -1.20651e-02
-1.03080e+02 -9.44159e-01 -1.20567e-02
-1.03070e+02 -9.44038e-01 -1.20484e-02
-1.03060e+02 -9.43918e-01 -1.20401e-02
-1.03050e+02 -9.43798e-01 -1.20319e-02
-1.03040e+02 -9.43677e-01 -1.20237e-02
-1.03030e+02 -9.43557e-01 -1.20156e-02
-1.03020e+02 -9.43437e-01 -1.20075e-02
-1.03010e+02 -9.43317e-01 -1.19995e-02
-1.03000e+02 -9.43197e-01 -1.19916e-02
-1.02990e+02 -9.43077e-01 -1.19837e-02
-1.02980e+02 -9.42957e-01 -1.19758e-02
-1.02970e+02 -9.42838e-01 -1.19681e-02
-1.02960e+02 -9.42718e-01 -1.19603e-02
-1.02950e+02 -9.42598e-01 -1.19526e-02
-1.02940e+02 -9.42479e-01 -1.19450e-02
-1.02930e+02 -9.42359e-01 -1.19374e-02
-1.02920e+02 -9.42240e-01 -1.19299e-02
-1.02910e+02 -9.42121e-01 -1.19224e-02
-1.02900e+02 -9.42002e-01 -1.19150e-02
-1.02890e+02 -9.41883e-01 -1.19077e-02
-1.02880e+02 -9.41764e-01 -1.19004e-02
-1.02870e+02 -9.41645e-01 -1.18931e-02
-1.02860e+02 -9.41526e-01 -1.18859e-02
-1.02850e+02 -9.41407e-01 -1.18788e-02
-1.02840e+02 -9.41288e-01 -1.18717e-02
-1.02830e+02 -9.41169e-01 -1.18646e-02
-1.02820e+02 -9.41051e-01 -1.18577e-02
-1.02810e+02 -9.40932e-01 -1.18507e-02
-1.02800e+02 -9.40814e-01 -1.18438e-02
-1.02790e+02 -9.40695e-01 -1.18370e-02
-1.02780e+02 -9.40577e-01 -1.18303e-02
-1.02770e+02 -9.40459e-01 -1.18235e-02
-1.02760e+02 -9.40341e-01 -1.18169e-02
-1.02750e+02 -9.40222e-01 -1.18103e-02
-1.02740e+02 -9.40104e-01 -1.18037e-02
-1.02730e+02 -9.39986e-01 -1.17972e-02
-1.02720e+02 -9.39868e-01 -1.17908e-02
-1.02710e+02 -9.39751e-01 -1.17844e-02
-1.02700e+02 -9.39633e-01 -1.17780e-02
-1.02690e+02 -9.39515e-01 -1.17717e-02
-1.02680e+02 -9.39397e-01 -1.17655e-02
-1.02670e+02 -9.39280e-01 -1.17593e-02
-1.02660e+02 -9.39162e-01 -1.17532e-02
-1.02650e+02 -9.39045e-01 -1.17471e-02
-1.02640e+02 -9.38927e-01 -1.17411e-02
-1.02630e+02 -9.38810e-01 -1.17352e-02
-1.02620e+02 -9.38692e-01 -1.17292e-02
-1.02610e+02 -9.38575e-01 -1.17234e-02
-1.02600e+02 -9.38458e-01 -1.17176e-02
-1.02590e+02 -9.38341e-01 -1.17118e-02
-1.02580e+02 -9.38224e-01 -1.17061e-02
-1.02570e+02 -9.38107e-01 -1.17005e-02
-1.02560e+02 -9.37990e-01 -1.16949e-02
-1.02550e+02 -9.37873e-01 -1.16894e-02
-1.02540e+02 -9.37756e-01 -1.16839e-02
-1.02530e+02 -9.37639e-01 -1.16785e-02
-1.02520e+02 -9.37522e-01 -1.16731e-02
-1.02510e+02 -9.37406e-01 -1.16678e-02
-1.02500e+02 -9.37289e-01 -1.16625e-02
-1.02490e+02 -9.37172e-01 -1.16573e-02
-1.02480e+02 -9.37056e-01 -1.16522e-02
-1.02470e+02 -9.36939e-01 -1.16471e-02
-1.02460e+02 -9.36823e-01 -1.16420e-02
-1.02450e+02 -9.36707e-01 -1.16370e-02
-1.02440e+02 -9.36590e-01 -1.16321e-02
-1.02430e+02 -9.36474e-01 -1.16272e-02
-1.02420e+02 -9.36358e-01 -1.16223e-02
-1.02410e+02 -9.36241e-01 -1.16176e-02
-1.02400e+02 -9.36125e-01 -1.16128e-02
-1.02390e+02 -9.36009e-01 -1.16082e-02
-1.02380e+02 -9.35893e-01 -1.16035e-02
-1.02370e+02 -9.35777e-01 -1.15990e-02
-1.02360e+02 -9.35661e-01 -1.15945e-02
-1.02350e+02 -9.35545e-01 -1.15900e-02
-1.02340e+02 -9.35429e-01 -1.15856e-02
-1.02330e+02 -9.35314e-01 -1.15812e-02
-1.02320e+02 -9.35198e-01 -1.15769e-02
-1.02310e+02 -9.35082e-01 -1.15727e-02
-1.02300e+02 -9.34966e-01 -1.15685e-02
-1.02290e+02 -9.34851e-01 -1.15644e-02
-1.02280e+02 -9.34735e-01 -1.15603e-02
-1.02270e+02 -9.34619e-01 -1.15563e-02
-1.02260e+02 -9.34504e-01 -1.15523e-02
-1.02250e+02 -9.34388e-01 -1.15484e-02
-1.02240e+02 -9.34273e-01 -1.15445e-02
-1.02230e+02 -9.34157e-01 -1.15407e-02
-1.02220e+02 -9.34042e-01 -1.15369e-02
-1.02210e+02 -9.33927e-01 -1.15332e-02
-1.02200e+02 -9.33811e-01 -1.15296e-02
-1.02190e+02 -9.33696e-01 -1.15260e-02
-1.02180e+02 -9.33581e-01 -1.15224e-02
-1.02170e+02 -9.33466e-01 -1.15189e-02
-1.02160e+02 -9.33351e-01 -1.15155e-02
-1.02150e+02 -9.33235e-01 -1.15121e-02
-1.02140e+02 -9.33120e-01 -1.15088e-02
-1.02130e+02 -9.33005e-01 -1.15055e-02
-1.02120e+02 -9.32890e-01 -1.15023e-02
-1.02110e+02 -9.32775e-01 -1.14991e-02
-1.02100e+02 -9.32660e-01 -1.14960e-02
-1.02090e+02 -9.32545e-01 -1.14929e-02
-1.02080e+02 -9.32430e-01 -1.14899e-02
-1.02070e+02 -9.32315e-01 -1.14870e-02
-1.02060e+02 -9.32201e-01 -1.14841e-02
-1.02050e+02 -9.32086e-01 -1.14812e-02
-1.02040e+02 -9.31971e-01 -1.14784e-02
-1.02030e+02 -9.31856e-01 -1.14757e-02
-1.02020e+02 -9.31741e-01 -1.14730e-02
-1.02010e+02 -9.31627e-01 -1.14704e-02
-1.02000e+02 -9.31512e-01 -1.14678e-02
-1.01990e+02 -9.31397e-01 -1.14653e-02
-1.01980e+02 -9.31283e-01 -1.14628e-02
-1.01970e+02 -9.31168e-01 -1.14604e-02
-1.01960e+02 -9.31054e-01 -1.14580e-02
-1.01950e+02 -9.30939e-01 -1.14557e-02
-1.01940e+02 -9.30824e-01 -1.14535e-02
-1.01930e+02 -9.30710e-01 -1.14513e-02
-1.01920e+02 -9.30595e-01 -1.14491e-02
-1.01910e+02 -9.30481e-01 -1.14470e-02
-1.01900e+02 -9.30366e-01 -1.14450e-02
-1.01890e+02 -9.30252e-01 -1.14430e-02
-1.01880e+02 -9.30138e-01 -1.14411e-02
-1.01870e+02 -9.30023e-01 -1.14392e-02
-1.01860e+02 -9.29909e-01 -1.14374e-02
-1.01850e+02 -9.29794e-01 -1.14356e-02
-1.01840e+02 -9.29680e-01 -1.14339e-02
-1.01830e+02 -9.29566e-01 -1.14322e-02
-1.01820e+02 -9.29451e-01 -1.14306e-02
-1.01810e+02 -9.29337e-01 -1.14290e-02
-1.01800e+02 -9.29223e-01 -1.14275e-02
-1.01790e+02 -9.29109e-01 -1.14261e-02
-1.01780e+02 -9.28994e-01 -1.14247e-02
-1.01770e+02 -9.28880e-01 -1.14233e-02
-1.01760e+02 -9.28766e-01 -1.14221e-02
-1.01750e+02 -9.28652e-01 -1.14208e-02
-1.01740e+02 -9.28537e-01 -1.14196e-02
-1.01730e+02 -9.28423e-01 -1.14185e-02
-1.01720e+02 -9.28309e-01 -1.14174e-02
-1.01710e+02 -9.28195e-01 -1.14164e-02
-1.01700e+02 -9.28081e-01 -1.14155e-02
-1.01690e+02 -9.27967e-01 -1.14145e-02
-1.01680e+02 -9.27852e-01 -1.14137e-02
-1.01670e+02 -9.27738e-01 -1.14129e-02
-1.01660e+02 -9.27624e-01 -1.14121e-02
-1.01650e+02 -9.27510e-01 -1.14114e-02
-1.01640e+02 -9.27396e-01 -1.14108e-02
-1.01630e+02 -9.27282e-01 -1.14102e-02
-1.01620e+02 -9.27168e-01 -1.14097e-02
-1.01610e+02 -9.27054e-01 -1.14092e-02
-1.01600e+02 -9.26940e-01 -1.14088e-02
-1.01590e+02 -9.26826e-01 -1.14084e-02
-1.01580e+02 -9.26711e-01 -1.14081e-02
-1.01570e+02 -9.26597e-01 -1.14078e-02
-1.01560e+02 -9.26483e-01 -1.14076e-02
-1.01550e+02 -9.26369e-01 -1.14074e-02
-1.01540e+02 -9.26255e-01 -1.14073e-02
-1.01530e+02 -9.26141e-01 -1.14073e-02
-1.01520e+02 -9.26027e-01 -1.14073e-02
-1.01510e+02 -9.25913e-01 -1.14073e-02
-1.01500e+02 -9.25799e-01 -1.14074e-02
-1.01490e+02 -9.25685e-01 -1.14076e-02
-1.01480e+02 -9.25571e-01 -1.14078e-02
-1.01470e+02 -9.25457e-01 -1.14081e-02
-1.01460e+02 -9.25343e-01 -1.14084e-02
-1.01450e+02 -9.25228e-01 -1.14088e-02
-1.01440e+02 -9.25114e-01 -1.14092e-02
-1.01430e+02 -9.25000e-01 -1.14097e-02
-1.01420e+02 -9.24886e-01 -1.14102e-02
-1.01410e+02 -9.24772e-01 -1.14108e-02
-1.01400e+02 -9.24658e-01 -1.14115e-02
-1.01390e+02 -9.24544e-01 -1.14122e-02
-1.01380e+02 -9.24430e-01 -1.14129e-02
-1.01370e+02 -9.24316e-01 -1.14137e-02
-1.01360e+02 -9.24201e-01 -1.14146e-02
-1.01350e+02 -9.24087e-01 -1.14155e-02
-1.01340e+02 -9.23973e-01 -1.14165e-02
-1.01330e+02 -9.23859e-01 -1.14175e-02
-1.01320e+02 -9.23745e-01 -1.14186e-02
-1.01310e+02 -9.23631e-01 -1.14197e-02
-1.01300e+02 -9.23516e-01 -1.14209e-02
-1.01290e+02 -9.23402e-01 -1.14221e-02
-1.01280e+02 -9.23288e-01 -1.14234e-02
-1.01270e+02 -9.23174e-01 -1.14248e-02
-1.01260e+02 -9.23059e-01 -1.14262e-02
-1.01250e+02 -9.22945e-01 -1.14276e-02
-1.01240e+02 -9.22831e-01 -1.14291e-02
-1.01230e+02 -9.22717e-01 -1.14307e-02
-1.01220e+02 -9.22602e-01 -1.14323e-02
-1.01210e+02 -9.22488e-01 -1.14340e-02
-1.01200e+02 -9.22374e-01 -1.14357e-02
-1.01190e+02 -9.22259e-01 -1.14375e-02
-1.01180e+02 -9.22145e-01 -1.14393e-02
-1.01170e+02 -9.22030e-01 -1.14412e-02
-1.01160e+02 -9.21916e-01 -1.14431e-02
-1.01150e+02 -9.21802e-01 -1.14451e-02
-1.01140e+02 -9.21687e-01 -1.14471e-02
-1.01130e+02 -9.21573e-01 -1.14492e-02
-1.01120e+02 -9.21458e-01 -1.14514e-02
-1.01110e+02 -9.21344e-01 -1.14536e-02
-1.01100e+02 -9.21229e-01 -1.14558e-02
-1.01090e+02 -9.21114e-01 -1.14582e-02
-1.01080e+02 -9.21000e-01 -1.14605e-02
-1.01070e+02 -9.20885e-01 -1.14629e-02
-1.01060e+02 -9.20771e-01 -1.14654e-02
-1.01050e+02 -9.20656e-01 -1.14679e-02
-1.01040e+02 -9.20541e-01 -1.14705e-02
-1.01030e+02 -9.20427e-01 -1.14732e-02
-1.01020e+02 -9.20312e-01 -1.14758e-02
-1.01010e+02 -9.20197e-01 -1.14786e-02
-1.01000e+02 -9.20082e-01 -1.14814e-02
-1.00990e+02 -9.19967e-01 -1.14842e-02
-1.00980e+02 -9.19853e-01 -1.14871e-02
-1.00970e+02 -9.19738e-01 -1.14901e-02
-1.00960e+02 -9.19623e-01 -1.14931e-02
-1.00950e+02 -9.19508e-01 -1.14962e-02
-1.00940e+02 -9.19393e-01 -1.14993e-02
-1.00930e+02 -9.19278e-01 -1.15025e-02
-1.00920e+02 -9.19163e-01 -1.15057e-02
-1.00910e+02 -9.19048e-01 -1.15090e-02
-1.00900e+02 -9.18933e-01 -1.15123e-02
-1.00890e+02 -9.18817e-01 -1.15157e-02
-1.00880e+02 -9.18702e-01 -1.15191e-02
-1.00870e+02 -9.18587e-01 -1.15226e-02
-1.00860e+02 -9.18472e-01 -1.15262e-02
-1.00850e+02 -9.18357e-01 -1.15298e-02
-1.00840e+02 -9.18241e-01 -1.15334e-02
-1.00830e+02 -9.18126e-01 -1.15371e-02
-1.00820e+02 -9.18010e-01 -1.15409e-02
-1.00810e+02 -9.17895e-01 -1.15447e-02
-1.00800e+02 -9.17780e-01 -1.15486e-02
-1.00790e+02 -9.17664e-01 -1.15525e-02
-1.00780e+02 -9.17549e-01 -1.15565e-02
-1.00770e+02 -9.17433e-01 -1.15605e-02
-1.00760e+02 -9.17317e-01 -1.15646e-02
-1.00750e+02 -9.17202e-01 -1.15687e-02
-1.00740e+02 -9.17086e-01 -1.15729e-02
-1.00730e+02 -9.16970e-01 -1.15772e-02
-1.00720e+02 -9.16854e-01 -1.15815e-02
-1.00710e+02 -9.16739e-01 -1.15858e-02
-1.00700e+02 -9.16623e-01 -1.15902e-02
-1.00690e+02 -9.16507e-01 -1.15947e-02
-1.00680e+02 -9.16391e-01 -1.15992e-02
-1.00670e+02 -9.16275e-01 -1.16038e-02
-1.00660e+02 -9.16159e-01 -1.16084e-02
-1.00650e+02 -9.16043e-01 -1.16131e-02
-1.00640e+02 -9.15926e-01 -1.16178e-02
-1.00630e+02 -9.15810e-01 -1.16226e-02
-1.00620e+02 -9.15694e-01 -1.16274e-02
-1.00610e+02 -9.15578e-01 -1.16323e-02
-1.00600e+02 -9.15461e-01 -1.16373e-02
-1.00590e+02 -9.15345e-01 -1.16423e-02
-1.00580e+02 -9.15229e-01 -1.16473e-02
-1.00570e+02 -9.15112e-01 -1.16524e-02
-1.00560e+02 -9.14995e-01 -1.16576e-02
-1.00550e+02 -9.14879e-01 -1.16628e-02
-1.00540e+02 -9.14762e-01 -1.16681e-02
-1.00530e+02 -9.14645e-01 -1.16734e-02
-1.00520e+02 -9.14529e-01 -1.16788e-02
-1.00510e+02 -9.14412e-01 -1.16842e-02
-1.00500e+02 -9.14295e-01 -1.16897e-02
-1.00490e+02 -9.14178e-01 -1.16952e-02
-1.00480e+02 -9.14061e-01 -1.17008e-02
-1.00470e+02 -9.13944e-01 -1.17065e-02
-1.00460e+02 -9.13827e-01 -1.17122e-02
-1.00450e+02 -9.13710e-01 -1.17179e-02
-1.00440e+02 -9.13593e-01 -1.17237e-02
-1.00430e+02 -9.13475e-01 -1.17296e-02
-1.00420e+02 -9.13358e-01 -1.17355e-02
-1.00410e+02 -9.13241e-01 -1.17414e-02
-1.00400e+02 -9.13123e-01 -1.17475e-02
-1.00390e+02 -9.13006e-01 -1.17535e-02
-1.00380e+02 -9.12888e-01 -1.17597e-02
-1.00370e+02 -9.12771e-01 -1.17659e-02
-1.00360e+02 -9.12653e-01 -1.17721e-02
-1.00350e+02 -9.12535e-01 -1.17784e-02
-1.00340e+02 -9.12417e-01 -1.17847e-02
-1.00330e+02 -9.12299e-01 -1.17911e-02
-1.00320e+02 -9.12181e-01 -1.17976e-02
-1.00310e+02 -9.12063e-01 -1.18041e-02
-1.00300e+02 -9.11945e-01 -1.18106e-02
-1.00290e+02 -9.11827e-01 -1.18172e-02
-1.00280e+02 -9.11709e-01 -1.18239e-02
-1.00270e+02 -9.11591e-01 -1.18306e-02
-1.00260e+02 -9.11472e-01 -1.18374e-02
-1.00250e+02 -9.11354e-01 -1.18442e-02
-1.00240e+02 -9.11236e-01 -1.18511e-02
-1.00230e+02 -9.11117e-01 -1.18580e-02
-1.00220e+02 -9.10998e-01 -1.18650e-02
-1.00210e+02 -9.10880e-01 -1.18721e-02
-1.00200e+02 -9.10761e-01 -1.18792e-02
-1.00190e+02 -9.10642e-01 -1.18863e-02
-1.00180e+02 -9.10523e-01 -1.18935e-02
-1.00170e+02 -9.10404e-01 -1.19008e-02
-1.00160e+02 -9.10285e-01 -1.19081e-02
-1.00150e+02 -9.10166e-01 -1.19154e-02
-1.00140e+02 -9.10047e-01 -1.19229e-02
-1.00130e+02 -9.09928e-01 -1.19303e-02
-1.00120e+02 -9.09808e-01 -1.19378e-02
-1.00110e+02 -9.09689e-01 -1.19454e-02
-1.00100e+02 -9.09569e-01 -1.19531e-02
-1.00090e+02 -9.09450e-01 -1.19607e-02
-1.00080e+02 -9.09330e-01 -1.19685e-02
-1.00070e+02 -9.09210e-01 -1.19763e-02
-1.00060e+02 -9.09091e-01 -1.19841e-02
-1.00050e+02 -9.08971e-01 -1.19920e-02
-1.00040e+02 -9.08851e-01 -1.20000e-02
-1.00030e+02 -9.08731e-01 -1.20080e-02
-1.00020e+02 -9.08611e-01 -1.20160e-02
-1.00010e+02 -9.08490e-01 -1.20242e-02
-1.00000e+02 -9.08370e-01 -1.20323e-02
-9.99900e+01 -9.08250e-01 -1.20406e-02
-9.99800e+01 -9.08129e-01 -1.20488e-02
-9.99700e+01 -9.08009e-01 -1.20572e-02
-9.99600e+01 -9.07888e-01 -1.20655e-02
-9.99500e+01 -9.07767e-01 -1.20740e-02
-9.99400e+01 -9.07647e-01 -1.20825e-02
-9.99300e+01 -9.07526e-01 -1.20910e-02
-9.99200e+01 -9.07405e-01 -1.20996e-02
-9.99100e+01 -9.07284e-01 -1.21083e-02
-9.99000e+01 -9.07163e-01 -1.21170e-02
-9.98900e+01 -9.07042e-01 -1.21257e-02
-9.98800e+01 -9.06920e-01 -1.21346e-02
-9.98700e+01 -9.06799e-01 -1.21434e-02
-9.98600e+01 -9.06677e-01 -1.21523e-02
-9.98500e+01 -9.06556e-01 -1.21613e-02
-9.98400e+01 -9.06434e-01 -1.21704e-02
-9.98300e+01 -9.06312e-01 -1.21794e-02
-9.98200e+01 -9.06191e-01 -1.21886e-02
-9.98100e+01 -9.06069e-01 -1.21978e-02
-9.98000e+01 -9.05947e-01 -1.22070e-02
-9.97900e+01 -9.05824e-01 -1.22163e-02
-9.97800e+01 -9.05702e-01 -1.22257e-02
-9.97700e+01 -9.05580e-01 -1.22351e-02
-9.97600e+01 -9.05458e-01 -1.22445e-02
-9.97500e+01 -9.05335e-01 -1.22540e-02
-9.97400e+01 -9.05212e-01 -1.22636e-02
-9.97300e+01 -9.05090e-01 -1.22732e-02
-9.97200e+01 -9.04967e-01 -1.22829e-02
-9.97100e+01 -9.04844e-01 -1.22926e-02
-9.97000e+01 -9.04721e-01 -1.23024e-02
-9.96900e+01 -9.04598e-01 -1.23122e-02
-9.96800e+01 -9.04475e-01 -1.23221e-02
-9.96700e+01 -9.04352e-01 -1.23321e-02
-9.96600e+01 -9.04228e-01 -1.23421e-02
-9.96500e+01 -9.04105e-01 -1.23521e-02
-9.96400e+01 -9.03981e-01 -1.23622e-02
-9.96300e+01 -9.03858e-01 -1.23724e-02
-9.96200e+01 -9.03734e-01 -1.23826e-02
-9.96100e+01 -9.03610e-01 -1.23929e-02
-9.96000e+01 -9.03486e-01 -1.24032e-02
-9.95900e+01 -9.03362e-01 -1.24135e-02
-9.95800e+01 -9.03238e-01 -1.24240e-02
-9.95700e+01 -9.03113e-01 -1.24345e-02
-9.95600e+01 -9.02989e-01 -1.24450e-02
-9.95500e+01 -9.02864e-01 -1.24556e-02
-9.95400e+01 -9.02740e-01 -1.24662e-02
-9.95300e+01 -9.02615e-01 -1.24769e-02
-9.95200e+01 -9.02490e-01 -1.24877e-02
-9.95100e+01 -9.02365e-01 -1.24985e-02
-9.95000e+01 -9.02240e-01 -1.25093e-02
-9.94900e+01 -9.02115e-01 -1.25202e-02
-9.94800e+01 -9.01990e-01 -1.25312e-02
-9.94700e+01 -9.01865e-01 -1.25422e-02
-9.94600e+01 -9.01739e-01 -1.25533e-02
-9.94500e+01 -9.01613e-01 -1.25644e-02
-9.94400e+01 -9.01488e-01 -1.25756e-02
-9.94300e+01 -9.01362e-01 -1.25868e-02
-9.94200e+01 -9.01236e-01 -1.25981e-02
-9.94100e+01 -9.01110e-01 -1.26094e-02
-9.94000e+01 -9.00984e-01 -1.26208e-02
-9.93900e+01 -9.00858e-01 -1.26323e-02
-9.93800e+01 -9.00731e-01 -1.26438e-02
-9.93700e+01 -9.00605e-01 -1.26553e-02
-9.93600e+01 -9.00478e-01 -1.26670e-02
-9.93500e+01 -9.00351e-01 -1.26786e-02
-9.93400e+01 -9.00225e-01 -1.26903e-02
-9.93300e+01 -9.00098e-01 -1.27021e-02
-9.93200e+01 -8.99971e-01 -1.27139e-02
-9.93100e+01 -8.99843e-01 -1.27258e-02
-9.93000e+01 -8.99716e-01 -1.27377e-02
-9.92900e+01 -8.99589e-01 -1.27497e-02
-9.92800e+01 -8.99461e-01 -1.27618e-02
-9.92700e+01 -8.99333e-01 -1.27738e-02
-9.92600e+01 -8.99206e-01 -1.27860e-02
-9.92500e+01 -8.99078e-01 -1.27982e-02
-9.92400e+01 -8.98950e-01 -1.28104e-02
-9.92300e+01 -8.98821e-01 -1.28228e-02
-9.92200e+01 -8.98693e-01 -1.28351e-02
-9.92100e+01 -8.98565e-01 -1.28475e-02
-9.92000e+01 -8.98436e-01 -1.28600e-02
-9.91900e+01 -8.98307e-01 -1.28725e-02
-9.91800e+01 -8.98179e-01 -1.28851e-02
-9.91700e+01 -8.98050e-01 -1.28977e-02
-9.91600e+01 -8.97921e-01 -1.29104e-02
-9.91500e+01 -8.97792e-01 -1.29231e-02
-9.91400e+01 -8.97662e-01 -1.29359e-02
-9.91300e+01 -8.97533e-01 -1.29488e-02
-9.91200e+01 -8.97403e-01 -1.29617e-02
-9.91100e+01 -8.97274e-01 -1.29746e-02
-9.91000e+01 -8.97144e-01 -1.29876e-02
-9.90900e+01 -8.97014e-01 -1.30007e-02
-9.90800e+01 -8.96884e-01 -1.30138e-02
-9.90700e+01 -8.96754e-01 -1.30270e-02
-9.90600e+01 -8.96623e-01 -1.30402e-02
-9.90500e+01 -8.96493e-01 -1.30535e-02
-9.90400e+01 -8.96362e-01 -1.30668e-02
-9.90300e+01 -8.96231e-01 -1.30802e-02
-9.90200e+01 -8.96101e-01 -1.30936e-02
-9.90100e+01 -8.95970e-01 -1.31071e-02
-9.90000e+01 -8.95838e-01 -1.31207e-02
-9.89900e+01 -8.95707e-01 -1.31342e-02
-9.89800e+01 -8.95576e-01 -1.31479e-02
-9.89700e+01 -8.95444e-01 -1.31616e-02
-9.89600e+01 -8.95313e-01 -1.31754e-02
-9.89500e+01 -8.95181e-01 -1.31892e-02
-9.89400e+01 -8.95049e-01 -1.32030e-02
-9.89300e+01 -8.94917e-01 -1.32170e-02
-9.89200e+01 -8.94784e-01 -1.32309e-02
-9.89100e+01 -8.94652e-01 -1.32450e-02
-9.89000e+01 -8.94519e-01 -1.32590e-02
-9.88900e+01 -8.94387e-01 -1.32732e-02
-9.88800e+01 -8.94254e-01 -1.32874e-02
-9.88700e+01 -8.94121e-01 -1.33016e-02
-9.88600e+01 -8.93988e-01 -1.33159e-02
-9.88500e+01 -8.93855e-01 -1.33302e-02
-9.88400e+01 -8.93721e-01 -1.33446e-02
-9.88300e+01 -8.93588e-01 -1.33591e-02
-9.88200e+01 -8.93454e-01 -1.33736e-02
-9.88100e+01 -8.93320e-01 -1.33882e-02
-9.88000e+01 -8.93186e-01 -1.34028e-02
-9.87900e+01 -8.93052e-01 -1.34175e-02
-9.87800e+01 -8.92918e-01 -1.34322e-02
-9.87700e+01 -8.92784e-01 -1.34470e-02
-9.87600e+01 -8.92649e-01 -1.34618e-02
-9.87500e+01 -8.92514e-01 -1.34767e-02
-9.87400e+01 -8.92380e-01 -1.34916e-02
-9.87300e+01 -8.92245e-01 -1.35066e-02
-9.87200e+01 -8.92109e-01 -1.35217e-02
-9.87100e+01 -8.91974e-01 -1.35368e-02
-9.87000e+01 -8.91839e-01 -1.35519e-02
-9.86900e+01 -8.91703e-01 -1.35671e-02
-9.86800e+01 -8.91567e-01 -1.35824e-02
-9.86700e+01 -8.91432e-01 -1.35977e-02
-9.86600e+01 -8.91295e-01 -1.36131e-02
-9.86500e+01 -8.91159e-01 -1.36285e-02
-9.86400e+01 -8.91023e-01 -1.36440e-02
-9.86300e+01 -8.90886e-01 -1.36595e-02
-9.86200e+01 -8.90750e-01 -1.36751e-02
-9.86100e+01 -8.90613e-01 -1.36907e-02
-9.86000e+01 -8.90476e-01 -1.37064e-02
-9.85900e+01 -8.90339e-01 -1.37222e-02
-9.85800e+01 -8.90201e-01 -1.37380e-02
-9.85700e+01 -8.90064e-01 -1.37538e-02
-9.85600e+01 -8.89926e-01 -1.37697e-02
-9.85500e+01 -8.89789e-01 -1.37857e-02
-9.85400e+01 -8.89651e-01 -1.38017e-02
-9.85300e+01 -8.89513e-01 -1.38178e-02
-9.85200e+01 -8.89374e-01 -1.38339e-02
-9.85100e+01 -8.89236e-01 -1.38501e-02
-9.85000e+01 -8.89097e-01 -1.38663e-02
-9.84900e+01 -8.88959e-01 -1.38826e-02
-9.84800e+01 -8.88820e-01 -1.38989e-02
-9.84700e+01 -8.88681e-01 -1.39153e-02
-9.84600e+01 -8.88541e-01 -1.39318e-02
-9.84500e+01 -8.88402e-01 -1.39483e-02
-9.84400e+01 -8.88262e-01 -1.39648e-02
-9.84300e+01 -8.88123e-01 -1.39814e-02
-9.84200e+01 -8.87983e-01 -1.39981e-02
-9.84100e+01 -8.87843e-01 -1.40148e-02
-9.84000e+01 -8.87702e-01 -1.40316e-02
-9.83900e+01 -8.87562e-01 -1.40484e-02
-9.83800e+01 -8.87421e-01 -1.40653e-02
-9.83700e+01 -8.87281e-01 -1.40822e-02
-9.83600e+01 -8.87140e-01 -1.40992e-02
-9.83500e+01 -8.86999e-01 -1.41162e-02
-9.83400e+01 -8.86858e-01 -1.41333e-02
-9.83300e+01 -8.86716e-01 -1.41505e-02
-9.83200e+01 -8.86574e-01 -1.41677e-02
-9.83100e+01 -8.86433e-01 -1.41849e-02
-9.83000e+01 -8.86291e-01 -1.42022e-02
-9.82900e+01 -8.86149e-01 -1.42196e-02
-9.82800e+01 -8.86006e-01 -1.42370e-02
-9.82700e+01 -8.85864e-01 -1.42544e-02
-9.82600e+01 -8.85721e-01 -1.42720e-02
-9.82500e+01 -8.85579e-01 -1.42895e-02
-9.82400e+01 -8.85436e-01 -1.43072e-02
-9.82300e+01 -8.85292e-01 -1.43248e-02
-9.82200e+01 -8.85149e-01 -1.43426e-02
-9.82100e+01 -8.85006e-01 -1.43604e-02
-9.82000e+01 -8.84862e-01 -1.43782e-02
-9.81900e+01 -8.84718e-01 -1.43961e-02
-9.81800e+01 -8.84574e-01 -1.44141e-02
-9.81700e+01 -8.84430e-01 -1.44321e-02
-9.81600e+01 -8.84285e-01 -1.44501e-02
-9.81500e+01 -8.84141e-01 -1.44682e-02
-9.81400e+01 -8.83996e-01 -1.44864e-02
-9.81300e+01 -8.83851e-01 -1.45046e-02
-9.81200e+01 -8.83706e-01 -1.45229e-02
-9.81100e+01 -8.83560e-01 -1.45412e-02
-9.81000e+01 -8.83415e-01 -1.45596e-02
-9.80900e+01 -8.83269e-01 -1.45780e-02
-9.80800e+01 -8.83123e-01 -1.45965e-02
-9.80700e+01 -8.82977e-01 -1.46150e-02
-9.80600e+01 -8.82831e-01 -1.46336e-02
-9.80500e+01 -8.82685e-01 -1.46523e-02
-9.80400e+01 -8.82538e-01 -1.46710e-02
-9.80300e+01 -8.82391e-01 -1.46897e-02
-9.80200e+01 -8.82244e-01 -1.47086e-02
-9.80100e+01 -8.82097e-01 -1.47274e-02
-9.80000e+01 -8.81950e-01 -1.47463e-02
-9.79900e+01 -8.81802e-01 -1.47653e-02
-9.79800e+01 -8.81654e-01 -1.47843e-02
-9.79700e+01 -8.81506e-01 -1.48034e-02
-9.79600e+01 -8.81358e-01 -1.48225e-02
-9.79500e+01 -8.81210e-01 -1.48417e-02
-9.79400e+01 -8.81062e-01 -1.48610e-02
-9.79300e+01 -8.80913e-01 -1.48803e-02
-9.79200e+01 -8.80764e-01 -1.48996e-02
-9.79100e+01 -8.80615e-01 -1.49190e-02
-9.79000e+01 -8.80466e-01 -1.49385e-02
-9.78900e+01 -8.80316e-01 -1.49580e-02
-9.78800e+01 -8.80166e-01 -1.49775e-02
-9.78700e+01 -8.80016e-01 -1.49971e-02
-9.78600e+01 -8.79866e-01 -1.50168e-02
-9.78500e+01 -8.79716e-01 -1.50365e-02
-9.78400e+01 -8.79566e-01 -1.50563e-02
-9.78300e+01 -8.79415e-01 -1.50761e-02
-9.78200e+01 -8.79264e-01 -1.50960e-02
-9.78100e+01 -8.79113e-01 -1.51160e-02
-9.78000e+01 -8.78962e-01 -1.51360e-02
-9.77900e+01 -8.78810e-01 -1.51560e-02
-9.77800e+01 -8.78659e-01 -1.51761e-02
-9.77700e+01 -8.78507e-01 -1.51963e-02
-9.77600e+01 -8.78355e-01 -1.52165e-02
-9.77500e+01 -8.78203e-01 -1.52367e-02
-9.77400e+01 -8.78050e-01 -1.52570e-02
-9.77300e+01 -8.77897e-01 -1.52774e-02
-9.77200e+01 -8.77745e-01 -1.52978e-02
-9.77100e+01 -8.77591e-01 -1.53183e-02
-9.77000e+01 -8.77438e-01 -1.53388e-02
-9.76900e+01 -8.77285e-01 -1.53594e-02
-9.76800e+01 -8.77131e-01 -1.53800e-02
-9.76700e+01 -8.76977e-01 -1.54007e-02
-9.76600e+01 -8.76823e-01 -1.54215e-02
-9.76500e+01 -8.76669e-01 -1.54423e-02
-9.76400e+01 -8.76514e-01 -1.54631e-02
-9.76300e+01 -8.76359e-01 -1.54840e-02
-9.76200e+01 -8.76204e-01 -1.55050e-02
-9.76100e+01 -8.76049e-01 -1.55260e-02
-9.76000e+01 -8.75894e-01 -1.55471e-02
-9.75900e+01 -8.75738e-01 -1.55682e-02
-9.75800e+01 -8.75583e-01 -1.55894e-02
-9.75700e+01 -8.75427e-01 -1.56106e-02
-9.75600e+01 -8.75270e-01 -1.56319e-02
-9.75500e+01 -8.75114e-01 -1.56532e-02
-9.75400e+01 -8.74957e-01 -1.56746e-02
-9.75300e+01 -8.74800e-01 -1.56960e-02
-9.75200e+01 -8.74643e-01 -1.57175e-02
-9.75100e+01 -8.74486e-01 -1.57391e-02
-9.75000e+01 -8.74329e-01 -1.57607e-02
-9.74900e+01 -8.74171e-01 -1.57824e-02
-9.74800e+01 -8.74013e-01 -1.58041e-02
-9.74700e+01 -8.73855e-01 -1.58258e-02
-9.74600e+01 -8.73696e-01 -1.58476e-02
-9.74500e+01 -8.73538e-01 -1.58695e-02
-9.74400e+01 -8.73379e-01 -1.58914e-02
-9.74300e+01 -8.73220e-01 -1.59134e-02
-9.74200e+01 -8.73061e-01 -1.59355e-02
-9.74100e+01 -8.72901e-01 -1.59575e-02
-9.74000e+01 -8.72742e-01 -1.59797e-02
-9.73900e+01 -8.72582e-01 -1.60019e-02
-9.73800e+01 -8.72422e-01 -1.60241e-02
-9.73700e+01 -8.72261e-01 -1.60464e-02
-9.73600e+01 -8.72101e-01 -1.60688e-02
-9.73500e+01 -8.71940e-01 -1.60912e-02
-9.73400e+01 -8.71779e-01 -1.61137e-02
-9.73300e+01 -8.71618e-01 -1.61362e-02
-9.73200e+01 -8.71456e-01 -1.61587e-02
-9.73100e+01 -8.71294e-01 -1.61814e-02
-9.73000e+01 -8.71132e-01 -1.62041e-02
-9.72900e+01 -8.70970e-01 -1.62268e-02
-9.72800e+01 -8.70808e-01 -1.62496e-02
-9.72700e+01 -8.70645e-01 -1.62724e-02
-9.72600e+01 -8.70482e-01 -1.62953e-02
-9.72500e+01 -8.70319e-01 -1.63183e-02
-9.72400e+01 -8.70156e-01 -1.63413e-02
-9.72300e+01 -8.69993e-01 -1.63643e-02
-9.72200e+01 -8.69829e-01 -1.63874e-02
-9.72100e+01 -8.69665e-01 -1.64106e-02
-9.72000e+01 -8.69501e-01 -1.64338e-02
-9.71900e+01 -8.69336e-01 -1.64570e-02
-9.71800e+01 -8.69171e-01 -1.64803e-02
-9.71700e+01 -8.69007e-01 -1.65035e-02
-9.71600e+01 -8.68841e-01 -1.65268e-02
-9.71500e+01 -8.68676e-01 -1.65500e-02
-9.71400e+01 -8.68510e-01 -1.65733e-02
-9.71300e+01 -8.68345e-01 -1.65965e-02
-9.71200e+01 -8.68178e-01 -1.66198e-02
-9.71100e+01 -8.68012e-01 -1.66430e-02
-9.71000e+01 -8.67846e-01 -1.66663e-02
-9.70900e+01 -8.67679e-01 -1.66895e-02
-9.70800e+01 -8.67512e-01 -1.67128e-02
-9.70700e+01 -8.67345e-01 -1.67360e-02
-9.70600e+01 -8.67177e-01 -1.67593e-02
-9.70500e+01 -8.67009e-01 -1.67825e-02
-9.70400e+01 -8.66841e-01 -1.68058e-02
-9.70300e+01 -8.66673e-01 -1.68291e-02
-9.70200e+01 -8.66505e-01 -1.68523e-02
-9.70100e+01 -8.66336e-01 -1.68756e-02
-9.70000e+01 -8.66167e-01 -1.68989e-02
-9.69900e+01 -8.65998e-01 -1.69221e-02
-9.69800e+01 -8.65829e-01 -1.69454e-02
-9.69700e+01 -8.65659e-01 -1.69686e-02
-9.69600e+01 -8.65490e-01 -1.69919e-02
-9.69500e+01 -8.65319e-01 -1.70152e-02
-9.69400e+01 -8.65149e-01 -1.70385e-02
-9.69300e+01 -8.64979e-01 -1.70617e-02
-9.69200e+01 -8.64808e-01 -1.70850e-02
-9.69100e+01 -8.64637e-01 -1.71083e-02
-9.69000e+01 -8.64466e-01 -1.71315e-02
-9.68900e+01 -8.64294e-01 -1.71548e-02
-9.68800e+01 -8.64123e-01 -1.71781e-02
-9.68700e+01 -8.63951e-01 -1.72014e-02
-9.68600e+01 -8.63779e-01 -1.72246e-02
-9.68500e+01 -8.63606e-01 -1.72479e-02
-9.68400e+01 -8.63434e-01 -1.72712e-02
-9.68300e+01 -8.63261e-01 -1.72945e-02
-9.68200e+01 -8.63088e-01 -1.73178e-02
-9.68100e+01 -8.62915e-01 -1.73410e-02
-9.68000e+01 -8.62741e-01 -1.73643e-02
-9.67900e+01 -8.62567e-01 -1.73876e-02
-9.67800e+01 -8.62393e-01 -1.74109e-02
-9.67700e+01 -8.62219e-01 -1.74342e-02
-9.67600e+01 -8.62045e-01 -1.74575e-02
-9.67500e+01 -8.61870e-01 -1.74808e-02
-9.67400e+01 -8.61695e-01 -1.75041e-02
-9.67300e+01 -8.61520e-01 -1.75273e-02
-9.67200e+01 -8.61344e-01 -1.75506e-02
-9.67100e+01 -8.61169e-01 -1.75739e-02
-9.67000e+01 -8.60993e-01 -1.75972e-02
-9.66900e+01 -8.60817e-01 -1.76205e-02
-9.66800e+01 -8.60641e-01 -1.76438e-02
-9.66700e+01 -8.60464e-01 -1.76671e-02
-9.66600e+01 -8.60287e-01 -1.76904e-02
-9.66500e+01 -8.60110e-01 -1.77137e-02
-9.66400e+01 -8.59933e-01 -1.77370e-02
-9.66300e+01 -8.59755e-01 -1.77603e-02
-9.66200e+01 -8.59578e-01 -1.77836e-02
-9.66100e+01 -8.59400e-01 -1.78069e-02
-9.66000e+01 -8.59222e-01 -1.78302e-02
-9.65900e+01 -8.59043e-01 -1.78535e-02
-9.65800e+01 -8.58865e-01 -1.78768e-02
-9.65700e+01 -8.58686e-01 -1.79001e-02
-9.65600e+01 -8.58507e-01 -1.79235e-02
-9.65500e+01 -8.58327e-01 -1.79468e-02
-9.65400e+01 -8.58148e-01 -1.79701e-02
-9.65300e+01 -8.57968e-01 -1.79934e-02
-9.65200e+01 -8.57788e-01 -1.80167e-02
-9.65100e+01 -8.57607e-01 -1.80400e-02
-9.65000e+01 -8.57427e-01 -1.80633e-02
-9.64900e+01 -8.57246e-01 -1.80866e-02
-9.64800e+01 -8.57065e-01 -1.81100e-02
-9.64700e+01 -8.56884e-01 -1.81333e-02
-9.64600e+01 -8.56703e-01 -1.81566e-02
-9.64500e+01 -8.56521e-01 -1.81799e-02
-9.64400e+01 -8.56339e-01 -1.82032e-02
-9.64300e+01 -8.56157e-01 -1.82266e-02
-9.64200e+01 -8.55974e-01 -1.82499e-02
-9.64100e+01 -8.55792e-01 -1.82732e-02
-9.64000e+01 -8.55609e-01 -1.82965e-02
-9.63900e+01 -8.55426e-01 -1.83199e-02
-9.63800e+01 -8.55243e-01 -1.83432e-02
-9.63700e+01 -8.55059e-01 -1.83665e-02
-9.63600e+01 -8.54875e-01 -1.83899e-02
-9.63500e+01 -8.54691e-01 -1.84132e-02
-9.63400e+01 -8.54507e-01 -1.84365e-02
-9.63300e+01 -8.54322e-01 -1.84598e-02
-9.63200e+01 -8.54138e-01 -1.84832e-02
-9.63100e+01 -8.53953e-01 -1.85065e-02
-9.63000e+01 -8.53768e-01 -1.85299e-02
-9.62900e+01 -8.53582e-01 -1.85532e-02
-9.62800e+01 -8.53397e-01 -1.85765e-02
-9.62700e+01 -8.53211e-01 -1.85999e-02
-9.62600e+01 -8.53025e-01 -1.86232e-02
-9.62500e+01 -8.52838e-01 -1.86465e-02
-9.62400e+01 -8.52652e-01 -1.86699e-02
-9.62300e+01 -8.52465e-01 -1.86932e-02
-9.62200e+01 -8.52278e-01 -1.87166e-02
-9.62100e+01 -8.52090e-01 -1.87399e-02
-9.62000e+01 -8.51903e-01 -1.87633e-02
-9.61900e+01 -8.51715e-01 -1.87866e-02
-9.61800e+01 -8.51527e-01 -1.88100e-02
-9.61700e+01 -8.51339e-01 -1.88333e-02
-9.61600e+01 -8.51151e-01 -1.88567e-02
-9.61500e+01 -8.50962e-01 -1.88800e-02
-9.61400e+01 -8.50773e-01 -1.89034e-02
-9.61300e+01 -8.50584e-01 -1.89267e-02
-9.61200e+01 -8.50394e-01 -1.89501e-02
-9.61100e+01 -8.50205e-01 -1.89734e-02
-9.61000e+01 -8.50015e-01 -1.89968e-02
-9.60900e+01 -8.49825e-01 -1.90201e-02
-9.60800e+01 -8.49635e-01 -1.90435e-02
-9.60700e+01 -8.49444e-01 -1.90669e-02
-9.60600e+01 -8.49253e-01 -1.90902e-02
-9.60500e+01 -8.49062e-01 -1.91136e-02
-9.60400e+01 -8.48871e-01 -1.91370e-02
-9.60300e+01 -8.48679e-01 -1.91603e-02
-9.60200e+01 -8.48488e-01 -1.91837e-02
-9.60100e+01 -8.48296e-01 -1.92070e-02
-9.60000e+01 -8.48104e-01 -1.92304e-02
-9.59900e+01 -8.47911e-01 -1.92538e-02
-9.59800e+01 -8.47718e-01 -1.92772e-02
-9.59700e+01 -8.47526e-01 -1.93005e-02
-9.59600e+01 -8.47332e-01 -1.93239e-02
-9.59500e+01 -8.47139e-01 -1.93473e-02
-9.59400e+01 -8.46946e-01 -1.93706e-02
-9.59300e+01 -8.46752e-01 -1.93940e-02
-9.59200e+01 -8.46558e-01 -1.94174e-02
-9.59100e+01 -8.46363e-01 -1.94408e-02
-9.59000e+01 -8.46169e-01 -1.94641e-02
-9.58900e+01 -8.45974e-01 -1.94875e-02
-9.58800e+01 -8.45779e-01 -1.95109e-02
-9.58700e+01 -8.45584e-01 -1.95343e-02
-9.58600e+01 -8.45388e-01 -1.95577e-02
-9.58500e+01 -8.45193e-01 -1.95811e-02
-9.58400e+01 -8.44997e-01 -1.96044e-02
-9.58300e+01 -8.44801e-01 -1.96278e-02
-9.58200e+01 -8.44604e-01 -1.96512e-02
-9.58100e+01 -8.44408e-01 -1.96746e-02
-9.58000e+01 -8.44211e-01 -1.96980e-02
-9.57900e+01 -8.44014e-01 -1.97214e-02
-9.57800e+01 -8.43816e-01 -1.97448e-02
-9.57700e+01 -8.43619e-01 -1.97682e-02
-9.57600e+01 -8.43421e-01 -1.97915e-02
-9.57500e+01 -8.43223e-01 -1.98149e-02
-9.57400e+01 -8.43025e-01 -1.98383e-02
-9.57300e+01 -8.42826e-01 -1.98617e-02
-9.57200e+01 -8.42627e-01 -1.98851e-02
-9.57100e+01 -8.42428e-01 -1.99085e-02
-9.57000e+01 -8.42229e-01 -1.99319e-02
-9.56900e+01 -8.42030e-01 -1.99553e-02
-9.56800e+01 -8.41830e-01 -1.99787e-02
-9.56700e+01 -8.41630e-01 -2.00021e-02
-9.56600e+01 -8.41430e-01 -2.00255e-02
-9.56500e+01 -8.41230e-01 -2.00489e-02
-9.56400e+01 -8.41029e-01 -2.00723e-02
-9.56300e+01 -8.40828e-01 -2.00957e-02
-9.56200e+01 -8.40627e-01 -2.01191e-02
-9.56100e+01 -8.40426e-01 -2.01426e-02
-9.56000e+01 -8.40224e-01 -2.01660e-02
-9.55900e+01 -8.40023e-01 -2.01894e-02
-9.55800e+01 -8.39821e-01 -2.02128e-02
-9.55700e+01 -8.39618e-01 -2.02362e-02
-9.55600e+01 -8.39416e-01 -2.02596e-02
-9.55500e+01 -8.39213e-01 -2.02830e-02
-9.55400e+01 -8.39010e-01 -2.03064e-02
-9.55300e+01 -8.38807e-01 -2.03299e-02
-9.55200e+01 -8.38604e-01 -2.03533e-02
-9.55100e+01 -8.38400e-01 -2.03767e-02
-9.55000e+01 -8.38196e-01 -2.04001e-02
-9.54900e+01 -8.37992e-01 -2.04235e-02
-9.54800e+01 -8.37788e-01 -2.04469e-02
-9.54700e+01 -8.37583e-01 -2.04704e-02
-9.54600e+01 -8.37378e-01 -2.04938e-02
-9.54500e+01 -8.37173e-01 -2.05172e-02
-9.54400e+01 -8.36968e-01 -2.05406e-02
-9.54300e+01 -8.36762e-01 -2.05641e-02
-9.54200e+01 -8.36557e-01 -2.05875e-02
-9.54100e+01 -8.36351e-01 -2.06109e-02
-9.54000e+01 -8.36144e-01 -2.06344e-02
-9.53900e+01 -8.35938e-01 -2.06578e-02
-9.53800e+01 -8.35731e-01 -2.06812e-02
-9.53700e+01 -8.35524e-01 -2.07047e-02
-9.53600e+01 -8.35317e-01 -2.07281e-02
-9.53500e+01 -8.35110e-01 -2.07515e-02
-9.53400e+01 -8.34902e-01 -2.07750e-02
-9.53300e+01 -8.34694e-01 -2.07984e-02
-9.53200e+01 -8.34486e-01 -2.08218e-02
-9.53100e+01 -8.34278e-01 -2.08453e-02
-9.53000e+01 -8.34069e-01 -2.08687e-02
-9.52900e+01 -8.33860e-01 -2.08922e-02
-9.52800e+01 -8.33651e-01 -2.09156e-02
-9.52700e+01 -8.33442e-01 -2.09390e-02
-9.52600e+01 -8.33233e-01 -2.09625e-02
-9.52500e+01 -8.33023e-01 -2.09859e-02
-9.52400e+01 -8.32813e-01 -2.10094e-02
-9.52300e+01 -8.32603e-01 -2.10328e-02
-9.52200e+01 -8.32392e-01 -2.10563e-02
-9.52100e+01 -8.32181e-01 -2.10797e-02
-9.52000e+01 -8.31971e-01 -2.11032e-02
-9.51900e+01 -8.31759e-01 -2.11266e-02
-9.51800e+01 -8.31548e-01 -2.11501e-02
-9.51700e+01 -8.31336e-01 -2.11735e-02
-9.51600e+01 -8.31125e-01 -2.11970e-02
-9.51500e+01 -8.30912e-01 -2.12204e-02
-9.51400e+01 -8.30700e-01 -2.12439e-02
-9.51300e+01 -8.30488e-01 -2.12674e-02
-9.51200e+01 -8.30275e-01 -2.12908e-02
-9.51100e+01 -8.30062e-01 -2.13143e-02
-9.51000e+01 -8.29849e-01 -2.13377e-02
-9.50900e+01 -8.29635e-01 -2.13612e-02
-9.50800e+01 -8.29421e-01 -2.13847e-02
-9.50700e+01 -8.29207e-01 -2.14081e-02
-9.50600e+01 -8.28993e-01 -2.14316e-02
-9.50500e+01 -8.28779e-01 -2.14551e-02
-9.50400e+01 -8.28564e-01 -2.14785e-02
-9.50300e+01 -8.28349e-01 -2.15020e-02
-9.50200e+01 -8.28134e-01 -2.15255e-02
-9.50100e+01 -8.27919e-01 -2.15489e-02
-9.50000e+01 -8.27703e-01 -2.15724e-02
-9.49900e+01 -8.27487e-01 -2.15959e-02
-9.49800e+01 -8.27271e-01 -2.16193e-02
-9.49700e+01 -8.27055e-01 -2.16428e-02
-9.49600e+01 -8.26838e-01 -2.16663e-02
-9.49500e+01 -8.26621e-01 -2.16898e-02
-9.49400e+01 -8.26404e-01 -2.17133e-02
-9.49300e+01 -8.26187e-01 -2.17367e-02
-9.49200e+01 -8.25970e-01 -2.17602e-02
-9.49100e+01 -8.25752e-01 -2.17837e-02
-9.49000e+01 -8.25534e-01 -2.18072e-02
-9.48900e+01 -8.25316e-01 -2.18307e-02
-9.48800e+01 -8.25097e-01 -2.18541e-02
-9.48700e+01 -8.24879e-01 -2.18776e-02
-9.48600e+01 -8.24660e-01 -2.19011e-02
-9.48500e+01 -8.24441e-01 -2.19246e-02
-9.48400e+01 -8.24221e-01 -2.19481e-02
-9.48300e+01 -8.24002e-01 -2.19716e-02
-9.48200e+01 -8.23782e-01 -2.19951e-02
-9.48100e+01 -8.23562e-01 -2.20186e-02
-9.48000e+01 -8.23342e-01 -2.20421e-02
-9.47900e+01 -8.23121e-01 -2.20655e-02
-9.47800e+01 -8.22900e-01 -2.20890e-02
-9.47700e+01 -8.22679e-01 -2.21125e-02
-9.47600e+01 -8.22458e-01 -2.21360e-02
-9.47500e+01 -8.22237e-01 -2.21595e-02
-9.47400e+01 -8.22015e-01 -2.21830e-02
-9.47300e+01 -8.21793e-01 -2.22065e-02
-9.47200e+01 -8.21571e-01 -2.22300e-02
-9.47100e+01 -8.21348e-01 -2.22535e-02
-9.47000e+01 -8.21126e-01 -2.22770e-02
-9.46900e+01 -8.20903e-01 -2.23005e-02
-9.46800e+01 -8.20680e-01 -2.23240e-02
-9.46700e+01 -8.20456e-01 -2.23475e-02
-9.46600e+01 -8.20233e-01 -2.23711e-02
-9.46500e+01 -8.20009e-01 -2.23946e-02
-9.46400e+01 -8.19785e-01 -2.24181e-02
-9.46300e+01 -8.19560e-01 -2.24416e-02
-9.46200e+01 -8.19336e-01 -2.24651e-02
-9.46100e+01 -8.19111e-01 -2.24886e-02
-9.46000e+01 -8.18886e-01 -2.25121e-02
-9.45900e+01 -8.18661e-01 -2.25356e-02
-9.45800e+01 -8.18435e-01 -2.25591e-02
-9.45700e+01 -8.18210e-01 -2.25827e-02
-9.45600e+01 -8.17984e-01 -2.26062e-02
-9.45500e+01 -8.17758e-01 -2.26297e-02
-9.45400e+01 -8.17531e-01 -2.26532e-02
-9.45300e+01 -8.17305e-01 -2.26767e-02
-9.45200e+01 -8.17078e-01 -2.27003e-02
-9.45100e+01 -8.16851e-01 -2.27238e-02
-9.45000e+01 -8.16623e-01 -2.27473e-02
-9.44900e+01 -8.16396e-01 -2.27708e-02
-9.44800e+01 -8.16168e-01 -2.27944e-02
-9.44700e+01 -8.15940e-01 -2.28179e-02
-9.44600e+01 -8.15711e-01 -2.28414e-02
-9.44500e+01 -8.15483e-01 -2.28649e-02
-9.44400e+01 -8.15254e-01 -2.28885e-02
-9.44300e+01 -8.15025e-01 -2.29120e-02
-9.44200e+01 -8.14796e-01 -2.29355e-02
-9.44100e+01 -8.14566e-01 -2.29591e-02
-9.44000e+01 -8.14337e-01 -2.29826e-02
-9.43900e+01 -8.14107e-01 -2.30061e-02
-9.43800e+01 -8.13877e-01 -2.30297e-02
-9.43700e+01 -8.13646e-01 -2.30532e-02
-9.43600e+01 -8.13416e-01 -2.30767e-02
-9.43500e+01 -8.13185e-01 -2.31003e-02
-9.43400e+01 -8.12954e-01 -2.31238e-02
-9.43300e+01 -8.12722e-01 -2.31474e-02
-9.43200e+01 -8.12491e-01 -2.31709e-02
-9.43100e+01 -8.12259e-01 -2.31945e-02
-9.43000e+01 -8.12027e-01 -2.32180e-02
-9.42900e+01 -8.11794e-01 -2.32415e-02
-9.42800e+01 -8.11562e-01 -2.32651e-02
-9.42700e+01 -8.11329e-01 -2.32886e-02
-9.42600e+01 -8.11096e-01 -2.33122e-02
-9.42500e+01 -8.10863e-01 -2.33357e-02
-9.42400e+01 -8.10629e-01 -2.33593e-02
-9.42300e+01 -8.10396e-01 -2.33828e-02
-9.42200e+01 -8.10162e-01 -2.34064e-02
-9.42100e+01 -8.09928e-01 -2.34299e-02
-9.42000e+01 -8.09693e-01 -2.34535e-02
-9.41900e+01 -8.09458e-01 -2.34771e-02
-9.41800e+01 -8.09224e-01 -2.35006e-02
-9.41700e+01 -8.08988e-01 -2.35242e-02
-9.41600e+01 -8.08753e-01 -2.35477e-02
-9.41500e+01 -8.08517e-01 -2.35713e-02
-9.41400e+01 -8.08282e-01 -2.35948e-02
-9.41300e+01 -8.08046e-01 -2.36184e-02
-9.41200e+01 -8.07809e-01 -2.36420e-02
-9.41100e+01 -8.07573e-01 -2.36655e-02
-9.41000e+01 -8.07336e-01 -2.36891e-02
-9.40900e+01 -8.07099e-01 -2.37127e-02
-9.40800e+01 -8.06862e-01 -2.37362e-02
-9.40700e+01 -8.06624e-01 -2.37598e-02
-9.40600e+01 -8.06387e-01 -2.37834e-02
-9.40500e+01 -8.06149e-01 -2.38069e-02
-9.40400e+01 -8.05910e-01 -2.38305e-02
-9.40300e+01 -8.05672e-01 -2.38541e-02
-9.40200e+01 -8.05433e-01 -2.38777e-02
-9.40100e+01 -8.05194e-01 -2.39012e-02
-9.40000e+01 -8.04955e-01 -2.39248e-02
-9.39900e+01 -8.04716e-01 -2.39484e-02
-9.39800e+01 -8.04476e-01 -2.39720e-02
-9.39700e+01 -8.04236e-01 -2.39955e-02
-9.39600e+01 -8.03996e-01 -2.40191e-02
-9.39500e+01 -8.03756e-01 -2.40427e-02
-9.39400e+01 -8.03516e-01 -2.40663e-02
-9.39300e+01 -8.03275e-01 -2.40899e-02
-9.39200e+01 -8.03034e-01 -2.41135e-02
-9.39100e+01 -8.02793e-01 -2.41370e-02
-9.39000e+01 -8.02551e-01 -2.41606e-02
-9.38900e+01 -8.02309e-01 -2.41842e-02
-9.38800e+01 -8.02067e-01 -2.42078e-02
-9.38700e+01 -8.01825e-01 -2.42314e-02
-9.38600e+01 -8.01583e-01 -2.42550e-02
-9.38500e+01 -8.01340e-01 -2.42786e-02
-9.38400e+01 -8.01097e-01 -2.43022e-02
-9.38300e+01 -8.00854e-01 -2.43258e-02
-9.38200e+01 -8.00611e-01 -2.43494e-02
-9.38100e+01 -8.00367e-01 -2.43730e-02
-9.38000e+01 -8.00123e-01 -2.43965e-02
-9.37900e+01 -7.99879e-01 -2.44201e-02
-9.37800e+01 -7.99635e-01 -2.44437e-02
-9.37700e+01 -7.99390e-01 -2.44673e-02
-9.37600e+01 -7.99145e-01 -2.44909e-02
-9.37500e+01 -7.98900e-01 -2.45145e-02
-9.37400e+01 -7.98655e-01 -2.45381e-02
-9.37300e+01 -7.98410e-01 -2.45618e-02
-9.37200e+01 -7.98164e-01 -2.45854e-02
-9.37100e+01 -7.97918e-01 -2.46090e-02
-9.37000e+01 -7.97672e-01 -2.46326e-02
-9.36900e+01 -7.97425e-01 -2.46562e-02
-9.36800e+01 -7.97179e-01 -2.46798e-02
-9.36700e+01 -7.96932e-01 -2.47034e-02
-9.36600e+01 -7.96685e-01 -2.47270e-02
-9.36500e+01 -7.96437e-01 -2.47506e-02
-9.36400e+01 -7.96190e-01 -2.47742e-02
-9.36300e+01 -7.95942e-01 -2.47978e-02
-9.36200e+01 -7.95694e-01 -2.48215e-02
-9.36100e+01 -7.95445e-01 -2.48451e-02
-9.36000e+01 -7.95197e-01 -2.48687e-02
-9.35900e+01 -7.94948e-01 -2.48923e-02
-9.35800e+01 -7.94699e-01 -2.49159e-02
-9.35700e+01 -7.94450e-01 -2.49396e-02
-9.35600e+01 -7.94200e-01 -2.49632e-02
-9.35500e+01 -7.93950e-01 -2.49868e-02
-9.35400e+01 -7.93700e-01 -2.50104e-02
-9.35300e+01 -7.93450e-01 -2.50340e-02
-9.35200e+01 -7.93200e-01 -2.50577e-02
-9.35100e+01 -7.92949e-01 -2.50813e-02
-9.35000e+01 -7.92698e-01 -2.51049e-02
-9.34900e+01 -7.92447e-01 -2.51286e-02
-9.34800e+01 -7.92195e-01 -2.51522e-02
-9.34700e+01 -7.91944e-01 -2.51758e-02
-9.34600e+01 -7.91692e-01 -2.51995e-02
-9.34500e+01 -7.91440e-01 -2.52231e-02
-9.34400e+01 -7.91187e-01 -2.52467e-02
-9.34300e+01 -7.90935e-01 -2.52704e-02
-9.34200e+01 -7.90682e-01 -2.52940e-02
-9.34100e+01 -7.90429e-01 -2.53176e-02
-9.34000e+01 -7.90176e-01 -2.53413e-02
-9.33900e+01 -7.89922e-01 -2.53649e-02
-9.33800e+01 -7.89668e-01 -2.53885e-02
-9.33700e+01 -7.89414e-01 -2.54122e-02
-9.33600e+01 -7.89160e-01 -2.54358e-02
-9.33500e+01 -7.88906e-01 -2.54595e-02
-9.33400e+01 -7.88651e-01 -2.54831e-02
-9.33300e+01 -7.88396e-01 -2.55068e-02
-9.33200e+01 -7.88141e-01 -2.55304e-02
-9.33100e+01 -7.87885e-01 -2.55541e-02
-9.33000e+01 -7.87630e-01 -2.55777e-02
-9.32900e+01 -7.87374e-01 -2.56014e-02
-9.32800e+01 -7.87118e-01 -2.56250e-02
-9.32700e+01 -7.86861e-01 -2.56487e-02
-9.32600e+01 -7.86605e-01 -2.56723e-02
-9.32500e+01 -7.86348e-01 -2.56960e-02
-9.32400e+01 -7.86091e-01 -2.57196e-02
-9.32300e+01 -7.85833e-01 -2.57433e-02
-9.32200e+01 -7.85576e-01 -2.57669e-02
-9.32100e+01 -7.85318e-01 -2.57906e-02
-9.32000e+01 -7.85060e-01 -2.58142e-02
-9.31900e+01 -7.84802e-01 -2.58379e-02
-9.31800e+01 -7.84543e-01 -2.58616e-02
-9.31700e+01 -7.84285e-01 -2.58852e-02
-9.31600e+01 -7.84026e-01 -2.59089e-02
-9.31500e+01 -7.83766e-01 -2.59326e-02
-9.31400e+01 -7.83507e-01 -2.59562e-02
-9.31300e+01 -7.83247e-01 -2.59799e-02
-9.31200e+01 -7.82987e-01 -2.60036e-02
-9.31100e+01 -7.82727e-01 -2.60272e-02
-9.31000e+01 -7.82467e-01 -2.60509e-02
-9.30900e+01 -7.82206e-01 -2.60746e-02
-9.30800e+01 -7.81945e-01 -2.60982e-02
-9.30700e+01 -7.81684e-01 -2.61219e-02
-9.30600e+01 -7.81423e-01 -2.61456e-02
-9.30500e+01 -7.81161e-01 -2.61693e-02
-9.30400e+01 -7.80900e-01 -2.61929e-02
-9.30300e+01 -7.80637e-01 -2.62166e-02
-9.30200e+01 -7.80375e-01 -2.62403e-02
-9.30100e+01 -7.80113e-01 -2.62640e-02
-9.30000e+01 -7.79850e-01 -2.62876e-02
-9.29900e+01 -7.79587e-01 -2.63113e-02
-9.29800e+01 -7.79324e-01 -2.63350e-02
-9.29700e+01 -7.79060e-01 -2.63587e-02
-9.29600e+01 -7.78797e-01 -2.63824e-02
-9.29500e+01 -7.78533e-01 -2.64061e-02
-9.29400e+01 -7.78268e-01 -2.64298e-02
-9.29300e+01 -7.78004e-01 -2.64534e-02
-9.29200e+01 -7.77739e-01 -2.64771e-02
-9.29100e+01 -7.77474e-01 -2.65008e-02
-9.29000e+01 -7.77209e-01 -2.65245e-02
-9.28900e+01 -7.76944e-01 -2.65482e-02
-9.28800e+01 -7.76678e-01 -2.65719e-02
-9.28700e+01 -7.76413e-01 -2.65956e-02
-9.28600e+01 -7.76146e-01 -2.66193e-02
-9.28500e+01 -7.75880e-01 -2.66430e-02
-9.28400e+01 -7.75614e-01 -2.66667e-02
-9.28300e+01 -7.75347e-01 -2.66904e-02
-9.28200e+01 -7.75080e-01 -2.67141e-02
-9.28100e+01 -7.74813e-01 -2.67378e-02
-9.28000e+01 -7.74545e-01 -2.67615e-02
-9.27900e+01 -7.74277e-01 -2.67852e-02
-9.27800e+01 -7.74009e-01 -2.68089e-02
-9.27700e+01 -7.73741e-01 -2.68326e-02
-9.27600e+01 -7.73473e-01 -2.68563e-02
-9.27500e+01 -7.73204e-01 -2.68800e-02
-9.27400e+01 -7.72935e-01 -2.69037e-02
-9.27300e+01 -7.72666e-01 -2.69274e-02
-9.27200e+01 -7.72397e-01 -2.69511e-02
-9.27100e+01 -7.72127e-01 -2.69748e-02
-9.27000e+01 -7.71857e-01 -2.69985e-02
-9.26900e+01 -7.71587e-01 -2.70222e-02
-9.26800e+01 -7.71317e-01 -2.70460e-02
-9.26700e+01 -7.71046e-01 -2.70697e-02
-9.26600e+01 -7.70775e-01 -2.70934e-02
-9.26500e+01 -7.70504e-01 -2.71171e-02
-9.26400e+01 -7.70233e-01 -2.71408e-02
-9.26300e+01 -7.69961e-01 -2.71645e-02
-9.26200e+01 -7.69690e-01 -2.71883e-02
-9.26100e+01 -7.69418e-01 -2.72120e-02
-9.26000e+01 -7.69145e-01 -2.72357e-02
-9.25900e+01 -7.68873e-01 -2.72594e-02
-9.25800e+01 -7.68600e-01 -2.72831e-02
-9.25700e+01 -7.68327e-01 -2.73069e-02
-9.25600e+01 -7.68054e-01 -2.73306e-02
-9.25500e+01 -7.67781e-01 -2.73543e-02
-9.25400e+01 -7.67507e-01 -2.73781e-02
-9.25300e+01 -7.67233e-01 -2.74018e-02
-9.25200e+01 -7.66959e-01 -2.74255e-02
-9.25100e+01 -7.66684e-01 -2.74492e-02
-9.25000e+01 -7.66410e-01 -2.74730e-02
-9.24900e+01 -7.66135e-01 -2.74967e-02
-9.24800e+01 -7.65860e-01 -2.75204e-02
-9.24700e+01 -7.65585e-01 -2.75442e-02
-9.24600e+01 -7.65309e-01 -2.75679e-02
-9.24500e+01 -7.65033e-01 -2.75917e-02
-9.24400e+01 -7.64757e-01 -2.76154e-02
-9.24300e+01 -7.64481e-01 -2.76391e-02
-9.24200e+01 -7.64204e-01 -2.76629e-02
-9.24100e+01 -7.63928e-01 -2.76866e-02
-9.24000e+01 -7.63651e-01 -2.77104e-02
-9.23900e+01 -7.63373e-01 -2.77341e-02
-9.23800e+01 -7.63096e-01 -2.77578e-02
-9.23700e+01 -7.62818e-01 -2.77816e-02
-9.23600e+01 -7.62540e-01 -2.78053e-02
-9.23500e+01 -7.62262e-01 -2.78291e-02
-9.23400e+01 -7.61984e-01 -2.78528e-02
-9.23300e+01 -7.61705e-01 -2.78766e-02
-9.23200e+01 -7.61426e-01 -2.79003e-02
-9.23100e+01 -7.61147e-01 -2.79241e-02
-9.23000e+01 -7.60868e-01 -2.79478e-02
-9.22900e+01 -7.60588e-01 -2.79716e-02
-9.22800e+01 -7.60308e-01 -2.79953e-02
-9.22700e+01 -7.60028e-01 -2.80191e-02
-9.22600e+01 -7.59748e-01 -2.80429e-02
-9.22500e+01 -7.59467e-01 -2.80666e-02
-9.22400e+01 -7.59187e-01 -2.80904e-02
-9.22300e+01 -7.58906e-01 -2.81141e-02
-9.22200e+01 -7.58624e-01 -2.81379e-02
-9.22100e+01 -7.58343e-01 -2.81617e-02
-9.22000e+01 -7.58061e-01 -2.81854e-02
-9.21900e+01 -7.57779e-01 -2.82092e-02
-9.21800e+01 -7.57497e-01 -2.82330e-02
-9.21700e+01 -7.57215e-01 -2.82567e-02
-9.21600e+01 -7.56932e-01 -2.82805e-02
-9.21500e+01 -7.56649e-01 -2.83043e-02
-9.21400e+01 -7.56366e-01 -2.83280e-02
-9.21300e+01 -7.56082e-01 -2.83518e-02
-9.21200e+01 -7.55799e-01 -2.83756e-02
-9.21100e+01 -7.55515e-01 -2.83993e-02
-9.21000e+01 -7.55231e-01 -2.84231e-02
-9.20900e+01 -7.54946e-01 -2.84469e-02
-9.20800e+01 -7.54662e-01 -2.84707e-02
-9.20700e+01 -7.54377e-01 -2.84944e-02
-9.20600e+01 -7.54092e-01 -2.85182e-02
-9.20500e+01 -7.53807e-01 -2.85420e-02
-9.20400e+01 -7.53521e-01 -2.85658e-02
-9.20300e+01 -7.53235e-01 -2.85896e-02
-9.20200e+01 -7.52949e-01 -2.86133e-02
-9.20100e+01 -7.52663e-01 -2.86371e-02
-9.20000e+01 -7.52377e-01 -2.86609e-02
-9.19900e+01 -7.52090e-01 -2.86847e-02
-9.19800e+01 -7.51803e-01 -2.87085e-02
-9.19700e+01 -7.51516e-01 -2.87323e-02
-9.19600e+01 -7.51228e-01 -2.87561e-02
-9.19500e+01 -7.50941e-01 -2.87798e-02
-9.19400e+01 -7.50653e-01 -2.88036e-02
-9.19300e+01 -7.50364e-01 -2.88274e-02
-9.19200e+01 -7.50076e-01 -2.88512e-02
-9.19100e+01 -7.49787e-01 -2.88750e-02
-9.19000e+01 -7.49499e-01 -2.88988e-02
-9.18900e+01 -7.49209e-01 -2.89226e-02
-9.18800e+01 -7.48920e-01 -2.89464e-02
-9.18700e+01 -7.48630e-01 -2.89702e-02
-9.18600e+01 -7.48341e-01 -2.89940e-02
-9.18500e+01 -7.48051e-01 -2.90178e-02
-9.18400e+01 -7.47760e-01 -2.90416e-02
-9.18300e+01 -7.47470e-01 -2.90654e-02
-9.18200e+01 -7.47179e-01 -2.90892e-02
-9.18100e+01 -7.46888e-01 -2.91130e-02
-9.18000e+01 -7.46597e-01 -2.91368e-02
-9.17900e+01 -7.46305e-01 -2.91606e-02
-9.17800e+01 -7.46014e-01 -2.91844e-02
-9.17700e+01 -7.45722e-01 -2.92082e-02
-9.17600e+01 -7.45429e-01 -2.92320e-02
-9.17500e+01 -7.45137e-01 -2.92559e-02
-9.17400e+01 -7.44844e-01 -2.92797e-02
-9.17300e+01 -7.44551e-01 -2.93035e-02
-9.17200e+01 -7.44258e-01 -2.93273e-02
-9.17100e+01 -7.43965e-01 -2.93511e-02
-9.17000e+01 -7.43671e-01 -2.93749e-02
-9.16900e+01 -7.43377e-01 -2.93987e-02
-9.16800e+01 -7.43083e-01 -2.94226e-02
-9.16700e+01 -7.42789e-01 -2.94464e-02
-9.16600e+01 -7.42494e-01 -2.94702e-02
-9.16500e+01 -7.42199e-01 -2.94940e-02
-9.16400e+01 -7.41904e-01 -2.95178e-02
-9.16300e+01 -7.41609e-01 -2.95417e-02
-9.16200e+01 -7.41314e-01 -2.95655e-02
-9.16100e+01 -7.41018e-01 -2.95893e-02
-9.16000e+01 -7.40722e-01 -2.96131e-02
-9.15900e+01 -7.40426e-01 -2.96370e-02
-9.15800e+01 -7.40129e-01 -2.96608e-02
-9.15700e+01 -7.39832e-01 -2.96846e-02
-9.15600e+01 -7.39535e-01 -2.97084e-02
-9.15500e+01 -7.39238e-01 -2.97323e-02
-9.15400e+01 -7.38941e-01 -2.97561e-02
-9.15300e+01 -7.38643e-01 -2.97799e-02
-9.15200e+01 -7.38345e-01 -2.98038e-02
-9.15100e+01 -7.38047e-01 -2.98276e-02
-9.15000e+01 -7.37749e-01 -2.98514e-02
-9.14900e+01 -7.37450e-01 -2.98753e-02
-9.14800e+01 -7.37151e-01 -2.98991e-02
-9.14700e+01 -7.36852e-01 -2.99230e-02
-9.14600e+01 -7.36553e-01 -2.99468e-02
-9.14500e+01 -7.36253e-01 -2.99706e-02
-9.14400e+01 -7.35953e-01 -2.99945e-02
-9.14300e+01 -7.35653e-01 -3.00183e-02
-9.14200e+01 -7.35353e-01 -3.00422e-02
-9.14100e+01 -7.35052e-01 -3.00660e-02
-9.14000e+01 -7.34751e-01 -3.00899e-02
-9.13900e+01 -7.34450e-01 -3.01137e-02
-9.13800e+01 -7.34149e-01 -3.01376e-02
-9.13700e+01 -7.33848e-01 -3.01614e-02
-9.13600e+01 -7.33546e-01 -3.01853e-02
-9.13500e+01 -7.33244e-01 -3.02091e-02
-9.13400e+01 -7.32942e-01 -3.02330e-02
-9.13300e+01 -7.32639e-01 -3.02568e-02
-9.13200e+01 -7.32337e-01 -3.02807e-02
-9.13100e+01 -7.32034e-01 -3.03045e-02
-9.13000e+01 -7.31731e-01 -3.03284e-02
-9.12900e+01 -7.31427e-01 -3.03522e-02
-9.12800e+01 -7.31124e-01 -3.03761e-02
-9.12700e+01 -7.30820e-01 -3.04000e-02
-9.12600e+01 -7.30516e-01 -3.04238e-02
-9.12500e+01 -7.30211e-01 -3.04477e-02
-9.12400e+01 -7.29907e-01 -3.04716e-02
-9.12300e+01 -7.29602e-01 -3.04954e-02
-9.12200e+01 -7.29297e-01 -3.05193e-02
-9.12100e+01 -7.28991e-01 -3.05432e-02
-9.12000e+01 -7.28686e-01 -3.05670e-02
-9.11900e+01 -7.28380e-01 -3.05909e-02
-9.11800e+01 -7.28074e-01 -3.06148e-02
-9.11700e+01 -7.27768e-01 -3.06386e-02
-9.11600e+01 -7.27461e-01 -3.06625e-02
-9.11500e+01 -7.27154e-01 -3.06864e-02
-9.11400e+01 -7.26847e-01 -3.07102e-02
-9.11300e+01 -7.26540e-01 -3.07341e-02
-9.11200e+01 -7.26233e-01 -3.07580e-02
-9.11100e+01 -7.25925e-01 -3.07819e-02
-9.11000e+01 -7.25617e-01 -3.08058e-02
-9.10900e+01 -7.25309e-01 -3.08296e-02
-9.10800e+01 -7.25001e-01 -3.08535e-02
-9.10700e+01 -7.24692e-01 -3.08774e-02
-9.10600e+01 -7.24383e-01 -3.09013e-02
-9.10500e+01 -7.24074e-01 -3.09252e-02
-9.10400e+01 -7.23765e-01 -3.09490e-02
-9.10300e+01 -7.23455e-01 -3.09729e-02
-9.10200e+01 -7.23145e-01 -3.09968e-02
-9.10100e+01 -7.22835e-01 -3.10207e-02
-9.10000e+01 -7.22525e-01 -3.10446e-02
-9.09900e+01 -7.22214e-01 -3.10685e-02
-9.09800e+01 -7.21903e-01 -3.10924e-02
-9.09700e+01 -7.21592e-01 -3.11163e-02
-9.09600e+01 -7.21281e-01 -3.11402e-02
-9.09500e+01 -7.20969e-01 -3.11640e-02
-9.09400e+01 -7.20658e-01 -3.11879e-02
-9.09300e+01 -7.20346e-01 -3.12118e-02
-9.09200e+01 -7.20033e-01 -3.12357e-02
-9.09100e+01 -7.19721e-01 -3.12596e-02
-9.09000e+01 -7.19408e-01 -3.12835e-02
-9.08900e+01 -7.19095e-01 -3.13074e-02
-9.08800e+01 -7.18782e-01 -3.13313e-02
-9.08700e+01 -7.18469e-01 -3.13552e-02
-9.08600e+01 -7.18155e-01 -3.13791e-02
-9.08500e+01 -7.17841e-01 -3.14030e-02
-9.08400e+01 -7.17527e-01 -3.14269e-02
-9.08300e+01 -7.17213e-01 -3.14509e-02
-9.08200e+01 -7.16898e-01 -3.14748e-02
-9.08100e+01 -7.16583e-01 -3.14987e-02
-9.08000e+01 -7.16268e-01 -3.15226e-02
-9.07900e+01 -7.15953e-01 -3.15465e-02
-9.07800e+01 -7.15637e-01 -3.15704e-02
-9.07700e+01 -7.15321e-01 -3.15943e-02
-9.07600e+01 -7.15005e-01 -3.16182e-02
-9.07500e+01 -7.14689e-01 -3.16421e-02
-9.07400e+01 -7.14372e-01 -3.16661e-02
-9.07300e+01 -7.14055e-01 -3.16900e-02
-9.07200e+01 -7.13738e-01 -3.17139e-02
-9.07100e+01 -7.13421e-01 -3.17378e-02
-9.07000e+01 -7.13104e-01 -3.17617e-02
-9.06900e+01 -7.12786e-01 -3.17856e-02
-9.06800e+01 -7.12468e-01 -3.18096e-02
-9.06700e+01 -7.12150e-01 -3.18335e-02
-9.06600e+01 -7.11831e-01 -3.18574e-02
-9.06500e+01 -7.11513e-01 -3.18813e-02
-9.06400e+01 -7.11194e-01 -3.19053e-02
-9.06300e+01 -7.10875e-01 -3.19292e-02
-9.06200e+01 -7.10555e-01 -3.19531e-02
-9.06100e+01 -7.10235e-01 -3.19771e-02
-9.06000e+01 -7.09916e-01 -3.20010e-02
-9.05900e+01 -7.09595e-01 -3.20249e-02
-9.05800e+01 -7.09275e-01 -3.20488e-02
-9.05700e+01 -7.08954e-01 -3.20728e-02
-9.05600e+01 -7.08634e-01 -3.20967e-02
-9.05500e+01 -7.08313e-01 -3.21206e-02
-9.05400e+01 -7.07991e-01 -3.21446e-02
-9.05300e+01 -7.07670e-01 -3.21685e-02
-9.05200e+01 -7.07348e-01 -3.21925e-02
-9.05100e+01 -7.07026e-01 -3.22164e-02
-9.05000e+01 -7.06704e-01 -3.22403e-02
-9.04900e+01 -7.06381e-01 -3.22643e-02
-9.04800e+01 -7.06058e-01 -3.22882e-02
-9.04700e+01 -7.05735e-01 -3.23122e-02
-9.04600e+01 -7.05412e-01 -3.23361e-02
-9.04500e+01 -7.05089e-01 -3.23601e-02
-9.04400e+01 -7.04765e-01 -3.23840e-02
-9.04300e+01 -7.04441e-01 -3.24080e-02
-9.04200e+01 -7.04117e-01 -3.24319e-02
-9.04100e+01 -7.03792e-01 -3.24559e-02
-9.04000e+01 -7.03468e-01 -3.24798e-02
-9.03900e+01 -7.03143e-01 -3.25038e-02
-9.03800e+01 -7.02817e-01 -3.25277e-02
-9.03700e+01 -7.02492e-01 -3.25517e-02
-9.03600e+01 -7.02166e-01 -3.25756e-02
-9.03500e+01 -7.01841e-01 -3.25996e-02
-9.03400e+01 -7.01514e-01 -3.26235e-02
-9.03300e+01 -7.01188e-01 -3.26475e-02
-9.03200e+01 -7.00861e-01 -3.26714e-02
-9.03100e+01 -7.00535e-01 -3.26954e-02
-9.03000e+01 -7.00208e-01 -3.27194e-02
-9.02900e+01 -6.99880e-01 -3.27433e-02
-9.02800e+01 -6.99553e-01 -3.27673e-02
-9.02700e+01 -6.99225e-01 -3.27913e-02
-9.02600e+01 -6.98897e-01 -3.28152e-02
-9.02500e+01 -6.98569e-01 -3.28392e-02
-9.02400e+01 -6.98240e-01 -3.28632e-02
-9.02300e+01 -6.97911e-01 -3.28871e-02
-9.02200e+01 -6.97582e-01 -3.29111e-02
-9.02100e+01 -6.97253e-01 -3.29351e-02
-9.02000e+01 -6.96924e-01 -3.29590e-02
-9.01900e+01 -6.96594e-01 -3.29830e-02
-9.01800e+01 -6.96264e-01 -3.30070e-02
-9.01700e+01 -6.95934e-01 -3.30310e-02
-9.01600e+01 -6.95603e-01 -3.30549e-02
-9.01500e+01 -6.95273e-01 -3.30789e-02
-9.01400e+01 -6.94942e-01 -3.31029e-02
-9.01300e+01 -6.94611e-01 -3.31269e-02
-9.01200e+01 -6.94279e-01 -3.31509e-02
-9.01100e+01 -6.93948e-01 -3.31748e-02
-9.01000e+01 -6.93616e-01 -3.31988e-02
-9.00900e+01 -6.93284e-01 -3.32228e-02
-9.00800e+01 -6.92951e-01 -3.32468e-02
-9.00700e+01 -6.92619e-01 -3.32708e-02
-9.00600e+01 -6.92286e-01 -3.32948e-02
-9.00500e+01 -6.91953e-01 -3.33187e-02
-9.00400e+01 -6.91619e-01 -3.33427e-02
-9.00300e+01 -6.91286e-01 -3.33667e-02
-9.00200e+01 -6.90952e-01 -3.33907e-02
-9.00100e+01 -6.90618e-01 -3.34147e-02
-9.00000e+01 -6.90284e-01 -3.34387e-02
-8.99900e+01 -6.89949e-01 -3.34627e-02
-8.99800e+01 -6.89615e-01 -3.34866e-02
-8.99700e+01 -6.89280e-01 -3.35105e-02
-8.99600e+01 -6.88944e-01 -3.35344e-02
-8.99500e+01 -6.88609e-01 -3.35583e-02
-8.99400e+01 -6.88273e-01 -3.35821e-02
-8.99300e+01 -6.87937e-01 -3.36059e-02
-8.99200e+01 -6.87601e-01 -3.36297e-02
-8.99100e+01 -6.87265e-01 -3.36534e-02
-8.99000e+01 -6.86928e-01 -3.36772e-02
-8.98900e+01 -6.86591e-01 -3.37008e-02
-8.98800e+01 -6.86254e-01 -3.37245e-02
-8.98700e+01 -6.85917e-01 -3.37481e-02
-8.98600e+01 -6.85579e-01 -3.37717e-02
-8.98500e+01 -6.85241e-01 -3.37953e-02
-8.98400e+01 -6.84903e-01 -3.38188e-02
-8.98300e+01 -6.84565e-01 -3.38423e-02
-8.98200e+01 -6.84226e-01 -3.38658e-02
-8.98100e+01 -6.83888e-01 -3.38893e-02
-8.98000e+01 -6.83549e-01 -3.39127e-02
-8.97900e+01 -6.83209e-01 -3.39361e-02
-8.97800e+01 -6.82870e-01 -3.39595e-02
-8.97700e+01 -6.82530e-01 -3.39828e-02
-8.97600e+01 -6.82190e-01 -3.40061e-02
-8.97500e+01 -6.81850e-01 -3.40294e-02
-8.97400e+01 -6.81510e-01 -3.40526e-02
-8.97300e+01 -6.81169e-01 -3.40758e-02
-8.97200e+01 -6.80828e-01 -3.40990e-02
-8.97100e+01 -6.80487e-01 -3.41222e-02
-8.97000e+01 -6.80146e-01 -3.41453e-02
-8.96900e+01 -6.79804e-01 -3.41684e-02
-8.96800e+01 -6.79462e-01 -3.41915e-02
-8.96700e+01 -6.79120e-01 -3.42145e-02
-8.96600e+01 -6.78778e-01 -3.42375e-02
-8.96500e+01 -6.78435e-01 -3.42605e-02
-8.96400e+01 -6.78093e-01 -3.42835e-02
-8.96300e+01 -6.77750e-01 -3.43064e-02
-8.96200e+01 -6.77407e-01 -3.43293e-02
-8.96100e+01 -6.77063e-01 -3.43522e-02
-8.96000e+01 -6.76720e-01 -3.43750e-02
-8.95900e+01 -6.76376e-01 -3.43978e-02
-8.95800e+01 -6.76032e-01 -3.44206e-02
-8.95700e+01 -6.75687e-01 -3.44433e-02
-8.95600e+01 -6.75343e-01 -3.44661e-02
-8.95500e+01 -6.74998e-01 -3.44887e-02
-8.95400e+01 -6.74653e-01 -3.45114e-02
-8.95300e+01 -6.74308e-01 -3.45340e-02
-8.95200e+01 -6.73962e-01 -3.45566e-02
-8.95100e+01 -6.73617e-01 -3.45792e-02
-8.95000e+01 -6.73271e-01 -3.46018e-02
-8.94900e+01 -6.72925e-01 -3.46243e-02
-8.94800e+01 -6.72578e-01 -3.46468e-02
-8.94700e+01 -6.72232e-01 -3.46692e-02
-8.94600e+01 -6.71885e-01 -3.46916e-02
-8.94500e+01 -6.71538e-01 -3.47140e-02
-8.94400e+01 -6.71191e-01 -3.47364e-02
-8.94300e+01 -6.70843e-01 -3.47588e-02
-8.94200e+01 -6.70495e-01 -3.47811e-02
-8.94100e+01 -6.70147e-01 -3.48033e-02
-8.94000e+01 -6.69799e-01 -3.48256e-02
-8.93900e+01 -6.69451e-01 -3.48478e-02
-8.93800e+01 -6.69102e-01 -3.48700e-02
-8.93700e+01 -6.68754e-01 -3.48922e-02
-8.93600e+01 -6.68405e-01 -3.49143e-02
-8.93500e+01 -6.68055e-01 -3.49364e-02
-8.93400e+01 -6.67706e-01 -3.49585e-02
-8.93300e+01 -6.67356e-01 -3.49805e-02
-8.93200e+01 -6.67006e-01 -3.50026e-02
-8.93100e+01 -6.66656e-01 -3.50245e-02
-8.93000e+01 -6.66306e-01 -3.50465e-02
-8.92900e+01 -6.65955e-01 -3.50684e-02
-8.92800e+01 -6.65604e-01 -3.50903e-02
-8.92700e+01 -6.65253e-01 -3.51122e-02
-8.92600e+01 -6.64902e-01 -3.51340e-02
-8.92500e+01 -6.64551e-01 -3.51559e-02
-8.92400e+01 -6.64199e-01 -3.51776e-02
-8.92300e+01 -6.63847e-01 -3.51994e-02
-8.92200e+01 -6.63495e-01 -3.52211e-02
-8.92100e+01 -6.63143e-01 -3.52428e-02
-8.92000e+01 -6.62790e-01 -3.52645e-02
-8.91900e+01 -6.62437e-01 -3.52861e-02
-8.91800e+01 -6.62084e-01 -3.53077e-02
-8.91700e+01 -6.61731e-01 -3.53293e-02
-8.91600e+01 -6.61378e-01 -3.53508e-02
-8.91500e+01 -6.61024e-01 -3.53724e-02
-8.91400e+01 -6.60670e-01 -3.53939e-02
-8.91300e+01 -6.60316e-01 -3.54153e-02
-8.91200e+01 -6.59962e-01 -3.54367e-02
-8.91100e+01 -6.59608e-01 -3.54581e-02
-8.91000e+01 -6.59253e-01 -3.54795e-02
-8.90900e+01 -6.58898e-01 -3.55009e-02
-8.90800e+01 -6.58543e-01 -3.55222e-02
-8.90700e+01 -6.58188e-01 -3.55435e-02
-8.90600e+01 -6.57832e-01 -3.55647e-02
-8.90500e+01 -6.57476e-01 -3.55859e-02
-8.90400e+01 -6.57120e-01 -3.56071e-02
-8.90300e+01 -6.56764e-01 -3.56283e-02
-8.90200e+01 -6.56408e-01 -3.56495e-02
-8.90100e+01 -6.56051e-01 -3.56706e-02
-8.90000e+01 -6.55694e-01 -3.56916e-02
-8.89900e+01 -6.55337e-01 -3.57127e-02
-8.89800e+01 -6.54980e-01 -3.57337e-02
-8.89700e+01 -6.54623e-01 -3.57547e-02
-8.89600e+01 -6.54265e-01 -3.57757e-02
-8.89500e+01 -6.53907e-01 -3.57966e-02
-8.89400e+01 -6.53549e-01 -3.58175e-02
-8.89300e+01 -6.53191e-01 -3.58384e-02
-8.89200e+01 -6.52832e-01 -3.58592e-02
-8.89100e+01 -6.52474e-01 -3.58800e-02
-8.89000e+01 -6.52115e-01 -3.59008e-02
-8.88900e+01 -6.51756e-01 -3.59216e-02
-8.88800e+01 -6.51396e-01 -3.59423e-02
-8.88700e+01 -6.51037e-01 -3.59630e-02
-8.88600e+01 -6.50677e-01 -3.59837e-02
-8.88500e+01 -6.50317e-01 -3.60043e-02
-8.88400e+01 -6.49957e-01 -3.60249e-02
-8.88300e+01 -6.49597e-01 -3.60455e-02
-8.88200e+01 -6.49236e-01 -3.60661e-02
-8.88100e+01 -6.48875e-01 -3.60866e-02
-8.88000e+01 -6.48514e-01 -3.61071e-02
-8.87900e+01 -6.48153e-01 -3.61276e-02
-8.87800e+01 -6.47792e-01 -3.61480e-02
-8.87700e+01 -6.47430e-01 -3.61684e-02
-8.87600e+01 -6.47068e-01 -3.61888e-02
-8.87500e+01 -6.46706e-01 -3.62091e-02
-8.87400e+01 -6.46344e-01 -3.62295e-02
-8.87300e+01 -6.45982e-01 -3.62497e-02
-8.87200e+01 -6.45619e-01 -3.62700e-02
-8.87100e+01 -6.45256e-01 -3.62902e-02
-8.87000e+01 -6.44893e-01 -3.63104e-02
-8.86900e+01 -6.44530e-01 -3.63306e-02
-8.86800e+01 -6.44167e-01 -3.63508e-02
-8.86700e+01 -6.43803e-01 -3.63709e-02
-8.86600e+01 -6.43439e-01 -3.63910e-02
-8.86500e+01 -6.43075e-01 -3.64110e-02
-8.86400e+01 -6.42711e-01 -3.64310e-02
-8.86300e+01 -6.42347e-01 -3.64510e-02
-8.86200e+01 -6.41982e-01 -3.64710e-02
-8.86100e+01 -6.41617e-01 -3.64909e-02
-8.86000e+01 -6.41252e-01 -3.65109e-02
-8.85900e+01 -6.40887e-01 -3.65307e-02
-8.85800e+01 -6.40522e-01 -3.65506e-02
-8.85700e+01 -6.40156e-01 -3.65704e-02
-8.85600e+01 -6.39790e-01 -3.65902e-02
-8.85500e+01 -6.39424e-01 -3.66100e-02
-8.85400e+01 -6.39058e-01 -3.66297e-02
-8.85300e+01 -6.38692e-01 -3.66494e-02
-8.85200e+01 -6.38325e-01 -3.66691e-02
-8.85100e+01 -6.37958e-01 -3.66887e-02
-8.85000e+01 -6.37591e-01 -3.67083e-02
-8.84900e+01 -6.37224e-01 -3.67279e-02
-8.84800e+01 -6.36857e-01 -3.67475e-02
-8.84700e+01 -6.36489e-01 -3.67670e-02
-8.84600e+01 -6.36121e-01 -3.67865e-02
-8.84500e+01 -6.35753e-01 -3.68060e-02
-8.84400e+01 -6.35385e-01 -3.68254e-02
-8.84300e+01 -6.35017e-01 -3.68448e-02
-8.84200e+01 -6.34648e-01 -3.68642e-02
-8.84100e+01 -6.34280e-01 -3.68836e-02
-8.84000e+01 -6.33911e-01 -3.69029e-02
-8.83900e+01 -6.33542e-01 -3.69222e-02
-8.83800e+01 -6.33172e-01 -3.69415e-02
-8.83700e+01 -6.32803e-01 -3.69607e-02
-8.83600e+01 -6.32433e-01 -3.69799e-02
-8.83500e+01 -6.32063e-01 -3.69991e-02
-8.83400e+01 -6.31693e-01 -3.70182e-02
-8.83300e+01 -6.31323e-01 -3.70373e-02
-8.83200e+01 -6.30952e-01 -3.70564e-02
-8.83100e+01 -6.30582e-01 -3.70755e-02
-8.83000e+01 -6.30211e-01 -3.70945e-02
-8.82900e+01 -6.29840e-01 -3.71135e-02
-8.82800e+01 -6.29469e-01 -3.71325e-02
-8.82700e+01 -6.29097e-01 -3.71514e-02
-8.82600e+01 -6.28725e-01 -3.71704e-02
-8.82500e+01 -6.28354e-01 -3.71892e-02
-8.82400e+01 -6.27982e-01 -3.72081e-02
-8.82300e+01 -6.27610e-01 -3.72269e-02
-8.82200e+01 -6.27237e-01 -3.72457e-02
-8.82100e+01 -6.26865e-01 -3.72645e-02
-8.82000e+01 -6.26492e-01 -3.72832e-02
-8.81900e+01 -6.26119e-01 -3.73019e-02
-8.81800e+01 -6.25746e-01 -3.73206e-02
-8.81700e+01 -6.25373e-01 -3.73393e-02
-8.81600e+01 -6.24999e-01 -3.73579e-02
-8.81500e+01 -6.24625e-01 -3.73765e-02
-8.81400e+01 -6.24252e-01 -3.73950e-02
-8.81300e+01 -6.23877e-01 -3.74136e-02
-8.81200e+01 -6.23503e-01 -3.74321e-02
-8.81100e+01 -6.23129e-01 -3.74506e-02
-8.81000e+01 -6.22754e-01 -3.74690e-02
-8.80900e+01 -6.22379e-01 -3.74874e-02
-8.80800e+01 -6.22004e-01 -3.75058e-02
-8.80700e+01 -6.21629e-01 -3.75242e-02
-8.80600e+01 -6.21254e-01 -3.75425e-02
-8.80500e+01 -6.20878e-01 -3.75608e-02
-8.80400e+01 -6.20503e-01 -3.75791e-02
-8.80300e+01 -6.20127e-01 -3.75973e-02
-8.80200e+01 -6.19751e-01 -3.76155e-02
-8.80100e+01 -6.19375e-01 -3.76337e-02
-8.80000e+01 -6.18998e-01 -3.76518e-02
-8.79900e+01 -6.18622e-01 -3.76700e-02
-8.79800e+01 -6.18245e-01 -3.76881e-02
-8.79700e+01 -6.17868e-01 -3.77061e-02
-8.79600e+01 -6.17491e-01 -3.77242e-02
-8.79500e+01 -6.17113e-01 -3.77422e-02
-8.79400e+01 -6.16736e-01 -3.77602e-02
-8.79300e+01 -6.16358e-01 -3.77781e-02
-8.79200e+01 -6.15980e-01 -3.77960e-02
-8.79100e+01 -6.15602e-01 -3.78139e-02
-8.79000e+01 -6.15224e-01 -3.78318e-02
-8.78900e+01 -6.14846e-01 -3.78496e-02
-8.78800e+01 -6.14467e-01 -3.78674e-02
-8.78700e+01 -6.14088e-01 -3.78852e-02
-8.78600e+01 -6.13709e-01 -3.79029e-02
-8.78500e+01 -6.13330e-01 -3.79206e-02
-8.78400e+01 -6.12951e-01 -3.79383e-02
-8.78300e+01 -6.12571e-01 -3.79560e-02
-8.78200e+01 -6.12192e-01 -3.79736e-02
-8.78100e+01 -6.11812e-01 -3.79912e-02
-8.78000e+01 -6.11432e-01 -3.80088e-02
-8.77900e+01 -6.11052e-01 -3.80263e-02
-8.77800e+01 -6.10671e-01 -3.80438e-02
-8.77700e+01 -6.10291e-01 -3.80613e-02
-8.77600e+01 -6.09910e-01 -3.80787e-02
-8.77500e+01 -6.09529e-01 -3.80962e-02
-8.77400e+01 -6.09148e-01 -3.81136e-02
-8.77300e+01 -6.08767e-01 -3.81309e-02
-8.77200e+01 -6.08386e-01 -3.81482e-02
-8.77100e+01 -6.08004e-01 -3.81656e-02
-8.77000e+01 -6.07622e-01 -3.81828e-02
-8.76900e+01 -6.07240e-01 -3.82001e-02
-8.76800e+01 -6.06858e-01 -3.82173e-02
-8.76700e+01 -6.06476e-01 -3.82345e-02
-8.76600e+01 -6.06094e-01 -3.82516e-02
-8.76500e+01 -6.05711e-01 -3.82688e-02
-8.76400e+01 -6.05328e-01 -3.82859e-02
-8.76300e+01 -6.04945e-01 -3.83029e-02
-8.76200e+01 -6.04562e-01 -3.83200e-02
-8.76100e+01 -6.04179e-01 -3.83370e-02
-8.76000e+01 -6.03795e-01 -3.83540e-02
-8.75900e+01 -6.03412e-01 -3.83709e-02
-8.75800e+01 -6.03028e-01 -3.83878e-02
-8.75700e+01 -6.02644e-01 -3.84047e-02
-8.75600e+01 -6.02260e-01 -3.84216e-02
-8.75500e+01 -6.01876e-01 -3.84384e-02
-8.75400e+01 -6.01491e-01 -3.84552e-02
-8.75300e+01 -6.01107e-01 -3.84720e-02
-8.75200e+01 -6.00722e-01 -3.84888e-02
-8.75100e+01 -6.00337e-01 -3.85055e-02
-8.75000e+01 -5.99952e-01 -3.85222e-02
-8.74900e+01 -5.99566e-01 -3.85388e-02
-8.74800e+01 -5.99181e-01 -3.85555e-02
-8.74700e+01 -5.98795e-01 -3.85721e-02
-8.74600e+01 -5.98409e-01 -3.85886e-02
-8.74500e+01 -5.98023e-01 -3.86052e-02
-8.74400e+01 -5.97637e-01 -3.86217e-02
-8.74300e+01 -5.97251e-01 -3.86382e-02
-8.74200e+01 -5.96865e-01 -3.86546e-02
-8.74100e+01 -5.96478e-01 -3.86711e-02
-8.74000e+01 -5.96091e-01 -3.86875e-02
-8.73900e+01 -5.95704e-01 -3.87038e-02
-8.73800e+01 -5.95317e-01 -3.87202e-02
-8.73700e+01 -5.94930e-01 -3.87365e-02
-8.73600e+01 -5.94542e-01 -3.87528e-02
-8.73500e+01 -5.94155e-01 -3.87690e-02
-8.73400e+01 -5.93767e-01 -3.87852e-02
-8.73300e+01 -5.93379e-01 -3.88014e-02
-8.73200e+01 -5.92991e-01 -3.88176e-02
-8.73100e+01 -5.92603e-01 -3.88337e-02
-8.73000e+01 -5.92214e-01 -3.88498e-02
-8.72900e+01 -5.91826e-01 -3.88659e-02
-8.72800e+01 -5.91437e-01 -3.88819e-02
-8.72700e+01 -5.91048e-01 -3.88979e-02
-8.72600e+01 -5.90659e-01 -3.89139e-02
-8.72500e+01 -5.90270e-01 -3.89299e-02
-8.72400e+01 -5.89880e-01 -3.89458e-02
-8.72300e+01 -5.89491e-01 -3.89617e-02
-8.72200e+01 -5.89101e-01 -3.89776e-02
-8.72100e+01 -5.88711e-01 -3.89934e-02
-8.72000e+01 -5.88321e-01 -3.90092e-02
-8.71900e+01 -5.87931e-01 -3.90250e-02
-8.71800e+01 -5.87541e-01 -3.90408e-02
-8.71700e+01 -5.87150e-01 -3.90565e-02
-8.71600e+01 -5.86760e-01 -3.90722e-02
-8.71500e+01 -5.86369e-01 -3.90879e-02
-8.71400e+01 -5.85978e-01 -3.91035e-02
-8.71300e+01 -5.85587e-01 -3.91191e-02
-8.71200e+01 -5.85195e-01 -3.91347e-02
-8.71100e+01 -5.84804e-01 -3.91502e-02
-8.71000e+01 -5.84412e-01 -3.91657e-02
-8.70900e+01 -5.84021e-01 -3.91812e-02
-8.70800e+01 -5.83629e-01 -3.91967e-02
-8.70700e+01 -5.83237e-01 -3.92121e-02
-8.70600e+01 -5.82845e-01 -3.92275e-02
-8.70500e+01 -5.82452e-01 -3.92429e-02
-8.70400e+01 -5.82060e-01 -3.92582e-02
-8.70300e+01 -5.81667e-01 -3.92736e-02
-8.70200e+01 -5.81274e-01 -3.92888e-02
-8.70100e+01 -5.80881e-01 -3.93041e-02
-8.70000e+01 -5.80488e-01 -3.93193e-02
-8.69900e+01 -5.80095e-01 -3.93345e-02
-8.69800e+01 -5.79701e-01 -3.93497e-02
-8.69700e+01 -5.79308e-01 -3.93648e-02
-8.69600e+01 -5.78914e-01 -3.93799e-02
-8.69500e+01 -5.78520e-01 -3.93950e-02
-8.69400e+01 -5.78126e-01 -3.94101e-02
-8.69300e+01 -5.77732e-01 -3.94251e-02
-8.69200e+01 -5.77338e-01 -3.94401e-02
-8.69100e+01 -5.76943e-01 -3.94550e-02
-8.69000e+01 -5.76549e-01 -3.94700e-02
-8.68900e+01 -5.76154e-01 -3.94849e-02
-8.68800e+01 -5.75759e-01 -3.94997e-02
-8.68700e+01 -5.75364e-01 -3.95146e-02
-8.68600e+01 -5.74969e-01 -3.95294e-02
-8.68500e+01 -5.74573e-01 -3.95442e-02
-8.68400e+01 -5.74178e-01 -3.95589e-02
-8.68300e+01 -5.73782e-01 -3.95737e-02
-8.68200e+01 -5.73386e-01 -3.95884e-02
-8.68100e+01 -5.72990e-01 -3.96030e-02
-8.68000e+01 -5.72594e-01 -3.96177e-02
-8.67900e+01 -5.72198e-01 -3.96323e-02
-8.67800e+01 -5.71802e-01 -3.96469e-02
-8.67700e+01 -5.71405e-01 -3.96614e-02
-8.67600e+01 -5.71008e-01 -3.96759e-02
-8.67500e+01 -5.70612e-01 -3.96904e-02
-8.67400e+01 -5.70215e-01 -3.97049e-02
-8.67300e+01 -5.69817e-01 -3.97193e-02
-8.67200e+01 -5.69420e-01 -3.97337e-02
-8.67100e+01 -5.69023e-01 -3.97481e-02
-8.67000e+01 -5.68625e-01 -3.97625e-02
-8.66900e+01 -5.68228e-01 -3.97768e-02
-8.66800e+01 -5.67830e-01 -3.97911e-02
-8.66700e+01 -5.67432e-01 -3.98053e-02
-8.66600e+01 -5.67034e-01 -3.98196e-02
-8.66500e+01 -5.66635e-01 -3.98338e-02
-8.66400e+01 -5.66237e-01 -3.98479e-02
-8.66300e+01 -5.65838e-01 -3.98621e-02
-8.66200e+01 -5.65440e-01 -3.98762e-02
-8.66100e+01 -5.65041e-01 -3.98903e-02
-8.66000e+01 -5.64642e-01 -3.99043e-02
-8.65900e+01 -5.64243e-01 -3.99184e-02
-8.65800e+01 -5.63844e-01 -3.99324e-02
-8.65700e+01 -5.63444e-01 -3.99463e-02
-8.65600e+01 -5.63045e-01 -3.99603e-02
-8.65500e+01 -5.62645e-01 -3.99742e-02
-8.65400e+01 -5.62245e-01 -3.99880e-02
-8.65300e+01 -5.61845e-01 -4.00019e-02
-8.65200e+01 -5.61445e-01 -4.00157e-02
-8.65100e+01 -5.61045e-01 -4.00295e-02
-8.65000e+01 -5.60644e-01 -4.00433e-02
-8.64900e+01 -5.60244e-01 -4.00570e-02
-8.64800e+01 -5.59843e-01 -4.00707e-02
-8.64700e+01 -5.59443e-01 -4.00844e-02
-8.64600e+01 -5.59042e-01 -4.00980e-02
-8.64500e+01 -5.58641e-01 -4.01116e-02
-8.64400e+01 -5.58239e-01 -4.01252e-02
-8.64300e+01 -5.57838e-01 -4.01388e-02
-8.64200e+01 -5.57437e-01 -4.01523e-02
-8.64100e+01 -5.57035e-01 -4.01658e-02
-8.64000e+01 -5.56633e-01 -4.01793e-02
-8.63900e+01 -5.56231e-01 -4.01927e-02
-8.63800e+01 -5.55829e-01 -4.02061e-02
-8.63700e+01 -5.55427e-01 -4.02195e-02
-8.63600e+01 -5.55025e-01 -4.02329e-02
-8.63500e+01 -5.54623e-01 -4.02462e-02
-8.63400e+01 -5.54220e-01 -4.02595e-02
-8.63300e+01 -5.53818e-01 -4.02727e-02
-8.63200e+01 -5.53415e-01 -4.02860e-02
-8.63100e+01 -5.53012e-01 -4.02992e-02
-8.63000e+01 -5.52609e-01 -4.03124e-02
-8.62900e+01 -5.52206e-01 -4.03255e-02
-8.62800e+01 -5.51802e-01 -4.03386e-02
-8.62700e+01 -5.51399e-01 -4.03517e-02
-8.62600e+01 -5.50995e-01 -4.03648e-02
-8.62500e+01 -5.50591e-01 -4.03778e-02
-8.62400e+01 -5.50188e-01 -4.03908e-02
-8.62300e+01 -5.49784e-01 -4.04038e-02
-8.62200e+01 -5.49380e-01 -4.04167e-02
-8.62100e+01 -5.48975e-01 -4.04296e-02
-8.62000e+01 -5.48571e-01 -4.04425e-02
-8.61900e+01 -5.48166e-01 -4.04554e-02
-8.61800e+01 -5.47762e-01 -4.04682e-02
-8.61700e+01 -5.47357e-01 -4.04810e-02
-8.61600e+01 -5.46952e-01 -4.04938e-02
-8.61500e+01 -5.46547e-01 -4.05065e-02
-8.61400e+01 -5.46142e-01 -4.05192e-02
-8.61300e+01 -5.45737e-01 -4.05319e-02
-8.61200e+01 -5.45331e-01 -4.05445e-02
-8.61100e+01 -5.44926e-01 -4.05571e-02
-8.61000e+01 -5.44520e-01 -4.05697e-02
-8.60900e+01 -5.44115e-01 -4.05823e-02
-8.60800e+01 -5.43709e-01 -4.05948e-02
-8.60700e+01 -5.43303e-01 -4.06073e-02
-8.60600e+01 -5.42897e-01 -4.06198e-02
-8.60500e+01 -5.42490e-01 -4.06323e-02
-8.60400e+01 -5.42084e-01 -4.06447e-02
-8.60300e+01 -5.41677e-01 -4.06571e-02
-8.60200e+01 -5.41271e-01 -4.06694e-02
-8.60100e+01 -5.40864e-01 -4.06817e-02
-8.60000e+01 -5.40457e-01 -4.06940e-02
-8.59900e+01 -5.40050e-01 -4.07063e-02
-8.59800e+01 -5.39643e-01 -4.07185e-02
-8.59700e+01 -5.39236e-01 -4.07308e-02
-8.59600e+01 -5.38828e-01 -4.07429e-02
-8.59500e+01 -5.38421e-01 -4.07551e-02
-8.59400e+01 -5.38013e-01 -4.07672e-02
-8.59300e+01 -5.37606e-01 -4.07793e-02
-8.59200e+01 -5.37198e-01 -4.07914e-02
-8.59100e+01 -5.36790e-01 -4.08034e-02
-8.59000e+01 -5.36382e-01 -4.08154e-02
-8.58900e+01 -5.35973e-01 -4.08274e-02
-8.58800e+01 -5.35565e-01 -4.08393e-02
-8.58700e+01 -5.35157e-01 -4.08513e-02
-8.58600e+01 -5.34748e-01 -4.08631e-02
-8.58500e+01 -5.34339e-01 -4.08750e-02
-8.58400e+01 -5.33931e-01 -4.08868e-02
-8.58300e+01 -5.33522e-01 -4.08986e-02
-8.58200e+01 -5.33113e-01 -4.09104e-02
-8.58100e+01 -5.32703e-01 -4.09221e-02
-8.58000e+01 -5.32294e-01 -4.09339e-02
-8.57900e+01 -5.31885e-01 -4.09455e-02
-8.57800e+01 -5.31475e-01 -4.09572e-02
-8.57700e+01 -5.31066e-01 -4.09688e-02
-8.57600e+01 -5.30656e-01 -4.09804e-02
-8.57500e+01 -5.30246e-01 -4.09920e-02
-8.57400e+01 -5.29836e-01 -4.10035e-02
-8.57300e+01 -5.29426e-01 -4.10150e-02
-8.57200e+01 -5.29016e-01 -4.10265e-02
-8.57100e+01 -5.28605e-01 -4.10380e-02
-8.57000e+01 -5.28195e-01 -4.10494e-02
-8.56900e+01 -5.27784e-01 -4.10608e-02
-8.56800e+01 -5.27374e-01 -4.10721e-02
-8.56700e+01 -5.26963e-01 -4.10835e-02
-8.56600e+01 -5.26552e-01 -4.10948e-02
-8.56500e+01 -5.26141e-01 -4.11060e-02
-8.56400e+01 -5.25730e-01 -4.11173e-02
-8.56300e+01 -5.25319e-01 -4.11285e-02
-8.56200e+01 -5.24907e-01 -4.11397e-02
-8.56100e+01 -5.24496e-01 -4.11508e-02
-8.56000e+01 -5.24084e-01 -4.11620e-02
-8.55900e+01 -5.23673e-01 -4.11731e-02
-8.55800e+01 -5.23261e-01 -4.11841e-02
-8.55700e+01 -5.22849e-01 -4.11952e-02
-8.55600e+01 -5.22437e-01 -4.12062e-02
-8.55500e+01 -5.22025e-01 -4.12172e-02
-8.55400e+01 -5.21613e-01 -4.12281e-02
-8.55300e+01 -5.21200e-01 -4.12390e-02
-8.55200e+01 -5.20788e-01 -4.12499e-02
-8.55100e+01 -5.20375e-01 -4.12608e-02
-8.55000e+01 -5.19963e-01 -4.12716e-02
-8.54900e+01 -5.19550e-01 -4.12824e-02
-8.54800e+01 -5.19137e-01 -4.12932e-02
-8.54700e+01 -5.18724e-01 -4.13040e-02
-8.54600e+01 -5.18311e-01 -4.13147e-02
-8.54500e+01 -5.17898e-01 -4.13254e-02
-8.54400e+01 -5.17484e-01 -4.13360e-02
-8.54300e+01 -5.17071e-01 -4.13466e-02
-8.54200e+01 -5.16657e-01 -4.13572e-02
-8.54100e+01 -5.16244e-01 -4.13678e-02
-8.54000e+01 -5.15830e-01 -4.13784e-02
-8.53900e+01 -5.15416e-01 -4.13889e-02
-8.53800e+01 -5.15002e-01 -4.13994e-02
-8.53700e+01 -5.14588e-01 -4.14098e-02
-8.53600e+01 -5.14174e-01 -4.14202e-02
-8.53500e+01 -5.13760e-01 -4.14306e-02
-8.53400e+01 -5.13346e-01 -4.14410e-02
-8.53300e+01 -5.12931e-01 -4.14513e-02
-8.53200e+01 -5.12517e-01 -4.14616e-02
-8.53100e+01 -5.12102e-01 -4.14719e-02
-8.53000e+01 -5.11687e-01 -4.14822e-02
-8.52900e+01 -5.11272e-01 -4.14924e-02
-8.52800e+01 -5.10857e-01 -4.15026e-02
-8.52700e+01 -5.10442e-01 -4.15127e-02
-8.52600e+01 -5.10027e-01 -4.15229e-02
-8.52500e+01 -5.09612e-01 -4.15330e-02
-8.52400e+01 -5.09196e-01 -4.15430e-02
-8.52300e+01 -5.08781e-01 -4.15531e-02
-8.52200e+01 -5.08365e-01 -4.15631e-02
-8.52100e+01 -5.07950e-01 -4.15731e-02
-8.52000e+01 -5.07534e-01 -4.15830e-02
-8.51900e+01 -5.07118e-01 -4.15930e-02
-8.51800e+01 -5.06702e-01 -4.16029e-02
-8.51700e+01 -5.06286e-01 -4.16127e-02
-8.51600e+01 -5.05870e-01 -4.16226e-02
-8.51500e+01 -5.05453e-01 -4.16324e-02
-8.51400e+01 -5.05037e-01 -4.16422e-02
-8.51300e+01 -5.04621e-01 -4.16519e-02
-8.51200e+01 -5.04204e-01 -4.16616e-02
-8.51100e+01 -5.03787e-01 -4.16713e-02
-8.51000e+01 -5.03371e-01 -4.16810e-02
-8.50900e+01 -5.02954e-01 -4.16906e-02
-8.50800e+01 -5.02537e-01 -4.17002e-02
-8.50700e+01 -5.02120e-01 -4.17098e-02
-8.50600e+01 -5.01703e-01 -4.17194e-02
-8.50500e+01 -5.01285e-01 -4.17289e-02
-8.50400e+01 -5.00868e-01 -4.17384e-02
-8.50300e+01 -5.00451e-01 -4.17478e-02
-8.50200e+01 -5.00033e-01 -4.17573e-02
-8.50100e+01 -4.99615e-01 -4.17667e-02
-8.50000e+01 -4.99198e-01 -4.17760e-02
-8.49900e+01 -4.98780e-01 -4.17854e-02
-8.49800e+01 -4.98362e-01 -4.17947e-02
-8.49700e+01 -4.97944e-01 -4.18040e-02
-8.49600e+01 -4.97526e-01 -4.18132e-02
-8.49500e+01 -4.97108e-01 -4.18224e-02
-8.49400e+01 -4.96689e-01 -4.18316e-02
-8.49300e+01 -4.96271e-01 -4.18408e-02
-8.49200e+01 -4.95853e-01 -4.18499e-02
-8.49100e+01 -4.95434e-01 -4.18590e-02
-8.49000e+01 -4.95015e-01 -4.18681e-02
-8.48900e+01 -4.94597e-01 -4.18772e-02
-8.48800e+01 -4.94178e-01 -4.18862e-02
-8.48700e+01 -4.93759e-01 -4.18952e-02
-8.48600e+01 -4.93340e-01 -4.19041e-02
-8.48500e+01 -4.92921e-01 -4.19131e-02
-8.48400e+01 -4.92502e-01 -4.19220e-02
-8.48300e+01 -4.92082e-01 -4.19308e-02
-8.48200e+01 -4.91663e-01 -4.19397e-02
-8.48100e+01 -4.91244e-01 -4.19485e-02
-8.48000e+01 -4.90824e-01 -4.19573e-02
-8.47900e+01 -4.90405e-01 -4.19660e-02
-8.47800e+01 -4.89985e-01 -4.19748e-02
-8.47700e+01 -4.89565e-01 -4.19835e-02
-8.47600e+01 -4.89145e-01 -4.19921e-02
-8.47500e+01 -4.88725e-01 -4.20008e-02
-8.47400e+01 -4.88305e-01 -4.20094e-02
-8.47300e+01 -4.87885e-01 -4.20180e-02
-8.47200e+01 -4.87465e-01 -4.20265e-02
-8.47100e+01 -4.87044e-01 -4.20350e-02
-8.47000e+01 -4.86624e-01 -4.20435e-02
-8.46900e+01 -4.86204e-01 -4.20520e-02
-8.46800e+01 -4.85783e-01 -4.20604e-02
-8.46700e+01 -4.85362e-01 -4.20688e-02
-8.46600e+01 -4.84942e-01 -4.20772e-02
-8.46500e+01 -4.84521e-01 -4.20856e-02
-8.46400e+01 -4.84100e-01 -4.20939e-02
-8.46300e+01 -4.83679e-01 -4.21022e-02
-8.46200e+01 -4.83258e-01 -4.21104e-02
-8.46100e+01 -4.82837e-01 -4.21186e-02
-8.46000e+01 -4.82416e-01 -4.21268e-02
-8.45900e+01 -4.81994e-01 -4.21350e-02
-8.45800e+01 -4.81573e-01 -4.21432e-02
-8.45700e+01 -4.81151e-01 -4.21513e-02
-8.45600e+01 -4.80730e-01 -4.21594e-02
-8.45500e+01 -4.80308e-01 -4.21674e-02
-8.45400e+01 -4.79886e-01 -4.21754e-02
-8.45300e+01 -4.79465e-01 -4.21834e-02
-8.45200e+01 -4.79043e-01 -4.21914e-02
-8.45100e+01 -4.78621e-01 -4.21993e-02
-8.45000e+01 -4.78199e-01 -4.22072e-02
-8.44900e+01 -4.77777e-01 -4.22151e-02
-8.44800e+01 -4.77355e-01 -4.22230e-02
-8.44700e+01 -4.76932e-01 -4.22308e-02
-8.44600e+01 -4.76510e-01 -4.22386e-02
-8.44500e+01 -4.76087e-01 -4.22463e-02
-8.44400e+01 -4.75665e-01 -4.22541e-02
-8.44300e+01 -4.75242e-01 -4.22618e-02
-8.44200e+01 -4.74820e-01 -4.22694e-02
-8.44100e+01 -4.74397e-01 -4.22771e-02
-8.44000e+01 -4.73974e-01 -4.22847e-02
-8.43900e+01 -4.73551e-01 -4.22923e-02
-8.43800e+01 -4.73128e-01 -4.22998e-02
-8.43700e+01 -4.72705e-01 -4.23074e-02
-8.43600e+01 -4.72282e-01 -4.23149e-02
-8.43500e+01 -4.71859e-01 -4.23223e-02
-8.43400e+01 -4.71436e-01 -4.23298e-02
-8.43300e+01 -4.71012e-01 -4.23372e-02
-8.43200e+01 -4.70589e-01 -4.23446e-02
-8.43100e+01 -4.70166e-01 -4.23519e-02
-8.43000e+01 -4.69742e-01 -4.23592e-02
-8.42900e+01 -4.69318e-01 -4.23665e-02
-8.42800e+01 -4.68895e-01 -4.23738e-02
-8.42700e+01 -4.68471e-01 -4.23810e-02
-8.42600e+01 -4.68047e-01 -4.23882e-02
-8.42500e+01 -4.67623e-01 -4.23954e-02
-8.42400e+01 -4.67199e-01 -4.24025e-02
-8.42300e+01 -4.66775e-01 -4.24097e-02
-8.42200e+01 -4.66351e-01 -4.24167e-02
-8.42100e+01 -4.65927e-01 -4.24238e-02
-8.42000e+01 -4.65502e-01 -4.24308e-02
-8.41900e+01 -4.65078e-01 -4.24378e-02
-8.41800e+01 -4.64654e-01 -4.24448e-02
-8.41700e+01 -4.64229e-01 -4.24517e-02
-8.41600e+01 -4.63805e-01 -4.24587e-02
-8.41500e+01 -4.63380e-01 -4.24655e-02
-8.41400e+01 -4.62955e-01 -4.24724e-02
-8.41300e+01 -4.62531e-01 -4.24792e-02
-8.41200e+01 -4.62106e-01 -4.24860e-02
-8.41100e+01 -4.61681e-01 -4.24928e-02
-8.41000e+01 -4.61256e-01 -4.24995e-02
-8.40900e+01 -4.60831e-01 -4.25062e-02
-8.40800e+01 -4.60406e-01 -4.25129e-02
-8.40700e+01 -4.59981e-01 -4.25195e-02
-8.40600e+01 -4.59555e-01 -4.25262e-02
-8.40500e+01 -4.59130e-01 -4.25328e-02
-8.40400e+01 -4.58705e-01 -4.25393e-02
-8.40300e+01 -4.58279e-01 -4.25458e-02
-8.40200e+01 -4.57854e-01 -4.25523e-02
-8.40100e+01 -4.57428e-01 -4.25588e-02
-8.40000e+01 -4.57003e-01 -4.25653e-02
-8.39900e+01 -4.56577e-01 -4.25717e-02
-8.39800e+01 -4.56151e-01 -4.25781e-02
-8.39700e+01 -4.55725e-01 -4.25844e-02
-8.39600e+01 -4.55300e-01 -4.25907e-02
-8.39500e+01 -4.54874e-01 -4.25970e-02
-8.39400e+01 -4.54448e-01 -4.26033e-02
-8.39300e+01 -4.54022e-01 -4.26095e-02
-8.39200e+01 -4.53595e-01 -4.26158e-02
-8.39100e+01 -4.53169e-01 -4.26219e-02
-8.39000e+01 -4.52743e-01 -4.26281e-02
-8.38900e+01 -4.52317e-01 -4.26342e-02
-8.38800e+01 -4.51890e-01 -4.26403e-02
-8.38700e+01 -4.51464e-01 -4.26464e-02
-8.38600e+01 -4.51037e-01 -4.26524e-02
-8.38500e+01 -4.50611e-01 -4.26584e-02
-8.38400e+01 -4.50184e-01 -4.26644e-02
-8.38300e+01 -4.49758e-01 -4.26703e-02
-8.38200e+01 -4.49331e-01 -4.26762e-02
-8.38100e+01 -4.48904e-01 -4.26821e-02
-8.38000e+01 -4.48477e-01 -4.26880e-02
-8.37900e+01 -4.48050e-01 -4.26938e-02
-8.37800e+01 -4.47623e-01 -4.26996e-02
-8.37700e+01 -4.47196e-01 -4.27054e-02
-8.37600e+01 -4.46769e-01 -4.27111e-02
-8.37500e+01 -4.46342e-01 -4.27168e-02
-8.37400e+01 -4.45915e-01 -4.27225e-02
-8.37300e+01 -4.45488e-01 -4.27282e-02
-8.37200e+01 -4.45060e-01 -4.27338e-02
-8.37100e+01 -4.44633e-01 -4.27394e-02
-8.37000e+01 -4.44205e-01 -4.27450e-02
-8.36900e+01 -4.43778e-01 -4.27505e-02
-8.36800e+01 -4.43350e-01 -4.27560e-02
-8.36700e+01 -4.42923e-01 -4.27615e-02
-8.36600e+01 -4.42495e-01 -4.27669e-02
-8.36500e+01 -4.42068e-01 -4.27723e-02
-8.36400e+01 -4.41640e-01 -4.27777e-02
-8.36300e+01 -4.41212e-01 -4.27831e-02
-8.36200e+01 -4.40784e-01 -4.27884e-02
-8.36100e+01 -4.40356e-01 -4.27937e-02
-8.36000e+01 -4.39928e-01 -4.27990e-02
-8.35900e+01 -4.39500e-01 -4.28042e-02
-8.35800e+01 -4.39072e-01 -4.28094e-02
-8.35700e+01 -4.38644e-01 -4.28146e-02
-8.35600e+01 -4.38216e-01 -4.28198e-02
-8.35500e+01 -4.37788e-01 -4.28249e-02
-8.35400e+01 -4.37359e-01 -4.28300e-02
-8.35300e+01 -4.36931e-01 -4.28351e-02
-8.35200e+01 -4.36503e-01 -4.28401e-02
-8.35100e+01 -4.36074e-01 -4.28451e-02
-8.35000e+01 -4.35646e-01 -4.28501e-02
-8.34900e+01 -4.35217e-01 -4.28551e-02
-8.34800e+01 -4.34789e-01 -4.28600e-02
-8.34700e+01 -4.34360e-01 -4.28649e-02
-8.34600e+01 -4.33931e-01 -4.28697e-02
-8.34500e+01 -4.33503e-01 -4.28746e-02
-8.34400e+01 -4.33074e-01 -4.28794e-02
-8.34300e+01 -4.32645e-01 -4.28841e-02
-8.34200e+01 -4.32216e-01 -4.28889e-02
-8.34100e+01 -4.31787e-01 -4.28936e-02
-8.34000e+01 -4.31358e-01 -4.28983e-02
-8.33900e+01 -4.30929e-01 -4.29029e-02
-8.33800e+01 -4.30500e-01 -4.29076e-02
-8.33700e+01 -4.30071e-01 -4.29122e-02
-8.33600e+01 -4.29642e-01 -4.29167e-02
-8.33500e+01 -4.29213e-01 -4.29213e-02
-8.33400e+01 -4.28784e-01 -4.29258e-02
-8.33300e+01 -4.28354e-01 -4.29303e-02
-8.33200e+01 -4.27925e-01 -4.29347e-02
-8.33100e+01 -4.27496e-01 -4.29392e-02
-8.33000e+01 -4.27066e-01 -4.29436e-02
-8.32900e+01 -4.26637e-01 -4.29479e-02
-8.32800e+01 -4.26207e-01 -4.29523e-02
-8.32700e+01 -4.25778e-01 -4.29566e-02
-8.32600e+01 -4.25348e-01 -4.29608e-02
-8.32500e+01 -4.24918e-01 -4.29651e-02
-8.32400e+01 -4.24489e-01 -4.29693e-02
-8.32300e+01 -4.24059e-01 -4.29735e-02
-8.32200e+01 -4.23629e-01 -4.29777e-02
-8.32100e+01 -4.23200e-01 -4.29818e-02
-8.32000e+01 -4.22770e-01 -4.29859e-02
-8.31900e+01 -4.22340e-01 -4.29900e-02
-8.31800e+01 -4.21910e-01 -4.29940e-02
-8.31700e+01 -4.21480e-01 -4.29980e-02
-8.31600e+01 -4.21050e-01 -4.30020e-02
-8.31500e+01 -4.20620e-01 -4.30060e-02
-8.31400e+01 -4.20190e-01 -4.30099e-02
-8.31300e+01 -4.19760e-01 -4.30138e-02
-8.31200e+01 -4.19330e-01 -4.30176e-02
-8.31100e+01 -4.18899e-01 -4.30215e-02
-8.31000e+01 -4.18469e-01 -4.30253e-02
-8.30900e+01 -4.18039e-01 -4.30291e-02
-8.30800e+01 -4.17609e-01 -4.30328e-02
-8.30700e+01 -4.17178e-01 -4.30365e-02
-8.30600e+01 -4.16748e-01 -4.30402e-02
-8.30500e+01 -4.16317e-01 -4.30439e-02
-8.30400e+01 -4.15887e-01 -4.30475e-02
-8.30300e+01 -4.15456e-01 -4.30511e-02
-8.30200e+01 -4.15026e-01 -4.30547e-02
-8.30100e+01 -4.14595e-01 -4.30582e-02
-8.30000e+01 -4.14165e-01 -4.30618e-02
-8.29900e+01 -4.13734e-01 -4.30652e-02
-8.29800e+01 -4.13303e-01 -4.30687e-02
-8.29700e+01 -4.12873e-01 -4.30721e-02
-8.29600e+01 -4.12442e-01 -4.30755e-02
-8.29500e+01 -4.12011e-01 -4.30789e-02
-8.29400e+01 -4.11580e-01 -4.30822e-02
-8.29300e+01 -4.11150e-01 -4.30856e-02
-8.29200e+01 -4.10719e-01 -4.30888e-02
-8.29100e+01 -4.10288e-01 -4.30921e-02
-8.29000e+01 -4.09857e-01 -4.30953e-02
-8.28900e+01 -4.09426e-01 -4.30985e-02
-8.28800e+01 -4.08995e-01 -4.31017e-02
-8.28700e+01 -4.08564e-01 -4.31048e-02
-8.28600e+01 -4.08133e-01 -4.31079e-02
-8.28500e+01 -4.07702e-01 -4.31110e-02
-8.28400e+01 -4.07271e-01 -4.31140e-02
-8.28300e+01 -4.06839e-01 -4.31171e-02
-8.28200e+01 -4.06408e-01 -4.31200e-02
-8.28100e+01 -4.05977e-01 -4.31230e-02
-8.28000e+01 -4.05546e-01 -4.31259e-02
-8.27900e+01 -4.05114e-01 -4.31289e-02
-8.27800e+01 -4.04683e-01 -4.31318e-02
-8.27700e+01 -4.04252e-01 -4.31348e-02
-8.27600e+01 -4.03821e-01 -4.31378e-02
-8.27500e+01 -4.03389e-01 -4.31408e-02
-8.27400e+01 -4.02958e-01 -4.31438e-02
-8.27300e+01 -4.02526e-01 -4.31468e-02
-8.27200e+01 -4.02095e-01 -4.31499e-02
-8.27100e+01 -4.01663e-01 -4.31530e-02
-8.27000e+01 -4.01232e-01 -4.31561e-02
-8.26900e+01 -4.00800e-01 -4.31592e-02
-8.26800e+01 -4.00369e-01 -4.31623e-02
-8.26700e+01 -3.99937e-01 -4.31655e-02
-8.26600e+01 -3.99505e-01 -4.31686e-02
-8.26500e+01 -3.99073e-01 -4.31718e-02
-8.26400e+01 -3.98642e-01 -4.31751e-02
-8.26300e+01 -3.98210e-01 -4.31783e-02
-8.26200e+01 -3.97778e-01 -4.31815e-02
-8.26100e+01 -3.97346e-01 -4.31848e-02
-8.26000e+01 -3.96914e-01 -4.31881e-02
-8.25900e+01 -3.96483e-01 -4.31914e-02
-8.25800e+01 -3.96051e-01 -4.31948e-02
-8.25700e+01 -3.95619e-01 -4.31981e-02
-8.25600e+01 -3.95187e-01 -4.32015e-02
-8.25500e+01 -3.94755e-01 -4.32049e-02
-8.25400e+01 -3.94323e-01 -4.32083e-02
-8.25300e+01 -3.93891e-01 -4.32117e-02
-8.25200e+01 -3.93458e-01 -4.32151e-02
-8.25100e+01 -3.93026e-01 -4.32186e-02
-8.25000e+01 -3.92594e-01 -4.32221e-02
-8.24900e+01 -3.92162e-01 -4.32256e-02
-8.24800e+01 -3.91729e-01 -4.32291e-02
-8.24700e+01 -3.91297e-01 -4.32327e-02
-8.24600e+01 -3.90865e-01 -4.32362e-02
-8.24500e+01 -3.90432e-01 -4.32398e-02
-8.24400e+01 -3.90000e-01 -4.32434e-02
-8.24300e+01 -3.89568e-01 -4.32470e-02
-8.24200e+01 -3.89135e-01 -4.32507e-02
-8.24100e+01 -3.88703e-01 -4.32543e-02
-8.24000e+01 -3.88270e-01 -4.32580e-02
-8.23900e+01 -3.87837e-01 -4.32617e-02
-8.23800e+01 -3.87405e-01 -4.32654e-02
-8.23700e+01 -3.86972e-01 -4.32692e-02
-8.23600e+01 -3.86539e-01 -4.32729e-02
-8.23500e+01 -3.86107e-01 -4.32767e-02
-8.23400e+01 -3.85674e-01 -4.32805e-02
-8.23300e+01 -3.85241e-01 -4.32843e-02
-8.23200e+01 -3.84808e-01 -4.32881e-02
-8.23100e+01 -3.84375e-01 -4.32920e-02
-8.23000e+01 -3.83942e-01 -4.32959e-02
-8.22900e+01 -3.83509e-01 -4.32998e-02
-8.22800e+01 -3.83076e-01 -4.33037e-02
-8.22700e+01 -3.82643e-01 -4.33076e-02
-8.22600e+01 -3.82210e-01 -4.33115e-02
-8.22500e+01 -3.81777e-01 -4.33155e-02
-8.22400e+01 -3.81344e-01 -4.33195e-02
-8.22300e+01 -3.80911e-01 -4.33235e-02
-8.22200e+01 -3.80477e-01 -4.33275e-02
-8.22100e+01 -3.80044e-01 -4.33316e-02
-8.22000e+01 -3.79611e-01 -4.33356e-02
-8.21900e+01 -3.79177e-01 -4.33397e-02
-8.21800e+01 -3.78744e-01 -4.33438e-02
-8.21700e+01 -3.78311e-01 -4.33479e-02
-8.21600e+01 -3.77877e-01 -4.33521e-02
-8.21500e+01 -3.77443e-01 -4.33563e-02
-8.21400e+01 -3.77010e-01 -4.33604e-02
-8.21300e+01 -3.76576e-01 -4.33646e-02
-8.21200e+01 -3.76143e-01 -4.33689e-02
-8.21100e+01 -3.75709e-01 -4.33731e-02
-8.21000e+01 -3.75275e-01 -4.33773e-02
-8.20900e+01 -3.74841e-01 -4.33816e-02
-8.20800e+01 -3.74408e-01 -4.33859e-02
-8.20700e+01 -3.73974e-01 -4.33902e-02
-8.20600e+01 -3.73540e-01 -4.33946e-02
-8.20500e+01 -3.73106e-01 -4.33989e-02
-8.20400e+01 -3.72672e-01 -4.34033e-02
-8.20300e+01 -3.72238e-01 -4.34077e-02
-8.20200e+01 -3.71804e-01 -4.34121e-02
-8.20100e+01 -3.71369e-01 -4.34165e-02
-8.20000e+01 -3.70935e-01 -4.34210e-02
-8.19900e+01 -3.70501e-01 -4.34255e-02
-8.19800e+01 -3.70067e-01 -4.34299e-02
-8.19700e+01 -3.69632e-01 -4.34345e-02
-8.19600e+01 -3.69198e-01 -4.34390e-02
-8.19500e+01 -3.68764e-01 -4.34435e-02
-8.19400e+01 -3.68329e-01 -4.34481e-02
-8.19300e+01 -3.67895e-01 -4.34527e-02
-8.19200e+01 -3.67460e-01 -4.34573e-02
-8.19100e+01 -3.67026e-01 -4.34619e-02
-8.19000e+01 -3.66591e-01 -4.34666e-02
-8.18900e+01 -3.66156e-01 -4.34712e-02
-8.18800e+01 -3.65721e-01 -4.34759e-02
-8.18700e+01 -3.65287e-01 -4.34806e-02
-8.18600e+01 -3.64852e-01 -4.34853e-02
-8.18500e+01 -3.64417e-01 -4.34901e-02
-8.18400e+01 -3.63982e-01 -4.34948e-02
-8.18300e+01 -3.63547e-01 -4.34996e-02
-8.18200e+01 -3.63112e-01 -4.35044e-02
-8.18100e+01 -3.62677e-01 -4.35092e-02
-8.18000e+01 -3.62242e-01 -4.35141e-02
-8.17900e+01 -3.61807e-01 -4.35189e-02
-8.17800e+01 -3.61371e-01 -4.35238e-02
-8.17700e+01 -3.60936e-01 -4.35287e-02
-8.17600e+01 -3.60501e-01 -4.35336e-02
-8.17500e+01 -3.60066e-01 -4.35385e-02
-8.17400e+01 -3.59630e-01 -4.35435e-02
-8.17300e+01 -3.59195e-01 -4.35485e-02
-8.17200e+01 -3.58759e-01 -4.35535e-02
-8.17100e+01 -3.58324e-01 -4.35585e-02
-8.17000e+01 -3.57888e-01 -4.35635e-02
-8.16900e+01 -3.57452e-01 -4.35685e-02
-8.16800e+01 -3.57017e-01 -4.35736e-02
-8.16700e+01 -3.56581e-01 -4.35787e-02
-8.16600e+01 -3.56145e-01 -4.35838e-02
-8.16500e+01 -3.55709e-01 -4.35889e-02
-8.16400e+01 -3.55273e-01 -4.35941e-02
-8.16300e+01 -3.54837e-01 -4.35992e-02
-8.16200e+01 -3.54401e-01 -4.36044e-02
-8.16100e+01 -3.53965e-01 -4.36096e-02
-8.16000e+01 -3.53529e-01 -4.36149e-02
-8.15900e+01 -3.53093e-01 -4.36201e-02
-8.15800e+01 -3.52657e-01 -4.36254e-02
-8.15700e+01 -3.52220e-01 -4.36306e-02
-8.15600e+01 -3.51784e-01 -4.36359e-02
-8.15500e+01 -3.51348e-01 -4.36413e-02
-8.15400e+01 -3.50911e-01 -4.36466e-02
-8.15300e+01 -3.50475e-01 -4.36520e-02
-8.15200e+01 -3.50038e-01 -4.36573e-02
-8.15100e+01 -3.49602e-01 -4.36627e-02
-8.15000e+01 -3.49165e-01 -4.36682e-02
-8.14900e+01 -3.48728e-01 -4.36736e-02
-8.14800e+01 -3.48291e-01 -4.36790e-02
-8.14700e+01 -3.47855e-01 -4.36845e-02
-8.14600e+01 -3.47418e-01 -4.36900e-02
-8.14500e+01 -3.46981e-01 -4.36955e-02
-8.14400e+01 -3.46544e-01 -4.37011e-02
-8.14300e+01 -3.46107e-01 -4.37066e-02
-8.14200e+01 -3.45670e-01 -4.37122e-02
-8.14100e+01 -3.45233e-01 -4.37178e-02
-8.14000e+01 -3.44795e-01 -4.37234e-02
-8.13900e+01 -3.44358e-01 -4.37290e-02
-8.13800e+01 -3.43921e-01 -4.37347e-02
-8.13700e+01 -3.43483e-01 -4.37403e-02
-8.13600e+01 -3.43046e-01 -4.37460e-02
-8.13500e+01 -3.42609e-01 -4.37517e-02
-8.13400e+01 -3.42171e-01 -4.37574e-02
-8.13300e+01 -3.41733e-01 -4.37632e-02
-8.13200e+01 -3.41296e-01 -4.37689e-02
-8.13100e+01 -3.40858e-01 -4.37747e-02
-8.13000e+01 -3.40420e-01 -4.37805e-02
-8.12900e+01 -3.39982e-01 -4.37864e-02
-8.12800e+01 -3.39545e-01 -4.37922e-02
-8.12700e+01 -3.39107e-01 -4.37981e-02
-8.12600e+01 -3.38669e-01 -4.38039e-02
-8.12500e+01 -3.38230e-01 -4.38098e-02
-8.12400e+01 -3.37792e-01 -4.38158e-02
-8.12300e+01 -3.37354e-01 -4.38217e-02
-8.12200e+01 -3.36916e-01 -4.38277e-02
-8.12100e+01 -3.36478e-01 -4.38336e-02
-8.12000e+01 -3.36039e-01 -4.38396e-02
-8.11900e+01 -3.35601e-01 -4.38456e-02
-8.11800e+01 -3.35162e-01 -4.38517e-02
-8.11700e+01 -3.34724e-01 -4.38577e-02
-8.11600e+01 -3.34285e-01 -4.38638e-02
-8.11500e+01 -3.33847e-01 -4.38699e-02
-8.11400e+01 -3.33408e-01 -4.38760e-02
-8.11300e+01 -3.32969e-01 -4.38821e-02
-8.11200e+01 -3.32530e-01 -4.38883e-02
-8.11100e+01 -3.32091e-01 -4.38945e-02
-8.11000e+01 -3.31652e-01 -4.39006e-02
-8.10900e+01 -3.31213e-01 -4.39068e-02
-8.10800e+01 -3.30774e-01 -4.39131e-02
-8.10700e+01 -3.30335e-01 -4.39193e-02
-8.10600e+01 -3.29896e-01 -4.39256e-02
-8.10500e+01 -3.29456e-01 -4.39319e-02
-8.10400e+01 -3.29017e-01 -4.39382e-02
-8.10300e+01 -3.28578e-01 -4.39445e-02
-8.10200e+01 -3.28138e-01 -4.39508e-02
-8.10100e+01 -3.27699e-01 -4.39572e-02
-8.10000e+01 -3.27259e-01 -4.39636e-02
-8.09900e+01 -3.26819e-01 -4.39700e-02
-8.09800e+01 -3.26380e-01 -4.39764e-02
-8.09700e+01 -3.25940e-01 -4.39829e-02
-8.09600e+01 -3.25500e-01 -4.39893e-02
-8.09500e+01 -3.25060e-01 -4.39958e-02
-8.09400e+01 -3.24620e-01 -4.40023e-02
-8.09300e+01 -3.24180e-01 -4.40088e-02
-8.09200e+01 -3.23740e-01 -4.40153e-02
-8.09100e+01 -3.23300e-01 -4.40219e-02
-8.09000e+01 -3.22859e-01 -4.40285e-02
-8.08900e+01 -3.22419e-01 -4.40351e-02
-8.08800e+01 -3.21979e-01 -4.40417e-02
-8.08700e+01 -3.21538e-01 -4.40483e-02
-8.08600e+01 -3.21098e-01 -4.40550e-02
-8.08500e+01 -3.20657e-01 -4.40616e-02
-8.08400e+01 -3.20217e-01 -4.40683e-02
-8.08300e+01 -3.19776e-01 -4.40750e-02
-8.08200e+01 -3.19335e-01 -4.40818e-02
-8.08100e+01 -3.18894e-01 -4.40885e-02
-8.08000e+01 -3.18453e-01 -4.40953e-02
-8.07900e+01 -3.18012e-01 -4.41021e-02
-8.07800e+01 -3.17571e-01 -4.41089e-02
-8.07700e+01 -3.17130e-01 -4.41157e-02
-8.07600e+01 -3.16689e-01 -4.41225e-02
-8.07500e+01 -3.16248e-01 -4.41294e-02
-8.07400e+01 -3.15806e-01 -4.41363e-02
-8.07300e+01 -3.15365e-01 -4.41432e-02
-8.07200e+01 -3.14923e-01 -4.41501e-02
-8.07100e+01 -3.14482e-01 -4.41571e-02
-8.07000e+01 -3.14040e-01 -4.41640e-02
-8.06900e+01 -3.13599e-01 -4.41710e-02
-8.06800e+01 -3.13157e-01 -4.41780e-02
-8.06700e+01 -3.12715e-01 -4.41850e-02
-8.06600e+01 -3.12273e-01 -4.41921e-02
-8.06500e+01 -3.11831e-01 -4.41991e-02
-8.06400e+01 -3.11389e-01 -4.42062e-02
-8.06300e+01 -3.10947e-01 -4.42133e-02
-8.06200e+01 -3.10505e-01 -4.42204e-02
-8.06100e+01 -3.10063e-01 -4.42275e-02
-8.06000e+01 -3.09620e-01 -4.42347e-02
-8.05900e+01 -3.09178e-01 -4.42419e-02
-8.05800e+01 -3.08736e-01 -4.42491e-02
-8.05700e+01 -3.08293e-01 -4.42563e-02
-8.05600e+01 -3.07850e-01 -4.42635e-02
-8.05500e+01 -3.07408e-01 -4.42708e-02
-8.05400e+01 -3.06965e-01 -4.42780e-02
-8.05300e+01 -3.06522e-01 -4.42853e-02
-8.05200e+01 -3.06079e-01 -4.42926e-02
-8.05100e+01 -3.05636e-01 -4.43000e-02
-8.05000e+01 -3.05193e-01 -4.43073e-02
-8.04900e+01 -3.04750e-01 -4.43147e-02
-8.04800e+01 -3.04307e-01 -4.43221e-02
-8.04700e+01 -3.03864e-01 -4.43295e-02
-8.04600e+01 -3.03420e-01 -4.43369e-02
-8.04500e+01 -3.02977e-01 -4.43443e-02
-8.04400e+01 -3.02534e-01 -4.43518e-02
-8.04300e+01 -3.02090e-01 -4.43593e-02
-8.04200e+01 -3.01646e-01 -4.43668e-02
-8.04100e+01 -3.01203e-01 -4.43743e-02
-8.04000e+01 -3.00759e-01 -4.43818e-02
-8.03900e+01 -3.00315e-01 -4.43894e-02
-8.03800e+01 -2.99871e-01 -4.43970e-02
-8.03700e+01 -2.99427e-01 -4.44046e-02
-8.03600e+01 -2.98983e-01 -4.44122e-02
-8.03500e+01 -2.98539e-01 -4.44198e-02
-8.03400e+01 -2.98095e-01 -4.44275e-02
-8.03300e+01 -2.97650e-01 -4.44352e-02
-8.03200e+01 -2.97206e-01 -4.44429e-02
-8.03100e+01 -2.96761e-01 -4.44506e-02
-8.03000e+01 -2.96317e-01 -4.44583e-02
-8.02900e+01 -2.95872e-01 -4.44661e-02
-8.02800e+01 -2.95428e-01 -4.44738e-02
-8.02700e+01 -2.94983e-01 -4.44816e-02
-8.02600e+01 -2.94538e-01 -4.44894e-02
-8.02500e+01 -2.94093e-01 -4.44973e-02
-8.02400e+01 -2.93648e-01 -4.45051e-02
-8.02300e+01 -2.93203e-01 -4.45130e-02
-8.02200e+01 -2.92758e-01 -4.45209e-02
-8.02100e+01 -2.92312e-01 -4.45288e-02
-8.02000e+01 -2.91867e-01 -4.45367e-02
-8.01900e+01 -2.91422e-01 -4.45446e-02
-8.01800e+01 -2.90976e-01 -4.45526e-02
-8.01700e+01 -2.90531e-01 -4.45606e-02
-8.01600e+01 -2.90085e-01 -4.45686e-02
-8.01500e+01 -2.89639e-01 -4.45766e-02
-8.01400e+01 -2.89194e-01 -4.45847e-02
-8.01300e+01 -2.88748e-01 -4.45927e-02
-8.01200e+01 -2.88302e-01 -4.46008e-02
-8.01100e+01 -2.87856e-01 -4.46089e-02
-8.01000e+01 -2.87409e-01 -4.46170e-02
-8.00900e+01 -2.86963e-01 -4.46252e-02
-8.00800e+01 -2.86517e-01 -4.46333e-02
-8.00700e+01 -2.86071e-01 -4.46415e-02
-8.00600e+01 -2.85624e-01 -4.46497e-02
-8.00500e+01 -2.85178e-01 -4.46579e-02
-8.00400e+01 -2.84731e-01 -4.46661e-02
-8.00300e+01 -2.84284e-01 -4.46744e-02
-8.00200e+01 -2.83838e-01 -4.46827e-02
-8.00100e+01 -2.83391e-01 -4.46910e-02
-8.00000e+01 -2.82944e-01 -4.46993e-02
-7.99900e+01 -2.82497e-01 -4.47076e-02
-7.99800e+01 -2.82050e-01 -4.47160e-02
-7.99700e+01 -2.81602e-01 -4.47243e-02
-7.99600e+01 -2.81155e-01 -4.47327e-02
-7.99500e+01 -2.80708e-01 -4.47411e-02
-7.99400e+01 -2.80260e-01 -4.47496e-02
-7.99300e+01 -2.79813e-01 -4.47580e-02
-7.99200e+01 -2.79365e-01 -4.47665e-02
-7.99100e+01 -2.78917e-01 -4.47750e-02
-7.99000e+01 -2.78470e-01 -4.47835e-02
-7.98900e+01 -2.78022e-01 -4.47920e-02
-7.98800e+01 -2.77574e-01 -4.48005e-02
-7.98700e+01 -2.77126e-01 -4.48091e-02
-7.98600e+01 -2.76678e-01 -4.48177e-02
-7.98500e+01 -2.76229e-01 -4.48263e-02
-7.98400e+01 -2.75781e-01 -4.48349e-02
-7.98300e+01 -2.75333e-01 -4.48436e-02
-7.98200e+01 -2.74884e-01 -4.48522e-02
-7.98100e+01 -2.74436e-01 -4.48609e-02
-7.98000e+01 -2.73987e-01 -4.48696e-02
-7.97900e+01 -2.73538e-01 -4.48783e-02
-7.97800e+01 -2.73089e-01 -4.48870e-02
-7.97700e+01 -2.72640e-01 -4.48958e-02
-7.97600e+01 -2.72191e-01 -4.49046e-02
-7.97500e+01 -2.71742e-01 -4.49134e-02
-7.97400e+01 -2.71293e-01 -4.49222e-02
-7.97300e+01 -2.70844e-01 -4.49310e-02
-7.97200e+01 -2.70395e-01 -4.49399e-02
-7.97100e+01 -2.69945e-01 -4.49488e-02
-7.97000e+01 -2.69496e-01 -4.49576e-02
-7.96900e+01 -2.69046e-01 -4.49666e-02
-7.96800e+01 -2.68596e-01 -4.49755e-02
-7.96700e+01 -2.68146e-01 -4.49844e-02
-7.96600e+01 -2.67697e-01 -4.49934e-02
-7.96500e+01 -2.67247e-01 -4.50024e-02
-7.96400e+01 -2.66797e-01 -4.50114e-02
-7.96300e+01 -2.66346e-01 -4.50204e-02
-7.96200e+01 -2.65896e-01 -4.50295e-02
-7.96100e+01 -2.65446e-01 -4.50385e-02
-7.96000e+01 -2.64995e-01 -4.50476e-02
-7.95900e+01 -2.64545e-01 -4.50567e-02
-7.95800e+01 -2.64094e-01 -4.50659e-02
-7.95700e+01 -2.63644e-01 -4.50750e-02
-7.95600e+01 -2.63193e-01 -4.50842e-02
-7.95500e+01 -2.62742e-01 -4.50933e-02
-7.95400e+01 -2.62291e-01 -4.51025e-02
-7.95300e+01 -2.61840e-01 -4.51118e-02
-7.95200e+01 -2.61389e-01 -4.51210e-02
-7.95100e+01 -2.60937e-01 -4.51303e-02
-7.95000e+01 -2.60486e-01 -4.51395e-02
-7.94900e+01 -2.60035e-01 -4.51488e-02
-7.94800e+01 -2.59583e-01 -4.51582e-02
-7.94700e+01 -2.59131e-01 -4.51675e-02
-7.94600e+01 -2.58680e-01 -4.51768e-02
-7.94500e+01 -2.58228e-01 -4.51862e-02
-7.94400e+01 -2.57776e-01 -4.51956e-02
-7.94300e+01 -2.57324e-01 -4.52050e-02
-7.94200e+01 -2.56872e-01 -4.52145e-02
-7.94100e+01 -2.56420e-01 -4.52239e-02
-7.94000e+01 -2.55967e-01 -4.52334e-02
-7.93900e+01 -2.55515e-01 -4.52429e-02
-7.93800e+01 -2.55063e-01 -4.52524e-02
-7.93700e+01 -2.54610e-01 -4.52619e-02
-7.93600e+01 -2.54157e-01 -4.52715e-02
-7.93500e+01 -2.53705e-01 -4.52810e-02
-7.93400e+01 -2.53252e-01 -4.52906e-02
-7.93300e+01 -2.52799e-01 -4.53002e-02
-7.93200e+01 -2.52346e-01 -4.53098e-02
-7.93100e+01 -2.51893e-01 -4.53195e-02
-7.93000e+01 -2.51439e-01 -4.53292e-02
-7.92900e+01 -2.50986e-01 -4.53388e-02
-7.92800e+01 -2.50532e-01 -4.53485e-02
-7.92700e+01 -2.50079e-01 -4.53583e-02
-7.92600e+01 -2.49625e-01 -4.53680e-02
-7.92500e+01 -2.49172e-01 -4.53778e-02
-7.92400e+01 -2.48718e-01 -4.53876e-02
-7.92300e+01 -2.48264e-01 -4.53974e-02
-7.92200e+01 -2.47810e-01 -4.54072e-02
-7.92100e+01 -2.47356e-01 -4.54170e-02
-7.92000e+01 -2.46901e-01 -4.54269e-02
-7.91900e+01 -2.46447e-01 -4.54367e-02
-7.91800e+01 -2.45993e-01 -4.54466e-02
-7.91700e+01 -2.45538e-01 -4.54566e-02
-7.91600e+01 -2.45084e-01 -4.54665e-02
-7.91500e+01 -2.44629e-01 -4.54764e-02
-7.91400e+01 -2.44174e-01 -4.54864e-02
-7.91300e+01 -2.43719e-01 -4.54964e-02
-7.91200e+01 -2.43264e-01 -4.55064e-02
-7.91100e+01 -2.42809e-01 -4.55165e-02
-7.91000e+01 -2.42354e-01 -4.55265e-02
-7.90900e+01 -2.41899e-01 -4.55366e-02
-7.90800e+01 -2.41443e-01 -4.55467e-02
-7.90700e+01 -2.40988e-01 -4.55568e-02
-7.90600e+01 -2.40532e-01 -4.55669e-02
-7.90500e+01 -2.40076e-01 -4.55770e-02
-7.90400e+01 -2.39620e-01 -4.55872e-02
-7.90300e+01 -2.39164e-01 -4.55974e-02
-7.90200e+01 -2.38708e-01 -4.56076e-02
-7.90100e+01 -2.38252e-01 -4.56178e-02
-7.90000e+01 -2.37796e-01 -4.56281e-02
-7.89900e+01 -2.37340e-01 -4.56383e-02
-7.89800e+01 -2.36883e-01 -4.56486e-02
-7.89700e+01 -2.36427e-01 -4.56589e-02
-7.89600e+01 -2.35970e-01 -4.56692e-02
-7.89500e+01 -2.35513e-01 -4.56796e-02
-7.89400e+01 -2.35057e-01 -4.56899e-02
-7.89300e+01 -2.34600e-01 -4.57003e-02
-7.89200e+01 -2.34143e-01 -4.57107e-02
-7.89100e+01 -2.33685e-01 -4.57211e-02
-7.89000e+01 -2.33228e-01 -4.57316e-02
-7.88900e+01 -2.32771e-01 -4.57420e-02
-7.88800e+01 -2.32313e-01 -4.57525e-02
-7.88700e+01 -2.31856e-01 -4.57630e-02
-7.88600e+01 -2.31398e-01 -4.57735e-02
-7.88500e+01 -2.30940e-01 -4.57840e-02
-7.88400e+01 -2.30482e-01 -4.57946e-02
-7.88300e+01 -2.30024e-01 -4.58052e-02
-7.88200e+01 -2.29566e-01 -4.58158e-02
-7.88100e+01 -2.29108e-01 -4.58264e-02
-7.88000e+01 -2.28650e-01 -4.58370e-02
-7.87900e+01 -2.28191e-01 -4.58476e-02
-7.87800e+01 -2.27733e-01 -4.58583e-02
-7.87700e+01 -2.27274e-01 -4.58690e-02
-7.87600e+01 -2.26815e-01 -4.58797e-02
-7.87500e+01 -2.26357e-01 -4.58904e-02
-7.87400e+01 -2.25898e-01 -4.59012e-02
-7.87300e+01 -2.25439e-01 -4.59119e-02
-7.87200e+01 -2.24979e-01 -4.59227e-02
-7.87100e+01 -2.24520e-01 -4.59335e-02
-7.87000e+01 -2.24061e-01 -4.59444e-02
-7.86900e+01 -2.23601e-01 -4.59552e-02
-7.86800e+01 -2.23142e-01 -4.59661e-02
-7.86700e+01 -2.22682e-01 -4.59769e-02
-7.86600e+01 -2.22222e-01 -4.59878e-02
-7.86500e+01 -2.21762e-01 -4.59988e-02
-7.86400e+01 -2.21302e-01 -4.60097e-02
-7.86300e+01 -2.20842e-01 -4.60207e-02
-7.86200e+01 -2.20382e-01 -4.60316e-02
-7.86100e+01 -2.19921e-01 -4.60426e-02
-7.86000e+01 -2.19461e-01 -4.60536e-02
-7.85900e+01 -2.19000e-01 -4.60647e-02
-7.85800e+01 -2.18540e-01 -4.60757e-02
-7.85700e+01 -2.18079e-01 -4.60868e-02
-7.85600e+01 -2.17618e-01 -4.60979e-02
-7.85500e+01 -2.17157e-01 -4.61090e-02
-7.85400e+01 -2.16696e-01 -4.61202e-02
-7.85300e+01 -2.16234e-01 -4.61313e-02
-7.85200e+01 -2.15773e-01 -4.61425e-02
-7.85100e+01 -2.15311e-01 -4.61537e-02
-7.85000e+01 -2.14850e-01 -4.61649e-02
-7.84900e+01 -2.14388e-01 -4.61761e-02
-7.84800e+01 -2.13926e-01 -4.61873e-02
-7.84700e+01 -2.13464e-01 -4.61986e-02
-7.84600e+01 -2.13002e-01 -4.62099e-02
-7.84500e+01 -2.12540e-01 -4.62212e-02
-7.84400e+01 -2.12078e-01 -4.62325e-02
-7.84300e+01 -2.11616e-01 -4.62439e-02
-7.84200e+01 -2.11153e-01 -4.62552e-02
-7.84100e+01 -2.10690e-01 -4.62666e-02
-7.84000e+01 -2.10228e-01 -4.62780e-02
-7.83900e+01 -2.09765e-01 -4.62894e-02
-7.83800e+01 -2.09302e-01 -4.63009e-02
-7.83700e+01 -2.08839e-01 -4.63123e-02
-7.83600e+01 -2.08376e-01 -4.63238e-02
-7.83500e+01 -2.07912e-01 -4.63353e-02
-7.83400e+01 -2.07449e-01 -4.63468e-02
-7.83300e+01 -2.06985e-01 -4.63584e-02
-7.83200e+01 -2.06522e-01 -4.63699e-02
-7.83100e+01 -2.06058e-01 -4.63815e-02
-7.83000e+01 -2.05594e-01 -4.63931e-02
-7.82900e+01 -2.05130e-01 -4.64047e-02
-7.82800e+01 -2.04666e-01 -4.64164e-02
-7.82700e+01 -2.04202e-01 -4.64280e-02
-7.82600e+01 -2.03738e-01 -4.64397e-02
-7.82500e+01 -2.03273e-01 -4.64514e-02
-7.82400e+01 -2.02809e-01 -4.64631e-02
-7.82300e+01 -2.02344e-01 -4.64748e-02
-7.82200e+01 -2.01879e-01 -4.64866e-02
-7.82100e+01 -2.01414e-01 -4.64983e-02
-7.82000e+01 -2.00949e-01 -4.65101e-02
-7.81900e+01 -2.00484e-01 -4.65219e-02
-7.81800e+01 -2.00019e-01 -4.65338e-02
-7.81700e+01 -1.99553e-01 -4.65456e-02
-7.81600e+01 -1.99088e-01 -4.65575e-02
-7.81500e+01 -1.98622e-01 -4.65694e-02
-7.81400e+01 -1.98156e-01 -4.65813e-02
-7.81300e+01 -1.97690e-01 -4.65932e-02
-7.81200e+01 -1.97224e-01 -4.66051e-02
-7.81100e+01 -1.96758e-01 -4.66171e-02
-7.81000e+01 -1.96292e-01 -4.66291e-02
-7.80900e+01 -1.95826e-01 -4.66411e-02
-7.80800e+01 -1.95359e-01 -4.66531e-02
-7.80700e+01 -1.94893e-01 -4.66651e-02
-7.80600e+01 -1.94426e-01 -4.66772e-02
-7.80500e+01 -1.93959e-01 -4.66893e-02
-7.80400e+01 -1.93492e-01 -4.67014e-02
-7.80300e+01 -1.93025e-01 -4.67135e-02
-7.80200e+01 -1.92558e-01 -4.67256e-02
-7.80100e+01 -1.92091e-01 -4.67378e-02
-7.80000e+01 -1.91623e-01 -4.67499e-02
-7.79900e+01 -1.91156e-01 -4.67621e-02
-7.79800e+01 -1.90688e-01 -4.67744e-02
-7.79700e+01 -1.90220e-01 -4.67866e-02
-7.79600e+01 -1.89752e-01 -4.67988e-02
-7.79500e+01 -1.89284e-01 -4.68111e-02
-7.79400e+01 -1.88816e-01 -4.68234e-02
-7.79300e+01 -1.88348e-01 -4.68357e-02
-7.79200e+01 -1.87879e-01 -4.68480e-02
-7.79100e+01 -1.87411e-01 -4.68604e-02
-7.79000e+01 -1.86942e-01 -4.68728e-02
-7.78900e+01 -1.86473e-01 -4.68851e-02
-7.78800e+01 -1.86004e-01 -4.68975e-02
-7.78700e+01 -1.85535e-01 -4.69100e-02
-7.78600e+01 -1.85066e-01 -4.69224e-02
-7.78500e+01 -1.84597e-01 -4.69349e-02
-7.78400e+01 -1.84127e-01 -4.69474e-02
-7.78300e+01 -1.83658e-01 -4.69599e-02
-7.78200e+01 -1.83188e-01 -4.69724e-02
-7.78100e+01 -1.82718e-01 -4.69849e-02
-7.78000e+01 -1.82249e-01 -4.69975e-02
-7.77900e+01 -1.81779e-01 -4.70101e-02
-7.77800e+01 -1.81308e-01 -4.70227e-02
-7.77700e+01 -1.80838e-01 -4.70353e-02
-7.77600e+01 -1.80368e-01 -4.70479e-02
-7.77500e+01 -1.79897e-01 -4.70606e-02
-7.77400e+01 -1.79426e-01 -4.70733e-02
-7.77300e+01 -1.78956e-01 -4.70860e-02
-7.77200e+01 -1.78485e-01 -4.70987e-02
-7.77100e+01 -1.78014e-01 -4.71114e-02
-7.77000e+01 -1.77543e-01 -4.71242e-02
-7.76900e+01 -1.77071e-01 -4.71369e-02
-7.76800e+01 -1.76600e-01 -4.71497e-02
-7.76700e+01 -1.76128e-01 -4.71625e-02
-7.76600e+01 -1.75657e-01 -4.71754e-02
-7.76500e+01 -1.75185e-01 -4.71882e-02
-7.76400e+01 -1.74713e-01 -4.72011e-02
-7.76300e+01 -1.74241e-01 -4.72140e-02
-7.76200e+01 -1.73768e-01 -4.72269e-02
-7.76100e+01 -1.73296e-01 -4.72398e-02
-7.76000e+01 -1.72824e-01 -4.72528e-02
-7.75900e+01 -1.72351e-01 -4.72657e-02
-7.75800e+01 -1.71878e-01 -4.72787e-02
-7.75700e+01 -1.71406e-01 -4.72917e-02
-7.75600e+01 -1.70933e-01 -4.73047e-02
-7.75500e+01 -1.70459e-01 -4.73178e-02
-7.75400e+01 -1.69986e-01 -4.73309e-02
-7.75300e+01 -1.69513e-01 -4.73439e-02
-7.75200e+01 -1.69039e-01 -4.73570e-02
-7.75100e+01 -1.68566e-01 -4.73702e-02
-7.75000e+01 -1.68092e-01 -4.73833e-02
-7.74900e+01 -1.67618e-01 -4.73965e-02
-7.74800e+01 -1.67144e-01 -4.74096e-02
-7.74700e+01 -1.66670e-01 -4.74228e-02
-7.74600e+01 -1.66196e-01 -4.74360e-02
-7.74500e+01 -1.65721e-01 -4.74493e-02
-7.74400e+01 -1.65247e-01 -4.74625e-02
-7.74300e+01 -1.64772e-01 -4.74758e-02
-7.74200e+01 -1.64297e-01 -4.74891e-02
-7.74100e+01 -1.63822e-01 -4.75024e-02
-7.74000e+01 -1.63347e-01 -4.75158e-02
-7.73900e+01 -1.62872e-01 -4.75291e-02
-7.73800e+01 -1.62396e-01 -4.75425e-02
-7.73700e+01 -1.61921e-01 -4.75559e-02
-7.73600e+01 -1.61445e-01 -4.75693e-02
-7.73500e+01 -1.60969e-01 -4.75827e-02
-7.73400e+01 -1.60494e-01 -4.75962e-02
-7.73300e+01 -1.60018e-01 -4.76096e-02
-7.73200e+01 -1.59541e-01 -4.76231e-02
-7.73100e+01 -1.59065e-01 -4.76366e-02
-7.73000e+01 -1.58589e-01 -4.76502e-02
-7.72900e+01 -1.58112e-01 -4.76637e-02
-7.72800e+01 -1.57635e-01 -4.76773e-02
-7.72700e+01 -1.57159e-01 -4.76908e-02
-7.72600e+01 -1.56682e-01 -4.77045e-02
-7.72500e+01 -1.56204e-01 -4.77181e-02
-7.72400e+01 -1.55727e-01 -4.77317e-02
-7.72300e+01 -1.55250e-01 -4.77454e-02
-7.72200e+01 -1.54772e-01 -4.77591e-02
-7.72100e+01 -1.54295e-01 -4.77728e-02
-7.72000e+01 -1.53817e-01 -4.77865e-02
-7.71900e+01 -1.53339e-01 -4.78002e-02
-7.71800e+01 -1.52861e-01 -4.78140e-02
[truncated: 950,221 more chars]
