# Supplementary material for: A One-Bead-Per-Saccharide (1BPS) Model for Glycosaminoglycans
Source: J Chem Theory Comput. 2023 Jul 17;19(16):5491–502. doi: 10.1021/acs.jctc.3c00238 (PMC10448712; doi:10.1021/acs.jctc.3c00238)
Supplement: Supplementary file 2 — ct3c00238_si_002.zip [file ct3c00238_si_002.zip › GAG.xvg]

0.00000e+00 3.57949e+01 2.48975e-01
1.00000e-02 3.57924e+01 2.48975e-01
2.00000e-02 3.57899e+01 2.48975e-01
3.00000e-02 3.57874e+01 2.48975e-01
4.00000e-02 3.57849e+01 2.48975e-01
5.00000e-02 3.57824e+01 2.48975e-01
6.00000e-02 3.57800e+01 2.48975e-01
7.00000e-02 3.57775e+01 2.48975e-01
8.00000e-02 3.57750e+01 2.48975e-01
9.00000e-02 3.57725e+01 2.48975e-01
1.00000e-01 3.57700e+01 2.48975e-01
1.10000e-01 3.57675e+01 2.48975e-01
1.20000e-01 3.57650e+01 2.48975e-01
1.30000e-01 3.57625e+01 2.48975e-01
1.40000e-01 3.57600e+01 2.48975e-01
1.50000e-01 3.57576e+01 2.48975e-01
1.60000e-01 3.57551e+01 2.48975e-01
1.70000e-01 3.57526e+01 2.48975e-01
1.80000e-01 3.57501e+01 2.48975e-01
1.90000e-01 3.57476e+01 2.48975e-01
2.00000e-01 3.57451e+01 2.48975e-01
2.10000e-01 3.57426e+01 2.48975e-01
2.20000e-01 3.57401e+01 2.48975e-01
2.30000e-01 3.57376e+01 2.48975e-01
2.40000e-01 3.57351e+01 2.48975e-01
2.50000e-01 3.57327e+01 2.48975e-01
2.60000e-01 3.57302e+01 2.48975e-01
2.70000e-01 3.57277e+01 2.48975e-01
2.80000e-01 3.57252e+01 2.48975e-01
2.90000e-01 3.57227e+01 2.48975e-01
3.00000e-01 3.57202e+01 2.48975e-01
3.10000e-01 3.57177e+01 2.48976e-01
3.20000e-01 3.57152e+01 2.48976e-01
3.30000e-01 3.57127e+01 2.48976e-01
3.40000e-01 3.57102e+01 2.48976e-01
3.50000e-01 3.57078e+01 2.48976e-01
3.60000e-01 3.57053e+01 2.48976e-01
3.70000e-01 3.57028e+01 2.48976e-01
3.80000e-01 3.57003e+01 2.48976e-01
3.90000e-01 3.56978e+01 2.48976e-01
4.00000e-01 3.56953e+01 2.48976e-01
4.10000e-01 3.56928e+01 2.48976e-01
4.20000e-01 3.56903e+01 2.48976e-01
4.30000e-01 3.56878e+01 2.48976e-01
4.40000e-01 3.56853e+01 2.48976e-01
4.50000e-01 3.56829e+01 2.48976e-01
4.60000e-01 3.56804e+01 2.48976e-01
4.70000e-01 3.56779e+01 2.48976e-01
4.80000e-01 3.56754e+01 2.48976e-01
4.90000e-01 3.56729e+01 2.48976e-01
5.00000e-01 3.56704e+01 2.48976e-01
5.10000e-01 3.56679e+01 2.48976e-01
5.20000e-01 3.56654e+01 2.48976e-01
5.30000e-01 3.56629e+01 2.48976e-01
5.40000e-01 3.56605e+01 2.48976e-01
5.50000e-01 3.56580e+01 2.48976e-01
5.60000e-01 3.56555e+01 2.48976e-01
5.70000e-01 3.56530e+01 2.48976e-01
5.80000e-01 3.56505e+01 2.48976e-01
5.90000e-01 3.56480e+01 2.48976e-01
6.00000e-01 3.56455e+01 2.48976e-01
6.10000e-01 3.56430e+01 2.48976e-01
6.20000e-01 3.56405e+01 2.48976e-01
6.30000e-01 3.56380e+01 2.48976e-01
6.40000e-01 3.56356e+01 2.48976e-01
6.50000e-01 3.56331e+01 2.48976e-01
6.60000e-01 3.56306e+01 2.48976e-01
6.70000e-01 3.56281e+01 2.48976e-01
6.80000e-01 3.56256e+01 2.48976e-01
6.90000e-01 3.56231e+01 2.48976e-01
7.00000e-01 3.56206e+01 2.48976e-01
7.10000e-01 3.56181e+01 2.48976e-01
7.20000e-01 3.56156e+01 2.48976e-01
7.30000e-01 3.56131e+01 2.48976e-01
7.40000e-01 3.56107e+01 2.48976e-01
7.50000e-01 3.56082e+01 2.48976e-01
7.60000e-01 3.56057e+01 2.48976e-01
7.70000e-01 3.56032e+01 2.48976e-01
7.80000e-01 3.56007e+01 2.48976e-01
7.90000e-01 3.55982e+01 2.48976e-01
8.00000e-01 3.55957e+01 2.48976e-01
8.10000e-01 3.55932e+01 2.48976e-01
8.20000e-01 3.55907e+01 2.48976e-01
8.30000e-01 3.55882e+01 2.48976e-01
8.40000e-01 3.55858e+01 2.48976e-01
8.50000e-01 3.55833e+01 2.48976e-01
8.60000e-01 3.55808e+01 2.48976e-01
8.70000e-01 3.55783e+01 2.48976e-01
8.80000e-01 3.55758e+01 2.48976e-01
8.90000e-01 3.55733e+01 2.48976e-01
9.00000e-01 3.55708e+01 2.48976e-01
9.10000e-01 3.55683e+01 2.48976e-01
9.20000e-01 3.55658e+01 2.48976e-01
9.30000e-01 3.55633e+01 2.48976e-01
9.40000e-01 3.55609e+01 2.48976e-01
9.50000e-01 3.55584e+01 2.48976e-01
9.60000e-01 3.55559e+01 2.48976e-01
9.70000e-01 3.55534e+01 2.48976e-01
9.80000e-01 3.55509e+01 2.48976e-01
9.90000e-01 3.55484e+01 2.48976e-01
1.00000e+00 3.55459e+01 2.48976e-01
1.01000e+00 3.55434e+01 2.48976e-01
1.02000e+00 3.55409e+01 2.48976e-01
1.03000e+00 3.55385e+01 2.48976e-01
1.04000e+00 3.55360e+01 2.48975e-01
1.05000e+00 3.55335e+01 2.48975e-01
1.06000e+00 3.55310e+01 2.48975e-01
1.07000e+00 3.55285e+01 2.48975e-01
1.08000e+00 3.55260e+01 2.48975e-01
1.09000e+00 3.55235e+01 2.48975e-01
1.10000e+00 3.55210e+01 2.48975e-01
1.11000e+00 3.55185e+01 2.48975e-01
1.12000e+00 3.55160e+01 2.48975e-01
1.13000e+00 3.55136e+01 2.48975e-01
1.14000e+00 3.55111e+01 2.48975e-01
1.15000e+00 3.55086e+01 2.48975e-01
1.16000e+00 3.55061e+01 2.48975e-01
1.17000e+00 3.55036e+01 2.48975e-01
1.18000e+00 3.55011e+01 2.48975e-01
1.19000e+00 3.54986e+01 2.48975e-01
1.20000e+00 3.54961e+01 2.48975e-01
1.21000e+00 3.54936e+01 2.48975e-01
1.22000e+00 3.54911e+01 2.48975e-01
1.23000e+00 3.54887e+01 2.48975e-01
1.24000e+00 3.54862e+01 2.48975e-01
1.25000e+00 3.54837e+01 2.48975e-01
1.26000e+00 3.54812e+01 2.48975e-01
1.27000e+00 3.54787e+01 2.48975e-01
1.28000e+00 3.54762e+01 2.48975e-01
1.29000e+00 3.54737e+01 2.48974e-01
1.30000e+00 3.54712e+01 2.48974e-01
1.31000e+00 3.54687e+01 2.48974e-01
1.32000e+00 3.54662e+01 2.48974e-01
1.33000e+00 3.54638e+01 2.48974e-01
1.34000e+00 3.54613e+01 2.48974e-01
1.35000e+00 3.54588e+01 2.48974e-01
1.36000e+00 3.54563e+01 2.48974e-01
1.37000e+00 3.54538e+01 2.48974e-01
1.38000e+00 3.54513e+01 2.48974e-01
1.39000e+00 3.54488e+01 2.48974e-01
1.40000e+00 3.54463e+01 2.48974e-01
1.41000e+00 3.54438e+01 2.48974e-01
1.42000e+00 3.54414e+01 2.48974e-01
1.43000e+00 3.54389e+01 2.48974e-01
1.44000e+00 3.54364e+01 2.48974e-01
1.45000e+00 3.54339e+01 2.48974e-01
1.46000e+00 3.54314e+01 2.48973e-01
1.47000e+00 3.54289e+01 2.48973e-01
1.48000e+00 3.54264e+01 2.48973e-01
1.49000e+00 3.54239e+01 2.48973e-01
1.50000e+00 3.54214e+01 2.48973e-01
1.51000e+00 3.54189e+01 2.48973e-01
1.52000e+00 3.54165e+01 2.48973e-01
1.53000e+00 3.54140e+01 2.48973e-01
1.54000e+00 3.54115e+01 2.48972e-01
1.55000e+00 3.54090e+01 2.48972e-01
1.56000e+00 3.54065e+01 2.48972e-01
1.57000e+00 3.54040e+01 2.48971e-01
1.58000e+00 3.54015e+01 2.48971e-01
1.59000e+00 3.53990e+01 2.48970e-01
1.60000e+00 3.53965e+01 2.48970e-01
1.61000e+00 3.53940e+01 2.48969e-01
1.62000e+00 3.53916e+01 2.48968e-01
1.63000e+00 3.53891e+01 2.48968e-01
1.64000e+00 3.53866e+01 2.48967e-01
1.65000e+00 3.53841e+01 2.48966e-01
1.66000e+00 3.53816e+01 2.48965e-01
1.67000e+00 3.53791e+01 2.48964e-01
1.68000e+00 3.53766e+01 2.48963e-01
1.69000e+00 3.53741e+01 2.48962e-01
1.70000e+00 3.53716e+01 2.48960e-01
1.71000e+00 3.53692e+01 2.48959e-01
1.72000e+00 3.53667e+01 2.48958e-01
1.73000e+00 3.53642e+01 2.48957e-01
1.74000e+00 3.53617e+01 2.48955e-01
1.75000e+00 3.53592e+01 2.48954e-01
1.76000e+00 3.53567e+01 2.48952e-01
1.77000e+00 3.53542e+01 2.48951e-01
1.78000e+00 3.53517e+01 2.48949e-01
1.79000e+00 3.53492e+01 2.48947e-01
1.80000e+00 3.53467e+01 2.48946e-01
1.81000e+00 3.53443e+01 2.48944e-01
1.82000e+00 3.53418e+01 2.48942e-01
1.83000e+00 3.53393e+01 2.48940e-01
1.84000e+00 3.53368e+01 2.48938e-01
1.85000e+00 3.53343e+01 2.48936e-01
1.86000e+00 3.53318e+01 2.48934e-01
1.87000e+00 3.53293e+01 2.48932e-01
1.88000e+00 3.53268e+01 2.48930e-01
1.89000e+00 3.53243e+01 2.48927e-01
1.90000e+00 3.53219e+01 2.48925e-01
1.91000e+00 3.53194e+01 2.48923e-01
1.92000e+00 3.53169e+01 2.48920e-01
1.93000e+00 3.53144e+01 2.48918e-01
1.94000e+00 3.53119e+01 2.48915e-01
1.95000e+00 3.53094e+01 2.48913e-01
1.96000e+00 3.53069e+01 2.48910e-01
1.97000e+00 3.53044e+01 2.48907e-01
1.98000e+00 3.53019e+01 2.48905e-01
1.99000e+00 3.52994e+01 2.48902e-01
2.00000e+00 3.52970e+01 2.48899e-01
2.01000e+00 3.52945e+01 2.48896e-01
2.02000e+00 3.52920e+01 2.48893e-01
2.03000e+00 3.52895e+01 2.48890e-01
2.04000e+00 3.52870e+01 2.48887e-01
2.05000e+00 3.52845e+01 2.48884e-01
2.06000e+00 3.52820e+01 2.48880e-01
2.07000e+00 3.52795e+01 2.48877e-01
2.08000e+00 3.52770e+01 2.48874e-01
2.09000e+00 3.52746e+01 2.48870e-01
2.10000e+00 3.52721e+01 2.48867e-01
2.11000e+00 3.52696e+01 2.48863e-01
2.12000e+00 3.52671e+01 2.48860e-01
2.13000e+00 3.52646e+01 2.48856e-01
2.14000e+00 3.52621e+01 2.48853e-01
2.15000e+00 3.52596e+01 2.48849e-01
2.16000e+00 3.52571e+01 2.48845e-01
2.17000e+00 3.52547e+01 2.48841e-01
2.18000e+00 3.52522e+01 2.48837e-01
2.19000e+00 3.52497e+01 2.48833e-01
2.20000e+00 3.52472e+01 2.48829e-01
2.21000e+00 3.52447e+01 2.48825e-01
2.22000e+00 3.52422e+01 2.48821e-01
2.23000e+00 3.52397e+01 2.48817e-01
2.24000e+00 3.52372e+01 2.48813e-01
2.25000e+00 3.52347e+01 2.48809e-01
2.26000e+00 3.52323e+01 2.48804e-01
2.27000e+00 3.52298e+01 2.48800e-01
2.28000e+00 3.52273e+01 2.48795e-01
2.29000e+00 3.52248e+01 2.48791e-01
2.30000e+00 3.52223e+01 2.48786e-01
2.31000e+00 3.52198e+01 2.48782e-01
2.32000e+00 3.52173e+01 2.48777e-01
2.33000e+00 3.52148e+01 2.48772e-01
2.34000e+00 3.52124e+01 2.48767e-01
2.35000e+00 3.52099e+01 2.48762e-01
2.36000e+00 3.52074e+01 2.48758e-01
2.37000e+00 3.52049e+01 2.48753e-01
2.38000e+00 3.52024e+01 2.48748e-01
2.39000e+00 3.51999e+01 2.48742e-01
2.40000e+00 3.51974e+01 2.48737e-01
2.41000e+00 3.51949e+01 2.48732e-01
2.42000e+00 3.51925e+01 2.48727e-01
2.43000e+00 3.51900e+01 2.48722e-01
2.44000e+00 3.51875e+01 2.48716e-01
2.45000e+00 3.51850e+01 2.48711e-01
2.46000e+00 3.51825e+01 2.48705e-01
2.47000e+00 3.51800e+01 2.48700e-01
2.48000e+00 3.51775e+01 2.48694e-01
2.49000e+00 3.51750e+01 2.48688e-01
2.50000e+00 3.51726e+01 2.48683e-01
2.51000e+00 3.51701e+01 2.48677e-01
2.52000e+00 3.51676e+01 2.48672e-01
2.53000e+00 3.51651e+01 2.48666e-01
2.54000e+00 3.51626e+01 2.48661e-01
2.55000e+00 3.51601e+01 2.48656e-01
2.56000e+00 3.51576e+01 2.48651e-01
2.57000e+00 3.51552e+01 2.48647e-01
2.58000e+00 3.51527e+01 2.48642e-01
2.59000e+00 3.51502e+01 2.48638e-01
2.60000e+00 3.51477e+01 2.48634e-01
2.61000e+00 3.51452e+01 2.48630e-01
2.62000e+00 3.51427e+01 2.48626e-01
2.63000e+00 3.51402e+01 2.48622e-01
2.64000e+00 3.51377e+01 2.48619e-01
2.65000e+00 3.51353e+01 2.48615e-01
2.66000e+00 3.51328e+01 2.48612e-01
2.67000e+00 3.51303e+01 2.48609e-01
2.68000e+00 3.51278e+01 2.48607e-01
2.69000e+00 3.51253e+01 2.48604e-01
2.70000e+00 3.51228e+01 2.48601e-01
2.71000e+00 3.51203e+01 2.48599e-01
2.72000e+00 3.51179e+01 2.48597e-01
2.73000e+00 3.51154e+01 2.48595e-01
2.74000e+00 3.51129e+01 2.48593e-01
2.75000e+00 3.51104e+01 2.48592e-01
2.76000e+00 3.51079e+01 2.48590e-01
2.77000e+00 3.51054e+01 2.48589e-01
2.78000e+00 3.51029e+01 2.48588e-01
2.79000e+00 3.51005e+01 2.48587e-01
2.80000e+00 3.50980e+01 2.48586e-01
2.81000e+00 3.50955e+01 2.48585e-01
2.82000e+00 3.50930e+01 2.48585e-01
2.83000e+00 3.50905e+01 2.48585e-01
2.84000e+00 3.50880e+01 2.48584e-01
2.85000e+00 3.50855e+01 2.48585e-01
2.86000e+00 3.50831e+01 2.48585e-01
2.87000e+00 3.50806e+01 2.48585e-01
2.88000e+00 3.50781e+01 2.48586e-01
2.89000e+00 3.50756e+01 2.48586e-01
2.90000e+00 3.50731e+01 2.48587e-01
2.91000e+00 3.50706e+01 2.48588e-01
2.92000e+00 3.50681e+01 2.48590e-01
2.93000e+00 3.50657e+01 2.48591e-01
2.94000e+00 3.50632e+01 2.48592e-01
2.95000e+00 3.50607e+01 2.48594e-01
2.96000e+00 3.50582e+01 2.48596e-01
2.97000e+00 3.50557e+01 2.48598e-01
2.98000e+00 3.50532e+01 2.48600e-01
2.99000e+00 3.50507e+01 2.48603e-01
3.00000e+00 3.50483e+01 2.48605e-01
3.01000e+00 3.50458e+01 2.48608e-01
3.02000e+00 3.50433e+01 2.48611e-01
3.03000e+00 3.50408e+01 2.48614e-01
3.04000e+00 3.50383e+01 2.48617e-01
3.05000e+00 3.50358e+01 2.48621e-01
3.06000e+00 3.50333e+01 2.48624e-01
3.07000e+00 3.50309e+01 2.48628e-01
3.08000e+00 3.50284e+01 2.48632e-01
3.09000e+00 3.50259e+01 2.48636e-01
3.10000e+00 3.50234e+01 2.48640e-01
3.11000e+00 3.50209e+01 2.48645e-01
3.12000e+00 3.50184e+01 2.48649e-01
3.13000e+00 3.50159e+01 2.48654e-01
3.14000e+00 3.50134e+01 2.48659e-01
3.15000e+00 3.50110e+01 2.48664e-01
3.16000e+00 3.50085e+01 2.48669e-01
3.17000e+00 3.50060e+01 2.48675e-01
3.18000e+00 3.50035e+01 2.48680e-01
3.19000e+00 3.50010e+01 2.48686e-01
3.20000e+00 3.49985e+01 2.48692e-01
3.21000e+00 3.49960e+01 2.48698e-01
3.22000e+00 3.49936e+01 2.48704e-01
3.23000e+00 3.49911e+01 2.48711e-01
3.24000e+00 3.49886e+01 2.48717e-01
3.25000e+00 3.49861e+01 2.48724e-01
3.26000e+00 3.49836e+01 2.48731e-01
3.27000e+00 3.49811e+01 2.48738e-01
3.28000e+00 3.49786e+01 2.48745e-01
3.29000e+00 3.49761e+01 2.48753e-01
3.30000e+00 3.49737e+01 2.48760e-01
3.31000e+00 3.49712e+01 2.48768e-01
3.32000e+00 3.49687e+01 2.48776e-01
3.33000e+00 3.49662e+01 2.48784e-01
3.34000e+00 3.49637e+01 2.48792e-01
3.35000e+00 3.49612e+01 2.48801e-01
3.36000e+00 3.49587e+01 2.48809e-01
3.37000e+00 3.49562e+01 2.48818e-01
3.38000e+00 3.49537e+01 2.48827e-01
3.39000e+00 3.49513e+01 2.48836e-01
3.40000e+00 3.49488e+01 2.48845e-01
3.41000e+00 3.49463e+01 2.48855e-01
3.42000e+00 3.49438e+01 2.48864e-01
3.43000e+00 3.49413e+01 2.48874e-01
3.44000e+00 3.49388e+01 2.48884e-01
3.45000e+00 3.49363e+01 2.48894e-01
3.46000e+00 3.49338e+01 2.48905e-01
3.47000e+00 3.49314e+01 2.48915e-01
3.48000e+00 3.49289e+01 2.48926e-01
3.49000e+00 3.49264e+01 2.48936e-01
3.50000e+00 3.49239e+01 2.48947e-01
3.51000e+00 3.49214e+01 2.48958e-01
3.52000e+00 3.49189e+01 2.48969e-01
3.53000e+00 3.49164e+01 2.48980e-01
3.54000e+00 3.49139e+01 2.48990e-01
3.55000e+00 3.49114e+01 2.49000e-01
3.56000e+00 3.49089e+01 2.49010e-01
3.57000e+00 3.49065e+01 2.49020e-01
3.58000e+00 3.49040e+01 2.49029e-01
3.59000e+00 3.49015e+01 2.49039e-01
3.60000e+00 3.48990e+01 2.49048e-01
3.61000e+00 3.48965e+01 2.49057e-01
3.62000e+00 3.48940e+01 2.49066e-01
3.63000e+00 3.48915e+01 2.49074e-01
3.64000e+00 3.48890e+01 2.49083e-01
3.65000e+00 3.48865e+01 2.49091e-01
3.66000e+00 3.48840e+01 2.49099e-01
3.67000e+00 3.48815e+01 2.49107e-01
3.68000e+00 3.48791e+01 2.49114e-01
3.69000e+00 3.48766e+01 2.49122e-01
3.70000e+00 3.48741e+01 2.49129e-01
3.71000e+00 3.48716e+01 2.49136e-01
3.72000e+00 3.48691e+01 2.49143e-01
3.73000e+00 3.48666e+01 2.49150e-01
3.74000e+00 3.48641e+01 2.49156e-01
3.75000e+00 3.48616e+01 2.49162e-01
3.76000e+00 3.48591e+01 2.49169e-01
3.77000e+00 3.48566e+01 2.49174e-01
3.78000e+00 3.48541e+01 2.49180e-01
3.79000e+00 3.48517e+01 2.49186e-01
3.80000e+00 3.48492e+01 2.49191e-01
3.81000e+00 3.48467e+01 2.49196e-01
3.82000e+00 3.48442e+01 2.49201e-01
3.83000e+00 3.48417e+01 2.49206e-01
3.84000e+00 3.48392e+01 2.49210e-01
3.85000e+00 3.48367e+01 2.49215e-01
3.86000e+00 3.48342e+01 2.49219e-01
3.87000e+00 3.48317e+01 2.49223e-01
3.88000e+00 3.48292e+01 2.49226e-01
3.89000e+00 3.48267e+01 2.49230e-01
3.90000e+00 3.48242e+01 2.49233e-01
3.91000e+00 3.48217e+01 2.49236e-01
3.92000e+00 3.48193e+01 2.49239e-01
3.93000e+00 3.48168e+01 2.49242e-01
3.94000e+00 3.48143e+01 2.49245e-01
3.95000e+00 3.48118e+01 2.49247e-01
3.96000e+00 3.48093e+01 2.49249e-01
3.97000e+00 3.48068e+01 2.49251e-01
3.98000e+00 3.48043e+01 2.49253e-01
3.99000e+00 3.48018e+01 2.49255e-01
4.00000e+00 3.47993e+01 2.49256e-01
4.01000e+00 3.47968e+01 2.49257e-01
4.02000e+00 3.47943e+01 2.49258e-01
4.03000e+00 3.47918e+01 2.49259e-01
4.04000e+00 3.47893e+01 2.49260e-01
4.05000e+00 3.47868e+01 2.49260e-01
4.06000e+00 3.47844e+01 2.49261e-01
4.07000e+00 3.47819e+01 2.49261e-01
4.08000e+00 3.47794e+01 2.49261e-01
4.09000e+00 3.47769e+01 2.49260e-01
4.10000e+00 3.47744e+01 2.49260e-01
4.11000e+00 3.47719e+01 2.49259e-01
4.12000e+00 3.47694e+01 2.49258e-01
4.13000e+00 3.47669e+01 2.49257e-01
4.14000e+00 3.47644e+01 2.49256e-01
4.15000e+00 3.47619e+01 2.49254e-01
4.16000e+00 3.47594e+01 2.49252e-01
4.17000e+00 3.47569e+01 2.49251e-01
4.18000e+00 3.47544e+01 2.49248e-01
4.19000e+00 3.47520e+01 2.49246e-01
4.20000e+00 3.47495e+01 2.49244e-01
4.21000e+00 3.47470e+01 2.49241e-01
4.22000e+00 3.47445e+01 2.49238e-01
4.23000e+00 3.47420e+01 2.49235e-01
4.24000e+00 3.47395e+01 2.49232e-01
4.25000e+00 3.47370e+01 2.49228e-01
4.26000e+00 3.47345e+01 2.49225e-01
4.27000e+00 3.47320e+01 2.49221e-01
4.28000e+00 3.47295e+01 2.49217e-01
4.29000e+00 3.47270e+01 2.49213e-01
4.30000e+00 3.47245e+01 2.49208e-01
4.31000e+00 3.47220e+01 2.49204e-01
4.32000e+00 3.47196e+01 2.49199e-01
4.33000e+00 3.47171e+01 2.49194e-01
4.34000e+00 3.47146e+01 2.49189e-01
4.35000e+00 3.47121e+01 2.49183e-01
4.36000e+00 3.47096e+01 2.49178e-01
4.37000e+00 3.47071e+01 2.49172e-01
4.38000e+00 3.47046e+01 2.49166e-01
4.39000e+00 3.47021e+01 2.49160e-01
4.40000e+00 3.46996e+01 2.49154e-01
4.41000e+00 3.46971e+01 2.49147e-01
4.42000e+00 3.46946e+01 2.49140e-01
4.43000e+00 3.46921e+01 2.49133e-01
4.44000e+00 3.46897e+01 2.49126e-01
4.45000e+00 3.46872e+01 2.49119e-01
4.46000e+00 3.46847e+01 2.49111e-01
4.47000e+00 3.46822e+01 2.49104e-01
4.48000e+00 3.46797e+01 2.49096e-01
4.49000e+00 3.46772e+01 2.49088e-01
4.50000e+00 3.46747e+01 2.49079e-01
4.51000e+00 3.46722e+01 2.49071e-01
4.52000e+00 3.46697e+01 2.49063e-01
4.53000e+00 3.46672e+01 2.49055e-01
4.54000e+00 3.46647e+01 2.49047e-01
4.55000e+00 3.46623e+01 2.49039e-01
4.56000e+00 3.46598e+01 2.49031e-01
4.57000e+00 3.46573e+01 2.49024e-01
4.58000e+00 3.46548e+01 2.49016e-01
4.59000e+00 3.46523e+01 2.49009e-01
4.60000e+00 3.46498e+01 2.49002e-01
4.61000e+00 3.46473e+01 2.48995e-01
4.62000e+00 3.46448e+01 2.48988e-01
4.63000e+00 3.46423e+01 2.48981e-01
4.64000e+00 3.46398e+01 2.48974e-01
4.65000e+00 3.46374e+01 2.48968e-01
4.66000e+00 3.46349e+01 2.48962e-01
4.67000e+00 3.46324e+01 2.48955e-01
4.68000e+00 3.46299e+01 2.48949e-01
4.69000e+00 3.46274e+01 2.48943e-01
4.70000e+00 3.46249e+01 2.48937e-01
4.71000e+00 3.46224e+01 2.48932e-01
4.72000e+00 3.46199e+01 2.48926e-01
4.73000e+00 3.46174e+01 2.48920e-01
4.74000e+00 3.46150e+01 2.48915e-01
4.75000e+00 3.46125e+01 2.48910e-01
4.76000e+00 3.46100e+01 2.48905e-01
4.77000e+00 3.46075e+01 2.48900e-01
4.78000e+00 3.46050e+01 2.48895e-01
4.79000e+00 3.46025e+01 2.48890e-01
4.80000e+00 3.46000e+01 2.48886e-01
4.81000e+00 3.45975e+01 2.48881e-01
4.82000e+00 3.45950e+01 2.48877e-01
4.83000e+00 3.45925e+01 2.48873e-01
4.84000e+00 3.45901e+01 2.48869e-01
4.85000e+00 3.45876e+01 2.48865e-01
4.86000e+00 3.45851e+01 2.48861e-01
4.87000e+00 3.45826e+01 2.48857e-01
4.88000e+00 3.45801e+01 2.48854e-01
4.89000e+00 3.45776e+01 2.48850e-01
4.90000e+00 3.45751e+01 2.48847e-01
4.91000e+00 3.45726e+01 2.48844e-01
4.92000e+00 3.45702e+01 2.48841e-01
4.93000e+00 3.45677e+01 2.48838e-01
4.94000e+00 3.45652e+01 2.48835e-01
4.95000e+00 3.45627e+01 2.48833e-01
4.96000e+00 3.45602e+01 2.48830e-01
4.97000e+00 3.45577e+01 2.48828e-01
4.98000e+00 3.45552e+01 2.48825e-01
4.99000e+00 3.45527e+01 2.48823e-01
5.00000e+00 3.45502e+01 2.48821e-01
5.01000e+00 3.45478e+01 2.48819e-01
5.02000e+00 3.45453e+01 2.48818e-01
5.03000e+00 3.45428e+01 2.48816e-01
5.04000e+00 3.45403e+01 2.48815e-01
5.05000e+00 3.45378e+01 2.48813e-01
5.06000e+00 3.45353e+01 2.48812e-01
5.07000e+00 3.45328e+01 2.48811e-01
5.08000e+00 3.45303e+01 2.48810e-01
5.09000e+00 3.45279e+01 2.48809e-01
5.10000e+00 3.45254e+01 2.48809e-01
5.11000e+00 3.45229e+01 2.48808e-01
5.12000e+00 3.45204e+01 2.48808e-01
5.13000e+00 3.45179e+01 2.48807e-01
5.14000e+00 3.45154e+01 2.48807e-01
5.15000e+00 3.45129e+01 2.48807e-01
5.16000e+00 3.45104e+01 2.48807e-01
5.17000e+00 3.45079e+01 2.48807e-01
5.18000e+00 3.45055e+01 2.48808e-01
5.19000e+00 3.45030e+01 2.48808e-01
5.20000e+00 3.45005e+01 2.48809e-01
5.21000e+00 3.44980e+01 2.48809e-01
5.22000e+00 3.44955e+01 2.48810e-01
5.23000e+00 3.44930e+01 2.48811e-01
5.24000e+00 3.44905e+01 2.48812e-01
5.25000e+00 3.44880e+01 2.48814e-01
5.26000e+00 3.44856e+01 2.48815e-01
5.27000e+00 3.44831e+01 2.48817e-01
5.28000e+00 3.44806e+01 2.48818e-01
5.29000e+00 3.44781e+01 2.48820e-01
5.30000e+00 3.44756e+01 2.48822e-01
5.31000e+00 3.44731e+01 2.48824e-01
5.32000e+00 3.44706e+01 2.48826e-01
5.33000e+00 3.44681e+01 2.48828e-01
5.34000e+00 3.44656e+01 2.48831e-01
5.35000e+00 3.44632e+01 2.48833e-01
5.36000e+00 3.44607e+01 2.48836e-01
5.37000e+00 3.44582e+01 2.48839e-01
5.38000e+00 3.44557e+01 2.48842e-01
5.39000e+00 3.44532e+01 2.48845e-01
5.40000e+00 3.44507e+01 2.48848e-01
5.41000e+00 3.44482e+01 2.48851e-01
5.42000e+00 3.44457e+01 2.48855e-01
5.43000e+00 3.44433e+01 2.48858e-01
5.44000e+00 3.44408e+01 2.48862e-01
5.45000e+00 3.44383e+01 2.48866e-01
5.46000e+00 3.44358e+01 2.48870e-01
5.47000e+00 3.44333e+01 2.48874e-01
5.48000e+00 3.44308e+01 2.48878e-01
5.49000e+00 3.44283e+01 2.48882e-01
5.50000e+00 3.44258e+01 2.48887e-01
5.51000e+00 3.44233e+01 2.48891e-01
5.52000e+00 3.44209e+01 2.48896e-01
5.53000e+00 3.44184e+01 2.48900e-01
5.54000e+00 3.44159e+01 2.48905e-01
5.55000e+00 3.44134e+01 2.48909e-01
5.56000e+00 3.44109e+01 2.48914e-01
5.57000e+00 3.44084e+01 2.48918e-01
5.58000e+00 3.44059e+01 2.48923e-01
5.59000e+00 3.44034e+01 2.48927e-01
5.60000e+00 3.44009e+01 2.48931e-01
5.61000e+00 3.43985e+01 2.48936e-01
5.62000e+00 3.43960e+01 2.48940e-01
5.63000e+00 3.43935e+01 2.48944e-01
5.64000e+00 3.43910e+01 2.48948e-01
5.65000e+00 3.43885e+01 2.48952e-01
5.66000e+00 3.43860e+01 2.48957e-01
5.67000e+00 3.43835e+01 2.48961e-01
5.68000e+00 3.43810e+01 2.48965e-01
5.69000e+00 3.43785e+01 2.48969e-01
5.70000e+00 3.43760e+01 2.48973e-01
5.71000e+00 3.43736e+01 2.48977e-01
5.72000e+00 3.43711e+01 2.48981e-01
5.73000e+00 3.43686e+01 2.48985e-01
5.74000e+00 3.43661e+01 2.48989e-01
5.75000e+00 3.43636e+01 2.48993e-01
5.76000e+00 3.43611e+01 2.48997e-01
5.77000e+00 3.43586e+01 2.49001e-01
5.78000e+00 3.43561e+01 2.49005e-01
5.79000e+00 3.43536e+01 2.49009e-01
5.80000e+00 3.43511e+01 2.49013e-01
5.81000e+00 3.43487e+01 2.49017e-01
5.82000e+00 3.43462e+01 2.49020e-01
5.83000e+00 3.43437e+01 2.49024e-01
5.84000e+00 3.43412e+01 2.49028e-01
5.85000e+00 3.43387e+01 2.49032e-01
5.86000e+00 3.43362e+01 2.49035e-01
5.87000e+00 3.43337e+01 2.49039e-01
5.88000e+00 3.43312e+01 2.49043e-01
5.89000e+00 3.43287e+01 2.49046e-01
5.90000e+00 3.43262e+01 2.49050e-01
5.91000e+00 3.43238e+01 2.49054e-01
5.92000e+00 3.43213e+01 2.49057e-01
5.93000e+00 3.43188e+01 2.49061e-01
5.94000e+00 3.43163e+01 2.49064e-01
5.95000e+00 3.43138e+01 2.49068e-01
5.96000e+00 3.43113e+01 2.49071e-01
5.97000e+00 3.43088e+01 2.49075e-01
5.98000e+00 3.43063e+01 2.49078e-01
5.99000e+00 3.43038e+01 2.49082e-01
6.00000e+00 3.43013e+01 2.49085e-01
6.01000e+00 3.42988e+01 2.49088e-01
6.02000e+00 3.42964e+01 2.49092e-01
6.03000e+00 3.42939e+01 2.49095e-01
6.04000e+00 3.42914e+01 2.49098e-01
6.05000e+00 3.42889e+01 2.49102e-01
6.06000e+00 3.42864e+01 2.49105e-01
6.07000e+00 3.42839e+01 2.49108e-01
6.08000e+00 3.42814e+01 2.49111e-01
6.09000e+00 3.42789e+01 2.49114e-01
6.10000e+00 3.42764e+01 2.49118e-01
6.11000e+00 3.42739e+01 2.49121e-01
6.12000e+00 3.42714e+01 2.49124e-01
6.13000e+00 3.42690e+01 2.49127e-01
6.14000e+00 3.42665e+01 2.49130e-01
6.15000e+00 3.42640e+01 2.49133e-01
6.16000e+00 3.42615e+01 2.49136e-01
6.17000e+00 3.42590e+01 2.49139e-01
6.18000e+00 3.42565e+01 2.49142e-01
6.19000e+00 3.42540e+01 2.49145e-01
6.20000e+00 3.42515e+01 2.49148e-01
6.21000e+00 3.42490e+01 2.49151e-01
6.22000e+00 3.42465e+01 2.49154e-01
6.23000e+00 3.42440e+01 2.49156e-01
6.24000e+00 3.42415e+01 2.49159e-01
6.25000e+00 3.42391e+01 2.49162e-01
6.26000e+00 3.42366e+01 2.49165e-01
6.27000e+00 3.42341e+01 2.49168e-01
6.28000e+00 3.42316e+01 2.49170e-01
6.29000e+00 3.42291e+01 2.49173e-01
6.30000e+00 3.42266e+01 2.49176e-01
6.31000e+00 3.42241e+01 2.49178e-01
6.32000e+00 3.42216e+01 2.49181e-01
6.33000e+00 3.42191e+01 2.49184e-01
6.34000e+00 3.42166e+01 2.49186e-01
6.35000e+00 3.42141e+01 2.49189e-01
6.36000e+00 3.42116e+01 2.49191e-01
6.37000e+00 3.42092e+01 2.49194e-01
6.38000e+00 3.42067e+01 2.49196e-01
6.39000e+00 3.42042e+01 2.49199e-01
6.40000e+00 3.42017e+01 2.49201e-01
6.41000e+00 3.41992e+01 2.49204e-01
6.42000e+00 3.41967e+01 2.49206e-01
6.43000e+00 3.41942e+01 2.49209e-01
6.44000e+00 3.41917e+01 2.49211e-01
6.45000e+00 3.41892e+01 2.49213e-01
6.46000e+00 3.41867e+01 2.49216e-01
6.47000e+00 3.41842e+01 2.49218e-01
6.48000e+00 3.41817e+01 2.49220e-01
6.49000e+00 3.41792e+01 2.49222e-01
6.50000e+00 3.41768e+01 2.49225e-01
6.51000e+00 3.41743e+01 2.49227e-01
6.52000e+00 3.41718e+01 2.49229e-01
6.53000e+00 3.41693e+01 2.49231e-01
6.54000e+00 3.41668e+01 2.49233e-01
6.55000e+00 3.41643e+01 2.49234e-01
6.56000e+00 3.41618e+01 2.49236e-01
6.57000e+00 3.41593e+01 2.49238e-01
6.58000e+00 3.41568e+01 2.49239e-01
6.59000e+00 3.41543e+01 2.49241e-01
6.60000e+00 3.41518e+01 2.49242e-01
6.61000e+00 3.41493e+01 2.49243e-01
6.62000e+00 3.41468e+01 2.49244e-01
6.63000e+00 3.41444e+01 2.49245e-01
6.64000e+00 3.41419e+01 2.49246e-01
6.65000e+00 3.41394e+01 2.49247e-01
6.66000e+00 3.41369e+01 2.49248e-01
6.67000e+00 3.41344e+01 2.49248e-01
6.68000e+00 3.41319e+01 2.49249e-01
6.69000e+00 3.41294e+01 2.49249e-01
6.70000e+00 3.41269e+01 2.49250e-01
6.71000e+00 3.41244e+01 2.49250e-01
6.72000e+00 3.41219e+01 2.49250e-01
6.73000e+00 3.41194e+01 2.49250e-01
6.74000e+00 3.41169e+01 2.49250e-01
6.75000e+00 3.41144e+01 2.49250e-01
6.76000e+00 3.41120e+01 2.49250e-01
6.77000e+00 3.41095e+01 2.49249e-01
6.78000e+00 3.41070e+01 2.49249e-01
6.79000e+00 3.41045e+01 2.49248e-01
6.80000e+00 3.41020e+01 2.49248e-01
6.81000e+00 3.40995e+01 2.49247e-01
6.82000e+00 3.40970e+01 2.49246e-01
6.83000e+00 3.40945e+01 2.49245e-01
6.84000e+00 3.40920e+01 2.49244e-01
6.85000e+00 3.40895e+01 2.49243e-01
6.86000e+00 3.40870e+01 2.49242e-01
6.87000e+00 3.40845e+01 2.49241e-01
6.88000e+00 3.40820e+01 2.49239e-01
6.89000e+00 3.40796e+01 2.49238e-01
6.90000e+00 3.40771e+01 2.49236e-01
6.91000e+00 3.40746e+01 2.49235e-01
6.92000e+00 3.40721e+01 2.49233e-01
6.93000e+00 3.40696e+01 2.49231e-01
6.94000e+00 3.40671e+01 2.49229e-01
6.95000e+00 3.40646e+01 2.49227e-01
6.96000e+00 3.40621e+01 2.49225e-01
6.97000e+00 3.40596e+01 2.49222e-01
6.98000e+00 3.40571e+01 2.49220e-01
6.99000e+00 3.40546e+01 2.49218e-01
7.00000e+00 3.40521e+01 2.49215e-01
7.01000e+00 3.40496e+01 2.49213e-01
7.02000e+00 3.40472e+01 2.49210e-01
7.03000e+00 3.40447e+01 2.49207e-01
7.04000e+00 3.40422e+01 2.49204e-01
7.05000e+00 3.40397e+01 2.49201e-01
7.06000e+00 3.40372e+01 2.49198e-01
7.07000e+00 3.40347e+01 2.49195e-01
7.08000e+00 3.40322e+01 2.49191e-01
7.09000e+00 3.40297e+01 2.49188e-01
7.10000e+00 3.40272e+01 2.49185e-01
7.11000e+00 3.40247e+01 2.49181e-01
7.12000e+00 3.40222e+01 2.49177e-01
7.13000e+00 3.40197e+01 2.49173e-01
7.14000e+00 3.40173e+01 2.49170e-01
7.15000e+00 3.40148e+01 2.49166e-01
7.16000e+00 3.40123e+01 2.49162e-01
7.17000e+00 3.40098e+01 2.49157e-01
7.18000e+00 3.40073e+01 2.49153e-01
7.19000e+00 3.40048e+01 2.49149e-01
7.20000e+00 3.40023e+01 2.49144e-01
7.21000e+00 3.39998e+01 2.49140e-01
7.22000e+00 3.39973e+01 2.49135e-01
7.23000e+00 3.39948e+01 2.49130e-01
7.24000e+00 3.39923e+01 2.49126e-01
7.25000e+00 3.39898e+01 2.49121e-01
7.26000e+00 3.39874e+01 2.49116e-01
7.27000e+00 3.39849e+01 2.49111e-01
7.28000e+00 3.39824e+01 2.49105e-01
7.29000e+00 3.39799e+01 2.49100e-01
7.30000e+00 3.39774e+01 2.49095e-01
7.31000e+00 3.39749e+01 2.49089e-01
7.32000e+00 3.39724e+01 2.49083e-01
7.33000e+00 3.39699e+01 2.49078e-01
7.34000e+00 3.39674e+01 2.49072e-01
7.35000e+00 3.39649e+01 2.49066e-01
7.36000e+00 3.39624e+01 2.49060e-01
7.37000e+00 3.39600e+01 2.49054e-01
7.38000e+00 3.39575e+01 2.49048e-01
7.39000e+00 3.39550e+01 2.49042e-01
7.40000e+00 3.39525e+01 2.49035e-01
7.41000e+00 3.39500e+01 2.49029e-01
7.42000e+00 3.39475e+01 2.49022e-01
7.43000e+00 3.39450e+01 2.49016e-01
7.44000e+00 3.39425e+01 2.49009e-01
7.45000e+00 3.39400e+01 2.49002e-01
7.46000e+00 3.39375e+01 2.48995e-01
7.47000e+00 3.39351e+01 2.48988e-01
7.48000e+00 3.39326e+01 2.48981e-01
7.49000e+00 3.39301e+01 2.48974e-01
7.50000e+00 3.39276e+01 2.48966e-01
7.51000e+00 3.39251e+01 2.48959e-01
7.52000e+00 3.39226e+01 2.48952e-01
7.53000e+00 3.39201e+01 2.48945e-01
7.54000e+00 3.39176e+01 2.48938e-01
7.55000e+00 3.39151e+01 2.48932e-01
7.56000e+00 3.39126e+01 2.48925e-01
7.57000e+00 3.39102e+01 2.48919e-01
7.58000e+00 3.39077e+01 2.48913e-01
7.59000e+00 3.39052e+01 2.48907e-01
7.60000e+00 3.39027e+01 2.48901e-01
7.61000e+00 3.39002e+01 2.48895e-01
7.62000e+00 3.38977e+01 2.48890e-01
7.63000e+00 3.38952e+01 2.48885e-01
7.64000e+00 3.38927e+01 2.48879e-01
7.65000e+00 3.38902e+01 2.48875e-01
7.66000e+00 3.38878e+01 2.48870e-01
7.67000e+00 3.38853e+01 2.48865e-01
7.68000e+00 3.38828e+01 2.48861e-01
7.69000e+00 3.38803e+01 2.48856e-01
7.70000e+00 3.38778e+01 2.48852e-01
7.71000e+00 3.38753e+01 2.48848e-01
7.72000e+00 3.38728e+01 2.48845e-01
7.73000e+00 3.38703e+01 2.48841e-01
7.74000e+00 3.38678e+01 2.48837e-01
7.75000e+00 3.38654e+01 2.48834e-01
7.76000e+00 3.38629e+01 2.48831e-01
7.77000e+00 3.38604e+01 2.48828e-01
7.78000e+00 3.38579e+01 2.48825e-01
7.79000e+00 3.38554e+01 2.48823e-01
7.80000e+00 3.38529e+01 2.48820e-01
7.81000e+00 3.38504e+01 2.48818e-01
7.82000e+00 3.38479e+01 2.48816e-01
7.83000e+00 3.38455e+01 2.48814e-01
7.84000e+00 3.38430e+01 2.48812e-01
7.85000e+00 3.38405e+01 2.48810e-01
7.86000e+00 3.38380e+01 2.48809e-01
7.87000e+00 3.38355e+01 2.48808e-01
7.88000e+00 3.38330e+01 2.48806e-01
7.89000e+00 3.38305e+01 2.48806e-01
7.90000e+00 3.38280e+01 2.48805e-01
7.91000e+00 3.38255e+01 2.48804e-01
7.92000e+00 3.38231e+01 2.48804e-01
7.93000e+00 3.38206e+01 2.48803e-01
7.94000e+00 3.38181e+01 2.48803e-01
7.95000e+00 3.38156e+01 2.48803e-01
7.96000e+00 3.38131e+01 2.48803e-01
7.97000e+00 3.38106e+01 2.48804e-01
7.98000e+00 3.38081e+01 2.48804e-01
7.99000e+00 3.38056e+01 2.48805e-01
8.00000e+00 3.38032e+01 2.48806e-01
8.01000e+00 3.38007e+01 2.48807e-01
8.02000e+00 3.37982e+01 2.48808e-01
8.03000e+00 3.37957e+01 2.48810e-01
8.04000e+00 3.37932e+01 2.48811e-01
8.05000e+00 3.37907e+01 2.48813e-01
8.06000e+00 3.37882e+01 2.48815e-01
8.07000e+00 3.37857e+01 2.48817e-01
8.08000e+00 3.37833e+01 2.48819e-01
8.09000e+00 3.37808e+01 2.48821e-01
8.10000e+00 3.37783e+01 2.48824e-01
8.11000e+00 3.37758e+01 2.48826e-01
8.12000e+00 3.37733e+01 2.48829e-01
8.13000e+00 3.37708e+01 2.48832e-01
8.14000e+00 3.37683e+01 2.48836e-01
8.15000e+00 3.37658e+01 2.48839e-01
8.16000e+00 3.37633e+01 2.48842e-01
8.17000e+00 3.37609e+01 2.48846e-01
8.18000e+00 3.37584e+01 2.48850e-01
8.19000e+00 3.37559e+01 2.48854e-01
8.20000e+00 3.37534e+01 2.48858e-01
8.21000e+00 3.37509e+01 2.48863e-01
8.22000e+00 3.37484e+01 2.48867e-01
8.23000e+00 3.37459e+01 2.48872e-01
8.24000e+00 3.37434e+01 2.48877e-01
8.25000e+00 3.37409e+01 2.48882e-01
8.26000e+00 3.37385e+01 2.48887e-01
8.27000e+00 3.37360e+01 2.48892e-01
8.28000e+00 3.37335e+01 2.48898e-01
8.29000e+00 3.37310e+01 2.48903e-01
8.30000e+00 3.37285e+01 2.48909e-01
8.31000e+00 3.37260e+01 2.48915e-01
8.32000e+00 3.37235e+01 2.48922e-01
8.33000e+00 3.37210e+01 2.48928e-01
8.34000e+00 3.37185e+01 2.48934e-01
8.35000e+00 3.37161e+01 2.48941e-01
8.36000e+00 3.37136e+01 2.48948e-01
8.37000e+00 3.37111e+01 2.48955e-01
8.38000e+00 3.37086e+01 2.48962e-01
8.39000e+00 3.37061e+01 2.48970e-01
8.40000e+00 3.37036e+01 2.48977e-01
8.41000e+00 3.37011e+01 2.48985e-01
8.42000e+00 3.36986e+01 2.48993e-01
8.43000e+00 3.36961e+01 2.49001e-01
8.44000e+00 3.36936e+01 2.49009e-01
8.45000e+00 3.36912e+01 2.49017e-01
8.46000e+00 3.36887e+01 2.49026e-01
8.47000e+00 3.36862e+01 2.49034e-01
8.48000e+00 3.36837e+01 2.49043e-01
8.49000e+00 3.36812e+01 2.49052e-01
8.50000e+00 3.36787e+01 2.49062e-01
8.51000e+00 3.36762e+01 2.49071e-01
8.52000e+00 3.36737e+01 2.49080e-01
8.53000e+00 3.36712e+01 2.49088e-01
8.54000e+00 3.36687e+01 2.49097e-01
8.55000e+00 3.36663e+01 2.49105e-01
8.56000e+00 3.36638e+01 2.49113e-01
8.57000e+00 3.36613e+01 2.49121e-01
8.58000e+00 3.36588e+01 2.49129e-01
8.59000e+00 3.36563e+01 2.49136e-01
8.60000e+00 3.36538e+01 2.49144e-01
8.61000e+00 3.36513e+01 2.49151e-01
8.62000e+00 3.36488e+01 2.49158e-01
8.63000e+00 3.36463e+01 2.49164e-01
8.64000e+00 3.36438e+01 2.49171e-01
8.65000e+00 3.36413e+01 2.49177e-01
8.66000e+00 3.36388e+01 2.49183e-01
8.67000e+00 3.36364e+01 2.49189e-01
8.68000e+00 3.36339e+01 2.49194e-01
8.69000e+00 3.36314e+01 2.49200e-01
8.70000e+00 3.36289e+01 2.49205e-01
8.71000e+00 3.36264e+01 2.49210e-01
8.72000e+00 3.36239e+01 2.49215e-01
8.73000e+00 3.36214e+01 2.49219e-01
8.74000e+00 3.36189e+01 2.49224e-01
8.75000e+00 3.36164e+01 2.49228e-01
8.76000e+00 3.36139e+01 2.49232e-01
8.77000e+00 3.36114e+01 2.49235e-01
8.78000e+00 3.36089e+01 2.49239e-01
8.79000e+00 3.36064e+01 2.49242e-01
8.80000e+00 3.36040e+01 2.49245e-01
8.81000e+00 3.36015e+01 2.49248e-01
8.82000e+00 3.35990e+01 2.49251e-01
8.83000e+00 3.35965e+01 2.49253e-01
8.84000e+00 3.35940e+01 2.49255e-01
8.85000e+00 3.35915e+01 2.49257e-01
8.86000e+00 3.35890e+01 2.49259e-01
8.87000e+00 3.35865e+01 2.49261e-01
8.88000e+00 3.35840e+01 2.49262e-01
8.89000e+00 3.35815e+01 2.49263e-01
8.90000e+00 3.35790e+01 2.49264e-01
8.91000e+00 3.35765e+01 2.49265e-01
8.92000e+00 3.35740e+01 2.49266e-01
8.93000e+00 3.35716e+01 2.49266e-01
8.94000e+00 3.35691e+01 2.49266e-01
8.95000e+00 3.35666e+01 2.49266e-01
8.96000e+00 3.35641e+01 2.49266e-01
8.97000e+00 3.35616e+01 2.49265e-01
8.98000e+00 3.35591e+01 2.49265e-01
8.99000e+00 3.35566e+01 2.49264e-01
9.00000e+00 3.35541e+01 2.49263e-01
9.01000e+00 3.35516e+01 2.49261e-01
9.02000e+00 3.35491e+01 2.49260e-01
9.03000e+00 3.35466e+01 2.49258e-01
9.04000e+00 3.35441e+01 2.49256e-01
9.05000e+00 3.35416e+01 2.49254e-01
9.06000e+00 3.35391e+01 2.49252e-01
9.07000e+00 3.35367e+01 2.49249e-01
9.08000e+00 3.35342e+01 2.49246e-01
9.09000e+00 3.35317e+01 2.49243e-01
9.10000e+00 3.35292e+01 2.49240e-01
9.11000e+00 3.35267e+01 2.49237e-01
9.12000e+00 3.35242e+01 2.49233e-01
9.13000e+00 3.35217e+01 2.49229e-01
9.14000e+00 3.35192e+01 2.49225e-01
9.15000e+00 3.35167e+01 2.49221e-01
9.16000e+00 3.35142e+01 2.49216e-01
9.17000e+00 3.35117e+01 2.49212e-01
9.18000e+00 3.35092e+01 2.49207e-01
9.19000e+00 3.35067e+01 2.49202e-01
9.20000e+00 3.35043e+01 2.49196e-01
9.21000e+00 3.35018e+01 2.49191e-01
9.22000e+00 3.34993e+01 2.49185e-01
9.23000e+00 3.34968e+01 2.49179e-01
9.24000e+00 3.34943e+01 2.49173e-01
9.25000e+00 3.34918e+01 2.49167e-01
9.26000e+00 3.34893e+01 2.49160e-01
9.27000e+00 3.34868e+01 2.49153e-01
9.28000e+00 3.34843e+01 2.49146e-01
9.29000e+00 3.34818e+01 2.49139e-01
9.30000e+00 3.34793e+01 2.49132e-01
9.31000e+00 3.34768e+01 2.49124e-01
9.32000e+00 3.34744e+01 2.49116e-01
9.33000e+00 3.34719e+01 2.49108e-01
9.34000e+00 3.34694e+01 2.49100e-01
9.35000e+00 3.34669e+01 2.49091e-01
9.36000e+00 3.34644e+01 2.49083e-01
9.37000e+00 3.34619e+01 2.49074e-01
9.38000e+00 3.34594e+01 2.49065e-01
9.39000e+00 3.34569e+01 2.49055e-01
9.40000e+00 3.34544e+01 2.49046e-01
9.41000e+00 3.34519e+01 2.49036e-01
9.42000e+00 3.34495e+01 2.49026e-01
9.43000e+00 3.34470e+01 2.49016e-01
9.44000e+00 3.34445e+01 2.49006e-01
9.45000e+00 3.34420e+01 2.48995e-01
9.46000e+00 3.34395e+01 2.48984e-01
9.47000e+00 3.34370e+01 2.48973e-01
9.48000e+00 3.34345e+01 2.48962e-01
9.49000e+00 3.34320e+01 2.48951e-01
9.50000e+00 3.34295e+01 2.48939e-01
9.51000e+00 3.34270e+01 2.48927e-01
9.52000e+00 3.34246e+01 2.48916e-01
9.53000e+00 3.34221e+01 2.48905e-01
9.54000e+00 3.34196e+01 2.48894e-01
9.55000e+00 3.34171e+01 2.48883e-01
9.56000e+00 3.34146e+01 2.48872e-01
9.57000e+00 3.34121e+01 2.48862e-01
9.58000e+00 3.34096e+01 2.48852e-01
9.59000e+00 3.34071e+01 2.48841e-01
9.60000e+00 3.34046e+01 2.48832e-01
9.61000e+00 3.34022e+01 2.48822e-01
9.62000e+00 3.33997e+01 2.48812e-01
9.63000e+00 3.33972e+01 2.48803e-01
9.64000e+00 3.33947e+01 2.48794e-01
9.65000e+00 3.33922e+01 2.48785e-01
9.66000e+00 3.33897e+01 2.48776e-01
9.67000e+00 3.33872e+01 2.48768e-01
9.68000e+00 3.33847e+01 2.48759e-01
9.69000e+00 3.33823e+01 2.48751e-01
9.70000e+00 3.33798e+01 2.48743e-01
9.71000e+00 3.33773e+01 2.48736e-01
9.72000e+00 3.33748e+01 2.48728e-01
9.73000e+00 3.33723e+01 2.48721e-01
9.74000e+00 3.33698e+01 2.48713e-01
9.75000e+00 3.33673e+01 2.48707e-01
9.76000e+00 3.33648e+01 2.48700e-01
9.77000e+00 3.33624e+01 2.48693e-01
9.78000e+00 3.33599e+01 2.48687e-01
9.79000e+00 3.33574e+01 2.48680e-01
9.80000e+00 3.33549e+01 2.48674e-01
9.81000e+00 3.33524e+01 2.48669e-01
9.82000e+00 3.33499e+01 2.48663e-01
9.83000e+00 3.33474e+01 2.48658e-01
9.84000e+00 3.33449e+01 2.48652e-01
9.85000e+00 3.33425e+01 2.48647e-01
9.86000e+00 3.33400e+01 2.48642e-01
9.87000e+00 3.33375e+01 2.48638e-01
9.88000e+00 3.33350e+01 2.48633e-01
9.89000e+00 3.33325e+01 2.48629e-01
9.90000e+00 3.33300e+01 2.48625e-01
9.91000e+00 3.33275e+01 2.48621e-01
9.92000e+00 3.33251e+01 2.48617e-01
9.93000e+00 3.33226e+01 2.48614e-01
9.94000e+00 3.33201e+01 2.48611e-01
9.95000e+00 3.33176e+01 2.48607e-01
9.96000e+00 3.33151e+01 2.48604e-01
9.97000e+00 3.33126e+01 2.48602e-01
9.98000e+00 3.33101e+01 2.48599e-01
9.99000e+00 3.33077e+01 2.48597e-01
1.00000e+01 3.33052e+01 2.48595e-01
1.00100e+01 3.33027e+01 2.48593e-01
1.00200e+01 3.33002e+01 2.48591e-01
1.00300e+01 3.32977e+01 2.48589e-01
1.00400e+01 3.32952e+01 2.48588e-01
1.00500e+01 3.32927e+01 2.48587e-01
1.00600e+01 3.32903e+01 2.48586e-01
1.00700e+01 3.32878e+01 2.48585e-01
1.00800e+01 3.32853e+01 2.48584e-01
1.00900e+01 3.32828e+01 2.48584e-01
1.01000e+01 3.32803e+01 2.48584e-01
1.01100e+01 3.32778e+01 2.48584e-01
1.01200e+01 3.32753e+01 2.48584e-01
1.01300e+01 3.32729e+01 2.48584e-01
1.01400e+01 3.32704e+01 2.48585e-01
1.01500e+01 3.32679e+01 2.48586e-01
1.01600e+01 3.32654e+01 2.48587e-01
1.01700e+01 3.32629e+01 2.48588e-01
1.01800e+01 3.32604e+01 2.48589e-01
1.01900e+01 3.32579e+01 2.48591e-01
1.02000e+01 3.32555e+01 2.48592e-01
1.02100e+01 3.32530e+01 2.48594e-01
1.02200e+01 3.32505e+01 2.48596e-01
1.02300e+01 3.32480e+01 2.48599e-01
1.02400e+01 3.32455e+01 2.48601e-01
1.02500e+01 3.32430e+01 2.48604e-01
1.02600e+01 3.32405e+01 2.48607e-01
1.02700e+01 3.32380e+01 2.48610e-01
1.02800e+01 3.32356e+01 2.48613e-01
1.02900e+01 3.32331e+01 2.48616e-01
1.03000e+01 3.32306e+01 2.48620e-01
1.03100e+01 3.32281e+01 2.48624e-01
1.03200e+01 3.32256e+01 2.48628e-01
1.03300e+01 3.32231e+01 2.48632e-01
1.03400e+01 3.32206e+01 2.48637e-01
1.03500e+01 3.32182e+01 2.48641e-01
1.03600e+01 3.32157e+01 2.48646e-01
1.03700e+01 3.32132e+01 2.48651e-01
1.03800e+01 3.32107e+01 2.48656e-01
1.03900e+01 3.32082e+01 2.48662e-01
1.04000e+01 3.32057e+01 2.48667e-01
1.04100e+01 3.32032e+01 2.48673e-01
1.04200e+01 3.32008e+01 2.48679e-01
1.04300e+01 3.31983e+01 2.48685e-01
1.04400e+01 3.31958e+01 2.48691e-01
1.04500e+01 3.31933e+01 2.48698e-01
1.04600e+01 3.31908e+01 2.48705e-01
1.04700e+01 3.31883e+01 2.48712e-01
1.04800e+01 3.31858e+01 2.48719e-01
1.04900e+01 3.31833e+01 2.48726e-01
1.05000e+01 3.31809e+01 2.48734e-01
1.05100e+01 3.31784e+01 2.48741e-01
1.05200e+01 3.31759e+01 2.48749e-01
1.05300e+01 3.31734e+01 2.48756e-01
1.05400e+01 3.31709e+01 2.48763e-01
1.05500e+01 3.31684e+01 2.48770e-01
1.05600e+01 3.31659e+01 2.48777e-01
1.05700e+01 3.31634e+01 2.48783e-01
1.05800e+01 3.31610e+01 2.48790e-01
1.05900e+01 3.31585e+01 2.48796e-01
1.06000e+01 3.31560e+01 2.48803e-01
1.06100e+01 3.31535e+01 2.48809e-01
1.06200e+01 3.31510e+01 2.48815e-01
1.06300e+01 3.31485e+01 2.48820e-01
1.06400e+01 3.31460e+01 2.48826e-01
1.06500e+01 3.31435e+01 2.48832e-01
1.06600e+01 3.31411e+01 2.48837e-01
1.06700e+01 3.31386e+01 2.48842e-01
1.06800e+01 3.31361e+01 2.48847e-01
1.06900e+01 3.31336e+01 2.48852e-01
1.07000e+01 3.31311e+01 2.48857e-01
1.07100e+01 3.31286e+01 2.48862e-01
1.07200e+01 3.31261e+01 2.48866e-01
1.07300e+01 3.31236e+01 2.48871e-01
1.07400e+01 3.31211e+01 2.48875e-01
1.07500e+01 3.31187e+01 2.48879e-01
1.07600e+01 3.31162e+01 2.48883e-01
1.07700e+01 3.31137e+01 2.48887e-01
1.07800e+01 3.31112e+01 2.48890e-01
1.07900e+01 3.31087e+01 2.48894e-01
1.08000e+01 3.31062e+01 2.48897e-01
1.08100e+01 3.31037e+01 2.48901e-01
1.08200e+01 3.31012e+01 2.48904e-01
1.08300e+01 3.30987e+01 2.48907e-01
1.08400e+01 3.30963e+01 2.48909e-01
1.08500e+01 3.30938e+01 2.48912e-01
1.08600e+01 3.30913e+01 2.48915e-01
1.08700e+01 3.30888e+01 2.48917e-01
1.08800e+01 3.30863e+01 2.48919e-01
1.08900e+01 3.30838e+01 2.48921e-01
1.09000e+01 3.30813e+01 2.48923e-01
1.09100e+01 3.30788e+01 2.48925e-01
1.09200e+01 3.30763e+01 2.48927e-01
1.09300e+01 3.30738e+01 2.48928e-01
1.09400e+01 3.30714e+01 2.48930e-01
1.09500e+01 3.30689e+01 2.48931e-01
1.09600e+01 3.30664e+01 2.48932e-01
1.09700e+01 3.30639e+01 2.48933e-01
1.09800e+01 3.30614e+01 2.48934e-01
1.09900e+01 3.30589e+01 2.48934e-01
1.10000e+01 3.30564e+01 2.48935e-01
1.10100e+01 3.30539e+01 2.48935e-01
1.10200e+01 3.30514e+01 2.48936e-01
1.10300e+01 3.30490e+01 2.48936e-01
1.10400e+01 3.30465e+01 2.48936e-01
1.10500e+01 3.30440e+01 2.48935e-01
1.10600e+01 3.30415e+01 2.48935e-01
1.10700e+01 3.30390e+01 2.48935e-01
1.10800e+01 3.30365e+01 2.48934e-01
1.10900e+01 3.30340e+01 2.48933e-01
1.11000e+01 3.30315e+01 2.48932e-01
1.11100e+01 3.30290e+01 2.48931e-01
1.11200e+01 3.30266e+01 2.48930e-01
1.11300e+01 3.30241e+01 2.48929e-01
1.11400e+01 3.30216e+01 2.48927e-01
1.11500e+01 3.30191e+01 2.48926e-01
1.11600e+01 3.30166e+01 2.48924e-01
1.11700e+01 3.30141e+01 2.48922e-01
1.11800e+01 3.30116e+01 2.48920e-01
1.11900e+01 3.30091e+01 2.48918e-01
1.12000e+01 3.30066e+01 2.48915e-01
1.12100e+01 3.30041e+01 2.48913e-01
1.12200e+01 3.30017e+01 2.48910e-01
1.12300e+01 3.29992e+01 2.48907e-01
1.12400e+01 3.29967e+01 2.48904e-01
1.12500e+01 3.29942e+01 2.48901e-01
1.12600e+01 3.29917e+01 2.48898e-01
1.12700e+01 3.29892e+01 2.48895e-01
1.12800e+01 3.29867e+01 2.48891e-01
1.12900e+01 3.29842e+01 2.48888e-01
1.13000e+01 3.29817e+01 2.48884e-01
1.13100e+01 3.29793e+01 2.48880e-01
1.13200e+01 3.29768e+01 2.48876e-01
1.13300e+01 3.29743e+01 2.48872e-01
1.13400e+01 3.29718e+01 2.48867e-01
1.13500e+01 3.29693e+01 2.48863e-01
1.13600e+01 3.29668e+01 2.48858e-01
1.13700e+01 3.29643e+01 2.48853e-01
1.13800e+01 3.29618e+01 2.48848e-01
1.13900e+01 3.29594e+01 2.48843e-01
1.14000e+01 3.29569e+01 2.48838e-01
1.14100e+01 3.29544e+01 2.48833e-01
1.14200e+01 3.29519e+01 2.48827e-01
1.14300e+01 3.29494e+01 2.48822e-01
1.14400e+01 3.29469e+01 2.48816e-01
1.14500e+01 3.29444e+01 2.48810e-01
1.14600e+01 3.29419e+01 2.48804e-01
1.14700e+01 3.29394e+01 2.48798e-01
1.14800e+01 3.29370e+01 2.48791e-01
1.14900e+01 3.29345e+01 2.48785e-01
1.15000e+01 3.29320e+01 2.48778e-01
1.15100e+01 3.29295e+01 2.48772e-01
1.15200e+01 3.29270e+01 2.48765e-01
1.15300e+01 3.29245e+01 2.48759e-01
1.15400e+01 3.29220e+01 2.48753e-01
1.15500e+01 3.29195e+01 2.48747e-01
1.15600e+01 3.29171e+01 2.48741e-01
1.15700e+01 3.29146e+01 2.48736e-01
1.15800e+01 3.29121e+01 2.48731e-01
1.15900e+01 3.29096e+01 2.48726e-01
1.16000e+01 3.29071e+01 2.48721e-01
1.16100e+01 3.29046e+01 2.48716e-01
1.16200e+01 3.29021e+01 2.48712e-01
1.16300e+01 3.28996e+01 2.48708e-01
1.16400e+01 3.28972e+01 2.48704e-01
1.16500e+01 3.28947e+01 2.48700e-01
1.16600e+01 3.28922e+01 2.48696e-01
1.16700e+01 3.28897e+01 2.48693e-01
1.16800e+01 3.28872e+01 2.48690e-01
1.16900e+01 3.28847e+01 2.48687e-01
1.17000e+01 3.28822e+01 2.48684e-01
1.17100e+01 3.28797e+01 2.48681e-01
1.17200e+01 3.28773e+01 2.48679e-01
1.17300e+01 3.28748e+01 2.48676e-01
1.17400e+01 3.28723e+01 2.48674e-01
1.17500e+01 3.28698e+01 2.48673e-01
1.17600e+01 3.28673e+01 2.48671e-01
1.17700e+01 3.28648e+01 2.48670e-01
1.17800e+01 3.28623e+01 2.48668e-01
1.17900e+01 3.28599e+01 2.48667e-01
1.18000e+01 3.28574e+01 2.48666e-01
1.18100e+01 3.28549e+01 2.48666e-01
1.18200e+01 3.28524e+01 2.48665e-01
1.18300e+01 3.28499e+01 2.48665e-01
1.18400e+01 3.28474e+01 2.48665e-01
1.18500e+01 3.28449e+01 2.48665e-01
1.18600e+01 3.28424e+01 2.48666e-01
1.18700e+01 3.28400e+01 2.48666e-01
1.18800e+01 3.28375e+01 2.48667e-01
1.18900e+01 3.28350e+01 2.48668e-01
1.19000e+01 3.28325e+01 2.48669e-01
1.19100e+01 3.28300e+01 2.48671e-01
1.19200e+01 3.28275e+01 2.48672e-01
1.19300e+01 3.28250e+01 2.48674e-01
1.19400e+01 3.28226e+01 2.48676e-01
1.19500e+01 3.28201e+01 2.48678e-01
1.19600e+01 3.28176e+01 2.48680e-01
1.19700e+01 3.28151e+01 2.48683e-01
1.19800e+01 3.28126e+01 2.48686e-01
1.19900e+01 3.28101e+01 2.48689e-01
1.20000e+01 3.28076e+01 2.48692e-01
1.20100e+01 3.28051e+01 2.48695e-01
1.20200e+01 3.28027e+01 2.48699e-01
1.20300e+01 3.28002e+01 2.48703e-01
1.20400e+01 3.27977e+01 2.48707e-01
1.20500e+01 3.27952e+01 2.48711e-01
1.20600e+01 3.27927e+01 2.48715e-01
1.20700e+01 3.27902e+01 2.48720e-01
1.20800e+01 3.27877e+01 2.48725e-01
1.20900e+01 3.27853e+01 2.48730e-01
1.21000e+01 3.27828e+01 2.48735e-01
1.21100e+01 3.27803e+01 2.48740e-01
1.21200e+01 3.27778e+01 2.48746e-01
1.21300e+01 3.27753e+01 2.48751e-01
1.21400e+01 3.27728e+01 2.48757e-01
1.21500e+01 3.27703e+01 2.48764e-01
1.21600e+01 3.27678e+01 2.48770e-01
1.21700e+01 3.27654e+01 2.48777e-01
1.21800e+01 3.27629e+01 2.48783e-01
1.21900e+01 3.27604e+01 2.48790e-01
1.22000e+01 3.27579e+01 2.48797e-01
1.22100e+01 3.27554e+01 2.48805e-01
1.22200e+01 3.27529e+01 2.48812e-01
1.22300e+01 3.27504e+01 2.48820e-01
1.22400e+01 3.27479e+01 2.48828e-01
1.22500e+01 3.27454e+01 2.48836e-01
1.22600e+01 3.27430e+01 2.48845e-01
1.22700e+01 3.27405e+01 2.48853e-01
1.22800e+01 3.27380e+01 2.48862e-01
1.22900e+01 3.27355e+01 2.48871e-01
1.23000e+01 3.27330e+01 2.48880e-01
1.23100e+01 3.27305e+01 2.48890e-01
1.23200e+01 3.27280e+01 2.48899e-01
1.23300e+01 3.27255e+01 2.48909e-01
1.23400e+01 3.27230e+01 2.48919e-01
1.23500e+01 3.27206e+01 2.48929e-01
1.23600e+01 3.27181e+01 2.48939e-01
1.23700e+01 3.27156e+01 2.48950e-01
1.23800e+01 3.27131e+01 2.48961e-01
1.23900e+01 3.27106e+01 2.48972e-01
1.24000e+01 3.27081e+01 2.48983e-01
1.24100e+01 3.27056e+01 2.48994e-01
1.24200e+01 3.27031e+01 2.49006e-01
1.24300e+01 3.27006e+01 2.49018e-01
1.24400e+01 3.26982e+01 2.49030e-01
1.24500e+01 3.26957e+01 2.49042e-01
1.24600e+01 3.26932e+01 2.49054e-01
1.24700e+01 3.26907e+01 2.49067e-01
1.24800e+01 3.26882e+01 2.49079e-01
1.24900e+01 3.26857e+01 2.49092e-01
1.25000e+01 3.26832e+01 2.49106e-01
1.25100e+01 3.26807e+01 2.49119e-01
1.25200e+01 3.26782e+01 2.49132e-01
1.25300e+01 3.26757e+01 2.49144e-01
1.25400e+01 3.26732e+01 2.49157e-01
1.25500e+01 3.26707e+01 2.49169e-01
1.25600e+01 3.26683e+01 2.49181e-01
1.25700e+01 3.26658e+01 2.49193e-01
1.25800e+01 3.26633e+01 2.49204e-01
1.25900e+01 3.26608e+01 2.49215e-01
1.26000e+01 3.26583e+01 2.49226e-01
1.26100e+01 3.26558e+01 2.49237e-01
1.26200e+01 3.26533e+01 2.49248e-01
1.26300e+01 3.26508e+01 2.49258e-01
1.26400e+01 3.26483e+01 2.49268e-01
1.26500e+01 3.26458e+01 2.49278e-01
1.26600e+01 3.26433e+01 2.49288e-01
1.26700e+01 3.26408e+01 2.49297e-01
1.26800e+01 3.26383e+01 2.49306e-01
1.26900e+01 3.26359e+01 2.49315e-01
1.27000e+01 3.26334e+01 2.49324e-01
1.27100e+01 3.26309e+01 2.49332e-01
1.27200e+01 3.26284e+01 2.49340e-01
1.27300e+01 3.26259e+01 2.49348e-01
1.27400e+01 3.26234e+01 2.49356e-01
1.27500e+01 3.26209e+01 2.49363e-01
1.27600e+01 3.26184e+01 2.49371e-01
1.27700e+01 3.26159e+01 2.49378e-01
1.27800e+01 3.26134e+01 2.49384e-01
1.27900e+01 3.26109e+01 2.49391e-01
1.28000e+01 3.26084e+01 2.49397e-01
1.28100e+01 3.26059e+01 2.49403e-01
1.28200e+01 3.26034e+01 2.49409e-01
1.28300e+01 3.26009e+01 2.49415e-01
1.28400e+01 3.25984e+01 2.49420e-01
1.28500e+01 3.25960e+01 2.49425e-01
1.28600e+01 3.25935e+01 2.49430e-01
1.28700e+01 3.25910e+01 2.49435e-01
1.28800e+01 3.25885e+01 2.49439e-01
1.28900e+01 3.25860e+01 2.49443e-01
1.29000e+01 3.25835e+01 2.49447e-01
1.29100e+01 3.25810e+01 2.49451e-01
1.29200e+01 3.25785e+01 2.49454e-01
1.29300e+01 3.25760e+01 2.49458e-01
1.29400e+01 3.25735e+01 2.49461e-01
1.29500e+01 3.25710e+01 2.49463e-01
1.29600e+01 3.25685e+01 2.49466e-01
1.29700e+01 3.25660e+01 2.49468e-01
1.29800e+01 3.25635e+01 2.49470e-01
1.29900e+01 3.25610e+01 2.49472e-01
1.30000e+01 3.25585e+01 2.49474e-01
1.30100e+01 3.25560e+01 2.49475e-01
1.30200e+01 3.25535e+01 2.49476e-01
1.30300e+01 3.25511e+01 2.49477e-01
1.30400e+01 3.25486e+01 2.49478e-01
1.30500e+01 3.25461e+01 2.49478e-01
1.30600e+01 3.25436e+01 2.49478e-01
1.30700e+01 3.25411e+01 2.49478e-01
1.30800e+01 3.25386e+01 2.49478e-01
1.30900e+01 3.25361e+01 2.49477e-01
1.31000e+01 3.25336e+01 2.49476e-01
1.31100e+01 3.25311e+01 2.49475e-01
1.31200e+01 3.25286e+01 2.49474e-01
1.31300e+01 3.25261e+01 2.49473e-01
1.31400e+01 3.25236e+01 2.49471e-01
1.31500e+01 3.25211e+01 2.49469e-01
1.31600e+01 3.25186e+01 2.49467e-01
1.31700e+01 3.25161e+01 2.49464e-01
1.31800e+01 3.25136e+01 2.49462e-01
1.31900e+01 3.25111e+01 2.49459e-01
1.32000e+01 3.25086e+01 2.49456e-01
1.32100e+01 3.25061e+01 2.49452e-01
1.32200e+01 3.25037e+01 2.49449e-01
1.32300e+01 3.25012e+01 2.49445e-01
1.32400e+01 3.24987e+01 2.49441e-01
1.32500e+01 3.24962e+01 2.49436e-01
1.32600e+01 3.24937e+01 2.49432e-01
1.32700e+01 3.24912e+01 2.49427e-01
1.32800e+01 3.24887e+01 2.49422e-01
1.32900e+01 3.24862e+01 2.49417e-01
1.33000e+01 3.24837e+01 2.49411e-01
1.33100e+01 3.24812e+01 2.49405e-01
1.33200e+01 3.24787e+01 2.49399e-01
1.33300e+01 3.24762e+01 2.49393e-01
1.33400e+01 3.24737e+01 2.49387e-01
1.33500e+01 3.24712e+01 2.49380e-01
1.33600e+01 3.24687e+01 2.49373e-01
1.33700e+01 3.24662e+01 2.49366e-01
1.33800e+01 3.24637e+01 2.49359e-01
1.33900e+01 3.24613e+01 2.49351e-01
1.34000e+01 3.24588e+01 2.49343e-01
1.34100e+01 3.24563e+01 2.49335e-01
1.34200e+01 3.24538e+01 2.49327e-01
1.34300e+01 3.24513e+01 2.49318e-01
1.34400e+01 3.24488e+01 2.49309e-01
1.34500e+01 3.24463e+01 2.49300e-01
1.34600e+01 3.24438e+01 2.49291e-01
1.34700e+01 3.24413e+01 2.49281e-01
1.34800e+01 3.24388e+01 2.49272e-01
1.34900e+01 3.24363e+01 2.49262e-01
1.35000e+01 3.24338e+01 2.49251e-01
1.35100e+01 3.24313e+01 2.49241e-01
1.35200e+01 3.24288e+01 2.49231e-01
1.35300e+01 3.24264e+01 2.49221e-01
1.35400e+01 3.24239e+01 2.49211e-01
1.35500e+01 3.24214e+01 2.49201e-01
1.35600e+01 3.24189e+01 2.49191e-01
1.35700e+01 3.24164e+01 2.49181e-01
1.35800e+01 3.24139e+01 2.49171e-01
1.35900e+01 3.24114e+01 2.49162e-01
1.36000e+01 3.24089e+01 2.49152e-01
1.36100e+01 3.24064e+01 2.49143e-01
1.36200e+01 3.24039e+01 2.49133e-01
1.36300e+01 3.24014e+01 2.49124e-01
1.36400e+01 3.23989e+01 2.49115e-01
1.36500e+01 3.23965e+01 2.49106e-01
1.36600e+01 3.23940e+01 2.49097e-01
1.36700e+01 3.23915e+01 2.49088e-01
1.36800e+01 3.23890e+01 2.49079e-01
1.36900e+01 3.23865e+01 2.49070e-01
1.37000e+01 3.23840e+01 2.49061e-01
1.37100e+01 3.23815e+01 2.49053e-01
1.37200e+01 3.23790e+01 2.49044e-01
1.37300e+01 3.23765e+01 2.49036e-01
1.37400e+01 3.23740e+01 2.49028e-01
1.37500e+01 3.23715e+01 2.49019e-01
1.37600e+01 3.23691e+01 2.49011e-01
1.37700e+01 3.23666e+01 2.49003e-01
1.37800e+01 3.23641e+01 2.48995e-01
1.37900e+01 3.23616e+01 2.48987e-01
1.38000e+01 3.23591e+01 2.48979e-01
1.38100e+01 3.23566e+01 2.48971e-01
1.38200e+01 3.23541e+01 2.48964e-01
1.38300e+01 3.23516e+01 2.48956e-01
1.38400e+01 3.23491e+01 2.48949e-01
1.38500e+01 3.23467e+01 2.48941e-01
1.38600e+01 3.23442e+01 2.48934e-01
1.38700e+01 3.23417e+01 2.48927e-01
1.38800e+01 3.23392e+01 2.48919e-01
1.38900e+01 3.23367e+01 2.48912e-01
1.39000e+01 3.23342e+01 2.48905e-01
1.39100e+01 3.23317e+01 2.48898e-01
1.39200e+01 3.23292e+01 2.48892e-01
1.39300e+01 3.23267e+01 2.48885e-01
1.39400e+01 3.23242e+01 2.48878e-01
1.39500e+01 3.23218e+01 2.48872e-01
1.39600e+01 3.23193e+01 2.48865e-01
1.39700e+01 3.23168e+01 2.48859e-01
1.39800e+01 3.23143e+01 2.48852e-01
1.39900e+01 3.23118e+01 2.48846e-01
1.40000e+01 3.23093e+01 2.48840e-01
1.40100e+01 3.23068e+01 2.48834e-01
1.40200e+01 3.23043e+01 2.48828e-01
1.40300e+01 3.23019e+01 2.48822e-01
1.40400e+01 3.22994e+01 2.48816e-01
1.40500e+01 3.22969e+01 2.48810e-01
1.40600e+01 3.22944e+01 2.48805e-01
1.40700e+01 3.22919e+01 2.48799e-01
1.40800e+01 3.22894e+01 2.48794e-01
1.40900e+01 3.22869e+01 2.48788e-01
1.41000e+01 3.22844e+01 2.48783e-01
1.41100e+01 3.22819e+01 2.48778e-01
1.41200e+01 3.22795e+01 2.48773e-01
1.41300e+01 3.22770e+01 2.48768e-01
1.41400e+01 3.22745e+01 2.48763e-01
1.41500e+01 3.22720e+01 2.48758e-01
1.41600e+01 3.22695e+01 2.48753e-01
1.41700e+01 3.22670e+01 2.48748e-01
1.41800e+01 3.22645e+01 2.48744e-01
1.41900e+01 3.22620e+01 2.48739e-01
1.42000e+01 3.22596e+01 2.48735e-01
1.42100e+01 3.22571e+01 2.48730e-01
1.42200e+01 3.22546e+01 2.48726e-01
1.42300e+01 3.22521e+01 2.48722e-01
1.42400e+01 3.22496e+01 2.48718e-01
1.42500e+01 3.22471e+01 2.48714e-01
1.42600e+01 3.22446e+01 2.48710e-01
1.42700e+01 3.22421e+01 2.48706e-01
1.42800e+01 3.22397e+01 2.48702e-01
1.42900e+01 3.22372e+01 2.48698e-01
1.43000e+01 3.22347e+01 2.48695e-01
1.43100e+01 3.22322e+01 2.48691e-01
1.43200e+01 3.22297e+01 2.48688e-01
1.43300e+01 3.22272e+01 2.48684e-01
1.43400e+01 3.22247e+01 2.48681e-01
1.43500e+01 3.22223e+01 2.48678e-01
1.43600e+01 3.22198e+01 2.48675e-01
1.43700e+01 3.22173e+01 2.48672e-01
1.43800e+01 3.22148e+01 2.48669e-01
1.43900e+01 3.22123e+01 2.48666e-01
1.44000e+01 3.22098e+01 2.48663e-01
1.44100e+01 3.22073e+01 2.48661e-01
1.44200e+01 3.22048e+01 2.48658e-01
1.44300e+01 3.22024e+01 2.48655e-01
1.44400e+01 3.21999e+01 2.48653e-01
1.44500e+01 3.21974e+01 2.48651e-01
1.44600e+01 3.21949e+01 2.48648e-01
1.44700e+01 3.21924e+01 2.48646e-01
1.44800e+01 3.21899e+01 2.48644e-01
1.44900e+01 3.21874e+01 2.48642e-01
1.45000e+01 3.21850e+01 2.48640e-01
1.45100e+01 3.21825e+01 2.48638e-01
1.45200e+01 3.21800e+01 2.48637e-01
1.45300e+01 3.21775e+01 2.48635e-01
1.45400e+01 3.21750e+01 2.48634e-01
1.45500e+01 3.21725e+01 2.48633e-01
1.45600e+01 3.21700e+01 2.48631e-01
1.45700e+01 3.21676e+01 2.48631e-01
1.45800e+01 3.21651e+01 2.48630e-01
1.45900e+01 3.21626e+01 2.48629e-01
1.46000e+01 3.21601e+01 2.48628e-01
1.46100e+01 3.21576e+01 2.48628e-01
1.46200e+01 3.21551e+01 2.48628e-01
1.46300e+01 3.21526e+01 2.48627e-01
1.46400e+01 3.21501e+01 2.48627e-01
1.46500e+01 3.21477e+01 2.48628e-01
1.46600e+01 3.21452e+01 2.48628e-01
1.46700e+01 3.21427e+01 2.48628e-01
1.46800e+01 3.21402e+01 2.48629e-01
1.46900e+01 3.21377e+01 2.48629e-01
1.47000e+01 3.21352e+01 2.48630e-01
1.47100e+01 3.21327e+01 2.48631e-01
1.47200e+01 3.21303e+01 2.48632e-01
1.47300e+01 3.21278e+01 2.48633e-01
1.47400e+01 3.21253e+01 2.48635e-01
1.47500e+01 3.21228e+01 2.48636e-01
1.47600e+01 3.21203e+01 2.48638e-01
1.47700e+01 3.21178e+01 2.48640e-01
1.47800e+01 3.21153e+01 2.48642e-01
1.47900e+01 3.21129e+01 2.48644e-01
1.48000e+01 3.21104e+01 2.48646e-01
1.48100e+01 3.21079e+01 2.48648e-01
1.48200e+01 3.21054e+01 2.48651e-01
1.48300e+01 3.21029e+01 2.48653e-01
1.48400e+01 3.21004e+01 2.48656e-01
1.48500e+01 3.20979e+01 2.48659e-01
1.48600e+01 3.20954e+01 2.48662e-01
1.48700e+01 3.20930e+01 2.48665e-01
1.48800e+01 3.20905e+01 2.48668e-01
1.48900e+01 3.20880e+01 2.48672e-01
1.49000e+01 3.20855e+01 2.48675e-01
1.49100e+01 3.20830e+01 2.48679e-01
1.49200e+01 3.20805e+01 2.48683e-01
1.49300e+01 3.20780e+01 2.48687e-01
1.49400e+01 3.20756e+01 2.48691e-01
1.49500e+01 3.20731e+01 2.48695e-01
1.49600e+01 3.20706e+01 2.48699e-01
1.49700e+01 3.20681e+01 2.48704e-01
1.49800e+01 3.20656e+01 2.48708e-01
1.49900e+01 3.20631e+01 2.48713e-01
1.50000e+01 3.20606e+01 2.48718e-01
1.50100e+01 3.20581e+01 2.48723e-01
1.50200e+01 3.20557e+01 2.48728e-01
1.50300e+01 3.20532e+01 2.48734e-01
1.50400e+01 3.20507e+01 2.48739e-01
1.50500e+01 3.20482e+01 2.48745e-01
1.50600e+01 3.20457e+01 2.48750e-01
1.50700e+01 3.20432e+01 2.48756e-01
1.50800e+01 3.20407e+01 2.48762e-01
1.50900e+01 3.20382e+01 2.48769e-01
1.51000e+01 3.20358e+01 2.48775e-01
1.51100e+01 3.20333e+01 2.48781e-01
1.51200e+01 3.20308e+01 2.48788e-01
1.51300e+01 3.20283e+01 2.48795e-01
1.51400e+01 3.20258e+01 2.48801e-01
1.51500e+01 3.20233e+01 2.48808e-01
1.51600e+01 3.20208e+01 2.48815e-01
1.51700e+01 3.20183e+01 2.48823e-01
1.51800e+01 3.20159e+01 2.48830e-01
1.51900e+01 3.20134e+01 2.48838e-01
1.52000e+01 3.20109e+01 2.48845e-01
1.52100e+01 3.20084e+01 2.48853e-01
1.52200e+01 3.20059e+01 2.48861e-01
1.52300e+01 3.20034e+01 2.48869e-01
1.52400e+01 3.20009e+01 2.48877e-01
1.52500e+01 3.19984e+01 2.48886e-01
1.52600e+01 3.19959e+01 2.48894e-01
1.52700e+01 3.19935e+01 2.48903e-01
1.52800e+01 3.19910e+01 2.48912e-01
1.52900e+01 3.19885e+01 2.48920e-01
1.53000e+01 3.19860e+01 2.48930e-01
1.53100e+01 3.19835e+01 2.48939e-01
1.53200e+01 3.19810e+01 2.48948e-01
1.53300e+01 3.19785e+01 2.48957e-01
1.53400e+01 3.19760e+01 2.48967e-01
1.53500e+01 3.19735e+01 2.48977e-01
1.53600e+01 3.19710e+01 2.48987e-01
1.53700e+01 3.19686e+01 2.48997e-01
1.53800e+01 3.19661e+01 2.49007e-01
1.53900e+01 3.19636e+01 2.49017e-01
1.54000e+01 3.19611e+01 2.49027e-01
1.54100e+01 3.19586e+01 2.49038e-01
1.54200e+01 3.19561e+01 2.49049e-01
1.54300e+01 3.19536e+01 2.49060e-01
1.54400e+01 3.19511e+01 2.49070e-01
1.54500e+01 3.19486e+01 2.49082e-01
1.54600e+01 3.19461e+01 2.49093e-01
1.54700e+01 3.19437e+01 2.49104e-01
1.54800e+01 3.19412e+01 2.49116e-01
1.54900e+01 3.19387e+01 2.49127e-01
1.55000e+01 3.19362e+01 2.49139e-01
1.55100e+01 3.19337e+01 2.49151e-01
1.55200e+01 3.19312e+01 2.49162e-01
1.55300e+01 3.19287e+01 2.49173e-01
1.55400e+01 3.19262e+01 2.49184e-01
1.55500e+01 3.19237e+01 2.49195e-01
1.55600e+01 3.19212e+01 2.49205e-01
1.55700e+01 3.19187e+01 2.49215e-01
1.55800e+01 3.19162e+01 2.49225e-01
1.55900e+01 3.19138e+01 2.49235e-01
1.56000e+01 3.19113e+01 2.49244e-01
1.56100e+01 3.19088e+01 2.49253e-01
1.56200e+01 3.19063e+01 2.49262e-01
1.56300e+01 3.19038e+01 2.49270e-01
1.56400e+01 3.19013e+01 2.49278e-01
1.56500e+01 3.18988e+01 2.49286e-01
1.56600e+01 3.18963e+01 2.49294e-01
1.56700e+01 3.18938e+01 2.49301e-01
1.56800e+01 3.18913e+01 2.49308e-01
1.56900e+01 3.18888e+01 2.49315e-01
1.57000e+01 3.18863e+01 2.49321e-01
1.57100e+01 3.18838e+01 2.49328e-01
1.57200e+01 3.18813e+01 2.49334e-01
1.57300e+01 3.18789e+01 2.49339e-01
1.57400e+01 3.18764e+01 2.49345e-01
1.57500e+01 3.18739e+01 2.49350e-01
1.57600e+01 3.18714e+01 2.49355e-01
1.57700e+01 3.18689e+01 2.49359e-01
1.57800e+01 3.18664e+01 2.49364e-01
1.57900e+01 3.18639e+01 2.49368e-01
1.58000e+01 3.18614e+01 2.49371e-01
1.58100e+01 3.18589e+01 2.49375e-01
1.58200e+01 3.18564e+01 2.49378e-01
1.58300e+01 3.18539e+01 2.49381e-01
1.58400e+01 3.18514e+01 2.49384e-01
1.58500e+01 3.18489e+01 2.49386e-01
1.58600e+01 3.18464e+01 2.49388e-01
1.58700e+01 3.18439e+01 2.49390e-01
1.58800e+01 3.18414e+01 2.49392e-01
1.58900e+01 3.18390e+01 2.49393e-01
1.59000e+01 3.18365e+01 2.49394e-01
1.59100e+01 3.18340e+01 2.49395e-01
1.59200e+01 3.18315e+01 2.49395e-01
1.59300e+01 3.18290e+01 2.49396e-01
1.59400e+01 3.18265e+01 2.49396e-01
1.59500e+01 3.18240e+01 2.49395e-01
1.59600e+01 3.18215e+01 2.49395e-01
1.59700e+01 3.18190e+01 2.49394e-01
1.59800e+01 3.18165e+01 2.49393e-01
1.59900e+01 3.18140e+01 2.49391e-01
1.60000e+01 3.18115e+01 2.49389e-01
1.60100e+01 3.18090e+01 2.49387e-01
1.60200e+01 3.18065e+01 2.49385e-01
1.60300e+01 3.18040e+01 2.49383e-01
1.60400e+01 3.18015e+01 2.49380e-01
1.60500e+01 3.17991e+01 2.49377e-01
1.60600e+01 3.17966e+01 2.49373e-01
1.60700e+01 3.17941e+01 2.49370e-01
1.60800e+01 3.17916e+01 2.49366e-01
1.60900e+01 3.17891e+01 2.49362e-01
1.61000e+01 3.17866e+01 2.49357e-01
1.61100e+01 3.17841e+01 2.49353e-01
1.61200e+01 3.17816e+01 2.49348e-01
1.61300e+01 3.17791e+01 2.49342e-01
1.61400e+01 3.17766e+01 2.49337e-01
1.61500e+01 3.17741e+01 2.49331e-01
1.61600e+01 3.17716e+01 2.49325e-01
1.61700e+01 3.17691e+01 2.49319e-01
1.61800e+01 3.17666e+01 2.49312e-01
1.61900e+01 3.17641e+01 2.49305e-01
1.62000e+01 3.17616e+01 2.49298e-01
1.62100e+01 3.17592e+01 2.49290e-01
1.62200e+01 3.17567e+01 2.49283e-01
1.62300e+01 3.17542e+01 2.49275e-01
1.62400e+01 3.17517e+01 2.49266e-01
1.62500e+01 3.17492e+01 2.49258e-01
1.62600e+01 3.17467e+01 2.49249e-01
1.62700e+01 3.17442e+01 2.49240e-01
1.62800e+01 3.17417e+01 2.49230e-01
1.62900e+01 3.17392e+01 2.49221e-01
1.63000e+01 3.17367e+01 2.49211e-01
1.63100e+01 3.17342e+01 2.49201e-01
1.63200e+01 3.17317e+01 2.49190e-01
1.63300e+01 3.17292e+01 2.49179e-01
1.63400e+01 3.17268e+01 2.49168e-01
1.63500e+01 3.17243e+01 2.49157e-01
1.63600e+01 3.17218e+01 2.49146e-01
1.63700e+01 3.17193e+01 2.49134e-01
1.63800e+01 3.17168e+01 2.49122e-01
1.63900e+01 3.17143e+01 2.49109e-01
1.64000e+01 3.17118e+01 2.49097e-01
1.64100e+01 3.17093e+01 2.49084e-01
1.64200e+01 3.17068e+01 2.49070e-01
1.64300e+01 3.17043e+01 2.49057e-01
1.64400e+01 3.17018e+01 2.49043e-01
1.64500e+01 3.16994e+01 2.49029e-01
1.64600e+01 3.16969e+01 2.49015e-01
1.64700e+01 3.16944e+01 2.49000e-01
1.64800e+01 3.16919e+01 2.48985e-01
1.64900e+01 3.16894e+01 2.48970e-01
1.65000e+01 3.16869e+01 2.48955e-01
1.65100e+01 3.16844e+01 2.48940e-01
1.65200e+01 3.16819e+01 2.48924e-01
1.65300e+01 3.16794e+01 2.48910e-01
1.65400e+01 3.16769e+01 2.48895e-01
1.65500e+01 3.16745e+01 2.48881e-01
1.65600e+01 3.16720e+01 2.48867e-01
1.65700e+01 3.16695e+01 2.48853e-01
1.65800e+01 3.16670e+01 2.48840e-01
1.65900e+01 3.16645e+01 2.48827e-01
1.66000e+01 3.16620e+01 2.48814e-01
1.66100e+01 3.16595e+01 2.48802e-01
1.66200e+01 3.16570e+01 2.48790e-01
1.66300e+01 3.16546e+01 2.48778e-01
1.66400e+01 3.16521e+01 2.48767e-01
1.66500e+01 3.16496e+01 2.48755e-01
1.66600e+01 3.16471e+01 2.48745e-01
1.66700e+01 3.16446e+01 2.48734e-01
1.66800e+01 3.16421e+01 2.48724e-01
1.66900e+01 3.16396e+01 2.48714e-01
1.67000e+01 3.16371e+01 2.48704e-01
1.67100e+01 3.16347e+01 2.48694e-01
1.67200e+01 3.16322e+01 2.48685e-01
1.67300e+01 3.16297e+01 2.48676e-01
1.67400e+01 3.16272e+01 2.48668e-01
1.67500e+01 3.16247e+01 2.48660e-01
1.67600e+01 3.16222e+01 2.48652e-01
1.67700e+01 3.16197e+01 2.48644e-01
1.67800e+01 3.16172e+01 2.48637e-01
1.67900e+01 3.16148e+01 2.48630e-01
1.68000e+01 3.16123e+01 2.48623e-01
1.68100e+01 3.16098e+01 2.48617e-01
1.68200e+01 3.16073e+01 2.48610e-01
1.68300e+01 3.16048e+01 2.48605e-01
1.68400e+01 3.16023e+01 2.48599e-01
1.68500e+01 3.15998e+01 2.48594e-01
1.68600e+01 3.15974e+01 2.48589e-01
1.68700e+01 3.15949e+01 2.48584e-01
1.68800e+01 3.15924e+01 2.48580e-01
1.68900e+01 3.15899e+01 2.48576e-01
1.69000e+01 3.15874e+01 2.48572e-01
1.69100e+01 3.15849e+01 2.48569e-01
1.69200e+01 3.15824e+01 2.48566e-01
1.69300e+01 3.15800e+01 2.48563e-01
1.69400e+01 3.15775e+01 2.48560e-01
1.69500e+01 3.15750e+01 2.48558e-01
1.69600e+01 3.15725e+01 2.48556e-01
1.69700e+01 3.15700e+01 2.48554e-01
1.69800e+01 3.15675e+01 2.48553e-01
1.69900e+01 3.15650e+01 2.48552e-01
1.70000e+01 3.15626e+01 2.48551e-01
1.70100e+01 3.15601e+01 2.48551e-01
1.70200e+01 3.15576e+01 2.48550e-01
1.70300e+01 3.15551e+01 2.48550e-01
1.70400e+01 3.15526e+01 2.48551e-01
1.70500e+01 3.15501e+01 2.48552e-01
1.70600e+01 3.15476e+01 2.48553e-01
1.70700e+01 3.15452e+01 2.48554e-01
1.70800e+01 3.15427e+01 2.48556e-01
1.70900e+01 3.15402e+01 2.48557e-01
1.71000e+01 3.15377e+01 2.48560e-01
1.71100e+01 3.15352e+01 2.48562e-01
1.71200e+01 3.15327e+01 2.48565e-01
1.71300e+01 3.15302e+01 2.48568e-01
1.71400e+01 3.15278e+01 2.48572e-01
1.71500e+01 3.15253e+01 2.48575e-01
1.71600e+01 3.15228e+01 2.48579e-01
1.71700e+01 3.15203e+01 2.48584e-01
1.71800e+01 3.15178e+01 2.48588e-01
1.71900e+01 3.15153e+01 2.48593e-01
1.72000e+01 3.15128e+01 2.48598e-01
1.72100e+01 3.15104e+01 2.48604e-01
1.72200e+01 3.15079e+01 2.48610e-01
1.72300e+01 3.15054e+01 2.48616e-01
1.72400e+01 3.15029e+01 2.48622e-01
1.72500e+01 3.15004e+01 2.48629e-01
1.72600e+01 3.14979e+01 2.48636e-01
1.72700e+01 3.14954e+01 2.48643e-01
1.72800e+01 3.14930e+01 2.48651e-01
1.72900e+01 3.14905e+01 2.48658e-01
1.73000e+01 3.14880e+01 2.48667e-01
1.73100e+01 3.14855e+01 2.48675e-01
1.73200e+01 3.14830e+01 2.48684e-01
1.73300e+01 3.14805e+01 2.48693e-01
1.73400e+01 3.14780e+01 2.48702e-01
1.73500e+01 3.14755e+01 2.48712e-01
1.73600e+01 3.14731e+01 2.48722e-01
1.73700e+01 3.14706e+01 2.48732e-01
1.73800e+01 3.14681e+01 2.48743e-01
1.73900e+01 3.14656e+01 2.48754e-01
1.74000e+01 3.14631e+01 2.48765e-01
1.74100e+01 3.14606e+01 2.48776e-01
1.74200e+01 3.14581e+01 2.48788e-01
1.74300e+01 3.14556e+01 2.48800e-01
1.74400e+01 3.14532e+01 2.48812e-01
1.74500e+01 3.14507e+01 2.48825e-01
1.74600e+01 3.14482e+01 2.48838e-01
1.74700e+01 3.14457e+01 2.48851e-01
1.74800e+01 3.14432e+01 2.48865e-01
1.74900e+01 3.14407e+01 2.48879e-01
1.75000e+01 3.14382e+01 2.48893e-01
1.75100e+01 3.14357e+01 2.48907e-01
1.75200e+01 3.14333e+01 2.48921e-01
1.75300e+01 3.14308e+01 2.48935e-01
1.75400e+01 3.14283e+01 2.48948e-01
1.75500e+01 3.14258e+01 2.48961e-01
1.75600e+01 3.14233e+01 2.48974e-01
1.75700e+01 3.14208e+01 2.48987e-01
1.75800e+01 3.14183e+01 2.48999e-01
1.75900e+01 3.14158e+01 2.49011e-01
1.76000e+01 3.14133e+01 2.49023e-01
1.76100e+01 3.14108e+01 2.49034e-01
1.76200e+01 3.14084e+01 2.49046e-01
1.76300e+01 3.14059e+01 2.49057e-01
1.76400e+01 3.14034e+01 2.49068e-01
1.76500e+01 3.14009e+01 2.49078e-01
1.76600e+01 3.13984e+01 2.49088e-01
1.76700e+01 3.13959e+01 2.49098e-01
1.76800e+01 3.13934e+01 2.49108e-01
1.76900e+01 3.13909e+01 2.49118e-01
1.77000e+01 3.13884e+01 2.49127e-01
1.77100e+01 3.13859e+01 2.49136e-01
1.77200e+01 3.13834e+01 2.49145e-01
1.77300e+01 3.13810e+01 2.49153e-01
1.77400e+01 3.13785e+01 2.49161e-01
1.77500e+01 3.13760e+01 2.49169e-01
1.77600e+01 3.13735e+01 2.49177e-01
1.77700e+01 3.13710e+01 2.49184e-01
1.77800e+01 3.13685e+01 2.49191e-01
1.77900e+01 3.13660e+01 2.49198e-01
1.78000e+01 3.13635e+01 2.49205e-01
1.78100e+01 3.13610e+01 2.49211e-01
1.78200e+01 3.13585e+01 2.49218e-01
1.78300e+01 3.13560e+01 2.49223e-01
1.78400e+01 3.13535e+01 2.49229e-01
1.78500e+01 3.13510e+01 2.49234e-01
1.78600e+01 3.13486e+01 2.49239e-01
1.78700e+01 3.13461e+01 2.49244e-01
1.78800e+01 3.13436e+01 2.49249e-01
1.78900e+01 3.13411e+01 2.49253e-01
1.79000e+01 3.13386e+01 2.49257e-01
1.79100e+01 3.13361e+01 2.49261e-01
1.79200e+01 3.13336e+01 2.49265e-01
1.79300e+01 3.13311e+01 2.49268e-01
1.79400e+01 3.13286e+01 2.49271e-01
1.79500e+01 3.13261e+01 2.49274e-01
1.79600e+01 3.13236e+01 2.49276e-01
1.79700e+01 3.13211e+01 2.49278e-01
1.79800e+01 3.13186e+01 2.49280e-01
1.79900e+01 3.13162e+01 2.49282e-01
1.80000e+01 3.13137e+01 2.49283e-01
1.80100e+01 3.13112e+01 2.49285e-01
1.80200e+01 3.13087e+01 2.49286e-01
1.80300e+01 3.13062e+01 2.49286e-01
1.80400e+01 3.13037e+01 2.49287e-01
1.80500e+01 3.13012e+01 2.49287e-01
1.80600e+01 3.12987e+01 2.49287e-01
1.80700e+01 3.12962e+01 2.49286e-01
1.80800e+01 3.12937e+01 2.49286e-01
1.80900e+01 3.12912e+01 2.49285e-01
1.81000e+01 3.12887e+01 2.49284e-01
1.81100e+01 3.12862e+01 2.49282e-01
1.81200e+01 3.12837e+01 2.49281e-01
1.81300e+01 3.12813e+01 2.49279e-01
1.81400e+01 3.12788e+01 2.49277e-01
1.81500e+01 3.12763e+01 2.49274e-01
1.81600e+01 3.12738e+01 2.49271e-01
1.81700e+01 3.12713e+01 2.49268e-01
1.81800e+01 3.12688e+01 2.49265e-01
1.81900e+01 3.12663e+01 2.49262e-01
1.82000e+01 3.12638e+01 2.49258e-01
1.82100e+01 3.12613e+01 2.49254e-01
1.82200e+01 3.12588e+01 2.49250e-01
1.82300e+01 3.12563e+01 2.49245e-01
1.82400e+01 3.12538e+01 2.49240e-01
1.82500e+01 3.12513e+01 2.49235e-01
1.82600e+01 3.12488e+01 2.49230e-01
1.82700e+01 3.12464e+01 2.49225e-01
1.82800e+01 3.12439e+01 2.49219e-01
1.82900e+01 3.12414e+01 2.49213e-01
1.83000e+01 3.12389e+01 2.49206e-01
1.83100e+01 3.12364e+01 2.49200e-01
1.83200e+01 3.12339e+01 2.49193e-01
1.83300e+01 3.12314e+01 2.49186e-01
1.83400e+01 3.12289e+01 2.49178e-01
1.83500e+01 3.12264e+01 2.49171e-01
1.83600e+01 3.12239e+01 2.49163e-01
1.83700e+01 3.12214e+01 2.49155e-01
1.83800e+01 3.12189e+01 2.49146e-01
1.83900e+01 3.12165e+01 2.49138e-01
1.84000e+01 3.12140e+01 2.49129e-01
1.84100e+01 3.12115e+01 2.49120e-01
1.84200e+01 3.12090e+01 2.49110e-01
1.84300e+01 3.12065e+01 2.49101e-01
1.84400e+01 3.12040e+01 2.49091e-01
1.84500e+01 3.12015e+01 2.49080e-01
1.84600e+01 3.11990e+01 2.49070e-01
1.84700e+01 3.11965e+01 2.49059e-01
1.84800e+01 3.11940e+01 2.49048e-01
1.84900e+01 3.11915e+01 2.49037e-01
1.85000e+01 3.11891e+01 2.49025e-01
1.85100e+01 3.11866e+01 2.49014e-01
1.85200e+01 3.11841e+01 2.49002e-01
1.85300e+01 3.11816e+01 2.48991e-01
1.85400e+01 3.11791e+01 2.48980e-01
1.85500e+01 3.11766e+01 2.48970e-01
1.85600e+01 3.11741e+01 2.48959e-01
1.85700e+01 3.11716e+01 2.48949e-01
1.85800e+01 3.11691e+01 2.48939e-01
1.85900e+01 3.11666e+01 2.48929e-01
1.86000e+01 3.11642e+01 2.48919e-01
1.86100e+01 3.11617e+01 2.48909e-01
1.86200e+01 3.11592e+01 2.48900e-01
1.86300e+01 3.11567e+01 2.48891e-01
1.86400e+01 3.11542e+01 2.48882e-01
1.86500e+01 3.11517e+01 2.48873e-01
1.86600e+01 3.11492e+01 2.48865e-01
1.86700e+01 3.11467e+01 2.48856e-01
1.86800e+01 3.11442e+01 2.48848e-01
1.86900e+01 3.11418e+01 2.48840e-01
1.87000e+01 3.11393e+01 2.48832e-01
1.87100e+01 3.11368e+01 2.48825e-01
1.87200e+01 3.11343e+01 2.48817e-01
1.87300e+01 3.11318e+01 2.48810e-01
1.87400e+01 3.11293e+01 2.48803e-01
1.87500e+01 3.11268e+01 2.48796e-01
1.87600e+01 3.11243e+01 2.48790e-01
1.87700e+01 3.11219e+01 2.48784e-01
1.87800e+01 3.11194e+01 2.48777e-01
1.87900e+01 3.11169e+01 2.48771e-01
1.88000e+01 3.11144e+01 2.48766e-01
1.88100e+01 3.11119e+01 2.48760e-01
1.88200e+01 3.11094e+01 2.48755e-01
1.88300e+01 3.11069e+01 2.48750e-01
1.88400e+01 3.11044e+01 2.48745e-01
1.88500e+01 3.11020e+01 2.48740e-01
1.88600e+01 3.10995e+01 2.48735e-01
1.88700e+01 3.10970e+01 2.48731e-01
1.88800e+01 3.10945e+01 2.48727e-01
1.88900e+01 3.10920e+01 2.48723e-01
1.89000e+01 3.10895e+01 2.48719e-01
1.89100e+01 3.10870e+01 2.48715e-01
1.89200e+01 3.10845e+01 2.48712e-01
1.89300e+01 3.10821e+01 2.48709e-01
1.89400e+01 3.10796e+01 2.48706e-01
1.89500e+01 3.10771e+01 2.48703e-01
1.89600e+01 3.10746e+01 2.48701e-01
1.89700e+01 3.10721e+01 2.48698e-01
1.89800e+01 3.10696e+01 2.48696e-01
1.89900e+01 3.10671e+01 2.48694e-01
1.90000e+01 3.10646e+01 2.48692e-01
1.90100e+01 3.10622e+01 2.48691e-01
1.90200e+01 3.10597e+01 2.48689e-01
1.90300e+01 3.10572e+01 2.48688e-01
1.90400e+01 3.10547e+01 2.48687e-01
1.90500e+01 3.10522e+01 2.48686e-01
1.90600e+01 3.10497e+01 2.48686e-01
1.90700e+01 3.10472e+01 2.48685e-01
1.90800e+01 3.10448e+01 2.48685e-01
1.90900e+01 3.10423e+01 2.48685e-01
1.91000e+01 3.10398e+01 2.48685e-01
1.91100e+01 3.10373e+01 2.48686e-01
1.91200e+01 3.10348e+01 2.48686e-01
1.91300e+01 3.10323e+01 2.48687e-01
1.91400e+01 3.10298e+01 2.48688e-01
1.91500e+01 3.10273e+01 2.48690e-01
1.91600e+01 3.10249e+01 2.48691e-01
1.91700e+01 3.10224e+01 2.48693e-01
1.91800e+01 3.10199e+01 2.48694e-01
1.91900e+01 3.10174e+01 2.48696e-01
1.92000e+01 3.10149e+01 2.48699e-01
1.92100e+01 3.10124e+01 2.48701e-01
1.92200e+01 3.10099e+01 2.48704e-01
1.92300e+01 3.10074e+01 2.48706e-01
1.92400e+01 3.10050e+01 2.48709e-01
1.92500e+01 3.10025e+01 2.48713e-01
1.92600e+01 3.10000e+01 2.48716e-01
1.92700e+01 3.09975e+01 2.48720e-01
1.92800e+01 3.09950e+01 2.48723e-01
1.92900e+01 3.09925e+01 2.48727e-01
1.93000e+01 3.09900e+01 2.48732e-01
1.93100e+01 3.09875e+01 2.48736e-01
1.93200e+01 3.09851e+01 2.48741e-01
1.93300e+01 3.09826e+01 2.48745e-01
1.93400e+01 3.09801e+01 2.48750e-01
1.93500e+01 3.09776e+01 2.48756e-01
1.93600e+01 3.09751e+01 2.48761e-01
1.93700e+01 3.09726e+01 2.48767e-01
1.93800e+01 3.09701e+01 2.48772e-01
1.93900e+01 3.09676e+01 2.48778e-01
1.94000e+01 3.09652e+01 2.48785e-01
1.94100e+01 3.09627e+01 2.48791e-01
1.94200e+01 3.09602e+01 2.48798e-01
1.94300e+01 3.09577e+01 2.48804e-01
1.94400e+01 3.09552e+01 2.48811e-01
1.94500e+01 3.09527e+01 2.48819e-01
1.94600e+01 3.09502e+01 2.48826e-01
1.94700e+01 3.09477e+01 2.48834e-01
1.94800e+01 3.09453e+01 2.48841e-01
1.94900e+01 3.09428e+01 2.48849e-01
1.95000e+01 3.09403e+01 2.48858e-01
1.95100e+01 3.09378e+01 2.48866e-01
1.95200e+01 3.09353e+01 2.48874e-01
1.95300e+01 3.09328e+01 2.48882e-01
1.95400e+01 3.09303e+01 2.48890e-01
1.95500e+01 3.09278e+01 2.48898e-01
1.95600e+01 3.09253e+01 2.48905e-01
1.95700e+01 3.09229e+01 2.48913e-01
1.95800e+01 3.09204e+01 2.48920e-01
1.95900e+01 3.09179e+01 2.48927e-01
1.96000e+01 3.09154e+01 2.48935e-01
1.96100e+01 3.09129e+01 2.48942e-01
1.96200e+01 3.09104e+01 2.48949e-01
1.96300e+01 3.09079e+01 2.48955e-01
1.96400e+01 3.09054e+01 2.48962e-01
1.96500e+01 3.09029e+01 2.48969e-01
1.96600e+01 3.09005e+01 2.48975e-01
1.96700e+01 3.08980e+01 2.48982e-01
1.96800e+01 3.08955e+01 2.48988e-01
1.96900e+01 3.08930e+01 2.48994e-01
1.97000e+01 3.08905e+01 2.49000e-01
1.97100e+01 3.08880e+01 2.49006e-01
1.97200e+01 3.08855e+01 2.49011e-01
1.97300e+01 3.08830e+01 2.49017e-01
1.97400e+01 3.08805e+01 2.49023e-01
1.97500e+01 3.08780e+01 2.49028e-01
1.97600e+01 3.08756e+01 2.49033e-01
1.97700e+01 3.08731e+01 2.49038e-01
1.97800e+01 3.08706e+01 2.49044e-01
1.97900e+01 3.08681e+01 2.49048e-01
1.98000e+01 3.08656e+01 2.49053e-01
1.98100e+01 3.08631e+01 2.49058e-01
1.98200e+01 3.08606e+01 2.49062e-01
1.98300e+01 3.08581e+01 2.49067e-01
1.98400e+01 3.08556e+01 2.49071e-01
1.98500e+01 3.08531e+01 2.49075e-01
1.98600e+01 3.08506e+01 2.49080e-01
1.98700e+01 3.08482e+01 2.49084e-01
1.98800e+01 3.08457e+01 2.49087e-01
1.98900e+01 3.08432e+01 2.49091e-01
1.99000e+01 3.08407e+01 2.49095e-01
1.99100e+01 3.08382e+01 2.49098e-01
1.99200e+01 3.08357e+01 2.49102e-01
1.99300e+01 3.08332e+01 2.49105e-01
1.99400e+01 3.08307e+01 2.49108e-01
1.99500e+01 3.08282e+01 2.49111e-01
1.99600e+01 3.08257e+01 2.49114e-01
1.99700e+01 3.08232e+01 2.49117e-01
1.99800e+01 3.08208e+01 2.49120e-01
1.99900e+01 3.08183e+01 2.49122e-01
2.00000e+01 3.08158e+01 2.49125e-01
2.00100e+01 3.08133e+01 2.49127e-01
2.00200e+01 3.08108e+01 2.49129e-01
2.00300e+01 3.08083e+01 2.49131e-01
2.00400e+01 3.08058e+01 2.49133e-01
2.00500e+01 3.08033e+01 2.49135e-01
2.00600e+01 3.08008e+01 2.49137e-01
2.00700e+01 3.07983e+01 2.49138e-01
2.00800e+01 3.07958e+01 2.49140e-01
2.00900e+01 3.07933e+01 2.49141e-01
2.01000e+01 3.07909e+01 2.49143e-01
2.01100e+01 3.07884e+01 2.49144e-01
2.01200e+01 3.07859e+01 2.49145e-01
2.01300e+01 3.07834e+01 2.49146e-01
2.01400e+01 3.07809e+01 2.49146e-01
2.01500e+01 3.07784e+01 2.49147e-01
2.01600e+01 3.07759e+01 2.49148e-01
2.01700e+01 3.07734e+01 2.49148e-01
2.01800e+01 3.07709e+01 2.49148e-01
2.01900e+01 3.07684e+01 2.49149e-01
2.02000e+01 3.07659e+01 2.49149e-01
2.02100e+01 3.07635e+01 2.49149e-01
2.02200e+01 3.07610e+01 2.49148e-01
2.02300e+01 3.07585e+01 2.49148e-01
2.02400e+01 3.07560e+01 2.49148e-01
2.02500e+01 3.07535e+01 2.49147e-01
2.02600e+01 3.07510e+01 2.49147e-01
2.02700e+01 3.07485e+01 2.49146e-01
2.02800e+01 3.07460e+01 2.49145e-01
2.02900e+01 3.07435e+01 2.49144e-01
2.03000e+01 3.07410e+01 2.49143e-01
2.03100e+01 3.07385e+01 2.49142e-01
2.03200e+01 3.07360e+01 2.49140e-01
2.03300e+01 3.07336e+01 2.49139e-01
2.03400e+01 3.07311e+01 2.49137e-01
2.03500e+01 3.07286e+01 2.49136e-01
2.03600e+01 3.07261e+01 2.49134e-01
2.03700e+01 3.07236e+01 2.49132e-01
2.03800e+01 3.07211e+01 2.49130e-01
2.03900e+01 3.07186e+01 2.49128e-01
2.04000e+01 3.07161e+01 2.49125e-01
2.04100e+01 3.07136e+01 2.49123e-01
2.04200e+01 3.07111e+01 2.49121e-01
2.04300e+01 3.07086e+01 2.49118e-01
2.04400e+01 3.07062e+01 2.49115e-01
2.04500e+01 3.07037e+01 2.49112e-01
2.04600e+01 3.07012e+01 2.49109e-01
2.04700e+01 3.06987e+01 2.49106e-01
2.04800e+01 3.06962e+01 2.49103e-01
2.04900e+01 3.06937e+01 2.49100e-01
2.05000e+01 3.06912e+01 2.49096e-01
2.05100e+01 3.06887e+01 2.49093e-01
2.05200e+01 3.06862e+01 2.49089e-01
2.05300e+01 3.06837e+01 2.49086e-01
2.05400e+01 3.06812e+01 2.49082e-01
2.05500e+01 3.06787e+01 2.49079e-01
2.05600e+01 3.06763e+01 2.49076e-01
2.05700e+01 3.06738e+01 2.49072e-01
2.05800e+01 3.06713e+01 2.49069e-01
2.05900e+01 3.06688e+01 2.49066e-01
2.06000e+01 3.06663e+01 2.49063e-01
2.06100e+01 3.06638e+01 2.49059e-01
2.06200e+01 3.06613e+01 2.49056e-01
2.06300e+01 3.06588e+01 2.49053e-01
2.06400e+01 3.06563e+01 2.49050e-01
2.06500e+01 3.06538e+01 2.49047e-01
2.06600e+01 3.06514e+01 2.49044e-01
2.06700e+01 3.06489e+01 2.49041e-01
2.06800e+01 3.06464e+01 2.49038e-01
2.06900e+01 3.06439e+01 2.49035e-01
2.07000e+01 3.06414e+01 2.49032e-01
2.07100e+01 3.06389e+01 2.49029e-01
2.07200e+01 3.06364e+01 2.49027e-01
2.07300e+01 3.06339e+01 2.49024e-01
2.07400e+01 3.06314e+01 2.49021e-01
2.07500e+01 3.06289e+01 2.49018e-01
2.07600e+01 3.06264e+01 2.49016e-01
2.07700e+01 3.06240e+01 2.49013e-01
2.07800e+01 3.06215e+01 2.49010e-01
2.07900e+01 3.06190e+01 2.49008e-01
2.08000e+01 3.06165e+01 2.49005e-01
2.08100e+01 3.06140e+01 2.49003e-01
2.08200e+01 3.06115e+01 2.49000e-01
2.08300e+01 3.06090e+01 2.48998e-01
2.08400e+01 3.06065e+01 2.48996e-01
2.08500e+01 3.06040e+01 2.48993e-01
2.08600e+01 3.06015e+01 2.48991e-01
2.08700e+01 3.05991e+01 2.48989e-01
2.08800e+01 3.05966e+01 2.48986e-01
2.08900e+01 3.05941e+01 2.48984e-01
2.09000e+01 3.05916e+01 2.48982e-01
2.09100e+01 3.05891e+01 2.48980e-01
2.09200e+01 3.05866e+01 2.48977e-01
2.09300e+01 3.05841e+01 2.48975e-01
2.09400e+01 3.05816e+01 2.48973e-01
2.09500e+01 3.05791e+01 2.48971e-01
2.09600e+01 3.05767e+01 2.48969e-01
2.09700e+01 3.05742e+01 2.48967e-01
2.09800e+01 3.05717e+01 2.48965e-01
2.09900e+01 3.05692e+01 2.48963e-01
2.10000e+01 3.05667e+01 2.48961e-01
2.10100e+01 3.05642e+01 2.48960e-01
2.10200e+01 3.05617e+01 2.48958e-01
2.10300e+01 3.05592e+01 2.48956e-01
2.10400e+01 3.05567e+01 2.48954e-01
2.10500e+01 3.05542e+01 2.48953e-01
2.10600e+01 3.05518e+01 2.48951e-01
2.10700e+01 3.05493e+01 2.48949e-01
2.10800e+01 3.05468e+01 2.48948e-01
2.10900e+01 3.05443e+01 2.48946e-01
2.11000e+01 3.05418e+01 2.48945e-01
2.11100e+01 3.05393e+01 2.48943e-01
2.11200e+01 3.05368e+01 2.48942e-01
2.11300e+01 3.05343e+01 2.48940e-01
2.11400e+01 3.05318e+01 2.48939e-01
2.11500e+01 3.05294e+01 2.48937e-01
2.11600e+01 3.05269e+01 2.48936e-01
2.11700e+01 3.05244e+01 2.48935e-01
2.11800e+01 3.05219e+01 2.48933e-01
2.11900e+01 3.05194e+01 2.48932e-01
2.12000e+01 3.05169e+01 2.48931e-01
2.12100e+01 3.05144e+01 2.48930e-01
2.12200e+01 3.05119e+01 2.48929e-01
2.12300e+01 3.05094e+01 2.48927e-01
2.12400e+01 3.05069e+01 2.48926e-01
2.12500e+01 3.05045e+01 2.48925e-01
2.12600e+01 3.05020e+01 2.48924e-01
2.12700e+01 3.04995e+01 2.48923e-01
2.12800e+01 3.04970e+01 2.48922e-01
2.12900e+01 3.04945e+01 2.48921e-01
2.13000e+01 3.04920e+01 2.48921e-01
2.13100e+01 3.04895e+01 2.48920e-01
2.13200e+01 3.04870e+01 2.48919e-01
2.13300e+01 3.04845e+01 2.48918e-01
2.13400e+01 3.04821e+01 2.48917e-01
2.13500e+01 3.04796e+01 2.48917e-01
2.13600e+01 3.04771e+01 2.48916e-01
2.13700e+01 3.04746e+01 2.48915e-01
2.13800e+01 3.04721e+01 2.48915e-01
2.13900e+01 3.04696e+01 2.48914e-01
2.14000e+01 3.04671e+01 2.48914e-01
2.14100e+01 3.04646e+01 2.48913e-01
2.14200e+01 3.04621e+01 2.48913e-01
2.14300e+01 3.04597e+01 2.48912e-01
2.14400e+01 3.04572e+01 2.48912e-01
2.14500e+01 3.04547e+01 2.48911e-01
2.14600e+01 3.04522e+01 2.48911e-01
2.14700e+01 3.04497e+01 2.48911e-01
2.14800e+01 3.04472e+01 2.48910e-01
2.14900e+01 3.04447e+01 2.48910e-01
2.15000e+01 3.04422e+01 2.48910e-01
2.15100e+01 3.04397e+01 2.48910e-01
2.15200e+01 3.04373e+01 2.48910e-01
2.15300e+01 3.04348e+01 2.48910e-01
2.15400e+01 3.04323e+01 2.48910e-01
2.15500e+01 3.04298e+01 2.48910e-01
2.15600e+01 3.04273e+01 2.48910e-01
2.15700e+01 3.04248e+01 2.48910e-01
2.15800e+01 3.04223e+01 2.48910e-01
2.15900e+01 3.04198e+01 2.48910e-01
2.16000e+01 3.04173e+01 2.48910e-01
2.16100e+01 3.04148e+01 2.48910e-01
2.16200e+01 3.04124e+01 2.48911e-01
2.16300e+01 3.04099e+01 2.48911e-01
2.16400e+01 3.04074e+01 2.48912e-01
2.16500e+01 3.04049e+01 2.48912e-01
2.16600e+01 3.04024e+01 2.48913e-01
2.16700e+01 3.03999e+01 2.48913e-01
2.16800e+01 3.03974e+01 2.48914e-01
2.16900e+01 3.03949e+01 2.48914e-01
2.17000e+01 3.03924e+01 2.48915e-01
2.17100e+01 3.03900e+01 2.48916e-01
2.17200e+01 3.03875e+01 2.48917e-01
2.17300e+01 3.03850e+01 2.48917e-01
2.17400e+01 3.03825e+01 2.48918e-01
2.17500e+01 3.03800e+01 2.48919e-01
2.17600e+01 3.03775e+01 2.48920e-01
2.17700e+01 3.03750e+01 2.48921e-01
2.17800e+01 3.03725e+01 2.48922e-01
2.17900e+01 3.03700e+01 2.48923e-01
2.18000e+01 3.03676e+01 2.48924e-01
2.18100e+01 3.03651e+01 2.48925e-01
2.18200e+01 3.03626e+01 2.48927e-01
2.18300e+01 3.03601e+01 2.48928e-01
2.18400e+01 3.03576e+01 2.48929e-01
2.18500e+01 3.03551e+01 2.48931e-01
2.18600e+01 3.03526e+01 2.48932e-01
2.18700e+01 3.03501e+01 2.48934e-01
2.18800e+01 3.03476e+01 2.48935e-01
2.18900e+01 3.03452e+01 2.48937e-01
2.19000e+01 3.03427e+01 2.48938e-01
2.19100e+01 3.03402e+01 2.48940e-01
2.19200e+01 3.03377e+01 2.48941e-01
2.19300e+01 3.03352e+01 2.48943e-01
2.19400e+01 3.03327e+01 2.48945e-01
2.19500e+01 3.03302e+01 2.48947e-01
2.19600e+01 3.03277e+01 2.48949e-01
2.19700e+01 3.03252e+01 2.48951e-01
2.19800e+01 3.03227e+01 2.48952e-01
2.19900e+01 3.03203e+01 2.48954e-01
2.20000e+01 3.03178e+01 2.48957e-01
2.20100e+01 3.03153e+01 2.48959e-01
2.20200e+01 3.03128e+01 2.48961e-01
2.20300e+01 3.03103e+01 2.48963e-01
2.20400e+01 3.03078e+01 2.48965e-01
2.20500e+01 3.03053e+01 2.48967e-01
2.20600e+01 3.03028e+01 2.48970e-01
2.20700e+01 3.03003e+01 2.48972e-01
2.20800e+01 3.02978e+01 2.48974e-01
2.20900e+01 3.02954e+01 2.48977e-01
2.21000e+01 3.02929e+01 2.48979e-01
2.21100e+01 3.02904e+01 2.48982e-01
2.21200e+01 3.02879e+01 2.48985e-01
2.21300e+01 3.02854e+01 2.48987e-01
2.21400e+01 3.02829e+01 2.48990e-01
2.21500e+01 3.02804e+01 2.48993e-01
2.21600e+01 3.02779e+01 2.48995e-01
2.21700e+01 3.02754e+01 2.48998e-01
2.21800e+01 3.02730e+01 2.49001e-01
2.21900e+01 3.02705e+01 2.49004e-01
2.22000e+01 3.02680e+01 2.49007e-01
2.22100e+01 3.02655e+01 2.49010e-01
2.22200e+01 3.02630e+01 2.49013e-01
2.22300e+01 3.02605e+01 2.49016e-01
2.22400e+01 3.02580e+01 2.49019e-01
2.22500e+01 3.02555e+01 2.49022e-01
2.22600e+01 3.02530e+01 2.49025e-01
2.22700e+01 3.02505e+01 2.49029e-01
2.22800e+01 3.02480e+01 2.49032e-01
2.22900e+01 3.02456e+01 2.49035e-01
2.23000e+01 3.02431e+01 2.49039e-01
2.23100e+01 3.02406e+01 2.49042e-01
2.23200e+01 3.02381e+01 2.49046e-01
2.23300e+01 3.02356e+01 2.49049e-01
2.23400e+01 3.02331e+01 2.49053e-01
2.23500e+01 3.02306e+01 2.49056e-01
2.23600e+01 3.02281e+01 2.49060e-01
2.23700e+01 3.02256e+01 2.49064e-01
2.23800e+01 3.02231e+01 2.49068e-01
2.23900e+01 3.02207e+01 2.49071e-01
2.24000e+01 3.02182e+01 2.49075e-01
2.24100e+01 3.02157e+01 2.49079e-01
2.24200e+01 3.02132e+01 2.49083e-01
2.24300e+01 3.02107e+01 2.49087e-01
2.24400e+01 3.02082e+01 2.49091e-01
2.24500e+01 3.02057e+01 2.49095e-01
2.24600e+01 3.02032e+01 2.49099e-01
2.24700e+01 3.02007e+01 2.49103e-01
2.24800e+01 3.01982e+01 2.49108e-01
2.24900e+01 3.01957e+01 2.49112e-01
2.25000e+01 3.01933e+01 2.49116e-01
2.25100e+01 3.01908e+01 2.49120e-01
2.25200e+01 3.01883e+01 2.49125e-01
2.25300e+01 3.01858e+01 2.49129e-01
2.25400e+01 3.01833e+01 2.49133e-01
2.25500e+01 3.01808e+01 2.49137e-01
2.25600e+01 3.01783e+01 2.49140e-01
2.25700e+01 3.01758e+01 2.49144e-01
2.25800e+01 3.01733e+01 2.49148e-01
2.25900e+01 3.01708e+01 2.49151e-01
2.26000e+01 3.01683e+01 2.49155e-01
2.26100e+01 3.01658e+01 2.49158e-01
2.26200e+01 3.01634e+01 2.49161e-01
2.26300e+01 3.01609e+01 2.49164e-01
2.26400e+01 3.01584e+01 2.49167e-01
2.26500e+01 3.01559e+01 2.49170e-01
2.26600e+01 3.01534e+01 2.49173e-01
2.26700e+01 3.01509e+01 2.49176e-01
2.26800e+01 3.01484e+01 2.49179e-01
2.26900e+01 3.01459e+01 2.49181e-01
2.27000e+01 3.01434e+01 2.49184e-01
2.27100e+01 3.01409e+01 2.49186e-01
2.27200e+01 3.01384e+01 2.49188e-01
2.27300e+01 3.01359e+01 2.49191e-01
2.27400e+01 3.01335e+01 2.49193e-01
2.27500e+01 3.01310e+01 2.49195e-01
2.27600e+01 3.01285e+01 2.49197e-01
2.27700e+01 3.01260e+01 2.49199e-01
2.27800e+01 3.01235e+01 2.49200e-01
2.27900e+01 3.01210e+01 2.49202e-01
2.28000e+01 3.01185e+01 2.49203e-01
2.28100e+01 3.01160e+01 2.49205e-01
2.28200e+01 3.01135e+01 2.49206e-01
2.28300e+01 3.01110e+01 2.49208e-01
2.28400e+01 3.01085e+01 2.49209e-01
2.28500e+01 3.01060e+01 2.49210e-01
2.28600e+01 3.01036e+01 2.49211e-01
2.28700e+01 3.01011e+01 2.49212e-01
2.28800e+01 3.00986e+01 2.49212e-01
2.28900e+01 3.00961e+01 2.49213e-01
2.29000e+01 3.00936e+01 2.49214e-01
2.29100e+01 3.00911e+01 2.49214e-01
2.29200e+01 3.00886e+01 2.49215e-01
2.29300e+01 3.00861e+01 2.49215e-01
2.29400e+01 3.00836e+01 2.49215e-01
2.29500e+01 3.00811e+01 2.49215e-01
2.29600e+01 3.00786e+01 2.49215e-01
2.29700e+01 3.00761e+01 2.49215e-01
2.29800e+01 3.00736e+01 2.49215e-01
2.29900e+01 3.00712e+01 2.49215e-01
2.30000e+01 3.00687e+01 2.49215e-01
2.30100e+01 3.00662e+01 2.49214e-01
2.30200e+01 3.00637e+01 2.49214e-01
2.30300e+01 3.00612e+01 2.49213e-01
2.30400e+01 3.00587e+01 2.49212e-01
2.30500e+01 3.00562e+01 2.49211e-01
2.30600e+01 3.00537e+01 2.49211e-01
2.30700e+01 3.00512e+01 2.49210e-01
2.30800e+01 3.00487e+01 2.49209e-01
2.30900e+01 3.00462e+01 2.49207e-01
2.31000e+01 3.00437e+01 2.49206e-01
2.31100e+01 3.00412e+01 2.49205e-01
2.31200e+01 3.00388e+01 2.49203e-01
2.31300e+01 3.00363e+01 2.49202e-01
2.31400e+01 3.00338e+01 2.49200e-01
2.31500e+01 3.00313e+01 2.49198e-01
2.31600e+01 3.00288e+01 2.49196e-01
2.31700e+01 3.00263e+01 2.49194e-01
2.31800e+01 3.00238e+01 2.49192e-01
2.31900e+01 3.00213e+01 2.49190e-01
2.32000e+01 3.00188e+01 2.49188e-01
2.32100e+01 3.00163e+01 2.49186e-01
2.32200e+01 3.00138e+01 2.49183e-01
2.32300e+01 3.00113e+01 2.49181e-01
2.32400e+01 3.00089e+01 2.49178e-01
2.32500e+01 3.00064e+01 2.49176e-01
2.32600e+01 3.00039e+01 2.49173e-01
2.32700e+01 3.00014e+01 2.49170e-01
2.32800e+01 2.99989e+01 2.49167e-01
2.32900e+01 2.99964e+01 2.49164e-01
2.33000e+01 2.99939e+01 2.49161e-01
2.33100e+01 2.99914e+01 2.49157e-01
2.33200e+01 2.99889e+01 2.49154e-01
2.33300e+01 2.99864e+01 2.49151e-01
2.33400e+01 2.99839e+01 2.49147e-01
2.33500e+01 2.99814e+01 2.49143e-01
2.33600e+01 2.99790e+01 2.49140e-01
2.33700e+01 2.99765e+01 2.49136e-01
2.33800e+01 2.99740e+01 2.49132e-01
2.33900e+01 2.99715e+01 2.49128e-01
2.34000e+01 2.99690e+01 2.49124e-01
2.34100e+01 2.99665e+01 2.49120e-01
2.34200e+01 2.99640e+01 2.49115e-01
2.34300e+01 2.99615e+01 2.49111e-01
2.34400e+01 2.99590e+01 2.49107e-01
2.34500e+01 2.99565e+01 2.49102e-01
2.34600e+01 2.99540e+01 2.49097e-01
2.34700e+01 2.99516e+01 2.49093e-01
2.34800e+01 2.99491e+01 2.49088e-01
2.34900e+01 2.99466e+01 2.49083e-01
2.35000e+01 2.99441e+01 2.49078e-01
2.35100e+01 2.99416e+01 2.49073e-01
2.35200e+01 2.99391e+01 2.49068e-01
2.35300e+01 2.99366e+01 2.49063e-01
2.35400e+01 2.99341e+01 2.49058e-01
2.35500e+01 2.99316e+01 2.49053e-01
2.35600e+01 2.99291e+01 2.49049e-01
2.35700e+01 2.99266e+01 2.49044e-01
2.35800e+01 2.99242e+01 2.49040e-01
2.35900e+01 2.99217e+01 2.49036e-01
2.36000e+01 2.99192e+01 2.49031e-01
2.36100e+01 2.99167e+01 2.49027e-01
2.36200e+01 2.99142e+01 2.49023e-01
2.36300e+01 2.99117e+01 2.49019e-01
2.36400e+01 2.99092e+01 2.49015e-01
2.36500e+01 2.99067e+01 2.49012e-01
2.36600e+01 2.99042e+01 2.49008e-01
2.36700e+01 2.99017e+01 2.49004e-01
2.36800e+01 2.98993e+01 2.49001e-01
2.36900e+01 2.98968e+01 2.48997e-01
2.37000e+01 2.98943e+01 2.48994e-01
2.37100e+01 2.98918e+01 2.48991e-01
2.37200e+01 2.98893e+01 2.48988e-01
2.37300e+01 2.98868e+01 2.48985e-01
2.37400e+01 2.98843e+01 2.48982e-01
2.37500e+01 2.98818e+01 2.48979e-01
2.37600e+01 2.98793e+01 2.48976e-01
2.37700e+01 2.98768e+01 2.48973e-01
2.37800e+01 2.98744e+01 2.48971e-01
2.37900e+01 2.98719e+01 2.48968e-01
2.38000e+01 2.98694e+01 2.48966e-01
2.38100e+01 2.98669e+01 2.48964e-01
2.38200e+01 2.98644e+01 2.48962e-01
2.38300e+01 2.98619e+01 2.48959e-01
2.38400e+01 2.98594e+01 2.48957e-01
2.38500e+01 2.98569e+01 2.48955e-01
2.38600e+01 2.98544e+01 2.48954e-01
2.38700e+01 2.98519e+01 2.48952e-01
2.38800e+01 2.98495e+01 2.48950e-01
2.38900e+01 2.98470e+01 2.48949e-01
2.39000e+01 2.98445e+01 2.48947e-01
2.39100e+01 2.98420e+01 2.48946e-01
2.39200e+01 2.98395e+01 2.48944e-01
2.39300e+01 2.98370e+01 2.48943e-01
2.39400e+01 2.98345e+01 2.48942e-01
2.39500e+01 2.98320e+01 2.48941e-01
2.39600e+01 2.98295e+01 2.48940e-01
2.39700e+01 2.98271e+01 2.48939e-01
2.39800e+01 2.98246e+01 2.48939e-01
2.39900e+01 2.98221e+01 2.48938e-01
2.40000e+01 2.98196e+01 2.48937e-01
2.40100e+01 2.98171e+01 2.48937e-01
2.40200e+01 2.98146e+01 2.48936e-01
2.40300e+01 2.98121e+01 2.48936e-01
2.40400e+01 2.98096e+01 2.48936e-01
2.40500e+01 2.98071e+01 2.48936e-01
2.40600e+01 2.98046e+01 2.48936e-01
2.40700e+01 2.98022e+01 2.48936e-01
2.40800e+01 2.97997e+01 2.48936e-01
2.40900e+01 2.97972e+01 2.48936e-01
2.41000e+01 2.97947e+01 2.48937e-01
2.41100e+01 2.97922e+01 2.48937e-01
2.41200e+01 2.97897e+01 2.48938e-01
2.41300e+01 2.97872e+01 2.48938e-01
2.41400e+01 2.97847e+01 2.48939e-01
2.41500e+01 2.97822e+01 2.48940e-01
2.41600e+01 2.97798e+01 2.48941e-01
2.41700e+01 2.97773e+01 2.48942e-01
2.41800e+01 2.97748e+01 2.48943e-01
2.41900e+01 2.97723e+01 2.48944e-01
2.42000e+01 2.97698e+01 2.48945e-01
2.42100e+01 2.97673e+01 2.48946e-01
2.42200e+01 2.97648e+01 2.48948e-01
2.42300e+01 2.97623e+01 2.48949e-01
2.42400e+01 2.97598e+01 2.48951e-01
2.42500e+01 2.97573e+01 2.48953e-01
2.42600e+01 2.97549e+01 2.48955e-01
2.42700e+01 2.97524e+01 2.48957e-01
2.42800e+01 2.97499e+01 2.48959e-01
2.42900e+01 2.97474e+01 2.48961e-01
2.43000e+01 2.97449e+01 2.48963e-01
2.43100e+01 2.97424e+01 2.48965e-01
2.43200e+01 2.97399e+01 2.48967e-01
2.43300e+01 2.97374e+01 2.48970e-01
2.43400e+01 2.97349e+01 2.48972e-01
2.43500e+01 2.97325e+01 2.48975e-01
2.43600e+01 2.97300e+01 2.48978e-01
2.43700e+01 2.97275e+01 2.48981e-01
2.43800e+01 2.97250e+01 2.48983e-01
2.43900e+01 2.97225e+01 2.48986e-01
2.44000e+01 2.97200e+01 2.48990e-01
2.44100e+01 2.97175e+01 2.48993e-01
2.44200e+01 2.97150e+01 2.48996e-01
2.44300e+01 2.97125e+01 2.48999e-01
2.44400e+01 2.97100e+01 2.49003e-01
2.44500e+01 2.97076e+01 2.49006e-01
2.44600e+01 2.97051e+01 2.49010e-01
2.44700e+01 2.97026e+01 2.49014e-01
2.44800e+01 2.97001e+01 2.49018e-01
2.44900e+01 2.96976e+01 2.49021e-01
2.45000e+01 2.96951e+01 2.49025e-01
2.45100e+01 2.96926e+01 2.49029e-01
2.45200e+01 2.96901e+01 2.49033e-01
2.45300e+01 2.96876e+01 2.49037e-01
2.45400e+01 2.96851e+01 2.49041e-01
2.45500e+01 2.96827e+01 2.49045e-01
2.45600e+01 2.96802e+01 2.49048e-01
2.45700e+01 2.96777e+01 2.49052e-01
2.45800e+01 2.96752e+01 2.49055e-01
2.45900e+01 2.96727e+01 2.49058e-01
2.46000e+01 2.96702e+01 2.49061e-01
2.46100e+01 2.96677e+01 2.49064e-01
2.46200e+01 2.96652e+01 2.49067e-01
2.46300e+01 2.96627e+01 2.49070e-01
2.46400e+01 2.96602e+01 2.49073e-01
2.46500e+01 2.96577e+01 2.49076e-01
2.46600e+01 2.96553e+01 2.49078e-01
2.46700e+01 2.96528e+01 2.49081e-01
2.46800e+01 2.96503e+01 2.49083e-01
2.46900e+01 2.96478e+01 2.49086e-01
2.47000e+01 2.96453e+01 2.49088e-01
2.47100e+01 2.96428e+01 2.49090e-01
2.47200e+01 2.96403e+01 2.49092e-01
2.47300e+01 2.96378e+01 2.49094e-01
2.47400e+01 2.96353e+01 2.49096e-01
2.47500e+01 2.96328e+01 2.49098e-01
2.47600e+01 2.96303e+01 2.49100e-01
2.47700e+01 2.96279e+01 2.49101e-01
2.47800e+01 2.96254e+01 2.49103e-01
2.47900e+01 2.96229e+01 2.49104e-01
2.48000e+01 2.96204e+01 2.49106e-01
2.48100e+01 2.96179e+01 2.49107e-01
2.48200e+01 2.96154e+01 2.49108e-01
2.48300e+01 2.96129e+01 2.49109e-01
2.48400e+01 2.96104e+01 2.49110e-01
2.48500e+01 2.96079e+01 2.49111e-01
2.48600e+01 2.96054e+01 2.49112e-01
2.48700e+01 2.96029e+01 2.49113e-01
2.48800e+01 2.96005e+01 2.49113e-01
2.48900e+01 2.95980e+01 2.49114e-01
2.49000e+01 2.95955e+01 2.49114e-01
2.49100e+01 2.95930e+01 2.49115e-01
2.49200e+01 2.95905e+01 2.49115e-01
2.49300e+01 2.95880e+01 2.49115e-01
2.49400e+01 2.95855e+01 2.49115e-01
2.49500e+01 2.95830e+01 2.49115e-01
2.49600e+01 2.95805e+01 2.49115e-01
2.49700e+01 2.95780e+01 2.49115e-01
2.49800e+01 2.95755e+01 2.49114e-01
2.49900e+01 2.95730e+01 2.49114e-01
2.50000e+01 2.95706e+01 2.49114e-01
2.50100e+01 2.95681e+01 2.49113e-01
2.50200e+01 2.95656e+01 2.49112e-01
2.50300e+01 2.95631e+01 2.49112e-01
2.50400e+01 2.95606e+01 2.49111e-01
2.50500e+01 2.95581e+01 2.49110e-01
2.50600e+01 2.95556e+01 2.49109e-01
2.50700e+01 2.95531e+01 2.49108e-01
2.50800e+01 2.95506e+01 2.49106e-01
2.50900e+01 2.95481e+01 2.49105e-01
2.51000e+01 2.95456e+01 2.49104e-01
2.51100e+01 2.95432e+01 2.49102e-01
2.51200e+01 2.95407e+01 2.49101e-01
2.51300e+01 2.95382e+01 2.49099e-01
2.51400e+01 2.95357e+01 2.49097e-01
2.51500e+01 2.95332e+01 2.49095e-01
2.51600e+01 2.95307e+01 2.49093e-01
2.51700e+01 2.95282e+01 2.49091e-01
2.51800e+01 2.95257e+01 2.49089e-01
2.51900e+01 2.95232e+01 2.49087e-01
2.52000e+01 2.95207e+01 2.49085e-01
2.52100e+01 2.95182e+01 2.49082e-01
2.52200e+01 2.95158e+01 2.49080e-01
2.52300e+01 2.95133e+01 2.49077e-01
2.52400e+01 2.95108e+01 2.49075e-01
2.52500e+01 2.95083e+01 2.49072e-01
2.52600e+01 2.95058e+01 2.49069e-01
2.52700e+01 2.95033e+01 2.49066e-01
2.52800e+01 2.95008e+01 2.49063e-01
2.52900e+01 2.94983e+01 2.49060e-01
2.53000e+01 2.94958e+01 2.49057e-01
2.53100e+01 2.94933e+01 2.49053e-01
2.53200e+01 2.94908e+01 2.49050e-01
2.53300e+01 2.94884e+01 2.49046e-01
2.53400e+01 2.94859e+01 2.49043e-01
2.53500e+01 2.94834e+01 2.49039e-01
2.53600e+01 2.94809e+01 2.49035e-01
2.53700e+01 2.94784e+01 2.49031e-01
2.53800e+01 2.94759e+01 2.49028e-01
2.53900e+01 2.94734e+01 2.49023e-01
2.54000e+01 2.94709e+01 2.49019e-01
2.54100e+01 2.94684e+01 2.49015e-01
2.54200e+01 2.94659e+01 2.49011e-01
2.54300e+01 2.94635e+01 2.49006e-01
2.54400e+01 2.94610e+01 2.49002e-01
2.54500e+01 2.94585e+01 2.48997e-01
2.54600e+01 2.94560e+01 2.48993e-01
2.54700e+01 2.94535e+01 2.48988e-01
2.54800e+01 2.94510e+01 2.48983e-01
2.54900e+01 2.94485e+01 2.48978e-01
2.55000e+01 2.94460e+01 2.48973e-01
2.55100e+01 2.94435e+01 2.48968e-01
2.55200e+01 2.94410e+01 2.48963e-01
2.55300e+01 2.94386e+01 2.48958e-01
2.55400e+01 2.94361e+01 2.48953e-01
2.55500e+01 2.94336e+01 2.48949e-01
2.55600e+01 2.94311e+01 2.48944e-01
2.55700e+01 2.94286e+01 2.48940e-01
2.55800e+01 2.94261e+01 2.48935e-01
2.55900e+01 2.94236e+01 2.48931e-01
2.56000e+01 2.94211e+01 2.48927e-01
2.56100e+01 2.94186e+01 2.48923e-01
2.56200e+01 2.94162e+01 2.48919e-01
2.56300e+01 2.94137e+01 2.48915e-01
2.56400e+01 2.94112e+01 2.48911e-01
2.56500e+01 2.94087e+01 2.48907e-01
2.56600e+01 2.94062e+01 2.48903e-01
2.56700e+01 2.94037e+01 2.48900e-01
2.56800e+01 2.94012e+01 2.48896e-01
2.56900e+01 2.93987e+01 2.48893e-01
2.57000e+01 2.93962e+01 2.48890e-01
2.57100e+01 2.93938e+01 2.48887e-01
2.57200e+01 2.93913e+01 2.48884e-01
2.57300e+01 2.93888e+01 2.48881e-01
2.57400e+01 2.93863e+01 2.48878e-01
2.57500e+01 2.93838e+01 2.48875e-01
2.57600e+01 2.93813e+01 2.48872e-01
2.57700e+01 2.93788e+01 2.48870e-01
2.57800e+01 2.93763e+01 2.48867e-01
2.57900e+01 2.93738e+01 2.48865e-01
2.58000e+01 2.93714e+01 2.48862e-01
2.58100e+01 2.93689e+01 2.48860e-01
2.58200e+01 2.93664e+01 2.48858e-01
2.58300e+01 2.93639e+01 2.48856e-01
2.58400e+01 2.93614e+01 2.48854e-01
2.58500e+01 2.93589e+01 2.48852e-01
2.58600e+01 2.93564e+01 2.48851e-01
2.58700e+01 2.93539e+01 2.48849e-01
2.58800e+01 2.93514e+01 2.48847e-01
2.58900e+01 2.93490e+01 2.48846e-01
2.59000e+01 2.93465e+01 2.48845e-01
2.59100e+01 2.93440e+01 2.48843e-01
2.59200e+01 2.93415e+01 2.48842e-01
2.59300e+01 2.93390e+01 2.48841e-01
2.59400e+01 2.93365e+01 2.48840e-01
2.59500e+01 2.93340e+01 2.48839e-01
2.59600e+01 2.93315e+01 2.48838e-01
2.59700e+01 2.93290e+01 2.48838e-01
2.59800e+01 2.93266e+01 2.48837e-01
2.59900e+01 2.93241e+01 2.48836e-01
2.60000e+01 2.93216e+01 2.48836e-01
2.60100e+01 2.93191e+01 2.48836e-01
2.60200e+01 2.93166e+01 2.48836e-01
2.60300e+01 2.93141e+01 2.48835e-01
2.60400e+01 2.93116e+01 2.48835e-01
2.60500e+01 2.93091e+01 2.48835e-01
2.60600e+01 2.93067e+01 2.48836e-01
2.60700e+01 2.93042e+01 2.48836e-01
2.60800e+01 2.93017e+01 2.48836e-01
2.60900e+01 2.92992e+01 2.48837e-01
2.61000e+01 2.92967e+01 2.48837e-01
2.61100e+01 2.92942e+01 2.48838e-01
2.61200e+01 2.92917e+01 2.48838e-01
2.61300e+01 2.92892e+01 2.48839e-01
2.61400e+01 2.92867e+01 2.48840e-01
2.61500e+01 2.92843e+01 2.48841e-01
2.61600e+01 2.92818e+01 2.48842e-01
2.61700e+01 2.92793e+01 2.48843e-01
2.61800e+01 2.92768e+01 2.48845e-01
2.61900e+01 2.92743e+01 2.48846e-01
2.62000e+01 2.92718e+01 2.48847e-01
2.62100e+01 2.92693e+01 2.48849e-01
2.62200e+01 2.92668e+01 2.48851e-01
2.62300e+01 2.92644e+01 2.48852e-01
2.62400e+01 2.92619e+01 2.48854e-01
2.62500e+01 2.92594e+01 2.48856e-01
2.62600e+01 2.92569e+01 2.48858e-01
2.62700e+01 2.92544e+01 2.48860e-01
2.62800e+01 2.92519e+01 2.48863e-01
2.62900e+01 2.92494e+01 2.48865e-01
2.63000e+01 2.92469e+01 2.48867e-01
2.63100e+01 2.92444e+01 2.48870e-01
2.63200e+01 2.92420e+01 2.48872e-01
2.63300e+01 2.92395e+01 2.48875e-01
2.63400e+01 2.92370e+01 2.48878e-01
2.63500e+01 2.92345e+01 2.48881e-01
2.63600e+01 2.92320e+01 2.48884e-01
2.63700e+01 2.92295e+01 2.48887e-01
2.63800e+01 2.92270e+01 2.48890e-01
2.63900e+01 2.92245e+01 2.48893e-01
2.64000e+01 2.92220e+01 2.48897e-01
2.64100e+01 2.92196e+01 2.48900e-01
2.64200e+01 2.92171e+01 2.48904e-01
2.64300e+01 2.92146e+01 2.48907e-01
2.64400e+01 2.92121e+01 2.48911e-01
2.64500e+01 2.92096e+01 2.48915e-01
2.64600e+01 2.92071e+01 2.48919e-01
2.64700e+01 2.92046e+01 2.48923e-01
2.64800e+01 2.92021e+01 2.48927e-01
2.64900e+01 2.91996e+01 2.48931e-01
2.65000e+01 2.91972e+01 2.48935e-01
2.65100e+01 2.91947e+01 2.48940e-01
2.65200e+01 2.91922e+01 2.48944e-01
2.65300e+01 2.91897e+01 2.48948e-01
2.65400e+01 2.91872e+01 2.48952e-01
2.65500e+01 2.91847e+01 2.48956e-01
2.65600e+01 2.91822e+01 2.48961e-01
2.65700e+01 2.91797e+01 2.48965e-01
2.65800e+01 2.91772e+01 2.48969e-01
2.65900e+01 2.91747e+01 2.48972e-01
2.66000e+01 2.91723e+01 2.48976e-01
2.66100e+01 2.91698e+01 2.48980e-01
2.66200e+01 2.91673e+01 2.48984e-01
2.66300e+01 2.91648e+01 2.48988e-01
2.66400e+01 2.91623e+01 2.48992e-01
2.66500e+01 2.91598e+01 2.48995e-01
2.66600e+01 2.91573e+01 2.48999e-01
2.66700e+01 2.91548e+01 2.49002e-01
2.66800e+01 2.91523e+01 2.49006e-01
2.66900e+01 2.91498e+01 2.49009e-01
2.67000e+01 2.91474e+01 2.49013e-01
2.67100e+01 2.91449e+01 2.49016e-01
2.67200e+01 2.91424e+01 2.49020e-01
2.67300e+01 2.91399e+01 2.49023e-01
2.67400e+01 2.91374e+01 2.49026e-01
2.67500e+01 2.91349e+01 2.49029e-01
2.67600e+01 2.91324e+01 2.49033e-01
2.67700e+01 2.91299e+01 2.49036e-01
2.67800e+01 2.91274e+01 2.49039e-01
2.67900e+01 2.91249e+01 2.49042e-01
2.68000e+01 2.91225e+01 2.49045e-01
2.68100e+01 2.91200e+01 2.49048e-01
2.68200e+01 2.91175e+01 2.49051e-01
2.68300e+01 2.91150e+01 2.49053e-01
2.68400e+01 2.91125e+01 2.49056e-01
2.68500e+01 2.91100e+01 2.49059e-01
2.68600e+01 2.91075e+01 2.49062e-01
2.68700e+01 2.91050e+01 2.49064e-01
2.68800e+01 2.91025e+01 2.49067e-01
2.68900e+01 2.91000e+01 2.49070e-01
2.69000e+01 2.90975e+01 2.49072e-01
2.69100e+01 2.90951e+01 2.49075e-01
2.69200e+01 2.90926e+01 2.49077e-01
2.69300e+01 2.90901e+01 2.49079e-01
2.69400e+01 2.90876e+01 2.49082e-01
2.69500e+01 2.90851e+01 2.49084e-01
2.69600e+01 2.90826e+01 2.49086e-01
2.69700e+01 2.90801e+01 2.49088e-01
2.69800e+01 2.90776e+01 2.49091e-01
2.69900e+01 2.90751e+01 2.49093e-01
2.70000e+01 2.90726e+01 2.49095e-01
2.70100e+01 2.90701e+01 2.49097e-01
2.70200e+01 2.90677e+01 2.49099e-01
2.70300e+01 2.90652e+01 2.49101e-01
2.70400e+01 2.90627e+01 2.49102e-01
2.70500e+01 2.90602e+01 2.49104e-01
2.70600e+01 2.90577e+01 2.49106e-01
2.70700e+01 2.90552e+01 2.49108e-01
2.70800e+01 2.90527e+01 2.49109e-01
2.70900e+01 2.90502e+01 2.49111e-01
2.71000e+01 2.90477e+01 2.49113e-01
2.71100e+01 2.90452e+01 2.49114e-01
2.71200e+01 2.90427e+01 2.49116e-01
2.71300e+01 2.90403e+01 2.49117e-01
2.71400e+01 2.90378e+01 2.49119e-01
2.71500e+01 2.90353e+01 2.49120e-01
2.71600e+01 2.90328e+01 2.49121e-01
2.71700e+01 2.90303e+01 2.49123e-01
2.71800e+01 2.90278e+01 2.49124e-01
2.71900e+01 2.90253e+01 2.49125e-01
2.72000e+01 2.90228e+01 2.49126e-01
2.72100e+01 2.90203e+01 2.49127e-01
2.72200e+01 2.90178e+01 2.49128e-01
2.72300e+01 2.90153e+01 2.49129e-01
2.72400e+01 2.90129e+01 2.49130e-01
2.72500e+01 2.90104e+01 2.49131e-01
2.72600e+01 2.90079e+01 2.49132e-01
2.72700e+01 2.90054e+01 2.49133e-01
2.72800e+01 2.90029e+01 2.49133e-01
2.72900e+01 2.90004e+01 2.49134e-01
2.73000e+01 2.89979e+01 2.49135e-01
2.73100e+01 2.89954e+01 2.49135e-01
2.73200e+01 2.89929e+01 2.49136e-01
2.73300e+01 2.89904e+01 2.49137e-01
2.73400e+01 2.89879e+01 2.49137e-01
2.73500e+01 2.89854e+01 2.49138e-01
2.73600e+01 2.89830e+01 2.49138e-01
2.73700e+01 2.89805e+01 2.49138e-01
2.73800e+01 2.89780e+01 2.49139e-01
2.73900e+01 2.89755e+01 2.49139e-01
2.74000e+01 2.89730e+01 2.49139e-01
2.74100e+01 2.89705e+01 2.49139e-01
2.74200e+01 2.89680e+01 2.49139e-01
2.74300e+01 2.89655e+01 2.49139e-01
2.74400e+01 2.89630e+01 2.49139e-01
2.74500e+01 2.89605e+01 2.49139e-01
2.74600e+01 2.89580e+01 2.49139e-01
2.74700e+01 2.89556e+01 2.49139e-01
2.74800e+01 2.89531e+01 2.49139e-01
2.74900e+01 2.89506e+01 2.49139e-01
2.75000e+01 2.89481e+01 2.49139e-01
2.75100e+01 2.89456e+01 2.49138e-01
2.75200e+01 2.89431e+01 2.49138e-01
2.75300e+01 2.89406e+01 2.49138e-01
2.75400e+01 2.89381e+01 2.49137e-01
2.75500e+01 2.89356e+01 2.49137e-01
2.75600e+01 2.89331e+01 2.49136e-01
2.75700e+01 2.89306e+01 2.49136e-01
2.75800e+01 2.89281e+01 2.49135e-01
2.75900e+01 2.89257e+01 2.49135e-01
2.76000e+01 2.89232e+01 2.49134e-01
2.76100e+01 2.89207e+01 2.49134e-01
2.76200e+01 2.89182e+01 2.49133e-01
2.76300e+01 2.89157e+01 2.49132e-01
2.76400e+01 2.89132e+01 2.49132e-01
2.76500e+01 2.89107e+01 2.49131e-01
2.76600e+01 2.89082e+01 2.49130e-01
2.76700e+01 2.89057e+01 2.49130e-01
2.76800e+01 2.89032e+01 2.49129e-01
2.76900e+01 2.89007e+01 2.49128e-01
2.77000e+01 2.88982e+01 2.49127e-01
2.77100e+01 2.88958e+01 2.49126e-01
2.77200e+01 2.88933e+01 2.49125e-01
2.77300e+01 2.88908e+01 2.49124e-01
2.77400e+01 2.88883e+01 2.49123e-01
2.77500e+01 2.88858e+01 2.49122e-01
2.77600e+01 2.88833e+01 2.49121e-01
2.77700e+01 2.88808e+01 2.49120e-01
2.77800e+01 2.88783e+01 2.49119e-01
2.77900e+01 2.88758e+01 2.49118e-01
2.78000e+01 2.88733e+01 2.49117e-01
2.78100e+01 2.88708e+01 2.49116e-01
2.78200e+01 2.88684e+01 2.49115e-01
2.78300e+01 2.88659e+01 2.49113e-01
2.78400e+01 2.88634e+01 2.49112e-01
2.78500e+01 2.88609e+01 2.49111e-01
2.78600e+01 2.88584e+01 2.49109e-01
2.78700e+01 2.88559e+01 2.49108e-01
2.78800e+01 2.88534e+01 2.49107e-01
2.78900e+01 2.88509e+01 2.49105e-01
2.79000e+01 2.88484e+01 2.49104e-01
2.79100e+01 2.88459e+01 2.49102e-01
2.79200e+01 2.88434e+01 2.49101e-01
2.79300e+01 2.88410e+01 2.49099e-01
2.79400e+01 2.88385e+01 2.49098e-01
2.79500e+01 2.88360e+01 2.49096e-01
2.79600e+01 2.88335e+01 2.49095e-01
2.79700e+01 2.88310e+01 2.49093e-01
2.79800e+01 2.88285e+01 2.49091e-01
2.79900e+01 2.88260e+01 2.49089e-01
2.80000e+01 2.88235e+01 2.49088e-01
2.80100e+01 2.88210e+01 2.49086e-01
2.80200e+01 2.88185e+01 2.49084e-01
2.80300e+01 2.88160e+01 2.49082e-01
2.80400e+01 2.88136e+01 2.49080e-01
2.80500e+01 2.88111e+01 2.49079e-01
2.80600e+01 2.88086e+01 2.49077e-01
2.80700e+01 2.88061e+01 2.49075e-01
2.80800e+01 2.88036e+01 2.49073e-01
2.80900e+01 2.88011e+01 2.49071e-01
2.81000e+01 2.87986e+01 2.49069e-01
2.81100e+01 2.87961e+01 2.49067e-01
2.81200e+01 2.87936e+01 2.49065e-01
2.81300e+01 2.87911e+01 2.49062e-01
2.81400e+01 2.87886e+01 2.49060e-01
2.81500e+01 2.87862e+01 2.49058e-01
2.81600e+01 2.87837e+01 2.49056e-01
2.81700e+01 2.87812e+01 2.49054e-01
2.81800e+01 2.87787e+01 2.49051e-01
2.81900e+01 2.87762e+01 2.49049e-01
2.82000e+01 2.87737e+01 2.49047e-01
2.82100e+01 2.87712e+01 2.49044e-01
2.82200e+01 2.87687e+01 2.49042e-01
2.82300e+01 2.87662e+01 2.49040e-01
2.82400e+01 2.87637e+01 2.49037e-01
2.82500e+01 2.87613e+01 2.49035e-01
2.82600e+01 2.87588e+01 2.49032e-01
2.82700e+01 2.87563e+01 2.49030e-01
2.82800e+01 2.87538e+01 2.49027e-01
2.82900e+01 2.87513e+01 2.49025e-01
2.83000e+01 2.87488e+01 2.49022e-01
2.83100e+01 2.87463e+01 2.49019e-01
2.83200e+01 2.87438e+01 2.49017e-01
2.83300e+01 2.87413e+01 2.49014e-01
2.83400e+01 2.87388e+01 2.49011e-01
2.83500e+01 2.87363e+01 2.49008e-01
2.83600e+01 2.87339e+01 2.49006e-01
2.83700e+01 2.87314e+01 2.49003e-01
2.83800e+01 2.87289e+01 2.49000e-01
2.83900e+01 2.87264e+01 2.48997e-01
2.84000e+01 2.87239e+01 2.48994e-01
2.84100e+01 2.87214e+01 2.48991e-01
2.84200e+01 2.87189e+01 2.48988e-01
2.84300e+01 2.87164e+01 2.48985e-01
2.84400e+01 2.87139e+01 2.48982e-01
2.84500e+01 2.87114e+01 2.48979e-01
2.84600e+01 2.87090e+01 2.48976e-01
2.84700e+01 2.87065e+01 2.48973e-01
2.84800e+01 2.87040e+01 2.48970e-01
2.84900e+01 2.87015e+01 2.48966e-01
2.85000e+01 2.86990e+01 2.48963e-01
2.85100e+01 2.86965e+01 2.48960e-01
2.85200e+01 2.86940e+01 2.48957e-01
2.85300e+01 2.86915e+01 2.48954e-01
2.85400e+01 2.86890e+01 2.48951e-01
2.85500e+01 2.86866e+01 2.48948e-01
2.85600e+01 2.86841e+01 2.48946e-01
2.85700e+01 2.86816e+01 2.48943e-01
2.85800e+01 2.86791e+01 2.48941e-01
2.85900e+01 2.86766e+01 2.48938e-01
2.86000e+01 2.86741e+01 2.48936e-01
2.86100e+01 2.86716e+01 2.48934e-01
2.86200e+01 2.86691e+01 2.48932e-01
2.86300e+01 2.86666e+01 2.48930e-01
2.86400e+01 2.86641e+01 2.48928e-01
2.86500e+01 2.86617e+01 2.48927e-01
2.86600e+01 2.86592e+01 2.48925e-01
2.86700e+01 2.86567e+01 2.48923e-01
2.86800e+01 2.86542e+01 2.48922e-01
2.86900e+01 2.86517e+01 2.48921e-01
2.87000e+01 2.86492e+01 2.48920e-01
2.87100e+01 2.86467e+01 2.48918e-01
2.87200e+01 2.86442e+01 2.48917e-01
2.87300e+01 2.86417e+01 2.48917e-01
2.87400e+01 2.86393e+01 2.48916e-01
2.87500e+01 2.86368e+01 2.48915e-01
2.87600e+01 2.86343e+01 2.48915e-01
2.87700e+01 2.86318e+01 2.48914e-01
2.87800e+01 2.86293e+01 2.48914e-01
2.87900e+01 2.86268e+01 2.48913e-01
2.88000e+01 2.86243e+01 2.48913e-01
2.88100e+01 2.86218e+01 2.48913e-01
2.88200e+01 2.86193e+01 2.48913e-01
2.88300e+01 2.86169e+01 2.48913e-01
2.88400e+01 2.86144e+01 2.48914e-01
2.88500e+01 2.86119e+01 2.48914e-01
2.88600e+01 2.86094e+01 2.48915e-01
2.88700e+01 2.86069e+01 2.48915e-01
2.88800e+01 2.86044e+01 2.48916e-01
2.88900e+01 2.86019e+01 2.48917e-01
2.89000e+01 2.85994e+01 2.48917e-01
2.89100e+01 2.85969e+01 2.48918e-01
2.89200e+01 2.85945e+01 2.48920e-01
2.89300e+01 2.85920e+01 2.48921e-01
2.89400e+01 2.85895e+01 2.48922e-01
2.89500e+01 2.85870e+01 2.48923e-01
2.89600e+01 2.85845e+01 2.48925e-01
2.89700e+01 2.85820e+01 2.48927e-01
2.89800e+01 2.85795e+01 2.48928e-01
2.89900e+01 2.85770e+01 2.48930e-01
2.90000e+01 2.85745e+01 2.48932e-01
2.90100e+01 2.85720e+01 2.48934e-01
2.90200e+01 2.85696e+01 2.48936e-01
2.90300e+01 2.85671e+01 2.48938e-01
2.90400e+01 2.85646e+01 2.48941e-01
2.90500e+01 2.85621e+01 2.48943e-01
2.90600e+01 2.85596e+01 2.48946e-01
2.90700e+01 2.85571e+01 2.48948e-01
2.90800e+01 2.85546e+01 2.48951e-01
2.90900e+01 2.85521e+01 2.48954e-01
2.91000e+01 2.85496e+01 2.48957e-01
2.91100e+01 2.85472e+01 2.48960e-01
2.91200e+01 2.85447e+01 2.48963e-01
2.91300e+01 2.85422e+01 2.48967e-01
2.91400e+01 2.85397e+01 2.48970e-01
2.91500e+01 2.85372e+01 2.48973e-01
2.91600e+01 2.85347e+01 2.48977e-01
2.91700e+01 2.85322e+01 2.48981e-01
2.91800e+01 2.85297e+01 2.48985e-01
2.91900e+01 2.85272e+01 2.48989e-01
2.92000e+01 2.85247e+01 2.48993e-01
2.92100e+01 2.85223e+01 2.48997e-01
2.92200e+01 2.85198e+01 2.49001e-01
2.92300e+01 2.85173e+01 2.49005e-01
2.92400e+01 2.85148e+01 2.49010e-01
2.92500e+01 2.85123e+01 2.49014e-01
2.92600e+01 2.85098e+01 2.49019e-01
2.92700e+01 2.85073e+01 2.49024e-01
2.92800e+01 2.85048e+01 2.49028e-01
2.92900e+01 2.85023e+01 2.49033e-01
2.93000e+01 2.84998e+01 2.49038e-01
2.93100e+01 2.84974e+01 2.49044e-01
2.93200e+01 2.84949e+01 2.49049e-01
2.93300e+01 2.84924e+01 2.49054e-01
2.93400e+01 2.84899e+01 2.49060e-01
2.93500e+01 2.84874e+01 2.49065e-01
2.93600e+01 2.84849e+01 2.49071e-01
2.93700e+01 2.84824e+01 2.49077e-01
2.93800e+01 2.84799e+01 2.49083e-01
2.93900e+01 2.84774e+01 2.49088e-01
2.94000e+01 2.84749e+01 2.49095e-01
2.94100e+01 2.84724e+01 2.49101e-01
2.94200e+01 2.84700e+01 2.49107e-01
2.94300e+01 2.84675e+01 2.49113e-01
2.94400e+01 2.84650e+01 2.49120e-01
2.94500e+01 2.84625e+01 2.49127e-01
2.94600e+01 2.84600e+01 2.49133e-01
2.94700e+01 2.84575e+01 2.49140e-01
2.94800e+01 2.84550e+01 2.49147e-01
2.94900e+01 2.84525e+01 2.49154e-01
2.95000e+01 2.84500e+01 2.49161e-01
2.95100e+01 2.84475e+01 2.49168e-01
2.95200e+01 2.84450e+01 2.49175e-01
2.95300e+01 2.84425e+01 2.49182e-01
2.95400e+01 2.84401e+01 2.49189e-01
2.95500e+01 2.84376e+01 2.49195e-01
2.95600e+01 2.84351e+01 2.49202e-01
2.95700e+01 2.84326e+01 2.49208e-01
2.95800e+01 2.84301e+01 2.49214e-01
2.95900e+01 2.84276e+01 2.49220e-01
2.96000e+01 2.84251e+01 2.49226e-01
2.96100e+01 2.84226e+01 2.49231e-01
2.96200e+01 2.84201e+01 2.49237e-01
2.96300e+01 2.84176e+01 2.49242e-01
2.96400e+01 2.84151e+01 2.49247e-01
2.96500e+01 2.84126e+01 2.49253e-01
2.96600e+01 2.84102e+01 2.49257e-01
2.96700e+01 2.84077e+01 2.49262e-01
2.96800e+01 2.84052e+01 2.49267e-01
2.96900e+01 2.84027e+01 2.49271e-01
2.97000e+01 2.84002e+01 2.49276e-01
2.97100e+01 2.83977e+01 2.49280e-01
2.97200e+01 2.83952e+01 2.49284e-01
2.97300e+01 2.83927e+01 2.49288e-01
2.97400e+01 2.83902e+01 2.49291e-01
2.97500e+01 2.83877e+01 2.49295e-01
2.97600e+01 2.83852e+01 2.49298e-01
2.97700e+01 2.83827e+01 2.49302e-01
2.97800e+01 2.83802e+01 2.49305e-01
2.97900e+01 2.83777e+01 2.49308e-01
2.98000e+01 2.83753e+01 2.49311e-01
2.98100e+01 2.83728e+01 2.49313e-01
2.98200e+01 2.83703e+01 2.49316e-01
2.98300e+01 2.83678e+01 2.49318e-01
2.98400e+01 2.83653e+01 2.49321e-01
2.98500e+01 2.83628e+01 2.49323e-01
2.98600e+01 2.83603e+01 2.49325e-01
2.98700e+01 2.83578e+01 2.49326e-01
2.98800e+01 2.83553e+01 2.49328e-01
2.98900e+01 2.83528e+01 2.49330e-01
2.99000e+01 2.83503e+01 2.49331e-01
2.99100e+01 2.83478e+01 2.49332e-01
2.99200e+01 2.83453e+01 2.49333e-01
2.99300e+01 2.83428e+01 2.49334e-01
2.99400e+01 2.83403e+01 2.49335e-01
2.99500e+01 2.83379e+01 2.49336e-01
2.99600e+01 2.83354e+01 2.49336e-01
2.99700e+01 2.83329e+01 2.49337e-01
2.99800e+01 2.83304e+01 2.49337e-01
2.99900e+01 2.83279e+01 2.49337e-01
3.00000e+01 2.83254e+01 2.49337e-01
3.00100e+01 2.83229e+01 2.49337e-01
3.00200e+01 2.83204e+01 2.49336e-01
3.00300e+01 2.83179e+01 2.49336e-01
3.00400e+01 2.83154e+01 2.49335e-01
3.00500e+01 2.83129e+01 2.49334e-01
3.00600e+01 2.83104e+01 2.49333e-01
3.00700e+01 2.83079e+01 2.49332e-01
3.00800e+01 2.83054e+01 2.49331e-01
3.00900e+01 2.83029e+01 2.49329e-01
3.01000e+01 2.83005e+01 2.49328e-01
3.01100e+01 2.82980e+01 2.49326e-01
3.01200e+01 2.82955e+01 2.49324e-01
3.01300e+01 2.82930e+01 2.49322e-01
3.01400e+01 2.82905e+01 2.49320e-01
3.01500e+01 2.82880e+01 2.49318e-01
3.01600e+01 2.82855e+01 2.49315e-01
3.01700e+01 2.82830e+01 2.49313e-01
3.01800e+01 2.82805e+01 2.49310e-01
3.01900e+01 2.82780e+01 2.49307e-01
3.02000e+01 2.82755e+01 2.49304e-01
3.02100e+01 2.82730e+01 2.49301e-01
3.02200e+01 2.82705e+01 2.49298e-01
3.02300e+01 2.82680e+01 2.49294e-01
3.02400e+01 2.82655e+01 2.49290e-01
3.02500e+01 2.82631e+01 2.49287e-01
3.02600e+01 2.82606e+01 2.49283e-01
3.02700e+01 2.82581e+01 2.49279e-01
3.02800e+01 2.82556e+01 2.49274e-01
3.02900e+01 2.82531e+01 2.49270e-01
3.03000e+01 2.82506e+01 2.49266e-01
3.03100e+01 2.82481e+01 2.49261e-01
3.03200e+01 2.82456e+01 2.49256e-01
3.03300e+01 2.82431e+01 2.49251e-01
3.03400e+01 2.82406e+01 2.49246e-01
3.03500e+01 2.82381e+01 2.49241e-01
3.03600e+01 2.82356e+01 2.49236e-01
3.03700e+01 2.82331e+01 2.49230e-01
3.03800e+01 2.82307e+01 2.49224e-01
3.03900e+01 2.82282e+01 2.49218e-01
3.04000e+01 2.82257e+01 2.49212e-01
3.04100e+01 2.82232e+01 2.49206e-01
3.04200e+01 2.82207e+01 2.49200e-01
3.04300e+01 2.82182e+01 2.49194e-01
3.04400e+01 2.82157e+01 2.49187e-01
3.04500e+01 2.82132e+01 2.49180e-01
3.04600e+01 2.82107e+01 2.49174e-01
3.04700e+01 2.82082e+01 2.49167e-01
3.04800e+01 2.82057e+01 2.49159e-01
3.04900e+01 2.82032e+01 2.49152e-01
3.05000e+01 2.82007e+01 2.49145e-01
3.05100e+01 2.81983e+01 2.49137e-01
3.05200e+01 2.81958e+01 2.49130e-01
3.05300e+01 2.81933e+01 2.49123e-01
3.05400e+01 2.81908e+01 2.49116e-01
3.05500e+01 2.81883e+01 2.49109e-01
3.05600e+01 2.81858e+01 2.49103e-01
3.05700e+01 2.81833e+01 2.49097e-01
3.05800e+01 2.81808e+01 2.49090e-01
3.05900e+01 2.81783e+01 2.49084e-01
3.06000e+01 2.81758e+01 2.49079e-01
3.06100e+01 2.81733e+01 2.49073e-01
3.06200e+01 2.81709e+01 2.49068e-01
3.06300e+01 2.81684e+01 2.49062e-01
3.06400e+01 2.81659e+01 2.49057e-01
3.06500e+01 2.81634e+01 2.49053e-01
3.06600e+01 2.81609e+01 2.49048e-01
3.06700e+01 2.81584e+01 2.49043e-01
3.06800e+01 2.81559e+01 2.49039e-01
3.06900e+01 2.81534e+01 2.49035e-01
3.07000e+01 2.81509e+01 2.49031e-01
3.07100e+01 2.81484e+01 2.49027e-01
3.07200e+01 2.81460e+01 2.49024e-01
3.07300e+01 2.81435e+01 2.49020e-01
3.07400e+01 2.81410e+01 2.49017e-01
3.07500e+01 2.81385e+01 2.49014e-01
3.07600e+01 2.81360e+01 2.49011e-01
3.07700e+01 2.81335e+01 2.49009e-01
3.07800e+01 2.81310e+01 2.49006e-01
3.07900e+01 2.81285e+01 2.49004e-01
3.08000e+01 2.81260e+01 2.49002e-01
3.08100e+01 2.81235e+01 2.49000e-01
3.08200e+01 2.81211e+01 2.48998e-01
3.08300e+01 2.81186e+01 2.48997e-01
3.08400e+01 2.81161e+01 2.48995e-01
3.08500e+01 2.81136e+01 2.48994e-01
3.08600e+01 2.81111e+01 2.48993e-01
3.08700e+01 2.81086e+01 2.48992e-01
3.08800e+01 2.81061e+01 2.48992e-01
3.08900e+01 2.81036e+01 2.48991e-01
3.09000e+01 2.81011e+01 2.48991e-01
3.09100e+01 2.80986e+01 2.48991e-01
3.09200e+01 2.80962e+01 2.48991e-01
3.09300e+01 2.80937e+01 2.48992e-01
3.09400e+01 2.80912e+01 2.48992e-01
3.09500e+01 2.80887e+01 2.48993e-01
3.09600e+01 2.80862e+01 2.48994e-01
3.09700e+01 2.80837e+01 2.48995e-01
3.09800e+01 2.80812e+01 2.48996e-01
3.09900e+01 2.80787e+01 2.48997e-01
3.10000e+01 2.80762e+01 2.48999e-01
3.10100e+01 2.80737e+01 2.49001e-01
3.10200e+01 2.80713e+01 2.49003e-01
3.10300e+01 2.80688e+01 2.49005e-01
3.10400e+01 2.80663e+01 2.49007e-01
3.10500e+01 2.80638e+01 2.49010e-01
3.10600e+01 2.80613e+01 2.49012e-01
3.10700e+01 2.80588e+01 2.49015e-01
3.10800e+01 2.80563e+01 2.49018e-01
3.10900e+01 2.80538e+01 2.49021e-01
3.11000e+01 2.80513e+01 2.49025e-01
3.11100e+01 2.80488e+01 2.49028e-01
3.11200e+01 2.80464e+01 2.49032e-01
3.11300e+01 2.80439e+01 2.49036e-01
3.11400e+01 2.80414e+01 2.49040e-01
3.11500e+01 2.80389e+01 2.49045e-01
3.11600e+01 2.80364e+01 2.49049e-01
3.11700e+01 2.80339e+01 2.49054e-01
3.11800e+01 2.80314e+01 2.49059e-01
3.11900e+01 2.80289e+01 2.49064e-01
3.12000e+01 2.80264e+01 2.49069e-01
3.12100e+01 2.80239e+01 2.49075e-01
3.12200e+01 2.80214e+01 2.49080e-01
3.12300e+01 2.80190e+01 2.49086e-01
3.12400e+01 2.80165e+01 2.49092e-01
3.12500e+01 2.80140e+01 2.49098e-01
3.12600e+01 2.80115e+01 2.49105e-01
3.12700e+01 2.80090e+01 2.49111e-01
3.12800e+01 2.80065e+01 2.49118e-01
3.12900e+01 2.80040e+01 2.49125e-01
3.13000e+01 2.80015e+01 2.49132e-01
3.13100e+01 2.79990e+01 2.49140e-01
3.13200e+01 2.79965e+01 2.49147e-01
3.13300e+01 2.79940e+01 2.49155e-01
3.13400e+01 2.79916e+01 2.49163e-01
3.13500e+01 2.79891e+01 2.49171e-01
3.13600e+01 2.79866e+01 2.49179e-01
3.13700e+01 2.79841e+01 2.49187e-01
3.13800e+01 2.79816e+01 2.49196e-01
3.13900e+01 2.79791e+01 2.49205e-01
3.14000e+01 2.79766e+01 2.49214e-01
3.14100e+01 2.79741e+01 2.49223e-01
3.14200e+01 2.79716e+01 2.49232e-01
3.14300e+01 2.79691e+01 2.49241e-01
3.14400e+01 2.79666e+01 2.49251e-01
3.14500e+01 2.79641e+01 2.49261e-01
3.14600e+01 2.79616e+01 2.49271e-01
3.14700e+01 2.79592e+01 2.49281e-01
3.14800e+01 2.79567e+01 2.49292e-01
3.14900e+01 2.79542e+01 2.49302e-01
3.15000e+01 2.79517e+01 2.49313e-01
3.15100e+01 2.79492e+01 2.49324e-01
3.15200e+01 2.79467e+01 2.49335e-01
3.15300e+01 2.79442e+01 2.49345e-01
3.15400e+01 2.79417e+01 2.49355e-01
3.15500e+01 2.79392e+01 2.49365e-01
3.15600e+01 2.79367e+01 2.49374e-01
3.15700e+01 2.79342e+01 2.49384e-01
3.15800e+01 2.79317e+01 2.49393e-01
3.15900e+01 2.79292e+01 2.49402e-01
3.16000e+01 2.79267e+01 2.49411e-01
3.16100e+01 2.79242e+01 2.49419e-01
3.16200e+01 2.79217e+01 2.49427e-01
3.16300e+01 2.79193e+01 2.49435e-01
3.16400e+01 2.79168e+01 2.49443e-01
3.16500e+01 2.79143e+01 2.49451e-01
3.16600e+01 2.79118e+01 2.49458e-01
3.16700e+01 2.79093e+01 2.49465e-01
3.16800e+01 2.79068e+01 2.49472e-01
3.16900e+01 2.79043e+01 2.49479e-01
3.17000e+01 2.79018e+01 2.49485e-01
3.17100e+01 2.78993e+01 2.49491e-01
3.17200e+01 2.78968e+01 2.49497e-01
3.17300e+01 2.78943e+01 2.49503e-01
3.17400e+01 2.78918e+01 2.49509e-01
3.17500e+01 2.78893e+01 2.49514e-01
3.17600e+01 2.78868e+01 2.49519e-01
3.17700e+01 2.78843e+01 2.49524e-01
3.17800e+01 2.78818e+01 2.49528e-01
3.17900e+01 2.78793e+01 2.49533e-01
3.18000e+01 2.78768e+01 2.49537e-01
3.18100e+01 2.78743e+01 2.49541e-01
3.18200e+01 2.78719e+01 2.49544e-01
3.18300e+01 2.78694e+01 2.49548e-01
3.18400e+01 2.78669e+01 2.49551e-01
3.18500e+01 2.78644e+01 2.49554e-01
3.18600e+01 2.78619e+01 2.49557e-01
3.18700e+01 2.78594e+01 2.49559e-01
3.18800e+01 2.78569e+01 2.49561e-01
3.18900e+01 2.78544e+01 2.49564e-01
3.19000e+01 2.78519e+01 2.49565e-01
3.19100e+01 2.78494e+01 2.49567e-01
3.19200e+01 2.78469e+01 2.49568e-01
3.19300e+01 2.78444e+01 2.49569e-01
3.19400e+01 2.78419e+01 2.49570e-01
3.19500e+01 2.78394e+01 2.49571e-01
3.19600e+01 2.78369e+01 2.49572e-01
3.19700e+01 2.78344e+01 2.49572e-01
3.19800e+01 2.78319e+01 2.49572e-01
3.19900e+01 2.78294e+01 2.49572e-01
3.20000e+01 2.78269e+01 2.49571e-01
3.20100e+01 2.78244e+01 2.49570e-01
3.20200e+01 2.78219e+01 2.49569e-01
3.20300e+01 2.78194e+01 2.49568e-01
3.20400e+01 2.78169e+01 2.49567e-01
3.20500e+01 2.78145e+01 2.49565e-01
3.20600e+01 2.78120e+01 2.49564e-01
3.20700e+01 2.78095e+01 2.49561e-01
3.20800e+01 2.78070e+01 2.49559e-01
3.20900e+01 2.78045e+01 2.49557e-01
3.21000e+01 2.78020e+01 2.49554e-01
3.21100e+01 2.77995e+01 2.49551e-01
3.21200e+01 2.77970e+01 2.49548e-01
3.21300e+01 2.77945e+01 2.49544e-01
3.21400e+01 2.77920e+01 2.49541e-01
3.21500e+01 2.77895e+01 2.49537e-01
3.21600e+01 2.77870e+01 2.49533e-01
3.21700e+01 2.77845e+01 2.49528e-01
3.21800e+01 2.77820e+01 2.49524e-01
3.21900e+01 2.77795e+01 2.49519e-01
3.22000e+01 2.77770e+01 2.49514e-01
3.22100e+01 2.77745e+01 2.49508e-01
3.22200e+01 2.77720e+01 2.49503e-01
3.22300e+01 2.77695e+01 2.49497e-01
3.22400e+01 2.77670e+01 2.49491e-01
3.22500e+01 2.77645e+01 2.49485e-01
3.22600e+01 2.77620e+01 2.49479e-01
3.22700e+01 2.77596e+01 2.49472e-01
3.22800e+01 2.77571e+01 2.49465e-01
3.22900e+01 2.77546e+01 2.49458e-01
3.23000e+01 2.77521e+01 2.49451e-01
3.23100e+01 2.77496e+01 2.49443e-01
3.23200e+01 2.77471e+01 2.49435e-01
3.23300e+01 2.77446e+01 2.49427e-01
3.23400e+01 2.77421e+01 2.49419e-01
3.23500e+01 2.77396e+01 2.49411e-01
3.23600e+01 2.77371e+01 2.49402e-01
3.23700e+01 2.77346e+01 2.49393e-01
3.23800e+01 2.77321e+01 2.49384e-01
3.23900e+01 2.77296e+01 2.49374e-01
3.24000e+01 2.77271e+01 2.49365e-01
3.24100e+01 2.77246e+01 2.49355e-01
3.24200e+01 2.77221e+01 2.49345e-01
3.24300e+01 2.77196e+01 2.49334e-01
3.24400e+01 2.77172e+01 2.49324e-01
3.24500e+01 2.77147e+01 2.49313e-01
3.24600e+01 2.77122e+01 2.49302e-01
3.24700e+01 2.77097e+01 2.49291e-01
3.24800e+01 2.77072e+01 2.49279e-01
3.24900e+01 2.77047e+01 2.49268e-01
3.25000e+01 2.77022e+01 2.49256e-01
3.25100e+01 2.76997e+01 2.49244e-01
3.25200e+01 2.76972e+01 2.49232e-01
3.25300e+01 2.76947e+01 2.49220e-01
3.25400e+01 2.76922e+01 2.49209e-01
3.25500e+01 2.76897e+01 2.49197e-01
3.25600e+01 2.76872e+01 2.49186e-01
3.25700e+01 2.76848e+01 2.49175e-01
3.25800e+01 2.76823e+01 2.49164e-01
3.25900e+01 2.76798e+01 2.49153e-01
3.26000e+01 2.76773e+01 2.49142e-01
3.26100e+01 2.76748e+01 2.49131e-01
3.26200e+01 2.76723e+01 2.49121e-01
3.26300e+01 2.76698e+01 2.49111e-01
3.26400e+01 2.76673e+01 2.49100e-01
3.26500e+01 2.76648e+01 2.49090e-01
3.26600e+01 2.76623e+01 2.49080e-01
3.26700e+01 2.76598e+01 2.49070e-01
3.26800e+01 2.76574e+01 2.49061e-01
3.26900e+01 2.76549e+01 2.49051e-01
3.27000e+01 2.76524e+01 2.49042e-01
3.27100e+01 2.76499e+01 2.49032e-01
3.27200e+01 2.76474e+01 2.49023e-01
3.27300e+01 2.76449e+01 2.49014e-01
3.27400e+01 2.76424e+01 2.49005e-01
3.27500e+01 2.76399e+01 2.48996e-01
3.27600e+01 2.76374e+01 2.48988e-01
3.27700e+01 2.76349e+01 2.48979e-01
3.27800e+01 2.76324e+01 2.48971e-01
3.27900e+01 2.76300e+01 2.48963e-01
3.28000e+01 2.76275e+01 2.48955e-01
3.28100e+01 2.76250e+01 2.48947e-01
3.28200e+01 2.76225e+01 2.48939e-01
3.28300e+01 2.76200e+01 2.48931e-01
3.28400e+01 2.76175e+01 2.48923e-01
3.28500e+01 2.76150e+01 2.48916e-01
3.28600e+01 2.76125e+01 2.48909e-01
3.28700e+01 2.76100e+01 2.48901e-01
3.28800e+01 2.76076e+01 2.48894e-01
3.28900e+01 2.76051e+01 2.48887e-01
3.29000e+01 2.76026e+01 2.48881e-01
3.29100e+01 2.76001e+01 2.48874e-01
3.29200e+01 2.75976e+01 2.48868e-01
3.29300e+01 2.75951e+01 2.48861e-01
3.29400e+01 2.75926e+01 2.48855e-01
3.29500e+01 2.75901e+01 2.48849e-01
3.29600e+01 2.75876e+01 2.48843e-01
3.29700e+01 2.75852e+01 2.48837e-01
3.29800e+01 2.75827e+01 2.48831e-01
3.29900e+01 2.75802e+01 2.48826e-01
3.30000e+01 2.75777e+01 2.48820e-01
3.30100e+01 2.75752e+01 2.48815e-01
3.30200e+01 2.75727e+01 2.48810e-01
3.30300e+01 2.75702e+01 2.48805e-01
3.30400e+01 2.75677e+01 2.48800e-01
3.30500e+01 2.75653e+01 2.48795e-01
3.30600e+01 2.75628e+01 2.48790e-01
3.30700e+01 2.75603e+01 2.48786e-01
3.30800e+01 2.75578e+01 2.48781e-01
3.30900e+01 2.75553e+01 2.48777e-01
3.31000e+01 2.75528e+01 2.48773e-01
3.31100e+01 2.75503e+01 2.48769e-01
3.31200e+01 2.75478e+01 2.48765e-01
3.31300e+01 2.75454e+01 2.48761e-01
3.31400e+01 2.75429e+01 2.48758e-01
3.31500e+01 2.75404e+01 2.48754e-01
3.31600e+01 2.75379e+01 2.48751e-01
3.31700e+01 2.75354e+01 2.48748e-01
3.31800e+01 2.75329e+01 2.48745e-01
3.31900e+01 2.75304e+01 2.48742e-01
3.32000e+01 2.75279e+01 2.48739e-01
3.32100e+01 2.75255e+01 2.48736e-01
3.32200e+01 2.75230e+01 2.48734e-01
3.32300e+01 2.75205e+01 2.48731e-01
3.32400e+01 2.75180e+01 2.48729e-01
3.32500e+01 2.75155e+01 2.48727e-01
3.32600e+01 2.75130e+01 2.48725e-01
3.32700e+01 2.75105e+01 2.48723e-01
3.32800e+01 2.75080e+01 2.48721e-01
3.32900e+01 2.75056e+01 2.48720e-01
3.33000e+01 2.75031e+01 2.48718e-01
3.33100e+01 2.75006e+01 2.48717e-01
3.33200e+01 2.74981e+01 2.48716e-01
3.33300e+01 2.74956e+01 2.48715e-01
3.33400e+01 2.74931e+01 2.48714e-01
3.33500e+01 2.74906e+01 2.48713e-01
3.33600e+01 2.74881e+01 2.48712e-01
3.33700e+01 2.74857e+01 2.48712e-01
3.33800e+01 2.74832e+01 2.48711e-01
3.33900e+01 2.74807e+01 2.48711e-01
3.34000e+01 2.74782e+01 2.48711e-01
3.34100e+01 2.74757e+01 2.48711e-01
3.34200e+01 2.74732e+01 2.48711e-01
3.34300e+01 2.74707e+01 2.48711e-01
3.34400e+01 2.74682e+01 2.48712e-01
3.34500e+01 2.74658e+01 2.48712e-01
3.34600e+01 2.74633e+01 2.48713e-01
3.34700e+01 2.74608e+01 2.48714e-01
3.34800e+01 2.74583e+01 2.48715e-01
3.34900e+01 2.74558e+01 2.48716e-01
3.35000e+01 2.74533e+01 2.48717e-01
3.35100e+01 2.74508e+01 2.48718e-01
3.35200e+01 2.74483e+01 2.48720e-01
3.35300e+01 2.74459e+01 2.48721e-01
3.35400e+01 2.74434e+01 2.48722e-01
3.35500e+01 2.74409e+01 2.48723e-01
3.35600e+01 2.74384e+01 2.48725e-01
3.35700e+01 2.74359e+01 2.48726e-01
3.35800e+01 2.74334e+01 2.48727e-01
3.35900e+01 2.74309e+01 2.48728e-01
3.36000e+01 2.74285e+01 2.48730e-01
3.36100e+01 2.74260e+01 2.48731e-01
3.36200e+01 2.74235e+01 2.48732e-01
3.36300e+01 2.74210e+01 2.48733e-01
3.36400e+01 2.74185e+01 2.48734e-01
3.36500e+01 2.74160e+01 2.48736e-01
3.36600e+01 2.74135e+01 2.48737e-01
3.36700e+01 2.74110e+01 2.48738e-01
3.36800e+01 2.74086e+01 2.48739e-01
3.36900e+01 2.74061e+01 2.48741e-01
3.37000e+01 2.74036e+01 2.48742e-01
3.37100e+01 2.74011e+01 2.48743e-01
3.37200e+01 2.73986e+01 2.48744e-01
3.37300e+01 2.73961e+01 2.48745e-01
3.37400e+01 2.73936e+01 2.48747e-01
3.37500e+01 2.73911e+01 2.48748e-01
3.37600e+01 2.73887e+01 2.48749e-01
3.37700e+01 2.73862e+01 2.48750e-01
3.37800e+01 2.73837e+01 2.48751e-01
3.37900e+01 2.73812e+01 2.48753e-01
3.38000e+01 2.73787e+01 2.48754e-01
3.38100e+01 2.73762e+01 2.48755e-01
3.38200e+01 2.73737e+01 2.48756e-01
3.38300e+01 2.73712e+01 2.48757e-01
3.38400e+01 2.73688e+01 2.48758e-01
3.38500e+01 2.73663e+01 2.48760e-01
3.38600e+01 2.73638e+01 2.48761e-01
3.38700e+01 2.73613e+01 2.48762e-01
3.38800e+01 2.73588e+01 2.48763e-01
3.38900e+01 2.73563e+01 2.48764e-01
3.39000e+01 2.73538e+01 2.48765e-01
3.39100e+01 2.73513e+01 2.48767e-01
3.39200e+01 2.73489e+01 2.48768e-01
3.39300e+01 2.73464e+01 2.48769e-01
3.39400e+01 2.73439e+01 2.48770e-01
3.39500e+01 2.73414e+01 2.48771e-01
3.39600e+01 2.73389e+01 2.48772e-01
3.39700e+01 2.73364e+01 2.48773e-01
3.39800e+01 2.73339e+01 2.48774e-01
3.39900e+01 2.73314e+01 2.48776e-01
3.40000e+01 2.73289e+01 2.48777e-01
3.40100e+01 2.73265e+01 2.48778e-01
3.40200e+01 2.73240e+01 2.48779e-01
3.40300e+01 2.73215e+01 2.48780e-01
3.40400e+01 2.73190e+01 2.48781e-01
3.40500e+01 2.73165e+01 2.48782e-01
3.40600e+01 2.73140e+01 2.48783e-01
3.40700e+01 2.73115e+01 2.48785e-01
3.40800e+01 2.73090e+01 2.48786e-01
3.40900e+01 2.73066e+01 2.48787e-01
3.41000e+01 2.73041e+01 2.48788e-01
3.41100e+01 2.73016e+01 2.48789e-01
3.41200e+01 2.72991e+01 2.48790e-01
3.41300e+01 2.72966e+01 2.48791e-01
3.41400e+01 2.72941e+01 2.48792e-01
3.41500e+01 2.72916e+01 2.48793e-01
3.41600e+01 2.72891e+01 2.48794e-01
3.41700e+01 2.72867e+01 2.48795e-01
3.41800e+01 2.72842e+01 2.48797e-01
3.41900e+01 2.72817e+01 2.48798e-01
3.42000e+01 2.72792e+01 2.48799e-01
3.42100e+01 2.72767e+01 2.48800e-01
3.42200e+01 2.72742e+01 2.48801e-01
3.42300e+01 2.72717e+01 2.48802e-01
3.42400e+01 2.72692e+01 2.48803e-01
3.42500e+01 2.72668e+01 2.48804e-01
3.42600e+01 2.72643e+01 2.48805e-01
3.42700e+01 2.72618e+01 2.48806e-01
3.42800e+01 2.72593e+01 2.48807e-01
3.42900e+01 2.72568e+01 2.48808e-01
3.43000e+01 2.72543e+01 2.48809e-01
3.43100e+01 2.72518e+01 2.48810e-01
3.43200e+01 2.72493e+01 2.48811e-01
3.43300e+01 2.72468e+01 2.48812e-01
3.43400e+01 2.72444e+01 2.48813e-01
3.43500e+01 2.72419e+01 2.48814e-01
3.43600e+01 2.72394e+01 2.48815e-01
3.43700e+01 2.72369e+01 2.48817e-01
3.43800e+01 2.72344e+01 2.48818e-01
3.43900e+01 2.72319e+01 2.48819e-01
3.44000e+01 2.72294e+01 2.48820e-01
3.44100e+01 2.72269e+01 2.48821e-01
3.44200e+01 2.72245e+01 2.48822e-01
3.44300e+01 2.72220e+01 2.48823e-01
3.44400e+01 2.72195e+01 2.48824e-01
3.44500e+01 2.72170e+01 2.48825e-01
3.44600e+01 2.72145e+01 2.48826e-01
3.44700e+01 2.72120e+01 2.48827e-01
3.44800e+01 2.72095e+01 2.48828e-01
3.44900e+01 2.72070e+01 2.48829e-01
3.45000e+01 2.72045e+01 2.48830e-01
3.45100e+01 2.72021e+01 2.48831e-01
3.45200e+01 2.71996e+01 2.48832e-01
3.45300e+01 2.71971e+01 2.48833e-01
3.45400e+01 2.71946e+01 2.48834e-01
3.45500e+01 2.71921e+01 2.48835e-01
3.45600e+01 2.71896e+01 2.48837e-01
3.45700e+01 2.71871e+01 2.48838e-01
3.45800e+01 2.71846e+01 2.48839e-01
3.45900e+01 2.71822e+01 2.48841e-01
3.46000e+01 2.71797e+01 2.48842e-01
3.46100e+01 2.71772e+01 2.48844e-01
3.46200e+01 2.71747e+01 2.48846e-01
3.46300e+01 2.71722e+01 2.48847e-01
3.46400e+01 2.71697e+01 2.48849e-01
3.46500e+01 2.71672e+01 2.48851e-01
3.46600e+01 2.71647e+01 2.48853e-01
3.46700e+01 2.71622e+01 2.48855e-01
3.46800e+01 2.71598e+01 2.48857e-01
3.46900e+01 2.71573e+01 2.48859e-01
3.47000e+01 2.71548e+01 2.48861e-01
3.47100e+01 2.71523e+01 2.48863e-01
3.47200e+01 2.71498e+01 2.48865e-01
3.47300e+01 2.71473e+01 2.48868e-01
3.47400e+01 2.71448e+01 2.48870e-01
3.47500e+01 2.71423e+01 2.48872e-01
3.47600e+01 2.71398e+01 2.48875e-01
3.47700e+01 2.71374e+01 2.48877e-01
3.47800e+01 2.71349e+01 2.48880e-01
3.47900e+01 2.71324e+01 2.48883e-01
3.48000e+01 2.71299e+01 2.48885e-01
3.48100e+01 2.71274e+01 2.48888e-01
3.48200e+01 2.71249e+01 2.48891e-01
3.48300e+01 2.71224e+01 2.48894e-01
3.48400e+01 2.71199e+01 2.48897e-01
3.48500e+01 2.71174e+01 2.48900e-01
3.48600e+01 2.71150e+01 2.48903e-01
3.48700e+01 2.71125e+01 2.48906e-01
3.48800e+01 2.71100e+01 2.48909e-01
3.48900e+01 2.71075e+01 2.48912e-01
3.49000e+01 2.71050e+01 2.48915e-01
3.49100e+01 2.71025e+01 2.48919e-01
3.49200e+01 2.71000e+01 2.48922e-01
3.49300e+01 2.70975e+01 2.48926e-01
3.49400e+01 2.70950e+01 2.48929e-01
3.49500e+01 2.70926e+01 2.48933e-01
3.49600e+01 2.70901e+01 2.48936e-01
3.49700e+01 2.70876e+01 2.48940e-01
3.49800e+01 2.70851e+01 2.48944e-01
3.49900e+01 2.70826e+01 2.48948e-01
3.50000e+01 2.70801e+01 2.48951e-01
3.50100e+01 2.70776e+01 2.48955e-01
3.50200e+01 2.70751e+01 2.48959e-01
3.50300e+01 2.70726e+01 2.48963e-01
3.50400e+01 2.70701e+01 2.48967e-01
3.50500e+01 2.70677e+01 2.48972e-01
3.50600e+01 2.70652e+01 2.48976e-01
3.50700e+01 2.70627e+01 2.48980e-01
3.50800e+01 2.70602e+01 2.48984e-01
3.50900e+01 2.70577e+01 2.48989e-01
3.51000e+01 2.70552e+01 2.48993e-01
3.51100e+01 2.70527e+01 2.48998e-01
3.51200e+01 2.70502e+01 2.49002e-01
3.51300e+01 2.70477e+01 2.49007e-01
3.51400e+01 2.70453e+01 2.49012e-01
3.51500e+01 2.70428e+01 2.49016e-01
3.51600e+01 2.70403e+01 2.49021e-01
3.51700e+01 2.70378e+01 2.49026e-01
3.51800e+01 2.70353e+01 2.49031e-01
3.51900e+01 2.70328e+01 2.49036e-01
3.52000e+01 2.70303e+01 2.49041e-01
3.52100e+01 2.70278e+01 2.49046e-01
3.52200e+01 2.70253e+01 2.49051e-01
3.52300e+01 2.70228e+01 2.49056e-01
3.52400e+01 2.70203e+01 2.49061e-01
3.52500e+01 2.70179e+01 2.49067e-01
3.52600e+01 2.70154e+01 2.49072e-01
3.52700e+01 2.70129e+01 2.49078e-01
3.52800e+01 2.70104e+01 2.49083e-01
3.52900e+01 2.70079e+01 2.49089e-01
3.53000e+01 2.70054e+01 2.49094e-01
3.53100e+01 2.70029e+01 2.49100e-01
3.53200e+01 2.70004e+01 2.49106e-01
3.53300e+01 2.69979e+01 2.49111e-01
3.53400e+01 2.69954e+01 2.49117e-01
3.53500e+01 2.69929e+01 2.49123e-01
3.53600e+01 2.69905e+01 2.49129e-01
3.53700e+01 2.69880e+01 2.49135e-01
3.53800e+01 2.69855e+01 2.49141e-01
3.53900e+01 2.69830e+01 2.49147e-01
3.54000e+01 2.69805e+01 2.49153e-01
3.54100e+01 2.69780e+01 2.49160e-01
3.54200e+01 2.69755e+01 2.49166e-01
3.54300e+01 2.69730e+01 2.49172e-01
3.54400e+01 2.69705e+01 2.49179e-01
3.54500e+01 2.69680e+01 2.49185e-01
3.54600e+01 2.69655e+01 2.49192e-01
3.54700e+01 2.69630e+01 2.49198e-01
3.54800e+01 2.69606e+01 2.49205e-01
3.54900e+01 2.69581e+01 2.49212e-01
3.55000e+01 2.69556e+01 2.49218e-01
3.55100e+01 2.69531e+01 2.49225e-01
3.55200e+01 2.69506e+01 2.49232e-01
3.55300e+01 2.69481e+01 2.49238e-01
3.55400e+01 2.69456e+01 2.49245e-01
3.55500e+01 2.69431e+01 2.49251e-01
3.55600e+01 2.69406e+01 2.49257e-01
3.55700e+01 2.69381e+01 2.49263e-01
3.55800e+01 2.69356e+01 2.49269e-01
3.55900e+01 2.69331e+01 2.49275e-01
3.56000e+01 2.69306e+01 2.49281e-01
3.56100e+01 2.69282e+01 2.49286e-01
3.56200e+01 2.69257e+01 2.49292e-01
3.56300e+01 2.69232e+01 2.49297e-01
3.56400e+01 2.69207e+01 2.49303e-01
3.56500e+01 2.69182e+01 2.49308e-01
3.56600e+01 2.69157e+01 2.49313e-01
3.56700e+01 2.69132e+01 2.49318e-01
3.56800e+01 2.69107e+01 2.49323e-01
3.56900e+01 2.69082e+01 2.49328e-01
3.57000e+01 2.69057e+01 2.49332e-01
3.57100e+01 2.69032e+01 2.49337e-01
3.57200e+01 2.69007e+01 2.49341e-01
3.57300e+01 2.68982e+01 2.49346e-01
3.57400e+01 2.68957e+01 2.49350e-01
3.57500e+01 2.68932e+01 2.49354e-01
3.57600e+01 2.68908e+01 2.49358e-01
3.57700e+01 2.68883e+01 2.49362e-01
3.57800e+01 2.68858e+01 2.49366e-01
3.57900e+01 2.68833e+01 2.49369e-01
3.58000e+01 2.68808e+01 2.49373e-01
3.58100e+01 2.68783e+01 2.49376e-01
3.58200e+01 2.68758e+01 2.49380e-01
3.58300e+01 2.68733e+01 2.49383e-01
3.58400e+01 2.68708e+01 2.49386e-01
3.58500e+01 2.68683e+01 2.49389e-01
3.58600e+01 2.68658e+01 2.49392e-01
3.58700e+01 2.68633e+01 2.49395e-01
3.58800e+01 2.68608e+01 2.49397e-01
3.58900e+01 2.68583e+01 2.49400e-01
3.59000e+01 2.68558e+01 2.49402e-01
3.59100e+01 2.68533e+01 2.49405e-01
3.59200e+01 2.68509e+01 2.49407e-01
3.59300e+01 2.68484e+01 2.49409e-01
3.59400e+01 2.68459e+01 2.49411e-01
3.59500e+01 2.68434e+01 2.49413e-01
3.59600e+01 2.68409e+01 2.49415e-01
3.59700e+01 2.68384e+01 2.49417e-01
3.59800e+01 2.68359e+01 2.49418e-01
3.59900e+01 2.68334e+01 2.49420e-01
3.60000e+01 2.68309e+01 2.49421e-01
3.60100e+01 2.68284e+01 2.49422e-01
3.60200e+01 2.68259e+01 2.49424e-01
3.60300e+01 2.68234e+01 2.49425e-01
3.60400e+01 2.68209e+01 2.49426e-01
3.60500e+01 2.68184e+01 2.49426e-01
3.60600e+01 2.68159e+01 2.49427e-01
3.60700e+01 2.68134e+01 2.49428e-01
3.60800e+01 2.68109e+01 2.49428e-01
3.60900e+01 2.68085e+01 2.49429e-01
3.61000e+01 2.68060e+01 2.49429e-01
3.61100e+01 2.68035e+01 2.49429e-01
3.61200e+01 2.68010e+01 2.49429e-01
3.61300e+01 2.67985e+01 2.49429e-01
3.61400e+01 2.67960e+01 2.49429e-01
3.61500e+01 2.67935e+01 2.49429e-01
3.61600e+01 2.67910e+01 2.49428e-01
3.61700e+01 2.67885e+01 2.49428e-01
3.61800e+01 2.67860e+01 2.49427e-01
3.61900e+01 2.67835e+01 2.49427e-01
3.62000e+01 2.67810e+01 2.49426e-01
3.62100e+01 2.67785e+01 2.49425e-01
3.62200e+01 2.67760e+01 2.49424e-01
3.62300e+01 2.67735e+01 2.49423e-01
3.62400e+01 2.67710e+01 2.49422e-01
3.62500e+01 2.67685e+01 2.49420e-01
3.62600e+01 2.67660e+01 2.49419e-01
3.62700e+01 2.67636e+01 2.49417e-01
3.62800e+01 2.67611e+01 2.49415e-01
3.62900e+01 2.67586e+01 2.49414e-01
3.63000e+01 2.67561e+01 2.49412e-01
3.63100e+01 2.67536e+01 2.49410e-01
3.63200e+01 2.67511e+01 2.49408e-01
3.63300e+01 2.67486e+01 2.49405e-01
3.63400e+01 2.67461e+01 2.49403e-01
3.63500e+01 2.67436e+01 2.49401e-01
3.63600e+01 2.67411e+01 2.49398e-01
3.63700e+01 2.67386e+01 2.49395e-01
3.63800e+01 2.67361e+01 2.49393e-01
3.63900e+01 2.67336e+01 2.49390e-01
3.64000e+01 2.67311e+01 2.49387e-01
3.64100e+01 2.67286e+01 2.49384e-01
3.64200e+01 2.67261e+01 2.49380e-01
3.64300e+01 2.67237e+01 2.49377e-01
3.64400e+01 2.67212e+01 2.49374e-01
3.64500e+01 2.67187e+01 2.49370e-01
3.64600e+01 2.67162e+01 2.49367e-01
3.64700e+01 2.67137e+01 2.49363e-01
3.64800e+01 2.67112e+01 2.49359e-01
3.64900e+01 2.67087e+01 2.49355e-01
3.65000e+01 2.67062e+01 2.49351e-01
3.65100e+01 2.67037e+01 2.49347e-01
3.65200e+01 2.67012e+01 2.49343e-01
3.65300e+01 2.66987e+01 2.49339e-01
3.65400e+01 2.66962e+01 2.49334e-01
3.65500e+01 2.66937e+01 2.49330e-01
3.65600e+01 2.66912e+01 2.49326e-01
3.65700e+01 2.66887e+01 2.49322e-01
3.65800e+01 2.66862e+01 2.49318e-01
3.65900e+01 2.66838e+01 2.49314e-01
3.66000e+01 2.66813e+01 2.49310e-01
3.66100e+01 2.66788e+01 2.49306e-01
3.66200e+01 2.66763e+01 2.49303e-01
3.66300e+01 2.66738e+01 2.49299e-01
3.66400e+01 2.66713e+01 2.49295e-01
3.66500e+01 2.66688e+01 2.49291e-01
3.66600e+01 2.66663e+01 2.49287e-01
3.66700e+01 2.66638e+01 2.49283e-01
3.66800e+01 2.66613e+01 2.49279e-01
3.66900e+01 2.66588e+01 2.49276e-01
3.67000e+01 2.66563e+01 2.49272e-01
3.67100e+01 2.66538e+01 2.49268e-01
3.67200e+01 2.66513e+01 2.49264e-01
3.67300e+01 2.66489e+01 2.49261e-01
3.67400e+01 2.66464e+01 2.49257e-01
3.67500e+01 2.66439e+01 2.49253e-01
3.67600e+01 2.66414e+01 2.49250e-01
3.67700e+01 2.66389e+01 2.49246e-01
3.67800e+01 2.66364e+01 2.49242e-01
3.67900e+01 2.66339e+01 2.49239e-01
3.68000e+01 2.66314e+01 2.49235e-01
3.68100e+01 2.66289e+01 2.49232e-01
3.68200e+01 2.66264e+01 2.49228e-01
3.68300e+01 2.66239e+01 2.49225e-01
3.68400e+01 2.66214e+01 2.49221e-01
3.68500e+01 2.66189e+01 2.49218e-01
3.68600e+01 2.66165e+01 2.49214e-01
3.68700e+01 2.66140e+01 2.49211e-01
3.68800e+01 2.66115e+01 2.49207e-01
3.68900e+01 2.66090e+01 2.49204e-01
3.69000e+01 2.66065e+01 2.49201e-01
3.69100e+01 2.66040e+01 2.49197e-01
3.69200e+01 2.66015e+01 2.49194e-01
3.69300e+01 2.65990e+01 2.49191e-01
3.69400e+01 2.65965e+01 2.49187e-01
3.69500e+01 2.65940e+01 2.49184e-01
3.69600e+01 2.65915e+01 2.49181e-01
3.69700e+01 2.65890e+01 2.49177e-01
3.69800e+01 2.65866e+01 2.49174e-01
3.69900e+01 2.65841e+01 2.49171e-01
3.70000e+01 2.65816e+01 2.49168e-01
3.70100e+01 2.65791e+01 2.49165e-01
3.70200e+01 2.65766e+01 2.49161e-01
3.70300e+01 2.65741e+01 2.49158e-01
3.70400e+01 2.65716e+01 2.49155e-01
3.70500e+01 2.65691e+01 2.49152e-01
3.70600e+01 2.65666e+01 2.49149e-01
3.70700e+01 2.65641e+01 2.49146e-01
3.70800e+01 2.65616e+01 2.49143e-01
3.70900e+01 2.65591e+01 2.49140e-01
3.71000e+01 2.65567e+01 2.49137e-01
3.71100e+01 2.65542e+01 2.49134e-01
3.71200e+01 2.65517e+01 2.49131e-01
3.71300e+01 2.65492e+01 2.49128e-01
3.71400e+01 2.65467e+01 2.49125e-01
3.71500e+01 2.65442e+01 2.49122e-01
3.71600e+01 2.65417e+01 2.49119e-01
3.71700e+01 2.65392e+01 2.49116e-01
3.71800e+01 2.65367e+01 2.49114e-01
3.71900e+01 2.65342e+01 2.49111e-01
3.72000e+01 2.65317e+01 2.49108e-01
3.72100e+01 2.65292e+01 2.49105e-01
3.72200e+01 2.65268e+01 2.49102e-01
3.72300e+01 2.65243e+01 2.49100e-01
3.72400e+01 2.65218e+01 2.49097e-01
3.72500e+01 2.65193e+01 2.49094e-01
3.72600e+01 2.65168e+01 2.49091e-01
3.72700e+01 2.65143e+01 2.49089e-01
3.72800e+01 2.65118e+01 2.49086e-01
3.72900e+01 2.65093e+01 2.49083e-01
3.73000e+01 2.65068e+01 2.49081e-01
3.73100e+01 2.65043e+01 2.49078e-01
3.73200e+01 2.65018e+01 2.49076e-01
3.73300e+01 2.64994e+01 2.49073e-01
3.73400e+01 2.64969e+01 2.49071e-01
3.73500e+01 2.64944e+01 2.49068e-01
3.73600e+01 2.64919e+01 2.49065e-01
3.73700e+01 2.64894e+01 2.49063e-01
3.73800e+01 2.64869e+01 2.49061e-01
3.73900e+01 2.64844e+01 2.49058e-01
3.74000e+01 2.64819e+01 2.49056e-01
3.74100e+01 2.64794e+01 2.49053e-01
3.74200e+01 2.64769e+01 2.49051e-01
3.74300e+01 2.64745e+01 2.49048e-01
3.74400e+01 2.64720e+01 2.49046e-01
3.74500e+01 2.64695e+01 2.49044e-01
3.74600e+01 2.64670e+01 2.49041e-01
3.74700e+01 2.64645e+01 2.49039e-01
3.74800e+01 2.64620e+01 2.49037e-01
3.74900e+01 2.64595e+01 2.49035e-01
3.75000e+01 2.64570e+01 2.49032e-01
3.75100e+01 2.64545e+01 2.49030e-01
3.75200e+01 2.64520e+01 2.49028e-01
3.75300e+01 2.64495e+01 2.49026e-01
3.75400e+01 2.64471e+01 2.49024e-01
3.75500e+01 2.64446e+01 2.49022e-01
3.75600e+01 2.64421e+01 2.49020e-01
3.75700e+01 2.64396e+01 2.49018e-01
3.75800e+01 2.64371e+01 2.49016e-01
3.75900e+01 2.64346e+01 2.49014e-01
3.76000e+01 2.64321e+01 2.49012e-01
3.76100e+01 2.64296e+01 2.49010e-01
3.76200e+01 2.64271e+01 2.49008e-01
3.76300e+01 2.64246e+01 2.49006e-01
3.76400e+01 2.64222e+01 2.49004e-01
3.76500e+01 2.64197e+01 2.49003e-01
3.76600e+01 2.64172e+01 2.49001e-01
3.76700e+01 2.64147e+01 2.48999e-01
3.76800e+01 2.64122e+01 2.48998e-01
3.76900e+01 2.64097e+01 2.48996e-01
3.77000e+01 2.64072e+01 2.48994e-01
3.77100e+01 2.64047e+01 2.48993e-01
3.77200e+01 2.64022e+01 2.48991e-01
3.77300e+01 2.63997e+01 2.48990e-01
3.77400e+01 2.63973e+01 2.48988e-01
3.77500e+01 2.63948e+01 2.48987e-01
3.77600e+01 2.63923e+01 2.48986e-01
3.77700e+01 2.63898e+01 2.48984e-01
3.77800e+01 2.63873e+01 2.48983e-01
3.77900e+01 2.63848e+01 2.48982e-01
3.78000e+01 2.63823e+01 2.48980e-01
3.78100e+01 2.63798e+01 2.48979e-01
3.78200e+01 2.63773e+01 2.48978e-01
3.78300e+01 2.63748e+01 2.48977e-01
3.78400e+01 2.63724e+01 2.48976e-01
3.78500e+01 2.63699e+01 2.48974e-01
3.78600e+01 2.63674e+01 2.48973e-01
3.78700e+01 2.63649e+01 2.48972e-01
3.78800e+01 2.63624e+01 2.48971e-01
3.78900e+01 2.63599e+01 2.48970e-01
3.79000e+01 2.63574e+01 2.48970e-01
3.79100e+01 2.63549e+01 2.48969e-01
3.79200e+01 2.63524e+01 2.48968e-01
3.79300e+01 2.63500e+01 2.48967e-01
3.79400e+01 2.63475e+01 2.48966e-01
3.79500e+01 2.63450e+01 2.48965e-01
3.79600e+01 2.63425e+01 2.48965e-01
3.79700e+01 2.63400e+01 2.48964e-01
3.79800e+01 2.63375e+01 2.48963e-01
3.79900e+01 2.63350e+01 2.48963e-01
3.80000e+01 2.63325e+01 2.48962e-01
3.80100e+01 2.63300e+01 2.48961e-01
3.80200e+01 2.63275e+01 2.48961e-01
3.80300e+01 2.63251e+01 2.48960e-01
3.80400e+01 2.63226e+01 2.48960e-01
3.80500e+01 2.63201e+01 2.48960e-01
3.80600e+01 2.63176e+01 2.48959e-01
3.80700e+01 2.63151e+01 2.48959e-01
3.80800e+01 2.63126e+01 2.48958e-01
3.80900e+01 2.63101e+01 2.48958e-01
3.81000e+01 2.63076e+01 2.48958e-01
3.81100e+01 2.63051e+01 2.48958e-01
3.81200e+01 2.63027e+01 2.48957e-01
3.81300e+01 2.63002e+01 2.48957e-01
3.81400e+01 2.62977e+01 2.48957e-01
3.81500e+01 2.62952e+01 2.48957e-01
3.81600e+01 2.62927e+01 2.48957e-01
3.81700e+01 2.62902e+01 2.48957e-01
3.81800e+01 2.62877e+01 2.48957e-01
3.81900e+01 2.62852e+01 2.48957e-01
3.82000e+01 2.62827e+01 2.48957e-01
3.82100e+01 2.62802e+01 2.48957e-01
3.82200e+01 2.62778e+01 2.48957e-01
3.82300e+01 2.62753e+01 2.48957e-01
3.82400e+01 2.62728e+01 2.48958e-01
3.82500e+01 2.62703e+01 2.48958e-01
3.82600e+01 2.62678e+01 2.48958e-01
3.82700e+01 2.62653e+01 2.48958e-01
3.82800e+01 2.62628e+01 2.48959e-01
3.82900e+01 2.62603e+01 2.48959e-01
3.83000e+01 2.62578e+01 2.48959e-01
3.83100e+01 2.62553e+01 2.48960e-01
3.83200e+01 2.62529e+01 2.48960e-01
3.83300e+01 2.62504e+01 2.48961e-01
3.83400e+01 2.62479e+01 2.48961e-01
3.83500e+01 2.62454e+01 2.48962e-01
3.83600e+01 2.62429e+01 2.48962e-01
3.83700e+01 2.62404e+01 2.48963e-01
3.83800e+01 2.62379e+01 2.48964e-01
3.83900e+01 2.62354e+01 2.48964e-01
3.84000e+01 2.62329e+01 2.48965e-01
3.84100e+01 2.62305e+01 2.48966e-01
3.84200e+01 2.62280e+01 2.48967e-01
3.84300e+01 2.62255e+01 2.48967e-01
3.84400e+01 2.62230e+01 2.48968e-01
3.84500e+01 2.62205e+01 2.48969e-01
3.84600e+01 2.62180e+01 2.48970e-01
3.84700e+01 2.62155e+01 2.48971e-01
3.84800e+01 2.62130e+01 2.48972e-01
3.84900e+01 2.62105e+01 2.48973e-01
3.85000e+01 2.62080e+01 2.48974e-01
3.85100e+01 2.62056e+01 2.48975e-01
3.85200e+01 2.62031e+01 2.48976e-01
3.85300e+01 2.62006e+01 2.48977e-01
3.85400e+01 2.61981e+01 2.48978e-01
3.85500e+01 2.61956e+01 2.48979e-01
3.85600e+01 2.61931e+01 2.48980e-01
3.85700e+01 2.61906e+01 2.48981e-01
3.85800e+01 2.61881e+01 2.48982e-01
3.85900e+01 2.61856e+01 2.48982e-01
3.86000e+01 2.61831e+01 2.48983e-01
3.86100e+01 2.61807e+01 2.48984e-01
3.86200e+01 2.61782e+01 2.48985e-01
3.86300e+01 2.61757e+01 2.48985e-01
3.86400e+01 2.61732e+01 2.48986e-01
3.86500e+01 2.61707e+01 2.48987e-01
3.86600e+01 2.61682e+01 2.48987e-01
3.86700e+01 2.61657e+01 2.48988e-01
3.86800e+01 2.61632e+01 2.48988e-01
3.86900e+01 2.61607e+01 2.48989e-01
3.87000e+01 2.61582e+01 2.48989e-01
3.87100e+01 2.61558e+01 2.48990e-01
3.87200e+01 2.61533e+01 2.48990e-01
3.87300e+01 2.61508e+01 2.48990e-01
3.87400e+01 2.61483e+01 2.48991e-01
3.87500e+01 2.61458e+01 2.48991e-01
3.87600e+01 2.61433e+01 2.48991e-01
3.87700e+01 2.61408e+01 2.48992e-01
3.87800e+01 2.61383e+01 2.48992e-01
3.87900e+01 2.61358e+01 2.48992e-01
3.88000e+01 2.61333e+01 2.48992e-01
3.88100e+01 2.61309e+01 2.48992e-01
3.88200e+01 2.61284e+01 2.48992e-01
3.88300e+01 2.61259e+01 2.48992e-01
3.88400e+01 2.61234e+01 2.48992e-01
3.88500e+01 2.61209e+01 2.48992e-01
3.88600e+01 2.61184e+01 2.48992e-01
3.88700e+01 2.61159e+01 2.48992e-01
3.88800e+01 2.61134e+01 2.48992e-01
3.88900e+01 2.61109e+01 2.48992e-01
3.89000e+01 2.61084e+01 2.48992e-01
3.89100e+01 2.61060e+01 2.48992e-01
3.89200e+01 2.61035e+01 2.48992e-01
3.89300e+01 2.61010e+01 2.48991e-01
3.89400e+01 2.60985e+01 2.48991e-01
3.89500e+01 2.60960e+01 2.48991e-01
3.89600e+01 2.60935e+01 2.48990e-01
3.89700e+01 2.60910e+01 2.48990e-01
3.89800e+01 2.60885e+01 2.48990e-01
3.89900e+01 2.60860e+01 2.48989e-01
3.90000e+01 2.60836e+01 2.48989e-01
3.90100e+01 2.60811e+01 2.48988e-01
3.90200e+01 2.60786e+01 2.48988e-01
3.90300e+01 2.60761e+01 2.48987e-01
3.90400e+01 2.60736e+01 2.48987e-01
3.90500e+01 2.60711e+01 2.48986e-01
3.90600e+01 2.60686e+01 2.48985e-01
3.90700e+01 2.60661e+01 2.48985e-01
3.90800e+01 2.60636e+01 2.48984e-01
3.90900e+01 2.60611e+01 2.48983e-01
3.91000e+01 2.60587e+01 2.48982e-01
3.91100e+01 2.60562e+01 2.48982e-01
3.91200e+01 2.60537e+01 2.48981e-01
3.91300e+01 2.60512e+01 2.48980e-01
3.91400e+01 2.60487e+01 2.48979e-01
3.91500e+01 2.60462e+01 2.48978e-01
3.91600e+01 2.60437e+01 2.48977e-01
3.91700e+01 2.60412e+01 2.48976e-01
3.91800e+01 2.60387e+01 2.48975e-01
3.91900e+01 2.60362e+01 2.48974e-01
3.92000e+01 2.60338e+01 2.48973e-01
3.92100e+01 2.60313e+01 2.48972e-01
3.92200e+01 2.60288e+01 2.48971e-01
3.92300e+01 2.60263e+01 2.48969e-01
3.92400e+01 2.60238e+01 2.48968e-01
3.92500e+01 2.60213e+01 2.48967e-01
3.92600e+01 2.60188e+01 2.48966e-01
3.92700e+01 2.60163e+01 2.48964e-01
3.92800e+01 2.60138e+01 2.48963e-01
3.92900e+01 2.60113e+01 2.48962e-01
3.93000e+01 2.60089e+01 2.48960e-01
3.93100e+01 2.60064e+01 2.48959e-01
3.93200e+01 2.60039e+01 2.48958e-01
3.93300e+01 2.60014e+01 2.48956e-01
3.93400e+01 2.59989e+01 2.48955e-01
3.93500e+01 2.59964e+01 2.48953e-01
3.93600e+01 2.59939e+01 2.48951e-01
3.93700e+01 2.59914e+01 2.48950e-01
3.93800e+01 2.59889e+01 2.48948e-01
3.93900e+01 2.59865e+01 2.48946e-01
3.94000e+01 2.59840e+01 2.48945e-01
3.94100e+01 2.59815e+01 2.48943e-01
3.94200e+01 2.59790e+01 2.48941e-01
3.94300e+01 2.59765e+01 2.48939e-01
3.94400e+01 2.59740e+01 2.48938e-01
3.94500e+01 2.59715e+01 2.48936e-01
3.94600e+01 2.59690e+01 2.48934e-01
3.94700e+01 2.59665e+01 2.48932e-01
3.94800e+01 2.59640e+01 2.48930e-01
3.94900e+01 2.59616e+01 2.48928e-01
3.95000e+01 2.59591e+01 2.48926e-01
3.95100e+01 2.59566e+01 2.48924e-01
3.95200e+01 2.59541e+01 2.48922e-01
3.95300e+01 2.59516e+01 2.48920e-01
3.95400e+01 2.59491e+01 2.48919e-01
3.95500e+01 2.59466e+01 2.48917e-01
3.95600e+01 2.59441e+01 2.48916e-01
3.95700e+01 2.59416e+01 2.48914e-01
3.95800e+01 2.59392e+01 2.48913e-01
3.95900e+01 2.59367e+01 2.48912e-01
3.96000e+01 2.59342e+01 2.48910e-01
3.96100e+01 2.59317e+01 2.48909e-01
3.96200e+01 2.59292e+01 2.48908e-01
3.96300e+01 2.59267e+01 2.48907e-01
3.96400e+01 2.59242e+01 2.48907e-01
3.96500e+01 2.59217e+01 2.48906e-01
3.96600e+01 2.59192e+01 2.48905e-01
3.96700e+01 2.59168e+01 2.48905e-01
3.96800e+01 2.59143e+01 2.48904e-01
3.96900e+01 2.59118e+01 2.48904e-01
3.97000e+01 2.59093e+01 2.48904e-01
3.97100e+01 2.59068e+01 2.48904e-01
3.97200e+01 2.59043e+01 2.48903e-01
3.97300e+01 2.59018e+01 2.48903e-01
3.97400e+01 2.58993e+01 2.48904e-01
3.97500e+01 2.58968e+01 2.48904e-01
3.97600e+01 2.58944e+01 2.48904e-01
3.97700e+01 2.58919e+01 2.48904e-01
3.97800e+01 2.58894e+01 2.48905e-01
3.97900e+01 2.58869e+01 2.48905e-01
3.98000e+01 2.58844e+01 2.48906e-01
3.98100e+01 2.58819e+01 2.48907e-01
3.98200e+01 2.58794e+01 2.48908e-01
3.98300e+01 2.58769e+01 2.48909e-01
3.98400e+01 2.58744e+01 2.48910e-01
3.98500e+01 2.58720e+01 2.48911e-01
3.98600e+01 2.58695e+01 2.48912e-01
3.98700e+01 2.58670e+01 2.48913e-01
3.98800e+01 2.58645e+01 2.48915e-01
3.98900e+01 2.58620e+01 2.48916e-01
3.99000e+01 2.58595e+01 2.48918e-01
3.99100e+01 2.58570e+01 2.48919e-01
3.99200e+01 2.58545e+01 2.48921e-01
3.99300e+01 2.58520e+01 2.48923e-01
3.99400e+01 2.58495e+01 2.48925e-01
3.99500e+01 2.58471e+01 2.48927e-01
3.99600e+01 2.58446e+01 2.48929e-01
3.99700e+01 2.58421e+01 2.48931e-01
3.99800e+01 2.58396e+01 2.48933e-01
3.99900e+01 2.58371e+01 2.48936e-01
4.00000e+01 2.58346e+01 2.48938e-01
4.00100e+01 2.58321e+01 2.48941e-01
4.00200e+01 2.58296e+01 2.48943e-01
4.00300e+01 2.58271e+01 2.48946e-01
4.00400e+01 2.58247e+01 2.48949e-01
4.00500e+01 2.58222e+01 2.48952e-01
4.00600e+01 2.58197e+01 2.48955e-01
4.00700e+01 2.58172e+01 2.48958e-01
4.00800e+01 2.58147e+01 2.48961e-01
4.00900e+01 2.58122e+01 2.48964e-01
4.01000e+01 2.58097e+01 2.48968e-01
4.01100e+01 2.58072e+01 2.48971e-01
4.01200e+01 2.58047e+01 2.48975e-01
4.01300e+01 2.58022e+01 2.48978e-01
4.01400e+01 2.57998e+01 2.48982e-01
4.01500e+01 2.57973e+01 2.48986e-01
4.01600e+01 2.57948e+01 2.48990e-01
4.01700e+01 2.57923e+01 2.48994e-01
4.01800e+01 2.57898e+01 2.48998e-01
4.01900e+01 2.57873e+01 2.49002e-01
4.02000e+01 2.57848e+01 2.49006e-01
4.02100e+01 2.57823e+01 2.49011e-01
4.02200e+01 2.57798e+01 2.49015e-01
4.02300e+01 2.57773e+01 2.49020e-01
4.02400e+01 2.57749e+01 2.49024e-01
4.02500e+01 2.57724e+01 2.49029e-01
4.02600e+01 2.57699e+01 2.49034e-01
4.02700e+01 2.57674e+01 2.49039e-01
4.02800e+01 2.57649e+01 2.49044e-01
4.02900e+01 2.57624e+01 2.49049e-01
4.03000e+01 2.57599e+01 2.49054e-01
4.03100e+01 2.57574e+01 2.49059e-01
4.03200e+01 2.57549e+01 2.49065e-01
4.03300e+01 2.57524e+01 2.49070e-01
4.03400e+01 2.57500e+01 2.49076e-01
4.03500e+01 2.57475e+01 2.49081e-01
4.03600e+01 2.57450e+01 2.49087e-01
4.03700e+01 2.57425e+01 2.49093e-01
4.03800e+01 2.57400e+01 2.49099e-01
4.03900e+01 2.57375e+01 2.49105e-01
4.04000e+01 2.57350e+01 2.49111e-01
4.04100e+01 2.57325e+01 2.49117e-01
4.04200e+01 2.57300e+01 2.49123e-01
4.04300e+01 2.57275e+01 2.49130e-01
4.04400e+01 2.57250e+01 2.49136e-01
4.04500e+01 2.57226e+01 2.49143e-01
4.04600e+01 2.57201e+01 2.49149e-01
4.04700e+01 2.57176e+01 2.49156e-01
4.04800e+01 2.57151e+01 2.49163e-01
4.04900e+01 2.57126e+01 2.49170e-01
4.05000e+01 2.57101e+01 2.49177e-01
4.05100e+01 2.57076e+01 2.49184e-01
4.05200e+01 2.57051e+01 2.49191e-01
4.05300e+01 2.57026e+01 2.49197e-01
4.05400e+01 2.57001e+01 2.49204e-01
4.05500e+01 2.56976e+01 2.49211e-01
4.05600e+01 2.56951e+01 2.49217e-01
4.05700e+01 2.56926e+01 2.49224e-01
4.05800e+01 2.56902e+01 2.49230e-01
4.05900e+01 2.56877e+01 2.49236e-01
4.06000e+01 2.56852e+01 2.49243e-01
4.06100e+01 2.56827e+01 2.49249e-01
4.06200e+01 2.56802e+01 2.49255e-01
4.06300e+01 2.56777e+01 2.49260e-01
4.06400e+01 2.56752e+01 2.49266e-01
4.06500e+01 2.56727e+01 2.49272e-01
4.06600e+01 2.56702e+01 2.49278e-01
4.06700e+01 2.56677e+01 2.49283e-01
4.06800e+01 2.56652e+01 2.49289e-01
4.06900e+01 2.56627e+01 2.49294e-01
4.07000e+01 2.56602e+01 2.49299e-01
4.07100e+01 2.56578e+01 2.49304e-01
4.07200e+01 2.56553e+01 2.49309e-01
4.07300e+01 2.56528e+01 2.49314e-01
4.07400e+01 2.56503e+01 2.49319e-01
4.07500e+01 2.56478e+01 2.49324e-01
4.07600e+01 2.56453e+01 2.49329e-01
4.07700e+01 2.56428e+01 2.49333e-01
4.07800e+01 2.56403e+01 2.49338e-01
4.07900e+01 2.56378e+01 2.49342e-01
4.08000e+01 2.56353e+01 2.49347e-01
4.08100e+01 2.56328e+01 2.49351e-01
4.08200e+01 2.56303e+01 2.49355e-01
4.08300e+01 2.56278e+01 2.49359e-01
4.08400e+01 2.56253e+01 2.49363e-01
4.08500e+01 2.56228e+01 2.49367e-01
4.08600e+01 2.56204e+01 2.49371e-01
4.08700e+01 2.56179e+01 2.49374e-01
4.08800e+01 2.56154e+01 2.49378e-01
4.08900e+01 2.56129e+01 2.49382e-01
4.09000e+01 2.56104e+01 2.49385e-01
4.09100e+01 2.56079e+01 2.49388e-01
4.09200e+01 2.56054e+01 2.49392e-01
4.09300e+01 2.56029e+01 2.49395e-01
4.09400e+01 2.56004e+01 2.49398e-01
4.09500e+01 2.55979e+01 2.49401e-01
4.09600e+01 2.55954e+01 2.49404e-01
4.09700e+01 2.55929e+01 2.49406e-01
4.09800e+01 2.55904e+01 2.49409e-01
4.09900e+01 2.55879e+01 2.49412e-01
4.10000e+01 2.55854e+01 2.49414e-01
4.10100e+01 2.55829e+01 2.49417e-01
4.10200e+01 2.55804e+01 2.49419e-01
4.10300e+01 2.55780e+01 2.49421e-01
4.10400e+01 2.55755e+01 2.49423e-01
4.10500e+01 2.55730e+01 2.49425e-01
4.10600e+01 2.55705e+01 2.49427e-01
4.10700e+01 2.55680e+01 2.49429e-01
4.10800e+01 2.55655e+01 2.49431e-01
4.10900e+01 2.55630e+01 2.49433e-01
4.11000e+01 2.55605e+01 2.49434e-01
4.11100e+01 2.55580e+01 2.49436e-01
4.11200e+01 2.55555e+01 2.49437e-01
4.11300e+01 2.55530e+01 2.49438e-01
4.11400e+01 2.55505e+01 2.49440e-01
4.11500e+01 2.55480e+01 2.49441e-01
4.11600e+01 2.55455e+01 2.49442e-01
4.11700e+01 2.55430e+01 2.49443e-01
4.11800e+01 2.55405e+01 2.49443e-01
4.11900e+01 2.55380e+01 2.49444e-01
4.12000e+01 2.55355e+01 2.49445e-01
4.12100e+01 2.55331e+01 2.49445e-01
4.12200e+01 2.55306e+01 2.49446e-01
4.12300e+01 2.55281e+01 2.49446e-01
4.12400e+01 2.55256e+01 2.49447e-01
4.12500e+01 2.55231e+01 2.49447e-01
4.12600e+01 2.55206e+01 2.49447e-01
4.12700e+01 2.55181e+01 2.49447e-01
4.12800e+01 2.55156e+01 2.49447e-01
4.12900e+01 2.55131e+01 2.49447e-01
4.13000e+01 2.55106e+01 2.49447e-01
4.13100e+01 2.55081e+01 2.49446e-01
4.13200e+01 2.55056e+01 2.49446e-01
4.13300e+01 2.55031e+01 2.49445e-01
4.13400e+01 2.55006e+01 2.49445e-01
4.13500e+01 2.54981e+01 2.49444e-01
4.13600e+01 2.54956e+01 2.49443e-01
4.13700e+01 2.54931e+01 2.49442e-01
4.13800e+01 2.54906e+01 2.49441e-01
4.13900e+01 2.54882e+01 2.49440e-01
4.14000e+01 2.54857e+01 2.49439e-01
4.14100e+01 2.54832e+01 2.49438e-01
4.14200e+01 2.54807e+01 2.49436e-01
4.14300e+01 2.54782e+01 2.49435e-01
4.14400e+01 2.54757e+01 2.49433e-01
4.14500e+01 2.54732e+01 2.49432e-01
4.14600e+01 2.54707e+01 2.49430e-01
4.14700e+01 2.54682e+01 2.49428e-01
4.14800e+01 2.54657e+01 2.49426e-01
4.14900e+01 2.54632e+01 2.49424e-01
4.15000e+01 2.54607e+01 2.49422e-01
4.15100e+01 2.54582e+01 2.49420e-01
4.15200e+01 2.54557e+01 2.49418e-01
4.15300e+01 2.54532e+01 2.49416e-01
4.15400e+01 2.54507e+01 2.49414e-01
4.15500e+01 2.54482e+01 2.49411e-01
4.15600e+01 2.54458e+01 2.49409e-01
4.15700e+01 2.54433e+01 2.49407e-01
4.15800e+01 2.54408e+01 2.49405e-01
4.15900e+01 2.54383e+01 2.49402e-01
4.16000e+01 2.54358e+01 2.49400e-01
4.16100e+01 2.54333e+01 2.49398e-01
4.16200e+01 2.54308e+01 2.49395e-01
4.16300e+01 2.54283e+01 2.49393e-01
4.16400e+01 2.54258e+01 2.49390e-01
4.16500e+01 2.54233e+01 2.49388e-01
4.16600e+01 2.54208e+01 2.49385e-01
4.16700e+01 2.54183e+01 2.49383e-01
4.16800e+01 2.54158e+01 2.49380e-01
4.16900e+01 2.54133e+01 2.49378e-01
4.17000e+01 2.54108e+01 2.49375e-01
4.17100e+01 2.54083e+01 2.49372e-01
4.17200e+01 2.54058e+01 2.49370e-01
4.17300e+01 2.54034e+01 2.49367e-01
4.17400e+01 2.54009e+01 2.49364e-01
4.17500e+01 2.53984e+01 2.49362e-01
4.17600e+01 2.53959e+01 2.49359e-01
4.17700e+01 2.53934e+01 2.49356e-01
4.17800e+01 2.53909e+01 2.49353e-01
4.17900e+01 2.53884e+01 2.49351e-01
4.18000e+01 2.53859e+01 2.49348e-01
4.18100e+01 2.53834e+01 2.49345e-01
4.18200e+01 2.53809e+01 2.49342e-01
4.18300e+01 2.53784e+01 2.49339e-01
4.18400e+01 2.53759e+01 2.49336e-01
4.18500e+01 2.53734e+01 2.49333e-01
4.18600e+01 2.53709e+01 2.49330e-01
4.18700e+01 2.53684e+01 2.49327e-01
4.18800e+01 2.53660e+01 2.49324e-01
4.18900e+01 2.53635e+01 2.49321e-01
4.19000e+01 2.53610e+01 2.49318e-01
4.19100e+01 2.53585e+01 2.49315e-01
4.19200e+01 2.53560e+01 2.49312e-01
4.19300e+01 2.53535e+01 2.49309e-01
4.19400e+01 2.53510e+01 2.49306e-01
4.19500e+01 2.53485e+01 2.49302e-01
4.19600e+01 2.53460e+01 2.49299e-01
4.19700e+01 2.53435e+01 2.49296e-01
4.19800e+01 2.53410e+01 2.49293e-01
4.19900e+01 2.53385e+01 2.49289e-01
4.20000e+01 2.53360e+01 2.49286e-01
4.20100e+01 2.53335e+01 2.49283e-01
4.20200e+01 2.53311e+01 2.49279e-01
4.20300e+01 2.53286e+01 2.49276e-01
4.20400e+01 2.53261e+01 2.49273e-01
4.20500e+01 2.53236e+01 2.49269e-01
4.20600e+01 2.53211e+01 2.49266e-01
4.20700e+01 2.53186e+01 2.49262e-01
4.20800e+01 2.53161e+01 2.49259e-01
4.20900e+01 2.53136e+01 2.49255e-01
4.21000e+01 2.53111e+01 2.49252e-01
4.21100e+01 2.53086e+01 2.49248e-01
4.21200e+01 2.53061e+01 2.49244e-01
4.21300e+01 2.53036e+01 2.49241e-01
4.21400e+01 2.53011e+01 2.49237e-01
4.21500e+01 2.52986e+01 2.49233e-01
4.21600e+01 2.52962e+01 2.49230e-01
4.21700e+01 2.52937e+01 2.49226e-01
4.21800e+01 2.52912e+01 2.49222e-01
4.21900e+01 2.52887e+01 2.49218e-01
4.22000e+01 2.52862e+01 2.49215e-01
4.22100e+01 2.52837e+01 2.49211e-01
4.22200e+01 2.52812e+01 2.49207e-01
4.22300e+01 2.52787e+01 2.49203e-01
4.22400e+01 2.52762e+01 2.49199e-01
4.22500e+01 2.52737e+01 2.49195e-01
4.22600e+01 2.52712e+01 2.49191e-01
4.22700e+01 2.52687e+01 2.49187e-01
4.22800e+01 2.52663e+01 2.49183e-01
4.22900e+01 2.52638e+01 2.49179e-01
4.23000e+01 2.52613e+01 2.49175e-01
4.23100e+01 2.52588e+01 2.49171e-01
4.23200e+01 2.52563e+01 2.49167e-01
4.23300e+01 2.52538e+01 2.49163e-01
4.23400e+01 2.52513e+01 2.49159e-01
4.23500e+01 2.52488e+01 2.49155e-01
4.23600e+01 2.52463e+01 2.49151e-01
4.23700e+01 2.52438e+01 2.49146e-01
4.23800e+01 2.52413e+01 2.49142e-01
4.23900e+01 2.52388e+01 2.49138e-01
4.24000e+01 2.52364e+01 2.49134e-01
4.24100e+01 2.52339e+01 2.49129e-01
4.24200e+01 2.52314e+01 2.49125e-01
4.24300e+01 2.52289e+01 2.49121e-01
4.24400e+01 2.52264e+01 2.49116e-01
4.24500e+01 2.52239e+01 2.49112e-01
4.24600e+01 2.52214e+01 2.49107e-01
4.24700e+01 2.52189e+01 2.49103e-01
4.24800e+01 2.52164e+01 2.49098e-01
4.24900e+01 2.52139e+01 2.49094e-01
4.25000e+01 2.52114e+01 2.49089e-01
4.25100e+01 2.52090e+01 2.49085e-01
4.25200e+01 2.52065e+01 2.49081e-01
4.25300e+01 2.52040e+01 2.49076e-01
4.25400e+01 2.52015e+01 2.49072e-01
4.25500e+01 2.51990e+01 2.49068e-01
4.25600e+01 2.51965e+01 2.49065e-01
4.25700e+01 2.51940e+01 2.49061e-01
4.25800e+01 2.51915e+01 2.49057e-01
4.25900e+01 2.51890e+01 2.49054e-01
4.26000e+01 2.51865e+01 2.49050e-01
4.26100e+01 2.51840e+01 2.49047e-01
4.26200e+01 2.51816e+01 2.49044e-01
4.26300e+01 2.51791e+01 2.49041e-01
4.26400e+01 2.51766e+01 2.49038e-01
4.26500e+01 2.51741e+01 2.49036e-01
4.26600e+01 2.51716e+01 2.49033e-01
4.26700e+01 2.51691e+01 2.49031e-01
4.26800e+01 2.51666e+01 2.49029e-01
4.26900e+01 2.51641e+01 2.49026e-01
4.27000e+01 2.51616e+01 2.49024e-01
4.27100e+01 2.51591e+01 2.49022e-01
4.27200e+01 2.51566e+01 2.49021e-01
4.27300e+01 2.51542e+01 2.49019e-01
4.27400e+01 2.51517e+01 2.49017e-01
4.27500e+01 2.51492e+01 2.49016e-01
4.27600e+01 2.51467e+01 2.49015e-01
4.27700e+01 2.51442e+01 2.49014e-01
4.27800e+01 2.51417e+01 2.49013e-01
4.27900e+01 2.51392e+01 2.49012e-01
4.28000e+01 2.51367e+01 2.49011e-01
4.28100e+01 2.51342e+01 2.49010e-01
4.28200e+01 2.51317e+01 2.49010e-01
4.28300e+01 2.51293e+01 2.49009e-01
4.28400e+01 2.51268e+01 2.49009e-01
4.28500e+01 2.51243e+01 2.49009e-01
4.28600e+01 2.51218e+01 2.49009e-01
4.28700e+01 2.51193e+01 2.49009e-01
4.28800e+01 2.51168e+01 2.49010e-01
4.28900e+01 2.51143e+01 2.49010e-01
4.29000e+01 2.51118e+01 2.49010e-01
4.29100e+01 2.51093e+01 2.49011e-01
4.29200e+01 2.51068e+01 2.49012e-01
4.29300e+01 2.51044e+01 2.49013e-01
4.29400e+01 2.51019e+01 2.49014e-01
4.29500e+01 2.50994e+01 2.49015e-01
4.29600e+01 2.50969e+01 2.49016e-01
4.29700e+01 2.50944e+01 2.49018e-01
4.29800e+01 2.50919e+01 2.49019e-01
4.29900e+01 2.50894e+01 2.49021e-01
4.30000e+01 2.50869e+01 2.49023e-01
4.30100e+01 2.50844e+01 2.49025e-01
4.30200e+01 2.50819e+01 2.49027e-01
4.30300e+01 2.50795e+01 2.49029e-01
4.30400e+01 2.50770e+01 2.49031e-01
4.30500e+01 2.50745e+01 2.49034e-01
4.30600e+01 2.50720e+01 2.49036e-01
4.30700e+01 2.50695e+01 2.49039e-01
4.30800e+01 2.50670e+01 2.49042e-01
4.30900e+01 2.50645e+01 2.49045e-01
4.31000e+01 2.50620e+01 2.49048e-01
4.31100e+01 2.50595e+01 2.49051e-01
4.31200e+01 2.50570e+01 2.49054e-01
4.31300e+01 2.50546e+01 2.49058e-01
4.31400e+01 2.50521e+01 2.49061e-01
4.31500e+01 2.50496e+01 2.49065e-01
4.31600e+01 2.50471e+01 2.49069e-01
4.31700e+01 2.50446e+01 2.49073e-01
4.31800e+01 2.50421e+01 2.49077e-01
4.31900e+01 2.50396e+01 2.49081e-01
4.32000e+01 2.50371e+01 2.49086e-01
4.32100e+01 2.50346e+01 2.49090e-01
4.32200e+01 2.50321e+01 2.49095e-01
4.32300e+01 2.50296e+01 2.49099e-01
4.32400e+01 2.50272e+01 2.49104e-01
4.32500e+01 2.50247e+01 2.49109e-01
4.32600e+01 2.50222e+01 2.49114e-01
4.32700e+01 2.50197e+01 2.49120e-01
4.32800e+01 2.50172e+01 2.49125e-01
4.32900e+01 2.50147e+01 2.49131e-01
4.33000e+01 2.50122e+01 2.49136e-01
4.33100e+01 2.50097e+01 2.49142e-01
4.33200e+01 2.50072e+01 2.49148e-01
4.33300e+01 2.50047e+01 2.49154e-01
4.33400e+01 2.50022e+01 2.49160e-01
4.33500e+01 2.49997e+01 2.49166e-01
4.33600e+01 2.49973e+01 2.49173e-01
4.33700e+01 2.49948e+01 2.49179e-01
4.33800e+01 2.49923e+01 2.49186e-01
4.33900e+01 2.49898e+01 2.49193e-01
4.34000e+01 2.49873e+01 2.49200e-01
4.34100e+01 2.49848e+01 2.49207e-01
4.34200e+01 2.49823e+01 2.49214e-01
4.34300e+01 2.49798e+01 2.49221e-01
4.34400e+01 2.49773e+01 2.49229e-01
4.34500e+01 2.49748e+01 2.49236e-01
4.34600e+01 2.49723e+01 2.49244e-01
4.34700e+01 2.49698e+01 2.49252e-01
4.34800e+01 2.49674e+01 2.49260e-01
4.34900e+01 2.49649e+01 2.49268e-01
4.35000e+01 2.49624e+01 2.49276e-01
4.35100e+01 2.49599e+01 2.49284e-01
4.35200e+01 2.49574e+01 2.49292e-01
4.35300e+01 2.49549e+01 2.49300e-01
4.35400e+01 2.49524e+01 2.49308e-01
4.35500e+01 2.49499e+01 2.49315e-01
4.35600e+01 2.49474e+01 2.49322e-01
4.35700e+01 2.49449e+01 2.49329e-01
4.35800e+01 2.49424e+01 2.49336e-01
4.35900e+01 2.49399e+01 2.49343e-01
4.36000e+01 2.49374e+01 2.49349e-01
4.36100e+01 2.49349e+01 2.49356e-01
4.36200e+01 2.49324e+01 2.49362e-01
4.36300e+01 2.49300e+01 2.49368e-01
4.36400e+01 2.49275e+01 2.49373e-01
4.36500e+01 2.49250e+01 2.49379e-01
4.36600e+01 2.49225e+01 2.49384e-01
4.36700e+01 2.49200e+01 2.49389e-01
4.36800e+01 2.49175e+01 2.49394e-01
4.36900e+01 2.49150e+01 2.49399e-01
4.37000e+01 2.49125e+01 2.49404e-01
4.37100e+01 2.49100e+01 2.49408e-01
4.37200e+01 2.49075e+01 2.49412e-01
4.37300e+01 2.49050e+01 2.49416e-01
4.37400e+01 2.49025e+01 2.49420e-01
4.37500e+01 2.49000e+01 2.49424e-01
4.37600e+01 2.48975e+01 2.49427e-01
4.37700e+01 2.48950e+01 2.49431e-01
4.37800e+01 2.48925e+01 2.49434e-01
4.37900e+01 2.48900e+01 2.49437e-01
4.38000e+01 2.48876e+01 2.49439e-01
4.38100e+01 2.48851e+01 2.49442e-01
4.38200e+01 2.48826e+01 2.49444e-01
4.38300e+01 2.48801e+01 2.49446e-01
4.38400e+01 2.48776e+01 2.49448e-01
4.38500e+01 2.48751e+01 2.49450e-01
4.38600e+01 2.48726e+01 2.49452e-01
4.38700e+01 2.48701e+01 2.49453e-01
4.38800e+01 2.48676e+01 2.49454e-01
4.38900e+01 2.48651e+01 2.49455e-01
4.39000e+01 2.48626e+01 2.49456e-01
4.39100e+01 2.48601e+01 2.49457e-01
4.39200e+01 2.48576e+01 2.49457e-01
4.39300e+01 2.48551e+01 2.49458e-01
4.39400e+01 2.48526e+01 2.49458e-01
4.39500e+01 2.48501e+01 2.49458e-01
4.39600e+01 2.48476e+01 2.49457e-01
4.39700e+01 2.48451e+01 2.49457e-01
4.39800e+01 2.48427e+01 2.49456e-01
4.39900e+01 2.48402e+01 2.49455e-01
4.40000e+01 2.48377e+01 2.49454e-01
4.40100e+01 2.48352e+01 2.49453e-01
4.40200e+01 2.48327e+01 2.49452e-01
4.40300e+01 2.48302e+01 2.49450e-01
4.40400e+01 2.48277e+01 2.49448e-01
4.40500e+01 2.48252e+01 2.49446e-01
4.40600e+01 2.48227e+01 2.49444e-01
4.40700e+01 2.48202e+01 2.49442e-01
4.40800e+01 2.48177e+01 2.49439e-01
4.40900e+01 2.48152e+01 2.49437e-01
4.41000e+01 2.48127e+01 2.49434e-01
4.41100e+01 2.48102e+01 2.49431e-01
4.41200e+01 2.48077e+01 2.49427e-01
4.41300e+01 2.48052e+01 2.49424e-01
4.41400e+01 2.48027e+01 2.49420e-01
4.41500e+01 2.48002e+01 2.49416e-01
4.41600e+01 2.47978e+01 2.49412e-01
4.41700e+01 2.47953e+01 2.49408e-01
4.41800e+01 2.47928e+01 2.49404e-01
4.41900e+01 2.47903e+01 2.49399e-01
4.42000e+01 2.47878e+01 2.49394e-01
4.42100e+01 2.47853e+01 2.49389e-01
4.42200e+01 2.47828e+01 2.49384e-01
4.42300e+01 2.47803e+01 2.49379e-01
4.42400e+01 2.47778e+01 2.49373e-01
4.42500e+01 2.47753e+01 2.49367e-01
4.42600e+01 2.47728e+01 2.49362e-01
4.42700e+01 2.47703e+01 2.49355e-01
4.42800e+01 2.47678e+01 2.49349e-01
4.42900e+01 2.47653e+01 2.49343e-01
4.43000e+01 2.47628e+01 2.49336e-01
4.43100e+01 2.47603e+01 2.49329e-01
4.43200e+01 2.47579e+01 2.49322e-01
4.43300e+01 2.47554e+01 2.49315e-01
4.43400e+01 2.47529e+01 2.49307e-01
4.43500e+01 2.47504e+01 2.49300e-01
4.43600e+01 2.47479e+01 2.49292e-01
4.43700e+01 2.47454e+01 2.49284e-01
4.43800e+01 2.47429e+01 2.49276e-01
4.43900e+01 2.47404e+01 2.49267e-01
4.44000e+01 2.47379e+01 2.49259e-01
4.44100e+01 2.47354e+01 2.49250e-01
4.44200e+01 2.47329e+01 2.49241e-01
4.44300e+01 2.47304e+01 2.49232e-01
4.44400e+01 2.47279e+01 2.49223e-01
4.44500e+01 2.47254e+01 2.49213e-01
4.44600e+01 2.47230e+01 2.49204e-01
4.44700e+01 2.47205e+01 2.49194e-01
4.44800e+01 2.47180e+01 2.49184e-01
4.44900e+01 2.47155e+01 2.49173e-01
4.45000e+01 2.47130e+01 2.49163e-01
4.45100e+01 2.47105e+01 2.49153e-01
4.45200e+01 2.47080e+01 2.49142e-01
4.45300e+01 2.47055e+01 2.49132e-01
4.45400e+01 2.47030e+01 2.49123e-01
4.45500e+01 2.47005e+01 2.49113e-01
4.45600e+01 2.46980e+01 2.49104e-01
4.45700e+01 2.46955e+01 2.49094e-01
4.45800e+01 2.46931e+01 2.49085e-01
4.45900e+01 2.46906e+01 2.49077e-01
4.46000e+01 2.46881e+01 2.49068e-01
4.46100e+01 2.46856e+01 2.49060e-01
4.46200e+01 2.46831e+01 2.49051e-01
4.46300e+01 2.46806e+01 2.49043e-01
4.46400e+01 2.46781e+01 2.49036e-01
4.46500e+01 2.46756e+01 2.49028e-01
4.46600e+01 2.46731e+01 2.49021e-01
4.46700e+01 2.46706e+01 2.49013e-01
4.46800e+01 2.46682e+01 2.49007e-01
4.46900e+01 2.46657e+01 2.49000e-01
4.47000e+01 2.46632e+01 2.48993e-01
4.47100e+01 2.46607e+01 2.48987e-01
4.47200e+01 2.46582e+01 2.48981e-01
4.47300e+01 2.46557e+01 2.48975e-01
4.47400e+01 2.46532e+01 2.48969e-01
4.47500e+01 2.46507e+01 2.48963e-01
4.47600e+01 2.46482e+01 2.48958e-01
4.47700e+01 2.46457e+01 2.48953e-01
4.47800e+01 2.46433e+01 2.48948e-01
4.47900e+01 2.46408e+01 2.48943e-01
4.48000e+01 2.46383e+01 2.48939e-01
4.48100e+01 2.46358e+01 2.48935e-01
4.48200e+01 2.46333e+01 2.48930e-01
4.48300e+01 2.46308e+01 2.48927e-01
4.48400e+01 2.46283e+01 2.48923e-01
4.48500e+01 2.46258e+01 2.48919e-01
4.48600e+01 2.46233e+01 2.48916e-01
4.48700e+01 2.46209e+01 2.48913e-01
4.48800e+01 2.46184e+01 2.48910e-01
4.48900e+01 2.46159e+01 2.48907e-01
4.49000e+01 2.46134e+01 2.48905e-01
4.49100e+01 2.46109e+01 2.48903e-01
4.49200e+01 2.46084e+01 2.48901e-01
4.49300e+01 2.46059e+01 2.48899e-01
4.49400e+01 2.46034e+01 2.48897e-01
4.49500e+01 2.46009e+01 2.48896e-01
4.49600e+01 2.45985e+01 2.48894e-01
4.49700e+01 2.45960e+01 2.48893e-01
4.49800e+01 2.45935e+01 2.48892e-01
4.49900e+01 2.45910e+01 2.48892e-01
4.50000e+01 2.45885e+01 2.48891e-01
4.50100e+01 2.45860e+01 2.48891e-01
4.50200e+01 2.45835e+01 2.48891e-01
4.50300e+01 2.45810e+01 2.48891e-01
4.50400e+01 2.45785e+01 2.48892e-01
4.50500e+01 2.45761e+01 2.48892e-01
4.50600e+01 2.45736e+01 2.48893e-01
4.50700e+01 2.45711e+01 2.48894e-01
4.50800e+01 2.45686e+01 2.48895e-01
4.50900e+01 2.45661e+01 2.48897e-01
4.51000e+01 2.45636e+01 2.48898e-01
4.51100e+01 2.45611e+01 2.48900e-01
4.51200e+01 2.45586e+01 2.48902e-01
4.51300e+01 2.45561e+01 2.48904e-01
4.51400e+01 2.45537e+01 2.48907e-01
4.51500e+01 2.45512e+01 2.48909e-01
4.51600e+01 2.45487e+01 2.48912e-01
4.51700e+01 2.45462e+01 2.48915e-01
4.51800e+01 2.45437e+01 2.48918e-01
4.51900e+01 2.45412e+01 2.48922e-01
4.52000e+01 2.45387e+01 2.48925e-01
4.52100e+01 2.45362e+01 2.48929e-01
4.52200e+01 2.45337e+01 2.48933e-01
4.52300e+01 2.45312e+01 2.48937e-01
4.52400e+01 2.45288e+01 2.48942e-01
4.52500e+01 2.45263e+01 2.48946e-01
4.52600e+01 2.45238e+01 2.48951e-01
4.52700e+01 2.45213e+01 2.48956e-01
4.52800e+01 2.45188e+01 2.48962e-01
4.52900e+01 2.45163e+01 2.48967e-01
4.53000e+01 2.45138e+01 2.48973e-01
4.53100e+01 2.45113e+01 2.48979e-01
4.53200e+01 2.45088e+01 2.48985e-01
4.53300e+01 2.45064e+01 2.48991e-01
4.53400e+01 2.45039e+01 2.48997e-01
4.53500e+01 2.45014e+01 2.49004e-01
4.53600e+01 2.44989e+01 2.49011e-01
4.53700e+01 2.44964e+01 2.49018e-01
4.53800e+01 2.44939e+01 2.49025e-01
4.53900e+01 2.44914e+01 2.49033e-01
4.54000e+01 2.44889e+01 2.49041e-01
4.54100e+01 2.44864e+01 2.49049e-01
4.54200e+01 2.44839e+01 2.49057e-01
4.54300e+01 2.44814e+01 2.49065e-01
4.54400e+01 2.44790e+01 2.49074e-01
4.54500e+01 2.44765e+01 2.49082e-01
4.54600e+01 2.44740e+01 2.49091e-01
4.54700e+01 2.44715e+01 2.49100e-01
4.54800e+01 2.44690e+01 2.49110e-01
4.54900e+01 2.44665e+01 2.49119e-01
4.55000e+01 2.44640e+01 2.49129e-01
4.55100e+01 2.44615e+01 2.49139e-01
4.55200e+01 2.44590e+01 2.49148e-01
4.55300e+01 2.44565e+01 2.49158e-01
4.55400e+01 2.44540e+01 2.49167e-01
4.55500e+01 2.44516e+01 2.49176e-01
4.55600e+01 2.44491e+01 2.49185e-01
4.55700e+01 2.44466e+01 2.49194e-01
4.55800e+01 2.44441e+01 2.49203e-01
4.55900e+01 2.44416e+01 2.49212e-01
4.56000e+01 2.44391e+01 2.49220e-01
4.56100e+01 2.44366e+01 2.49228e-01
4.56200e+01 2.44341e+01 2.49237e-01
4.56300e+01 2.44316e+01 2.49245e-01
4.56400e+01 2.44291e+01 2.49252e-01
4.56500e+01 2.44266e+01 2.49260e-01
4.56600e+01 2.44241e+01 2.49268e-01
4.56700e+01 2.44216e+01 2.49275e-01
4.56800e+01 2.44192e+01 2.49282e-01
4.56900e+01 2.44167e+01 2.49290e-01
4.57000e+01 2.44142e+01 2.49296e-01
4.57100e+01 2.44117e+01 2.49303e-01
4.57200e+01 2.44092e+01 2.49310e-01
4.57300e+01 2.44067e+01 2.49317e-01
4.57400e+01 2.44042e+01 2.49323e-01
4.57500e+01 2.44017e+01 2.49329e-01
4.57600e+01 2.43992e+01 2.49335e-01
4.57700e+01 2.43967e+01 2.49341e-01
4.57800e+01 2.43942e+01 2.49347e-01
4.57900e+01 2.43917e+01 2.49353e-01
4.58000e+01 2.43892e+01 2.49358e-01
4.58100e+01 2.43867e+01 2.49364e-01
4.58200e+01 2.43842e+01 2.49369e-01
4.58300e+01 2.43818e+01 2.49374e-01
4.58400e+01 2.43793e+01 2.49379e-01
4.58500e+01 2.43768e+01 2.49384e-01
4.58600e+01 2.43743e+01 2.49388e-01
4.58700e+01 2.43718e+01 2.49393e-01
4.58800e+01 2.43693e+01 2.49397e-01
4.58900e+01 2.43668e+01 2.49401e-01
4.59000e+01 2.43643e+01 2.49405e-01
4.59100e+01 2.43618e+01 2.49409e-01
4.59200e+01 2.43593e+01 2.49413e-01
4.59300e+01 2.43568e+01 2.49416e-01
4.59400e+01 2.43543e+01 2.49420e-01
4.59500e+01 2.43518e+01 2.49423e-01
4.59600e+01 2.43493e+01 2.49426e-01
4.59700e+01 2.43468e+01 2.49429e-01
4.59800e+01 2.43443e+01 2.49432e-01
4.59900e+01 2.43418e+01 2.49435e-01
4.60000e+01 2.43394e+01 2.49438e-01
4.60100e+01 2.43369e+01 2.49440e-01
4.60200e+01 2.43344e+01 2.49442e-01
4.60300e+01 2.43319e+01 2.49444e-01
4.60400e+01 2.43294e+01 2.49446e-01
4.60500e+01 2.43269e+01 2.49448e-01
4.60600e+01 2.43244e+01 2.49450e-01
4.60700e+01 2.43219e+01 2.49451e-01
4.60800e+01 2.43194e+01 2.49453e-01
4.60900e+01 2.43169e+01 2.49454e-01
4.61000e+01 2.43144e+01 2.49455e-01
4.61100e+01 2.43119e+01 2.49456e-01
4.61200e+01 2.43094e+01 2.49457e-01
4.61300e+01 2.43069e+01 2.49458e-01
4.61400e+01 2.43044e+01 2.49458e-01
4.61500e+01 2.43019e+01 2.49458e-01
4.61600e+01 2.42994e+01 2.49459e-01
4.61700e+01 2.42969e+01 2.49459e-01
4.61800e+01 2.42945e+01 2.49459e-01
4.61900e+01 2.42920e+01 2.49458e-01
4.62000e+01 2.42895e+01 2.49458e-01
4.62100e+01 2.42870e+01 2.49458e-01
4.62200e+01 2.42845e+01 2.49457e-01
4.62300e+01 2.42820e+01 2.49456e-01
4.62400e+01 2.42795e+01 2.49455e-01
4.62500e+01 2.42770e+01 2.49454e-01
4.62600e+01 2.42745e+01 2.49453e-01
4.62700e+01 2.42720e+01 2.49451e-01
4.62800e+01 2.42695e+01 2.49450e-01
4.62900e+01 2.42670e+01 2.49448e-01
4.63000e+01 2.42645e+01 2.49446e-01
4.63100e+01 2.42620e+01 2.49444e-01
4.63200e+01 2.42595e+01 2.49442e-01
4.63300e+01 2.42570e+01 2.49440e-01
4.63400e+01 2.42545e+01 2.49437e-01
4.63500e+01 2.42520e+01 2.49435e-01
4.63600e+01 2.42496e+01 2.49432e-01
4.63700e+01 2.42471e+01 2.49429e-01
4.63800e+01 2.42446e+01 2.49426e-01
4.63900e+01 2.42421e+01 2.49423e-01
4.64000e+01 2.42396e+01 2.49420e-01
4.64100e+01 2.42371e+01 2.49416e-01
4.64200e+01 2.42346e+01 2.49413e-01
4.64300e+01 2.42321e+01 2.49409e-01
4.64400e+01 2.42296e+01 2.49405e-01
4.64500e+01 2.42271e+01 2.49401e-01
4.64600e+01 2.42246e+01 2.49397e-01
4.64700e+01 2.42221e+01 2.49393e-01
4.64800e+01 2.42196e+01 2.49388e-01
4.64900e+01 2.42171e+01 2.49383e-01
4.65000e+01 2.42146e+01 2.49379e-01
4.65100e+01 2.42121e+01 2.49374e-01
4.65200e+01 2.42096e+01 2.49369e-01
4.65300e+01 2.42072e+01 2.49365e-01
4.65400e+01 2.42047e+01 2.49360e-01
4.65500e+01 2.42022e+01 2.49356e-01
4.65600e+01 2.41997e+01 2.49352e-01
4.65700e+01 2.41972e+01 2.49348e-01
4.65800e+01 2.41947e+01 2.49344e-01
4.65900e+01 2.41922e+01 2.49341e-01
4.66000e+01 2.41897e+01 2.49337e-01
4.66100e+01 2.41872e+01 2.49334e-01
4.66200e+01 2.41847e+01 2.49331e-01
4.66300e+01 2.41822e+01 2.49328e-01
4.66400e+01 2.41797e+01 2.49325e-01
4.66500e+01 2.41772e+01 2.49322e-01
4.66600e+01 2.41747e+01 2.49319e-01
4.66700e+01 2.41722e+01 2.49317e-01
4.66800e+01 2.41698e+01 2.49315e-01
4.66900e+01 2.41673e+01 2.49312e-01
4.67000e+01 2.41648e+01 2.49310e-01
4.67100e+01 2.41623e+01 2.49309e-01
4.67200e+01 2.41598e+01 2.49307e-01
4.67300e+01 2.41573e+01 2.49305e-01
4.67400e+01 2.41548e+01 2.49304e-01
4.67500e+01 2.41523e+01 2.49302e-01
4.67600e+01 2.41498e+01 2.49301e-01
4.67700e+01 2.41473e+01 2.49300e-01
4.67800e+01 2.41448e+01 2.49299e-01
4.67900e+01 2.41423e+01 2.49299e-01
4.68000e+01 2.41398e+01 2.49298e-01
4.68100e+01 2.41373e+01 2.49298e-01
4.68200e+01 2.41349e+01 2.49297e-01
4.68300e+01 2.41324e+01 2.49297e-01
4.68400e+01 2.41299e+01 2.49297e-01
4.68500e+01 2.41274e+01 2.49297e-01
4.68600e+01 2.41249e+01 2.49297e-01
4.68700e+01 2.41224e+01 2.49298e-01
4.68800e+01 2.41199e+01 2.49298e-01
4.68900e+01 2.41174e+01 2.49299e-01
4.69000e+01 2.41149e+01 2.49300e-01
4.69100e+01 2.41124e+01 2.49301e-01
4.69200e+01 2.41099e+01 2.49302e-01
4.69300e+01 2.41074e+01 2.49303e-01
4.69400e+01 2.41049e+01 2.49305e-01
4.69500e+01 2.41024e+01 2.49306e-01
4.69600e+01 2.41000e+01 2.49308e-01
4.69700e+01 2.40975e+01 2.49310e-01
4.69800e+01 2.40950e+01 2.49312e-01
4.69900e+01 2.40925e+01 2.49314e-01
4.70000e+01 2.40900e+01 2.49316e-01
4.70100e+01 2.40875e+01 2.49319e-01
4.70200e+01 2.40850e+01 2.49321e-01
4.70300e+01 2.40825e+01 2.49324e-01
4.70400e+01 2.40800e+01 2.49327e-01
4.70500e+01 2.40775e+01 2.49330e-01
4.70600e+01 2.40750e+01 2.49333e-01
4.70700e+01 2.40725e+01 2.49336e-01
4.70800e+01 2.40700e+01 2.49340e-01
4.70900e+01 2.40675e+01 2.49343e-01
4.71000e+01 2.40650e+01 2.49347e-01
4.71100e+01 2.40626e+01 2.49351e-01
4.71200e+01 2.40601e+01 2.49355e-01
4.71300e+01 2.40576e+01 2.49359e-01
4.71400e+01 2.40551e+01 2.49363e-01
4.71500e+01 2.40526e+01 2.49368e-01
4.71600e+01 2.40501e+01 2.49372e-01
4.71700e+01 2.40476e+01 2.49377e-01
4.71800e+01 2.40451e+01 2.49382e-01
4.71900e+01 2.40426e+01 2.49387e-01
4.72000e+01 2.40401e+01 2.49392e-01
4.72100e+01 2.40376e+01 2.49398e-01
4.72200e+01 2.40351e+01 2.49403e-01
4.72300e+01 2.40326e+01 2.49409e-01
4.72400e+01 2.40301e+01 2.49414e-01
4.72500e+01 2.40276e+01 2.49420e-01
4.72600e+01 2.40251e+01 2.49426e-01
4.72700e+01 2.40226e+01 2.49433e-01
4.72800e+01 2.40202e+01 2.49439e-01
4.72900e+01 2.40177e+01 2.49445e-01
4.73000e+01 2.40152e+01 2.49452e-01
4.73100e+01 2.40127e+01 2.49459e-01
4.73200e+01 2.40102e+01 2.49466e-01
4.73300e+01 2.40077e+01 2.49473e-01
4.73400e+01 2.40052e+01 2.49480e-01
4.73500e+01 2.40027e+01 2.49487e-01
4.73600e+01 2.40002e+01 2.49495e-01
4.73700e+01 2.39977e+01 2.49502e-01
4.73800e+01 2.39952e+01 2.49510e-01
4.73900e+01 2.39927e+01 2.49518e-01
4.74000e+01 2.39902e+01 2.49526e-01
4.74100e+01 2.39877e+01 2.49534e-01
4.74200e+01 2.39852e+01 2.49543e-01
4.74300e+01 2.39827e+01 2.49551e-01
4.74400e+01 2.39802e+01 2.49560e-01
4.74500e+01 2.39777e+01 2.49568e-01
4.74600e+01 2.39752e+01 2.49577e-01
4.74700e+01 2.39727e+01 2.49586e-01
4.74800e+01 2.39703e+01 2.49596e-01
4.74900e+01 2.39678e+01 2.49605e-01
4.75000e+01 2.39653e+01 2.49615e-01
4.75100e+01 2.39628e+01 2.49624e-01
4.75200e+01 2.39603e+01 2.49633e-01
4.75300e+01 2.39578e+01 2.49642e-01
4.75400e+01 2.39553e+01 2.49651e-01
4.75500e+01 2.39528e+01 2.49659e-01
4.75600e+01 2.39503e+01 2.49667e-01
4.75700e+01 2.39478e+01 2.49675e-01
4.75800e+01 2.39453e+01 2.49683e-01
4.75900e+01 2.39428e+01 2.49691e-01
4.76000e+01 2.39403e+01 2.49698e-01
4.76100e+01 2.39378e+01 2.49705e-01
4.76200e+01 2.39353e+01 2.49711e-01
4.76300e+01 2.39328e+01 2.49718e-01
4.76400e+01 2.39303e+01 2.49724e-01
4.76500e+01 2.39278e+01 2.49730e-01
4.76600e+01 2.39253e+01 2.49736e-01
4.76700e+01 2.39228e+01 2.49741e-01
4.76800e+01 2.39203e+01 2.49746e-01
4.76900e+01 2.39178e+01 2.49751e-01
4.77000e+01 2.39153e+01 2.49756e-01
4.77100e+01 2.39128e+01 2.49760e-01
4.77200e+01 2.39103e+01 2.49765e-01
4.77300e+01 2.39078e+01 2.49769e-01
4.77400e+01 2.39053e+01 2.49772e-01
4.77500e+01 2.39028e+01 2.49776e-01
4.77600e+01 2.39003e+01 2.49779e-01
4.77700e+01 2.38978e+01 2.49782e-01
4.77800e+01 2.38953e+01 2.49785e-01
4.77900e+01 2.38928e+01 2.49787e-01
4.78000e+01 2.38903e+01 2.49789e-01
4.78100e+01 2.38878e+01 2.49791e-01
4.78200e+01 2.38853e+01 2.49793e-01
4.78300e+01 2.38828e+01 2.49794e-01
4.78400e+01 2.38804e+01 2.49795e-01
4.78500e+01 2.38779e+01 2.49796e-01
4.78600e+01 2.38754e+01 2.49797e-01
4.78700e+01 2.38729e+01 2.49798e-01
4.78800e+01 2.38704e+01 2.49798e-01
4.78900e+01 2.38679e+01 2.49798e-01
4.79000e+01 2.38654e+01 2.49797e-01
4.79100e+01 2.38629e+01 2.49797e-01
4.79200e+01 2.38604e+01 2.49796e-01
4.79300e+01 2.38579e+01 2.49795e-01
4.79400e+01 2.38554e+01 2.49794e-01
4.79500e+01 2.38529e+01 2.49792e-01
4.79600e+01 2.38504e+01 2.49790e-01
4.79700e+01 2.38479e+01 2.49788e-01
4.79800e+01 2.38454e+01 2.49786e-01
4.79900e+01 2.38429e+01 2.49783e-01
4.80000e+01 2.38404e+01 2.49781e-01
4.80100e+01 2.38379e+01 2.49778e-01
4.80200e+01 2.38354e+01 2.49774e-01
4.80300e+01 2.38329e+01 2.49771e-01
4.80400e+01 2.38304e+01 2.49767e-01
4.80500e+01 2.38279e+01 2.49763e-01
4.80600e+01 2.38254e+01 2.49759e-01
4.80700e+01 2.38229e+01 2.49754e-01
4.80800e+01 2.38204e+01 2.49749e-01
4.80900e+01 2.38179e+01 2.49744e-01
4.81000e+01 2.38154e+01 2.49739e-01
4.81100e+01 2.38129e+01 2.49733e-01
4.81200e+01 2.38104e+01 2.49728e-01
4.81300e+01 2.38079e+01 2.49721e-01
4.81400e+01 2.38054e+01 2.49715e-01
4.81500e+01 2.38029e+01 2.49709e-01
4.81600e+01 2.38004e+01 2.49702e-01
4.81700e+01 2.37979e+01 2.49695e-01
4.81800e+01 2.37954e+01 2.49687e-01
4.81900e+01 2.37929e+01 2.49680e-01
4.82000e+01 2.37904e+01 2.49672e-01
4.82100e+01 2.37879e+01 2.49664e-01
4.82200e+01 2.37854e+01 2.49656e-01
4.82300e+01 2.37829e+01 2.49647e-01
4.82400e+01 2.37805e+01 2.49638e-01
4.82500e+01 2.37780e+01 2.49629e-01
4.82600e+01 2.37755e+01 2.49620e-01
4.82700e+01 2.37730e+01 2.49611e-01
4.82800e+01 2.37705e+01 2.49601e-01
4.82900e+01 2.37680e+01 2.49591e-01
4.83000e+01 2.37655e+01 2.49580e-01
4.83100e+01 2.37630e+01 2.49570e-01
4.83200e+01 2.37605e+01 2.49559e-01
4.83300e+01 2.37580e+01 2.49548e-01
4.83400e+01 2.37555e+01 2.49537e-01
4.83500e+01 2.37530e+01 2.49525e-01
4.83600e+01 2.37505e+01 2.49513e-01
4.83700e+01 2.37480e+01 2.49501e-01
4.83800e+01 2.37455e+01 2.49489e-01
4.83900e+01 2.37430e+01 2.49476e-01
4.84000e+01 2.37405e+01 2.49464e-01
4.84100e+01 2.37380e+01 2.49451e-01
4.84200e+01 2.37355e+01 2.49437e-01
4.84300e+01 2.37330e+01 2.49424e-01
4.84400e+01 2.37305e+01 2.49410e-01
4.84500e+01 2.37281e+01 2.49396e-01
4.84600e+01 2.37256e+01 2.49382e-01
4.84700e+01 2.37231e+01 2.49367e-01
4.84800e+01 2.37206e+01 2.49352e-01
4.84900e+01 2.37181e+01 2.49337e-01
4.85000e+01 2.37156e+01 2.49322e-01
4.85100e+01 2.37131e+01 2.49307e-01
4.85200e+01 2.37106e+01 2.49292e-01
4.85300e+01 2.37081e+01 2.49277e-01
4.85400e+01 2.37056e+01 2.49262e-01
4.85500e+01 2.37031e+01 2.49248e-01
4.85600e+01 2.37006e+01 2.49234e-01
4.85700e+01 2.36981e+01 2.49220e-01
4.85800e+01 2.36956e+01 2.49207e-01
4.85900e+01 2.36932e+01 2.49193e-01
4.86000e+01 2.36907e+01 2.49180e-01
4.86100e+01 2.36882e+01 2.49168e-01
4.86200e+01 2.36857e+01 2.49155e-01
4.86300e+01 2.36832e+01 2.49143e-01
4.86400e+01 2.36807e+01 2.49131e-01
4.86500e+01 2.36782e+01 2.49119e-01
4.86600e+01 2.36757e+01 2.49108e-01
4.86700e+01 2.36732e+01 2.49097e-01
4.86800e+01 2.36707e+01 2.49086e-01
4.86900e+01 2.36682e+01 2.49075e-01
4.87000e+01 2.36657e+01 2.49065e-01
4.87100e+01 2.36633e+01 2.49054e-01
4.87200e+01 2.36608e+01 2.49044e-01
4.87300e+01 2.36583e+01 2.49035e-01
4.87400e+01 2.36558e+01 2.49025e-01
4.87500e+01 2.36533e+01 2.49016e-01
4.87600e+01 2.36508e+01 2.49007e-01
4.87700e+01 2.36483e+01 2.48999e-01
4.87800e+01 2.36458e+01 2.48990e-01
4.87900e+01 2.36433e+01 2.48982e-01
4.88000e+01 2.36408e+01 2.48974e-01
4.88100e+01 2.36384e+01 2.48967e-01
4.88200e+01 2.36359e+01 2.48959e-01
4.88300e+01 2.36334e+01 2.48952e-01
4.88400e+01 2.36309e+01 2.48945e-01
4.88500e+01 2.36284e+01 2.48939e-01
4.88600e+01 2.36259e+01 2.48932e-01
4.88700e+01 2.36234e+01 2.48926e-01
4.88800e+01 2.36209e+01 2.48920e-01
4.88900e+01 2.36184e+01 2.48915e-01
4.89000e+01 2.36160e+01 2.48909e-01
4.89100e+01 2.36135e+01 2.48904e-01
4.89200e+01 2.36110e+01 2.48900e-01
4.89300e+01 2.36085e+01 2.48895e-01
4.89400e+01 2.36060e+01 2.48891e-01
4.89500e+01 2.36035e+01 2.48887e-01
4.89600e+01 2.36010e+01 2.48883e-01
4.89700e+01 2.35985e+01 2.48879e-01
4.89800e+01 2.35960e+01 2.48876e-01
4.89900e+01 2.35936e+01 2.48873e-01
4.90000e+01 2.35911e+01 2.48870e-01
4.90100e+01 2.35886e+01 2.48868e-01
4.90200e+01 2.35861e+01 2.48865e-01
4.90300e+01 2.35836e+01 2.48863e-01
4.90400e+01 2.35811e+01 2.48862e-01
4.90500e+01 2.35786e+01 2.48860e-01
4.90600e+01 2.35761e+01 2.48859e-01
4.90700e+01 2.35736e+01 2.48858e-01
4.90800e+01 2.35712e+01 2.48857e-01
4.90900e+01 2.35687e+01 2.48857e-01
4.91000e+01 2.35662e+01 2.48856e-01
4.91100e+01 2.35637e+01 2.48856e-01
4.91200e+01 2.35612e+01 2.48857e-01
4.91300e+01 2.35587e+01 2.48857e-01
4.91400e+01 2.35562e+01 2.48858e-01
4.91500e+01 2.35537e+01 2.48859e-01
4.91600e+01 2.35512e+01 2.48860e-01
4.91700e+01 2.35488e+01 2.48862e-01
4.91800e+01 2.35463e+01 2.48864e-01
4.91900e+01 2.35438e+01 2.48866e-01
4.92000e+01 2.35413e+01 2.48868e-01
4.92100e+01 2.35388e+01 2.48871e-01
4.92200e+01 2.35363e+01 2.48874e-01
4.92300e+01 2.35338e+01 2.48877e-01
4.92400e+01 2.35313e+01 2.48880e-01
4.92500e+01 2.35288e+01 2.48884e-01
4.92600e+01 2.35264e+01 2.48888e-01
4.92700e+01 2.35239e+01 2.48892e-01
4.92800e+01 2.35214e+01 2.48896e-01
4.92900e+01 2.35189e+01 2.48901e-01
4.93000e+01 2.35164e+01 2.48906e-01
4.93100e+01 2.35139e+01 2.48911e-01
4.93200e+01 2.35114e+01 2.48916e-01
4.93300e+01 2.35089e+01 2.48922e-01
4.93400e+01 2.35064e+01 2.48928e-01
4.93500e+01 2.35040e+01 2.48934e-01
4.93600e+01 2.35015e+01 2.48940e-01
4.93700e+01 2.34990e+01 2.48947e-01
4.93800e+01 2.34965e+01 2.48954e-01
4.93900e+01 2.34940e+01 2.48961e-01
4.94000e+01 2.34915e+01 2.48969e-01
4.94100e+01 2.34890e+01 2.48976e-01
4.94200e+01 2.34865e+01 2.48984e-01
4.94300e+01 2.34840e+01 2.48992e-01
4.94400e+01 2.34815e+01 2.49001e-01
4.94500e+01 2.34791e+01 2.49010e-01
4.94600e+01 2.34766e+01 2.49019e-01
4.94700e+01 2.34741e+01 2.49028e-01
4.94800e+01 2.34716e+01 2.49037e-01
4.94900e+01 2.34691e+01 2.49047e-01
4.95000e+01 2.34666e+01 2.49057e-01
4.95100e+01 2.34641e+01 2.49067e-01
4.95200e+01 2.34616e+01 2.49077e-01
4.95300e+01 2.34591e+01 2.49087e-01
4.95400e+01 2.34566e+01 2.49096e-01
4.95500e+01 2.34542e+01 2.49106e-01
4.95600e+01 2.34517e+01 2.49115e-01
4.95700e+01 2.34492e+01 2.49124e-01
4.95800e+01 2.34467e+01 2.49133e-01
4.95900e+01 2.34442e+01 2.49141e-01
4.96000e+01 2.34417e+01 2.49150e-01
4.96100e+01 2.34392e+01 2.49158e-01
4.96200e+01 2.34367e+01 2.49166e-01
4.96300e+01 2.34342e+01 2.49174e-01
4.96400e+01 2.34317e+01 2.49182e-01
4.96500e+01 2.34292e+01 2.49190e-01
4.96600e+01 2.34267e+01 2.49197e-01
4.96700e+01 2.34243e+01 2.49204e-01
4.96800e+01 2.34218e+01 2.49211e-01
4.96900e+01 2.34193e+01 2.49218e-01
4.97000e+01 2.34168e+01 2.49225e-01
4.97100e+01 2.34143e+01 2.49232e-01
4.97200e+01 2.34118e+01 2.49238e-01
4.97300e+01 2.34093e+01 2.49244e-01
4.97400e+01 2.34068e+01 2.49251e-01
4.97500e+01 2.34043e+01 2.49256e-01
4.97600e+01 2.34018e+01 2.49262e-01
4.97700e+01 2.33993e+01 2.49268e-01
4.97800e+01 2.33968e+01 2.49273e-01
4.97900e+01 2.33943e+01 2.49278e-01
4.98000e+01 2.33919e+01 2.49283e-01
4.98100e+01 2.33894e+01 2.49288e-01
4.98200e+01 2.33869e+01 2.49293e-01
4.98300e+01 2.33844e+01 2.49298e-01
4.98400e+01 2.33819e+01 2.49302e-01
4.98500e+01 2.33794e+01 2.49306e-01
4.98600e+01 2.33769e+01 2.49310e-01
4.98700e+01 2.33744e+01 2.49314e-01
4.98800e+01 2.33719e+01 2.49318e-01
4.98900e+01 2.33694e+01 2.49321e-01
4.99000e+01 2.33669e+01 2.49324e-01
4.99100e+01 2.33644e+01 2.49328e-01
4.99200e+01 2.33619e+01 2.49331e-01
4.99300e+01 2.33594e+01 2.49333e-01
4.99400e+01 2.33569e+01 2.49336e-01
4.99500e+01 2.33545e+01 2.49339e-01
4.99600e+01 2.33520e+01 2.49341e-01
4.99700e+01 2.33495e+01 2.49343e-01
4.99800e+01 2.33470e+01 2.49345e-01
4.99900e+01 2.33445e+01 2.49347e-01
5.00000e+01 2.33420e+01 2.49348e-01
5.00100e+01 2.33395e+01 2.49350e-01
5.00200e+01 2.33370e+01 2.49351e-01
5.00300e+01 2.33345e+01 2.49352e-01
5.00400e+01 2.33320e+01 2.49353e-01
5.00500e+01 2.33295e+01 2.49354e-01
5.00600e+01 2.33270e+01 2.49354e-01
5.00700e+01 2.33245e+01 2.49355e-01
5.00800e+01 2.33220e+01 2.49355e-01
5.00900e+01 2.33195e+01 2.49355e-01
5.01000e+01 2.33171e+01 2.49355e-01
5.01100e+01 2.33146e+01 2.49355e-01
5.01200e+01 2.33121e+01 2.49354e-01
5.01300e+01 2.33096e+01 2.49354e-01
5.01400e+01 2.33071e+01 2.49353e-01
5.01500e+01 2.33046e+01 2.49352e-01
5.01600e+01 2.33021e+01 2.49351e-01
5.01700e+01 2.32996e+01 2.49349e-01
5.01800e+01 2.32971e+01 2.49348e-01
5.01900e+01 2.32946e+01 2.49346e-01
5.02000e+01 2.32921e+01 2.49345e-01
5.02100e+01 2.32896e+01 2.49343e-01
5.02200e+01 2.32871e+01 2.49340e-01
5.02300e+01 2.32846e+01 2.49338e-01
5.02400e+01 2.32821e+01 2.49335e-01
5.02500e+01 2.32797e+01 2.49333e-01
5.02600e+01 2.32772e+01 2.49330e-01
5.02700e+01 2.32747e+01 2.49327e-01
5.02800e+01 2.32722e+01 2.49324e-01
5.02900e+01 2.32697e+01 2.49320e-01
5.03000e+01 2.32672e+01 2.49317e-01
5.03100e+01 2.32647e+01 2.49313e-01
5.03200e+01 2.32622e+01 2.49309e-01
5.03300e+01 2.32597e+01 2.49305e-01
5.03400e+01 2.32572e+01 2.49301e-01
5.03500e+01 2.32547e+01 2.49296e-01
5.03600e+01 2.32522e+01 2.49292e-01
5.03700e+01 2.32497e+01 2.49287e-01
5.03800e+01 2.32472e+01 2.49282e-01
5.03900e+01 2.32447e+01 2.49277e-01
5.04000e+01 2.32423e+01 2.49272e-01
5.04100e+01 2.32398e+01 2.49266e-01
5.04200e+01 2.32373e+01 2.49261e-01
5.04300e+01 2.32348e+01 2.49255e-01
5.04400e+01 2.32323e+01 2.49249e-01
5.04500e+01 2.32298e+01 2.49243e-01
5.04600e+01 2.32273e+01 2.49237e-01
5.04700e+01 2.32248e+01 2.49230e-01
5.04800e+01 2.32223e+01 2.49224e-01
5.04900e+01 2.32198e+01 2.49217e-01
5.05000e+01 2.32173e+01 2.49210e-01
5.05100e+01 2.32148e+01 2.49203e-01
5.05200e+01 2.32123e+01 2.49196e-01
5.05300e+01 2.32099e+01 2.49189e-01
5.05400e+01 2.32074e+01 2.49183e-01
5.05500e+01 2.32049e+01 2.49177e-01
5.05600e+01 2.32024e+01 2.49171e-01
5.05700e+01 2.31999e+01 2.49165e-01
5.05800e+01 2.31974e+01 2.49159e-01
5.05900e+01 2.31949e+01 2.49154e-01
5.06000e+01 2.31924e+01 2.49149e-01
5.06100e+01 2.31899e+01 2.49144e-01
5.06200e+01 2.31874e+01 2.49139e-01
5.06300e+01 2.31849e+01 2.49134e-01
5.06400e+01 2.31824e+01 2.49130e-01
5.06500e+01 2.31800e+01 2.49125e-01
5.06600e+01 2.31775e+01 2.49121e-01
5.06700e+01 2.31750e+01 2.49117e-01
5.06800e+01 2.31725e+01 2.49114e-01
5.06900e+01 2.31700e+01 2.49110e-01
5.07000e+01 2.31675e+01 2.49107e-01
5.07100e+01 2.31650e+01 2.49104e-01
5.07200e+01 2.31625e+01 2.49101e-01
5.07300e+01 2.31600e+01 2.49098e-01
5.07400e+01 2.31575e+01 2.49095e-01
5.07500e+01 2.31550e+01 2.49093e-01
5.07600e+01 2.31526e+01 2.49091e-01
5.07700e+01 2.31501e+01 2.49089e-01
5.07800e+01 2.31476e+01 2.49087e-01
5.07900e+01 2.31451e+01 2.49086e-01
5.08000e+01 2.31426e+01 2.49084e-01
5.08100e+01 2.31401e+01 2.49083e-01
5.08200e+01 2.31376e+01 2.49082e-01
5.08300e+01 2.31351e+01 2.49081e-01
5.08400e+01 2.31326e+01 2.49081e-01
5.08500e+01 2.31301e+01 2.49080e-01
5.08600e+01 2.31276e+01 2.49080e-01
5.08700e+01 2.31252e+01 2.49080e-01
5.08800e+01 2.31227e+01 2.49080e-01
5.08900e+01 2.31202e+01 2.49080e-01
5.09000e+01 2.31177e+01 2.49081e-01
5.09100e+01 2.31152e+01 2.49082e-01
5.09200e+01 2.31127e+01 2.49082e-01
5.09300e+01 2.31102e+01 2.49084e-01
5.09400e+01 2.31077e+01 2.49085e-01
5.09500e+01 2.31052e+01 2.49086e-01
5.09600e+01 2.31027e+01 2.49088e-01
5.09700e+01 2.31002e+01 2.49090e-01
5.09800e+01 2.30978e+01 2.49092e-01
5.09900e+01 2.30953e+01 2.49094e-01
5.10000e+01 2.30928e+01 2.49097e-01
5.10100e+01 2.30903e+01 2.49099e-01
5.10200e+01 2.30878e+01 2.49102e-01
5.10300e+01 2.30853e+01 2.49105e-01
5.10400e+01 2.30828e+01 2.49108e-01
5.10500e+01 2.30803e+01 2.49112e-01
5.10600e+01 2.30778e+01 2.49115e-01
5.10700e+01 2.30753e+01 2.49119e-01
5.10800e+01 2.30728e+01 2.49123e-01
5.10900e+01 2.30704e+01 2.49127e-01
5.11000e+01 2.30679e+01 2.49132e-01
5.11100e+01 2.30654e+01 2.49136e-01
5.11200e+01 2.30629e+01 2.49141e-01
5.11300e+01 2.30604e+01 2.49146e-01
5.11400e+01 2.30579e+01 2.49151e-01
5.11500e+01 2.30554e+01 2.49157e-01
5.11600e+01 2.30529e+01 2.49162e-01
5.11700e+01 2.30504e+01 2.49168e-01
5.11800e+01 2.30479e+01 2.49174e-01
5.11900e+01 2.30454e+01 2.49180e-01
5.12000e+01 2.30429e+01 2.49186e-01
5.12100e+01 2.30405e+01 2.49193e-01
5.12200e+01 2.30380e+01 2.49199e-01
5.12300e+01 2.30355e+01 2.49206e-01
5.12400e+01 2.30330e+01 2.49213e-01
5.12500e+01 2.30305e+01 2.49220e-01
5.12600e+01 2.30280e+01 2.49228e-01
5.12700e+01 2.30255e+01 2.49236e-01
5.12800e+01 2.30230e+01 2.49243e-01
5.12900e+01 2.30205e+01 2.49251e-01
5.13000e+01 2.30180e+01 2.49260e-01
5.13100e+01 2.30155e+01 2.49268e-01
5.13200e+01 2.30130e+01 2.49277e-01
5.13300e+01 2.30105e+01 2.49285e-01
5.13400e+01 2.30081e+01 2.49294e-01
5.13500e+01 2.30056e+01 2.49304e-01
5.13600e+01 2.30031e+01 2.49313e-01
5.13700e+01 2.30006e+01 2.49323e-01
5.13800e+01 2.29981e+01 2.49332e-01
5.13900e+01 2.29956e+01 2.49342e-01
5.14000e+01 2.29931e+01 2.49352e-01
5.14100e+01 2.29906e+01 2.49363e-01
5.14200e+01 2.29881e+01 2.49373e-01
5.14300e+01 2.29856e+01 2.49384e-01
5.14400e+01 2.29831e+01 2.49395e-01
5.14500e+01 2.29806e+01 2.49406e-01
5.14600e+01 2.29781e+01 2.49417e-01
5.14700e+01 2.29756e+01 2.49429e-01
5.14800e+01 2.29731e+01 2.49441e-01
5.14900e+01 2.29706e+01 2.49452e-01
5.15000e+01 2.29682e+01 2.49465e-01
5.15100e+01 2.29657e+01 2.49477e-01
5.15200e+01 2.29632e+01 2.49489e-01
5.15300e+01 2.29607e+01 2.49500e-01
5.15400e+01 2.29582e+01 2.49512e-01
5.15500e+01 2.29557e+01 2.49523e-01
5.15600e+01 2.29532e+01 2.49534e-01
5.15700e+01 2.29507e+01 2.49545e-01
5.15800e+01 2.29482e+01 2.49556e-01
5.15900e+01 2.29457e+01 2.49567e-01
5.16000e+01 2.29432e+01 2.49577e-01
5.16100e+01 2.29407e+01 2.49588e-01
5.16200e+01 2.29382e+01 2.49598e-01
5.16300e+01 2.29357e+01 2.49608e-01
5.16400e+01 2.29332e+01 2.49617e-01
5.16500e+01 2.29307e+01 2.49627e-01
5.16600e+01 2.29282e+01 2.49636e-01
5.16700e+01 2.29257e+01 2.49646e-01
5.16800e+01 2.29232e+01 2.49655e-01
5.16900e+01 2.29207e+01 2.49664e-01
5.17000e+01 2.29182e+01 2.49672e-01
5.17100e+01 2.29157e+01 2.49681e-01
5.17200e+01 2.29132e+01 2.49689e-01
5.17300e+01 2.29107e+01 2.49697e-01
5.17400e+01 2.29083e+01 2.49705e-01
5.17500e+01 2.29058e+01 2.49713e-01
5.17600e+01 2.29033e+01 2.49721e-01
5.17700e+01 2.29008e+01 2.49728e-01
5.17800e+01 2.28983e+01 2.49736e-01
5.17900e+01 2.28958e+01 2.49743e-01
5.18000e+01 2.28933e+01 2.49750e-01
5.18100e+01 2.28908e+01 2.49756e-01
5.18200e+01 2.28883e+01 2.49763e-01
5.18300e+01 2.28858e+01 2.49769e-01
5.18400e+01 2.28833e+01 2.49776e-01
5.18500e+01 2.28808e+01 2.49782e-01
5.18600e+01 2.28783e+01 2.49787e-01
5.18700e+01 2.28758e+01 2.49793e-01
5.18800e+01 2.28733e+01 2.49799e-01
5.18900e+01 2.28708e+01 2.49804e-01
5.19000e+01 2.28683e+01 2.49809e-01
5.19100e+01 2.28658e+01 2.49814e-01
5.19200e+01 2.28633e+01 2.49819e-01
5.19300e+01 2.28608e+01 2.49824e-01
5.19400e+01 2.28583e+01 2.49828e-01
5.19500e+01 2.28558e+01 2.49832e-01
5.19600e+01 2.28533e+01 2.49836e-01
5.19700e+01 2.28508e+01 2.49840e-01
5.19800e+01 2.28483e+01 2.49844e-01
5.19900e+01 2.28458e+01 2.49848e-01
5.20000e+01 2.28433e+01 2.49851e-01
5.20100e+01 2.28408e+01 2.49854e-01
5.20200e+01 2.28383e+01 2.49857e-01
5.20300e+01 2.28358e+01 2.49860e-01
5.20400e+01 2.28333e+01 2.49863e-01
5.20500e+01 2.28308e+01 2.49865e-01
5.20600e+01 2.28283e+01 2.49867e-01
5.20700e+01 2.28258e+01 2.49870e-01
5.20800e+01 2.28233e+01 2.49872e-01
5.20900e+01 2.28208e+01 2.49873e-01
5.21000e+01 2.28183e+01 2.49875e-01
5.21100e+01 2.28158e+01 2.49876e-01
5.21200e+01 2.28133e+01 2.49878e-01
5.21300e+01 2.28108e+01 2.49879e-01
5.21400e+01 2.28083e+01 2.49880e-01
5.21500e+01 2.28058e+01 2.49880e-01
5.21600e+01 2.28033e+01 2.49881e-01
5.21700e+01 2.28008e+01 2.49881e-01
5.21800e+01 2.27983e+01 2.49881e-01
5.21900e+01 2.27958e+01 2.49881e-01
5.22000e+01 2.27933e+01 2.49881e-01
5.22100e+01 2.27908e+01 2.49881e-01
5.22200e+01 2.27883e+01 2.49880e-01
5.22300e+01 2.27858e+01 2.49880e-01
5.22400e+01 2.27833e+01 2.49879e-01
5.22500e+01 2.27808e+01 2.49878e-01
5.22600e+01 2.27783e+01 2.49876e-01
5.22700e+01 2.27758e+01 2.49875e-01
5.22800e+01 2.27733e+01 2.49873e-01
5.22900e+01 2.27708e+01 2.49872e-01
5.23000e+01 2.27683e+01 2.49870e-01
5.23100e+01 2.27658e+01 2.49868e-01
5.23200e+01 2.27633e+01 2.49865e-01
5.23300e+01 2.27608e+01 2.49863e-01
5.23400e+01 2.27583e+01 2.49860e-01
5.23500e+01 2.27559e+01 2.49857e-01
5.23600e+01 2.27534e+01 2.49854e-01
5.23700e+01 2.27509e+01 2.49851e-01
5.23800e+01 2.27484e+01 2.49848e-01
5.23900e+01 2.27459e+01 2.49844e-01
5.24000e+01 2.27434e+01 2.49841e-01
5.24100e+01 2.27409e+01 2.49837e-01
5.24200e+01 2.27384e+01 2.49833e-01
5.24300e+01 2.27359e+01 2.49828e-01
5.24400e+01 2.27334e+01 2.49824e-01
5.24500e+01 2.27309e+01 2.49819e-01
5.24600e+01 2.27284e+01 2.49814e-01
5.24700e+01 2.27259e+01 2.49809e-01
5.24800e+01 2.27234e+01 2.49804e-01
5.24900e+01 2.27209e+01 2.49799e-01
5.25000e+01 2.27184e+01 2.49794e-01
5.25100e+01 2.27159e+01 2.49788e-01
5.25200e+01 2.27134e+01 2.49783e-01
5.25300e+01 2.27109e+01 2.49777e-01
5.25400e+01 2.27084e+01 2.49772e-01
5.25500e+01 2.27059e+01 2.49767e-01
5.25600e+01 2.27034e+01 2.49762e-01
5.25700e+01 2.27009e+01 2.49757e-01
5.25800e+01 2.26984e+01 2.49752e-01
5.25900e+01 2.26959e+01 2.49747e-01
5.26000e+01 2.26934e+01 2.49743e-01
5.26100e+01 2.26909e+01 2.49738e-01
5.26200e+01 2.26884e+01 2.49734e-01
5.26300e+01 2.26859e+01 2.49729e-01
5.26400e+01 2.26834e+01 2.49725e-01
5.26500e+01 2.26809e+01 2.49721e-01
5.26600e+01 2.26784e+01 2.49717e-01
5.26700e+01 2.26759e+01 2.49713e-01
5.26800e+01 2.26734e+01 2.49709e-01
5.26900e+01 2.26709e+01 2.49705e-01
5.27000e+01 2.26684e+01 2.49701e-01
5.27100e+01 2.26659e+01 2.49698e-01
5.27200e+01 2.26634e+01 2.49694e-01
5.27300e+01 2.26609e+01 2.49691e-01
5.27400e+01 2.26584e+01 2.49688e-01
5.27500e+01 2.26559e+01 2.49684e-01
5.27600e+01 2.26534e+01 2.49681e-01
5.27700e+01 2.26509e+01 2.49678e-01
5.27800e+01 2.26485e+01 2.49675e-01
5.27900e+01 2.26460e+01 2.49673e-01
5.28000e+01 2.26435e+01 2.49670e-01
5.28100e+01 2.26410e+01 2.49667e-01
5.28200e+01 2.26385e+01 2.49665e-01
5.28300e+01 2.26360e+01 2.49662e-01
5.28400e+01 2.26335e+01 2.49660e-01
5.28500e+01 2.26310e+01 2.49658e-01
5.28600e+01 2.26285e+01 2.49656e-01
5.28700e+01 2.26260e+01 2.49654e-01
5.28800e+01 2.26235e+01 2.49652e-01
5.28900e+01 2.26210e+01 2.49650e-01
5.29000e+01 2.26185e+01 2.49648e-01
5.29100e+01 2.26160e+01 2.49647e-01
5.29200e+01 2.26135e+01 2.49645e-01
5.29300e+01 2.26110e+01 2.49644e-01
5.29400e+01 2.26085e+01 2.49642e-01
5.29500e+01 2.26060e+01 2.49641e-01
5.29600e+01 2.26035e+01 2.49640e-01
5.29700e+01 2.26010e+01 2.49639e-01
5.29800e+01 2.25985e+01 2.49638e-01
5.29900e+01 2.25960e+01 2.49637e-01
5.30000e+01 2.25935e+01 2.49636e-01
5.30100e+01 2.25910e+01 2.49636e-01
5.30200e+01 2.25885e+01 2.49635e-01
5.30300e+01 2.25860e+01 2.49635e-01
5.30400e+01 2.25835e+01 2.49634e-01
5.30500e+01 2.25810e+01 2.49634e-01
5.30600e+01 2.25786e+01 2.49634e-01
5.30700e+01 2.25761e+01 2.49634e-01
5.30800e+01 2.25736e+01 2.49634e-01
5.30900e+01 2.25711e+01 2.49634e-01
5.31000e+01 2.25686e+01 2.49634e-01
5.31100e+01 2.25661e+01 2.49635e-01
5.31200e+01 2.25636e+01 2.49635e-01
5.31300e+01 2.25611e+01 2.49636e-01
5.31400e+01 2.25586e+01 2.49636e-01
5.31500e+01 2.25561e+01 2.49637e-01
5.31600e+01 2.25536e+01 2.49638e-01
5.31700e+01 2.25511e+01 2.49639e-01
5.31800e+01 2.25486e+01 2.49640e-01
5.31900e+01 2.25461e+01 2.49641e-01
5.32000e+01 2.25436e+01 2.49642e-01
5.32100e+01 2.25411e+01 2.49643e-01
5.32200e+01 2.25386e+01 2.49645e-01
5.32300e+01 2.25361e+01 2.49646e-01
5.32400e+01 2.25336e+01 2.49648e-01
5.32500e+01 2.25311e+01 2.49649e-01
5.32600e+01 2.25286e+01 2.49651e-01
5.32700e+01 2.25261e+01 2.49653e-01
5.32800e+01 2.25236e+01 2.49655e-01
5.32900e+01 2.25211e+01 2.49657e-01
5.33000e+01 2.25186e+01 2.49659e-01
5.33100e+01 2.25161e+01 2.49662e-01
5.33200e+01 2.25136e+01 2.49664e-01
5.33300e+01 2.25111e+01 2.49667e-01
5.33400e+01 2.25087e+01 2.49669e-01
5.33500e+01 2.25062e+01 2.49672e-01
5.33600e+01 2.25037e+01 2.49675e-01
5.33700e+01 2.25012e+01 2.49677e-01
5.33800e+01 2.24987e+01 2.49680e-01
5.33900e+01 2.24962e+01 2.49683e-01
5.34000e+01 2.24937e+01 2.49687e-01
5.34100e+01 2.24912e+01 2.49690e-01
5.34200e+01 2.24887e+01 2.49693e-01
5.34300e+01 2.24862e+01 2.49697e-01
5.34400e+01 2.24837e+01 2.49700e-01
5.34500e+01 2.24812e+01 2.49704e-01
5.34600e+01 2.24787e+01 2.49708e-01
5.34700e+01 2.24762e+01 2.49712e-01
5.34800e+01 2.24737e+01 2.49715e-01
5.34900e+01 2.24712e+01 2.49720e-01
5.35000e+01 2.24687e+01 2.49724e-01
5.35100e+01 2.24662e+01 2.49728e-01
5.35200e+01 2.24637e+01 2.49732e-01
5.35300e+01 2.24612e+01 2.49736e-01
5.35400e+01 2.24587e+01 2.49739e-01
5.35500e+01 2.24562e+01 2.49743e-01
5.35600e+01 2.24537e+01 2.49746e-01
5.35700e+01 2.24512e+01 2.49749e-01
5.35800e+01 2.24487e+01 2.49752e-01
5.35900e+01 2.24462e+01 2.49755e-01
5.36000e+01 2.24437e+01 2.49758e-01
5.36100e+01 2.24412e+01 2.49760e-01
5.36200e+01 2.24387e+01 2.49763e-01
5.36300e+01 2.24362e+01 2.49765e-01
5.36400e+01 2.24337e+01 2.49767e-01
5.36500e+01 2.24312e+01 2.49769e-01
5.36600e+01 2.24287e+01 2.49771e-01
5.36700e+01 2.24262e+01 2.49773e-01
5.36800e+01 2.24237e+01 2.49774e-01
5.36900e+01 2.24212e+01 2.49776e-01
5.37000e+01 2.24187e+01 2.49777e-01
5.37100e+01 2.24163e+01 2.49778e-01
5.37200e+01 2.24138e+01 2.49779e-01
5.37300e+01 2.24113e+01 2.49779e-01
5.37400e+01 2.24088e+01 2.49780e-01
5.37500e+01 2.24063e+01 2.49780e-01
5.37600e+01 2.24038e+01 2.49781e-01
5.37700e+01 2.24013e+01 2.49781e-01
5.37800e+01 2.23988e+01 2.49781e-01
5.37900e+01 2.23963e+01 2.49781e-01
5.38000e+01 2.23938e+01 2.49780e-01
5.38100e+01 2.23913e+01 2.49780e-01
5.38200e+01 2.23888e+01 2.49779e-01
5.38300e+01 2.23863e+01 2.49778e-01
5.38400e+01 2.23838e+01 2.49777e-01
5.38500e+01 2.23813e+01 2.49776e-01
5.38600e+01 2.23788e+01 2.49775e-01
5.38700e+01 2.23763e+01 2.49774e-01
5.38800e+01 2.23738e+01 2.49772e-01
5.38900e+01 2.23713e+01 2.49770e-01
5.39000e+01 2.23688e+01 2.49768e-01
5.39100e+01 2.23663e+01 2.49766e-01
5.39200e+01 2.23638e+01 2.49764e-01
5.39300e+01 2.23613e+01 2.49762e-01
5.39400e+01 2.23588e+01 2.49759e-01
5.39500e+01 2.23563e+01 2.49757e-01
5.39600e+01 2.23538e+01 2.49754e-01
5.39700e+01 2.23513e+01 2.49751e-01
5.39800e+01 2.23488e+01 2.49748e-01
5.39900e+01 2.23463e+01 2.49745e-01
5.40000e+01 2.23438e+01 2.49741e-01
5.40100e+01 2.23413e+01 2.49738e-01
5.40200e+01 2.23388e+01 2.49734e-01
5.40300e+01 2.23363e+01 2.49730e-01
5.40400e+01 2.23338e+01 2.49726e-01
5.40500e+01 2.23313e+01 2.49722e-01
5.40600e+01 2.23288e+01 2.49718e-01
5.40700e+01 2.23263e+01 2.49713e-01
5.40800e+01 2.23238e+01 2.49708e-01
5.40900e+01 2.23213e+01 2.49704e-01
5.41000e+01 2.23188e+01 2.49699e-01
5.41100e+01 2.23163e+01 2.49694e-01
5.41200e+01 2.23139e+01 2.49688e-01
5.41300e+01 2.23114e+01 2.49683e-01
5.41400e+01 2.23089e+01 2.49677e-01
5.41500e+01 2.23064e+01 2.49672e-01
5.41600e+01 2.23039e+01 2.49666e-01
5.41700e+01 2.23014e+01 2.49660e-01
5.41800e+01 2.22989e+01 2.49654e-01
5.41900e+01 2.22964e+01 2.49647e-01
5.42000e+01 2.22939e+01 2.49641e-01
5.42100e+01 2.22914e+01 2.49634e-01
5.42200e+01 2.22889e+01 2.49627e-01
5.42300e+01 2.22864e+01 2.49620e-01
5.42400e+01 2.22839e+01 2.49613e-01
5.42500e+01 2.22814e+01 2.49606e-01
5.42600e+01 2.22789e+01 2.49599e-01
5.42700e+01 2.22764e+01 2.49591e-01
5.42800e+01 2.22739e+01 2.49583e-01
5.42900e+01 2.22714e+01 2.49576e-01
5.43000e+01 2.22689e+01 2.49568e-01
5.43100e+01 2.22664e+01 2.49559e-01
5.43200e+01 2.22639e+01 2.49551e-01
5.43300e+01 2.22614e+01 2.49543e-01
5.43400e+01 2.22589e+01 2.49534e-01
5.43500e+01 2.22564e+01 2.49525e-01
5.43600e+01 2.22539e+01 2.49516e-01
5.43700e+01 2.22514e+01 2.49507e-01
5.43800e+01 2.22490e+01 2.49498e-01
5.43900e+01 2.22465e+01 2.49488e-01
5.44000e+01 2.22440e+01 2.49479e-01
5.44100e+01 2.22415e+01 2.49469e-01
5.44200e+01 2.22390e+01 2.49459e-01
5.44300e+01 2.22365e+01 2.49449e-01
5.44400e+01 2.22340e+01 2.49439e-01
5.44500e+01 2.22315e+01 2.49429e-01
5.44600e+01 2.22290e+01 2.49418e-01
5.44700e+01 2.22265e+01 2.49408e-01
5.44800e+01 2.22240e+01 2.49397e-01
5.44900e+01 2.22215e+01 2.49386e-01
5.45000e+01 2.22190e+01 2.49375e-01
5.45100e+01 2.22165e+01 2.49364e-01
5.45200e+01 2.22140e+01 2.49353e-01
5.45300e+01 2.22115e+01 2.49342e-01
5.45400e+01 2.22090e+01 2.49332e-01
5.45500e+01 2.22066e+01 2.49322e-01
5.45600e+01 2.22041e+01 2.49312e-01
5.45700e+01 2.22016e+01 2.49302e-01
5.45800e+01 2.21991e+01 2.49293e-01
5.45900e+01 2.21966e+01 2.49283e-01
5.46000e+01 2.21941e+01 2.49274e-01
5.46100e+01 2.21916e+01 2.49265e-01
5.46200e+01 2.21891e+01 2.49257e-01
5.46300e+01 2.21866e+01 2.49248e-01
5.46400e+01 2.21841e+01 2.49240e-01
5.46500e+01 2.21816e+01 2.49232e-01
5.46600e+01 2.21791e+01 2.49224e-01
5.46700e+01 2.21766e+01 2.49216e-01
5.46800e+01 2.21742e+01 2.49209e-01
5.46900e+01 2.21717e+01 2.49202e-01
5.47000e+01 2.21692e+01 2.49195e-01
5.47100e+01 2.21667e+01 2.49188e-01
5.47200e+01 2.21642e+01 2.49182e-01
5.47300e+01 2.21617e+01 2.49175e-01
5.47400e+01 2.21592e+01 2.49169e-01
5.47500e+01 2.21567e+01 2.49163e-01
5.47600e+01 2.21542e+01 2.49158e-01
5.47700e+01 2.21517e+01 2.49152e-01
5.47800e+01 2.21492e+01 2.49147e-01
5.47900e+01 2.21467e+01 2.49142e-01
5.48000e+01 2.21442e+01 2.49137e-01
5.48100e+01 2.21418e+01 2.49133e-01
5.48200e+01 2.21393e+01 2.49129e-01
5.48300e+01 2.21368e+01 2.49124e-01
5.48400e+01 2.21343e+01 2.49120e-01
5.48500e+01 2.21318e+01 2.49117e-01
5.48600e+01 2.21293e+01 2.49113e-01
5.48700e+01 2.21268e+01 2.49110e-01
5.48800e+01 2.21243e+01 2.49107e-01
5.48900e+01 2.21218e+01 2.49104e-01
5.49000e+01 2.21193e+01 2.49102e-01
5.49100e+01 2.21168e+01 2.49099e-01
5.49200e+01 2.21144e+01 2.49097e-01
5.49300e+01 2.21119e+01 2.49095e-01
5.49400e+01 2.21094e+01 2.49093e-01
5.49500e+01 2.21069e+01 2.49092e-01
5.49600e+01 2.21044e+01 2.49090e-01
5.49700e+01 2.21019e+01 2.49089e-01
5.49800e+01 2.20994e+01 2.49088e-01
5.49900e+01 2.20969e+01 2.49088e-01
5.50000e+01 2.20944e+01 2.49087e-01
5.50100e+01 2.20919e+01 2.49087e-01
5.50200e+01 2.20894e+01 2.49087e-01
5.50300e+01 2.20870e+01 2.49087e-01
5.50400e+01 2.20845e+01 2.49088e-01
5.50500e+01 2.20820e+01 2.49088e-01
5.50600e+01 2.20795e+01 2.49089e-01
5.50700e+01 2.20770e+01 2.49090e-01
5.50800e+01 2.20745e+01 2.49091e-01
5.50900e+01 2.20720e+01 2.49093e-01
5.51000e+01 2.20695e+01 2.49095e-01
5.51100e+01 2.20670e+01 2.49097e-01
5.51200e+01 2.20645e+01 2.49099e-01
5.51300e+01 2.20620e+01 2.49101e-01
5.51400e+01 2.20596e+01 2.49104e-01
5.51500e+01 2.20571e+01 2.49106e-01
5.51600e+01 2.20546e+01 2.49109e-01
5.51700e+01 2.20521e+01 2.49113e-01
5.51800e+01 2.20496e+01 2.49116e-01
5.51900e+01 2.20471e+01 2.49120e-01
5.52000e+01 2.20446e+01 2.49124e-01
5.52100e+01 2.20421e+01 2.49128e-01
5.52200e+01 2.20396e+01 2.49132e-01
5.52300e+01 2.20371e+01 2.49137e-01
5.52400e+01 2.20346e+01 2.49141e-01
5.52500e+01 2.20322e+01 2.49146e-01
5.52600e+01 2.20297e+01 2.49152e-01
5.52700e+01 2.20272e+01 2.49157e-01
5.52800e+01 2.20247e+01 2.49163e-01
5.52900e+01 2.20222e+01 2.49168e-01
5.53000e+01 2.20197e+01 2.49174e-01
5.53100e+01 2.20172e+01 2.49181e-01
5.53200e+01 2.20147e+01 2.49187e-01
5.53300e+01 2.20122e+01 2.49194e-01
5.53400e+01 2.20097e+01 2.49201e-01
5.53500e+01 2.20072e+01 2.49208e-01
5.53600e+01 2.20047e+01 2.49215e-01
5.53700e+01 2.20023e+01 2.49223e-01
5.53800e+01 2.19998e+01 2.49230e-01
5.53900e+01 2.19973e+01 2.49238e-01
5.54000e+01 2.19948e+01 2.49247e-01
5.54100e+01 2.19923e+01 2.49255e-01
5.54200e+01 2.19898e+01 2.49264e-01
5.54300e+01 2.19873e+01 2.49273e-01
5.54400e+01 2.19848e+01 2.49282e-01
5.54500e+01 2.19823e+01 2.49291e-01
5.54600e+01 2.19798e+01 2.49300e-01
5.54700e+01 2.19773e+01 2.49310e-01
5.54800e+01 2.19748e+01 2.49320e-01
5.54900e+01 2.19723e+01 2.49330e-01
5.55000e+01 2.19698e+01 2.49341e-01
5.55100e+01 2.19674e+01 2.49351e-01
5.55200e+01 2.19649e+01 2.49361e-01
5.55300e+01 2.19624e+01 2.49371e-01
5.55400e+01 2.19599e+01 2.49381e-01
5.55500e+01 2.19574e+01 2.49391e-01
5.55600e+01 2.19549e+01 2.49400e-01
5.55700e+01 2.19524e+01 2.49410e-01
5.55800e+01 2.19499e+01 2.49419e-01
5.55900e+01 2.19474e+01 2.49428e-01
5.56000e+01 2.19449e+01 2.49437e-01
5.56100e+01 2.19424e+01 2.49445e-01
5.56200e+01 2.19399e+01 2.49454e-01
5.56300e+01 2.19374e+01 2.49462e-01
5.56400e+01 2.19349e+01 2.49470e-01
5.56500e+01 2.19324e+01 2.49478e-01
5.56600e+01 2.19299e+01 2.49486e-01
5.56700e+01 2.19274e+01 2.49494e-01
5.56800e+01 2.19249e+01 2.49501e-01
5.56900e+01 2.19225e+01 2.49509e-01
5.57000e+01 2.19200e+01 2.49516e-01
5.57100e+01 2.19175e+01 2.49523e-01
5.57200e+01 2.19150e+01 2.49530e-01
5.57300e+01 2.19125e+01 2.49536e-01
5.57400e+01 2.19100e+01 2.49543e-01
5.57500e+01 2.19075e+01 2.49549e-01
5.57600e+01 2.19050e+01 2.49555e-01
5.57700e+01 2.19025e+01 2.49561e-01
5.57800e+01 2.19000e+01 2.49567e-01
5.57900e+01 2.18975e+01 2.49572e-01
5.58000e+01 2.18950e+01 2.49578e-01
5.58100e+01 2.18925e+01 2.49583e-01
5.58200e+01 2.18900e+01 2.49588e-01
5.58300e+01 2.18875e+01 2.49593e-01
5.58400e+01 2.18850e+01 2.49597e-01
5.58500e+01 2.18825e+01 2.49602e-01
5.58600e+01 2.18800e+01 2.49606e-01
5.58700e+01 2.18775e+01 2.49611e-01
5.58800e+01 2.18750e+01 2.49615e-01
5.58900e+01 2.18725e+01 2.49618e-01
5.59000e+01 2.18700e+01 2.49622e-01
5.59100e+01 2.18675e+01 2.49626e-01
5.59200e+01 2.18651e+01 2.49629e-01
5.59300e+01 2.18626e+01 2.49632e-01
5.59400e+01 2.18601e+01 2.49635e-01
5.59500e+01 2.18576e+01 2.49638e-01
5.59600e+01 2.18551e+01 2.49641e-01
5.59700e+01 2.18526e+01 2.49643e-01
5.59800e+01 2.18501e+01 2.49645e-01
5.59900e+01 2.18476e+01 2.49647e-01
5.60000e+01 2.18451e+01 2.49649e-01
5.60100e+01 2.18426e+01 2.49651e-01
5.60200e+01 2.18401e+01 2.49653e-01
5.60300e+01 2.18376e+01 2.49654e-01
5.60400e+01 2.18351e+01 2.49655e-01
5.60500e+01 2.18326e+01 2.49657e-01
5.60600e+01 2.18301e+01 2.49657e-01
5.60700e+01 2.18276e+01 2.49658e-01
5.60800e+01 2.18251e+01 2.49659e-01
5.60900e+01 2.18226e+01 2.49659e-01
5.61000e+01 2.18201e+01 2.49659e-01
5.61100e+01 2.18176e+01 2.49660e-01
5.61200e+01 2.18151e+01 2.49659e-01
5.61300e+01 2.18126e+01 2.49659e-01
5.61400e+01 2.18101e+01 2.49659e-01
5.61500e+01 2.18076e+01 2.49658e-01
5.61600e+01 2.18051e+01 2.49657e-01
5.61700e+01 2.18026e+01 2.49656e-01
5.61800e+01 2.18001e+01 2.49655e-01
5.61900e+01 2.17976e+01 2.49654e-01
5.62000e+01 2.17951e+01 2.49652e-01
5.62100e+01 2.17927e+01 2.49651e-01
5.62200e+01 2.17902e+01 2.49649e-01
5.62300e+01 2.17877e+01 2.49647e-01
5.62400e+01 2.17852e+01 2.49645e-01
5.62500e+01 2.17827e+01 2.49642e-01
5.62600e+01 2.17802e+01 2.49640e-01
5.62700e+01 2.17777e+01 2.49637e-01
5.62800e+01 2.17752e+01 2.49634e-01
5.62900e+01 2.17727e+01 2.49631e-01
5.63000e+01 2.17702e+01 2.49628e-01
5.63100e+01 2.17677e+01 2.49625e-01
5.63200e+01 2.17652e+01 2.49621e-01
5.63300e+01 2.17627e+01 2.49617e-01
5.63400e+01 2.17602e+01 2.49613e-01
5.63500e+01 2.17577e+01 2.49609e-01
5.63600e+01 2.17552e+01 2.49605e-01
5.63700e+01 2.17527e+01 2.49601e-01
5.63800e+01 2.17502e+01 2.49596e-01
5.63900e+01 2.17477e+01 2.49591e-01
5.64000e+01 2.17452e+01 2.49586e-01
5.64100e+01 2.17427e+01 2.49581e-01
5.64200e+01 2.17402e+01 2.49576e-01
5.64300e+01 2.17377e+01 2.49571e-01
5.64400e+01 2.17352e+01 2.49565e-01
5.64500e+01 2.17327e+01 2.49559e-01
5.64600e+01 2.17302e+01 2.49553e-01
5.64700e+01 2.17278e+01 2.49547e-01
5.64800e+01 2.17253e+01 2.49541e-01
5.64900e+01 2.17228e+01 2.49534e-01
5.65000e+01 2.17203e+01 2.49528e-01
5.65100e+01 2.17178e+01 2.49521e-01
5.65200e+01 2.17153e+01 2.49515e-01
5.65300e+01 2.17128e+01 2.49508e-01
5.65400e+01 2.17103e+01 2.49502e-01
5.65500e+01 2.17078e+01 2.49496e-01
5.65600e+01 2.17053e+01 2.49490e-01
5.65700e+01 2.17028e+01 2.49485e-01
5.65800e+01 2.17003e+01 2.49479e-01
5.65900e+01 2.16978e+01 2.49474e-01
5.66000e+01 2.16953e+01 2.49469e-01
5.66100e+01 2.16928e+01 2.49464e-01
5.66200e+01 2.16903e+01 2.49459e-01
5.66300e+01 2.16878e+01 2.49455e-01
5.66400e+01 2.16853e+01 2.49450e-01
5.66500e+01 2.16828e+01 2.49446e-01
5.66600e+01 2.16803e+01 2.49442e-01
5.66700e+01 2.16779e+01 2.49438e-01
5.66800e+01 2.16754e+01 2.49434e-01
5.66900e+01 2.16729e+01 2.49431e-01
5.67000e+01 2.16704e+01 2.49427e-01
5.67100e+01 2.16679e+01 2.49424e-01
5.67200e+01 2.16654e+01 2.49421e-01
5.67300e+01 2.16629e+01 2.49418e-01
5.67400e+01 2.16604e+01 2.49416e-01
5.67500e+01 2.16579e+01 2.49413e-01
5.67600e+01 2.16554e+01 2.49411e-01
5.67700e+01 2.16529e+01 2.49409e-01
5.67800e+01 2.16504e+01 2.49407e-01
5.67900e+01 2.16479e+01 2.49405e-01
5.68000e+01 2.16454e+01 2.49403e-01
5.68100e+01 2.16429e+01 2.49402e-01
5.68200e+01 2.16404e+01 2.49400e-01
5.68300e+01 2.16379e+01 2.49399e-01
5.68400e+01 2.16355e+01 2.49398e-01
5.68500e+01 2.16330e+01 2.49397e-01
5.68600e+01 2.16305e+01 2.49397e-01
5.68700e+01 2.16280e+01 2.49396e-01
5.68800e+01 2.16255e+01 2.49396e-01
5.68900e+01 2.16230e+01 2.49396e-01
5.69000e+01 2.16205e+01 2.49396e-01
5.69100e+01 2.16180e+01 2.49396e-01
5.69200e+01 2.16155e+01 2.49397e-01
5.69300e+01 2.16130e+01 2.49397e-01
5.69400e+01 2.16105e+01 2.49398e-01
5.69500e+01 2.16080e+01 2.49399e-01
5.69600e+01 2.16055e+01 2.49400e-01
5.69700e+01 2.16030e+01 2.49401e-01
5.69800e+01 2.16005e+01 2.49403e-01
5.69900e+01 2.15980e+01 2.49404e-01
5.70000e+01 2.15956e+01 2.49406e-01
5.70100e+01 2.15931e+01 2.49408e-01
5.70200e+01 2.15906e+01 2.49410e-01
5.70300e+01 2.15881e+01 2.49412e-01
5.70400e+01 2.15856e+01 2.49415e-01
5.70500e+01 2.15831e+01 2.49418e-01
5.70600e+01 2.15806e+01 2.49420e-01
5.70700e+01 2.15781e+01 2.49423e-01
5.70800e+01 2.15756e+01 2.49427e-01
5.70900e+01 2.15731e+01 2.49430e-01
5.71000e+01 2.15706e+01 2.49433e-01
5.71100e+01 2.15681e+01 2.49437e-01
5.71200e+01 2.15656e+01 2.49441e-01
5.71300e+01 2.15631e+01 2.49445e-01
5.71400e+01 2.15606e+01 2.49449e-01
5.71500e+01 2.15581e+01 2.49454e-01
5.71600e+01 2.15556e+01 2.49458e-01
5.71700e+01 2.15531e+01 2.49463e-01
5.71800e+01 2.15507e+01 2.49468e-01
5.71900e+01 2.15482e+01 2.49473e-01
5.72000e+01 2.15457e+01 2.49478e-01
5.72100e+01 2.15432e+01 2.49483e-01
5.72200e+01 2.15407e+01 2.49489e-01
5.72300e+01 2.15382e+01 2.49495e-01
5.72400e+01 2.15357e+01 2.49501e-01
5.72500e+01 2.15332e+01 2.49507e-01
5.72600e+01 2.15307e+01 2.49513e-01
5.72700e+01 2.15282e+01 2.49519e-01
5.72800e+01 2.15257e+01 2.49526e-01
5.72900e+01 2.15232e+01 2.49533e-01
5.73000e+01 2.15207e+01 2.49540e-01
5.73100e+01 2.15182e+01 2.49547e-01
5.73200e+01 2.15157e+01 2.49554e-01
5.73300e+01 2.15132e+01 2.49562e-01
5.73400e+01 2.15107e+01 2.49569e-01
5.73500e+01 2.15082e+01 2.49577e-01
5.73600e+01 2.15057e+01 2.49585e-01
5.73700e+01 2.15032e+01 2.49593e-01
5.73800e+01 2.15007e+01 2.49602e-01
5.73900e+01 2.14983e+01 2.49610e-01
5.74000e+01 2.14958e+01 2.49619e-01
5.74100e+01 2.14933e+01 2.49628e-01
5.74200e+01 2.14908e+01 2.49637e-01
5.74300e+01 2.14883e+01 2.49646e-01
5.74400e+01 2.14858e+01 2.49655e-01
5.74500e+01 2.14833e+01 2.49665e-01
5.74600e+01 2.14808e+01 2.49674e-01
5.74700e+01 2.14783e+01 2.49684e-01
5.74800e+01 2.14758e+01 2.49694e-01
5.74900e+01 2.14733e+01 2.49705e-01
5.75000e+01 2.14708e+01 2.49715e-01
5.75100e+01 2.14683e+01 2.49725e-01
5.75200e+01 2.14658e+01 2.49736e-01
5.75300e+01 2.14633e+01 2.49745e-01
5.75400e+01 2.14608e+01 2.49755e-01
5.75500e+01 2.14583e+01 2.49765e-01
5.75600e+01 2.14558e+01 2.49774e-01
5.75700e+01 2.14533e+01 2.49783e-01
5.75800e+01 2.14508e+01 2.49792e-01
5.75900e+01 2.14483e+01 2.49801e-01
5.76000e+01 2.14458e+01 2.49809e-01
5.76100e+01 2.14433e+01 2.49817e-01
5.76200e+01 2.14408e+01 2.49825e-01
5.76300e+01 2.14383e+01 2.49833e-01
5.76400e+01 2.14358e+01 2.49841e-01
5.76500e+01 2.14333e+01 2.49848e-01
5.76600e+01 2.14308e+01 2.49855e-01
5.76700e+01 2.14283e+01 2.49862e-01
5.76800e+01 2.14258e+01 2.49869e-01
5.76900e+01 2.14233e+01 2.49875e-01
5.77000e+01 2.14208e+01 2.49881e-01
5.77100e+01 2.14183e+01 2.49887e-01
5.77200e+01 2.14158e+01 2.49893e-01
5.77300e+01 2.14133e+01 2.49899e-01
5.77400e+01 2.14108e+01 2.49904e-01
5.77500e+01 2.14083e+01 2.49909e-01
5.77600e+01 2.14058e+01 2.49914e-01
5.77700e+01 2.14033e+01 2.49919e-01
5.77800e+01 2.14008e+01 2.49924e-01
5.77900e+01 2.13983e+01 2.49928e-01
5.78000e+01 2.13958e+01 2.49932e-01
5.78100e+01 2.13933e+01 2.49936e-01
5.78200e+01 2.13908e+01 2.49940e-01
5.78300e+01 2.13883e+01 2.49943e-01
5.78400e+01 2.13858e+01 2.49946e-01
5.78500e+01 2.13833e+01 2.49949e-01
5.78600e+01 2.13808e+01 2.49952e-01
5.78700e+01 2.13783e+01 2.49955e-01
5.78800e+01 2.13758e+01 2.49957e-01
5.78900e+01 2.13733e+01 2.49959e-01
5.79000e+01 2.13708e+01 2.49961e-01
5.79100e+01 2.13683e+01 2.49963e-01
5.79200e+01 2.13658e+01 2.49964e-01
5.79300e+01 2.13633e+01 2.49965e-01
5.79400e+01 2.13608e+01 2.49967e-01
5.79500e+01 2.13583e+01 2.49967e-01
5.79600e+01 2.13558e+01 2.49968e-01
5.79700e+01 2.13533e+01 2.49968e-01
5.79800e+01 2.13508e+01 2.49969e-01
5.79900e+01 2.13483e+01 2.49969e-01
5.80000e+01 2.13458e+01 2.49968e-01
5.80100e+01 2.13433e+01 2.49968e-01
5.80200e+01 2.13408e+01 2.49967e-01
5.80300e+01 2.13383e+01 2.49966e-01
5.80400e+01 2.13358e+01 2.49965e-01
5.80500e+01 2.13333e+01 2.49964e-01
5.80600e+01 2.13308e+01 2.49962e-01
5.80700e+01 2.13283e+01 2.49961e-01
5.80800e+01 2.13258e+01 2.49959e-01
5.80900e+01 2.13233e+01 2.49956e-01
5.81000e+01 2.13208e+01 2.49954e-01
5.81100e+01 2.13183e+01 2.49951e-01
5.81200e+01 2.13159e+01 2.49949e-01
5.81300e+01 2.13134e+01 2.49945e-01
5.81400e+01 2.13109e+01 2.49942e-01
5.81500e+01 2.13084e+01 2.49939e-01
5.81600e+01 2.13059e+01 2.49935e-01
5.81700e+01 2.13034e+01 2.49931e-01
5.81800e+01 2.13009e+01 2.49927e-01
5.81900e+01 2.12984e+01 2.49923e-01
5.82000e+01 2.12959e+01 2.49918e-01
5.82100e+01 2.12934e+01 2.49913e-01
5.82200e+01 2.12909e+01 2.49908e-01
5.82300e+01 2.12884e+01 2.49903e-01
5.82400e+01 2.12859e+01 2.49898e-01
5.82500e+01 2.12834e+01 2.49892e-01
5.82600e+01 2.12809e+01 2.49886e-01
5.82700e+01 2.12784e+01 2.49880e-01
5.82800e+01 2.12759e+01 2.49874e-01
5.82900e+01 2.12734e+01 2.49867e-01
5.83000e+01 2.12709e+01 2.49860e-01
5.83100e+01 2.12684e+01 2.49853e-01
5.83200e+01 2.12659e+01 2.49846e-01
5.83300e+01 2.12634e+01 2.49839e-01
5.83400e+01 2.12609e+01 2.49831e-01
5.83500e+01 2.12584e+01 2.49823e-01
5.83600e+01 2.12559e+01 2.49815e-01
5.83700e+01 2.12534e+01 2.49807e-01
5.83800e+01 2.12509e+01 2.49799e-01
5.83900e+01 2.12484e+01 2.49790e-01
5.84000e+01 2.12459e+01 2.49781e-01
5.84100e+01 2.12434e+01 2.49772e-01
5.84200e+01 2.12409e+01 2.49763e-01
5.84300e+01 2.12384e+01 2.49753e-01
5.84400e+01 2.12359e+01 2.49743e-01
5.84500e+01 2.12334e+01 2.49733e-01
5.84600e+01 2.12309e+01 2.49723e-01
5.84700e+01 2.12284e+01 2.49713e-01
5.84800e+01 2.12259e+01 2.49702e-01
5.84900e+01 2.12234e+01 2.49691e-01
5.85000e+01 2.12209e+01 2.49680e-01
5.85100e+01 2.12184e+01 2.49669e-01
5.85200e+01 2.12159e+01 2.49658e-01
5.85300e+01 2.12134e+01 2.49647e-01
5.85400e+01 2.12109e+01 2.49637e-01
5.85500e+01 2.12084e+01 2.49627e-01
5.85600e+01 2.12059e+01 2.49617e-01
5.85700e+01 2.12034e+01 2.49607e-01
5.85800e+01 2.12009e+01 2.49597e-01
5.85900e+01 2.11984e+01 2.49588e-01
5.86000e+01 2.11959e+01 2.49579e-01
5.86100e+01 2.11935e+01 2.49570e-01
5.86200e+01 2.11910e+01 2.49561e-01
5.86300e+01 2.11885e+01 2.49553e-01
5.86400e+01 2.11860e+01 2.49544e-01
5.86500e+01 2.11835e+01 2.49536e-01
5.86600e+01 2.11810e+01 2.49529e-01
5.86700e+01 2.11785e+01 2.49521e-01
5.86800e+01 2.11760e+01 2.49513e-01
5.86900e+01 2.11735e+01 2.49506e-01
5.87000e+01 2.11710e+01 2.49499e-01
5.87100e+01 2.11685e+01 2.49492e-01
5.87200e+01 2.11660e+01 2.49486e-01
5.87300e+01 2.11635e+01 2.49480e-01
5.87400e+01 2.11610e+01 2.49473e-01
5.87500e+01 2.11585e+01 2.49467e-01
5.87600e+01 2.11560e+01 2.49462e-01
5.87700e+01 2.11535e+01 2.49456e-01
5.87800e+01 2.11510e+01 2.49451e-01
5.87900e+01 2.11485e+01 2.49446e-01
5.88000e+01 2.11460e+01 2.49441e-01
5.88100e+01 2.11436e+01 2.49436e-01
5.88200e+01 2.11411e+01 2.49432e-01
5.88300e+01 2.11386e+01 2.49428e-01
5.88400e+01 2.11361e+01 2.49424e-01
5.88500e+01 2.11336e+01 2.49420e-01
5.88600e+01 2.11311e+01 2.49416e-01
5.88700e+01 2.11286e+01 2.49413e-01
5.88800e+01 2.11261e+01 2.49410e-01
5.88900e+01 2.11236e+01 2.49407e-01
5.89000e+01 2.11211e+01 2.49404e-01
5.89100e+01 2.11186e+01 2.49402e-01
5.89200e+01 2.11161e+01 2.49399e-01
5.89300e+01 2.11136e+01 2.49397e-01
5.89400e+01 2.11111e+01 2.49396e-01
5.89500e+01 2.11086e+01 2.49394e-01
5.89600e+01 2.11061e+01 2.49392e-01
5.89700e+01 2.11036e+01 2.49391e-01
5.89800e+01 2.11012e+01 2.49390e-01
5.89900e+01 2.10987e+01 2.49390e-01
5.90000e+01 2.10962e+01 2.49389e-01
5.90100e+01 2.10937e+01 2.49389e-01
5.90200e+01 2.10912e+01 2.49388e-01
5.90300e+01 2.10887e+01 2.49389e-01
5.90400e+01 2.10862e+01 2.49389e-01
5.90500e+01 2.10837e+01 2.49389e-01
5.90600e+01 2.10812e+01 2.49390e-01
5.90700e+01 2.10787e+01 2.49391e-01
5.90800e+01 2.10762e+01 2.49392e-01
5.90900e+01 2.10737e+01 2.49393e-01
5.91000e+01 2.10712e+01 2.49395e-01
5.91100e+01 2.10687e+01 2.49397e-01
5.91200e+01 2.10662e+01 2.49399e-01
5.91300e+01 2.10637e+01 2.49401e-01
5.91400e+01 2.10613e+01 2.49404e-01
5.91500e+01 2.10588e+01 2.49406e-01
5.91600e+01 2.10563e+01 2.49409e-01
5.91700e+01 2.10538e+01 2.49412e-01
5.91800e+01 2.10513e+01 2.49415e-01
5.91900e+01 2.10488e+01 2.49419e-01
5.92000e+01 2.10463e+01 2.49423e-01
5.92100e+01 2.10438e+01 2.49427e-01
5.92200e+01 2.10413e+01 2.49431e-01
5.92300e+01 2.10388e+01 2.49435e-01
5.92400e+01 2.10363e+01 2.49440e-01
5.92500e+01 2.10338e+01 2.49444e-01
5.92600e+01 2.10313e+01 2.49449e-01
5.92700e+01 2.10288e+01 2.49455e-01
5.92800e+01 2.10263e+01 2.49460e-01
5.92900e+01 2.10238e+01 2.49466e-01
5.93000e+01 2.10213e+01 2.49472e-01
5.93100e+01 2.10188e+01 2.49478e-01
5.93200e+01 2.10164e+01 2.49484e-01
5.93300e+01 2.10139e+01 2.49491e-01
5.93400e+01 2.10114e+01 2.49497e-01
5.93500e+01 2.10089e+01 2.49504e-01
5.93600e+01 2.10064e+01 2.49511e-01
5.93700e+01 2.10039e+01 2.49519e-01
5.93800e+01 2.10014e+01 2.49526e-01
5.93900e+01 2.09989e+01 2.49534e-01
5.94000e+01 2.09964e+01 2.49542e-01
5.94100e+01 2.09939e+01 2.49550e-01
5.94200e+01 2.09914e+01 2.49559e-01
5.94300e+01 2.09889e+01 2.49567e-01
5.94400e+01 2.09864e+01 2.49576e-01
5.94500e+01 2.09839e+01 2.49585e-01
5.94600e+01 2.09814e+01 2.49595e-01
5.94700e+01 2.09789e+01 2.49604e-01
5.94800e+01 2.09764e+01 2.49614e-01
5.94900e+01 2.09739e+01 2.49624e-01
5.95000e+01 2.09714e+01 2.49634e-01
5.95100e+01 2.09689e+01 2.49644e-01
5.95200e+01 2.09664e+01 2.49654e-01
5.95300e+01 2.09639e+01 2.49664e-01
5.95400e+01 2.09614e+01 2.49674e-01
5.95500e+01 2.09589e+01 2.49683e-01
5.95600e+01 2.09565e+01 2.49693e-01
5.95700e+01 2.09540e+01 2.49702e-01
5.95800e+01 2.09515e+01 2.49711e-01
5.95900e+01 2.09490e+01 2.49720e-01
5.96000e+01 2.09465e+01 2.49729e-01
5.96100e+01 2.09440e+01 2.49737e-01
5.96200e+01 2.09415e+01 2.49746e-01
5.96300e+01 2.09390e+01 2.49754e-01
5.96400e+01 2.09365e+01 2.49762e-01
5.96500e+01 2.09340e+01 2.49770e-01
5.96600e+01 2.09315e+01 2.49778e-01
5.96700e+01 2.09290e+01 2.49785e-01
5.96800e+01 2.09265e+01 2.49793e-01
5.96900e+01 2.09240e+01 2.49800e-01
5.97000e+01 2.09215e+01 2.49807e-01
5.97100e+01 2.09190e+01 2.49814e-01
5.97200e+01 2.09165e+01 2.49821e-01
5.97300e+01 2.09140e+01 2.49828e-01
5.97400e+01 2.09115e+01 2.49834e-01
5.97500e+01 2.09090e+01 2.49840e-01
5.97600e+01 2.09065e+01 2.49846e-01
5.97700e+01 2.09040e+01 2.49852e-01
5.97800e+01 2.09015e+01 2.49858e-01
5.97900e+01 2.08990e+01 2.49864e-01
5.98000e+01 2.08965e+01 2.49869e-01
5.98100e+01 2.08940e+01 2.49875e-01
5.98200e+01 2.08915e+01 2.49880e-01
5.98300e+01 2.08890e+01 2.49885e-01
5.98400e+01 2.08865e+01 2.49890e-01
5.98500e+01 2.08840e+01 2.49895e-01
5.98600e+01 2.08815e+01 2.49899e-01
5.98700e+01 2.08790e+01 2.49904e-01
5.98800e+01 2.08765e+01 2.49908e-01
5.98900e+01 2.08740e+01 2.49912e-01
5.99000e+01 2.08715e+01 2.49916e-01
5.99100e+01 2.08690e+01 2.49919e-01
5.99200e+01 2.08665e+01 2.49923e-01
5.99300e+01 2.08640e+01 2.49926e-01
5.99400e+01 2.08615e+01 2.49930e-01
5.99500e+01 2.08590e+01 2.49933e-01
5.99600e+01 2.08565e+01 2.49936e-01
5.99700e+01 2.08540e+01 2.49938e-01
5.99800e+01 2.08515e+01 2.49941e-01
5.99900e+01 2.08490e+01 2.49943e-01
6.00000e+01 2.08465e+01 2.49946e-01
6.00100e+01 2.08440e+01 2.49948e-01
6.00200e+01 2.08415e+01 2.49950e-01
6.00300e+01 2.08390e+01 2.49952e-01
6.00400e+01 2.08365e+01 2.49953e-01
6.00500e+01 2.08340e+01 2.49955e-01
6.00600e+01 2.08315e+01 2.49956e-01
6.00700e+01 2.08290e+01 2.49957e-01
6.00800e+01 2.08265e+01 2.49958e-01
6.00900e+01 2.08240e+01 2.49959e-01
6.01000e+01 2.08215e+01 2.49960e-01
6.01100e+01 2.08190e+01 2.49960e-01
6.01200e+01 2.08165e+01 2.49961e-01
6.01300e+01 2.08140e+01 2.49961e-01
6.01400e+01 2.08115e+01 2.49961e-01
6.01500e+01 2.08090e+01 2.49961e-01
6.01600e+01 2.08065e+01 2.49960e-01
6.01700e+01 2.08040e+01 2.49960e-01
6.01800e+01 2.08015e+01 2.49959e-01
6.01900e+01 2.07990e+01 2.49958e-01
6.02000e+01 2.07965e+01 2.49958e-01
6.02100e+01 2.07940e+01 2.49956e-01
6.02200e+01 2.07915e+01 2.49955e-01
6.02300e+01 2.07890e+01 2.49954e-01
6.02400e+01 2.07865e+01 2.49952e-01
6.02500e+01 2.07840e+01 2.49950e-01
6.02600e+01 2.07815e+01 2.49948e-01
6.02700e+01 2.07790e+01 2.49946e-01
6.02800e+01 2.07765e+01 2.49944e-01
6.02900e+01 2.07740e+01 2.49942e-01
6.03000e+01 2.07715e+01 2.49939e-01
6.03100e+01 2.07690e+01 2.49937e-01
6.03200e+01 2.07665e+01 2.49934e-01
6.03300e+01 2.07640e+01 2.49931e-01
6.03400e+01 2.07615e+01 2.49927e-01
6.03500e+01 2.07590e+01 2.49924e-01
6.03600e+01 2.07565e+01 2.49921e-01
6.03700e+01 2.07540e+01 2.49917e-01
6.03800e+01 2.07515e+01 2.49913e-01
6.03900e+01 2.07490e+01 2.49909e-01
6.04000e+01 2.07465e+01 2.49905e-01
6.04100e+01 2.07440e+01 2.49900e-01
6.04200e+01 2.07415e+01 2.49896e-01
6.04300e+01 2.07390e+01 2.49891e-01
6.04400e+01 2.07365e+01 2.49887e-01
6.04500e+01 2.07340e+01 2.49882e-01
6.04600e+01 2.07315e+01 2.49876e-01
6.04700e+01 2.07290e+01 2.49871e-01
6.04800e+01 2.07266e+01 2.49866e-01
6.04900e+01 2.07241e+01 2.49860e-01
6.05000e+01 2.07216e+01 2.49854e-01
6.05100e+01 2.07191e+01 2.49848e-01
6.05200e+01 2.07166e+01 2.49843e-01
6.05300e+01 2.07141e+01 2.49837e-01
6.05400e+01 2.07116e+01 2.49831e-01
6.05500e+01 2.07091e+01 2.49826e-01
6.05600e+01 2.07066e+01 2.49820e-01
6.05700e+01 2.07041e+01 2.49815e-01
6.05800e+01 2.07016e+01 2.49810e-01
6.05900e+01 2.06991e+01 2.49804e-01
6.06000e+01 2.06966e+01 2.49799e-01
6.06100e+01 2.06941e+01 2.49794e-01
6.06200e+01 2.06916e+01 2.49789e-01
6.06300e+01 2.06891e+01 2.49784e-01
6.06400e+01 2.06866e+01 2.49779e-01
6.06500e+01 2.06841e+01 2.49774e-01
6.06600e+01 2.06816e+01 2.49770e-01
6.06700e+01 2.06791e+01 2.49765e-01
6.06800e+01 2.06766e+01 2.49760e-01
6.06900e+01 2.06741e+01 2.49756e-01
6.07000e+01 2.06716e+01 2.49751e-01
6.07100e+01 2.06691e+01 2.49747e-01
6.07200e+01 2.06666e+01 2.49742e-01
6.07300e+01 2.06641e+01 2.49738e-01
6.07400e+01 2.06616e+01 2.49734e-01
6.07500e+01 2.06591e+01 2.49730e-01
6.07600e+01 2.06566e+01 2.49726e-01
6.07700e+01 2.06541e+01 2.49722e-01
6.07800e+01 2.06516e+01 2.49718e-01
6.07900e+01 2.06491e+01 2.49714e-01
6.08000e+01 2.06466e+01 2.49710e-01
6.08100e+01 2.06441e+01 2.49706e-01
6.08200e+01 2.06416e+01 2.49703e-01
6.08300e+01 2.06391e+01 2.49699e-01
6.08400e+01 2.06366e+01 2.49696e-01
6.08500e+01 2.06341e+01 2.49692e-01
6.08600e+01 2.06316e+01 2.49689e-01
6.08700e+01 2.06291e+01 2.49686e-01
6.08800e+01 2.06266e+01 2.49682e-01
6.08900e+01 2.06241e+01 2.49679e-01
6.09000e+01 2.06217e+01 2.49676e-01
6.09100e+01 2.06192e+01 2.49673e-01
6.09200e+01 2.06167e+01 2.49670e-01
6.09300e+01 2.06142e+01 2.49667e-01
6.09400e+01 2.06117e+01 2.49665e-01
6.09500e+01 2.06092e+01 2.49662e-01
6.09600e+01 2.06067e+01 2.49659e-01
6.09700e+01 2.06042e+01 2.49657e-01
6.09800e+01 2.06017e+01 2.49654e-01
6.09900e+01 2.05992e+01 2.49652e-01
6.10000e+01 2.05967e+01 2.49649e-01
6.10100e+01 2.05942e+01 2.49647e-01
6.10200e+01 2.05917e+01 2.49645e-01
6.10300e+01 2.05892e+01 2.49643e-01
6.10400e+01 2.05867e+01 2.49641e-01
6.10500e+01 2.05842e+01 2.49639e-01
6.10600e+01 2.05817e+01 2.49637e-01
6.10700e+01 2.05792e+01 2.49635e-01
6.10800e+01 2.05767e+01 2.49633e-01
6.10900e+01 2.05742e+01 2.49631e-01
6.11000e+01 2.05717e+01 2.49630e-01
6.11100e+01 2.05692e+01 2.49628e-01
6.11200e+01 2.05667e+01 2.49627e-01
6.11300e+01 2.05642e+01 2.49625e-01
6.11400e+01 2.05617e+01 2.49624e-01
6.11500e+01 2.05592e+01 2.49622e-01
6.11600e+01 2.05567e+01 2.49621e-01
6.11700e+01 2.05542e+01 2.49620e-01
6.11800e+01 2.05518e+01 2.49619e-01
6.11900e+01 2.05493e+01 2.49618e-01
6.12000e+01 2.05468e+01 2.49617e-01
6.12100e+01 2.05443e+01 2.49616e-01
6.12200e+01 2.05418e+01 2.49615e-01
6.12300e+01 2.05393e+01 2.49614e-01
6.12400e+01 2.05368e+01 2.49614e-01
6.12500e+01 2.05343e+01 2.49613e-01
6.12600e+01 2.05318e+01 2.49613e-01
6.12700e+01 2.05293e+01 2.49612e-01
6.12800e+01 2.05268e+01 2.49612e-01
6.12900e+01 2.05243e+01 2.49612e-01
6.13000e+01 2.05218e+01 2.49611e-01
6.13100e+01 2.05193e+01 2.49611e-01
6.13200e+01 2.05168e+01 2.49611e-01
6.13300e+01 2.05143e+01 2.49611e-01
6.13400e+01 2.05118e+01 2.49611e-01
6.13500e+01 2.05093e+01 2.49611e-01
6.13600e+01 2.05068e+01 2.49611e-01
6.13700e+01 2.05043e+01 2.49611e-01
6.13800e+01 2.05018e+01 2.49612e-01
6.13900e+01 2.04993e+01 2.49612e-01
6.14000e+01 2.04968e+01 2.49613e-01
6.14100e+01 2.04943e+01 2.49613e-01
6.14200e+01 2.04918e+01 2.49614e-01
6.14300e+01 2.04893e+01 2.49614e-01
6.14400e+01 2.04869e+01 2.49615e-01
6.14500e+01 2.04844e+01 2.49616e-01
6.14600e+01 2.04819e+01 2.49617e-01
6.14700e+01 2.04794e+01 2.49618e-01
6.14800e+01 2.04769e+01 2.49619e-01
6.14900e+01 2.04744e+01 2.49620e-01
6.15000e+01 2.04719e+01 2.49621e-01
6.15100e+01 2.04694e+01 2.49622e-01
6.15200e+01 2.04669e+01 2.49624e-01
6.15300e+01 2.04644e+01 2.49625e-01
6.15400e+01 2.04619e+01 2.49626e-01
6.15500e+01 2.04594e+01 2.49628e-01
6.15600e+01 2.04569e+01 2.49629e-01
6.15700e+01 2.04544e+01 2.49631e-01
6.15800e+01 2.04519e+01 2.49633e-01
6.15900e+01 2.04494e+01 2.49634e-01
6.16000e+01 2.04469e+01 2.49636e-01
6.16100e+01 2.04444e+01 2.49638e-01
6.16200e+01 2.04419e+01 2.49640e-01
6.16300e+01 2.04394e+01 2.49642e-01
6.16400e+01 2.04369e+01 2.49644e-01
6.16500e+01 2.04344e+01 2.49646e-01
6.16600e+01 2.04319e+01 2.49648e-01
6.16700e+01 2.04294e+01 2.49650e-01
6.16800e+01 2.04269e+01 2.49652e-01
6.16900e+01 2.04244e+01 2.49655e-01
6.17000e+01 2.04219e+01 2.49657e-01
6.17100e+01 2.04195e+01 2.49659e-01
6.17200e+01 2.04170e+01 2.49662e-01
6.17300e+01 2.04145e+01 2.49664e-01
6.17400e+01 2.04120e+01 2.49667e-01
6.17500e+01 2.04095e+01 2.49669e-01
6.17600e+01 2.04070e+01 2.49672e-01
6.17700e+01 2.04045e+01 2.49675e-01
6.17800e+01 2.04020e+01 2.49678e-01
6.17900e+01 2.03995e+01 2.49681e-01
6.18000e+01 2.03970e+01 2.49684e-01
6.18100e+01 2.03945e+01 2.49687e-01
6.18200e+01 2.03920e+01 2.49690e-01
6.18300e+01 2.03895e+01 2.49693e-01
6.18400e+01 2.03870e+01 2.49696e-01
6.18500e+01 2.03845e+01 2.49699e-01
6.18600e+01 2.03820e+01 2.49702e-01
6.18700e+01 2.03795e+01 2.49706e-01
6.18800e+01 2.03770e+01 2.49709e-01
6.18900e+01 2.03745e+01 2.49713e-01
6.19000e+01 2.03720e+01 2.49716e-01
6.19100e+01 2.03695e+01 2.49720e-01
6.19200e+01 2.03670e+01 2.49723e-01
6.19300e+01 2.03645e+01 2.49727e-01
6.19400e+01 2.03620e+01 2.49731e-01
6.19500e+01 2.03595e+01 2.49735e-01
6.19600e+01 2.03570e+01 2.49739e-01
6.19700e+01 2.03545e+01 2.49742e-01
6.19800e+01 2.03520e+01 2.49746e-01
6.19900e+01 2.03495e+01 2.49751e-01
6.20000e+01 2.03470e+01 2.49755e-01
6.20100e+01 2.03445e+01 2.49759e-01
6.20200e+01 2.03420e+01 2.49763e-01
6.20300e+01 2.03395e+01 2.49767e-01
6.20400e+01 2.03370e+01 2.49772e-01
6.20500e+01 2.03345e+01 2.49776e-01
6.20600e+01 2.03321e+01 2.49781e-01
6.20700e+01 2.03296e+01 2.49785e-01
6.20800e+01 2.03271e+01 2.49790e-01
6.20900e+01 2.03246e+01 2.49794e-01
6.21000e+01 2.03221e+01 2.49799e-01
6.21100e+01 2.03196e+01 2.49804e-01
6.21200e+01 2.03171e+01 2.49809e-01
6.21300e+01 2.03146e+01 2.49813e-01
6.21400e+01 2.03121e+01 2.49818e-01
6.21500e+01 2.03096e+01 2.49823e-01
6.21600e+01 2.03071e+01 2.49828e-01
6.21700e+01 2.03046e+01 2.49834e-01
6.21800e+01 2.03021e+01 2.49839e-01
6.21900e+01 2.02996e+01 2.49844e-01
6.22000e+01 2.02971e+01 2.49849e-01
6.22100e+01 2.02946e+01 2.49855e-01
6.22200e+01 2.02921e+01 2.49860e-01
6.22300e+01 2.02896e+01 2.49865e-01
6.22400e+01 2.02871e+01 2.49871e-01
6.22500e+01 2.02846e+01 2.49877e-01
6.22600e+01 2.02821e+01 2.49882e-01
6.22700e+01 2.02796e+01 2.49888e-01
6.22800e+01 2.02771e+01 2.49894e-01
6.22900e+01 2.02746e+01 2.49899e-01
6.23000e+01 2.02721e+01 2.49905e-01
6.23100e+01 2.02696e+01 2.49911e-01
6.23200e+01 2.02671e+01 2.49917e-01
6.23300e+01 2.02646e+01 2.49923e-01
6.23400e+01 2.02621e+01 2.49929e-01
6.23500e+01 2.02596e+01 2.49936e-01
6.23600e+01 2.02571e+01 2.49942e-01
6.23700e+01 2.02546e+01 2.49948e-01
6.23800e+01 2.02521e+01 2.49955e-01
6.23900e+01 2.02496e+01 2.49961e-01
6.24000e+01 2.02471e+01 2.49967e-01
6.24100e+01 2.02446e+01 2.49974e-01
6.24200e+01 2.02421e+01 2.49981e-01
6.24300e+01 2.02396e+01 2.49987e-01
6.24400e+01 2.02371e+01 2.49994e-01
6.24500e+01 2.02346e+01 2.50001e-01
6.24600e+01 2.02321e+01 2.50007e-01
6.24700e+01 2.02296e+01 2.50014e-01
6.24800e+01 2.02271e+01 2.50021e-01
6.24900e+01 2.02246e+01 2.50028e-01
6.25000e+01 2.02221e+01 2.50035e-01
6.25100e+01 2.02196e+01 2.50042e-01
6.25200e+01 2.02171e+01 2.50049e-01
6.25300e+01 2.02146e+01 2.50056e-01
6.25400e+01 2.02121e+01 2.50062e-01
6.25500e+01 2.02096e+01 2.50068e-01
6.25600e+01 2.02071e+01 2.50074e-01
6.25700e+01 2.02046e+01 2.50080e-01
6.25800e+01 2.02021e+01 2.50086e-01
6.25900e+01 2.01996e+01 2.50092e-01
6.26000e+01 2.01971e+01 2.50097e-01
6.26100e+01 2.01946e+01 2.50102e-01
6.26200e+01 2.01921e+01 2.50107e-01
6.26300e+01 2.01896e+01 2.50112e-01
6.26400e+01 2.01871e+01 2.50116e-01
6.26500e+01 2.01846e+01 2.50121e-01
6.26600e+01 2.01821e+01 2.50125e-01
6.26700e+01 2.01796e+01 2.50129e-01
6.26800e+01 2.01771e+01 2.50133e-01
6.26900e+01 2.01746e+01 2.50136e-01
6.27000e+01 2.01721e+01 2.50140e-01
6.27100e+01 2.01696e+01 2.50143e-01
6.27200e+01 2.01671e+01 2.50146e-01
6.27300e+01 2.01646e+01 2.50149e-01
6.27400e+01 2.01621e+01 2.50152e-01
6.27500e+01 2.01596e+01 2.50154e-01
6.27600e+01 2.01571e+01 2.50157e-01
6.27700e+01 2.01546e+01 2.50159e-01
6.27800e+01 2.01521e+01 2.50161e-01
6.27900e+01 2.01496e+01 2.50163e-01
6.28000e+01 2.01471e+01 2.50164e-01
6.28100e+01 2.01446e+01 2.50166e-01
6.28200e+01 2.01421e+01 2.50167e-01
6.28300e+01 2.01396e+01 2.50168e-01
6.28400e+01 2.01371e+01 2.50169e-01
6.28500e+01 2.01346e+01 2.50169e-01
6.28600e+01 2.01321e+01 2.50170e-01
6.28700e+01 2.01296e+01 2.50170e-01
6.28800e+01 2.01270e+01 2.50170e-01
6.28900e+01 2.01245e+01 2.50170e-01
6.29000e+01 2.01220e+01 2.50170e-01
6.29100e+01 2.01195e+01 2.50169e-01
6.29200e+01 2.01170e+01 2.50169e-01
6.29300e+01 2.01145e+01 2.50168e-01
6.29400e+01 2.01120e+01 2.50167e-01
6.29500e+01 2.01095e+01 2.50166e-01
6.29600e+01 2.01070e+01 2.50164e-01
6.29700e+01 2.01045e+01 2.50163e-01
6.29800e+01 2.01020e+01 2.50161e-01
6.29900e+01 2.00995e+01 2.50159e-01
6.30000e+01 2.00970e+01 2.50157e-01
6.30100e+01 2.00945e+01 2.50155e-01
6.30200e+01 2.00920e+01 2.50152e-01
6.30300e+01 2.00895e+01 2.50150e-01
6.30400e+01 2.00870e+01 2.50147e-01
6.30500e+01 2.00845e+01 2.50144e-01
6.30600e+01 2.00820e+01 2.50140e-01
6.30700e+01 2.00795e+01 2.50137e-01
6.30800e+01 2.00770e+01 2.50133e-01
6.30900e+01 2.00745e+01 2.50130e-01
6.31000e+01 2.00720e+01 2.50126e-01
6.31100e+01 2.00695e+01 2.50121e-01
6.31200e+01 2.00670e+01 2.50117e-01
6.31300e+01 2.00645e+01 2.50112e-01
6.31400e+01 2.00620e+01 2.50108e-01
6.31500e+01 2.00595e+01 2.50103e-01
6.31600e+01 2.00570e+01 2.50098e-01
6.31700e+01 2.00545e+01 2.50092e-01
6.31800e+01 2.00520e+01 2.50087e-01
6.31900e+01 2.00495e+01 2.50081e-01
6.32000e+01 2.00470e+01 2.50075e-01
6.32100e+01 2.00445e+01 2.50069e-01
6.32200e+01 2.00420e+01 2.50063e-01
6.32300e+01 2.00395e+01 2.50057e-01
6.32400e+01 2.00370e+01 2.50050e-01
6.32500e+01 2.00345e+01 2.50043e-01
6.32600e+01 2.00320e+01 2.50036e-01
6.32700e+01 2.00295e+01 2.50029e-01
6.32800e+01 2.00270e+01 2.50022e-01
6.32900e+01 2.00245e+01 2.50014e-01
6.33000e+01 2.00220e+01 2.50007e-01
6.33100e+01 2.00195e+01 2.49999e-01
6.33200e+01 2.00170e+01 2.49991e-01
6.33300e+01 2.00145e+01 2.49983e-01
6.33400e+01 2.00120e+01 2.49974e-01
6.33500e+01 2.00095e+01 2.49965e-01
6.33600e+01 2.00070e+01 2.49957e-01
6.33700e+01 2.00045e+01 2.49948e-01
6.33800e+01 2.00020e+01 2.49938e-01
6.33900e+01 1.99995e+01 2.49929e-01
6.34000e+01 1.99970e+01 2.49919e-01
6.34100e+01 1.99945e+01 2.49910e-01
6.34200e+01 1.99920e+01 2.49900e-01
6.34300e+01 1.99895e+01 2.49890e-01
6.34400e+01 1.99870e+01 2.49879e-01
6.34500e+01 1.99845e+01 2.49869e-01
6.34600e+01 1.99820e+01 2.49858e-01
6.34700e+01 1.99795e+01 2.49847e-01
6.34800e+01 1.99770e+01 2.49836e-01
6.34900e+01 1.99745e+01 2.49825e-01
6.35000e+01 1.99720e+01 2.49814e-01
6.35100e+01 1.99695e+01 2.49802e-01
6.35200e+01 1.99670e+01 2.49791e-01
6.35300e+01 1.99645e+01 2.49780e-01
6.35400e+01 1.99620e+01 2.49770e-01
6.35500e+01 1.99595e+01 2.49759e-01
6.35600e+01 1.99570e+01 2.49749e-01
6.35700e+01 1.99545e+01 2.49739e-01
6.35800e+01 1.99520e+01 2.49730e-01
6.35900e+01 1.99495e+01 2.49721e-01
6.36000e+01 1.99470e+01 2.49712e-01
6.36100e+01 1.99445e+01 2.49703e-01
6.36200e+01 1.99420e+01 2.49694e-01
6.36300e+01 1.99395e+01 2.49686e-01
6.36400e+01 1.99371e+01 2.49678e-01
6.36500e+01 1.99346e+01 2.49671e-01
6.36600e+01 1.99321e+01 2.49663e-01
6.36700e+01 1.99296e+01 2.49656e-01
6.36800e+01 1.99271e+01 2.49649e-01
6.36900e+01 1.99246e+01 2.49643e-01
6.37000e+01 1.99221e+01 2.49636e-01
6.37100e+01 1.99196e+01 2.49630e-01
6.37200e+01 1.99171e+01 2.49624e-01
6.37300e+01 1.99146e+01 2.49619e-01
6.37400e+01 1.99121e+01 2.49614e-01
6.37500e+01 1.99096e+01 2.49608e-01
6.37600e+01 1.99071e+01 2.49604e-01
6.37700e+01 1.99046e+01 2.49599e-01
6.37800e+01 1.99021e+01 2.49595e-01
6.37900e+01 1.98996e+01 2.49591e-01
6.38000e+01 1.98971e+01 2.49587e-01
6.38100e+01 1.98946e+01 2.49584e-01
6.38200e+01 1.98921e+01 2.49581e-01
6.38300e+01 1.98896e+01 2.49578e-01
6.38400e+01 1.98871e+01 2.49575e-01
6.38500e+01 1.98846e+01 2.49573e-01
6.38600e+01 1.98821e+01 2.49571e-01
6.38700e+01 1.98796e+01 2.49569e-01
6.38800e+01 1.98771e+01 2.49567e-01
6.38900e+01 1.98747e+01 2.49566e-01
6.39000e+01 1.98722e+01 2.49565e-01
6.39100e+01 1.98697e+01 2.49564e-01
6.39200e+01 1.98672e+01 2.49564e-01
6.39300e+01 1.98647e+01 2.49564e-01
6.39400e+01 1.98622e+01 2.49564e-01
6.39500e+01 1.98597e+01 2.49564e-01
6.39600e+01 1.98572e+01 2.49564e-01
6.39700e+01 1.98547e+01 2.49565e-01
6.39800e+01 1.98522e+01 2.49566e-01
6.39900e+01 1.98497e+01 2.49568e-01
6.40000e+01 1.98472e+01 2.49569e-01
6.40100e+01 1.98447e+01 2.49571e-01
6.40200e+01 1.98422e+01 2.49573e-01
6.40300e+01 1.98397e+01 2.49576e-01
6.40400e+01 1.98372e+01 2.49578e-01
6.40500e+01 1.98347e+01 2.49581e-01
6.40600e+01 1.98322e+01 2.49585e-01
6.40700e+01 1.98297e+01 2.49588e-01
6.40800e+01 1.98272e+01 2.49592e-01
6.40900e+01 1.98247e+01 2.49596e-01
6.41000e+01 1.98222e+01 2.49600e-01
6.41100e+01 1.98197e+01 2.49605e-01
6.41200e+01 1.98172e+01 2.49609e-01
6.41300e+01 1.98148e+01 2.49614e-01
6.41400e+01 1.98123e+01 2.49620e-01
6.41500e+01 1.98098e+01 2.49625e-01
6.41600e+01 1.98073e+01 2.49631e-01
6.41700e+01 1.98048e+01 2.49637e-01
6.41800e+01 1.98023e+01 2.49644e-01
6.41900e+01 1.97998e+01 2.49650e-01
6.42000e+01 1.97973e+01 2.49657e-01
6.42100e+01 1.97948e+01 2.49664e-01
6.42200e+01 1.97923e+01 2.49672e-01
6.42300e+01 1.97898e+01 2.49680e-01
6.42400e+01 1.97873e+01 2.49688e-01
6.42500e+01 1.97848e+01 2.49696e-01
6.42600e+01 1.97823e+01 2.49704e-01
6.42700e+01 1.97798e+01 2.49713e-01
6.42800e+01 1.97773e+01 2.49722e-01
6.42900e+01 1.97748e+01 2.49732e-01
6.43000e+01 1.97723e+01 2.49741e-01
6.43100e+01 1.97698e+01 2.49751e-01
6.43200e+01 1.97673e+01 2.49761e-01
6.43300e+01 1.97648e+01 2.49771e-01
6.43400e+01 1.97623e+01 2.49782e-01
6.43500e+01 1.97598e+01 2.49793e-01
6.43600e+01 1.97573e+01 2.49804e-01
6.43700e+01 1.97548e+01 2.49816e-01
6.43800e+01 1.97523e+01 2.49827e-01
6.43900e+01 1.97498e+01 2.49839e-01
6.44000e+01 1.97473e+01 2.49851e-01
6.44100e+01 1.97448e+01 2.49864e-01
6.44200e+01 1.97423e+01 2.49877e-01
6.44300e+01 1.97398e+01 2.49890e-01
6.44400e+01 1.97373e+01 2.49903e-01
6.44500e+01 1.97348e+01 2.49917e-01
6.44600e+01 1.97323e+01 2.49930e-01
6.44700e+01 1.97298e+01 2.49945e-01
6.44800e+01 1.97273e+01 2.49959e-01
6.44900e+01 1.97248e+01 2.49974e-01
6.45000e+01 1.97223e+01 2.49988e-01
6.45100e+01 1.97198e+01 2.50003e-01
6.45200e+01 1.97173e+01 2.50018e-01
6.45300e+01 1.97148e+01 2.50032e-01
6.45400e+01 1.97123e+01 2.50046e-01
6.45500e+01 1.97098e+01 2.50060e-01
6.45600e+01 1.97073e+01 2.50074e-01
6.45700e+01 1.97048e+01 2.50087e-01
6.45800e+01 1.97023e+01 2.50100e-01
6.45900e+01 1.96998e+01 2.50112e-01
6.46000e+01 1.96973e+01 2.50125e-01
6.46100e+01 1.96948e+01 2.50137e-01
6.46200e+01 1.96923e+01 2.50149e-01
6.46300e+01 1.96898e+01 2.50160e-01
6.46400e+01 1.96873e+01 2.50172e-01
6.46500e+01 1.96848e+01 2.50183e-01
6.46600e+01 1.96823e+01 2.50193e-01
6.46700e+01 1.96798e+01 2.50204e-01
6.46800e+01 1.96773e+01 2.50214e-01
6.46900e+01 1.96748e+01 2.50224e-01
6.47000e+01 1.96723e+01 2.50234e-01
6.47100e+01 1.96698e+01 2.50243e-01
6.47200e+01 1.96673e+01 2.50252e-01
6.47300e+01 1.96648e+01 2.50261e-01
6.47400e+01 1.96623e+01 2.50269e-01
6.47500e+01 1.96598e+01 2.50278e-01
6.47600e+01 1.96573e+01 2.50286e-01
6.47700e+01 1.96548e+01 2.50293e-01
6.47800e+01 1.96523e+01 2.50301e-01
6.47900e+01 1.96498e+01 2.50308e-01
6.48000e+01 1.96473e+01 2.50315e-01
6.48100e+01 1.96448e+01 2.50322e-01
6.48200e+01 1.96423e+01 2.50328e-01
6.48300e+01 1.96398e+01 2.50334e-01
6.48400e+01 1.96373e+01 2.50340e-01
6.48500e+01 1.96348e+01 2.50345e-01
6.48600e+01 1.96323e+01 2.50351e-01
6.48700e+01 1.96298e+01 2.50355e-01
6.48800e+01 1.96273e+01 2.50360e-01
6.48900e+01 1.96248e+01 2.50365e-01
6.49000e+01 1.96223e+01 2.50369e-01
6.49100e+01 1.96197e+01 2.50373e-01
6.49200e+01 1.96172e+01 2.50376e-01
6.49300e+01 1.96147e+01 2.50379e-01
6.49400e+01 1.96122e+01 2.50383e-01
6.49500e+01 1.96097e+01 2.50385e-01
6.49600e+01 1.96072e+01 2.50388e-01
6.49700e+01 1.96047e+01 2.50390e-01
6.49800e+01 1.96022e+01 2.50392e-01
6.49900e+01 1.95997e+01 2.50394e-01
6.50000e+01 1.95972e+01 2.50395e-01
6.50100e+01 1.95947e+01 2.50396e-01
6.50200e+01 1.95922e+01 2.50397e-01
6.50300e+01 1.95897e+01 2.50397e-01
6.50400e+01 1.95872e+01 2.50398e-01
6.50500e+01 1.95847e+01 2.50398e-01
6.50600e+01 1.95822e+01 2.50397e-01
6.50700e+01 1.95797e+01 2.50397e-01
6.50800e+01 1.95772e+01 2.50396e-01
6.50900e+01 1.95747e+01 2.50395e-01
6.51000e+01 1.95722e+01 2.50394e-01
6.51100e+01 1.95697e+01 2.50392e-01
6.51200e+01 1.95672e+01 2.50390e-01
6.51300e+01 1.95647e+01 2.50388e-01
6.51400e+01 1.95622e+01 2.50385e-01
6.51500e+01 1.95597e+01 2.50383e-01
6.51600e+01 1.95571e+01 2.50380e-01
6.51700e+01 1.95546e+01 2.50376e-01
6.51800e+01 1.95521e+01 2.50373e-01
6.51900e+01 1.95496e+01 2.50369e-01
6.52000e+01 1.95471e+01 2.50365e-01
6.52100e+01 1.95446e+01 2.50360e-01
6.52200e+01 1.95421e+01 2.50356e-01
6.52300e+01 1.95396e+01 2.50351e-01
6.52400e+01 1.95371e+01 2.50346e-01
6.52500e+01 1.95346e+01 2.50340e-01
6.52600e+01 1.95321e+01 2.50334e-01
6.52700e+01 1.95296e+01 2.50328e-01
6.52800e+01 1.95271e+01 2.50322e-01
6.52900e+01 1.95246e+01 2.50315e-01
6.53000e+01 1.95221e+01 2.50308e-01
6.53100e+01 1.95196e+01 2.50301e-01
6.53200e+01 1.95171e+01 2.50294e-01
6.53300e+01 1.95146e+01 2.50286e-01
6.53400e+01 1.95121e+01 2.50278e-01
6.53500e+01 1.95096e+01 2.50270e-01
6.53600e+01 1.95071e+01 2.50261e-01
6.53700e+01 1.95046e+01 2.50253e-01
6.53800e+01 1.95021e+01 2.50244e-01
6.53900e+01 1.94996e+01 2.50234e-01
6.54000e+01 1.94971e+01 2.50225e-01
6.54100e+01 1.94946e+01 2.50215e-01
6.54200e+01 1.94921e+01 2.50204e-01
6.54300e+01 1.94896e+01 2.50194e-01
6.54400e+01 1.94871e+01 2.50183e-01
6.54500e+01 1.94846e+01 2.50172e-01
6.54600e+01 1.94821e+01 2.50161e-01
6.54700e+01 1.94796e+01 2.50149e-01
6.54800e+01 1.94771e+01 2.50138e-01
6.54900e+01 1.94746e+01 2.50125e-01
6.55000e+01 1.94721e+01 2.50113e-01
6.55100e+01 1.94696e+01 2.50101e-01
6.55200e+01 1.94671e+01 2.50088e-01
6.55300e+01 1.94646e+01 2.50077e-01
6.55400e+01 1.94621e+01 2.50065e-01
6.55500e+01 1.94596e+01 2.50053e-01
6.55600e+01 1.94571e+01 2.50042e-01
6.55700e+01 1.94546e+01 2.50031e-01
6.55800e+01 1.94521e+01 2.50020e-01
6.55900e+01 1.94496e+01 2.50010e-01
6.56000e+01 1.94471e+01 2.50000e-01
6.56100e+01 1.94446e+01 2.49990e-01
6.56200e+01 1.94421e+01 2.49980e-01
6.56300e+01 1.94396e+01 2.49970e-01
6.56400e+01 1.94371e+01 2.49961e-01
6.56500e+01 1.94346e+01 2.49952e-01
6.56600e+01 1.94321e+01 2.49943e-01
6.56700e+01 1.94296e+01 2.49934e-01
6.56800e+01 1.94271e+01 2.49926e-01
6.56900e+01 1.94246e+01 2.49918e-01
6.57000e+01 1.94221e+01 2.49910e-01
6.57100e+01 1.94196e+01 2.49902e-01
6.57200e+01 1.94171e+01 2.49895e-01
6.57300e+01 1.94146e+01 2.49888e-01
6.57400e+01 1.94121e+01 2.49881e-01
6.57500e+01 1.94096e+01 2.49874e-01
6.57600e+01 1.94071e+01 2.49867e-01
6.57700e+01 1.94046e+01 2.49861e-01
6.57800e+01 1.94021e+01 2.49855e-01
6.57900e+01 1.93996e+01 2.49849e-01
6.58000e+01 1.93971e+01 2.49844e-01
6.58100e+01 1.93946e+01 2.49838e-01
6.58200e+01 1.93921e+01 2.49833e-01
6.58300e+01 1.93896e+01 2.49828e-01
6.58400e+01 1.93871e+01 2.49824e-01
6.58500e+01 1.93846e+01 2.49819e-01
6.58600e+01 1.93821e+01 2.49815e-01
6.58700e+01 1.93796e+01 2.49811e-01
6.58800e+01 1.93771e+01 2.49808e-01
6.58900e+01 1.93746e+01 2.49804e-01
6.59000e+01 1.93721e+01 2.49801e-01
6.59100e+01 1.93696e+01 2.49798e-01
6.59200e+01 1.93671e+01 2.49795e-01
6.59300e+01 1.93646e+01 2.49793e-01
6.59400e+01 1.93621e+01 2.49791e-01
6.59500e+01 1.93596e+01 2.49789e-01
6.59600e+01 1.93571e+01 2.49787e-01
6.59700e+01 1.93546e+01 2.49785e-01
6.59800e+01 1.93521e+01 2.49784e-01
6.59900e+01 1.93496e+01 2.49783e-01
6.60000e+01 1.93471e+01 2.49782e-01
6.60100e+01 1.93446e+01 2.49782e-01
6.60200e+01 1.93421e+01 2.49781e-01
6.60300e+01 1.93396e+01 2.49781e-01
6.60400e+01 1.93371e+01 2.49781e-01
6.60500e+01 1.93346e+01 2.49782e-01
6.60600e+01 1.93321e+01 2.49782e-01
6.60700e+01 1.93296e+01 2.49783e-01
6.60800e+01 1.93271e+01 2.49784e-01
6.60900e+01 1.93246e+01 2.49785e-01
6.61000e+01 1.93221e+01 2.49787e-01
6.61100e+01 1.93196e+01 2.49789e-01
6.61200e+01 1.93171e+01 2.49791e-01
6.61300e+01 1.93146e+01 2.49793e-01
6.61400e+01 1.93121e+01 2.49795e-01
6.61500e+01 1.93096e+01 2.49798e-01
6.61600e+01 1.93071e+01 2.49801e-01
6.61700e+01 1.93046e+01 2.49804e-01
6.61800e+01 1.93021e+01 2.49808e-01
6.61900e+01 1.92996e+01 2.49811e-01
6.62000e+01 1.92971e+01 2.49815e-01
6.62100e+01 1.92947e+01 2.49819e-01
6.62200e+01 1.92922e+01 2.49824e-01
6.62300e+01 1.92897e+01 2.49828e-01
6.62400e+01 1.92872e+01 2.49833e-01
6.62500e+01 1.92847e+01 2.49838e-01
6.62600e+01 1.92822e+01 2.49844e-01
6.62700e+01 1.92797e+01 2.49849e-01
6.62800e+01 1.92772e+01 2.49855e-01
6.62900e+01 1.92747e+01 2.49861e-01
6.63000e+01 1.92722e+01 2.49867e-01
6.63100e+01 1.92697e+01 2.49874e-01
6.63200e+01 1.92672e+01 2.49880e-01
6.63300e+01 1.92647e+01 2.49887e-01
6.63400e+01 1.92622e+01 2.49895e-01
6.63500e+01 1.92597e+01 2.49902e-01
6.63600e+01 1.92572e+01 2.49910e-01
6.63700e+01 1.92547e+01 2.49918e-01
6.63800e+01 1.92522e+01 2.49926e-01
6.63900e+01 1.92497e+01 2.49934e-01
6.64000e+01 1.92472e+01 2.49943e-01
6.64100e+01 1.92447e+01 2.49952e-01
6.64200e+01 1.92422e+01 2.49961e-01
6.64300e+01 1.92397e+01 2.49970e-01
6.64400e+01 1.92372e+01 2.49980e-01
6.64500e+01 1.92347e+01 2.49989e-01
6.64600e+01 1.92322e+01 2.49999e-01
6.64700e+01 1.92297e+01 2.50010e-01
6.64800e+01 1.92272e+01 2.50020e-01
6.64900e+01 1.92247e+01 2.50031e-01
6.65000e+01 1.92222e+01 2.50042e-01
6.65100e+01 1.92197e+01 2.50053e-01
6.65200e+01 1.92172e+01 2.50064e-01
6.65300e+01 1.92147e+01 2.50074e-01
6.65400e+01 1.92122e+01 2.50085e-01
6.65500e+01 1.92097e+01 2.50095e-01
6.65600e+01 1.92072e+01 2.50105e-01
6.65700e+01 1.92047e+01 2.50115e-01
6.65800e+01 1.92022e+01 2.50125e-01
6.65900e+01 1.91997e+01 2.50134e-01
6.66000e+01 1.91972e+01 2.50143e-01
6.66100e+01 1.91947e+01 2.50153e-01
6.66200e+01 1.91922e+01 2.50162e-01
6.66300e+01 1.91897e+01 2.50170e-01
6.66400e+01 1.91872e+01 2.50179e-01
6.66500e+01 1.91847e+01 2.50187e-01
6.66600e+01 1.91822e+01 2.50195e-01
6.66700e+01 1.91797e+01 2.50203e-01
6.66800e+01 1.91772e+01 2.50211e-01
6.66900e+01 1.91747e+01 2.50219e-01
6.67000e+01 1.91721e+01 2.50226e-01
6.67100e+01 1.91696e+01 2.50233e-01
6.67200e+01 1.91671e+01 2.50240e-01
6.67300e+01 1.91646e+01 2.50247e-01
6.67400e+01 1.91621e+01 2.50254e-01
6.67500e+01 1.91596e+01 2.50260e-01
6.67600e+01 1.91571e+01 2.50266e-01
6.67700e+01 1.91546e+01 2.50273e-01
6.67800e+01 1.91521e+01 2.50278e-01
6.67900e+01 1.91496e+01 2.50284e-01
6.68000e+01 1.91471e+01 2.50290e-01
6.68100e+01 1.91446e+01 2.50295e-01
6.68200e+01 1.91421e+01 2.50300e-01
6.68300e+01 1.91396e+01 2.50305e-01
6.68400e+01 1.91371e+01 2.50310e-01
6.68500e+01 1.91346e+01 2.50314e-01
6.68600e+01 1.91321e+01 2.50319e-01
6.68700e+01 1.91296e+01 2.50323e-01
6.68800e+01 1.91271e+01 2.50327e-01
6.68900e+01 1.91246e+01 2.50331e-01
6.69000e+01 1.91221e+01 2.50334e-01
6.69100e+01 1.91196e+01 2.50338e-01
6.69200e+01 1.91171e+01 2.50341e-01
6.69300e+01 1.91146e+01 2.50344e-01
6.69400e+01 1.91121e+01 2.50347e-01
6.69500e+01 1.91096e+01 2.50350e-01
6.69600e+01 1.91071e+01 2.50352e-01
6.69700e+01 1.91046e+01 2.50354e-01
6.69800e+01 1.91021e+01 2.50356e-01
6.69900e+01 1.90996e+01 2.50358e-01
6.70000e+01 1.90971e+01 2.50360e-01
6.70100e+01 1.90946e+01 2.50362e-01
6.70200e+01 1.90920e+01 2.50363e-01
6.70300e+01 1.90895e+01 2.50364e-01
6.70400e+01 1.90870e+01 2.50365e-01
6.70500e+01 1.90845e+01 2.50366e-01
6.70600e+01 1.90820e+01 2.50366e-01
6.70700e+01 1.90795e+01 2.50367e-01
6.70800e+01 1.90770e+01 2.50367e-01
6.70900e+01 1.90745e+01 2.50367e-01
6.71000e+01 1.90720e+01 2.50367e-01
6.71100e+01 1.90695e+01 2.50366e-01
6.71200e+01 1.90670e+01 2.50366e-01
6.71300e+01 1.90645e+01 2.50365e-01
6.71400e+01 1.90620e+01 2.50364e-01
6.71500e+01 1.90595e+01 2.50363e-01
6.71600e+01 1.90570e+01 2.50362e-01
6.71700e+01 1.90545e+01 2.50360e-01
6.71800e+01 1.90520e+01 2.50359e-01
6.71900e+01 1.90495e+01 2.50357e-01
6.72000e+01 1.90470e+01 2.50355e-01
6.72100e+01 1.90445e+01 2.50352e-01
6.72200e+01 1.90420e+01 2.50350e-01
6.72300e+01 1.90395e+01 2.50347e-01
6.72400e+01 1.90370e+01 2.50344e-01
6.72500e+01 1.90345e+01 2.50341e-01
6.72600e+01 1.90320e+01 2.50338e-01
6.72700e+01 1.90295e+01 2.50335e-01
6.72800e+01 1.90270e+01 2.50331e-01
6.72900e+01 1.90245e+01 2.50327e-01
6.73000e+01 1.90219e+01 2.50323e-01
6.73100e+01 1.90194e+01 2.50319e-01
6.73200e+01 1.90169e+01 2.50315e-01
6.73300e+01 1.90144e+01 2.50310e-01
6.73400e+01 1.90119e+01 2.50306e-01
6.73500e+01 1.90094e+01 2.50301e-01
6.73600e+01 1.90069e+01 2.50296e-01
6.73700e+01 1.90044e+01 2.50290e-01
6.73800e+01 1.90019e+01 2.50285e-01
6.73900e+01 1.89994e+01 2.50279e-01
6.74000e+01 1.89969e+01 2.50273e-01
6.74100e+01 1.89944e+01 2.50267e-01
6.74200e+01 1.89919e+01 2.50261e-01
6.74300e+01 1.89894e+01 2.50255e-01
6.74400e+01 1.89869e+01 2.50248e-01
6.74500e+01 1.89844e+01 2.50241e-01
6.74600e+01 1.89819e+01 2.50234e-01
6.74700e+01 1.89794e+01 2.50227e-01
6.74800e+01 1.89769e+01 2.50220e-01
6.74900e+01 1.89744e+01 2.50212e-01
6.75000e+01 1.89719e+01 2.50204e-01
6.75100e+01 1.89694e+01 2.50197e-01
6.75200e+01 1.89669e+01 2.50189e-01
6.75300e+01 1.89644e+01 2.50182e-01
6.75400e+01 1.89619e+01 2.50174e-01
6.75500e+01 1.89594e+01 2.50167e-01
6.75600e+01 1.89569e+01 2.50160e-01
6.75700e+01 1.89544e+01 2.50153e-01
6.75800e+01 1.89519e+01 2.50147e-01
6.75900e+01 1.89494e+01 2.50140e-01
6.76000e+01 1.89469e+01 2.50134e-01
6.76100e+01 1.89444e+01 2.50128e-01
6.76200e+01 1.89419e+01 2.50122e-01
6.76300e+01 1.89394e+01 2.50116e-01
6.76400e+01 1.89369e+01 2.50110e-01
6.76500e+01 1.89344e+01 2.50105e-01
6.76600e+01 1.89319e+01 2.50099e-01
6.76700e+01 1.89294e+01 2.50094e-01
6.76800e+01 1.89269e+01 2.50089e-01
6.76900e+01 1.89244e+01 2.50084e-01
6.77000e+01 1.89219e+01 2.50080e-01
6.77100e+01 1.89194e+01 2.50075e-01
6.77200e+01 1.89169e+01 2.50071e-01
6.77300e+01 1.89144e+01 2.50067e-01
6.77400e+01 1.89119e+01 2.50062e-01
6.77500e+01 1.89094e+01 2.50059e-01
6.77600e+01 1.89069e+01 2.50055e-01
6.77700e+01 1.89044e+01 2.50051e-01
6.77800e+01 1.89019e+01 2.50048e-01
6.77900e+01 1.88994e+01 2.50045e-01
6.78000e+01 1.88969e+01 2.50042e-01
6.78100e+01 1.88944e+01 2.50039e-01
6.78200e+01 1.88919e+01 2.50036e-01
6.78300e+01 1.88894e+01 2.50033e-01
6.78400e+01 1.88869e+01 2.50031e-01
6.78500e+01 1.88844e+01 2.50029e-01
6.78600e+01 1.88819e+01 2.50027e-01
6.78700e+01 1.88794e+01 2.50025e-01
6.78800e+01 1.88769e+01 2.50023e-01
6.78900e+01 1.88744e+01 2.50021e-01
6.79000e+01 1.88719e+01 2.50020e-01
6.79100e+01 1.88694e+01 2.50018e-01
6.79200e+01 1.88669e+01 2.50017e-01
6.79300e+01 1.88644e+01 2.50016e-01
6.79400e+01 1.88619e+01 2.50016e-01
6.79500e+01 1.88594e+01 2.50015e-01
6.79600e+01 1.88569e+01 2.50014e-01
6.79700e+01 1.88544e+01 2.50014e-01
6.79800e+01 1.88519e+01 2.50014e-01
6.79900e+01 1.88494e+01 2.50014e-01
6.80000e+01 1.88469e+01 2.50014e-01
6.80100e+01 1.88444e+01 2.50014e-01
6.80200e+01 1.88419e+01 2.50015e-01
6.80300e+01 1.88394e+01 2.50016e-01
6.80400e+01 1.88369e+01 2.50016e-01
6.80500e+01 1.88344e+01 2.50017e-01
6.80600e+01 1.88319e+01 2.50018e-01
6.80700e+01 1.88294e+01 2.50020e-01
6.80800e+01 1.88269e+01 2.50021e-01
6.80900e+01 1.88244e+01 2.50023e-01
6.81000e+01 1.88219e+01 2.50025e-01
6.81100e+01 1.88194e+01 2.50027e-01
6.81200e+01 1.88169e+01 2.50029e-01
6.81300e+01 1.88144e+01 2.50031e-01
6.81400e+01 1.88119e+01 2.50033e-01
6.81500e+01 1.88094e+01 2.50036e-01
6.81600e+01 1.88069e+01 2.50039e-01
6.81700e+01 1.88044e+01 2.50042e-01
6.81800e+01 1.88019e+01 2.50045e-01
6.81900e+01 1.87994e+01 2.50048e-01
6.82000e+01 1.87969e+01 2.50051e-01
6.82100e+01 1.87944e+01 2.50055e-01
6.82200e+01 1.87919e+01 2.50059e-01
6.82300e+01 1.87893e+01 2.50063e-01
6.82400e+01 1.87868e+01 2.50067e-01
6.82500e+01 1.87843e+01 2.50071e-01
6.82600e+01 1.87818e+01 2.50075e-01
6.82700e+01 1.87793e+01 2.50080e-01
6.82800e+01 1.87768e+01 2.50084e-01
6.82900e+01 1.87743e+01 2.50089e-01
6.83000e+01 1.87718e+01 2.50094e-01
6.83100e+01 1.87693e+01 2.50099e-01
6.83200e+01 1.87668e+01 2.50105e-01
6.83300e+01 1.87643e+01 2.50110e-01
6.83400e+01 1.87618e+01 2.50116e-01
6.83500e+01 1.87593e+01 2.50122e-01
6.83600e+01 1.87568e+01 2.50128e-01
6.83700e+01 1.87543e+01 2.50134e-01
6.83800e+01 1.87518e+01 2.50140e-01
6.83900e+01 1.87493e+01 2.50147e-01
6.84000e+01 1.87468e+01 2.50153e-01
6.84100e+01 1.87443e+01 2.50160e-01
6.84200e+01 1.87418e+01 2.50167e-01
6.84300e+01 1.87393e+01 2.50174e-01
6.84400e+01 1.87368e+01 2.50182e-01
6.84500e+01 1.87343e+01 2.50189e-01
6.84600e+01 1.87318e+01 2.50197e-01
6.84700e+01 1.87293e+01 2.50204e-01
6.84800e+01 1.87268e+01 2.50212e-01
6.84900e+01 1.87243e+01 2.50220e-01
6.85000e+01 1.87218e+01 2.50229e-01
6.85100e+01 1.87193e+01 2.50237e-01
6.85200e+01 1.87168e+01 2.50245e-01
6.85300e+01 1.87143e+01 2.50253e-01
6.85400e+01 1.87118e+01 2.50261e-01
6.85500e+01 1.87093e+01 2.50269e-01
6.85600e+01 1.87068e+01 2.50277e-01
6.85700e+01 1.87043e+01 2.50285e-01
6.85800e+01 1.87018e+01 2.50292e-01
6.85900e+01 1.86993e+01 2.50300e-01
6.86000e+01 1.86968e+01 2.50307e-01
6.86100e+01 1.86943e+01 2.50314e-01
6.86200e+01 1.86918e+01 2.50322e-01
6.86300e+01 1.86893e+01 2.50329e-01
6.86400e+01 1.86868e+01 2.50336e-01
6.86500e+01 1.86843e+01 2.50343e-01
6.86600e+01 1.86818e+01 2.50350e-01
6.86700e+01 1.86793e+01 2.50356e-01
6.86800e+01 1.86768e+01 2.50363e-01
6.86900e+01 1.86743e+01 2.50369e-01
6.87000e+01 1.86718e+01 2.50376e-01
6.87100e+01 1.86692e+01 2.50382e-01
6.87200e+01 1.86667e+01 2.50388e-01
6.87300e+01 1.86642e+01 2.50395e-01
6.87400e+01 1.86617e+01 2.50401e-01
6.87500e+01 1.86592e+01 2.50407e-01
6.87600e+01 1.86567e+01 2.50412e-01
6.87700e+01 1.86542e+01 2.50418e-01
6.87800e+01 1.86517e+01 2.50424e-01
6.87900e+01 1.86492e+01 2.50429e-01
6.88000e+01 1.86467e+01 2.50435e-01
6.88100e+01 1.86442e+01 2.50440e-01
6.88200e+01 1.86417e+01 2.50445e-01
6.88300e+01 1.86392e+01 2.50450e-01
6.88400e+01 1.86367e+01 2.50456e-01
6.88500e+01 1.86342e+01 2.50460e-01
6.88600e+01 1.86317e+01 2.50465e-01
6.88700e+01 1.86292e+01 2.50470e-01
6.88800e+01 1.86267e+01 2.50475e-01
6.88900e+01 1.86242e+01 2.50479e-01
6.89000e+01 1.86217e+01 2.50484e-01
6.89100e+01 1.86192e+01 2.50488e-01
6.89200e+01 1.86167e+01 2.50492e-01
6.89300e+01 1.86142e+01 2.50497e-01
6.89400e+01 1.86116e+01 2.50501e-01
6.89500e+01 1.86091e+01 2.50505e-01
6.89600e+01 1.86066e+01 2.50508e-01
6.89700e+01 1.86041e+01 2.50512e-01
6.89800e+01 1.86016e+01 2.50516e-01
6.89900e+01 1.85991e+01 2.50520e-01
6.90000e+01 1.85966e+01 2.50523e-01
6.90100e+01 1.85941e+01 2.50526e-01
6.90200e+01 1.85916e+01 2.50530e-01
6.90300e+01 1.85891e+01 2.50533e-01
6.90400e+01 1.85866e+01 2.50536e-01
6.90500e+01 1.85841e+01 2.50539e-01
6.90600e+01 1.85816e+01 2.50542e-01
6.90700e+01 1.85791e+01 2.50545e-01
6.90800e+01 1.85766e+01 2.50547e-01
6.90900e+01 1.85741e+01 2.50550e-01
6.91000e+01 1.85716e+01 2.50552e-01
6.91100e+01 1.85691e+01 2.50555e-01
6.91200e+01 1.85666e+01 2.50557e-01
6.91300e+01 1.85640e+01 2.50559e-01
6.91400e+01 1.85615e+01 2.50561e-01
6.91500e+01 1.85590e+01 2.50563e-01
6.91600e+01 1.85565e+01 2.50565e-01
6.91700e+01 1.85540e+01 2.50567e-01
6.91800e+01 1.85515e+01 2.50569e-01
6.91900e+01 1.85490e+01 2.50570e-01
6.92000e+01 1.85465e+01 2.50572e-01
6.92100e+01 1.85440e+01 2.50573e-01
6.92200e+01 1.85415e+01 2.50575e-01
6.92300e+01 1.85390e+01 2.50576e-01
6.92400e+01 1.85365e+01 2.50577e-01
6.92500e+01 1.85340e+01 2.50578e-01
6.92600e+01 1.85315e+01 2.50579e-01
6.92700e+01 1.85290e+01 2.50580e-01
6.92800e+01 1.85265e+01 2.50581e-01
6.92900e+01 1.85240e+01 2.50581e-01
6.93000e+01 1.85214e+01 2.50582e-01
6.93100e+01 1.85189e+01 2.50582e-01
6.93200e+01 1.85164e+01 2.50583e-01
6.93300e+01 1.85139e+01 2.50583e-01
6.93400e+01 1.85114e+01 2.50583e-01
6.93500e+01 1.85089e+01 2.50583e-01
6.93600e+01 1.85064e+01 2.50583e-01
6.93700e+01 1.85039e+01 2.50583e-01
6.93800e+01 1.85014e+01 2.50583e-01
6.93900e+01 1.84989e+01 2.50582e-01
6.94000e+01 1.84964e+01 2.50582e-01
6.94100e+01 1.84939e+01 2.50581e-01
6.94200e+01 1.84914e+01 2.50581e-01
6.94300e+01 1.84889e+01 2.50580e-01
6.94400e+01 1.84864e+01 2.50579e-01
6.94500e+01 1.84839e+01 2.50578e-01
6.94600e+01 1.84814e+01 2.50577e-01
6.94700e+01 1.84788e+01 2.50576e-01
6.94800e+01 1.84763e+01 2.50575e-01
6.94900e+01 1.84738e+01 2.50573e-01
6.95000e+01 1.84713e+01 2.50572e-01
6.95100e+01 1.84688e+01 2.50570e-01
6.95200e+01 1.84663e+01 2.50569e-01
6.95300e+01 1.84638e+01 2.50567e-01
6.95400e+01 1.84613e+01 2.50566e-01
6.95500e+01 1.84588e+01 2.50564e-01
6.95600e+01 1.84563e+01 2.50563e-01
6.95700e+01 1.84538e+01 2.50561e-01
6.95800e+01 1.84513e+01 2.50560e-01
6.95900e+01 1.84488e+01 2.50558e-01
6.96000e+01 1.84463e+01 2.50557e-01
6.96100e+01 1.84438e+01 2.50555e-01
6.96200e+01 1.84413e+01 2.50554e-01
6.96300e+01 1.84388e+01 2.50552e-01
6.96400e+01 1.84363e+01 2.50550e-01
6.96500e+01 1.84337e+01 2.50549e-01
6.96600e+01 1.84312e+01 2.50547e-01
6.96700e+01 1.84287e+01 2.50545e-01
6.96800e+01 1.84262e+01 2.50544e-01
6.96900e+01 1.84237e+01 2.50542e-01
6.97000e+01 1.84212e+01 2.50541e-01
6.97100e+01 1.84187e+01 2.50539e-01
6.97200e+01 1.84162e+01 2.50537e-01
6.97300e+01 1.84137e+01 2.50536e-01
6.97400e+01 1.84112e+01 2.50534e-01
6.97500e+01 1.84087e+01 2.50532e-01
6.97600e+01 1.84062e+01 2.50530e-01
6.97700e+01 1.84037e+01 2.50529e-01
6.97800e+01 1.84012e+01 2.50527e-01
6.97900e+01 1.83987e+01 2.50525e-01
6.98000e+01 1.83962e+01 2.50523e-01
6.98100e+01 1.83937e+01 2.50522e-01
6.98200e+01 1.83912e+01 2.50520e-01
6.98300e+01 1.83887e+01 2.50518e-01
6.98400e+01 1.83861e+01 2.50516e-01
6.98500e+01 1.83836e+01 2.50515e-01
6.98600e+01 1.83811e+01 2.50513e-01
6.98700e+01 1.83786e+01 2.50511e-01
6.98800e+01 1.83761e+01 2.50509e-01
6.98900e+01 1.83736e+01 2.50507e-01
6.99000e+01 1.83711e+01 2.50505e-01
6.99100e+01 1.83686e+01 2.50504e-01
6.99200e+01 1.83661e+01 2.50502e-01
6.99300e+01 1.83636e+01 2.50500e-01
6.99400e+01 1.83611e+01 2.50498e-01
6.99500e+01 1.83586e+01 2.50496e-01
6.99600e+01 1.83561e+01 2.50494e-01
6.99700e+01 1.83536e+01 2.50492e-01
6.99800e+01 1.83511e+01 2.50490e-01
6.99900e+01 1.83486e+01 2.50488e-01
7.00000e+01 1.83461e+01 2.50487e-01
7.00100e+01 1.83436e+01 2.50485e-01
7.00200e+01 1.83411e+01 2.50483e-01
7.00300e+01 1.83386e+01 2.50481e-01
7.00400e+01 1.83360e+01 2.50479e-01
7.00500e+01 1.83335e+01 2.50477e-01
7.00600e+01 1.83310e+01 2.50475e-01
7.00700e+01 1.83285e+01 2.50473e-01
7.00800e+01 1.83260e+01 2.50471e-01
7.00900e+01 1.83235e+01 2.50469e-01
7.01000e+01 1.83210e+01 2.50467e-01
7.01100e+01 1.83185e+01 2.50465e-01
7.01200e+01 1.83160e+01 2.50463e-01
7.01300e+01 1.83135e+01 2.50461e-01
7.01400e+01 1.83110e+01 2.50458e-01
7.01500e+01 1.83085e+01 2.50456e-01
7.01600e+01 1.83060e+01 2.50454e-01
7.01700e+01 1.83035e+01 2.50452e-01
7.01800e+01 1.83010e+01 2.50450e-01
7.01900e+01 1.82985e+01 2.50448e-01
7.02000e+01 1.82960e+01 2.50446e-01
7.02100e+01 1.82935e+01 2.50444e-01
7.02200e+01 1.82910e+01 2.50442e-01
7.02300e+01 1.82885e+01 2.50439e-01
7.02400e+01 1.82860e+01 2.50437e-01
7.02500e+01 1.82835e+01 2.50435e-01
7.02600e+01 1.82809e+01 2.50433e-01
7.02700e+01 1.82784e+01 2.50431e-01
7.02800e+01 1.82759e+01 2.50429e-01
7.02900e+01 1.82734e+01 2.50426e-01
7.03000e+01 1.82709e+01 2.50424e-01
7.03100e+01 1.82684e+01 2.50422e-01
7.03200e+01 1.82659e+01 2.50420e-01
7.03300e+01 1.82634e+01 2.50417e-01
7.03400e+01 1.82609e+01 2.50415e-01
7.03500e+01 1.82584e+01 2.50413e-01
7.03600e+01 1.82559e+01 2.50411e-01
7.03700e+01 1.82534e+01 2.50408e-01
7.03800e+01 1.82509e+01 2.50406e-01
7.03900e+01 1.82484e+01 2.50404e-01
7.04000e+01 1.82459e+01 2.50402e-01
7.04100e+01 1.82434e+01 2.50399e-01
7.04200e+01 1.82409e+01 2.50397e-01
7.04300e+01 1.82384e+01 2.50395e-01
7.04400e+01 1.82359e+01 2.50392e-01
7.04500e+01 1.82334e+01 2.50390e-01
7.04600e+01 1.82309e+01 2.50388e-01
7.04700e+01 1.82284e+01 2.50385e-01
7.04800e+01 1.82259e+01 2.50383e-01
7.04900e+01 1.82234e+01 2.50380e-01
7.05000e+01 1.82208e+01 2.50378e-01
7.05100e+01 1.82183e+01 2.50376e-01
7.05200e+01 1.82158e+01 2.50373e-01
7.05300e+01 1.82133e+01 2.50371e-01
7.05400e+01 1.82108e+01 2.50369e-01
7.05500e+01 1.82083e+01 2.50367e-01
7.05600e+01 1.82058e+01 2.50365e-01
7.05700e+01 1.82033e+01 2.50363e-01
7.05800e+01 1.82008e+01 2.50361e-01
7.05900e+01 1.81983e+01 2.50359e-01
7.06000e+01 1.81958e+01 2.50358e-01
7.06100e+01 1.81933e+01 2.50356e-01
7.06200e+01 1.81908e+01 2.50355e-01
7.06300e+01 1.81883e+01 2.50353e-01
7.06400e+01 1.81858e+01 2.50352e-01
7.06500e+01 1.81833e+01 2.50350e-01
7.06600e+01 1.81808e+01 2.50349e-01
7.06700e+01 1.81783e+01 2.50348e-01
7.06800e+01 1.81758e+01 2.50347e-01
7.06900e+01 1.81733e+01 2.50346e-01
7.07000e+01 1.81708e+01 2.50345e-01
7.07100e+01 1.81683e+01 2.50344e-01
7.07200e+01 1.81658e+01 2.50343e-01
7.07300e+01 1.81633e+01 2.50343e-01
7.07400e+01 1.81608e+01 2.50342e-01
7.07500e+01 1.81583e+01 2.50341e-01
7.07600e+01 1.81558e+01 2.50341e-01
7.07700e+01 1.81533e+01 2.50341e-01
7.07800e+01 1.81507e+01 2.50340e-01
7.07900e+01 1.81482e+01 2.50340e-01
7.08000e+01 1.81457e+01 2.50340e-01
7.08100e+01 1.81432e+01 2.50340e-01
7.08200e+01 1.81407e+01 2.50340e-01
7.08300e+01 1.81382e+01 2.50340e-01
7.08400e+01 1.81357e+01 2.50340e-01
7.08500e+01 1.81332e+01 2.50340e-01
7.08600e+01 1.81307e+01 2.50340e-01
7.08700e+01 1.81282e+01 2.50341e-01
7.08800e+01 1.81257e+01 2.50341e-01
7.08900e+01 1.81232e+01 2.50342e-01
7.09000e+01 1.81207e+01 2.50342e-01
7.09100e+01 1.81182e+01 2.50343e-01
7.09200e+01 1.81157e+01 2.50343e-01
7.09300e+01 1.81132e+01 2.50344e-01
7.09400e+01 1.81107e+01 2.50345e-01
7.09500e+01 1.81082e+01 2.50346e-01
7.09600e+01 1.81057e+01 2.50347e-01
7.09700e+01 1.81032e+01 2.50348e-01
7.09800e+01 1.81007e+01 2.50349e-01
7.09900e+01 1.80982e+01 2.50351e-01
7.10000e+01 1.80957e+01 2.50352e-01
7.10100e+01 1.80932e+01 2.50353e-01
7.10200e+01 1.80907e+01 2.50355e-01
7.10300e+01 1.80882e+01 2.50356e-01
7.10400e+01 1.80857e+01 2.50358e-01
7.10500e+01 1.80832e+01 2.50360e-01
7.10600e+01 1.80807e+01 2.50361e-01
7.10700e+01 1.80781e+01 2.50363e-01
7.10800e+01 1.80756e+01 2.50365e-01
7.10900e+01 1.80731e+01 2.50367e-01
7.11000e+01 1.80706e+01 2.50369e-01
7.11100e+01 1.80681e+01 2.50371e-01
7.11200e+01 1.80656e+01 2.50374e-01
7.11300e+01 1.80631e+01 2.50376e-01
7.11400e+01 1.80606e+01 2.50378e-01
7.11500e+01 1.80581e+01 2.50381e-01
7.11600e+01 1.80556e+01 2.50383e-01
7.11700e+01 1.80531e+01 2.50386e-01
7.11800e+01 1.80506e+01 2.50389e-01
7.11900e+01 1.80481e+01 2.50391e-01
7.12000e+01 1.80456e+01 2.50394e-01
7.12100e+01 1.80431e+01 2.50397e-01
7.12200e+01 1.80406e+01 2.50400e-01
7.12300e+01 1.80381e+01 2.50403e-01
7.12400e+01 1.80356e+01 2.50406e-01
7.12500e+01 1.80331e+01 2.50409e-01
7.12600e+01 1.80306e+01 2.50413e-01
7.12700e+01 1.80281e+01 2.50416e-01
7.12800e+01 1.80256e+01 2.50420e-01
7.12900e+01 1.80231e+01 2.50423e-01
7.13000e+01 1.80206e+01 2.50427e-01
7.13100e+01 1.80181e+01 2.50430e-01
7.13200e+01 1.80156e+01 2.50434e-01
7.13300e+01 1.80130e+01 2.50438e-01
7.13400e+01 1.80105e+01 2.50442e-01
7.13500e+01 1.80080e+01 2.50446e-01
7.13600e+01 1.80055e+01 2.50450e-01
7.13700e+01 1.80030e+01 2.50454e-01
7.13800e+01 1.80005e+01 2.50458e-01
7.13900e+01 1.79980e+01 2.50462e-01
7.14000e+01 1.79955e+01 2.50467e-01
7.14100e+01 1.79930e+01 2.50471e-01
7.14200e+01 1.79905e+01 2.50475e-01
7.14300e+01 1.79880e+01 2.50480e-01
7.14400e+01 1.79855e+01 2.50485e-01
7.14500e+01 1.79830e+01 2.50489e-01
7.14600e+01 1.79805e+01 2.50494e-01
7.14700e+01 1.79780e+01 2.50499e-01
7.14800e+01 1.79755e+01 2.50504e-01
7.14900e+01 1.79730e+01 2.50509e-01
7.15000e+01 1.79705e+01 2.50514e-01
7.15100e+01 1.79680e+01 2.50519e-01
7.15200e+01 1.79655e+01 2.50524e-01
7.15300e+01 1.79629e+01 2.50529e-01
7.15400e+01 1.79604e+01 2.50534e-01
7.15500e+01 1.79579e+01 2.50539e-01
7.15600e+01 1.79554e+01 2.50544e-01
7.15700e+01 1.79529e+01 2.50549e-01
7.15800e+01 1.79504e+01 2.50553e-01
7.15900e+01 1.79479e+01 2.50558e-01
7.16000e+01 1.79454e+01 2.50563e-01
7.16100e+01 1.79429e+01 2.50567e-01
7.16200e+01 1.79404e+01 2.50572e-01
7.16300e+01 1.79379e+01 2.50576e-01
7.16400e+01 1.79354e+01 2.50581e-01
7.16500e+01 1.79329e+01 2.50585e-01
7.16600e+01 1.79304e+01 2.50589e-01
7.16700e+01 1.79279e+01 2.50594e-01
7.16800e+01 1.79254e+01 2.50598e-01
7.16900e+01 1.79229e+01 2.50602e-01
7.17000e+01 1.79204e+01 2.50606e-01
7.17100e+01 1.79178e+01 2.50610e-01
7.17200e+01 1.79153e+01 2.50614e-01
7.17300e+01 1.79128e+01 2.50618e-01
7.17400e+01 1.79103e+01 2.50622e-01
7.17500e+01 1.79078e+01 2.50626e-01
7.17600e+01 1.79053e+01 2.50630e-01
7.17700e+01 1.79028e+01 2.50634e-01
7.17800e+01 1.79003e+01 2.50637e-01
7.17900e+01 1.78978e+01 2.50641e-01
7.18000e+01 1.78953e+01 2.50644e-01
7.18100e+01 1.78928e+01 2.50648e-01
7.18200e+01 1.78903e+01 2.50651e-01
7.18300e+01 1.78878e+01 2.50655e-01
7.18400e+01 1.78853e+01 2.50658e-01
7.18500e+01 1.78828e+01 2.50662e-01
7.18600e+01 1.78803e+01 2.50665e-01
7.18700e+01 1.78777e+01 2.50668e-01
7.18800e+01 1.78752e+01 2.50671e-01
7.18900e+01 1.78727e+01 2.50675e-01
7.19000e+01 1.78702e+01 2.50678e-01
7.19100e+01 1.78677e+01 2.50681e-01
7.19200e+01 1.78652e+01 2.50684e-01
7.19300e+01 1.78627e+01 2.50687e-01
7.19400e+01 1.78602e+01 2.50689e-01
7.19500e+01 1.78577e+01 2.50692e-01
7.19600e+01 1.78552e+01 2.50695e-01
7.19700e+01 1.78527e+01 2.50698e-01
7.19800e+01 1.78502e+01 2.50700e-01
7.19900e+01 1.78477e+01 2.50703e-01
7.20000e+01 1.78452e+01 2.50706e-01
7.20100e+01 1.78426e+01 2.50708e-01
7.20200e+01 1.78401e+01 2.50710e-01
7.20300e+01 1.78376e+01 2.50713e-01
7.20400e+01 1.78351e+01 2.50715e-01
7.20500e+01 1.78326e+01 2.50718e-01
7.20600e+01 1.78301e+01 2.50720e-01
7.20700e+01 1.78276e+01 2.50722e-01
7.20800e+01 1.78251e+01 2.50724e-01
7.20900e+01 1.78226e+01 2.50726e-01
7.21000e+01 1.78201e+01 2.50728e-01
7.21100e+01 1.78176e+01 2.50730e-01
7.21200e+01 1.78151e+01 2.50732e-01
7.21300e+01 1.78126e+01 2.50734e-01
7.21400e+01 1.78101e+01 2.50736e-01
7.21500e+01 1.78075e+01 2.50738e-01
7.21600e+01 1.78050e+01 2.50739e-01
7.21700e+01 1.78025e+01 2.50741e-01
7.21800e+01 1.78000e+01 2.50743e-01
7.21900e+01 1.77975e+01 2.50744e-01
7.22000e+01 1.77950e+01 2.50746e-01
7.22100e+01 1.77925e+01 2.50747e-01
7.22200e+01 1.77900e+01 2.50749e-01
7.22300e+01 1.77875e+01 2.50750e-01
7.22400e+01 1.77850e+01 2.50751e-01
7.22500e+01 1.77825e+01 2.50753e-01
7.22600e+01 1.77800e+01 2.50754e-01
7.22700e+01 1.77775e+01 2.50755e-01
7.22800e+01 1.77749e+01 2.50756e-01
7.22900e+01 1.77724e+01 2.50757e-01
7.23000e+01 1.77699e+01 2.50758e-01
7.23100e+01 1.77674e+01 2.50759e-01
7.23200e+01 1.77649e+01 2.50760e-01
7.23300e+01 1.77624e+01 2.50761e-01
7.23400e+01 1.77599e+01 2.50762e-01
7.23500e+01 1.77574e+01 2.50763e-01
7.23600e+01 1.77549e+01 2.50763e-01
7.23700e+01 1.77524e+01 2.50764e-01
7.23800e+01 1.77499e+01 2.50764e-01
7.23900e+01 1.77474e+01 2.50765e-01
7.24000e+01 1.77449e+01 2.50765e-01
7.24100e+01 1.77424e+01 2.50766e-01
7.24200e+01 1.77398e+01 2.50766e-01
7.24300e+01 1.77373e+01 2.50767e-01
7.24400e+01 1.77348e+01 2.50767e-01
7.24500e+01 1.77323e+01 2.50767e-01
7.24600e+01 1.77298e+01 2.50767e-01
7.24700e+01 1.77273e+01 2.50767e-01
7.24800e+01 1.77248e+01 2.50768e-01
7.24900e+01 1.77223e+01 2.50768e-01
7.25000e+01 1.77198e+01 2.50768e-01
7.25100e+01 1.77173e+01 2.50767e-01
7.25200e+01 1.77148e+01 2.50767e-01
7.25300e+01 1.77123e+01 2.50767e-01
7.25400e+01 1.77098e+01 2.50767e-01
7.25500e+01 1.77072e+01 2.50767e-01
7.25600e+01 1.77047e+01 2.50767e-01
7.25700e+01 1.77022e+01 2.50767e-01
7.25800e+01 1.76997e+01 2.50767e-01
7.25900e+01 1.76972e+01 2.50768e-01
7.26000e+01 1.76947e+01 2.50768e-01
7.26100e+01 1.76922e+01 2.50768e-01
7.26200e+01 1.76897e+01 2.50768e-01
7.26300e+01 1.76872e+01 2.50768e-01
7.26400e+01 1.76847e+01 2.50768e-01
7.26500e+01 1.76822e+01 2.50768e-01
7.26600e+01 1.76797e+01 2.50768e-01
7.26700e+01 1.76772e+01 2.50768e-01
7.26800e+01 1.76746e+01 2.50768e-01
7.26900e+01 1.76721e+01 2.50769e-01
7.27000e+01 1.76696e+01 2.50769e-01
7.27100e+01 1.76671e+01 2.50769e-01
7.27200e+01 1.76646e+01 2.50769e-01
7.27300e+01 1.76621e+01 2.50769e-01
7.27400e+01 1.76596e+01 2.50770e-01
7.27500e+01 1.76571e+01 2.50770e-01
7.27600e+01 1.76546e+01 2.50770e-01
7.27700e+01 1.76521e+01 2.50770e-01
7.27800e+01 1.76496e+01 2.50771e-01
7.27900e+01 1.76471e+01 2.50771e-01
7.28000e+01 1.76446e+01 2.50771e-01
7.28100e+01 1.76420e+01 2.50772e-01
7.28200e+01 1.76395e+01 2.50772e-01
7.28300e+01 1.76370e+01 2.50772e-01
7.28400e+01 1.76345e+01 2.50773e-01
7.28500e+01 1.76320e+01 2.50773e-01
7.28600e+01 1.76295e+01 2.50773e-01
7.28700e+01 1.76270e+01 2.50774e-01
7.28800e+01 1.76245e+01 2.50774e-01
7.28900e+01 1.76220e+01 2.50774e-01
7.29000e+01 1.76195e+01 2.50775e-01
7.29100e+01 1.76170e+01 2.50775e-01
7.29200e+01 1.76145e+01 2.50776e-01
7.29300e+01 1.76120e+01 2.50776e-01
7.29400e+01 1.76094e+01 2.50777e-01
7.29500e+01 1.76069e+01 2.50777e-01
7.29600e+01 1.76044e+01 2.50778e-01
7.29700e+01 1.76019e+01 2.50778e-01
7.29800e+01 1.75994e+01 2.50779e-01
7.29900e+01 1.75969e+01 2.50779e-01
7.30000e+01 1.75944e+01 2.50780e-01
7.30100e+01 1.75919e+01 2.50780e-01
7.30200e+01 1.75894e+01 2.50781e-01
7.30300e+01 1.75869e+01 2.50781e-01
7.30400e+01 1.75844e+01 2.50782e-01
7.30500e+01 1.75819e+01 2.50783e-01
7.30600e+01 1.75793e+01 2.50783e-01
7.30700e+01 1.75768e+01 2.50784e-01
7.30800e+01 1.75743e+01 2.50784e-01
7.30900e+01 1.75718e+01 2.50785e-01
7.31000e+01 1.75693e+01 2.50786e-01
7.31100e+01 1.75668e+01 2.50786e-01
7.31200e+01 1.75643e+01 2.50787e-01
7.31300e+01 1.75618e+01 2.50788e-01
7.31400e+01 1.75593e+01 2.50788e-01
7.31500e+01 1.75568e+01 2.50789e-01
7.31600e+01 1.75543e+01 2.50790e-01
7.31700e+01 1.75518e+01 2.50791e-01
7.31800e+01 1.75493e+01 2.50791e-01
7.31900e+01 1.75467e+01 2.50792e-01
7.32000e+01 1.75442e+01 2.50793e-01
7.32100e+01 1.75417e+01 2.50794e-01
7.32200e+01 1.75392e+01 2.50794e-01
7.32300e+01 1.75367e+01 2.50795e-01
7.32400e+01 1.75342e+01 2.50796e-01
7.32500e+01 1.75317e+01 2.50797e-01
7.32600e+01 1.75292e+01 2.50798e-01
7.32700e+01 1.75267e+01 2.50799e-01
7.32800e+01 1.75242e+01 2.50799e-01
7.32900e+01 1.75217e+01 2.50800e-01
7.33000e+01 1.75192e+01 2.50801e-01
7.33100e+01 1.75167e+01 2.50802e-01
7.33200e+01 1.75141e+01 2.50803e-01
7.33300e+01 1.75116e+01 2.50804e-01
7.33400e+01 1.75091e+01 2.50805e-01
7.33500e+01 1.75066e+01 2.50806e-01
7.33600e+01 1.75041e+01 2.50807e-01
7.33700e+01 1.75016e+01 2.50808e-01
7.33800e+01 1.74991e+01 2.50809e-01
7.33900e+01 1.74966e+01 2.50810e-01
7.34000e+01 1.74941e+01 2.50811e-01
7.34100e+01 1.74916e+01 2.50812e-01
7.34200e+01 1.74891e+01 2.50813e-01
7.34300e+01 1.74866e+01 2.50814e-01
7.34400e+01 1.74840e+01 2.50815e-01
7.34500e+01 1.74815e+01 2.50816e-01
7.34600e+01 1.74790e+01 2.50817e-01
7.34700e+01 1.74765e+01 2.50818e-01
7.34800e+01 1.74740e+01 2.50819e-01
7.34900e+01 1.74715e+01 2.50820e-01
7.35000e+01 1.74690e+01 2.50822e-01
7.35100e+01 1.74665e+01 2.50823e-01
7.35200e+01 1.74640e+01 2.50824e-01
7.35300e+01 1.74615e+01 2.50825e-01
7.35400e+01 1.74590e+01 2.50826e-01
7.35500e+01 1.74565e+01 2.50827e-01
7.35600e+01 1.74539e+01 2.50827e-01
7.35700e+01 1.74514e+01 2.50828e-01
7.35800e+01 1.74489e+01 2.50829e-01
7.35900e+01 1.74464e+01 2.50830e-01
7.36000e+01 1.74439e+01 2.50830e-01
7.36100e+01 1.74414e+01 2.50831e-01
7.36200e+01 1.74389e+01 2.50831e-01
7.36300e+01 1.74364e+01 2.50832e-01
7.36400e+01 1.74339e+01 2.50832e-01
7.36500e+01 1.74314e+01 2.50832e-01
7.36600e+01 1.74289e+01 2.50833e-01
7.36700e+01 1.74264e+01 2.50833e-01
7.36800e+01 1.74238e+01 2.50833e-01
7.36900e+01 1.74213e+01 2.50833e-01
7.37000e+01 1.74188e+01 2.50833e-01
7.37100e+01 1.74163e+01 2.50833e-01
7.37200e+01 1.74138e+01 2.50833e-01
7.37300e+01 1.74113e+01 2.50833e-01
7.37400e+01 1.74088e+01 2.50833e-01
7.37500e+01 1.74063e+01 2.50833e-01
7.37600e+01 1.74038e+01 2.50832e-01
7.37700e+01 1.74013e+01 2.50832e-01
7.37800e+01 1.73988e+01 2.50832e-01
7.37900e+01 1.73963e+01 2.50831e-01
7.38000e+01 1.73937e+01 2.50831e-01
7.38100e+01 1.73912e+01 2.50830e-01
7.38200e+01 1.73887e+01 2.50829e-01
7.38300e+01 1.73862e+01 2.50829e-01
7.38400e+01 1.73837e+01 2.50828e-01
7.38500e+01 1.73812e+01 2.50827e-01
7.38600e+01 1.73787e+01 2.50826e-01
7.38700e+01 1.73762e+01 2.50825e-01
7.38800e+01 1.73737e+01 2.50824e-01
7.38900e+01 1.73712e+01 2.50823e-01
7.39000e+01 1.73687e+01 2.50822e-01
7.39100e+01 1.73662e+01 2.50821e-01
7.39200e+01 1.73636e+01 2.50820e-01
7.39300e+01 1.73611e+01 2.50819e-01
7.39400e+01 1.73586e+01 2.50818e-01
7.39500e+01 1.73561e+01 2.50816e-01
7.39600e+01 1.73536e+01 2.50815e-01
7.39700e+01 1.73511e+01 2.50813e-01
7.39800e+01 1.73486e+01 2.50812e-01
7.39900e+01 1.73461e+01 2.50810e-01
7.40000e+01 1.73436e+01 2.50809e-01
7.40100e+01 1.73411e+01 2.50807e-01
7.40200e+01 1.73386e+01 2.50805e-01
7.40300e+01 1.73361e+01 2.50803e-01
7.40400e+01 1.73336e+01 2.50802e-01
7.40500e+01 1.73310e+01 2.50800e-01
7.40600e+01 1.73285e+01 2.50798e-01
7.40700e+01 1.73260e+01 2.50796e-01
7.40800e+01 1.73235e+01 2.50794e-01
7.40900e+01 1.73210e+01 2.50792e-01
7.41000e+01 1.73185e+01 2.50789e-01
7.41100e+01 1.73160e+01 2.50787e-01
7.41200e+01 1.73135e+01 2.50785e-01
7.41300e+01 1.73110e+01 2.50782e-01
7.41400e+01 1.73085e+01 2.50780e-01
7.41500e+01 1.73060e+01 2.50778e-01
7.41600e+01 1.73035e+01 2.50775e-01
7.41700e+01 1.73009e+01 2.50773e-01
7.41800e+01 1.72984e+01 2.50770e-01
7.41900e+01 1.72959e+01 2.50767e-01
7.42000e+01 1.72934e+01 2.50764e-01
7.42100e+01 1.72909e+01 2.50762e-01
7.42200e+01 1.72884e+01 2.50759e-01
7.42300e+01 1.72859e+01 2.50756e-01
7.42400e+01 1.72834e+01 2.50753e-01
7.42500e+01 1.72809e+01 2.50750e-01
7.42600e+01 1.72784e+01 2.50747e-01
7.42700e+01 1.72759e+01 2.50744e-01
7.42800e+01 1.72734e+01 2.50741e-01
7.42900e+01 1.72709e+01 2.50737e-01
7.43000e+01 1.72684e+01 2.50734e-01
7.43100e+01 1.72658e+01 2.50731e-01
7.43200e+01 1.72633e+01 2.50727e-01
7.43300e+01 1.72608e+01 2.50724e-01
7.43400e+01 1.72583e+01 2.50720e-01
7.43500e+01 1.72558e+01 2.50717e-01
7.43600e+01 1.72533e+01 2.50713e-01
7.43700e+01 1.72508e+01 2.50709e-01
7.43800e+01 1.72483e+01 2.50706e-01
7.43900e+01 1.72458e+01 2.50702e-01
7.44000e+01 1.72433e+01 2.50698e-01
7.44100e+01 1.72408e+01 2.50694e-01
7.44200e+01 1.72383e+01 2.50690e-01
7.44300e+01 1.72358e+01 2.50686e-01
7.44400e+01 1.72333e+01 2.50682e-01
7.44500e+01 1.72307e+01 2.50678e-01
7.44600e+01 1.72282e+01 2.50674e-01
7.44700e+01 1.72257e+01 2.50669e-01
7.44800e+01 1.72232e+01 2.50665e-01
7.44900e+01 1.72207e+01 2.50661e-01
7.45000e+01 1.72182e+01 2.50656e-01
7.45100e+01 1.72157e+01 2.50652e-01
7.45200e+01 1.72132e+01 2.50648e-01
7.45300e+01 1.72107e+01 2.50644e-01
7.45400e+01 1.72082e+01 2.50640e-01
7.45500e+01 1.72057e+01 2.50636e-01
7.45600e+01 1.72032e+01 2.50632e-01
7.45700e+01 1.72007e+01 2.50629e-01
7.45800e+01 1.71982e+01 2.50626e-01
7.45900e+01 1.71957e+01 2.50623e-01
7.46000e+01 1.71931e+01 2.50620e-01
7.46100e+01 1.71906e+01 2.50617e-01
7.46200e+01 1.71881e+01 2.50614e-01
7.46300e+01 1.71856e+01 2.50611e-01
7.46400e+01 1.71831e+01 2.50609e-01
7.46500e+01 1.71806e+01 2.50607e-01
7.46600e+01 1.71781e+01 2.50605e-01
7.46700e+01 1.71756e+01 2.50603e-01
7.46800e+01 1.71731e+01 2.50601e-01
7.46900e+01 1.71706e+01 2.50599e-01
7.47000e+01 1.71681e+01 2.50598e-01
7.47100e+01 1.71656e+01 2.50596e-01
7.47200e+01 1.71631e+01 2.50595e-01
7.47300e+01 1.71606e+01 2.50594e-01
7.47400e+01 1.71581e+01 2.50593e-01
7.47500e+01 1.71556e+01 2.50593e-01
7.47600e+01 1.71531e+01 2.50592e-01
7.47700e+01 1.71505e+01 2.50592e-01
7.47800e+01 1.71480e+01 2.50591e-01
7.47900e+01 1.71455e+01 2.50591e-01
7.48000e+01 1.71430e+01 2.50591e-01
7.48100e+01 1.71405e+01 2.50591e-01
7.48200e+01 1.71380e+01 2.50592e-01
7.48300e+01 1.71355e+01 2.50592e-01
7.48400e+01 1.71330e+01 2.50593e-01
7.48500e+01 1.71305e+01 2.50594e-01
7.48600e+01 1.71280e+01 2.50594e-01
7.48700e+01 1.71255e+01 2.50596e-01
7.48800e+01 1.71230e+01 2.50597e-01
7.48900e+01 1.71205e+01 2.50598e-01
7.49000e+01 1.71180e+01 2.50600e-01
7.49100e+01 1.71155e+01 2.50601e-01
7.49200e+01 1.71130e+01 2.50603e-01
7.49300e+01 1.71104e+01 2.50605e-01
7.49400e+01 1.71079e+01 2.50607e-01
7.49500e+01 1.71054e+01 2.50610e-01
7.49600e+01 1.71029e+01 2.50612e-01
7.49700e+01 1.71004e+01 2.50615e-01
7.49800e+01 1.70979e+01 2.50617e-01
7.49900e+01 1.70954e+01 2.50620e-01
7.50000e+01 1.70929e+01 2.50623e-01
7.50100e+01 1.70904e+01 2.50627e-01
7.50200e+01 1.70879e+01 2.50630e-01
7.50300e+01 1.70854e+01 2.50633e-01
7.50400e+01 1.70829e+01 2.50637e-01
7.50500e+01 1.70804e+01 2.50641e-01
7.50600e+01 1.70779e+01 2.50645e-01
7.50700e+01 1.70754e+01 2.50649e-01
7.50800e+01 1.70729e+01 2.50653e-01
7.50900e+01 1.70703e+01 2.50657e-01
7.51000e+01 1.70678e+01 2.50662e-01
7.51100e+01 1.70653e+01 2.50667e-01
7.51200e+01 1.70628e+01 2.50672e-01
7.51300e+01 1.70603e+01 2.50677e-01
7.51400e+01 1.70578e+01 2.50682e-01
7.51500e+01 1.70553e+01 2.50687e-01
7.51600e+01 1.70528e+01 2.50693e-01
7.51700e+01 1.70503e+01 2.50698e-01
7.51800e+01 1.70478e+01 2.50704e-01
7.51900e+01 1.70453e+01 2.50710e-01
7.52000e+01 1.70428e+01 2.50716e-01
7.52100e+01 1.70403e+01 2.50722e-01
7.52200e+01 1.70378e+01 2.50728e-01
7.52300e+01 1.70353e+01 2.50735e-01
7.52400e+01 1.70327e+01 2.50742e-01
7.52500e+01 1.70302e+01 2.50748e-01
7.52600e+01 1.70277e+01 2.50755e-01
7.52700e+01 1.70252e+01 2.50763e-01
7.52800e+01 1.70227e+01 2.50770e-01
7.52900e+01 1.70202e+01 2.50777e-01
7.53000e+01 1.70177e+01 2.50785e-01
7.53100e+01 1.70152e+01 2.50793e-01
7.53200e+01 1.70127e+01 2.50800e-01
7.53300e+01 1.70102e+01 2.50808e-01
7.53400e+01 1.70077e+01 2.50817e-01
7.53500e+01 1.70052e+01 2.50825e-01
7.53600e+01 1.70027e+01 2.50833e-01
7.53700e+01 1.70001e+01 2.50842e-01
7.53800e+01 1.69976e+01 2.50851e-01
7.53900e+01 1.69951e+01 2.50860e-01
7.54000e+01 1.69926e+01 2.50869e-01
7.54100e+01 1.69901e+01 2.50878e-01
7.54200e+01 1.69876e+01 2.50887e-01
7.54300e+01 1.69851e+01 2.50897e-01
7.54400e+01 1.69826e+01 2.50907e-01
7.54500e+01 1.69801e+01 2.50917e-01
7.54600e+01 1.69776e+01 2.50927e-01
7.54700e+01 1.69751e+01 2.50937e-01
7.54800e+01 1.69725e+01 2.50947e-01
7.54900e+01 1.69700e+01 2.50957e-01
7.55000e+01 1.69675e+01 2.50968e-01
7.55100e+01 1.69650e+01 2.50979e-01
7.55200e+01 1.69625e+01 2.50989e-01
7.55300e+01 1.69600e+01 2.50999e-01
7.55400e+01 1.69575e+01 2.51010e-01
7.55500e+01 1.69550e+01 2.51020e-01
7.55600e+01 1.69525e+01 2.51030e-01
7.55700e+01 1.69500e+01 2.51040e-01
7.55800e+01 1.69474e+01 2.51049e-01
7.55900e+01 1.69449e+01 2.51059e-01
7.56000e+01 1.69424e+01 2.51068e-01
7.56100e+01 1.69399e+01 2.51078e-01
7.56200e+01 1.69374e+01 2.51087e-01
7.56300e+01 1.69349e+01 2.51096e-01
7.56400e+01 1.69324e+01 2.51105e-01
7.56500e+01 1.69299e+01 2.51114e-01
7.56600e+01 1.69274e+01 2.51122e-01
7.56700e+01 1.69248e+01 2.51131e-01
7.56800e+01 1.69223e+01 2.51139e-01
7.56900e+01 1.69198e+01 2.51148e-01
7.57000e+01 1.69173e+01 2.51156e-01
7.57100e+01 1.69148e+01 2.51164e-01
7.57200e+01 1.69123e+01 2.51172e-01
7.57300e+01 1.69098e+01 2.51179e-01
7.57400e+01 1.69073e+01 2.51187e-01
7.57500e+01 1.69048e+01 2.51195e-01
7.57600e+01 1.69022e+01 2.51202e-01
7.57700e+01 1.68997e+01 2.51209e-01
7.57800e+01 1.68972e+01 2.51216e-01
7.57900e+01 1.68947e+01 2.51223e-01
7.58000e+01 1.68922e+01 2.51230e-01
7.58100e+01 1.68897e+01 2.51237e-01
7.58200e+01 1.68872e+01 2.51244e-01
7.58300e+01 1.68847e+01 2.51250e-01
7.58400e+01 1.68821e+01 2.51256e-01
7.58500e+01 1.68796e+01 2.51263e-01
7.58600e+01 1.68771e+01 2.51269e-01
7.58700e+01 1.68746e+01 2.51275e-01
7.58800e+01 1.68721e+01 2.51281e-01
7.58900e+01 1.68696e+01 2.51286e-01
7.59000e+01 1.68671e+01 2.51292e-01
7.59100e+01 1.68646e+01 2.51297e-01
7.59200e+01 1.68620e+01 2.51303e-01
7.59300e+01 1.68595e+01 2.51308e-01
7.59400e+01 1.68570e+01 2.51313e-01
7.59500e+01 1.68545e+01 2.51318e-01
7.59600e+01 1.68520e+01 2.51323e-01
7.59700e+01 1.68495e+01 2.51327e-01
7.59800e+01 1.68470e+01 2.51332e-01
7.59900e+01 1.68444e+01 2.51336e-01
7.60000e+01 1.68419e+01 2.51341e-01
7.60100e+01 1.68394e+01 2.51345e-01
7.60200e+01 1.68369e+01 2.51349e-01
7.60300e+01 1.68344e+01 2.51353e-01
7.60400e+01 1.68319e+01 2.51357e-01
7.60500e+01 1.68294e+01 2.51360e-01
7.60600e+01 1.68269e+01 2.51364e-01
7.60700e+01 1.68243e+01 2.51367e-01
7.60800e+01 1.68218e+01 2.51371e-01
7.60900e+01 1.68193e+01 2.51374e-01
7.61000e+01 1.68168e+01 2.51377e-01
7.61100e+01 1.68143e+01 2.51380e-01
7.61200e+01 1.68118e+01 2.51382e-01
7.61300e+01 1.68093e+01 2.51385e-01
7.61400e+01 1.68067e+01 2.51388e-01
7.61500e+01 1.68042e+01 2.51390e-01
7.61600e+01 1.68017e+01 2.51392e-01
7.61700e+01 1.67992e+01 2.51394e-01
7.61800e+01 1.67967e+01 2.51396e-01
7.61900e+01 1.67942e+01 2.51398e-01
7.62000e+01 1.67917e+01 2.51400e-01
7.62100e+01 1.67891e+01 2.51401e-01
7.62200e+01 1.67866e+01 2.51403e-01
7.62300e+01 1.67841e+01 2.51404e-01
7.62400e+01 1.67816e+01 2.51405e-01
7.62500e+01 1.67791e+01 2.51407e-01
7.62600e+01 1.67766e+01 2.51408e-01
7.62700e+01 1.67741e+01 2.51408e-01
7.62800e+01 1.67715e+01 2.51409e-01
7.62900e+01 1.67690e+01 2.51410e-01
7.63000e+01 1.67665e+01 2.51410e-01
7.63100e+01 1.67640e+01 2.51410e-01
7.63200e+01 1.67615e+01 2.51411e-01
7.63300e+01 1.67590e+01 2.51411e-01
7.63400e+01 1.67565e+01 2.51411e-01
7.63500e+01 1.67539e+01 2.51410e-01
7.63600e+01 1.67514e+01 2.51410e-01
7.63700e+01 1.67489e+01 2.51410e-01
7.63800e+01 1.67464e+01 2.51409e-01
7.63900e+01 1.67439e+01 2.51408e-01
7.64000e+01 1.67414e+01 2.51407e-01
7.64100e+01 1.67389e+01 2.51407e-01
7.64200e+01 1.67363e+01 2.51405e-01
7.64300e+01 1.67338e+01 2.51404e-01
7.64400e+01 1.67313e+01 2.51403e-01
7.64500e+01 1.67288e+01 2.51401e-01
7.64600e+01 1.67263e+01 2.51400e-01
7.64700e+01 1.67238e+01 2.51398e-01
7.64800e+01 1.67213e+01 2.51396e-01
7.64900e+01 1.67188e+01 2.51394e-01
7.65000e+01 1.67162e+01 2.51392e-01
7.65100e+01 1.67137e+01 2.51390e-01
7.65200e+01 1.67112e+01 2.51388e-01
7.65300e+01 1.67087e+01 2.51385e-01
7.65400e+01 1.67062e+01 2.51383e-01
7.65500e+01 1.67037e+01 2.51381e-01
7.65600e+01 1.67012e+01 2.51379e-01
7.65700e+01 1.66986e+01 2.51377e-01
7.65800e+01 1.66961e+01 2.51375e-01
7.65900e+01 1.66936e+01 2.51372e-01
7.66000e+01 1.66911e+01 2.51370e-01
7.66100e+01 1.66886e+01 2.51368e-01
7.66200e+01 1.66861e+01 2.51366e-01
7.66300e+01 1.66836e+01 2.51364e-01
7.66400e+01 1.66810e+01 2.51362e-01
7.66500e+01 1.66785e+01 2.51360e-01
7.66600e+01 1.66760e+01 2.51357e-01
7.66700e+01 1.66735e+01 2.51355e-01
7.66800e+01 1.66710e+01 2.51353e-01
7.66900e+01 1.66685e+01 2.51351e-01
7.67000e+01 1.66660e+01 2.51349e-01
7.67100e+01 1.66635e+01 2.51347e-01
7.67200e+01 1.66609e+01 2.51345e-01
7.67300e+01 1.66584e+01 2.51343e-01
7.67400e+01 1.66559e+01 2.51340e-01
7.67500e+01 1.66534e+01 2.51338e-01
7.67600e+01 1.66509e+01 2.51336e-01
7.67700e+01 1.66484e+01 2.51334e-01
7.67800e+01 1.66459e+01 2.51332e-01
7.67900e+01 1.66433e+01 2.51330e-01
7.68000e+01 1.66408e+01 2.51328e-01
7.68100e+01 1.66383e+01 2.51326e-01
7.68200e+01 1.66358e+01 2.51324e-01
7.68300e+01 1.66333e+01 2.51322e-01
7.68400e+01 1.66308e+01 2.51319e-01
7.68500e+01 1.66283e+01 2.51317e-01
7.68600e+01 1.66258e+01 2.51315e-01
7.68700e+01 1.66232e+01 2.51313e-01
7.68800e+01 1.66207e+01 2.51311e-01
7.68900e+01 1.66182e+01 2.51309e-01
7.69000e+01 1.66157e+01 2.51307e-01
7.69100e+01 1.66132e+01 2.51305e-01
7.69200e+01 1.66107e+01 2.51303e-01
7.69300e+01 1.66082e+01 2.51301e-01
7.69400e+01 1.66056e+01 2.51299e-01
7.69500e+01 1.66031e+01 2.51297e-01
7.69600e+01 1.66006e+01 2.51295e-01
7.69700e+01 1.65981e+01 2.51293e-01
7.69800e+01 1.65956e+01 2.51291e-01
7.69900e+01 1.65931e+01 2.51289e-01
7.70000e+01 1.65906e+01 2.51287e-01
7.70100e+01 1.65881e+01 2.51285e-01
7.70200e+01 1.65855e+01 2.51283e-01
7.70300e+01 1.65830e+01 2.51281e-01
7.70400e+01 1.65805e+01 2.51279e-01
7.70500e+01 1.65780e+01 2.51277e-01
7.70600e+01 1.65755e+01 2.51275e-01
7.70700e+01 1.65730e+01 2.51273e-01
7.70800e+01 1.65705e+01 2.51271e-01
7.70900e+01 1.65680e+01 2.51269e-01
7.71000e+01 1.65654e+01 2.51267e-01
7.71100e+01 1.65629e+01 2.51265e-01
7.71200e+01 1.65604e+01 2.51263e-01
7.71300e+01 1.65579e+01 2.51261e-01
7.71400e+01 1.65554e+01 2.51259e-01
7.71500e+01 1.65529e+01 2.51257e-01
7.71600e+01 1.65504e+01 2.51255e-01
7.71700e+01 1.65479e+01 2.51253e-01
7.71800e+01 1.65453e+01 2.51251e-01
7.71900e+01 1.65428e+01 2.51249e-01
7.72000e+01 1.65403e+01 2.51247e-01
7.72100e+01 1.65378e+01 2.51245e-01
7.72200e+01 1.65353e+01 2.51243e-01
7.72300e+01 1.65328e+01 2.51241e-01
7.72400e+01 1.65303e+01 2.51239e-01
7.72500e+01 1.65278e+01 2.51237e-01
7.72600e+01 1.65252e+01 2.51235e-01
7.72700e+01 1.65227e+01 2.51233e-01
7.72800e+01 1.65202e+01 2.51232e-01
7.72900e+01 1.65177e+01 2.51230e-01
7.73000e+01 1.65152e+01 2.51228e-01
7.73100e+01 1.65127e+01 2.51226e-01
7.73200e+01 1.65102e+01 2.51224e-01
7.73300e+01 1.65077e+01 2.51222e-01
7.73400e+01 1.65051e+01 2.51220e-01
7.73500e+01 1.65026e+01 2.51218e-01
7.73600e+01 1.65001e+01 2.51216e-01
7.73700e+01 1.64976e+01 2.51214e-01
7.73800e+01 1.64951e+01 2.51212e-01
7.73900e+01 1.64926e+01 2.51211e-01
7.74000e+01 1.64901e+01 2.51209e-01
7.74100e+01 1.64876e+01 2.51207e-01
7.74200e+01 1.64850e+01 2.51205e-01
7.74300e+01 1.64825e+01 2.51203e-01
7.74400e+01 1.64800e+01 2.51201e-01
7.74500e+01 1.64775e+01 2.51199e-01
7.74600e+01 1.64750e+01 2.51197e-01
7.74700e+01 1.64725e+01 2.51196e-01
7.74800e+01 1.64700e+01 2.51194e-01
7.74900e+01 1.64675e+01 2.51192e-01
7.75000e+01 1.64649e+01 2.51190e-01
7.75100e+01 1.64624e+01 2.51188e-01
7.75200e+01 1.64599e+01 2.51186e-01
7.75300e+01 1.64574e+01 2.51185e-01
7.75400e+01 1.64549e+01 2.51183e-01
7.75500e+01 1.64524e+01 2.51181e-01
7.75600e+01 1.64499e+01 2.51180e-01
7.75700e+01 1.64474e+01 2.51178e-01
7.75800e+01 1.64449e+01 2.51177e-01
7.75900e+01 1.64423e+01 2.51176e-01
7.76000e+01 1.64398e+01 2.51174e-01
7.76100e+01 1.64373e+01 2.51173e-01
7.76200e+01 1.64348e+01 2.51172e-01
7.76300e+01 1.64323e+01 2.51171e-01
7.76400e+01 1.64298e+01 2.51170e-01
7.76500e+01 1.64273e+01 2.51168e-01
7.76600e+01 1.64248e+01 2.51167e-01
7.76700e+01 1.64222e+01 2.51167e-01
7.76800e+01 1.64197e+01 2.51166e-01
7.76900e+01 1.64172e+01 2.51165e-01
7.77000e+01 1.64147e+01 2.51164e-01
7.77100e+01 1.64122e+01 2.51163e-01
7.77200e+01 1.64097e+01 2.51163e-01
7.77300e+01 1.64072e+01 2.51162e-01
7.77400e+01 1.64047e+01 2.51161e-01
7.77500e+01 1.64022e+01 2.51161e-01
7.77600e+01 1.63996e+01 2.51161e-01
7.77700e+01 1.63971e+01 2.51160e-01
7.77800e+01 1.63946e+01 2.51160e-01
7.77900e+01 1.63921e+01 2.51160e-01
7.78000e+01 1.63896e+01 2.51159e-01
7.78100e+01 1.63871e+01 2.51159e-01
7.78200e+01 1.63846e+01 2.51159e-01
7.78300e+01 1.63821e+01 2.51159e-01
7.78400e+01 1.63796e+01 2.51159e-01
7.78500e+01 1.63770e+01 2.51159e-01
7.78600e+01 1.63745e+01 2.51159e-01
7.78700e+01 1.63720e+01 2.51159e-01
7.78800e+01 1.63695e+01 2.51159e-01
7.78900e+01 1.63670e+01 2.51160e-01
7.79000e+01 1.63645e+01 2.51160e-01
7.79100e+01 1.63620e+01 2.51160e-01
7.79200e+01 1.63595e+01 2.51161e-01
7.79300e+01 1.63569e+01 2.51161e-01
7.79400e+01 1.63544e+01 2.51162e-01
7.79500e+01 1.63519e+01 2.51162e-01
7.79600e+01 1.63494e+01 2.51163e-01
7.79700e+01 1.63469e+01 2.51164e-01
7.79800e+01 1.63444e+01 2.51165e-01
7.79900e+01 1.63419e+01 2.51165e-01
7.80000e+01 1.63394e+01 2.51166e-01
7.80100e+01 1.63369e+01 2.51167e-01
7.80200e+01 1.63343e+01 2.51168e-01
7.80300e+01 1.63318e+01 2.51169e-01
7.80400e+01 1.63293e+01 2.51170e-01
7.80500e+01 1.63268e+01 2.51171e-01
7.80600e+01 1.63243e+01 2.51173e-01
7.80700e+01 1.63218e+01 2.51174e-01
7.80800e+01 1.63193e+01 2.51175e-01
7.80900e+01 1.63168e+01 2.51177e-01
7.81000e+01 1.63142e+01 2.51178e-01
7.81100e+01 1.63117e+01 2.51180e-01
7.81200e+01 1.63092e+01 2.51181e-01
7.81300e+01 1.63067e+01 2.51183e-01
7.81400e+01 1.63042e+01 2.51184e-01
7.81500e+01 1.63017e+01 2.51186e-01
7.81600e+01 1.62992e+01 2.51188e-01
7.81700e+01 1.62967e+01 2.51190e-01
7.81800e+01 1.62942e+01 2.51191e-01
7.81900e+01 1.62916e+01 2.51193e-01
7.82000e+01 1.62891e+01 2.51195e-01
7.82100e+01 1.62866e+01 2.51197e-01
7.82200e+01 1.62841e+01 2.51199e-01
7.82300e+01 1.62816e+01 2.51202e-01
7.82400e+01 1.62791e+01 2.51204e-01
7.82500e+01 1.62766e+01 2.51206e-01
7.82600e+01 1.62741e+01 2.51208e-01
7.82700e+01 1.62715e+01 2.51211e-01
7.82800e+01 1.62690e+01 2.51213e-01
7.82900e+01 1.62665e+01 2.51216e-01
7.83000e+01 1.62640e+01 2.51218e-01
7.83100e+01 1.62615e+01 2.51221e-01
7.83200e+01 1.62590e+01 2.51223e-01
7.83300e+01 1.62565e+01 2.51226e-01
7.83400e+01 1.62540e+01 2.51229e-01
7.83500e+01 1.62514e+01 2.51231e-01
7.83600e+01 1.62489e+01 2.51234e-01
7.83700e+01 1.62464e+01 2.51237e-01
7.83800e+01 1.62439e+01 2.51240e-01
7.83900e+01 1.62414e+01 2.51243e-01
7.84000e+01 1.62389e+01 2.51246e-01
7.84100e+01 1.62364e+01 2.51249e-01
7.84200e+01 1.62339e+01 2.51253e-01
7.84300e+01 1.62313e+01 2.51256e-01
7.84400e+01 1.62288e+01 2.51259e-01
7.84500e+01 1.62263e+01 2.51262e-01
7.84600e+01 1.62238e+01 2.51266e-01
7.84700e+01 1.62213e+01 2.51269e-01
7.84800e+01 1.62188e+01 2.51273e-01
7.84900e+01 1.62163e+01 2.51276e-01
7.85000e+01 1.62138e+01 2.51280e-01
7.85100e+01 1.62112e+01 2.51284e-01
7.85200e+01 1.62087e+01 2.51287e-01
7.85300e+01 1.62062e+01 2.51291e-01
7.85400e+01 1.62037e+01 2.51295e-01
7.85500e+01 1.62012e+01 2.51298e-01
7.85600e+01 1.61987e+01 2.51302e-01
7.85700e+01 1.61962e+01 2.51306e-01
7.85800e+01 1.61937e+01 2.51310e-01
7.85900e+01 1.61911e+01 2.51313e-01
7.86000e+01 1.61886e+01 2.51317e-01
7.86100e+01 1.61861e+01 2.51321e-01
7.86200e+01 1.61836e+01 2.51325e-01
7.86300e+01 1.61811e+01 2.51329e-01
7.86400e+01 1.61786e+01 2.51333e-01
7.86500e+01 1.61761e+01 2.51337e-01
7.86600e+01 1.61736e+01 2.51340e-01
7.86700e+01 1.61710e+01 2.51344e-01
7.86800e+01 1.61685e+01 2.51348e-01
7.86900e+01 1.61660e+01 2.51352e-01
7.87000e+01 1.61635e+01 2.51356e-01
7.87100e+01 1.61610e+01 2.51360e-01
7.87200e+01 1.61585e+01 2.51364e-01
7.87300e+01 1.61560e+01 2.51368e-01
7.87400e+01 1.61534e+01 2.51372e-01
7.87500e+01 1.61509e+01 2.51376e-01
7.87600e+01 1.61484e+01 2.51380e-01
7.87700e+01 1.61459e+01 2.51385e-01
7.87800e+01 1.61434e+01 2.51389e-01
7.87900e+01 1.61409e+01 2.51393e-01
7.88000e+01 1.61384e+01 2.51397e-01
7.88100e+01 1.61358e+01 2.51401e-01
7.88200e+01 1.61333e+01 2.51405e-01
7.88300e+01 1.61308e+01 2.51409e-01
7.88400e+01 1.61283e+01 2.51414e-01
7.88500e+01 1.61258e+01 2.51418e-01
7.88600e+01 1.61233e+01 2.51422e-01
7.88700e+01 1.61208e+01 2.51426e-01
7.88800e+01 1.61182e+01 2.51431e-01
7.88900e+01 1.61157e+01 2.51435e-01
7.89000e+01 1.61132e+01 2.51439e-01
7.89100e+01 1.61107e+01 2.51444e-01
7.89200e+01 1.61082e+01 2.51448e-01
7.89300e+01 1.61057e+01 2.51452e-01
7.89400e+01 1.61032e+01 2.51457e-01
7.89500e+01 1.61006e+01 2.51461e-01
7.89600e+01 1.60981e+01 2.51466e-01
7.89700e+01 1.60956e+01 2.51470e-01
7.89800e+01 1.60931e+01 2.51474e-01
7.89900e+01 1.60906e+01 2.51479e-01
7.90000e+01 1.60881e+01 2.51483e-01
7.90100e+01 1.60856e+01 2.51488e-01
7.90200e+01 1.60830e+01 2.51492e-01
7.90300e+01 1.60805e+01 2.51497e-01
7.90400e+01 1.60780e+01 2.51501e-01
7.90500e+01 1.60755e+01 2.51506e-01
7.90600e+01 1.60730e+01 2.51511e-01
7.90700e+01 1.60705e+01 2.51515e-01
7.90800e+01 1.60680e+01 2.51520e-01
7.90900e+01 1.60654e+01 2.51524e-01
7.91000e+01 1.60629e+01 2.51529e-01
7.91100e+01 1.60604e+01 2.51534e-01
7.91200e+01 1.60579e+01 2.51538e-01
7.91300e+01 1.60554e+01 2.51543e-01
7.91400e+01 1.60529e+01 2.51548e-01
7.91500e+01 1.60503e+01 2.51553e-01
7.91600e+01 1.60478e+01 2.51557e-01
7.91700e+01 1.60453e+01 2.51562e-01
7.91800e+01 1.60428e+01 2.51567e-01
7.91900e+01 1.60403e+01 2.51572e-01
7.92000e+01 1.60378e+01 2.51576e-01
7.92100e+01 1.60352e+01 2.51581e-01
7.92200e+01 1.60327e+01 2.51586e-01
7.92300e+01 1.60302e+01 2.51591e-01
7.92400e+01 1.60277e+01 2.51596e-01
7.92500e+01 1.60252e+01 2.51601e-01
7.92600e+01 1.60227e+01 2.51606e-01
7.92700e+01 1.60202e+01 2.51611e-01
7.92800e+01 1.60176e+01 2.51616e-01
7.92900e+01 1.60151e+01 2.51621e-01
7.93000e+01 1.60126e+01 2.51625e-01
7.93100e+01 1.60101e+01 2.51630e-01
7.93200e+01 1.60076e+01 2.51636e-01
7.93300e+01 1.60051e+01 2.51641e-01
7.93400e+01 1.60025e+01 2.51646e-01
7.93500e+01 1.60000e+01 2.51651e-01
7.93600e+01 1.59975e+01 2.51656e-01
7.93700e+01 1.59950e+01 2.51661e-01
7.93800e+01 1.59925e+01 2.51666e-01
7.93900e+01 1.59900e+01 2.51671e-01
7.94000e+01 1.59874e+01 2.51676e-01
7.94100e+01 1.59849e+01 2.51681e-01
7.94200e+01 1.59824e+01 2.51687e-01
7.94300e+01 1.59799e+01 2.51692e-01
7.94400e+01 1.59774e+01 2.51697e-01
7.94500e+01 1.59749e+01 2.51702e-01
7.94600e+01 1.59723e+01 2.51707e-01
7.94700e+01 1.59698e+01 2.51713e-01
7.94800e+01 1.59673e+01 2.51718e-01
7.94900e+01 1.59648e+01 2.51723e-01
7.95000e+01 1.59623e+01 2.51729e-01
7.95100e+01 1.59598e+01 2.51734e-01
7.95200e+01 1.59572e+01 2.51739e-01
7.95300e+01 1.59547e+01 2.51744e-01
7.95400e+01 1.59522e+01 2.51749e-01
7.95500e+01 1.59497e+01 2.51755e-01
7.95600e+01 1.59472e+01 2.51759e-01
7.95700e+01 1.59446e+01 2.51764e-01
7.95800e+01 1.59421e+01 2.51769e-01
7.95900e+01 1.59396e+01 2.51774e-01
7.96000e+01 1.59371e+01 2.51779e-01
7.96100e+01 1.59346e+01 2.51783e-01
7.96200e+01 1.59321e+01 2.51788e-01
7.96300e+01 1.59295e+01 2.51793e-01
7.96400e+01 1.59270e+01 2.51797e-01
7.96500e+01 1.59245e+01 2.51802e-01
7.96600e+01 1.59220e+01 2.51806e-01
7.96700e+01 1.59195e+01 2.51810e-01
7.96800e+01 1.59170e+01 2.51814e-01
7.96900e+01 1.59144e+01 2.51819e-01
7.97000e+01 1.59119e+01 2.51823e-01
7.97100e+01 1.59094e+01 2.51827e-01
7.97200e+01 1.59069e+01 2.51831e-01
7.97300e+01 1.59044e+01 2.51835e-01
7.97400e+01 1.59018e+01 2.51839e-01
7.97500e+01 1.58993e+01 2.51842e-01
7.97600e+01 1.58968e+01 2.51846e-01
7.97700e+01 1.58943e+01 2.51850e-01
7.97800e+01 1.58918e+01 2.51853e-01
7.97900e+01 1.58892e+01 2.51857e-01
7.98000e+01 1.58867e+01 2.51861e-01
7.98100e+01 1.58842e+01 2.51864e-01
7.98200e+01 1.58817e+01 2.51867e-01
7.98300e+01 1.58792e+01 2.51871e-01
7.98400e+01 1.58767e+01 2.51874e-01
7.98500e+01 1.58741e+01 2.51877e-01
7.98600e+01 1.58716e+01 2.51880e-01
7.98700e+01 1.58691e+01 2.51883e-01
7.98800e+01 1.58666e+01 2.51886e-01
7.98900e+01 1.58641e+01 2.51889e-01
7.99000e+01 1.58615e+01 2.51892e-01
7.99100e+01 1.58590e+01 2.51895e-01
7.99200e+01 1.58565e+01 2.51898e-01
7.99300e+01 1.58540e+01 2.51900e-01
7.99400e+01 1.58515e+01 2.51903e-01
7.99500e+01 1.58489e+01 2.51906e-01
7.99600e+01 1.58464e+01 2.51908e-01
7.99700e+01 1.58439e+01 2.51910e-01
7.99800e+01 1.58414e+01 2.51913e-01
7.99900e+01 1.58389e+01 2.51915e-01
8.00000e+01 1.58364e+01 2.51917e-01
8.00100e+01 1.58338e+01 2.51920e-01
8.00200e+01 1.58313e+01 2.51922e-01
8.00300e+01 1.58288e+01 2.51924e-01
8.00400e+01 1.58263e+01 2.51926e-01
8.00500e+01 1.58238e+01 2.51928e-01
8.00600e+01 1.58212e+01 2.51930e-01
8.00700e+01 1.58187e+01 2.51931e-01
8.00800e+01 1.58162e+01 2.51933e-01
8.00900e+01 1.58137e+01 2.51935e-01
8.01000e+01 1.58112e+01 2.51937e-01
8.01100e+01 1.58086e+01 2.51938e-01
8.01200e+01 1.58061e+01 2.51940e-01
8.01300e+01 1.58036e+01 2.51941e-01
8.01400e+01 1.58011e+01 2.51942e-01
8.01500e+01 1.57986e+01 2.51944e-01
8.01600e+01 1.57960e+01 2.51945e-01
8.01700e+01 1.57935e+01 2.51946e-01
8.01800e+01 1.57910e+01 2.51947e-01
8.01900e+01 1.57885e+01 2.51948e-01
8.02000e+01 1.57860e+01 2.51949e-01
8.02100e+01 1.57834e+01 2.51950e-01
8.02200e+01 1.57809e+01 2.51951e-01
8.02300e+01 1.57784e+01 2.51952e-01
8.02400e+01 1.57759e+01 2.51953e-01
8.02500e+01 1.57734e+01 2.51954e-01
8.02600e+01 1.57708e+01 2.51954e-01
8.02700e+01 1.57683e+01 2.51955e-01
8.02800e+01 1.57658e+01 2.51955e-01
8.02900e+01 1.57633e+01 2.51956e-01
8.03000e+01 1.57608e+01 2.51956e-01
8.03100e+01 1.57583e+01 2.51957e-01
8.03200e+01 1.57557e+01 2.51957e-01
8.03300e+01 1.57532e+01 2.51957e-01
8.03400e+01 1.57507e+01 2.51957e-01
8.03500e+01 1.57482e+01 2.51957e-01
8.03600e+01 1.57457e+01 2.51957e-01
8.03700e+01 1.57431e+01 2.51957e-01
8.03800e+01 1.57406e+01 2.51957e-01
8.03900e+01 1.57381e+01 2.51957e-01
8.04000e+01 1.57356e+01 2.51957e-01
8.04100e+01 1.57331e+01 2.51956e-01
8.04200e+01 1.57305e+01 2.51956e-01
8.04300e+01 1.57280e+01 2.51956e-01
8.04400e+01 1.57255e+01 2.51955e-01
8.04500e+01 1.57230e+01 2.51955e-01
8.04600e+01 1.57205e+01 2.51954e-01
8.04700e+01 1.57179e+01 2.51953e-01
8.04800e+01 1.57154e+01 2.51953e-01
8.04900e+01 1.57129e+01 2.51952e-01
8.05000e+01 1.57104e+01 2.51951e-01
8.05100e+01 1.57079e+01 2.51950e-01
8.05200e+01 1.57053e+01 2.51949e-01
8.05300e+01 1.57028e+01 2.51948e-01
8.05400e+01 1.57003e+01 2.51947e-01
8.05500e+01 1.56978e+01 2.51947e-01
8.05600e+01 1.56953e+01 2.51946e-01
8.05700e+01 1.56927e+01 2.51945e-01
8.05800e+01 1.56902e+01 2.51944e-01
8.05900e+01 1.56877e+01 2.51943e-01
8.06000e+01 1.56852e+01 2.51942e-01
8.06100e+01 1.56827e+01 2.51941e-01
8.06200e+01 1.56801e+01 2.51940e-01
8.06300e+01 1.56776e+01 2.51939e-01
8.06400e+01 1.56751e+01 2.51938e-01
8.06500e+01 1.56726e+01 2.51937e-01
8.06600e+01 1.56701e+01 2.51936e-01
8.06700e+01 1.56675e+01 2.51935e-01
8.06800e+01 1.56650e+01 2.51934e-01
8.06900e+01 1.56625e+01 2.51933e-01
8.07000e+01 1.56600e+01 2.51932e-01
8.07100e+01 1.56575e+01 2.51931e-01
8.07200e+01 1.56550e+01 2.51930e-01
8.07300e+01 1.56524e+01 2.51929e-01
8.07400e+01 1.56499e+01 2.51928e-01
8.07500e+01 1.56474e+01 2.51926e-01
8.07600e+01 1.56449e+01 2.51925e-01
8.07700e+01 1.56424e+01 2.51924e-01
8.07800e+01 1.56398e+01 2.51923e-01
8.07900e+01 1.56373e+01 2.51922e-01
8.08000e+01 1.56348e+01 2.51921e-01
8.08100e+01 1.56323e+01 2.51920e-01
8.08200e+01 1.56298e+01 2.51919e-01
8.08300e+01 1.56272e+01 2.51917e-01
8.08400e+01 1.56247e+01 2.51916e-01
8.08500e+01 1.56222e+01 2.51915e-01
8.08600e+01 1.56197e+01 2.51914e-01
8.08700e+01 1.56172e+01 2.51913e-01
8.08800e+01 1.56146e+01 2.51912e-01
8.08900e+01 1.56121e+01 2.51910e-01
8.09000e+01 1.56096e+01 2.51909e-01
8.09100e+01 1.56071e+01 2.51908e-01
8.09200e+01 1.56046e+01 2.51907e-01
8.09300e+01 1.56020e+01 2.51905e-01
8.09400e+01 1.55995e+01 2.51904e-01
8.09500e+01 1.55970e+01 2.51903e-01
8.09600e+01 1.55945e+01 2.51902e-01
8.09700e+01 1.55920e+01 2.51900e-01
8.09800e+01 1.55895e+01 2.51899e-01
8.09900e+01 1.55869e+01 2.51898e-01
8.10000e+01 1.55844e+01 2.51896e-01
8.10100e+01 1.55819e+01 2.51895e-01
8.10200e+01 1.55794e+01 2.51894e-01
8.10300e+01 1.55769e+01 2.51893e-01
8.10400e+01 1.55743e+01 2.51891e-01
8.10500e+01 1.55718e+01 2.51890e-01
8.10600e+01 1.55693e+01 2.51888e-01
8.10700e+01 1.55668e+01 2.51887e-01
8.10800e+01 1.55643e+01 2.51886e-01
8.10900e+01 1.55617e+01 2.51884e-01
8.11000e+01 1.55592e+01 2.51883e-01
8.11100e+01 1.55567e+01 2.51882e-01
8.11200e+01 1.55542e+01 2.51880e-01
8.11300e+01 1.55517e+01 2.51879e-01
8.11400e+01 1.55492e+01 2.51877e-01
8.11500e+01 1.55466e+01 2.51876e-01
8.11600e+01 1.55441e+01 2.51874e-01
8.11700e+01 1.55416e+01 2.51873e-01
8.11800e+01 1.55391e+01 2.51872e-01
8.11900e+01 1.55366e+01 2.51870e-01
8.12000e+01 1.55340e+01 2.51869e-01
8.12100e+01 1.55315e+01 2.51867e-01
8.12200e+01 1.55290e+01 2.51866e-01
8.12300e+01 1.55265e+01 2.51864e-01
8.12400e+01 1.55240e+01 2.51863e-01
8.12500e+01 1.55214e+01 2.51861e-01
8.12600e+01 1.55189e+01 2.51860e-01
8.12700e+01 1.55164e+01 2.51858e-01
8.12800e+01 1.55139e+01 2.51857e-01
8.12900e+01 1.55114e+01 2.51855e-01
8.13000e+01 1.55089e+01 2.51853e-01
8.13100e+01 1.55063e+01 2.51852e-01
8.13200e+01 1.55038e+01 2.51850e-01
8.13300e+01 1.55013e+01 2.51849e-01
8.13400e+01 1.54988e+01 2.51847e-01
8.13500e+01 1.54963e+01 2.51845e-01
8.13600e+01 1.54937e+01 2.51844e-01
8.13700e+01 1.54912e+01 2.51842e-01
8.13800e+01 1.54887e+01 2.51841e-01
8.13900e+01 1.54862e+01 2.51839e-01
8.14000e+01 1.54837e+01 2.51837e-01
8.14100e+01 1.54812e+01 2.51836e-01
8.14200e+01 1.54786e+01 2.51834e-01
8.14300e+01 1.54761e+01 2.51832e-01
8.14400e+01 1.54736e+01 2.51831e-01
8.14500e+01 1.54711e+01 2.51829e-01
8.14600e+01 1.54686e+01 2.51827e-01
8.14700e+01 1.54660e+01 2.51826e-01
8.14800e+01 1.54635e+01 2.51824e-01
8.14900e+01 1.54610e+01 2.51822e-01
8.15000e+01 1.54585e+01 2.51820e-01
8.15100e+01 1.54560e+01 2.51819e-01
8.15200e+01 1.54534e+01 2.51817e-01
8.15300e+01 1.54509e+01 2.51816e-01
8.15400e+01 1.54484e+01 2.51814e-01
8.15500e+01 1.54459e+01 2.51813e-01
8.15600e+01 1.54434e+01 2.51812e-01
8.15700e+01 1.54409e+01 2.51811e-01
8.15800e+01 1.54383e+01 2.51810e-01
8.15900e+01 1.54358e+01 2.51809e-01
8.16000e+01 1.54333e+01 2.51808e-01
8.16100e+01 1.54308e+01 2.51807e-01
8.16200e+01 1.54283e+01 2.51806e-01
8.16300e+01 1.54258e+01 2.51806e-01
8.16400e+01 1.54232e+01 2.51806e-01
8.16500e+01 1.54207e+01 2.51805e-01
8.16600e+01 1.54182e+01 2.51805e-01
8.16700e+01 1.54157e+01 2.51805e-01
8.16800e+01 1.54132e+01 2.51805e-01
8.16900e+01 1.54106e+01 2.51805e-01
8.17000e+01 1.54081e+01 2.51805e-01
8.17100e+01 1.54056e+01 2.51805e-01
8.17200e+01 1.54031e+01 2.51806e-01
8.17300e+01 1.54006e+01 2.51806e-01
8.17400e+01 1.53981e+01 2.51806e-01
8.17500e+01 1.53955e+01 2.51807e-01
8.17600e+01 1.53930e+01 2.51808e-01
8.17700e+01 1.53905e+01 2.51809e-01
8.17800e+01 1.53880e+01 2.51810e-01
8.17900e+01 1.53855e+01 2.51811e-01
8.18000e+01 1.53829e+01 2.51812e-01
8.18100e+01 1.53804e+01 2.51813e-01
8.18200e+01 1.53779e+01 2.51814e-01
8.18300e+01 1.53754e+01 2.51816e-01
8.18400e+01 1.53729e+01 2.51817e-01
8.18500e+01 1.53704e+01 2.51819e-01
8.18600e+01 1.53678e+01 2.51820e-01
8.18700e+01 1.53653e+01 2.51822e-01
8.18800e+01 1.53628e+01 2.51824e-01
8.18900e+01 1.53603e+01 2.51826e-01
8.19000e+01 1.53578e+01 2.51828e-01
8.19100e+01 1.53552e+01 2.51830e-01
8.19200e+01 1.53527e+01 2.51833e-01
8.19300e+01 1.53502e+01 2.51835e-01
8.19400e+01 1.53477e+01 2.51837e-01
8.19500e+01 1.53452e+01 2.51840e-01
8.19600e+01 1.53427e+01 2.51843e-01
8.19700e+01 1.53401e+01 2.51845e-01
8.19800e+01 1.53376e+01 2.51848e-01
8.19900e+01 1.53351e+01 2.51851e-01
8.20000e+01 1.53326e+01 2.51854e-01
8.20100e+01 1.53301e+01 2.51857e-01
8.20200e+01 1.53275e+01 2.51860e-01
8.20300e+01 1.53250e+01 2.51864e-01
8.20400e+01 1.53225e+01 2.51867e-01
8.20500e+01 1.53200e+01 2.51871e-01
8.20600e+01 1.53175e+01 2.51874e-01
8.20700e+01 1.53149e+01 2.51878e-01
8.20800e+01 1.53124e+01 2.51882e-01
8.20900e+01 1.53099e+01 2.51886e-01
8.21000e+01 1.53074e+01 2.51890e-01
8.21100e+01 1.53049e+01 2.51894e-01
8.21200e+01 1.53024e+01 2.51898e-01
8.21300e+01 1.52998e+01 2.51902e-01
8.21400e+01 1.52973e+01 2.51907e-01
8.21500e+01 1.52948e+01 2.51911e-01
8.21600e+01 1.52923e+01 2.51916e-01
8.21700e+01 1.52898e+01 2.51921e-01
8.21800e+01 1.52872e+01 2.51925e-01
8.21900e+01 1.52847e+01 2.51930e-01
8.22000e+01 1.52822e+01 2.51935e-01
8.22100e+01 1.52797e+01 2.51940e-01
8.22200e+01 1.52772e+01 2.51945e-01
8.22300e+01 1.52746e+01 2.51951e-01
8.22400e+01 1.52721e+01 2.51956e-01
8.22500e+01 1.52696e+01 2.51961e-01
8.22600e+01 1.52671e+01 2.51967e-01
8.22700e+01 1.52646e+01 2.51973e-01
8.22800e+01 1.52620e+01 2.51978e-01
8.22900e+01 1.52595e+01 2.51984e-01
8.23000e+01 1.52570e+01 2.51990e-01
8.23100e+01 1.52545e+01 2.51996e-01
8.23200e+01 1.52520e+01 2.52002e-01
8.23300e+01 1.52494e+01 2.52008e-01
8.23400e+01 1.52469e+01 2.52015e-01
8.23500e+01 1.52444e+01 2.52021e-01
8.23600e+01 1.52419e+01 2.52028e-01
8.23700e+01 1.52394e+01 2.52034e-01
8.23800e+01 1.52368e+01 2.52041e-01
8.23900e+01 1.52343e+01 2.52048e-01
8.24000e+01 1.52318e+01 2.52055e-01
8.24100e+01 1.52293e+01 2.52062e-01
8.24200e+01 1.52268e+01 2.52069e-01
8.24300e+01 1.52242e+01 2.52076e-01
8.24400e+01 1.52217e+01 2.52083e-01
8.24500e+01 1.52192e+01 2.52091e-01
8.24600e+01 1.52167e+01 2.52098e-01
8.24700e+01 1.52142e+01 2.52106e-01
8.24800e+01 1.52116e+01 2.52113e-01
8.24900e+01 1.52091e+01 2.52121e-01
8.25000e+01 1.52066e+01 2.52129e-01
8.25100e+01 1.52041e+01 2.52137e-01
8.25200e+01 1.52015e+01 2.52145e-01
8.25300e+01 1.51990e+01 2.52152e-01
8.25400e+01 1.51965e+01 2.52160e-01
8.25500e+01 1.51940e+01 2.52167e-01
8.25600e+01 1.51915e+01 2.52174e-01
8.25700e+01 1.51889e+01 2.52181e-01
8.25800e+01 1.51864e+01 2.52188e-01
8.25900e+01 1.51839e+01 2.52195e-01
8.26000e+01 1.51814e+01 2.52201e-01
8.26100e+01 1.51789e+01 2.52208e-01
8.26200e+01 1.51763e+01 2.52214e-01
8.26300e+01 1.51738e+01 2.52220e-01
8.26400e+01 1.51713e+01 2.52226e-01
8.26500e+01 1.51688e+01 2.52232e-01
8.26600e+01 1.51662e+01 2.52238e-01
8.26700e+01 1.51637e+01 2.52244e-01
8.26800e+01 1.51612e+01 2.52249e-01
8.26900e+01 1.51587e+01 2.52254e-01
8.27000e+01 1.51562e+01 2.52260e-01
8.27100e+01 1.51536e+01 2.52265e-01
8.27200e+01 1.51511e+01 2.52270e-01
8.27300e+01 1.51486e+01 2.52275e-01
8.27400e+01 1.51461e+01 2.52279e-01
8.27500e+01 1.51435e+01 2.52284e-01
8.27600e+01 1.51410e+01 2.52288e-01
8.27700e+01 1.51385e+01 2.52293e-01
8.27800e+01 1.51360e+01 2.52297e-01
8.27900e+01 1.51334e+01 2.52301e-01
8.28000e+01 1.51309e+01 2.52305e-01
8.28100e+01 1.51284e+01 2.52308e-01
8.28200e+01 1.51259e+01 2.52312e-01
8.28300e+01 1.51234e+01 2.52315e-01
8.28400e+01 1.51208e+01 2.52319e-01
8.28500e+01 1.51183e+01 2.52322e-01
8.28600e+01 1.51158e+01 2.52325e-01
8.28700e+01 1.51133e+01 2.52328e-01
8.28800e+01 1.51107e+01 2.52330e-01
8.28900e+01 1.51082e+01 2.52333e-01
8.29000e+01 1.51057e+01 2.52336e-01
8.29100e+01 1.51032e+01 2.52338e-01
8.29200e+01 1.51006e+01 2.52340e-01
8.29300e+01 1.50981e+01 2.52342e-01
8.29400e+01 1.50956e+01 2.52344e-01
8.29500e+01 1.50931e+01 2.52346e-01
8.29600e+01 1.50906e+01 2.52348e-01
8.29700e+01 1.50880e+01 2.52349e-01
8.29800e+01 1.50855e+01 2.52351e-01
8.29900e+01 1.50830e+01 2.52352e-01
8.30000e+01 1.50805e+01 2.52353e-01
8.30100e+01 1.50779e+01 2.52354e-01
8.30200e+01 1.50754e+01 2.52355e-01
8.30300e+01 1.50729e+01 2.52356e-01
8.30400e+01 1.50704e+01 2.52356e-01
8.30500e+01 1.50678e+01 2.52357e-01
8.30600e+01 1.50653e+01 2.52357e-01
8.30700e+01 1.50628e+01 2.52357e-01
8.30800e+01 1.50603e+01 2.52357e-01
8.30900e+01 1.50577e+01 2.52357e-01
8.31000e+01 1.50552e+01 2.52357e-01
8.31100e+01 1.50527e+01 2.52356e-01
8.31200e+01 1.50502e+01 2.52356e-01
8.31300e+01 1.50477e+01 2.52355e-01
8.31400e+01 1.50451e+01 2.52354e-01
8.31500e+01 1.50426e+01 2.52353e-01
8.31600e+01 1.50401e+01 2.52352e-01
8.31700e+01 1.50376e+01 2.52351e-01
8.31800e+01 1.50350e+01 2.52350e-01
8.31900e+01 1.50325e+01 2.52348e-01
8.32000e+01 1.50300e+01 2.52347e-01
8.32100e+01 1.50275e+01 2.52345e-01
8.32200e+01 1.50249e+01 2.52343e-01
8.32300e+01 1.50224e+01 2.52341e-01
8.32400e+01 1.50199e+01 2.52339e-01
8.32500e+01 1.50174e+01 2.52336e-01
8.32600e+01 1.50148e+01 2.52334e-01
8.32700e+01 1.50123e+01 2.52331e-01
8.32800e+01 1.50098e+01 2.52329e-01
8.32900e+01 1.50073e+01 2.52326e-01
8.33000e+01 1.50048e+01 2.52323e-01
8.33100e+01 1.50022e+01 2.52320e-01
8.33200e+01 1.49997e+01 2.52316e-01
8.33300e+01 1.49972e+01 2.52313e-01
8.33400e+01 1.49947e+01 2.52309e-01
8.33500e+01 1.49921e+01 2.52306e-01
8.33600e+01 1.49896e+01 2.52302e-01
8.33700e+01 1.49871e+01 2.52298e-01
8.33800e+01 1.49846e+01 2.52294e-01
8.33900e+01 1.49820e+01 2.52290e-01
8.34000e+01 1.49795e+01 2.52285e-01
8.34100e+01 1.49770e+01 2.52281e-01
8.34200e+01 1.49745e+01 2.52276e-01
8.34300e+01 1.49720e+01 2.52271e-01
8.34400e+01 1.49694e+01 2.52267e-01
8.34500e+01 1.49669e+01 2.52261e-01
8.34600e+01 1.49644e+01 2.52256e-01
8.34700e+01 1.49619e+01 2.52251e-01
8.34800e+01 1.49593e+01 2.52246e-01
8.34900e+01 1.49568e+01 2.52240e-01
8.35000e+01 1.49543e+01 2.52234e-01
8.35100e+01 1.49518e+01 2.52228e-01
8.35200e+01 1.49493e+01 2.52223e-01
8.35300e+01 1.49467e+01 2.52218e-01
8.35400e+01 1.49442e+01 2.52213e-01
8.35500e+01 1.49417e+01 2.52208e-01
8.35600e+01 1.49392e+01 2.52203e-01
8.35700e+01 1.49366e+01 2.52199e-01
8.35800e+01 1.49341e+01 2.52195e-01
8.35900e+01 1.49316e+01 2.52191e-01
8.36000e+01 1.49291e+01 2.52187e-01
8.36100e+01 1.49266e+01 2.52183e-01
8.36200e+01 1.49240e+01 2.52180e-01
8.36300e+01 1.49215e+01 2.52177e-01
8.36400e+01 1.49190e+01 2.52174e-01
8.36500e+01 1.49165e+01 2.52171e-01
8.36600e+01 1.49139e+01 2.52168e-01
8.36700e+01 1.49114e+01 2.52166e-01
8.36800e+01 1.49089e+01 2.52164e-01
8.36900e+01 1.49064e+01 2.52162e-01
8.37000e+01 1.49039e+01 2.52161e-01
8.37100e+01 1.49013e+01 2.52159e-01
8.37200e+01 1.48988e+01 2.52158e-01
8.37300e+01 1.48963e+01 2.52157e-01
8.37400e+01 1.48938e+01 2.52156e-01
8.37500e+01 1.48912e+01 2.52155e-01
8.37600e+01 1.48887e+01 2.52155e-01
8.37700e+01 1.48862e+01 2.52155e-01
8.37800e+01 1.48837e+01 2.52155e-01
8.37900e+01 1.48812e+01 2.52155e-01
8.38000e+01 1.48786e+01 2.52155e-01
8.38100e+01 1.48761e+01 2.52156e-01
8.38200e+01 1.48736e+01 2.52157e-01
8.38300e+01 1.48711e+01 2.52158e-01
8.38400e+01 1.48686e+01 2.52159e-01
8.38500e+01 1.48660e+01 2.52161e-01
8.38600e+01 1.48635e+01 2.52163e-01
8.38700e+01 1.48610e+01 2.52165e-01
8.38800e+01 1.48585e+01 2.52167e-01
8.38900e+01 1.48559e+01 2.52169e-01
8.39000e+01 1.48534e+01 2.52172e-01
8.39100e+01 1.48509e+01 2.52174e-01
8.39200e+01 1.48484e+01 2.52177e-01
8.39300e+01 1.48459e+01 2.52181e-01
8.39400e+01 1.48433e+01 2.52184e-01
8.39500e+01 1.48408e+01 2.52188e-01
8.39600e+01 1.48383e+01 2.52192e-01
8.39700e+01 1.48358e+01 2.52196e-01
8.39800e+01 1.48333e+01 2.52200e-01
8.39900e+01 1.48307e+01 2.52204e-01
8.40000e+01 1.48282e+01 2.52209e-01
8.40100e+01 1.48257e+01 2.52214e-01
8.40200e+01 1.48232e+01 2.52219e-01
8.40300e+01 1.48206e+01 2.52224e-01
8.40400e+01 1.48181e+01 2.52230e-01
8.40500e+01 1.48156e+01 2.52236e-01
8.40600e+01 1.48131e+01 2.52242e-01
8.40700e+01 1.48106e+01 2.52248e-01
8.40800e+01 1.48080e+01 2.52254e-01
8.40900e+01 1.48055e+01 2.52261e-01
8.41000e+01 1.48030e+01 2.52268e-01
8.41100e+01 1.48005e+01 2.52275e-01
8.41200e+01 1.47979e+01 2.52282e-01
8.41300e+01 1.47954e+01 2.52289e-01
8.41400e+01 1.47929e+01 2.52297e-01
8.41500e+01 1.47904e+01 2.52305e-01
8.41600e+01 1.47878e+01 2.52313e-01
8.41700e+01 1.47853e+01 2.52321e-01
8.41800e+01 1.47828e+01 2.52330e-01
8.41900e+01 1.47803e+01 2.52339e-01
8.42000e+01 1.47778e+01 2.52348e-01
8.42100e+01 1.47752e+01 2.52357e-01
8.42200e+01 1.47727e+01 2.52366e-01
8.42300e+01 1.47702e+01 2.52376e-01
8.42400e+01 1.47677e+01 2.52385e-01
8.42500e+01 1.47651e+01 2.52395e-01
8.42600e+01 1.47626e+01 2.52406e-01
8.42700e+01 1.47601e+01 2.52416e-01
8.42800e+01 1.47576e+01 2.52427e-01
8.42900e+01 1.47550e+01 2.52438e-01
8.43000e+01 1.47525e+01 2.52449e-01
8.43100e+01 1.47500e+01 2.52460e-01
8.43200e+01 1.47475e+01 2.52471e-01
8.43300e+01 1.47449e+01 2.52483e-01
8.43400e+01 1.47424e+01 2.52495e-01
8.43500e+01 1.47399e+01 2.52507e-01
8.43600e+01 1.47374e+01 2.52519e-01
8.43700e+01 1.47348e+01 2.52532e-01
8.43800e+01 1.47323e+01 2.52545e-01
8.43900e+01 1.47298e+01 2.52558e-01
8.44000e+01 1.47273e+01 2.52571e-01
8.44100e+01 1.47247e+01 2.52584e-01
8.44200e+01 1.47222e+01 2.52598e-01
8.44300e+01 1.47197e+01 2.52612e-01
8.44400e+01 1.47172e+01 2.52626e-01
8.44500e+01 1.47146e+01 2.52640e-01
8.44600e+01 1.47121e+01 2.52654e-01
8.44700e+01 1.47096e+01 2.52669e-01
8.44800e+01 1.47071e+01 2.52684e-01
8.44900e+01 1.47045e+01 2.52699e-01
8.45000e+01 1.47020e+01 2.52714e-01
8.45100e+01 1.46995e+01 2.52730e-01
8.45200e+01 1.46969e+01 2.52745e-01
8.45300e+01 1.46944e+01 2.52759e-01
8.45400e+01 1.46919e+01 2.52774e-01
8.45500e+01 1.46894e+01 2.52788e-01
8.45600e+01 1.46868e+01 2.52802e-01
8.45700e+01 1.46843e+01 2.52815e-01
8.45800e+01 1.46818e+01 2.52828e-01
8.45900e+01 1.46792e+01 2.52841e-01
8.46000e+01 1.46767e+01 2.52854e-01
8.46100e+01 1.46742e+01 2.52866e-01
8.46200e+01 1.46717e+01 2.52878e-01
8.46300e+01 1.46691e+01 2.52890e-01
8.46400e+01 1.46666e+01 2.52902e-01
8.46500e+01 1.46641e+01 2.52913e-01
8.46600e+01 1.46615e+01 2.52924e-01
8.46700e+01 1.46590e+01 2.52934e-01
8.46800e+01 1.46565e+01 2.52945e-01
8.46900e+01 1.46540e+01 2.52955e-01
8.47000e+01 1.46514e+01 2.52964e-01
8.47100e+01 1.46489e+01 2.52974e-01
8.47200e+01 1.46464e+01 2.52983e-01
8.47300e+01 1.46438e+01 2.52992e-01
8.47400e+01 1.46413e+01 2.53000e-01
8.47500e+01 1.46388e+01 2.53009e-01
8.47600e+01 1.46362e+01 2.53017e-01
8.47700e+01 1.46337e+01 2.53024e-01
8.47800e+01 1.46312e+01 2.53032e-01
8.47900e+01 1.46287e+01 2.53039e-01
8.48000e+01 1.46261e+01 2.53046e-01
8.48100e+01 1.46236e+01 2.53052e-01
8.48200e+01 1.46211e+01 2.53058e-01
8.48300e+01 1.46185e+01 2.53064e-01
8.48400e+01 1.46160e+01 2.53070e-01
8.48500e+01 1.46135e+01 2.53075e-01
8.48600e+01 1.46109e+01 2.53080e-01
8.48700e+01 1.46084e+01 2.53085e-01
8.48800e+01 1.46059e+01 2.53090e-01
8.48900e+01 1.46034e+01 2.53094e-01
8.49000e+01 1.46008e+01 2.53098e-01
8.49100e+01 1.45983e+01 2.53101e-01
8.49200e+01 1.45958e+01 2.53105e-01
8.49300e+01 1.45932e+01 2.53108e-01
8.49400e+01 1.45907e+01 2.53110e-01
8.49500e+01 1.45882e+01 2.53113e-01
8.49600e+01 1.45856e+01 2.53115e-01
8.49700e+01 1.45831e+01 2.53117e-01
8.49800e+01 1.45806e+01 2.53118e-01
8.49900e+01 1.45780e+01 2.53120e-01
8.50000e+01 1.45755e+01 2.53121e-01
8.50100e+01 1.45730e+01 2.53121e-01
8.50200e+01 1.45704e+01 2.53122e-01
8.50300e+01 1.45679e+01 2.53122e-01
8.50400e+01 1.45654e+01 2.53122e-01
8.50500e+01 1.45629e+01 2.53121e-01
8.50600e+01 1.45603e+01 2.53120e-01
8.50700e+01 1.45578e+01 2.53119e-01
8.50800e+01 1.45553e+01 2.53118e-01
8.50900e+01 1.45527e+01 2.53116e-01
8.51000e+01 1.45502e+01 2.53115e-01
8.51100e+01 1.45477e+01 2.53112e-01
8.51200e+01 1.45451e+01 2.53110e-01
8.51300e+01 1.45426e+01 2.53107e-01
8.51400e+01 1.45401e+01 2.53104e-01
8.51500e+01 1.45375e+01 2.53101e-01
8.51600e+01 1.45350e+01 2.53097e-01
8.51700e+01 1.45325e+01 2.53093e-01
8.51800e+01 1.45299e+01 2.53089e-01
8.51900e+01 1.45274e+01 2.53084e-01
8.52000e+01 1.45249e+01 2.53079e-01
8.52100e+01 1.45224e+01 2.53074e-01
8.52200e+01 1.45198e+01 2.53069e-01
8.52300e+01 1.45173e+01 2.53063e-01
8.52400e+01 1.45148e+01 2.53057e-01
8.52500e+01 1.45122e+01 2.53051e-01
8.52600e+01 1.45097e+01 2.53044e-01
8.52700e+01 1.45072e+01 2.53037e-01
8.52800e+01 1.45046e+01 2.53030e-01
8.52900e+01 1.45021e+01 2.53023e-01
8.53000e+01 1.44996e+01 2.53015e-01
8.53100e+01 1.44971e+01 2.53007e-01
8.53200e+01 1.44945e+01 2.52998e-01
8.53300e+01 1.44920e+01 2.52990e-01
8.53400e+01 1.44895e+01 2.52981e-01
8.53500e+01 1.44869e+01 2.52972e-01
8.53600e+01 1.44844e+01 2.52962e-01
8.53700e+01 1.44819e+01 2.52952e-01
8.53800e+01 1.44793e+01 2.52942e-01
8.53900e+01 1.44768e+01 2.52932e-01
8.54000e+01 1.44743e+01 2.52921e-01
8.54100e+01 1.44718e+01 2.52910e-01
8.54200e+01 1.44692e+01 2.52899e-01
8.54300e+01 1.44667e+01 2.52888e-01
8.54400e+01 1.44642e+01 2.52876e-01
8.54500e+01 1.44616e+01 2.52864e-01
8.54600e+01 1.44591e+01 2.52851e-01
8.54700e+01 1.44566e+01 2.52838e-01
8.54800e+01 1.44541e+01 2.52825e-01
8.54900e+01 1.44515e+01 2.52812e-01
8.55000e+01 1.44490e+01 2.52799e-01
8.55100e+01 1.44465e+01 2.52785e-01
8.55200e+01 1.44439e+01 2.52772e-01
8.55300e+01 1.44414e+01 2.52758e-01
8.55400e+01 1.44389e+01 2.52746e-01
8.55500e+01 1.44364e+01 2.52733e-01
8.55600e+01 1.44338e+01 2.52720e-01
8.55700e+01 1.44313e+01 2.52708e-01
8.55800e+01 1.44288e+01 2.52696e-01
8.55900e+01 1.44263e+01 2.52685e-01
8.56000e+01 1.44237e+01 2.52673e-01
8.56100e+01 1.44212e+01 2.52662e-01
8.56200e+01 1.44187e+01 2.52651e-01
8.56300e+01 1.44161e+01 2.52640e-01
8.56400e+01 1.44136e+01 2.52629e-01
8.56500e+01 1.44111e+01 2.52619e-01
8.56600e+01 1.44086e+01 2.52609e-01
8.56700e+01 1.44060e+01 2.52599e-01
8.56800e+01 1.44035e+01 2.52589e-01
8.56900e+01 1.44010e+01 2.52580e-01
8.57000e+01 1.43985e+01 2.52571e-01
8.57100e+01 1.43959e+01 2.52562e-01
8.57200e+01 1.43934e+01 2.52553e-01
8.57300e+01 1.43909e+01 2.52545e-01
8.57400e+01 1.43884e+01 2.52536e-01
8.57500e+01 1.43858e+01 2.52528e-01
8.57600e+01 1.43833e+01 2.52521e-01
8.57700e+01 1.43808e+01 2.52513e-01
8.57800e+01 1.43783e+01 2.52506e-01
8.57900e+01 1.43757e+01 2.52499e-01
8.58000e+01 1.43732e+01 2.52492e-01
8.58100e+01 1.43707e+01 2.52485e-01
8.58200e+01 1.43682e+01 2.52479e-01
8.58300e+01 1.43656e+01 2.52473e-01
8.58400e+01 1.43631e+01 2.52467e-01
8.58500e+01 1.43606e+01 2.52461e-01
8.58600e+01 1.43581e+01 2.52456e-01
8.58700e+01 1.43555e+01 2.52450e-01
8.58800e+01 1.43530e+01 2.52446e-01
8.58900e+01 1.43505e+01 2.52441e-01
8.59000e+01 1.43480e+01 2.52436e-01
8.59100e+01 1.43454e+01 2.52432e-01
8.59200e+01 1.43429e+01 2.52428e-01
8.59300e+01 1.43404e+01 2.52424e-01
8.59400e+01 1.43379e+01 2.52421e-01
8.59500e+01 1.43353e+01 2.52417e-01
8.59600e+01 1.43328e+01 2.52414e-01
8.59700e+01 1.43303e+01 2.52411e-01
8.59800e+01 1.43278e+01 2.52409e-01
8.59900e+01 1.43252e+01 2.52406e-01
8.60000e+01 1.43227e+01 2.52404e-01
8.60100e+01 1.43202e+01 2.52402e-01
8.60200e+01 1.43177e+01 2.52400e-01
8.60300e+01 1.43152e+01 2.52399e-01
8.60400e+01 1.43126e+01 2.52398e-01
8.60500e+01 1.43101e+01 2.52397e-01
8.60600e+01 1.43076e+01 2.52396e-01
8.60700e+01 1.43051e+01 2.52395e-01
8.60800e+01 1.43025e+01 2.52395e-01
8.60900e+01 1.43000e+01 2.52395e-01
8.61000e+01 1.42975e+01 2.52395e-01
8.61100e+01 1.42950e+01 2.52395e-01
8.61200e+01 1.42924e+01 2.52396e-01
8.61300e+01 1.42899e+01 2.52397e-01
8.61400e+01 1.42874e+01 2.52398e-01
8.61500e+01 1.42849e+01 2.52399e-01
8.61600e+01 1.42823e+01 2.52401e-01
8.61700e+01 1.42798e+01 2.52403e-01
8.61800e+01 1.42773e+01 2.52405e-01
8.61900e+01 1.42748e+01 2.52407e-01
8.62000e+01 1.42722e+01 2.52409e-01
8.62100e+01 1.42697e+01 2.52412e-01
8.62200e+01 1.42672e+01 2.52415e-01
8.62300e+01 1.42647e+01 2.52418e-01
8.62400e+01 1.42621e+01 2.52422e-01
8.62500e+01 1.42596e+01 2.52425e-01
8.62600e+01 1.42571e+01 2.52429e-01
8.62700e+01 1.42546e+01 2.52433e-01
8.62800e+01 1.42520e+01 2.52438e-01
8.62900e+01 1.42495e+01 2.52442e-01
8.63000e+01 1.42470e+01 2.52447e-01
8.63100e+01 1.42445e+01 2.52452e-01
8.63200e+01 1.42420e+01 2.52458e-01
8.63300e+01 1.42394e+01 2.52463e-01
8.63400e+01 1.42369e+01 2.52469e-01
8.63500e+01 1.42344e+01 2.52475e-01
8.63600e+01 1.42319e+01 2.52481e-01
8.63700e+01 1.42293e+01 2.52488e-01
8.63800e+01 1.42268e+01 2.52494e-01
8.63900e+01 1.42243e+01 2.52501e-01
8.64000e+01 1.42218e+01 2.52508e-01
8.64100e+01 1.42192e+01 2.52516e-01
8.64200e+01 1.42167e+01 2.52523e-01
8.64300e+01 1.42142e+01 2.52531e-01
8.64400e+01 1.42117e+01 2.52539e-01
8.64500e+01 1.42091e+01 2.52548e-01
8.64600e+01 1.42066e+01 2.52556e-01
8.64700e+01 1.42041e+01 2.52565e-01
8.64800e+01 1.42015e+01 2.52574e-01
8.64900e+01 1.41990e+01 2.52583e-01
8.65000e+01 1.41965e+01 2.52593e-01
8.65100e+01 1.41940e+01 2.52602e-01
8.65200e+01 1.41914e+01 2.52612e-01
8.65300e+01 1.41889e+01 2.52621e-01
8.65400e+01 1.41864e+01 2.52631e-01
8.65500e+01 1.41839e+01 2.52640e-01
8.65600e+01 1.41813e+01 2.52650e-01
8.65700e+01 1.41788e+01 2.52659e-01
8.65800e+01 1.41763e+01 2.52668e-01
8.65900e+01 1.41738e+01 2.52677e-01
8.66000e+01 1.41712e+01 2.52687e-01
8.66100e+01 1.41687e+01 2.52696e-01
8.66200e+01 1.41662e+01 2.52705e-01
8.66300e+01 1.41637e+01 2.52714e-01
8.66400e+01 1.41611e+01 2.52723e-01
8.66500e+01 1.41586e+01 2.52732e-01
8.66600e+01 1.41561e+01 2.52741e-01
8.66700e+01 1.41535e+01 2.52750e-01
8.66800e+01 1.41510e+01 2.52759e-01
8.66900e+01 1.41485e+01 2.52768e-01
8.67000e+01 1.41460e+01 2.52776e-01
8.67100e+01 1.41434e+01 2.52785e-01
8.67200e+01 1.41409e+01 2.52794e-01
8.67300e+01 1.41384e+01 2.52803e-01
8.67400e+01 1.41358e+01 2.52811e-01
8.67500e+01 1.41333e+01 2.52820e-01
8.67600e+01 1.41308e+01 2.52828e-01
8.67700e+01 1.41283e+01 2.52837e-01
8.67800e+01 1.41257e+01 2.52845e-01
8.67900e+01 1.41232e+01 2.52854e-01
8.68000e+01 1.41207e+01 2.52862e-01
8.68100e+01 1.41181e+01 2.52870e-01
8.68200e+01 1.41156e+01 2.52879e-01
8.68300e+01 1.41131e+01 2.52887e-01
8.68400e+01 1.41106e+01 2.52895e-01
8.68500e+01 1.41080e+01 2.52903e-01
8.68600e+01 1.41055e+01 2.52911e-01
8.68700e+01 1.41030e+01 2.52920e-01
8.68800e+01 1.41004e+01 2.52928e-01
8.68900e+01 1.40979e+01 2.52936e-01
8.69000e+01 1.40954e+01 2.52943e-01
8.69100e+01 1.40929e+01 2.52951e-01
8.69200e+01 1.40903e+01 2.52959e-01
8.69300e+01 1.40878e+01 2.52967e-01
8.69400e+01 1.40853e+01 2.52975e-01
8.69500e+01 1.40827e+01 2.52983e-01
8.69600e+01 1.40802e+01 2.52990e-01
8.69700e+01 1.40777e+01 2.52998e-01
8.69800e+01 1.40751e+01 2.53006e-01
8.69900e+01 1.40726e+01 2.53013e-01
8.70000e+01 1.40701e+01 2.53021e-01
8.70100e+01 1.40676e+01 2.53028e-01
8.70200e+01 1.40650e+01 2.53036e-01
8.70300e+01 1.40625e+01 2.53043e-01
8.70400e+01 1.40600e+01 2.53050e-01
8.70500e+01 1.40574e+01 2.53058e-01
8.70600e+01 1.40549e+01 2.53065e-01
8.70700e+01 1.40524e+01 2.53072e-01
8.70800e+01 1.40498e+01 2.53080e-01
8.70900e+01 1.40473e+01 2.53087e-01
8.71000e+01 1.40448e+01 2.53094e-01
8.71100e+01 1.40423e+01 2.53101e-01
8.71200e+01 1.40397e+01 2.53108e-01
8.71300e+01 1.40372e+01 2.53115e-01
8.71400e+01 1.40347e+01 2.53122e-01
8.71500e+01 1.40321e+01 2.53129e-01
8.71600e+01 1.40296e+01 2.53136e-01
8.71700e+01 1.40271e+01 2.53142e-01
8.71800e+01 1.40245e+01 2.53149e-01
8.71900e+01 1.40220e+01 2.53156e-01
8.72000e+01 1.40195e+01 2.53163e-01
8.72100e+01 1.40169e+01 2.53169e-01
8.72200e+01 1.40144e+01 2.53176e-01
8.72300e+01 1.40119e+01 2.53182e-01
8.72400e+01 1.40093e+01 2.53189e-01
8.72500e+01 1.40068e+01 2.53196e-01
8.72600e+01 1.40043e+01 2.53202e-01
8.72700e+01 1.40017e+01 2.53208e-01
8.72800e+01 1.39992e+01 2.53215e-01
8.72900e+01 1.39967e+01 2.53221e-01
8.73000e+01 1.39942e+01 2.53227e-01
8.73100e+01 1.39916e+01 2.53234e-01
8.73200e+01 1.39891e+01 2.53240e-01
8.73300e+01 1.39866e+01 2.53246e-01
8.73400e+01 1.39840e+01 2.53252e-01
8.73500e+01 1.39815e+01 2.53258e-01
8.73600e+01 1.39790e+01 2.53264e-01
8.73700e+01 1.39764e+01 2.53270e-01
8.73800e+01 1.39739e+01 2.53276e-01
8.73900e+01 1.39714e+01 2.53282e-01
8.74000e+01 1.39688e+01 2.53288e-01
8.74100e+01 1.39663e+01 2.53294e-01
8.74200e+01 1.39638e+01 2.53299e-01
8.74300e+01 1.39612e+01 2.53305e-01
8.74400e+01 1.39587e+01 2.53311e-01
8.74500e+01 1.39562e+01 2.53316e-01
8.74600e+01 1.39536e+01 2.53322e-01
8.74700e+01 1.39511e+01 2.53328e-01
8.74800e+01 1.39486e+01 2.53333e-01
8.74900e+01 1.39460e+01 2.53339e-01
8.75000e+01 1.39435e+01 2.53344e-01
8.75100e+01 1.39410e+01 2.53350e-01
8.75200e+01 1.39384e+01 2.53355e-01
8.75300e+01 1.39359e+01 2.53360e-01
8.75400e+01 1.39334e+01 2.53365e-01
8.75500e+01 1.39308e+01 2.53370e-01
8.75600e+01 1.39283e+01 2.53375e-01
8.75700e+01 1.39258e+01 2.53380e-01
8.75800e+01 1.39232e+01 2.53385e-01
8.75900e+01 1.39207e+01 2.53390e-01
8.76000e+01 1.39182e+01 2.53395e-01
8.76100e+01 1.39156e+01 2.53400e-01
8.76200e+01 1.39131e+01 2.53404e-01
8.76300e+01 1.39106e+01 2.53409e-01
8.76400e+01 1.39080e+01 2.53414e-01
8.76500e+01 1.39055e+01 2.53418e-01
8.76600e+01 1.39030e+01 2.53422e-01
8.76700e+01 1.39004e+01 2.53427e-01
8.76800e+01 1.38979e+01 2.53431e-01
8.76900e+01 1.38953e+01 2.53435e-01
8.77000e+01 1.38928e+01 2.53439e-01
8.77100e+01 1.38903e+01 2.53443e-01
8.77200e+01 1.38877e+01 2.53447e-01
8.77300e+01 1.38852e+01 2.53451e-01
8.77400e+01 1.38827e+01 2.53455e-01
8.77500e+01 1.38801e+01 2.53459e-01
8.77600e+01 1.38776e+01 2.53463e-01
8.77700e+01 1.38751e+01 2.53467e-01
8.77800e+01 1.38725e+01 2.53470e-01
8.77900e+01 1.38700e+01 2.53474e-01
8.78000e+01 1.38675e+01 2.53477e-01
8.78100e+01 1.38649e+01 2.53481e-01
8.78200e+01 1.38624e+01 2.53484e-01
8.78300e+01 1.38599e+01 2.53487e-01
8.78400e+01 1.38573e+01 2.53490e-01
8.78500e+01 1.38548e+01 2.53494e-01
8.78600e+01 1.38523e+01 2.53497e-01
8.78700e+01 1.38497e+01 2.53500e-01
8.78800e+01 1.38472e+01 2.53503e-01
8.78900e+01 1.38447e+01 2.53506e-01
8.79000e+01 1.38421e+01 2.53508e-01
8.79100e+01 1.38396e+01 2.53511e-01
8.79200e+01 1.38370e+01 2.53514e-01
8.79300e+01 1.38345e+01 2.53516e-01
8.79400e+01 1.38320e+01 2.53519e-01
8.79500e+01 1.38294e+01 2.53521e-01
8.79600e+01 1.38269e+01 2.53524e-01
8.79700e+01 1.38244e+01 2.53526e-01
8.79800e+01 1.38218e+01 2.53529e-01
8.79900e+01 1.38193e+01 2.53531e-01
8.80000e+01 1.38168e+01 2.53533e-01
8.80100e+01 1.38142e+01 2.53535e-01
8.80200e+01 1.38117e+01 2.53537e-01
8.80300e+01 1.38092e+01 2.53539e-01
8.80400e+01 1.38066e+01 2.53541e-01
8.80500e+01 1.38041e+01 2.53543e-01
8.80600e+01 1.38016e+01 2.53545e-01
8.80700e+01 1.37990e+01 2.53546e-01
8.80800e+01 1.37965e+01 2.53548e-01
8.80900e+01 1.37939e+01 2.53549e-01
8.81000e+01 1.37914e+01 2.53551e-01
8.81100e+01 1.37889e+01 2.53552e-01
8.81200e+01 1.37863e+01 2.53554e-01
8.81300e+01 1.37838e+01 2.53555e-01
8.81400e+01 1.37813e+01 2.53556e-01
8.81500e+01 1.37787e+01 2.53558e-01
8.81600e+01 1.37762e+01 2.53559e-01
8.81700e+01 1.37737e+01 2.53560e-01
8.81800e+01 1.37711e+01 2.53561e-01
8.81900e+01 1.37686e+01 2.53562e-01
8.82000e+01 1.37661e+01 2.53562e-01
8.82100e+01 1.37635e+01 2.53563e-01
8.82200e+01 1.37610e+01 2.53564e-01
8.82300e+01 1.37585e+01 2.53565e-01
8.82400e+01 1.37559e+01 2.53565e-01
8.82500e+01 1.37534e+01 2.53566e-01
8.82600e+01 1.37508e+01 2.53566e-01
8.82700e+01 1.37483e+01 2.53567e-01
8.82800e+01 1.37458e+01 2.53567e-01
8.82900e+01 1.37432e+01 2.53567e-01
8.83000e+01 1.37407e+01 2.53567e-01
8.83100e+01 1.37382e+01 2.53567e-01
8.83200e+01 1.37356e+01 2.53567e-01
8.83300e+01 1.37331e+01 2.53567e-01
8.83400e+01 1.37306e+01 2.53567e-01
8.83500e+01 1.37280e+01 2.53567e-01
8.83600e+01 1.37255e+01 2.53567e-01
8.83700e+01 1.37230e+01 2.53567e-01
8.83800e+01 1.37204e+01 2.53566e-01
8.83900e+01 1.37179e+01 2.53566e-01
8.84000e+01 1.37153e+01 2.53566e-01
8.84100e+01 1.37128e+01 2.53565e-01
8.84200e+01 1.37103e+01 2.53564e-01
8.84300e+01 1.37077e+01 2.53564e-01
8.84400e+01 1.37052e+01 2.53563e-01
8.84500e+01 1.37027e+01 2.53562e-01
8.84600e+01 1.37001e+01 2.53561e-01
8.84700e+01 1.36976e+01 2.53560e-01
8.84800e+01 1.36951e+01 2.53559e-01
8.84900e+01 1.36925e+01 2.53558e-01
8.85000e+01 1.36900e+01 2.53557e-01
8.85100e+01 1.36875e+01 2.53556e-01
8.85200e+01 1.36849e+01 2.53555e-01
8.85300e+01 1.36824e+01 2.53554e-01
8.85400e+01 1.36798e+01 2.53553e-01
8.85500e+01 1.36773e+01 2.53552e-01
8.85600e+01 1.36748e+01 2.53551e-01
8.85700e+01 1.36722e+01 2.53551e-01
8.85800e+01 1.36697e+01 2.53550e-01
8.85900e+01 1.36672e+01 2.53549e-01
8.86000e+01 1.36646e+01 2.53549e-01
8.86100e+01 1.36621e+01 2.53548e-01
8.86200e+01 1.36596e+01 2.53548e-01
8.86300e+01 1.36570e+01 2.53548e-01
8.86400e+01 1.36545e+01 2.53547e-01
8.86500e+01 1.36520e+01 2.53547e-01
8.86600e+01 1.36494e+01 2.53547e-01
8.86700e+01 1.36469e+01 2.53547e-01
8.86800e+01 1.36443e+01 2.53547e-01
8.86900e+01 1.36418e+01 2.53547e-01
8.87000e+01 1.36393e+01 2.53547e-01
8.87100e+01 1.36367e+01 2.53547e-01
8.87200e+01 1.36342e+01 2.53548e-01
8.87300e+01 1.36317e+01 2.53548e-01
8.87400e+01 1.36291e+01 2.53548e-01
8.87500e+01 1.36266e+01 2.53549e-01
8.87600e+01 1.36241e+01 2.53549e-01
8.87700e+01 1.36215e+01 2.53550e-01
8.87800e+01 1.36190e+01 2.53550e-01
8.87900e+01 1.36165e+01 2.53551e-01
8.88000e+01 1.36139e+01 2.53552e-01
8.88100e+01 1.36114e+01 2.53553e-01
8.88200e+01 1.36089e+01 2.53554e-01
8.88300e+01 1.36063e+01 2.53555e-01
8.88400e+01 1.36038e+01 2.53556e-01
8.88500e+01 1.36012e+01 2.53557e-01
8.88600e+01 1.35987e+01 2.53558e-01
8.88700e+01 1.35962e+01 2.53559e-01
8.88800e+01 1.35936e+01 2.53560e-01
8.88900e+01 1.35911e+01 2.53562e-01
8.89000e+01 1.35886e+01 2.53563e-01
8.89100e+01 1.35860e+01 2.53565e-01
8.89200e+01 1.35835e+01 2.53566e-01
8.89300e+01 1.35810e+01 2.53568e-01
8.89400e+01 1.35784e+01 2.53569e-01
8.89500e+01 1.35759e+01 2.53571e-01
8.89600e+01 1.35734e+01 2.53573e-01
8.89700e+01 1.35708e+01 2.53575e-01
8.89800e+01 1.35683e+01 2.53577e-01
8.89900e+01 1.35657e+01 2.53579e-01
8.90000e+01 1.35632e+01 2.53581e-01
8.90100e+01 1.35607e+01 2.53583e-01
8.90200e+01 1.35581e+01 2.53585e-01
8.90300e+01 1.35556e+01 2.53587e-01
8.90400e+01 1.35531e+01 2.53590e-01
8.90500e+01 1.35505e+01 2.53592e-01
8.90600e+01 1.35480e+01 2.53595e-01
8.90700e+01 1.35455e+01 2.53597e-01
8.90800e+01 1.35429e+01 2.53600e-01
8.90900e+01 1.35404e+01 2.53602e-01
8.91000e+01 1.35379e+01 2.53605e-01
8.91100e+01 1.35353e+01 2.53608e-01
8.91200e+01 1.35328e+01 2.53611e-01
8.91300e+01 1.35302e+01 2.53614e-01
8.91400e+01 1.35277e+01 2.53617e-01
8.91500e+01 1.35252e+01 2.53620e-01
8.91600e+01 1.35226e+01 2.53623e-01
8.91700e+01 1.35201e+01 2.53626e-01
8.91800e+01 1.35176e+01 2.53629e-01
8.91900e+01 1.35150e+01 2.53632e-01
8.92000e+01 1.35125e+01 2.53636e-01
8.92100e+01 1.35100e+01 2.53639e-01
8.92200e+01 1.35074e+01 2.53643e-01
8.92300e+01 1.35049e+01 2.53646e-01
8.92400e+01 1.35023e+01 2.53650e-01
8.92500e+01 1.34998e+01 2.53654e-01
8.92600e+01 1.34973e+01 2.53657e-01
8.92700e+01 1.34947e+01 2.53661e-01
8.92800e+01 1.34922e+01 2.53665e-01
8.92900e+01 1.34897e+01 2.53669e-01
8.93000e+01 1.34871e+01 2.53673e-01
8.93100e+01 1.34846e+01 2.53677e-01
8.93200e+01 1.34821e+01 2.53681e-01
8.93300e+01 1.34795e+01 2.53686e-01
8.93400e+01 1.34770e+01 2.53690e-01
8.93500e+01 1.34744e+01 2.53694e-01
8.93600e+01 1.34719e+01 2.53699e-01
8.93700e+01 1.34694e+01 2.53703e-01
8.93800e+01 1.34668e+01 2.53708e-01
8.93900e+01 1.34643e+01 2.53712e-01
8.94000e+01 1.34618e+01 2.53717e-01
8.94100e+01 1.34592e+01 2.53722e-01
8.94200e+01 1.34567e+01 2.53726e-01
8.94300e+01 1.34541e+01 2.53731e-01
8.94400e+01 1.34516e+01 2.53736e-01
8.94500e+01 1.34491e+01 2.53741e-01
8.94600e+01 1.34465e+01 2.53746e-01
8.94700e+01 1.34440e+01 2.53751e-01
8.94800e+01 1.34415e+01 2.53757e-01
8.94900e+01 1.34389e+01 2.53762e-01
8.95000e+01 1.34364e+01 2.53767e-01
8.95100e+01 1.34338e+01 2.53773e-01
8.95200e+01 1.34313e+01 2.53778e-01
8.95300e+01 1.34288e+01 2.53783e-01
8.95400e+01 1.34262e+01 2.53788e-01
8.95500e+01 1.34237e+01 2.53793e-01
8.95600e+01 1.34212e+01 2.53798e-01
8.95700e+01 1.34186e+01 2.53803e-01
8.95800e+01 1.34161e+01 2.53808e-01
8.95900e+01 1.34135e+01 2.53812e-01
8.96000e+01 1.34110e+01 2.53817e-01
8.96100e+01 1.34085e+01 2.53822e-01
8.96200e+01 1.34059e+01 2.53826e-01
8.96300e+01 1.34034e+01 2.53831e-01
8.96400e+01 1.34008e+01 2.53835e-01
8.96500e+01 1.33983e+01 2.53839e-01
8.96600e+01 1.33958e+01 2.53843e-01
8.96700e+01 1.33932e+01 2.53848e-01
8.96800e+01 1.33907e+01 2.53852e-01
8.96900e+01 1.33882e+01 2.53856e-01
8.97000e+01 1.33856e+01 2.53859e-01
8.97100e+01 1.33831e+01 2.53863e-01
8.97200e+01 1.33805e+01 2.53867e-01
8.97300e+01 1.33780e+01 2.53871e-01
8.97400e+01 1.33755e+01 2.53874e-01
8.97500e+01 1.33729e+01 2.53878e-01
8.97600e+01 1.33704e+01 2.53881e-01
8.97700e+01 1.33678e+01 2.53885e-01
8.97800e+01 1.33653e+01 2.53888e-01
8.97900e+01 1.33628e+01 2.53891e-01
8.98000e+01 1.33602e+01 2.53894e-01
8.98100e+01 1.33577e+01 2.53897e-01
8.98200e+01 1.33552e+01 2.53900e-01
8.98300e+01 1.33526e+01 2.53903e-01
8.98400e+01 1.33501e+01 2.53906e-01
8.98500e+01 1.33475e+01 2.53909e-01
8.98600e+01 1.33450e+01 2.53912e-01
8.98700e+01 1.33425e+01 2.53914e-01
8.98800e+01 1.33399e+01 2.53917e-01
8.98900e+01 1.33374e+01 2.53919e-01
8.99000e+01 1.33348e+01 2.53922e-01
8.99100e+01 1.33323e+01 2.53924e-01
8.99200e+01 1.33298e+01 2.53926e-01
8.99300e+01 1.33272e+01 2.53929e-01
8.99400e+01 1.33247e+01 2.53931e-01
8.99500e+01 1.33221e+01 2.53933e-01
8.99600e+01 1.33196e+01 2.53935e-01
8.99700e+01 1.33171e+01 2.53936e-01
8.99800e+01 1.33145e+01 2.53938e-01
8.99900e+01 1.33120e+01 2.53940e-01
9.00000e+01 1.33094e+01 2.53942e-01
9.00100e+01 1.33069e+01 2.53943e-01
9.00200e+01 1.33044e+01 2.53945e-01
9.00300e+01 1.33018e+01 2.53946e-01
9.00400e+01 1.32993e+01 2.53948e-01
9.00500e+01 1.32967e+01 2.53949e-01
9.00600e+01 1.32942e+01 2.53950e-01
9.00700e+01 1.32917e+01 2.53951e-01
9.00800e+01 1.32891e+01 2.53952e-01
9.00900e+01 1.32866e+01 2.53953e-01
9.01000e+01 1.32841e+01 2.53954e-01
9.01100e+01 1.32815e+01 2.53955e-01
9.01200e+01 1.32790e+01 2.53956e-01
9.01300e+01 1.32764e+01 2.53956e-01
9.01400e+01 1.32739e+01 2.53957e-01
9.01500e+01 1.32714e+01 2.53958e-01
9.01600e+01 1.32688e+01 2.53958e-01
9.01700e+01 1.32663e+01 2.53958e-01
9.01800e+01 1.32637e+01 2.53959e-01
9.01900e+01 1.32612e+01 2.53959e-01
9.02000e+01 1.32587e+01 2.53959e-01
9.02100e+01 1.32561e+01 2.53959e-01
9.02200e+01 1.32536e+01 2.53959e-01
9.02300e+01 1.32510e+01 2.53959e-01
9.02400e+01 1.32485e+01 2.53959e-01
9.02500e+01 1.32460e+01 2.53959e-01
9.02600e+01 1.32434e+01 2.53959e-01
9.02700e+01 1.32409e+01 2.53958e-01
9.02800e+01 1.32383e+01 2.53958e-01
9.02900e+01 1.32358e+01 2.53957e-01
9.03000e+01 1.32333e+01 2.53957e-01
9.03100e+01 1.32307e+01 2.53956e-01
9.03200e+01 1.32282e+01 2.53955e-01
9.03300e+01 1.32256e+01 2.53954e-01
9.03400e+01 1.32231e+01 2.53954e-01
9.03500e+01 1.32206e+01 2.53953e-01
9.03600e+01 1.32180e+01 2.53952e-01
9.03700e+01 1.32155e+01 2.53950e-01
9.03800e+01 1.32129e+01 2.53949e-01
9.03900e+01 1.32104e+01 2.53948e-01
9.04000e+01 1.32079e+01 2.53947e-01
9.04100e+01 1.32053e+01 2.53945e-01
9.04200e+01 1.32028e+01 2.53944e-01
9.04300e+01 1.32002e+01 2.53942e-01
9.04400e+01 1.31977e+01 2.53941e-01
9.04500e+01 1.31952e+01 2.53939e-01
9.04600e+01 1.31926e+01 2.53937e-01
9.04700e+01 1.31901e+01 2.53935e-01
9.04800e+01 1.31875e+01 2.53933e-01
9.04900e+01 1.31850e+01 2.53931e-01
9.05000e+01 1.31825e+01 2.53929e-01
9.05100e+01 1.31799e+01 2.53927e-01
9.05200e+01 1.31774e+01 2.53925e-01
9.05300e+01 1.31749e+01 2.53923e-01
9.05400e+01 1.31723e+01 2.53922e-01
9.05500e+01 1.31698e+01 2.53920e-01
9.05600e+01 1.31672e+01 2.53919e-01
9.05700e+01 1.31647e+01 2.53917e-01
9.05800e+01 1.31622e+01 2.53916e-01
9.05900e+01 1.31596e+01 2.53915e-01
9.06000e+01 1.31571e+01 2.53914e-01
9.06100e+01 1.31545e+01 2.53913e-01
9.06200e+01 1.31520e+01 2.53912e-01
9.06300e+01 1.31495e+01 2.53911e-01
9.06400e+01 1.31469e+01 2.53911e-01
9.06500e+01 1.31444e+01 2.53910e-01
9.06600e+01 1.31418e+01 2.53910e-01
9.06700e+01 1.31393e+01 2.53910e-01
9.06800e+01 1.31368e+01 2.53910e-01
9.06900e+01 1.31342e+01 2.53910e-01
9.07000e+01 1.31317e+01 2.53910e-01
9.07100e+01 1.31291e+01 2.53910e-01
9.07200e+01 1.31266e+01 2.53910e-01
9.07300e+01 1.31241e+01 2.53911e-01
9.07400e+01 1.31215e+01 2.53911e-01
9.07500e+01 1.31190e+01 2.53912e-01
9.07600e+01 1.31165e+01 2.53913e-01
9.07700e+01 1.31139e+01 2.53914e-01
9.07800e+01 1.31114e+01 2.53915e-01
9.07900e+01 1.31088e+01 2.53916e-01
9.08000e+01 1.31063e+01 2.53917e-01
9.08100e+01 1.31038e+01 2.53918e-01
9.08200e+01 1.31012e+01 2.53920e-01
9.08300e+01 1.30987e+01 2.53921e-01
9.08400e+01 1.30961e+01 2.53923e-01
9.08500e+01 1.30936e+01 2.53925e-01
9.08600e+01 1.30911e+01 2.53927e-01
9.08700e+01 1.30885e+01 2.53929e-01
9.08800e+01 1.30860e+01 2.53931e-01
9.08900e+01 1.30834e+01 2.53933e-01
9.09000e+01 1.30809e+01 2.53936e-01
9.09100e+01 1.30784e+01 2.53938e-01
9.09200e+01 1.30758e+01 2.53941e-01
9.09300e+01 1.30733e+01 2.53944e-01
9.09400e+01 1.30707e+01 2.53946e-01
9.09500e+01 1.30682e+01 2.53949e-01
9.09600e+01 1.30657e+01 2.53952e-01
9.09700e+01 1.30631e+01 2.53956e-01
9.09800e+01 1.30606e+01 2.53959e-01
9.09900e+01 1.30580e+01 2.53962e-01
9.10000e+01 1.30555e+01 2.53966e-01
9.10100e+01 1.30530e+01 2.53969e-01
9.10200e+01 1.30504e+01 2.53973e-01
9.10300e+01 1.30479e+01 2.53977e-01
9.10400e+01 1.30453e+01 2.53981e-01
9.10500e+01 1.30428e+01 2.53985e-01
9.10600e+01 1.30403e+01 2.53989e-01
9.10700e+01 1.30377e+01 2.53994e-01
9.10800e+01 1.30352e+01 2.53998e-01
9.10900e+01 1.30326e+01 2.54003e-01
9.11000e+01 1.30301e+01 2.54007e-01
9.11100e+01 1.30276e+01 2.54012e-01
9.11200e+01 1.30250e+01 2.54017e-01
9.11300e+01 1.30225e+01 2.54022e-01
9.11400e+01 1.30199e+01 2.54027e-01
9.11500e+01 1.30174e+01 2.54032e-01
9.11600e+01 1.30149e+01 2.54038e-01
9.11700e+01 1.30123e+01 2.54043e-01
9.11800e+01 1.30098e+01 2.54049e-01
9.11900e+01 1.30072e+01 2.54054e-01
9.12000e+01 1.30047e+01 2.54060e-01
9.12100e+01 1.30022e+01 2.54066e-01
9.12200e+01 1.29996e+01 2.54072e-01
9.12300e+01 1.29971e+01 2.54078e-01
9.12400e+01 1.29945e+01 2.54085e-01
9.12500e+01 1.29920e+01 2.54091e-01
9.12600e+01 1.29895e+01 2.54097e-01
9.12700e+01 1.29869e+01 2.54104e-01
9.12800e+01 1.29844e+01 2.54111e-01
9.12900e+01 1.29818e+01 2.54118e-01
9.13000e+01 1.29793e+01 2.54125e-01
9.13100e+01 1.29768e+01 2.54132e-01
9.13200e+01 1.29742e+01 2.54139e-01
9.13300e+01 1.29717e+01 2.54146e-01
9.13400e+01 1.29691e+01 2.54153e-01
9.13500e+01 1.29666e+01 2.54161e-01
9.13600e+01 1.29640e+01 2.54169e-01
9.13700e+01 1.29615e+01 2.54176e-01
9.13800e+01 1.29590e+01 2.54184e-01
9.13900e+01 1.29564e+01 2.54192e-01
9.14000e+01 1.29539e+01 2.54200e-01
9.14100e+01 1.29513e+01 2.54208e-01
9.14200e+01 1.29488e+01 2.54217e-01
9.14300e+01 1.29463e+01 2.54225e-01
9.14400e+01 1.29437e+01 2.54234e-01
9.14500e+01 1.29412e+01 2.54242e-01
9.14600e+01 1.29386e+01 2.54251e-01
9.14700e+01 1.29361e+01 2.54260e-01
9.14800e+01 1.29335e+01 2.54269e-01
9.14900e+01 1.29310e+01 2.54278e-01
9.15000e+01 1.29285e+01 2.54287e-01
9.15100e+01 1.29259e+01 2.54297e-01
9.15200e+01 1.29234e+01 2.54306e-01
9.15300e+01 1.29208e+01 2.54315e-01
9.15400e+01 1.29183e+01 2.54323e-01
9.15500e+01 1.29157e+01 2.54332e-01
9.15600e+01 1.29132e+01 2.54341e-01
9.15700e+01 1.29107e+01 2.54349e-01
9.15800e+01 1.29081e+01 2.54357e-01
9.15900e+01 1.29056e+01 2.54365e-01
9.16000e+01 1.29030e+01 2.54373e-01
9.16100e+01 1.29005e+01 2.54381e-01
9.16200e+01 1.28979e+01 2.54389e-01
9.16300e+01 1.28954e+01 2.54396e-01
9.16400e+01 1.28928e+01 2.54404e-01
9.16500e+01 1.28903e+01 2.54411e-01
9.16600e+01 1.28878e+01 2.54418e-01
9.16700e+01 1.28852e+01 2.54425e-01
9.16800e+01 1.28827e+01 2.54432e-01
9.16900e+01 1.28801e+01 2.54438e-01
9.17000e+01 1.28776e+01 2.54445e-01
9.17100e+01 1.28750e+01 2.54451e-01
9.17200e+01 1.28725e+01 2.54457e-01
9.17300e+01 1.28699e+01 2.54464e-01
9.17400e+01 1.28674e+01 2.54470e-01
9.17500e+01 1.28649e+01 2.54475e-01
9.17600e+01 1.28623e+01 2.54481e-01
9.17700e+01 1.28598e+01 2.54487e-01
9.17800e+01 1.28572e+01 2.54492e-01
9.17900e+01 1.28547e+01 2.54497e-01
9.18000e+01 1.28521e+01 2.54502e-01
9.18100e+01 1.28496e+01 2.54507e-01
9.18200e+01 1.28470e+01 2.54512e-01
9.18300e+01 1.28445e+01 2.54517e-01
9.18400e+01 1.28420e+01 2.54521e-01
9.18500e+01 1.28394e+01 2.54526e-01
9.18600e+01 1.28369e+01 2.54530e-01
9.18700e+01 1.28343e+01 2.54534e-01
9.18800e+01 1.28318e+01 2.54538e-01
9.18900e+01 1.28292e+01 2.54542e-01
9.19000e+01 1.28267e+01 2.54546e-01
9.19100e+01 1.28241e+01 2.54549e-01
9.19200e+01 1.28216e+01 2.54553e-01
9.19300e+01 1.28190e+01 2.54556e-01
9.19400e+01 1.28165e+01 2.54559e-01
9.19500e+01 1.28140e+01 2.54562e-01
9.19600e+01 1.28114e+01 2.54565e-01
9.19700e+01 1.28089e+01 2.54568e-01
9.19800e+01 1.28063e+01 2.54570e-01
9.19900e+01 1.28038e+01 2.54573e-01
9.20000e+01 1.28012e+01 2.54575e-01
9.20100e+01 1.27987e+01 2.54577e-01
9.20200e+01 1.27961e+01 2.54579e-01
9.20300e+01 1.27936e+01 2.54581e-01
9.20400e+01 1.27910e+01 2.54583e-01
9.20500e+01 1.27885e+01 2.54584e-01
9.20600e+01 1.27860e+01 2.54586e-01
9.20700e+01 1.27834e+01 2.54587e-01
9.20800e+01 1.27809e+01 2.54588e-01
9.20900e+01 1.27783e+01 2.54589e-01
9.21000e+01 1.27758e+01 2.54590e-01
9.21100e+01 1.27732e+01 2.54591e-01
9.21200e+01 1.27707e+01 2.54592e-01
9.21300e+01 1.27681e+01 2.54592e-01
9.21400e+01 1.27656e+01 2.54592e-01
9.21500e+01 1.27630e+01 2.54593e-01
9.21600e+01 1.27605e+01 2.54593e-01
9.21700e+01 1.27579e+01 2.54593e-01
9.21800e+01 1.27554e+01 2.54592e-01
9.21900e+01 1.27529e+01 2.54592e-01
9.22000e+01 1.27503e+01 2.54591e-01
9.22100e+01 1.27478e+01 2.54591e-01
9.22200e+01 1.27452e+01 2.54590e-01
9.22300e+01 1.27427e+01 2.54589e-01
9.22400e+01 1.27401e+01 2.54588e-01
9.22500e+01 1.27376e+01 2.54587e-01
9.22600e+01 1.27350e+01 2.54585e-01
9.22700e+01 1.27325e+01 2.54584e-01
9.22800e+01 1.27299e+01 2.54582e-01
9.22900e+01 1.27274e+01 2.54580e-01
9.23000e+01 1.27249e+01 2.54578e-01
9.23100e+01 1.27223e+01 2.54576e-01
9.23200e+01 1.27198e+01 2.54574e-01
9.23300e+01 1.27172e+01 2.54572e-01
9.23400e+01 1.27147e+01 2.54569e-01
9.23500e+01 1.27121e+01 2.54567e-01
9.23600e+01 1.27096e+01 2.54564e-01
9.23700e+01 1.27070e+01 2.54561e-01
9.23800e+01 1.27045e+01 2.54558e-01
9.23900e+01 1.27019e+01 2.54555e-01
9.24000e+01 1.26994e+01 2.54551e-01
9.24100e+01 1.26968e+01 2.54548e-01
9.24200e+01 1.26943e+01 2.54544e-01
9.24300e+01 1.26918e+01 2.54540e-01
9.24400e+01 1.26892e+01 2.54536e-01
9.24500e+01 1.26867e+01 2.54532e-01
9.24600e+01 1.26841e+01 2.54528e-01
9.24700e+01 1.26816e+01 2.54524e-01
9.24800e+01 1.26790e+01 2.54519e-01
9.24900e+01 1.26765e+01 2.54515e-01
9.25000e+01 1.26739e+01 2.54510e-01
9.25100e+01 1.26714e+01 2.54505e-01
9.25200e+01 1.26689e+01 2.54501e-01
9.25300e+01 1.26663e+01 2.54496e-01
9.25400e+01 1.26638e+01 2.54492e-01
9.25500e+01 1.26612e+01 2.54488e-01
9.25600e+01 1.26587e+01 2.54485e-01
9.25700e+01 1.26561e+01 2.54481e-01
9.25800e+01 1.26536e+01 2.54478e-01
9.25900e+01 1.26510e+01 2.54475e-01
9.26000e+01 1.26485e+01 2.54472e-01
9.26100e+01 1.26459e+01 2.54470e-01
9.26200e+01 1.26434e+01 2.54467e-01
9.26300e+01 1.26409e+01 2.54465e-01
9.26400e+01 1.26383e+01 2.54463e-01
9.26500e+01 1.26358e+01 2.54461e-01
9.26600e+01 1.26332e+01 2.54460e-01
9.26700e+01 1.26307e+01 2.54458e-01
9.26800e+01 1.26281e+01 2.54457e-01
9.26900e+01 1.26256e+01 2.54456e-01
9.27000e+01 1.26230e+01 2.54456e-01
9.27100e+01 1.26205e+01 2.54455e-01
9.27200e+01 1.26180e+01 2.54455e-01
9.27300e+01 1.26154e+01 2.54455e-01
9.27400e+01 1.26129e+01 2.54455e-01
9.27500e+01 1.26103e+01 2.54455e-01
9.27600e+01 1.26078e+01 2.54456e-01
9.27700e+01 1.26052e+01 2.54456e-01
9.27800e+01 1.26027e+01 2.54457e-01
9.27900e+01 1.26001e+01 2.54458e-01
9.28000e+01 1.25976e+01 2.54460e-01
9.28100e+01 1.25951e+01 2.54461e-01
9.28200e+01 1.25925e+01 2.54463e-01
9.28300e+01 1.25900e+01 2.54465e-01
9.28400e+01 1.25874e+01 2.54468e-01
9.28500e+01 1.25849e+01 2.54470e-01
9.28600e+01 1.25823e+01 2.54473e-01
9.28700e+01 1.25798e+01 2.54475e-01
9.28800e+01 1.25772e+01 2.54479e-01
9.28900e+01 1.25747e+01 2.54482e-01
9.29000e+01 1.25722e+01 2.54485e-01
9.29100e+01 1.25696e+01 2.54489e-01
9.29200e+01 1.25671e+01 2.54493e-01
9.29300e+01 1.25645e+01 2.54497e-01
9.29400e+01 1.25620e+01 2.54501e-01
9.29500e+01 1.25594e+01 2.54506e-01
9.29600e+01 1.25569e+01 2.54511e-01
9.29700e+01 1.25543e+01 2.54516e-01
9.29800e+01 1.25518e+01 2.54521e-01
9.29900e+01 1.25492e+01 2.54526e-01
9.30000e+01 1.25467e+01 2.54532e-01
9.30100e+01 1.25442e+01 2.54538e-01
9.30200e+01 1.25416e+01 2.54544e-01
9.30300e+01 1.25391e+01 2.54550e-01
9.30400e+01 1.25365e+01 2.54556e-01
9.30500e+01 1.25340e+01 2.54563e-01
9.30600e+01 1.25314e+01 2.54570e-01
9.30700e+01 1.25289e+01 2.54577e-01
9.30800e+01 1.25263e+01 2.54584e-01
9.30900e+01 1.25238e+01 2.54592e-01
9.31000e+01 1.25212e+01 2.54599e-01
9.31100e+01 1.25187e+01 2.54607e-01
9.31200e+01 1.25162e+01 2.54615e-01
9.31300e+01 1.25136e+01 2.54624e-01
9.31400e+01 1.25111e+01 2.54632e-01
9.31500e+01 1.25085e+01 2.54641e-01
9.31600e+01 1.25060e+01 2.54650e-01
9.31700e+01 1.25034e+01 2.54659e-01
9.31800e+01 1.25009e+01 2.54669e-01
9.31900e+01 1.24983e+01 2.54678e-01
9.32000e+01 1.24958e+01 2.54688e-01
9.32100e+01 1.24932e+01 2.54698e-01
9.32200e+01 1.24907e+01 2.54708e-01
9.32300e+01 1.24881e+01 2.54719e-01
9.32400e+01 1.24856e+01 2.54729e-01
9.32500e+01 1.24830e+01 2.54740e-01
9.32600e+01 1.24805e+01 2.54751e-01
9.32700e+01 1.24780e+01 2.54762e-01
9.32800e+01 1.24754e+01 2.54774e-01
9.32900e+01 1.24729e+01 2.54786e-01
9.33000e+01 1.24703e+01 2.54798e-01
9.33100e+01 1.24678e+01 2.54810e-01
9.33200e+01 1.24652e+01 2.54822e-01
9.33300e+01 1.24627e+01 2.54835e-01
9.33400e+01 1.24601e+01 2.54847e-01
9.33500e+01 1.24576e+01 2.54860e-01
9.33600e+01 1.24550e+01 2.54873e-01
9.33700e+01 1.24525e+01 2.54887e-01
9.33800e+01 1.24499e+01 2.54900e-01
9.33900e+01 1.24474e+01 2.54914e-01
9.34000e+01 1.24448e+01 2.54928e-01
9.34100e+01 1.24423e+01 2.54943e-01
9.34200e+01 1.24397e+01 2.54957e-01
9.34300e+01 1.24372e+01 2.54972e-01
9.34400e+01 1.24346e+01 2.54986e-01
9.34500e+01 1.24321e+01 2.55002e-01
9.34600e+01 1.24295e+01 2.55017e-01
9.34700e+01 1.24270e+01 2.55032e-01
9.34800e+01 1.24244e+01 2.55048e-01
9.34900e+01 1.24219e+01 2.55064e-01
9.35000e+01 1.24193e+01 2.55080e-01
9.35100e+01 1.24168e+01 2.55096e-01
9.35200e+01 1.24142e+01 2.55112e-01
9.35300e+01 1.24117e+01 2.55128e-01
9.35400e+01 1.24091e+01 2.55143e-01
9.35500e+01 1.24066e+01 2.55158e-01
9.35600e+01 1.24040e+01 2.55172e-01
9.35700e+01 1.24015e+01 2.55187e-01
9.35800e+01 1.23989e+01 2.55201e-01
9.35900e+01 1.23964e+01 2.55215e-01
9.36000e+01 1.23938e+01 2.55228e-01
9.36100e+01 1.23913e+01 2.55242e-01
9.36200e+01 1.23887e+01 2.55255e-01
9.36300e+01 1.23861e+01 2.55267e-01
9.36400e+01 1.23836e+01 2.55280e-01
9.36500e+01 1.23810e+01 2.55292e-01
9.36600e+01 1.23785e+01 2.55304e-01
9.36700e+01 1.23759e+01 2.55315e-01
9.36800e+01 1.23734e+01 2.55327e-01
9.36900e+01 1.23708e+01 2.55338e-01
9.37000e+01 1.23683e+01 2.55348e-01
9.37100e+01 1.23657e+01 2.55359e-01
9.37200e+01 1.23632e+01 2.55369e-01
9.37300e+01 1.23606e+01 2.55379e-01
9.37400e+01 1.23581e+01 2.55389e-01
9.37500e+01 1.23555e+01 2.55398e-01
9.37600e+01 1.23530e+01 2.55407e-01
9.37700e+01 1.23504e+01 2.55416e-01
9.37800e+01 1.23478e+01 2.55424e-01
9.37900e+01 1.23453e+01 2.55433e-01
9.38000e+01 1.23427e+01 2.55440e-01
9.38100e+01 1.23402e+01 2.55448e-01
9.38200e+01 1.23376e+01 2.55456e-01
9.38300e+01 1.23351e+01 2.55463e-01
9.38400e+01 1.23325e+01 2.55469e-01
9.38500e+01 1.23300e+01 2.55476e-01
9.38600e+01 1.23274e+01 2.55482e-01
9.38700e+01 1.23249e+01 2.55488e-01
9.38800e+01 1.23223e+01 2.55494e-01
9.38900e+01 1.23197e+01 2.55499e-01
9.39000e+01 1.23172e+01 2.55504e-01
9.39100e+01 1.23146e+01 2.55509e-01
9.39200e+01 1.23121e+01 2.55514e-01
9.39300e+01 1.23095e+01 2.55518e-01
9.39400e+01 1.23070e+01 2.55522e-01
9.39500e+01 1.23044e+01 2.55526e-01
9.39600e+01 1.23019e+01 2.55529e-01
9.39700e+01 1.22993e+01 2.55532e-01
9.39800e+01 1.22967e+01 2.55535e-01
9.39900e+01 1.22942e+01 2.55538e-01
9.40000e+01 1.22916e+01 2.55540e-01
9.40100e+01 1.22891e+01 2.55542e-01
9.40200e+01 1.22865e+01 2.55544e-01
9.40300e+01 1.22840e+01 2.55545e-01
9.40400e+01 1.22814e+01 2.55547e-01
9.40500e+01 1.22789e+01 2.55548e-01
9.40600e+01 1.22763e+01 2.55548e-01
9.40700e+01 1.22737e+01 2.55548e-01
9.40800e+01 1.22712e+01 2.55549e-01
9.40900e+01 1.22686e+01 2.55548e-01
9.41000e+01 1.22661e+01 2.55548e-01
9.41100e+01 1.22635e+01 2.55547e-01
9.41200e+01 1.22610e+01 2.55546e-01
9.41300e+01 1.22584e+01 2.55545e-01
9.41400e+01 1.22559e+01 2.55543e-01
9.41500e+01 1.22533e+01 2.55541e-01
9.41600e+01 1.22507e+01 2.55539e-01
9.41700e+01 1.22482e+01 2.55536e-01
9.41800e+01 1.22456e+01 2.55534e-01
9.41900e+01 1.22431e+01 2.55531e-01
9.42000e+01 1.22405e+01 2.55527e-01
9.42100e+01 1.22380e+01 2.55524e-01
9.42200e+01 1.22354e+01 2.55520e-01
9.42300e+01 1.22329e+01 2.55516e-01
9.42400e+01 1.22303e+01 2.55511e-01
9.42500e+01 1.22278e+01 2.55507e-01
9.42600e+01 1.22252e+01 2.55502e-01
9.42700e+01 1.22226e+01 2.55496e-01
9.42800e+01 1.22201e+01 2.55491e-01
9.42900e+01 1.22175e+01 2.55485e-01
9.43000e+01 1.22150e+01 2.55479e-01
9.43100e+01 1.22124e+01 2.55472e-01
9.43200e+01 1.22099e+01 2.55466e-01
9.43300e+01 1.22073e+01 2.55459e-01
9.43400e+01 1.22048e+01 2.55451e-01
9.43500e+01 1.22022e+01 2.55444e-01
9.43600e+01 1.21996e+01 2.55436e-01
9.43700e+01 1.21971e+01 2.55428e-01
9.43800e+01 1.21945e+01 2.55420e-01
9.43900e+01 1.21920e+01 2.55411e-01
9.44000e+01 1.21894e+01 2.55402e-01
9.44100e+01 1.21869e+01 2.55393e-01
9.44200e+01 1.21843e+01 2.55383e-01
9.44300e+01 1.21818e+01 2.55374e-01
9.44400e+01 1.21792e+01 2.55364e-01
9.44500e+01 1.21767e+01 2.55353e-01
9.44600e+01 1.21741e+01 2.55343e-01
9.44700e+01 1.21716e+01 2.55332e-01
9.44800e+01 1.21690e+01 2.55320e-01
9.44900e+01 1.21665e+01 2.55309e-01
9.45000e+01 1.21639e+01 2.55297e-01
9.45100e+01 1.21613e+01 2.55285e-01
9.45200e+01 1.21588e+01 2.55274e-01
9.45300e+01 1.21562e+01 2.55263e-01
9.45400e+01 1.21537e+01 2.55252e-01
9.45500e+01 1.21511e+01 2.55241e-01
9.45600e+01 1.21486e+01 2.55231e-01
9.45700e+01 1.21460e+01 2.55220e-01
9.45800e+01 1.21435e+01 2.55210e-01
9.45900e+01 1.21409e+01 2.55201e-01
9.46000e+01 1.21384e+01 2.55191e-01
9.46100e+01 1.21358e+01 2.55182e-01
9.46200e+01 1.21333e+01 2.55173e-01
9.46300e+01 1.21307e+01 2.55164e-01
9.46400e+01 1.21282e+01 2.55156e-01
9.46500e+01 1.21256e+01 2.55148e-01
9.46600e+01 1.21231e+01 2.55140e-01
9.46700e+01 1.21205e+01 2.55132e-01
9.46800e+01 1.21180e+01 2.55124e-01
9.46900e+01 1.21154e+01 2.55117e-01
9.47000e+01 1.21129e+01 2.55110e-01
9.47100e+01 1.21103e+01 2.55104e-01
9.47200e+01 1.21078e+01 2.55097e-01
9.47300e+01 1.21052e+01 2.55091e-01
9.47400e+01 1.21027e+01 2.55085e-01
9.47500e+01 1.21001e+01 2.55080e-01
9.47600e+01 1.20976e+01 2.55074e-01
9.47700e+01 1.20950e+01 2.55069e-01
9.47800e+01 1.20925e+01 2.55064e-01
9.47900e+01 1.20899e+01 2.55059e-01
9.48000e+01 1.20874e+01 2.55055e-01
9.48100e+01 1.20848e+01 2.55051e-01
9.48200e+01 1.20822e+01 2.55047e-01
9.48300e+01 1.20797e+01 2.55043e-01
9.48400e+01 1.20771e+01 2.55040e-01
9.48500e+01 1.20746e+01 2.55037e-01
9.48600e+01 1.20720e+01 2.55034e-01
9.48700e+01 1.20695e+01 2.55031e-01
9.48800e+01 1.20669e+01 2.55029e-01
9.48900e+01 1.20644e+01 2.55027e-01
9.49000e+01 1.20618e+01 2.55025e-01
9.49100e+01 1.20593e+01 2.55024e-01
9.49200e+01 1.20567e+01 2.55022e-01
9.49300e+01 1.20542e+01 2.55021e-01
9.49400e+01 1.20516e+01 2.55020e-01
9.49500e+01 1.20491e+01 2.55020e-01
9.49600e+01 1.20465e+01 2.55019e-01
9.49700e+01 1.20440e+01 2.55019e-01
9.49800e+01 1.20414e+01 2.55020e-01
9.49900e+01 1.20389e+01 2.55020e-01
9.50000e+01 1.20363e+01 2.55021e-01
9.50100e+01 1.20338e+01 2.55022e-01
9.50200e+01 1.20312e+01 2.55023e-01
9.50300e+01 1.20287e+01 2.55024e-01
9.50400e+01 1.20261e+01 2.55026e-01
9.50500e+01 1.20236e+01 2.55028e-01
9.50600e+01 1.20210e+01 2.55030e-01
9.50700e+01 1.20185e+01 2.55033e-01
9.50800e+01 1.20159e+01 2.55036e-01
9.50900e+01 1.20134e+01 2.55039e-01
9.51000e+01 1.20108e+01 2.55042e-01
9.51100e+01 1.20083e+01 2.55045e-01
9.51200e+01 1.20057e+01 2.55049e-01
9.51300e+01 1.20032e+01 2.55053e-01
9.51400e+01 1.20006e+01 2.55057e-01
9.51500e+01 1.19981e+01 2.55062e-01
9.51600e+01 1.19955e+01 2.55067e-01
9.51700e+01 1.19930e+01 2.55072e-01
9.51800e+01 1.19904e+01 2.55077e-01
9.51900e+01 1.19879e+01 2.55082e-01
9.52000e+01 1.19853e+01 2.55088e-01
9.52100e+01 1.19828e+01 2.55094e-01
9.52200e+01 1.19802e+01 2.55101e-01
9.52300e+01 1.19777e+01 2.55107e-01
9.52400e+01 1.19751e+01 2.55114e-01
9.52500e+01 1.19726e+01 2.55121e-01
9.52600e+01 1.19700e+01 2.55128e-01
9.52700e+01 1.19675e+01 2.55136e-01
9.52800e+01 1.19649e+01 2.55144e-01
9.52900e+01 1.19624e+01 2.55152e-01
9.53000e+01 1.19598e+01 2.55160e-01
9.53100e+01 1.19573e+01 2.55169e-01
9.53200e+01 1.19547e+01 2.55177e-01
9.53300e+01 1.19522e+01 2.55187e-01
9.53400e+01 1.19496e+01 2.55196e-01
9.53500e+01 1.19471e+01 2.55206e-01
9.53600e+01 1.19445e+01 2.55215e-01
9.53700e+01 1.19420e+01 2.55225e-01
9.53800e+01 1.19394e+01 2.55236e-01
9.53900e+01 1.19369e+01 2.55246e-01
9.54000e+01 1.19343e+01 2.55257e-01
9.54100e+01 1.19318e+01 2.55268e-01
9.54200e+01 1.19292e+01 2.55280e-01
9.54300e+01 1.19266e+01 2.55291e-01
9.54400e+01 1.19241e+01 2.55303e-01
9.54500e+01 1.19215e+01 2.55316e-01
9.54600e+01 1.19190e+01 2.55328e-01
9.54700e+01 1.19164e+01 2.55341e-01
9.54800e+01 1.19139e+01 2.55353e-01
9.54900e+01 1.19113e+01 2.55367e-01
9.55000e+01 1.19088e+01 2.55380e-01
9.55100e+01 1.19062e+01 2.55394e-01
9.55200e+01 1.19037e+01 2.55407e-01
9.55300e+01 1.19011e+01 2.55420e-01
9.55400e+01 1.18986e+01 2.55434e-01
9.55500e+01 1.18960e+01 2.55447e-01
9.55600e+01 1.18934e+01 2.55460e-01
9.55700e+01 1.18909e+01 2.55473e-01
9.55800e+01 1.18883e+01 2.55486e-01
9.55900e+01 1.18858e+01 2.55499e-01
9.56000e+01 1.18832e+01 2.55512e-01
9.56100e+01 1.18807e+01 2.55524e-01
9.56200e+01 1.18781e+01 2.55537e-01
9.56300e+01 1.18756e+01 2.55550e-01
9.56400e+01 1.18730e+01 2.55562e-01
9.56500e+01 1.18704e+01 2.55575e-01
9.56600e+01 1.18679e+01 2.55587e-01
9.56700e+01 1.18653e+01 2.55599e-01
9.56800e+01 1.18628e+01 2.55612e-01
9.56900e+01 1.18602e+01 2.55624e-01
9.57000e+01 1.18577e+01 2.55636e-01
9.57100e+01 1.18551e+01 2.55648e-01
9.57200e+01 1.18526e+01 2.55660e-01
9.57300e+01 1.18500e+01 2.55671e-01
9.57400e+01 1.18474e+01 2.55683e-01
9.57500e+01 1.18449e+01 2.55695e-01
9.57600e+01 1.18423e+01 2.55707e-01
9.57700e+01 1.18398e+01 2.55718e-01
9.57800e+01 1.18372e+01 2.55730e-01
9.57900e+01 1.18347e+01 2.55741e-01
9.58000e+01 1.18321e+01 2.55752e-01
9.58100e+01 1.18295e+01 2.55763e-01
9.58200e+01 1.18270e+01 2.55775e-01
9.58300e+01 1.18244e+01 2.55786e-01
9.58400e+01 1.18219e+01 2.55797e-01
9.58500e+01 1.18193e+01 2.55808e-01
9.58600e+01 1.18168e+01 2.55818e-01
9.58700e+01 1.18142e+01 2.55829e-01
9.58800e+01 1.18116e+01 2.55840e-01
9.58900e+01 1.18091e+01 2.55851e-01
9.59000e+01 1.18065e+01 2.55861e-01
9.59100e+01 1.18040e+01 2.55872e-01
9.59200e+01 1.18014e+01 2.55882e-01
9.59300e+01 1.17988e+01 2.55892e-01
9.59400e+01 1.17963e+01 2.55902e-01
9.59500e+01 1.17937e+01 2.55913e-01
9.59600e+01 1.17912e+01 2.55923e-01
9.59700e+01 1.17886e+01 2.55933e-01
9.59800e+01 1.17860e+01 2.55943e-01
9.59900e+01 1.17835e+01 2.55953e-01
9.60000e+01 1.17809e+01 2.55962e-01
9.60100e+01 1.17784e+01 2.55972e-01
9.60200e+01 1.17758e+01 2.55982e-01
9.60300e+01 1.17732e+01 2.55991e-01
9.60400e+01 1.17707e+01 2.56001e-01
9.60500e+01 1.17681e+01 2.56010e-01
9.60600e+01 1.17656e+01 2.56019e-01
9.60700e+01 1.17630e+01 2.56029e-01
9.60800e+01 1.17604e+01 2.56038e-01
9.60900e+01 1.17579e+01 2.56047e-01
9.61000e+01 1.17553e+01 2.56056e-01
9.61100e+01 1.17528e+01 2.56065e-01
9.61200e+01 1.17502e+01 2.56074e-01
9.61300e+01 1.17476e+01 2.56083e-01
9.61400e+01 1.17451e+01 2.56091e-01
9.61500e+01 1.17425e+01 2.56100e-01
9.61600e+01 1.17400e+01 2.56109e-01
9.61700e+01 1.17374e+01 2.56117e-01
9.61800e+01 1.17348e+01 2.56126e-01
9.61900e+01 1.17323e+01 2.56134e-01
9.62000e+01 1.17297e+01 2.56142e-01
9.62100e+01 1.17272e+01 2.56150e-01
9.62200e+01 1.17246e+01 2.56158e-01
9.62300e+01 1.17220e+01 2.56166e-01
9.62400e+01 1.17195e+01 2.56174e-01
9.62500e+01 1.17169e+01 2.56182e-01
9.62600e+01 1.17143e+01 2.56190e-01
9.62700e+01 1.17118e+01 2.56198e-01
9.62800e+01 1.17092e+01 2.56206e-01
9.62900e+01 1.17067e+01 2.56213e-01
9.63000e+01 1.17041e+01 2.56221e-01
9.63100e+01 1.17015e+01 2.56228e-01
9.63200e+01 1.16990e+01 2.56235e-01
9.63300e+01 1.16964e+01 2.56243e-01
9.63400e+01 1.16938e+01 2.56250e-01
9.63500e+01 1.16913e+01 2.56257e-01
9.63600e+01 1.16887e+01 2.56264e-01
9.63700e+01 1.16862e+01 2.56271e-01
9.63800e+01 1.16836e+01 2.56278e-01
9.63900e+01 1.16810e+01 2.56285e-01
9.64000e+01 1.16785e+01 2.56292e-01
9.64100e+01 1.16759e+01 2.56298e-01
9.64200e+01 1.16733e+01 2.56305e-01
9.64300e+01 1.16708e+01 2.56311e-01
9.64400e+01 1.16682e+01 2.56318e-01
9.64500e+01 1.16657e+01 2.56324e-01
9.64600e+01 1.16631e+01 2.56330e-01
9.64700e+01 1.16605e+01 2.56337e-01
9.64800e+01 1.16580e+01 2.56343e-01
9.64900e+01 1.16554e+01 2.56349e-01
9.65000e+01 1.16528e+01 2.56355e-01
9.65100e+01 1.16503e+01 2.56361e-01
9.65200e+01 1.16477e+01 2.56367e-01
9.65300e+01 1.16451e+01 2.56372e-01
9.65400e+01 1.16426e+01 2.56378e-01
9.65500e+01 1.16400e+01 2.56383e-01
9.65600e+01 1.16375e+01 2.56388e-01
9.65700e+01 1.16349e+01 2.56393e-01
9.65800e+01 1.16323e+01 2.56398e-01
9.65900e+01 1.16298e+01 2.56403e-01
9.66000e+01 1.16272e+01 2.56408e-01
9.66100e+01 1.16246e+01 2.56412e-01
9.66200e+01 1.16221e+01 2.56417e-01
9.66300e+01 1.16195e+01 2.56421e-01
9.66400e+01 1.16169e+01 2.56425e-01
9.66500e+01 1.16144e+01 2.56430e-01
9.66600e+01 1.16118e+01 2.56433e-01
9.66700e+01 1.16093e+01 2.56437e-01
9.66800e+01 1.16067e+01 2.56441e-01
9.66900e+01 1.16041e+01 2.56444e-01
9.67000e+01 1.16016e+01 2.56448e-01
9.67100e+01 1.15990e+01 2.56451e-01
9.67200e+01 1.15964e+01 2.56454e-01
9.67300e+01 1.15939e+01 2.56457e-01
9.67400e+01 1.15913e+01 2.56460e-01
9.67500e+01 1.15887e+01 2.56463e-01
9.67600e+01 1.15862e+01 2.56466e-01
9.67700e+01 1.15836e+01 2.56468e-01
9.67800e+01 1.15810e+01 2.56470e-01
9.67900e+01 1.15785e+01 2.56473e-01
9.68000e+01 1.15759e+01 2.56475e-01
9.68100e+01 1.15733e+01 2.56477e-01
9.68200e+01 1.15708e+01 2.56479e-01
9.68300e+01 1.15682e+01 2.56480e-01
9.68400e+01 1.15657e+01 2.56482e-01
9.68500e+01 1.15631e+01 2.56483e-01
9.68600e+01 1.15605e+01 2.56485e-01
9.68700e+01 1.15580e+01 2.56486e-01
9.68800e+01 1.15554e+01 2.56487e-01
9.68900e+01 1.15528e+01 2.56488e-01
9.69000e+01 1.15503e+01 2.56489e-01
9.69100e+01 1.15477e+01 2.56489e-01
9.69200e+01 1.15451e+01 2.56490e-01
9.69300e+01 1.15426e+01 2.56490e-01
9.69400e+01 1.15400e+01 2.56490e-01
9.69500e+01 1.15374e+01 2.56491e-01
9.69600e+01 1.15349e+01 2.56491e-01
9.69700e+01 1.15323e+01 2.56491e-01
9.69800e+01 1.15297e+01 2.56490e-01
9.69900e+01 1.15272e+01 2.56490e-01
9.70000e+01 1.15246e+01 2.56489e-01
9.70100e+01 1.15221e+01 2.56489e-01
9.70200e+01 1.15195e+01 2.56488e-01
9.70300e+01 1.15169e+01 2.56487e-01
9.70400e+01 1.15144e+01 2.56486e-01
9.70500e+01 1.15118e+01 2.56485e-01
9.70600e+01 1.15092e+01 2.56484e-01
9.70700e+01 1.15067e+01 2.56482e-01
9.70800e+01 1.15041e+01 2.56481e-01
9.70900e+01 1.15015e+01 2.56479e-01
9.71000e+01 1.14990e+01 2.56477e-01
9.71100e+01 1.14964e+01 2.56475e-01
9.71200e+01 1.14938e+01 2.56473e-01
9.71300e+01 1.14913e+01 2.56471e-01
9.71400e+01 1.14887e+01 2.56469e-01
9.71500e+01 1.14861e+01 2.56466e-01
9.71600e+01 1.14836e+01 2.56464e-01
9.71700e+01 1.14810e+01 2.56461e-01
9.71800e+01 1.14784e+01 2.56458e-01
9.71900e+01 1.14759e+01 2.56455e-01
9.72000e+01 1.14733e+01 2.56452e-01
9.72100e+01 1.14708e+01 2.56449e-01
9.72200e+01 1.14682e+01 2.56445e-01
9.72300e+01 1.14656e+01 2.56442e-01
9.72400e+01 1.14631e+01 2.56438e-01
9.72500e+01 1.14605e+01 2.56434e-01
9.72600e+01 1.14579e+01 2.56430e-01
9.72700e+01 1.14554e+01 2.56426e-01
9.72800e+01 1.14528e+01 2.56422e-01
9.72900e+01 1.14502e+01 2.56418e-01
9.73000e+01 1.14477e+01 2.56413e-01
9.73100e+01 1.14451e+01 2.56409e-01
9.73200e+01 1.14425e+01 2.56404e-01
9.73300e+01 1.14400e+01 2.56399e-01
9.73400e+01 1.14374e+01 2.56394e-01
9.73500e+01 1.14349e+01 2.56389e-01
9.73600e+01 1.14323e+01 2.56384e-01
9.73700e+01 1.14297e+01 2.56379e-01
9.73800e+01 1.14272e+01 2.56373e-01
9.73900e+01 1.14246e+01 2.56368e-01
9.74000e+01 1.14220e+01 2.56362e-01
9.74100e+01 1.14195e+01 2.56356e-01
9.74200e+01 1.14169e+01 2.56350e-01
9.74300e+01 1.14143e+01 2.56344e-01
9.74400e+01 1.14118e+01 2.56338e-01
9.74500e+01 1.14092e+01 2.56331e-01
9.74600e+01 1.14067e+01 2.56325e-01
9.74700e+01 1.14041e+01 2.56318e-01
9.74800e+01 1.14015e+01 2.56312e-01
9.74900e+01 1.13990e+01 2.56305e-01
9.75000e+01 1.13964e+01 2.56298e-01
9.75100e+01 1.13938e+01 2.56291e-01
9.75200e+01 1.13913e+01 2.56284e-01
9.75300e+01 1.13887e+01 2.56277e-01
9.75400e+01 1.13862e+01 2.56271e-01
9.75500e+01 1.13836e+01 2.56265e-01
9.75600e+01 1.13810e+01 2.56259e-01
9.75700e+01 1.13785e+01 2.56254e-01
9.75800e+01 1.13759e+01 2.56248e-01
9.75900e+01 1.13733e+01 2.56243e-01
9.76000e+01 1.13708e+01 2.56239e-01
9.76100e+01 1.13682e+01 2.56234e-01
9.76200e+01 1.13657e+01 2.56230e-01
9.76300e+01 1.13631e+01 2.56225e-01
9.76400e+01 1.13605e+01 2.56222e-01
9.76500e+01 1.13580e+01 2.56218e-01
9.76600e+01 1.13554e+01 2.56215e-01
9.76700e+01 1.13528e+01 2.56211e-01
9.76800e+01 1.13503e+01 2.56208e-01
9.76900e+01 1.13477e+01 2.56206e-01
9.77000e+01 1.13452e+01 2.56203e-01
9.77100e+01 1.13426e+01 2.56201e-01
9.77200e+01 1.13400e+01 2.56199e-01
9.77300e+01 1.13375e+01 2.56197e-01
9.77400e+01 1.13349e+01 2.56196e-01
9.77500e+01 1.13323e+01 2.56195e-01
9.77600e+01 1.13298e+01 2.56194e-01
9.77700e+01 1.13272e+01 2.56193e-01
9.77800e+01 1.13247e+01 2.56192e-01
9.77900e+01 1.13221e+01 2.56192e-01
9.78000e+01 1.13195e+01 2.56192e-01
9.78100e+01 1.13170e+01 2.56192e-01
9.78200e+01 1.13144e+01 2.56192e-01
9.78300e+01 1.13119e+01 2.56193e-01
9.78400e+01 1.13093e+01 2.56194e-01
9.78500e+01 1.13067e+01 2.56195e-01
9.78600e+01 1.13042e+01 2.56196e-01
9.78700e+01 1.13016e+01 2.56198e-01
9.78800e+01 1.12990e+01 2.56200e-01
9.78900e+01 1.12965e+01 2.56202e-01
9.79000e+01 1.12939e+01 2.56204e-01
9.79100e+01 1.12914e+01 2.56207e-01
9.79200e+01 1.12888e+01 2.56210e-01
9.79300e+01 1.12862e+01 2.56213e-01
9.79400e+01 1.12837e+01 2.56216e-01
9.79500e+01 1.12811e+01 2.56219e-01
9.79600e+01 1.12785e+01 2.56223e-01
9.79700e+01 1.12760e+01 2.56227e-01
9.79800e+01 1.12734e+01 2.56231e-01
9.79900e+01 1.12709e+01 2.56236e-01
9.80000e+01 1.12683e+01 2.56240e-01
9.80100e+01 1.12657e+01 2.56245e-01
9.80200e+01 1.12632e+01 2.56250e-01
9.80300e+01 1.12606e+01 2.56256e-01
9.80400e+01 1.12580e+01 2.56262e-01
9.80500e+01 1.12555e+01 2.56267e-01
9.80600e+01 1.12529e+01 2.56274e-01
9.80700e+01 1.12504e+01 2.56280e-01
9.80800e+01 1.12478e+01 2.56287e-01
9.80900e+01 1.12452e+01 2.56293e-01
9.81000e+01 1.12427e+01 2.56300e-01
9.81100e+01 1.12401e+01 2.56308e-01
9.81200e+01 1.12375e+01 2.56315e-01
9.81300e+01 1.12350e+01 2.56323e-01
9.81400e+01 1.12324e+01 2.56331e-01
9.81500e+01 1.12299e+01 2.56339e-01
9.81600e+01 1.12273e+01 2.56348e-01
9.81700e+01 1.12247e+01 2.56357e-01
9.81800e+01 1.12222e+01 2.56366e-01
9.81900e+01 1.12196e+01 2.56375e-01
9.82000e+01 1.12170e+01 2.56384e-01
9.82100e+01 1.12145e+01 2.56394e-01
9.82200e+01 1.12119e+01 2.56404e-01
9.82300e+01 1.12093e+01 2.56414e-01
9.82400e+01 1.12068e+01 2.56424e-01
9.82500e+01 1.12042e+01 2.56435e-01
9.82600e+01 1.12017e+01 2.56446e-01
9.82700e+01 1.11991e+01 2.56457e-01
9.82800e+01 1.11965e+01 2.56468e-01
9.82900e+01 1.11940e+01 2.56480e-01
9.83000e+01 1.11914e+01 2.56492e-01
9.83100e+01 1.11888e+01 2.56504e-01
9.83200e+01 1.11863e+01 2.56516e-01
9.83300e+01 1.11837e+01 2.56529e-01
9.83400e+01 1.11811e+01 2.56542e-01
9.83500e+01 1.11786e+01 2.56555e-01
9.83600e+01 1.11760e+01 2.56568e-01
9.83700e+01 1.11734e+01 2.56581e-01
9.83800e+01 1.11709e+01 2.56595e-01
9.83900e+01 1.11683e+01 2.56609e-01
9.84000e+01 1.11657e+01 2.56623e-01
9.84100e+01 1.11632e+01 2.56638e-01
9.84200e+01 1.11606e+01 2.56652e-01
9.84300e+01 1.11580e+01 2.56667e-01
9.84400e+01 1.11555e+01 2.56683e-01
9.84500e+01 1.11529e+01 2.56698e-01
9.84600e+01 1.11503e+01 2.56714e-01
9.84700e+01 1.11478e+01 2.56730e-01
9.84800e+01 1.11452e+01 2.56746e-01
9.84900e+01 1.11426e+01 2.56762e-01
9.85000e+01 1.11401e+01 2.56779e-01
9.85100e+01 1.11375e+01 2.56795e-01
9.85200e+01 1.11349e+01 2.56812e-01
9.85300e+01 1.11324e+01 2.56828e-01
9.85400e+01 1.11298e+01 2.56844e-01
9.85500e+01 1.11272e+01 2.56859e-01
9.85600e+01 1.11247e+01 2.56875e-01
9.85700e+01 1.11221e+01 2.56890e-01
9.85800e+01 1.11195e+01 2.56905e-01
9.85900e+01 1.11169e+01 2.56920e-01
9.86000e+01 1.11144e+01 2.56935e-01
9.86100e+01 1.11118e+01 2.56949e-01
9.86200e+01 1.11092e+01 2.56963e-01
9.86300e+01 1.11067e+01 2.56977e-01
9.86400e+01 1.11041e+01 2.56991e-01
9.86500e+01 1.11015e+01 2.57004e-01
9.86600e+01 1.10990e+01 2.57018e-01
9.86700e+01 1.10964e+01 2.57031e-01
9.86800e+01 1.10938e+01 2.57044e-01
9.86900e+01 1.10913e+01 2.57056e-01
9.87000e+01 1.10887e+01 2.57069e-01
9.87100e+01 1.10861e+01 2.57081e-01
9.87200e+01 1.10835e+01 2.57093e-01
9.87300e+01 1.10810e+01 2.57104e-01
9.87400e+01 1.10784e+01 2.57116e-01
9.87500e+01 1.10758e+01 2.57127e-01
9.87600e+01 1.10733e+01 2.57138e-01
9.87700e+01 1.10707e+01 2.57149e-01
9.87800e+01 1.10681e+01 2.57160e-01
9.87900e+01 1.10655e+01 2.57170e-01
9.88000e+01 1.10630e+01 2.57180e-01
9.88100e+01 1.10604e+01 2.57190e-01
9.88200e+01 1.10578e+01 2.57200e-01
9.88300e+01 1.10553e+01 2.57209e-01
9.88400e+01 1.10527e+01 2.57219e-01
9.88500e+01 1.10501e+01 2.57228e-01
9.88600e+01 1.10475e+01 2.57237e-01
9.88700e+01 1.10450e+01 2.57245e-01
9.88800e+01 1.10424e+01 2.57254e-01
9.88900e+01 1.10398e+01 2.57262e-01
9.89000e+01 1.10372e+01 2.57270e-01
9.89100e+01 1.10347e+01 2.57277e-01
9.89200e+01 1.10321e+01 2.57285e-01
9.89300e+01 1.10295e+01 2.57292e-01
9.89400e+01 1.10270e+01 2.57299e-01
9.89500e+01 1.10244e+01 2.57306e-01
9.89600e+01 1.10218e+01 2.57313e-01
9.89700e+01 1.10192e+01 2.57319e-01
9.89800e+01 1.10167e+01 2.57325e-01
9.89900e+01 1.10141e+01 2.57331e-01
9.90000e+01 1.10115e+01 2.57337e-01
9.90100e+01 1.10089e+01 2.57343e-01
9.90200e+01 1.10064e+01 2.57348e-01
9.90300e+01 1.10038e+01 2.57353e-01
9.90400e+01 1.10012e+01 2.57358e-01
9.90500e+01 1.09986e+01 2.57362e-01
9.90600e+01 1.09961e+01 2.57367e-01
9.90700e+01 1.09935e+01 2.57371e-01
9.90800e+01 1.09909e+01 2.57375e-01
9.90900e+01 1.09884e+01 2.57379e-01
9.91000e+01 1.09858e+01 2.57382e-01
9.91100e+01 1.09832e+01 2.57385e-01
9.91200e+01 1.09806e+01 2.57389e-01
9.91300e+01 1.09781e+01 2.57391e-01
9.91400e+01 1.09755e+01 2.57394e-01
9.91500e+01 1.09729e+01 2.57396e-01
9.91600e+01 1.09703e+01 2.57399e-01
9.91700e+01 1.09678e+01 2.57401e-01
9.91800e+01 1.09652e+01 2.57402e-01
9.91900e+01 1.09626e+01 2.57404e-01
9.92000e+01 1.09600e+01 2.57405e-01
9.92100e+01 1.09575e+01 2.57406e-01
9.92200e+01 1.09549e+01 2.57407e-01
9.92300e+01 1.09523e+01 2.57408e-01
9.92400e+01 1.09497e+01 2.57408e-01
9.92500e+01 1.09472e+01 2.57408e-01
9.92600e+01 1.09446e+01 2.57408e-01
9.92700e+01 1.09420e+01 2.57408e-01
9.92800e+01 1.09394e+01 2.57407e-01
9.92900e+01 1.09369e+01 2.57407e-01
9.93000e+01 1.09343e+01 2.57406e-01
9.93100e+01 1.09317e+01 2.57405e-01
9.93200e+01 1.09291e+01 2.57403e-01
9.93300e+01 1.09266e+01 2.57402e-01
9.93400e+01 1.09240e+01 2.57400e-01
9.93500e+01 1.09214e+01 2.57398e-01
9.93600e+01 1.09189e+01 2.57396e-01
9.93700e+01 1.09163e+01 2.57393e-01
9.93800e+01 1.09137e+01 2.57390e-01
9.93900e+01 1.09111e+01 2.57387e-01
9.94000e+01 1.09086e+01 2.57384e-01
9.94100e+01 1.09060e+01 2.57381e-01
9.94200e+01 1.09034e+01 2.57377e-01
9.94300e+01 1.09008e+01 2.57374e-01
9.94400e+01 1.08983e+01 2.57370e-01
9.94500e+01 1.08957e+01 2.57365e-01
9.94600e+01 1.08931e+01 2.57361e-01
9.94700e+01 1.08905e+01 2.57356e-01
9.94800e+01 1.08880e+01 2.57351e-01
9.94900e+01 1.08854e+01 2.57346e-01
9.95000e+01 1.08828e+01 2.57341e-01
9.95100e+01 1.08802e+01 2.57335e-01
9.95200e+01 1.08777e+01 2.57330e-01
9.95300e+01 1.08751e+01 2.57325e-01
9.95400e+01 1.08725e+01 2.57320e-01
9.95500e+01 1.08700e+01 2.57315e-01
9.95600e+01 1.08674e+01 2.57311e-01
9.95700e+01 1.08648e+01 2.57307e-01
9.95800e+01 1.08622e+01 2.57302e-01
9.95900e+01 1.08597e+01 2.57298e-01
9.96000e+01 1.08571e+01 2.57294e-01
9.96100e+01 1.08545e+01 2.57291e-01
9.96200e+01 1.08519e+01 2.57287e-01
9.96300e+01 1.08494e+01 2.57284e-01
9.96400e+01 1.08468e+01 2.57281e-01
9.96500e+01 1.08442e+01 2.57278e-01
9.96600e+01 1.08417e+01 2.57275e-01
9.96700e+01 1.08391e+01 2.57272e-01
9.96800e+01 1.08365e+01 2.57270e-01
9.96900e+01 1.08339e+01 2.57267e-01
9.97000e+01 1.08314e+01 2.57265e-01
9.97100e+01 1.08288e+01 2.57263e-01
9.97200e+01 1.08262e+01 2.57261e-01
9.97300e+01 1.08236e+01 2.57260e-01
9.97400e+01 1.08211e+01 2.57258e-01
9.97500e+01 1.08185e+01 2.57257e-01
9.97600e+01 1.08159e+01 2.57256e-01
9.97700e+01 1.08134e+01 2.57255e-01
9.97800e+01 1.08108e+01 2.57254e-01
9.97900e+01 1.08082e+01 2.57253e-01
9.98000e+01 1.08056e+01 2.57253e-01
9.98100e+01 1.08031e+01 2.57253e-01
9.98200e+01 1.08005e+01 2.57252e-01
9.98300e+01 1.07979e+01 2.57252e-01
9.98400e+01 1.07953e+01 2.57253e-01
9.98500e+01 1.07928e+01 2.57253e-01
9.98600e+01 1.07902e+01 2.57254e-01
9.98700e+01 1.07876e+01 2.57254e-01
9.98800e+01 1.07851e+01 2.57255e-01
9.98900e+01 1.07825e+01 2.57256e-01
9.99000e+01 1.07799e+01 2.57257e-01
9.99100e+01 1.07773e+01 2.57259e-01
9.99200e+01 1.07748e+01 2.57260e-01
9.99300e+01 1.07722e+01 2.57262e-01
9.99400e+01 1.07696e+01 2.57264e-01
9.99500e+01 1.07670e+01 2.57266e-01
9.99600e+01 1.07645e+01 2.57268e-01
9.99700e+01 1.07619e+01 2.57271e-01
9.99800e+01 1.07593e+01 2.57273e-01
9.99900e+01 1.07568e+01 2.57276e-01
1.00000e+02 1.07542e+01 2.57279e-01
1.00010e+02 1.07516e+01 2.57282e-01
1.00020e+02 1.07490e+01 2.57286e-01
1.00030e+02 1.07465e+01 2.57289e-01
1.00040e+02 1.07439e+01 2.57293e-01
1.00050e+02 1.07413e+01 2.57296e-01
1.00060e+02 1.07387e+01 2.57300e-01
1.00070e+02 1.07362e+01 2.57304e-01
1.00080e+02 1.07336e+01 2.57309e-01
1.00090e+02 1.07310e+01 2.57313e-01
1.00100e+02 1.07285e+01 2.57318e-01
1.00110e+02 1.07259e+01 2.57323e-01
1.00120e+02 1.07233e+01 2.57328e-01
1.00130e+02 1.07207e+01 2.57333e-01
1.00140e+02 1.07182e+01 2.57338e-01
1.00150e+02 1.07156e+01 2.57343e-01
1.00160e+02 1.07130e+01 2.57349e-01
1.00170e+02 1.07104e+01 2.57355e-01
1.00180e+02 1.07079e+01 2.57361e-01
1.00190e+02 1.07053e+01 2.57367e-01
1.00200e+02 1.07027e+01 2.57373e-01
1.00210e+02 1.07001e+01 2.57380e-01
1.00220e+02 1.06976e+01 2.57387e-01
1.00230e+02 1.06950e+01 2.57393e-01
1.00240e+02 1.06924e+01 2.57400e-01
1.00250e+02 1.06899e+01 2.57408e-01
1.00260e+02 1.06873e+01 2.57415e-01
1.00270e+02 1.06847e+01 2.57422e-01
1.00280e+02 1.06821e+01 2.57430e-01
1.00290e+02 1.06796e+01 2.57438e-01
1.00300e+02 1.06770e+01 2.57446e-01
1.00310e+02 1.06744e+01 2.57454e-01
1.00320e+02 1.06718e+01 2.57463e-01
1.00330e+02 1.06693e+01 2.57471e-01
1.00340e+02 1.06667e+01 2.57480e-01
1.00350e+02 1.06641e+01 2.57489e-01
1.00360e+02 1.06615e+01 2.57498e-01
1.00370e+02 1.06590e+01 2.57507e-01
1.00380e+02 1.06564e+01 2.57516e-01
1.00390e+02 1.06538e+01 2.57526e-01
1.00400e+02 1.06512e+01 2.57536e-01
1.00410e+02 1.06487e+01 2.57546e-01
1.00420e+02 1.06461e+01 2.57556e-01
1.00430e+02 1.06435e+01 2.57566e-01
1.00440e+02 1.06409e+01 2.57576e-01
1.00450e+02 1.06384e+01 2.57587e-01
1.00460e+02 1.06358e+01 2.57598e-01
1.00470e+02 1.06332e+01 2.57608e-01
1.00480e+02 1.06306e+01 2.57620e-01
1.00490e+02 1.06280e+01 2.57631e-01
1.00500e+02 1.06255e+01 2.57642e-01
1.00510e+02 1.06229e+01 2.57654e-01
1.00520e+02 1.06203e+01 2.57665e-01
1.00530e+02 1.06177e+01 2.57676e-01
1.00540e+02 1.06152e+01 2.57687e-01
1.00550e+02 1.06126e+01 2.57699e-01
1.00560e+02 1.06100e+01 2.57709e-01
1.00570e+02 1.06074e+01 2.57720e-01
1.00580e+02 1.06049e+01 2.57731e-01
1.00590e+02 1.06023e+01 2.57742e-01
1.00600e+02 1.05997e+01 2.57752e-01
1.00610e+02 1.05971e+01 2.57763e-01
1.00620e+02 1.05945e+01 2.57773e-01
1.00630e+02 1.05920e+01 2.57784e-01
1.00640e+02 1.05894e+01 2.57794e-01
1.00650e+02 1.05868e+01 2.57804e-01
1.00660e+02 1.05842e+01 2.57814e-01
1.00670e+02 1.05817e+01 2.57824e-01
1.00680e+02 1.05791e+01 2.57834e-01
1.00690e+02 1.05765e+01 2.57843e-01
1.00700e+02 1.05739e+01 2.57853e-01
1.00710e+02 1.05713e+01 2.57862e-01
1.00720e+02 1.05688e+01 2.57872e-01
1.00730e+02 1.05662e+01 2.57881e-01
1.00740e+02 1.05636e+01 2.57890e-01
1.00750e+02 1.05610e+01 2.57899e-01
1.00760e+02 1.05584e+01 2.57909e-01
1.00770e+02 1.05559e+01 2.57917e-01
1.00780e+02 1.05533e+01 2.57926e-01
1.00790e+02 1.05507e+01 2.57935e-01
1.00800e+02 1.05481e+01 2.57944e-01
1.00810e+02 1.05456e+01 2.57952e-01
1.00820e+02 1.05430e+01 2.57961e-01
1.00830e+02 1.05404e+01 2.57969e-01
1.00840e+02 1.05378e+01 2.57977e-01
1.00850e+02 1.05352e+01 2.57985e-01
1.00860e+02 1.05327e+01 2.57993e-01
1.00870e+02 1.05301e+01 2.58001e-01
1.00880e+02 1.05275e+01 2.58009e-01
1.00890e+02 1.05249e+01 2.58017e-01
1.00900e+02 1.05223e+01 2.58025e-01
1.00910e+02 1.05198e+01 2.58032e-01
1.00920e+02 1.05172e+01 2.58040e-01
1.00930e+02 1.05146e+01 2.58047e-01
1.00940e+02 1.05120e+01 2.58054e-01
1.00950e+02 1.05094e+01 2.58062e-01
1.00960e+02 1.05069e+01 2.58069e-01
1.00970e+02 1.05043e+01 2.58076e-01
1.00980e+02 1.05017e+01 2.58083e-01
1.00990e+02 1.04991e+01 2.58089e-01
1.01000e+02 1.04965e+01 2.58096e-01
1.01010e+02 1.04939e+01 2.58103e-01
1.01020e+02 1.04914e+01 2.58109e-01
1.01030e+02 1.04888e+01 2.58116e-01
1.01040e+02 1.04862e+01 2.58122e-01
1.01050e+02 1.04836e+01 2.58128e-01
1.01060e+02 1.04810e+01 2.58134e-01
1.01070e+02 1.04785e+01 2.58140e-01
1.01080e+02 1.04759e+01 2.58146e-01
1.01090e+02 1.04733e+01 2.58152e-01
1.01100e+02 1.04707e+01 2.58158e-01
1.01110e+02 1.04681e+01 2.58163e-01
1.01120e+02 1.04656e+01 2.58169e-01
1.01130e+02 1.04630e+01 2.58174e-01
1.01140e+02 1.04604e+01 2.58180e-01
1.01150e+02 1.04578e+01 2.58185e-01
1.01160e+02 1.04552e+01 2.58190e-01
1.01170e+02 1.04526e+01 2.58195e-01
1.01180e+02 1.04501e+01 2.58200e-01
1.01190e+02 1.04475e+01 2.58205e-01
1.01200e+02 1.04449e+01 2.58210e-01
1.01210e+02 1.04423e+01 2.58214e-01
1.01220e+02 1.04397e+01 2.58219e-01
1.01230e+02 1.04371e+01 2.58223e-01
1.01240e+02 1.04346e+01 2.58228e-01
1.01250e+02 1.04320e+01 2.58232e-01
1.01260e+02 1.04294e+01 2.58236e-01
1.01270e+02 1.04268e+01 2.58240e-01
1.01280e+02 1.04242e+01 2.58244e-01
1.01290e+02 1.04217e+01 2.58248e-01
1.01300e+02 1.04191e+01 2.58252e-01
1.01310e+02 1.04165e+01 2.58256e-01
1.01320e+02 1.04139e+01 2.58259e-01
1.01330e+02 1.04113e+01 2.58263e-01
1.01340e+02 1.04087e+01 2.58266e-01
1.01350e+02 1.04062e+01 2.58269e-01
1.01360e+02 1.04036e+01 2.58272e-01
1.01370e+02 1.04010e+01 2.58276e-01
1.01380e+02 1.03984e+01 2.58279e-01
1.01390e+02 1.03958e+01 2.58282e-01
1.01400e+02 1.03932e+01 2.58284e-01
1.01410e+02 1.03907e+01 2.58287e-01
1.01420e+02 1.03881e+01 2.58290e-01
1.01430e+02 1.03855e+01 2.58292e-01
1.01440e+02 1.03829e+01 2.58295e-01
1.01450e+02 1.03803e+01 2.58297e-01
1.01460e+02 1.03777e+01 2.58299e-01
1.01470e+02 1.03752e+01 2.58301e-01
1.01480e+02 1.03726e+01 2.58303e-01
1.01490e+02 1.03700e+01 2.58305e-01
1.01500e+02 1.03674e+01 2.58307e-01
1.01510e+02 1.03648e+01 2.58309e-01
1.01520e+02 1.03622e+01 2.58311e-01
1.01530e+02 1.03597e+01 2.58313e-01
1.01540e+02 1.03571e+01 2.58315e-01
1.01550e+02 1.03545e+01 2.58317e-01
1.01560e+02 1.03519e+01 2.58319e-01
1.01570e+02 1.03493e+01 2.58321e-01
1.01580e+02 1.03468e+01 2.58323e-01
1.01590e+02 1.03442e+01 2.58325e-01
1.01600e+02 1.03416e+01 2.58327e-01
1.01610e+02 1.03390e+01 2.58329e-01
1.01620e+02 1.03364e+01 2.58331e-01
1.01630e+02 1.03338e+01 2.58334e-01
1.01640e+02 1.03313e+01 2.58336e-01
1.01650e+02 1.03287e+01 2.58338e-01
1.01660e+02 1.03261e+01 2.58341e-01
1.01670e+02 1.03235e+01 2.58343e-01
1.01680e+02 1.03209e+01 2.58346e-01
1.01690e+02 1.03183e+01 2.58348e-01
1.01700e+02 1.03158e+01 2.58351e-01
1.01710e+02 1.03132e+01 2.58353e-01
1.01720e+02 1.03106e+01 2.58356e-01
1.01730e+02 1.03080e+01 2.58359e-01
1.01740e+02 1.03054e+01 2.58361e-01
1.01750e+02 1.03028e+01 2.58364e-01
1.01760e+02 1.03002e+01 2.58367e-01
1.01770e+02 1.02977e+01 2.58370e-01
1.01780e+02 1.02951e+01 2.58373e-01
1.01790e+02 1.02925e+01 2.58375e-01
1.01800e+02 1.02899e+01 2.58378e-01
1.01810e+02 1.02873e+01 2.58381e-01
1.01820e+02 1.02847e+01 2.58384e-01
1.01830e+02 1.02822e+01 2.58387e-01
1.01840e+02 1.02796e+01 2.58391e-01
1.01850e+02 1.02770e+01 2.58394e-01
1.01860e+02 1.02744e+01 2.58397e-01
1.01870e+02 1.02718e+01 2.58400e-01
1.01880e+02 1.02692e+01 2.58403e-01
1.01890e+02 1.02667e+01 2.58407e-01
1.01900e+02 1.02641e+01 2.58410e-01
1.01910e+02 1.02615e+01 2.58413e-01
1.01920e+02 1.02589e+01 2.58417e-01
1.01930e+02 1.02563e+01 2.58420e-01
1.01940e+02 1.02537e+01 2.58424e-01
1.01950e+02 1.02512e+01 2.58427e-01
1.01960e+02 1.02486e+01 2.58431e-01
1.01970e+02 1.02460e+01 2.58434e-01
1.01980e+02 1.02434e+01 2.58438e-01
1.01990e+02 1.02408e+01 2.58442e-01
1.02000e+02 1.02382e+01 2.58445e-01
1.02010e+02 1.02356e+01 2.58449e-01
1.02020e+02 1.02331e+01 2.58453e-01
1.02030e+02 1.02305e+01 2.58457e-01
1.02040e+02 1.02279e+01 2.58461e-01
1.02050e+02 1.02253e+01 2.58465e-01
1.02060e+02 1.02227e+01 2.58469e-01
1.02070e+02 1.02201e+01 2.58473e-01
1.02080e+02 1.02176e+01 2.58477e-01
1.02090e+02 1.02150e+01 2.58481e-01
1.02100e+02 1.02124e+01 2.58485e-01
1.02110e+02 1.02098e+01 2.58489e-01
1.02120e+02 1.02072e+01 2.58493e-01
1.02130e+02 1.02046e+01 2.58497e-01
1.02140e+02 1.02020e+01 2.58502e-01
1.02150e+02 1.01995e+01 2.58506e-01
1.02160e+02 1.01969e+01 2.58510e-01
1.02170e+02 1.01943e+01 2.58515e-01
1.02180e+02 1.01917e+01 2.58519e-01
1.02190e+02 1.01891e+01 2.58524e-01
1.02200e+02 1.01865e+01 2.58528e-01
1.02210e+02 1.01839e+01 2.58533e-01
1.02220e+02 1.01814e+01 2.58537e-01
1.02230e+02 1.01788e+01 2.58542e-01
1.02240e+02 1.01762e+01 2.58546e-01
1.02250e+02 1.01736e+01 2.58551e-01
1.02260e+02 1.01710e+01 2.58556e-01
1.02270e+02 1.01684e+01 2.58561e-01
1.02280e+02 1.01659e+01 2.58566e-01
1.02290e+02 1.01633e+01 2.58570e-01
1.02300e+02 1.01607e+01 2.58575e-01
1.02310e+02 1.01581e+01 2.58580e-01
1.02320e+02 1.01555e+01 2.58585e-01
1.02330e+02 1.01529e+01 2.58590e-01
1.02340e+02 1.01503e+01 2.58595e-01
1.02350e+02 1.01478e+01 2.58600e-01
1.02360e+02 1.01452e+01 2.58605e-01
1.02370e+02 1.01426e+01 2.58611e-01
1.02380e+02 1.01400e+01 2.58616e-01
1.02390e+02 1.01374e+01 2.58621e-01
1.02400e+02 1.01348e+01 2.58626e-01
1.02410e+02 1.01322e+01 2.58632e-01
1.02420e+02 1.01296e+01 2.58637e-01
1.02430e+02 1.01271e+01 2.58642e-01
1.02440e+02 1.01245e+01 2.58648e-01
1.02450e+02 1.01219e+01 2.58653e-01
1.02460e+02 1.01193e+01 2.58659e-01
1.02470e+02 1.01167e+01 2.58664e-01
1.02480e+02 1.01141e+01 2.58670e-01
1.02490e+02 1.01115e+01 2.58676e-01
1.02500e+02 1.01090e+01 2.58681e-01
1.02510e+02 1.01064e+01 2.58687e-01
1.02520e+02 1.01038e+01 2.58693e-01
1.02530e+02 1.01012e+01 2.58698e-01
1.02540e+02 1.00986e+01 2.58704e-01
1.02550e+02 1.00960e+01 2.58710e-01
1.02560e+02 1.00934e+01 2.58715e-01
1.02570e+02 1.00908e+01 2.58721e-01
1.02580e+02 1.00883e+01 2.58727e-01
1.02590e+02 1.00857e+01 2.58732e-01
1.02600e+02 1.00831e+01 2.58738e-01
1.02610e+02 1.00805e+01 2.58744e-01
1.02620e+02 1.00779e+01 2.58749e-01
1.02630e+02 1.00753e+01 2.58755e-01
1.02640e+02 1.00727e+01 2.58761e-01
1.02650e+02 1.00701e+01 2.58766e-01
1.02660e+02 1.00676e+01 2.58772e-01
1.02670e+02 1.00650e+01 2.58777e-01
1.02680e+02 1.00624e+01 2.58783e-01
1.02690e+02 1.00598e+01 2.58789e-01
1.02700e+02 1.00572e+01 2.58794e-01
1.02710e+02 1.00546e+01 2.58800e-01
1.02720e+02 1.00520e+01 2.58805e-01
1.02730e+02 1.00494e+01 2.58811e-01
1.02740e+02 1.00469e+01 2.58817e-01
1.02750e+02 1.00443e+01 2.58822e-01
1.02760e+02 1.00417e+01 2.58828e-01
1.02770e+02 1.00391e+01 2.58833e-01
1.02780e+02 1.00365e+01 2.58839e-01
1.02790e+02 1.00339e+01 2.58844e-01
1.02800e+02 1.00313e+01 2.58850e-01
1.02810e+02 1.00287e+01 2.58856e-01
1.02820e+02 1.00261e+01 2.58861e-01
1.02830e+02 1.00236e+01 2.58867e-01
1.02840e+02 1.00210e+01 2.58872e-01
1.02850e+02 1.00184e+01 2.58878e-01
1.02860e+02 1.00158e+01 2.58883e-01
1.02870e+02 1.00132e+01 2.58889e-01
1.02880e+02 1.00106e+01 2.58894e-01
1.02890e+02 1.00080e+01 2.58900e-01
1.02900e+02 1.00054e+01 2.58905e-01
1.02910e+02 1.00028e+01 2.58911e-01
1.02920e+02 1.00003e+01 2.58916e-01
1.02930e+02 9.99767e+00 2.58922e-01
1.02940e+02 9.99508e+00 2.58927e-01
1.02950e+02 9.99249e+00 2.58933e-01
1.02960e+02 9.98990e+00 2.58938e-01
1.02970e+02 9.98731e+00 2.58944e-01
1.02980e+02 9.98472e+00 2.58949e-01
1.02990e+02 9.98213e+00 2.58955e-01
1.03000e+02 9.97954e+00 2.58960e-01
1.03010e+02 9.97695e+00 2.58966e-01
1.03020e+02 9.97436e+00 2.58971e-01
1.03030e+02 9.97177e+00 2.58977e-01
1.03040e+02 9.96918e+00 2.58982e-01
1.03050e+02 9.96659e+00 2.58987e-01
1.03060e+02 9.96400e+00 2.58993e-01
1.03070e+02 9.96141e+00 2.58998e-01
1.03080e+02 9.95882e+00 2.59004e-01
1.03090e+02 9.95623e+00 2.59009e-01
1.03100e+02 9.95364e+00 2.59015e-01
1.03110e+02 9.95105e+00 2.59020e-01
1.03120e+02 9.94846e+00 2.59025e-01
1.03130e+02 9.94587e+00 2.59031e-01
1.03140e+02 9.94328e+00 2.59036e-01
1.03150e+02 9.94069e+00 2.59042e-01
1.03160e+02 9.93810e+00 2.59047e-01
1.03170e+02 9.93551e+00 2.59052e-01
1.03180e+02 9.93292e+00 2.59058e-01
1.03190e+02 9.93033e+00 2.59063e-01
1.03200e+02 9.92774e+00 2.59068e-01
1.03210e+02 9.92515e+00 2.59074e-01
1.03220e+02 9.92256e+00 2.59079e-01
1.03230e+02 9.91997e+00 2.59085e-01
1.03240e+02 9.91738e+00 2.59090e-01
1.03250e+02 9.91479e+00 2.59095e-01
1.03260e+02 9.91220e+00 2.59101e-01
1.03270e+02 9.90960e+00 2.59106e-01
1.03280e+02 9.90701e+00 2.59111e-01
1.03290e+02 9.90442e+00 2.59117e-01
1.03300e+02 9.90183e+00 2.59122e-01
1.03310e+02 9.89924e+00 2.59127e-01
1.03320e+02 9.89665e+00 2.59133e-01
1.03330e+02 9.89406e+00 2.59138e-01
1.03340e+02 9.89147e+00 2.59143e-01
1.03350e+02 9.88887e+00 2.59148e-01
1.03360e+02 9.88628e+00 2.59154e-01
1.03370e+02 9.88369e+00 2.59159e-01
1.03380e+02 9.88110e+00 2.59164e-01
1.03390e+02 9.87851e+00 2.59170e-01
1.03400e+02 9.87592e+00 2.59175e-01
1.03410e+02 9.87332e+00 2.59180e-01
1.03420e+02 9.87073e+00 2.59185e-01
1.03430e+02 9.86814e+00 2.59191e-01
1.03440e+02 9.86555e+00 2.59196e-01
1.03450e+02 9.86296e+00 2.59201e-01
1.03460e+02 9.86036e+00 2.59206e-01
1.03470e+02 9.85777e+00 2.59212e-01
1.03480e+02 9.85518e+00 2.59217e-01
1.03490e+02 9.85259e+00 2.59222e-01
1.03500e+02 9.85000e+00 2.59227e-01
1.03510e+02 9.84740e+00 2.59233e-01
1.03520e+02 9.84481e+00 2.59238e-01
1.03530e+02 9.84222e+00 2.59243e-01
1.03540e+02 9.83963e+00 2.59248e-01
1.03550e+02 9.83703e+00 2.59254e-01
1.03560e+02 9.83444e+00 2.59259e-01
1.03570e+02 9.83185e+00 2.59264e-01
1.03580e+02 9.82926e+00 2.59269e-01
1.03590e+02 9.82666e+00 2.59275e-01
1.03600e+02 9.82407e+00 2.59280e-01
1.03610e+02 9.82148e+00 2.59285e-01
1.03620e+02 9.81888e+00 2.59290e-01
1.03630e+02 9.81629e+00 2.59296e-01
1.03640e+02 9.81370e+00 2.59301e-01
1.03650e+02 9.81111e+00 2.59306e-01
1.03660e+02 9.80851e+00 2.59312e-01
1.03670e+02 9.80592e+00 2.59317e-01
1.03680e+02 9.80333e+00 2.59322e-01
1.03690e+02 9.80073e+00 2.59327e-01
1.03700e+02 9.79814e+00 2.59333e-01
1.03710e+02 9.79555e+00 2.59338e-01
1.03720e+02 9.79295e+00 2.59343e-01
1.03730e+02 9.79036e+00 2.59349e-01
1.03740e+02 9.78777e+00 2.59354e-01
1.03750e+02 9.78517e+00 2.59359e-01
1.03760e+02 9.78258e+00 2.59365e-01
1.03770e+02 9.77999e+00 2.59370e-01
1.03780e+02 9.77739e+00 2.59375e-01
1.03790e+02 9.77480e+00 2.59381e-01
1.03800e+02 9.77220e+00 2.59386e-01
1.03810e+02 9.76961e+00 2.59391e-01
1.03820e+02 9.76702e+00 2.59397e-01
1.03830e+02 9.76442e+00 2.59402e-01
1.03840e+02 9.76183e+00 2.59407e-01
1.03850e+02 9.75923e+00 2.59413e-01
1.03860e+02 9.75664e+00 2.59418e-01
1.03870e+02 9.75405e+00 2.59424e-01
1.03880e+02 9.75145e+00 2.59429e-01
1.03890e+02 9.74886e+00 2.59434e-01
1.03900e+02 9.74626e+00 2.59440e-01
1.03910e+02 9.74367e+00 2.59445e-01
1.03920e+02 9.74107e+00 2.59450e-01
1.03930e+02 9.73848e+00 2.59456e-01
1.03940e+02 9.73588e+00 2.59461e-01
1.03950e+02 9.73329e+00 2.59467e-01
1.03960e+02 9.73070e+00 2.59472e-01
1.03970e+02 9.72810e+00 2.59477e-01
1.03980e+02 9.72551e+00 2.59483e-01
1.03990e+02 9.72291e+00 2.59488e-01
1.04000e+02 9.72032e+00 2.59494e-01
1.04010e+02 9.71772e+00 2.59499e-01
1.04020e+02 9.71513e+00 2.59505e-01
1.04030e+02 9.71253e+00 2.59510e-01
1.04040e+02 9.70994e+00 2.59515e-01
1.04050e+02 9.70734e+00 2.59521e-01
1.04060e+02 9.70475e+00 2.59526e-01
1.04070e+02 9.70215e+00 2.59532e-01
1.04080e+02 9.69955e+00 2.59537e-01
1.04090e+02 9.69696e+00 2.59543e-01
1.04100e+02 9.69436e+00 2.59548e-01
1.04110e+02 9.69177e+00 2.59554e-01
1.04120e+02 9.68917e+00 2.59559e-01
1.04130e+02 9.68658e+00 2.59564e-01
1.04140e+02 9.68398e+00 2.59570e-01
1.04150e+02 9.68139e+00 2.59575e-01
1.04160e+02 9.67879e+00 2.59581e-01
1.04170e+02 9.67619e+00 2.59586e-01
1.04180e+02 9.67360e+00 2.59592e-01
1.04190e+02 9.67100e+00 2.59597e-01
1.04200e+02 9.66841e+00 2.59603e-01
1.04210e+02 9.66581e+00 2.59608e-01
1.04220e+02 9.66321e+00 2.59614e-01
1.04230e+02 9.66062e+00 2.59619e-01
1.04240e+02 9.65802e+00 2.59625e-01
1.04250e+02 9.65543e+00 2.59630e-01
1.04260e+02 9.65283e+00 2.59636e-01
1.04270e+02 9.65023e+00 2.59641e-01
1.04280e+02 9.64764e+00 2.59647e-01
1.04290e+02 9.64504e+00 2.59652e-01
1.04300e+02 9.64244e+00 2.59658e-01
1.04310e+02 9.63985e+00 2.59663e-01
1.04320e+02 9.63725e+00 2.59669e-01
1.04330e+02 9.63465e+00 2.59675e-01
1.04340e+02 9.63206e+00 2.59680e-01
1.04350e+02 9.62946e+00 2.59686e-01
1.04360e+02 9.62686e+00 2.59691e-01
1.04370e+02 9.62427e+00 2.59697e-01
1.04380e+02 9.62167e+00 2.59702e-01
1.04390e+02 9.61907e+00 2.59708e-01
1.04400e+02 9.61647e+00 2.59713e-01
1.04410e+02 9.61388e+00 2.59719e-01
1.04420e+02 9.61128e+00 2.59725e-01
1.04430e+02 9.60868e+00 2.59730e-01
1.04440e+02 9.60609e+00 2.59736e-01
1.04450e+02 9.60349e+00 2.59741e-01
1.04460e+02 9.60089e+00 2.59747e-01
1.04470e+02 9.59829e+00 2.59753e-01
1.04480e+02 9.59570e+00 2.59758e-01
1.04490e+02 9.59310e+00 2.59764e-01
1.04500e+02 9.59050e+00 2.59769e-01
1.04510e+02 9.58790e+00 2.59775e-01
1.04520e+02 9.58531e+00 2.59781e-01
1.04530e+02 9.58271e+00 2.59786e-01
1.04540e+02 9.58011e+00 2.59792e-01
1.04550e+02 9.57751e+00 2.59797e-01
1.04560e+02 9.57491e+00 2.59803e-01
1.04570e+02 9.57232e+00 2.59809e-01
1.04580e+02 9.56972e+00 2.59814e-01
1.04590e+02 9.56712e+00 2.59820e-01
1.04600e+02 9.56452e+00 2.59825e-01
1.04610e+02 9.56192e+00 2.59831e-01
1.04620e+02 9.55932e+00 2.59836e-01
1.04630e+02 9.55673e+00 2.59842e-01
1.04640e+02 9.55413e+00 2.59847e-01
1.04650e+02 9.55153e+00 2.59853e-01
1.04660e+02 9.54893e+00 2.59859e-01
1.04670e+02 9.54633e+00 2.59864e-01
1.04680e+02 9.54373e+00 2.59870e-01
1.04690e+02 9.54113e+00 2.59875e-01
1.04700e+02 9.53854e+00 2.59881e-01
1.04710e+02 9.53594e+00 2.59886e-01
1.04720e+02 9.53334e+00 2.59892e-01
1.04730e+02 9.53074e+00 2.59897e-01
1.04740e+02 9.52814e+00 2.59903e-01
1.04750e+02 9.52554e+00 2.59908e-01
1.04760e+02 9.52294e+00 2.59914e-01
1.04770e+02 9.52034e+00 2.59919e-01
1.04780e+02 9.51774e+00 2.59925e-01
1.04790e+02 9.51514e+00 2.59930e-01
1.04800e+02 9.51254e+00 2.59936e-01
1.04810e+02 9.50995e+00 2.59941e-01
1.04820e+02 9.50735e+00 2.59947e-01
1.04830e+02 9.50475e+00 2.59952e-01
1.04840e+02 9.50215e+00 2.59958e-01
1.04850e+02 9.49955e+00 2.59963e-01
1.04860e+02 9.49695e+00 2.59969e-01
1.04870e+02 9.49435e+00 2.59974e-01
1.04880e+02 9.49175e+00 2.59979e-01
1.04890e+02 9.48915e+00 2.59985e-01
1.04900e+02 9.48655e+00 2.59990e-01
1.04910e+02 9.48395e+00 2.59996e-01
1.04920e+02 9.48135e+00 2.60001e-01
1.04930e+02 9.47875e+00 2.60007e-01
1.04940e+02 9.47615e+00 2.60012e-01
1.04950e+02 9.47355e+00 2.60017e-01
1.04960e+02 9.47095e+00 2.60023e-01
1.04970e+02 9.46835e+00 2.60028e-01
1.04980e+02 9.46575e+00 2.60034e-01
1.04990e+02 9.46315e+00 2.60039e-01
1.05000e+02 9.46055e+00 2.60044e-01
1.05010e+02 9.45795e+00 2.60050e-01
1.05020e+02 9.45535e+00 2.60055e-01
1.05030e+02 9.45275e+00 2.60061e-01
1.05040e+02 9.45014e+00 2.60066e-01
1.05050e+02 9.44754e+00 2.60071e-01
1.05060e+02 9.44494e+00 2.60077e-01
1.05070e+02 9.44234e+00 2.60082e-01
1.05080e+02 9.43974e+00 2.60088e-01
1.05090e+02 9.43714e+00 2.60093e-01
1.05100e+02 9.43454e+00 2.60098e-01
1.05110e+02 9.43194e+00 2.60104e-01
1.05120e+02 9.42934e+00 2.60109e-01
1.05130e+02 9.42674e+00 2.60114e-01
1.05140e+02 9.42414e+00 2.60120e-01
1.05150e+02 9.42153e+00 2.60125e-01
1.05160e+02 9.41893e+00 2.60130e-01
1.05170e+02 9.41633e+00 2.60136e-01
1.05180e+02 9.41373e+00 2.60141e-01
1.05190e+02 9.41113e+00 2.60146e-01
1.05200e+02 9.40853e+00 2.60152e-01
1.05210e+02 9.40593e+00 2.60157e-01
1.05220e+02 9.40332e+00 2.60162e-01
1.05230e+02 9.40072e+00 2.60168e-01
1.05240e+02 9.39812e+00 2.60173e-01
1.05250e+02 9.39552e+00 2.60178e-01
1.05260e+02 9.39292e+00 2.60183e-01
1.05270e+02 9.39032e+00 2.60189e-01
1.05280e+02 9.38771e+00 2.60194e-01
1.05290e+02 9.38511e+00 2.60199e-01
1.05300e+02 9.38251e+00 2.60205e-01
1.05310e+02 9.37991e+00 2.60210e-01
1.05320e+02 9.37731e+00 2.60215e-01
1.05330e+02 9.37470e+00 2.60220e-01
1.05340e+02 9.37210e+00 2.60226e-01
1.05350e+02 9.36950e+00 2.60231e-01
1.05360e+02 9.36690e+00 2.60236e-01
1.05370e+02 9.36429e+00 2.60241e-01
1.05380e+02 9.36169e+00 2.60247e-01
1.05390e+02 9.35909e+00 2.60252e-01
1.05400e+02 9.35649e+00 2.60257e-01
1.05410e+02 9.35388e+00 2.60262e-01
1.05420e+02 9.35128e+00 2.60267e-01
1.05430e+02 9.34868e+00 2.60273e-01
1.05440e+02 9.34608e+00 2.60278e-01
1.05450e+02 9.34347e+00 2.60283e-01
1.05460e+02 9.34087e+00 2.60288e-01
1.05470e+02 9.33827e+00 2.60293e-01
1.05480e+02 9.33566e+00 2.60299e-01
1.05490e+02 9.33306e+00 2.60304e-01
1.05500e+02 9.33046e+00 2.60309e-01
1.05510e+02 9.32785e+00 2.60314e-01
1.05520e+02 9.32525e+00 2.60319e-01
1.05530e+02 9.32265e+00 2.60325e-01
1.05540e+02 9.32005e+00 2.60330e-01
1.05550e+02 9.31744e+00 2.60335e-01
1.05560e+02 9.31484e+00 2.60340e-01
1.05570e+02 9.31223e+00 2.60346e-01
1.05580e+02 9.30963e+00 2.60351e-01
1.05590e+02 9.30703e+00 2.60356e-01
1.05600e+02 9.30442e+00 2.60362e-01
1.05610e+02 9.30182e+00 2.60367e-01
1.05620e+02 9.29922e+00 2.60372e-01
1.05630e+02 9.29661e+00 2.60378e-01
1.05640e+02 9.29401e+00 2.60383e-01
1.05650e+02 9.29141e+00 2.60388e-01
1.05660e+02 9.28880e+00 2.60394e-01
1.05670e+02 9.28620e+00 2.60399e-01
1.05680e+02 9.28359e+00 2.60405e-01
1.05690e+02 9.28099e+00 2.60410e-01
1.05700e+02 9.27839e+00 2.60415e-01
1.05710e+02 9.27578e+00 2.60421e-01
1.05720e+02 9.27318e+00 2.60426e-01
1.05730e+02 9.27057e+00 2.60432e-01
1.05740e+02 9.26797e+00 2.60437e-01
1.05750e+02 9.26536e+00 2.60443e-01
1.05760e+02 9.26276e+00 2.60448e-01
1.05770e+02 9.26016e+00 2.60454e-01
1.05780e+02 9.25755e+00 2.60460e-01
1.05790e+02 9.25495e+00 2.60465e-01
1.05800e+02 9.25234e+00 2.60471e-01
1.05810e+02 9.24974e+00 2.60476e-01
1.05820e+02 9.24713e+00 2.60482e-01
1.05830e+02 9.24453e+00 2.60488e-01
1.05840e+02 9.24192e+00 2.60493e-01
1.05850e+02 9.23932e+00 2.60499e-01
1.05860e+02 9.23671e+00 2.60504e-01
1.05870e+02 9.23411e+00 2.60510e-01
1.05880e+02 9.23150e+00 2.60516e-01
1.05890e+02 9.22890e+00 2.60522e-01
1.05900e+02 9.22629e+00 2.60527e-01
1.05910e+02 9.22369e+00 2.60533e-01
1.05920e+02 9.22108e+00 2.60539e-01
1.05930e+02 9.21848e+00 2.60544e-01
1.05940e+02 9.21587e+00 2.60550e-01
1.05950e+02 9.21326e+00 2.60556e-01
1.05960e+02 9.21066e+00 2.60562e-01
1.05970e+02 9.20805e+00 2.60568e-01
1.05980e+02 9.20545e+00 2.60573e-01
1.05990e+02 9.20284e+00 2.60579e-01
1.06000e+02 9.20024e+00 2.60585e-01
1.06010e+02 9.19763e+00 2.60591e-01
1.06020e+02 9.19502e+00 2.60597e-01
1.06030e+02 9.19242e+00 2.60603e-01
1.06040e+02 9.18981e+00 2.60609e-01
1.06050e+02 9.18721e+00 2.60615e-01
1.06060e+02 9.18460e+00 2.60621e-01
1.06070e+02 9.18199e+00 2.60626e-01
1.06080e+02 9.17939e+00 2.60632e-01
1.06090e+02 9.17678e+00 2.60638e-01
1.06100e+02 9.17417e+00 2.60644e-01
1.06110e+02 9.17157e+00 2.60650e-01
1.06120e+02 9.16896e+00 2.60656e-01
1.06130e+02 9.16635e+00 2.60662e-01
1.06140e+02 9.16375e+00 2.60668e-01
1.06150e+02 9.16114e+00 2.60674e-01
1.06160e+02 9.15853e+00 2.60681e-01
1.06170e+02 9.15593e+00 2.60687e-01
1.06180e+02 9.15332e+00 2.60693e-01
1.06190e+02 9.15071e+00 2.60699e-01
1.06200e+02 9.14811e+00 2.60705e-01
1.06210e+02 9.14550e+00 2.60711e-01
1.06220e+02 9.14289e+00 2.60717e-01
1.06230e+02 9.14029e+00 2.60723e-01
1.06240e+02 9.13768e+00 2.60730e-01
1.06250e+02 9.13507e+00 2.60736e-01
1.06260e+02 9.13246e+00 2.60742e-01
1.06270e+02 9.12986e+00 2.60748e-01
1.06280e+02 9.12725e+00 2.60754e-01
1.06290e+02 9.12464e+00 2.60761e-01
1.06300e+02 9.12203e+00 2.60767e-01
1.06310e+02 9.11943e+00 2.60773e-01
1.06320e+02 9.11682e+00 2.60779e-01
1.06330e+02 9.11421e+00 2.60786e-01
1.06340e+02 9.11160e+00 2.60792e-01
1.06350e+02 9.10899e+00 2.60798e-01
1.06360e+02 9.10639e+00 2.60805e-01
1.06370e+02 9.10378e+00 2.60811e-01
1.06380e+02 9.10117e+00 2.60817e-01
1.06390e+02 9.09856e+00 2.60824e-01
1.06400e+02 9.09595e+00 2.60830e-01
1.06410e+02 9.09335e+00 2.60837e-01
1.06420e+02 9.09074e+00 2.60843e-01
1.06430e+02 9.08813e+00 2.60849e-01
1.06440e+02 9.08552e+00 2.60856e-01
1.06450e+02 9.08291e+00 2.60862e-01
1.06460e+02 9.08030e+00 2.60869e-01
1.06470e+02 9.07769e+00 2.60875e-01
1.06480e+02 9.07508e+00 2.60882e-01
1.06490e+02 9.07248e+00 2.60888e-01
1.06500e+02 9.06987e+00 2.60895e-01
1.06510e+02 9.06726e+00 2.60901e-01
1.06520e+02 9.06465e+00 2.60908e-01
1.06530e+02 9.06204e+00 2.60914e-01
1.06540e+02 9.05943e+00 2.60921e-01
1.06550e+02 9.05682e+00 2.60927e-01
1.06560e+02 9.05421e+00 2.60934e-01
1.06570e+02 9.05160e+00 2.60940e-01
1.06580e+02 9.04899e+00 2.60947e-01
1.06590e+02 9.04638e+00 2.60953e-01
1.06600e+02 9.04377e+00 2.60959e-01
1.06610e+02 9.04116e+00 2.60966e-01
1.06620e+02 9.03856e+00 2.60972e-01
1.06630e+02 9.03595e+00 2.60978e-01
1.06640e+02 9.03334e+00 2.60985e-01
1.06650e+02 9.03073e+00 2.60991e-01
1.06660e+02 9.02812e+00 2.60997e-01
1.06670e+02 9.02551e+00 2.61004e-01
1.06680e+02 9.02290e+00 2.61010e-01
1.06690e+02 9.02029e+00 2.61016e-01
1.06700e+02 9.01768e+00 2.61023e-01
1.06710e+02 9.01507e+00 2.61029e-01
1.06720e+02 9.01245e+00 2.61035e-01
1.06730e+02 9.00984e+00 2.61041e-01
1.06740e+02 9.00723e+00 2.61048e-01
1.06750e+02 9.00462e+00 2.61054e-01
1.06760e+02 9.00201e+00 2.61060e-01
1.06770e+02 8.99940e+00 2.61066e-01
1.06780e+02 8.99679e+00 2.61072e-01
1.06790e+02 8.99418e+00 2.61079e-01
1.06800e+02 8.99157e+00 2.61085e-01
1.06810e+02 8.98896e+00 2.61091e-01
1.06820e+02 8.98635e+00 2.61097e-01
1.06830e+02 8.98374e+00 2.61103e-01
1.06840e+02 8.98113e+00 2.61109e-01
1.06850e+02 8.97851e+00 2.61115e-01
1.06860e+02 8.97590e+00 2.61121e-01
1.06870e+02 8.97329e+00 2.61127e-01
1.06880e+02 8.97068e+00 2.61133e-01
1.06890e+02 8.96807e+00 2.61139e-01
1.06900e+02 8.96546e+00 2.61145e-01
1.06910e+02 8.96285e+00 2.61151e-01
1.06920e+02 8.96024e+00 2.61157e-01
1.06930e+02 8.95762e+00 2.61163e-01
1.06940e+02 8.95501e+00 2.61169e-01
1.06950e+02 8.95240e+00 2.61175e-01
1.06960e+02 8.94979e+00 2.61181e-01
1.06970e+02 8.94718e+00 2.61187e-01
1.06980e+02 8.94456e+00 2.61193e-01
1.06990e+02 8.94195e+00 2.61199e-01
1.07000e+02 8.93934e+00 2.61205e-01
1.07010e+02 8.93673e+00 2.61211e-01
1.07020e+02 8.93412e+00 2.61216e-01
1.07030e+02 8.93150e+00 2.61222e-01
1.07040e+02 8.92889e+00 2.61228e-01
1.07050e+02 8.92628e+00 2.61234e-01
1.07060e+02 8.92367e+00 2.61240e-01
1.07070e+02 8.92106e+00 2.61246e-01
1.07080e+02 8.91844e+00 2.61251e-01
1.07090e+02 8.91583e+00 2.61257e-01
1.07100e+02 8.91322e+00 2.61263e-01
1.07110e+02 8.91060e+00 2.61269e-01
1.07120e+02 8.90799e+00 2.61274e-01
1.07130e+02 8.90538e+00 2.61280e-01
1.07140e+02 8.90277e+00 2.61286e-01
1.07150e+02 8.90015e+00 2.61291e-01
1.07160e+02 8.89754e+00 2.61297e-01
1.07170e+02 8.89493e+00 2.61303e-01
1.07180e+02 8.89231e+00 2.61308e-01
1.07190e+02 8.88970e+00 2.61314e-01
1.07200e+02 8.88709e+00 2.61320e-01
1.07210e+02 8.88448e+00 2.61325e-01
1.07220e+02 8.88186e+00 2.61331e-01
1.07230e+02 8.87925e+00 2.61336e-01
1.07240e+02 8.87664e+00 2.61342e-01
1.07250e+02 8.87402e+00 2.61347e-01
1.07260e+02 8.87141e+00 2.61353e-01
1.07270e+02 8.86879e+00 2.61359e-01
1.07280e+02 8.86618e+00 2.61364e-01
1.07290e+02 8.86357e+00 2.61370e-01
1.07300e+02 8.86095e+00 2.61375e-01
1.07310e+02 8.85834e+00 2.61380e-01
1.07320e+02 8.85573e+00 2.61386e-01
1.07330e+02 8.85311e+00 2.61391e-01
1.07340e+02 8.85050e+00 2.61397e-01
1.07350e+02 8.84788e+00 2.61402e-01
1.07360e+02 8.84527e+00 2.61408e-01
1.07370e+02 8.84266e+00 2.61413e-01
1.07380e+02 8.84004e+00 2.61418e-01
1.07390e+02 8.83743e+00 2.61424e-01
1.07400e+02 8.83481e+00 2.61429e-01
1.07410e+02 8.83220e+00 2.61434e-01
1.07420e+02 8.82958e+00 2.61440e-01
1.07430e+02 8.82697e+00 2.61445e-01
1.07440e+02 8.82436e+00 2.61450e-01
1.07450e+02 8.82174e+00 2.61456e-01
1.07460e+02 8.81913e+00 2.61461e-01
1.07470e+02 8.81651e+00 2.61466e-01
1.07480e+02 8.81390e+00 2.61472e-01
1.07490e+02 8.81128e+00 2.61477e-01
1.07500e+02 8.80867e+00 2.61482e-01
1.07510e+02 8.80605e+00 2.61487e-01
1.07520e+02 8.80344e+00 2.61492e-01
1.07530e+02 8.80082e+00 2.61498e-01
1.07540e+02 8.79821e+00 2.61503e-01
1.07550e+02 8.79559e+00 2.61508e-01
1.07560e+02 8.79298e+00 2.61514e-01
1.07570e+02 8.79036e+00 2.61519e-01
1.07580e+02 8.78775e+00 2.61524e-01
1.07590e+02 8.78513e+00 2.61530e-01
1.07600e+02 8.78252e+00 2.61535e-01
1.07610e+02 8.77990e+00 2.61541e-01
1.07620e+02 8.77729e+00 2.61546e-01
1.07630e+02 8.77467e+00 2.61552e-01
1.07640e+02 8.77206e+00 2.61557e-01
1.07650e+02 8.76944e+00 2.61563e-01
1.07660e+02 8.76682e+00 2.61568e-01
1.07670e+02 8.76421e+00 2.61574e-01
1.07680e+02 8.76159e+00 2.61579e-01
1.07690e+02 8.75898e+00 2.61585e-01
1.07700e+02 8.75636e+00 2.61591e-01
1.07710e+02 8.75374e+00 2.61596e-01
1.07720e+02 8.75113e+00 2.61602e-01
1.07730e+02 8.74851e+00 2.61608e-01
1.07740e+02 8.74590e+00 2.61613e-01
1.07750e+02 8.74328e+00 2.61619e-01
1.07760e+02 8.74066e+00 2.61625e-01
1.07770e+02 8.73805e+00 2.61631e-01
1.07780e+02 8.73543e+00 2.61636e-01
1.07790e+02 8.73282e+00 2.61642e-01
1.07800e+02 8.73020e+00 2.61648e-01
1.07810e+02 8.72758e+00 2.61654e-01
1.07820e+02 8.72497e+00 2.61660e-01
1.07830e+02 8.72235e+00 2.61666e-01
1.07840e+02 8.71973e+00 2.61672e-01
1.07850e+02 8.71712e+00 2.61678e-01
1.07860e+02 8.71450e+00 2.61684e-01
1.07870e+02 8.71188e+00 2.61690e-01
1.07880e+02 8.70927e+00 2.61696e-01
1.07890e+02 8.70665e+00 2.61702e-01
1.07900e+02 8.70403e+00 2.61708e-01
1.07910e+02 8.70141e+00 2.61714e-01
1.07920e+02 8.69880e+00 2.61720e-01
1.07930e+02 8.69618e+00 2.61726e-01
1.07940e+02 8.69356e+00 2.61732e-01
1.07950e+02 8.69094e+00 2.61738e-01
1.07960e+02 8.68833e+00 2.61745e-01
1.07970e+02 8.68571e+00 2.61751e-01
1.07980e+02 8.68309e+00 2.61757e-01
1.07990e+02 8.68047e+00 2.61763e-01
1.08000e+02 8.67786e+00 2.61770e-01
1.08010e+02 8.67524e+00 2.61776e-01
1.08020e+02 8.67262e+00 2.61782e-01
1.08030e+02 8.67000e+00 2.61788e-01
1.08040e+02 8.66739e+00 2.61795e-01
1.08050e+02 8.66477e+00 2.61801e-01
1.08060e+02 8.66215e+00 2.61808e-01
1.08070e+02 8.65953e+00 2.61814e-01
1.08080e+02 8.65691e+00 2.61820e-01
1.08090e+02 8.65430e+00 2.61827e-01
1.08100e+02 8.65168e+00 2.61833e-01
1.08110e+02 8.64906e+00 2.61840e-01
1.08120e+02 8.64644e+00 2.61846e-01
1.08130e+02 8.64382e+00 2.61853e-01
1.08140e+02 8.64120e+00 2.61860e-01
1.08150e+02 8.63858e+00 2.61866e-01
1.08160e+02 8.63597e+00 2.61873e-01
1.08170e+02 8.63335e+00 2.61879e-01
1.08180e+02 8.63073e+00 2.61886e-01
1.08190e+02 8.62811e+00 2.61893e-01
1.08200e+02 8.62549e+00 2.61899e-01
1.08210e+02 8.62287e+00 2.61906e-01
1.08220e+02 8.62025e+00 2.61913e-01
1.08230e+02 8.61763e+00 2.61920e-01
1.08240e+02 8.61501e+00 2.61926e-01
1.08250e+02 8.61239e+00 2.61933e-01
1.08260e+02 8.60978e+00 2.61940e-01
1.08270e+02 8.60716e+00 2.61947e-01
1.08280e+02 8.60454e+00 2.61954e-01
1.08290e+02 8.60192e+00 2.61961e-01
1.08300e+02 8.59930e+00 2.61968e-01
1.08310e+02 8.59668e+00 2.61974e-01
1.08320e+02 8.59406e+00 2.61981e-01
1.08330e+02 8.59144e+00 2.61988e-01
1.08340e+02 8.58882e+00 2.61995e-01
1.08350e+02 8.58620e+00 2.62002e-01
1.08360e+02 8.58358e+00 2.62009e-01
1.08370e+02 8.58096e+00 2.62017e-01
1.08380e+02 8.57834e+00 2.62024e-01
1.08390e+02 8.57572e+00 2.62031e-01
1.08400e+02 8.57310e+00 2.62038e-01
1.08410e+02 8.57048e+00 2.62045e-01
1.08420e+02 8.56786e+00 2.62052e-01
1.08430e+02 8.56524e+00 2.62059e-01
1.08440e+02 8.56261e+00 2.62067e-01
1.08450e+02 8.55999e+00 2.62074e-01
1.08460e+02 8.55737e+00 2.62081e-01
1.08470e+02 8.55475e+00 2.62088e-01
1.08480e+02 8.55213e+00 2.62096e-01
1.08490e+02 8.54951e+00 2.62103e-01
1.08500e+02 8.54689e+00 2.62110e-01
1.08510e+02 8.54427e+00 2.62118e-01
1.08520e+02 8.54165e+00 2.62125e-01
1.08530e+02 8.53903e+00 2.62132e-01
1.08540e+02 8.53640e+00 2.62139e-01
1.08550e+02 8.53378e+00 2.62147e-01
1.08560e+02 8.53116e+00 2.62154e-01
1.08570e+02 8.52854e+00 2.62161e-01
1.08580e+02 8.52592e+00 2.62168e-01
1.08590e+02 8.52330e+00 2.62175e-01
1.08600e+02 8.52067e+00 2.62183e-01
1.08610e+02 8.51805e+00 2.62190e-01
1.08620e+02 8.51543e+00 2.62197e-01
1.08630e+02 8.51281e+00 2.62204e-01
1.08640e+02 8.51019e+00 2.62211e-01
1.08650e+02 8.50756e+00 2.62218e-01
1.08660e+02 8.50494e+00 2.62225e-01
1.08670e+02 8.50232e+00 2.62232e-01
1.08680e+02 8.49970e+00 2.62239e-01
1.08690e+02 8.49708e+00 2.62246e-01
1.08700e+02 8.49445e+00 2.62252e-01
1.08710e+02 8.49183e+00 2.62259e-01
1.08720e+02 8.48921e+00 2.62266e-01
1.08730e+02 8.48659e+00 2.62273e-01
1.08740e+02 8.48396e+00 2.62280e-01
1.08750e+02 8.48134e+00 2.62287e-01
1.08760e+02 8.47872e+00 2.62293e-01
1.08770e+02 8.47609e+00 2.62300e-01
1.08780e+02 8.47347e+00 2.62307e-01
1.08790e+02 8.47085e+00 2.62313e-01
1.08800e+02 8.46822e+00 2.62320e-01
1.08810e+02 8.46560e+00 2.62327e-01
1.08820e+02 8.46298e+00 2.62333e-01
1.08830e+02 8.46035e+00 2.62340e-01
1.08840e+02 8.45773e+00 2.62346e-01
1.08850e+02 8.45511e+00 2.62353e-01
1.08860e+02 8.45248e+00 2.62359e-01
1.08870e+02 8.44986e+00 2.62366e-01
1.08880e+02 8.44724e+00 2.62372e-01
1.08890e+02 8.44461e+00 2.62379e-01
1.08900e+02 8.44199e+00 2.62385e-01
1.08910e+02 8.43937e+00 2.62392e-01
1.08920e+02 8.43674e+00 2.62398e-01
1.08930e+02 8.43412e+00 2.62404e-01
1.08940e+02 8.43149e+00 2.62411e-01
1.08950e+02 8.42887e+00 2.62417e-01
1.08960e+02 8.42624e+00 2.62423e-01
1.08970e+02 8.42362e+00 2.62429e-01
1.08980e+02 8.42100e+00 2.62436e-01
1.08990e+02 8.41837e+00 2.62442e-01
1.09000e+02 8.41575e+00 2.62448e-01
1.09010e+02 8.41312e+00 2.62454e-01
1.09020e+02 8.41050e+00 2.62460e-01
1.09030e+02 8.40787e+00 2.62466e-01
1.09040e+02 8.40525e+00 2.62472e-01
1.09050e+02 8.40262e+00 2.62478e-01
1.09060e+02 8.40000e+00 2.62484e-01
1.09070e+02 8.39737e+00 2.62491e-01
1.09080e+02 8.39475e+00 2.62496e-01
1.09090e+02 8.39212e+00 2.62502e-01
1.09100e+02 8.38950e+00 2.62508e-01
1.09110e+02 8.38687e+00 2.62514e-01
1.09120e+02 8.38425e+00 2.62520e-01
1.09130e+02 8.38162e+00 2.62526e-01
1.09140e+02 8.37900e+00 2.62532e-01
1.09150e+02 8.37637e+00 2.62538e-01
1.09160e+02 8.37375e+00 2.62544e-01
1.09170e+02 8.37112e+00 2.62549e-01
1.09180e+02 8.36850e+00 2.62555e-01
1.09190e+02 8.36587e+00 2.62561e-01
1.09200e+02 8.36325e+00 2.62566e-01
1.09210e+02 8.36062e+00 2.62572e-01
1.09220e+02 8.35799e+00 2.62578e-01
1.09230e+02 8.35537e+00 2.62583e-01
1.09240e+02 8.35274e+00 2.62589e-01
1.09250e+02 8.35012e+00 2.62595e-01
1.09260e+02 8.34749e+00 2.62600e-01
1.09270e+02 8.34486e+00 2.62606e-01
1.09280e+02 8.34224e+00 2.62611e-01
1.09290e+02 8.33961e+00 2.62617e-01
1.09300e+02 8.33699e+00 2.62622e-01
1.09310e+02 8.33436e+00 2.62628e-01
1.09320e+02 8.33173e+00 2.62633e-01
1.09330e+02 8.32911e+00 2.62638e-01
1.09340e+02 8.32648e+00 2.62644e-01
1.09350e+02 8.32385e+00 2.62649e-01
1.09360e+02 8.32123e+00 2.62654e-01
1.09370e+02 8.31860e+00 2.62660e-01
1.09380e+02 8.31597e+00 2.62665e-01
1.09390e+02 8.31335e+00 2.62670e-01
1.09400e+02 8.31072e+00 2.62675e-01
1.09410e+02 8.30809e+00 2.62681e-01
1.09420e+02 8.30547e+00 2.62686e-01
1.09430e+02 8.30284e+00 2.62691e-01
1.09440e+02 8.30021e+00 2.62696e-01
1.09450e+02 8.29759e+00 2.62701e-01
1.09460e+02 8.29496e+00 2.62706e-01
1.09470e+02 8.29233e+00 2.62711e-01
1.09480e+02 8.28971e+00 2.62716e-01
1.09490e+02 8.28708e+00 2.62721e-01
1.09500e+02 8.28445e+00 2.62726e-01
1.09510e+02 8.28182e+00 2.62731e-01
1.09520e+02 8.27920e+00 2.62736e-01
1.09530e+02 8.27657e+00 2.62741e-01
1.09540e+02 8.27394e+00 2.62746e-01
1.09550e+02 8.27131e+00 2.62752e-01
1.09560e+02 8.26869e+00 2.62757e-01
1.09570e+02 8.26606e+00 2.62762e-01
1.09580e+02 8.26343e+00 2.62767e-01
1.09590e+02 8.26080e+00 2.62772e-01
1.09600e+02 8.25818e+00 2.62777e-01
1.09610e+02 8.25555e+00 2.62782e-01
1.09620e+02 8.25292e+00 2.62788e-01
1.09630e+02 8.25029e+00 2.62793e-01
1.09640e+02 8.24766e+00 2.62798e-01
1.09650e+02 8.24504e+00 2.62803e-01
1.09660e+02 8.24241e+00 2.62809e-01
1.09670e+02 8.23978e+00 2.62814e-01
1.09680e+02 8.23715e+00 2.62819e-01
1.09690e+02 8.23452e+00 2.62825e-01
1.09700e+02 8.23190e+00 2.62830e-01
1.09710e+02 8.22927e+00 2.62835e-01
1.09720e+02 8.22664e+00 2.62841e-01
1.09730e+02 8.22401e+00 2.62846e-01
1.09740e+02 8.22138e+00 2.62852e-01
1.09750e+02 8.21875e+00 2.62857e-01
1.09760e+02 8.21613e+00 2.62863e-01
1.09770e+02 8.21350e+00 2.62868e-01
1.09780e+02 8.21087e+00 2.62874e-01
1.09790e+02 8.20824e+00 2.62879e-01
1.09800e+02 8.20561e+00 2.62885e-01
1.09810e+02 8.20298e+00 2.62890e-01
1.09820e+02 8.20035e+00 2.62896e-01
1.09830e+02 8.19772e+00 2.62901e-01
1.09840e+02 8.19509e+00 2.62907e-01
1.09850e+02 8.19247e+00 2.62913e-01
1.09860e+02 8.18984e+00 2.62918e-01
1.09870e+02 8.18721e+00 2.62924e-01
1.09880e+02 8.18458e+00 2.62930e-01
1.09890e+02 8.18195e+00 2.62936e-01
1.09900e+02 8.17932e+00 2.62941e-01
1.09910e+02 8.17669e+00 2.62947e-01
1.09920e+02 8.17406e+00 2.62953e-01
1.09930e+02 8.17143e+00 2.62959e-01
1.09940e+02 8.16880e+00 2.62965e-01
1.09950e+02 8.16617e+00 2.62970e-01
1.09960e+02 8.16354e+00 2.62976e-01
1.09970e+02 8.16091e+00 2.62982e-01
1.09980e+02 8.15828e+00 2.62988e-01
1.09990e+02 8.15565e+00 2.62994e-01
1.10000e+02 8.15302e+00 2.63000e-01
1.10010e+02 8.15039e+00 2.63006e-01
1.10020e+02 8.14776e+00 2.63012e-01
1.10030e+02 8.14513e+00 2.63018e-01
1.10040e+02 8.14250e+00 2.63024e-01
1.10050e+02 8.13987e+00 2.63030e-01
1.10060e+02 8.13724e+00 2.63036e-01
1.10070e+02 8.13461e+00 2.63042e-01
1.10080e+02 8.13198e+00 2.63049e-01
1.10090e+02 8.12935e+00 2.63055e-01
1.10100e+02 8.12672e+00 2.63061e-01
1.10110e+02 8.12409e+00 2.63067e-01
1.10120e+02 8.12146e+00 2.63073e-01
1.10130e+02 8.11883e+00 2.63079e-01
1.10140e+02 8.11620e+00 2.63086e-01
1.10150e+02 8.11357e+00 2.63092e-01
1.10160e+02 8.11093e+00 2.63098e-01
1.10170e+02 8.10830e+00 2.63105e-01
1.10180e+02 8.10567e+00 2.63111e-01
1.10190e+02 8.10304e+00 2.63117e-01
1.10200e+02 8.10041e+00 2.63124e-01
1.10210e+02 8.09778e+00 2.63130e-01
1.10220e+02 8.09515e+00 2.63136e-01
1.10230e+02 8.09252e+00 2.63143e-01
1.10240e+02 8.08988e+00 2.63149e-01
1.10250e+02 8.08725e+00 2.63156e-01
1.10260e+02 8.08462e+00 2.63162e-01
1.10270e+02 8.08199e+00 2.63169e-01
1.10280e+02 8.07936e+00 2.63175e-01
1.10290e+02 8.07673e+00 2.63182e-01
1.10300e+02 8.07409e+00 2.63188e-01
1.10310e+02 8.07146e+00 2.63195e-01
1.10320e+02 8.06883e+00 2.63201e-01
1.10330e+02 8.06620e+00 2.63208e-01
1.10340e+02 8.06357e+00 2.63215e-01
1.10350e+02 8.06093e+00 2.63221e-01
1.10360e+02 8.05830e+00 2.63228e-01
1.10370e+02 8.05567e+00 2.63235e-01
1.10380e+02 8.05304e+00 2.63241e-01
1.10390e+02 8.05040e+00 2.63248e-01
1.10400e+02 8.04777e+00 2.63255e-01
1.10410e+02 8.04514e+00 2.63262e-01
1.10420e+02 8.04251e+00 2.63268e-01
1.10430e+02 8.03987e+00 2.63275e-01
1.10440e+02 8.03724e+00 2.63282e-01
1.10450e+02 8.03461e+00 2.63289e-01
1.10460e+02 8.03198e+00 2.63296e-01
1.10470e+02 8.02934e+00 2.63303e-01
1.10480e+02 8.02671e+00 2.63310e-01
1.10490e+02 8.02408e+00 2.63317e-01
1.10500e+02 8.02144e+00 2.63324e-01
1.10510e+02 8.01881e+00 2.63331e-01
1.10520e+02 8.01618e+00 2.63338e-01
1.10530e+02 8.01354e+00 2.63345e-01
1.10540e+02 8.01091e+00 2.63351e-01
1.10550e+02 8.00828e+00 2.63358e-01
1.10560e+02 8.00564e+00 2.63365e-01
1.10570e+02 8.00301e+00 2.63372e-01
1.10580e+02 8.00037e+00 2.63379e-01
1.10590e+02 7.99774e+00 2.63386e-01
1.10600e+02 7.99511e+00 2.63393e-01
1.10610e+02 7.99247e+00 2.63400e-01
1.10620e+02 7.98984e+00 2.63408e-01
1.10630e+02 7.98721e+00 2.63415e-01
1.10640e+02 7.98457e+00 2.63422e-01
1.10650e+02 7.98194e+00 2.63429e-01
1.10660e+02 7.97930e+00 2.63436e-01
1.10670e+02 7.97667e+00 2.63443e-01
1.10680e+02 7.97403e+00 2.63450e-01
1.10690e+02 7.97140e+00 2.63457e-01
1.10700e+02 7.96876e+00 2.63464e-01
1.10710e+02 7.96613e+00 2.63471e-01
1.10720e+02 7.96349e+00 2.63478e-01
1.10730e+02 7.96086e+00 2.63485e-01
1.10740e+02 7.95823e+00 2.63492e-01
1.10750e+02 7.95559e+00 2.63499e-01
1.10760e+02 7.95296e+00 2.63506e-01
1.10770e+02 7.95032e+00 2.63513e-01
1.10780e+02 7.94768e+00 2.63520e-01
1.10790e+02 7.94505e+00 2.63528e-01
1.10800e+02 7.94241e+00 2.63535e-01
1.10810e+02 7.93978e+00 2.63542e-01
1.10820e+02 7.93714e+00 2.63549e-01
1.10830e+02 7.93451e+00 2.63556e-01
1.10840e+02 7.93187e+00 2.63563e-01
1.10850e+02 7.92924e+00 2.63570e-01
1.10860e+02 7.92660e+00 2.63577e-01
1.10870e+02 7.92397e+00 2.63584e-01
1.10880e+02 7.92133e+00 2.63592e-01
1.10890e+02 7.91869e+00 2.63599e-01
1.10900e+02 7.91606e+00 2.63606e-01
1.10910e+02 7.91342e+00 2.63613e-01
1.10920e+02 7.91079e+00 2.63620e-01
1.10930e+02 7.90815e+00 2.63627e-01
1.10940e+02 7.90551e+00 2.63634e-01
1.10950e+02 7.90288e+00 2.63642e-01
1.10960e+02 7.90024e+00 2.63649e-01
1.10970e+02 7.89760e+00 2.63656e-01
1.10980e+02 7.89497e+00 2.63663e-01
1.10990e+02 7.89233e+00 2.63670e-01
1.11000e+02 7.88969e+00 2.63678e-01
1.11010e+02 7.88706e+00 2.63685e-01
1.11020e+02 7.88442e+00 2.63692e-01
1.11030e+02 7.88178e+00 2.63699e-01
1.11040e+02 7.87915e+00 2.63706e-01
1.11050e+02 7.87651e+00 2.63714e-01
1.11060e+02 7.87387e+00 2.63721e-01
1.11070e+02 7.87123e+00 2.63728e-01
1.11080e+02 7.86860e+00 2.63735e-01
1.11090e+02 7.86596e+00 2.63742e-01
1.11100e+02 7.86332e+00 2.63750e-01
[truncated: 253,063 more chars]
