# Supplementary material for: A One-Bead-Per-Saccharide (1BPS) Model for Glycosaminoglycans
Source: J Chem Theory Comput. 2023 Jul 17;19(16):5491–502. doi: 10.1021/acs.jctc.3c00238 (PMC10448712; doi:10.1021/acs.jctc.3c00238)
Supplement: Supplementary file 2 — ct3c00238_si_002.zip [file ct3c00238_si_002.zip › GAGA.xvg]

-1.80000e+02 5.21572e+00 -1.43943e-01
-1.79990e+02 5.21716e+00 -1.43955e-01
-1.79980e+02 5.21860e+00 -1.43967e-01
-1.79970e+02 5.22004e+00 -1.43979e-01
-1.79960e+02 5.22148e+00 -1.43991e-01
-1.79950e+02 5.22292e+00 -1.44004e-01
-1.79940e+02 5.22436e+00 -1.44016e-01
-1.79930e+02 5.22580e+00 -1.44029e-01
-1.79920e+02 5.22724e+00 -1.44042e-01
-1.79910e+02 5.22868e+00 -1.44055e-01
-1.79900e+02 5.23012e+00 -1.44069e-01
-1.79890e+02 5.23156e+00 -1.44082e-01
-1.79880e+02 5.23300e+00 -1.44096e-01
-1.79870e+02 5.23444e+00 -1.44110e-01
-1.79860e+02 5.23588e+00 -1.44124e-01
-1.79850e+02 5.23732e+00 -1.44139e-01
-1.79840e+02 5.23877e+00 -1.44153e-01
-1.79830e+02 5.24021e+00 -1.44168e-01
-1.79820e+02 5.24165e+00 -1.44183e-01
-1.79810e+02 5.24309e+00 -1.44198e-01
-1.79800e+02 5.24453e+00 -1.44213e-01
-1.79790e+02 5.24598e+00 -1.44228e-01
-1.79780e+02 5.24742e+00 -1.44244e-01
-1.79770e+02 5.24886e+00 -1.44260e-01
-1.79760e+02 5.25030e+00 -1.44276e-01
-1.79750e+02 5.25175e+00 -1.44292e-01
-1.79740e+02 5.25319e+00 -1.44308e-01
-1.79730e+02 5.25463e+00 -1.44325e-01
-1.79720e+02 5.25608e+00 -1.44341e-01
-1.79710e+02 5.25752e+00 -1.44358e-01
-1.79700e+02 5.25896e+00 -1.44375e-01
-1.79690e+02 5.26041e+00 -1.44392e-01
-1.79680e+02 5.26185e+00 -1.44410e-01
-1.79670e+02 5.26329e+00 -1.44427e-01
-1.79660e+02 5.26474e+00 -1.44445e-01
-1.79650e+02 5.26618e+00 -1.44463e-01
-1.79640e+02 5.26763e+00 -1.44481e-01
-1.79630e+02 5.26907e+00 -1.44500e-01
-1.79620e+02 5.27052e+00 -1.44518e-01
-1.79610e+02 5.27196e+00 -1.44537e-01
-1.79600e+02 5.27341e+00 -1.44556e-01
-1.79590e+02 5.27485e+00 -1.44575e-01
-1.79580e+02 5.27630e+00 -1.44594e-01
-1.79570e+02 5.27775e+00 -1.44614e-01
-1.79560e+02 5.27919e+00 -1.44633e-01
-1.79550e+02 5.28064e+00 -1.44653e-01
-1.79540e+02 5.28209e+00 -1.44673e-01
-1.79530e+02 5.28353e+00 -1.44693e-01
-1.79520e+02 5.28498e+00 -1.44713e-01
-1.79510e+02 5.28643e+00 -1.44734e-01
-1.79500e+02 5.28787e+00 -1.44755e-01
-1.79490e+02 5.28932e+00 -1.44776e-01
-1.79480e+02 5.29077e+00 -1.44797e-01
-1.79470e+02 5.29222e+00 -1.44818e-01
-1.79460e+02 5.29367e+00 -1.44839e-01
-1.79450e+02 5.29511e+00 -1.44861e-01
-1.79440e+02 5.29656e+00 -1.44883e-01
-1.79430e+02 5.29801e+00 -1.44905e-01
-1.79420e+02 5.29946e+00 -1.44927e-01
-1.79410e+02 5.30091e+00 -1.44949e-01
-1.79400e+02 5.30236e+00 -1.44972e-01
-1.79390e+02 5.30381e+00 -1.44995e-01
-1.79380e+02 5.30526e+00 -1.45018e-01
-1.79370e+02 5.30671e+00 -1.45041e-01
-1.79360e+02 5.30816e+00 -1.45064e-01
-1.79350e+02 5.30961e+00 -1.45087e-01
-1.79340e+02 5.31106e+00 -1.45111e-01
-1.79330e+02 5.31251e+00 -1.45135e-01
-1.79320e+02 5.31397e+00 -1.45159e-01
-1.79310e+02 5.31542e+00 -1.45183e-01
-1.79300e+02 5.31687e+00 -1.45207e-01
-1.79290e+02 5.31832e+00 -1.45232e-01
-1.79280e+02 5.31977e+00 -1.45257e-01
-1.79270e+02 5.32123e+00 -1.45282e-01
-1.79260e+02 5.32268e+00 -1.45307e-01
-1.79250e+02 5.32413e+00 -1.45332e-01
-1.79240e+02 5.32559e+00 -1.45357e-01
-1.79230e+02 5.32704e+00 -1.45383e-01
-1.79220e+02 5.32849e+00 -1.45409e-01
-1.79210e+02 5.32995e+00 -1.45435e-01
-1.79200e+02 5.33140e+00 -1.45461e-01
-1.79190e+02 5.33286e+00 -1.45488e-01
-1.79180e+02 5.33431e+00 -1.45514e-01
-1.79170e+02 5.33577e+00 -1.45541e-01
-1.79160e+02 5.33722e+00 -1.45568e-01
-1.79150e+02 5.33868e+00 -1.45595e-01
-1.79140e+02 5.34014e+00 -1.45622e-01
-1.79130e+02 5.34159e+00 -1.45650e-01
-1.79120e+02 5.34305e+00 -1.45677e-01
-1.79110e+02 5.34451e+00 -1.45705e-01
-1.79100e+02 5.34596e+00 -1.45733e-01
-1.79090e+02 5.34742e+00 -1.45761e-01
-1.79080e+02 5.34888e+00 -1.45790e-01
-1.79070e+02 5.35034e+00 -1.45818e-01
-1.79060e+02 5.35179e+00 -1.45847e-01
-1.79050e+02 5.35325e+00 -1.45876e-01
-1.79040e+02 5.35471e+00 -1.45905e-01
-1.79030e+02 5.35617e+00 -1.45935e-01
-1.79020e+02 5.35763e+00 -1.45964e-01
-1.79010e+02 5.35909e+00 -1.45994e-01
-1.79000e+02 5.36055e+00 -1.46024e-01
-1.78990e+02 5.36201e+00 -1.46054e-01
-1.78980e+02 5.36347e+00 -1.46084e-01
-1.78970e+02 5.36493e+00 -1.46114e-01
-1.78960e+02 5.36639e+00 -1.46145e-01
-1.78950e+02 5.36786e+00 -1.46176e-01
-1.78940e+02 5.36932e+00 -1.46207e-01
-1.78930e+02 5.37078e+00 -1.46238e-01
-1.78920e+02 5.37224e+00 -1.46269e-01
-1.78910e+02 5.37370e+00 -1.46301e-01
-1.78900e+02 5.37517e+00 -1.46332e-01
-1.78890e+02 5.37663e+00 -1.46364e-01
-1.78880e+02 5.37810e+00 -1.46396e-01
-1.78870e+02 5.37956e+00 -1.46428e-01
-1.78860e+02 5.38102e+00 -1.46461e-01
-1.78850e+02 5.38249e+00 -1.46493e-01
-1.78840e+02 5.38395e+00 -1.46526e-01
-1.78830e+02 5.38542e+00 -1.46559e-01
-1.78820e+02 5.38688e+00 -1.46592e-01
-1.78810e+02 5.38835e+00 -1.46626e-01
-1.78800e+02 5.38982e+00 -1.46659e-01
-1.78790e+02 5.39128e+00 -1.46693e-01
-1.78780e+02 5.39275e+00 -1.46727e-01
-1.78770e+02 5.39422e+00 -1.46761e-01
-1.78760e+02 5.39569e+00 -1.46795e-01
-1.78750e+02 5.39715e+00 -1.46830e-01
-1.78740e+02 5.39862e+00 -1.46864e-01
-1.78730e+02 5.40009e+00 -1.46899e-01
-1.78720e+02 5.40156e+00 -1.46934e-01
-1.78710e+02 5.40303e+00 -1.46969e-01
-1.78700e+02 5.40450e+00 -1.47004e-01
-1.78690e+02 5.40597e+00 -1.47040e-01
-1.78680e+02 5.40744e+00 -1.47076e-01
-1.78670e+02 5.40891e+00 -1.47112e-01
-1.78660e+02 5.41038e+00 -1.47148e-01
-1.78650e+02 5.41185e+00 -1.47184e-01
-1.78640e+02 5.41333e+00 -1.47220e-01
-1.78630e+02 5.41480e+00 -1.47257e-01
-1.78620e+02 5.41627e+00 -1.47294e-01
-1.78610e+02 5.41775e+00 -1.47331e-01
-1.78600e+02 5.41922e+00 -1.47368e-01
-1.78590e+02 5.42069e+00 -1.47405e-01
-1.78580e+02 5.42217e+00 -1.47443e-01
-1.78570e+02 5.42364e+00 -1.47481e-01
-1.78560e+02 5.42512e+00 -1.47519e-01
-1.78550e+02 5.42659e+00 -1.47557e-01
-1.78540e+02 5.42807e+00 -1.47595e-01
-1.78530e+02 5.42954e+00 -1.47633e-01
-1.78520e+02 5.43102e+00 -1.47672e-01
-1.78510e+02 5.43250e+00 -1.47711e-01
-1.78500e+02 5.43397e+00 -1.47750e-01
-1.78490e+02 5.43545e+00 -1.47789e-01
-1.78480e+02 5.43693e+00 -1.47828e-01
-1.78470e+02 5.43841e+00 -1.47868e-01
-1.78460e+02 5.43989e+00 -1.47908e-01
-1.78450e+02 5.44137e+00 -1.47948e-01
-1.78440e+02 5.44285e+00 -1.47988e-01
-1.78430e+02 5.44433e+00 -1.48028e-01
-1.78420e+02 5.44581e+00 -1.48068e-01
-1.78410e+02 5.44729e+00 -1.48109e-01
-1.78400e+02 5.44877e+00 -1.48150e-01
-1.78390e+02 5.45025e+00 -1.48191e-01
-1.78380e+02 5.45173e+00 -1.48232e-01
-1.78370e+02 5.45322e+00 -1.48274e-01
-1.78360e+02 5.45470e+00 -1.48315e-01
-1.78350e+02 5.45618e+00 -1.48357e-01
-1.78340e+02 5.45767e+00 -1.48399e-01
-1.78330e+02 5.45915e+00 -1.48441e-01
-1.78320e+02 5.46063e+00 -1.48483e-01
-1.78310e+02 5.46212e+00 -1.48526e-01
-1.78300e+02 5.46361e+00 -1.48568e-01
-1.78290e+02 5.46509e+00 -1.48611e-01
-1.78280e+02 5.46658e+00 -1.48654e-01
-1.78270e+02 5.46806e+00 -1.48697e-01
-1.78260e+02 5.46955e+00 -1.48741e-01
-1.78250e+02 5.47104e+00 -1.48784e-01
-1.78240e+02 5.47253e+00 -1.48828e-01
-1.78230e+02 5.47402e+00 -1.48872e-01
-1.78220e+02 5.47550e+00 -1.48916e-01
-1.78210e+02 5.47699e+00 -1.48961e-01
-1.78200e+02 5.47848e+00 -1.49005e-01
-1.78190e+02 5.47997e+00 -1.49050e-01
-1.78180e+02 5.48146e+00 -1.49095e-01
-1.78170e+02 5.48296e+00 -1.49140e-01
-1.78160e+02 5.48445e+00 -1.49185e-01
-1.78150e+02 5.48594e+00 -1.49230e-01
-1.78140e+02 5.48743e+00 -1.49276e-01
-1.78130e+02 5.48892e+00 -1.49322e-01
-1.78120e+02 5.49042e+00 -1.49368e-01
-1.78110e+02 5.49191e+00 -1.49414e-01
-1.78100e+02 5.49341e+00 -1.49460e-01
-1.78090e+02 5.49490e+00 -1.49507e-01
-1.78080e+02 5.49640e+00 -1.49553e-01
-1.78070e+02 5.49789e+00 -1.49600e-01
-1.78060e+02 5.49939e+00 -1.49647e-01
-1.78050e+02 5.50089e+00 -1.49694e-01
-1.78040e+02 5.50238e+00 -1.49742e-01
-1.78030e+02 5.50388e+00 -1.49789e-01
-1.78020e+02 5.50538e+00 -1.49837e-01
-1.78010e+02 5.50688e+00 -1.49885e-01
-1.78000e+02 5.50838e+00 -1.49933e-01
-1.77990e+02 5.50988e+00 -1.49982e-01
-1.77980e+02 5.51138e+00 -1.50030e-01
-1.77970e+02 5.51288e+00 -1.50079e-01
-1.77960e+02 5.51438e+00 -1.50128e-01
-1.77950e+02 5.51588e+00 -1.50177e-01
-1.77940e+02 5.51738e+00 -1.50226e-01
-1.77930e+02 5.51888e+00 -1.50276e-01
-1.77920e+02 5.52039e+00 -1.50325e-01
-1.77910e+02 5.52189e+00 -1.50375e-01
-1.77900e+02 5.52339e+00 -1.50425e-01
-1.77890e+02 5.52490e+00 -1.50475e-01
-1.77880e+02 5.52640e+00 -1.50525e-01
-1.77870e+02 5.52791e+00 -1.50576e-01
-1.77860e+02 5.52941e+00 -1.50627e-01
-1.77850e+02 5.53092e+00 -1.50678e-01
-1.77840e+02 5.53243e+00 -1.50729e-01
-1.77830e+02 5.53394e+00 -1.50780e-01
-1.77820e+02 5.53544e+00 -1.50831e-01
-1.77810e+02 5.53695e+00 -1.50883e-01
-1.77800e+02 5.53846e+00 -1.50935e-01
-1.77790e+02 5.53997e+00 -1.50987e-01
-1.77780e+02 5.54148e+00 -1.51039e-01
-1.77770e+02 5.54299e+00 -1.51091e-01
-1.77760e+02 5.54450e+00 -1.51144e-01
-1.77750e+02 5.54602e+00 -1.51197e-01
-1.77740e+02 5.54753e+00 -1.51250e-01
-1.77730e+02 5.54904e+00 -1.51303e-01
-1.77720e+02 5.55055e+00 -1.51356e-01
-1.77710e+02 5.55207e+00 -1.51409e-01
-1.77700e+02 5.55358e+00 -1.51463e-01
-1.77690e+02 5.55510e+00 -1.51517e-01
-1.77680e+02 5.55661e+00 -1.51571e-01
-1.77670e+02 5.55813e+00 -1.51625e-01
-1.77660e+02 5.55964e+00 -1.51679e-01
-1.77650e+02 5.56116e+00 -1.51734e-01
-1.77640e+02 5.56268e+00 -1.51789e-01
-1.77630e+02 5.56420e+00 -1.51844e-01
-1.77620e+02 5.56572e+00 -1.51899e-01
-1.77610e+02 5.56724e+00 -1.51954e-01
-1.77600e+02 5.56876e+00 -1.52009e-01
-1.77590e+02 5.57028e+00 -1.52065e-01
-1.77580e+02 5.57180e+00 -1.52121e-01
-1.77570e+02 5.57332e+00 -1.52177e-01
-1.77560e+02 5.57484e+00 -1.52233e-01
-1.77550e+02 5.57636e+00 -1.52290e-01
-1.77540e+02 5.57789e+00 -1.52346e-01
-1.77530e+02 5.57941e+00 -1.52403e-01
-1.77520e+02 5.58093e+00 -1.52460e-01
-1.77510e+02 5.58246e+00 -1.52517e-01
-1.77500e+02 5.58398e+00 -1.52574e-01
-1.77490e+02 5.58551e+00 -1.52632e-01
-1.77480e+02 5.58704e+00 -1.52689e-01
-1.77470e+02 5.58856e+00 -1.52747e-01
-1.77460e+02 5.59009e+00 -1.52805e-01
-1.77450e+02 5.59162e+00 -1.52863e-01
-1.77440e+02 5.59315e+00 -1.52922e-01
-1.77430e+02 5.59468e+00 -1.52980e-01
-1.77420e+02 5.59621e+00 -1.53039e-01
-1.77410e+02 5.59774e+00 -1.53098e-01
-1.77400e+02 5.59927e+00 -1.53157e-01
-1.77390e+02 5.60080e+00 -1.53217e-01
-1.77380e+02 5.60233e+00 -1.53276e-01
-1.77370e+02 5.60387e+00 -1.53336e-01
-1.77360e+02 5.60540e+00 -1.53396e-01
-1.77350e+02 5.60694e+00 -1.53456e-01
-1.77340e+02 5.60847e+00 -1.53516e-01
-1.77330e+02 5.61001e+00 -1.53576e-01
-1.77320e+02 5.61154e+00 -1.53637e-01
-1.77310e+02 5.61308e+00 -1.53698e-01
-1.77300e+02 5.61462e+00 -1.53759e-01
-1.77290e+02 5.61615e+00 -1.53820e-01
-1.77280e+02 5.61769e+00 -1.53881e-01
-1.77270e+02 5.61923e+00 -1.53943e-01
-1.77260e+02 5.62077e+00 -1.54004e-01
-1.77250e+02 5.62231e+00 -1.54066e-01
-1.77240e+02 5.62385e+00 -1.54128e-01
-1.77230e+02 5.62539e+00 -1.54190e-01
-1.77220e+02 5.62694e+00 -1.54253e-01
-1.77210e+02 5.62848e+00 -1.54316e-01
-1.77200e+02 5.63002e+00 -1.54378e-01
-1.77190e+02 5.63157e+00 -1.54441e-01
-1.77180e+02 5.63311e+00 -1.54504e-01
-1.77170e+02 5.63466e+00 -1.54568e-01
-1.77160e+02 5.63620e+00 -1.54631e-01
-1.77150e+02 5.63775e+00 -1.54695e-01
-1.77140e+02 5.63930e+00 -1.54759e-01
-1.77130e+02 5.64084e+00 -1.54823e-01
-1.77120e+02 5.64239e+00 -1.54887e-01
-1.77110e+02 5.64394e+00 -1.54952e-01
-1.77100e+02 5.64549e+00 -1.55016e-01
-1.77090e+02 5.64704e+00 -1.55081e-01
-1.77080e+02 5.64859e+00 -1.55146e-01
-1.77070e+02 5.65015e+00 -1.55211e-01
-1.77060e+02 5.65170e+00 -1.55277e-01
-1.77050e+02 5.65325e+00 -1.55342e-01
-1.77040e+02 5.65481e+00 -1.55408e-01
-1.77030e+02 5.65636e+00 -1.55474e-01
-1.77020e+02 5.65791e+00 -1.55540e-01
-1.77010e+02 5.65947e+00 -1.55606e-01
-1.77000e+02 5.66103e+00 -1.55672e-01
-1.76990e+02 5.66258e+00 -1.55739e-01
-1.76980e+02 5.66414e+00 -1.55806e-01
-1.76970e+02 5.66570e+00 -1.55873e-01
-1.76960e+02 5.66726e+00 -1.55940e-01
-1.76950e+02 5.66882e+00 -1.56007e-01
-1.76940e+02 5.67038e+00 -1.56075e-01
-1.76930e+02 5.67194e+00 -1.56143e-01
-1.76920e+02 5.67350e+00 -1.56211e-01
-1.76910e+02 5.67506e+00 -1.56279e-01
-1.76900e+02 5.67663e+00 -1.56347e-01
-1.76890e+02 5.67819e+00 -1.56415e-01
-1.76880e+02 5.67976e+00 -1.56484e-01
-1.76870e+02 5.68132e+00 -1.56553e-01
-1.76860e+02 5.68289e+00 -1.56622e-01
-1.76850e+02 5.68445e+00 -1.56691e-01
-1.76840e+02 5.68602e+00 -1.56760e-01
-1.76830e+02 5.68759e+00 -1.56830e-01
-1.76820e+02 5.68916e+00 -1.56900e-01
-1.76810e+02 5.69073e+00 -1.56970e-01
-1.76800e+02 5.69230e+00 -1.57040e-01
-1.76790e+02 5.69387e+00 -1.57110e-01
-1.76780e+02 5.69544e+00 -1.57181e-01
-1.76770e+02 5.69701e+00 -1.57251e-01
-1.76760e+02 5.69858e+00 -1.57322e-01
-1.76750e+02 5.70016e+00 -1.57393e-01
-1.76740e+02 5.70173e+00 -1.57464e-01
-1.76730e+02 5.70331e+00 -1.57536e-01
-1.76720e+02 5.70488e+00 -1.57607e-01
-1.76710e+02 5.70646e+00 -1.57679e-01
-1.76700e+02 5.70804e+00 -1.57751e-01
-1.76690e+02 5.70961e+00 -1.57823e-01
-1.76680e+02 5.71119e+00 -1.57895e-01
-1.76670e+02 5.71277e+00 -1.57968e-01
-1.76660e+02 5.71435e+00 -1.58040e-01
-1.76650e+02 5.71593e+00 -1.58113e-01
-1.76640e+02 5.71751e+00 -1.58186e-01
-1.76630e+02 5.71910e+00 -1.58260e-01
-1.76620e+02 5.72068e+00 -1.58333e-01
-1.76610e+02 5.72226e+00 -1.58407e-01
-1.76600e+02 5.72385e+00 -1.58480e-01
-1.76590e+02 5.72543e+00 -1.58554e-01
-1.76580e+02 5.72702e+00 -1.58628e-01
-1.76570e+02 5.72861e+00 -1.58703e-01
-1.76560e+02 5.73019e+00 -1.58777e-01
-1.76550e+02 5.73178e+00 -1.58852e-01
-1.76540e+02 5.73337e+00 -1.58927e-01
-1.76530e+02 5.73496e+00 -1.59002e-01
-1.76520e+02 5.73655e+00 -1.59077e-01
-1.76510e+02 5.73814e+00 -1.59152e-01
-1.76500e+02 5.73973e+00 -1.59228e-01
-1.76490e+02 5.74133e+00 -1.59304e-01
-1.76480e+02 5.74292e+00 -1.59380e-01
-1.76470e+02 5.74451e+00 -1.59456e-01
-1.76460e+02 5.74611e+00 -1.59532e-01
-1.76450e+02 5.74770e+00 -1.59609e-01
-1.76440e+02 5.74930e+00 -1.59685e-01
-1.76430e+02 5.75090e+00 -1.59762e-01
-1.76420e+02 5.75250e+00 -1.59839e-01
-1.76410e+02 5.75409e+00 -1.59917e-01
-1.76400e+02 5.75569e+00 -1.59994e-01
-1.76390e+02 5.75729e+00 -1.60071e-01
-1.76380e+02 5.75890e+00 -1.60149e-01
-1.76370e+02 5.76050e+00 -1.60226e-01
-1.76360e+02 5.76210e+00 -1.60302e-01
-1.76350e+02 5.76370e+00 -1.60379e-01
-1.76340e+02 5.76531e+00 -1.60455e-01
-1.76330e+02 5.76691e+00 -1.60531e-01
-1.76320e+02 5.76852e+00 -1.60607e-01
-1.76310e+02 5.77012e+00 -1.60683e-01
-1.76300e+02 5.77173e+00 -1.60759e-01
-1.76290e+02 5.77334e+00 -1.60834e-01
-1.76280e+02 5.77495e+00 -1.60909e-01
-1.76270e+02 5.77656e+00 -1.60984e-01
-1.76260e+02 5.77817e+00 -1.61058e-01
-1.76250e+02 5.77978e+00 -1.61133e-01
-1.76240e+02 5.78139e+00 -1.61207e-01
-1.76230e+02 5.78300e+00 -1.61281e-01
-1.76220e+02 5.78462e+00 -1.61355e-01
-1.76210e+02 5.78623e+00 -1.61429e-01
-1.76200e+02 5.78784e+00 -1.61502e-01
-1.76190e+02 5.78946e+00 -1.61575e-01
-1.76180e+02 5.79108e+00 -1.61648e-01
-1.76170e+02 5.79269e+00 -1.61721e-01
-1.76160e+02 5.79431e+00 -1.61793e-01
-1.76150e+02 5.79593e+00 -1.61866e-01
-1.76140e+02 5.79755e+00 -1.61938e-01
-1.76130e+02 5.79917e+00 -1.62010e-01
-1.76120e+02 5.80079e+00 -1.62082e-01
-1.76110e+02 5.80241e+00 -1.62153e-01
-1.76100e+02 5.80403e+00 -1.62224e-01
-1.76090e+02 5.80565e+00 -1.62295e-01
-1.76080e+02 5.80728e+00 -1.62366e-01
-1.76070e+02 5.80890e+00 -1.62437e-01
-1.76060e+02 5.81053e+00 -1.62507e-01
-1.76050e+02 5.81215e+00 -1.62578e-01
-1.76040e+02 5.81378e+00 -1.62648e-01
-1.76030e+02 5.81540e+00 -1.62717e-01
-1.76020e+02 5.81703e+00 -1.62787e-01
-1.76010e+02 5.81866e+00 -1.62856e-01
-1.76000e+02 5.82029e+00 -1.62926e-01
-1.75990e+02 5.82192e+00 -1.62995e-01
-1.75980e+02 5.82355e+00 -1.63063e-01
-1.75970e+02 5.82518e+00 -1.63132e-01
-1.75960e+02 5.82681e+00 -1.63200e-01
-1.75950e+02 5.82844e+00 -1.63268e-01
-1.75940e+02 5.83008e+00 -1.63336e-01
-1.75930e+02 5.83171e+00 -1.63404e-01
-1.75920e+02 5.83334e+00 -1.63471e-01
-1.75910e+02 5.83498e+00 -1.63539e-01
-1.75900e+02 5.83662e+00 -1.63606e-01
-1.75890e+02 5.83825e+00 -1.63673e-01
-1.75880e+02 5.83989e+00 -1.63739e-01
-1.75870e+02 5.84153e+00 -1.63806e-01
-1.75860e+02 5.84317e+00 -1.63872e-01
-1.75850e+02 5.84480e+00 -1.63938e-01
-1.75840e+02 5.84644e+00 -1.64004e-01
-1.75830e+02 5.84808e+00 -1.64069e-01
-1.75820e+02 5.84973e+00 -1.64135e-01
-1.75810e+02 5.85137e+00 -1.64200e-01
-1.75800e+02 5.85301e+00 -1.64265e-01
-1.75790e+02 5.85465e+00 -1.64330e-01
-1.75780e+02 5.85630e+00 -1.64394e-01
-1.75770e+02 5.85794e+00 -1.64458e-01
-1.75760e+02 5.85959e+00 -1.64523e-01
-1.75750e+02 5.86123e+00 -1.64586e-01
-1.75740e+02 5.86288e+00 -1.64650e-01
-1.75730e+02 5.86452e+00 -1.64714e-01
-1.75720e+02 5.86617e+00 -1.64777e-01
-1.75710e+02 5.86782e+00 -1.64840e-01
-1.75700e+02 5.86947e+00 -1.64903e-01
-1.75690e+02 5.87112e+00 -1.64965e-01
-1.75680e+02 5.87277e+00 -1.65028e-01
-1.75670e+02 5.87442e+00 -1.65090e-01
-1.75660e+02 5.87607e+00 -1.65152e-01
-1.75650e+02 5.87772e+00 -1.65214e-01
-1.75640e+02 5.87937e+00 -1.65275e-01
-1.75630e+02 5.88103e+00 -1.65337e-01
-1.75620e+02 5.88268e+00 -1.65398e-01
-1.75610e+02 5.88433e+00 -1.65459e-01
-1.75600e+02 5.88599e+00 -1.65520e-01
-1.75590e+02 5.88764e+00 -1.65580e-01
-1.75580e+02 5.88930e+00 -1.65641e-01
-1.75570e+02 5.89096e+00 -1.65701e-01
-1.75560e+02 5.89261e+00 -1.65761e-01
-1.75550e+02 5.89427e+00 -1.65820e-01
-1.75540e+02 5.89593e+00 -1.65880e-01
-1.75530e+02 5.89759e+00 -1.65939e-01
-1.75520e+02 5.89925e+00 -1.65998e-01
-1.75510e+02 5.90091e+00 -1.66057e-01
-1.75500e+02 5.90257e+00 -1.66115e-01
-1.75490e+02 5.90423e+00 -1.66174e-01
-1.75480e+02 5.90589e+00 -1.66232e-01
-1.75470e+02 5.90756e+00 -1.66290e-01
-1.75460e+02 5.90922e+00 -1.66348e-01
-1.75450e+02 5.91088e+00 -1.66405e-01
-1.75440e+02 5.91255e+00 -1.66463e-01
-1.75430e+02 5.91421e+00 -1.66520e-01
-1.75420e+02 5.91588e+00 -1.66577e-01
-1.75410e+02 5.91754e+00 -1.66634e-01
-1.75400e+02 5.91921e+00 -1.66690e-01
-1.75390e+02 5.92088e+00 -1.66746e-01
-1.75380e+02 5.92255e+00 -1.66802e-01
-1.75370e+02 5.92421e+00 -1.66858e-01
-1.75360e+02 5.92588e+00 -1.66914e-01
-1.75350e+02 5.92755e+00 -1.66970e-01
-1.75340e+02 5.92922e+00 -1.67025e-01
-1.75330e+02 5.93089e+00 -1.67080e-01
-1.75320e+02 5.93256e+00 -1.67135e-01
-1.75310e+02 5.93424e+00 -1.67189e-01
-1.75300e+02 5.93591e+00 -1.67244e-01
-1.75290e+02 5.93758e+00 -1.67298e-01
-1.75280e+02 5.93925e+00 -1.67352e-01
-1.75270e+02 5.94093e+00 -1.67406e-01
-1.75260e+02 5.94260e+00 -1.67459e-01
-1.75250e+02 5.94428e+00 -1.67513e-01
-1.75240e+02 5.94595e+00 -1.67566e-01
-1.75230e+02 5.94763e+00 -1.67619e-01
-1.75220e+02 5.94931e+00 -1.67671e-01
-1.75210e+02 5.95098e+00 -1.67724e-01
-1.75200e+02 5.95266e+00 -1.67776e-01
-1.75190e+02 5.95434e+00 -1.67828e-01
-1.75180e+02 5.95602e+00 -1.67880e-01
-1.75170e+02 5.95770e+00 -1.67932e-01
-1.75160e+02 5.95937e+00 -1.67983e-01
-1.75150e+02 5.96105e+00 -1.68034e-01
-1.75140e+02 5.96274e+00 -1.68085e-01
-1.75130e+02 5.96442e+00 -1.68136e-01
-1.75120e+02 5.96610e+00 -1.68187e-01
-1.75110e+02 5.96778e+00 -1.68237e-01
-1.75100e+02 5.96946e+00 -1.68287e-01
-1.75090e+02 5.97115e+00 -1.68337e-01
-1.75080e+02 5.97283e+00 -1.68387e-01
-1.75070e+02 5.97451e+00 -1.68437e-01
-1.75060e+02 5.97620e+00 -1.68486e-01
-1.75050e+02 5.97788e+00 -1.68535e-01
-1.75040e+02 5.97957e+00 -1.68584e-01
-1.75030e+02 5.98126e+00 -1.68633e-01
-1.75020e+02 5.98294e+00 -1.68681e-01
-1.75010e+02 5.98463e+00 -1.68730e-01
-1.75000e+02 5.98632e+00 -1.68778e-01
-1.74990e+02 5.98800e+00 -1.68826e-01
-1.74980e+02 5.98969e+00 -1.68873e-01
-1.74970e+02 5.99138e+00 -1.68921e-01
-1.74960e+02 5.99307e+00 -1.68968e-01
-1.74950e+02 5.99476e+00 -1.69015e-01
-1.74940e+02 5.99645e+00 -1.69062e-01
-1.74930e+02 5.99814e+00 -1.69108e-01
-1.74920e+02 5.99983e+00 -1.69155e-01
-1.74910e+02 6.00153e+00 -1.69201e-01
-1.74900e+02 6.00322e+00 -1.69247e-01
-1.74890e+02 6.00491e+00 -1.69293e-01
-1.74880e+02 6.00660e+00 -1.69338e-01
-1.74870e+02 6.00830e+00 -1.69383e-01
-1.74860e+02 6.00999e+00 -1.69429e-01
-1.74850e+02 6.01169e+00 -1.69474e-01
-1.74840e+02 6.01338e+00 -1.69518e-01
-1.74830e+02 6.01508e+00 -1.69563e-01
-1.74820e+02 6.01677e+00 -1.69607e-01
-1.74810e+02 6.01847e+00 -1.69651e-01
-1.74800e+02 6.02016e+00 -1.69695e-01
-1.74790e+02 6.02186e+00 -1.69739e-01
-1.74780e+02 6.02356e+00 -1.69782e-01
-1.74770e+02 6.02526e+00 -1.69825e-01
-1.74760e+02 6.02696e+00 -1.69868e-01
-1.74750e+02 6.02866e+00 -1.69911e-01
-1.74740e+02 6.03035e+00 -1.69954e-01
-1.74730e+02 6.03205e+00 -1.69996e-01
-1.74720e+02 6.03375e+00 -1.70038e-01
-1.74710e+02 6.03545e+00 -1.70080e-01
-1.74700e+02 6.03716e+00 -1.70122e-01
-1.74690e+02 6.03886e+00 -1.70163e-01
-1.74680e+02 6.04056e+00 -1.70205e-01
-1.74670e+02 6.04226e+00 -1.70246e-01
-1.74660e+02 6.04396e+00 -1.70287e-01
-1.74650e+02 6.04567e+00 -1.70327e-01
-1.74640e+02 6.04737e+00 -1.70368e-01
-1.74630e+02 6.04907e+00 -1.70408e-01
-1.74620e+02 6.05078e+00 -1.70448e-01
-1.74610e+02 6.05248e+00 -1.70488e-01
-1.74600e+02 6.05419e+00 -1.70528e-01
-1.74590e+02 6.05589e+00 -1.70567e-01
-1.74580e+02 6.05760e+00 -1.70606e-01
-1.74570e+02 6.05931e+00 -1.70645e-01
-1.74560e+02 6.06101e+00 -1.70684e-01
-1.74550e+02 6.06272e+00 -1.70723e-01
-1.74540e+02 6.06443e+00 -1.70761e-01
-1.74530e+02 6.06614e+00 -1.70799e-01
-1.74520e+02 6.06784e+00 -1.70837e-01
-1.74510e+02 6.06955e+00 -1.70875e-01
-1.74500e+02 6.07126e+00 -1.70912e-01
-1.74490e+02 6.07297e+00 -1.70950e-01
-1.74480e+02 6.07468e+00 -1.70987e-01
-1.74470e+02 6.07639e+00 -1.71024e-01
-1.74460e+02 6.07810e+00 -1.71060e-01
-1.74450e+02 6.07981e+00 -1.71097e-01
-1.74440e+02 6.08152e+00 -1.71133e-01
-1.74430e+02 6.08323e+00 -1.71169e-01
-1.74420e+02 6.08495e+00 -1.71205e-01
-1.74410e+02 6.08666e+00 -1.71241e-01
-1.74400e+02 6.08837e+00 -1.71276e-01
-1.74390e+02 6.09008e+00 -1.71311e-01
-1.74380e+02 6.09180e+00 -1.71346e-01
-1.74370e+02 6.09351e+00 -1.71381e-01
-1.74360e+02 6.09522e+00 -1.71416e-01
-1.74350e+02 6.09694e+00 -1.71450e-01
-1.74340e+02 6.09865e+00 -1.71484e-01
-1.74330e+02 6.10037e+00 -1.71518e-01
-1.74320e+02 6.10208e+00 -1.71552e-01
-1.74310e+02 6.10380e+00 -1.71585e-01
-1.74300e+02 6.10552e+00 -1.71619e-01
-1.74290e+02 6.10723e+00 -1.71652e-01
-1.74280e+02 6.10895e+00 -1.71685e-01
-1.74270e+02 6.11067e+00 -1.71717e-01
-1.74260e+02 6.11238e+00 -1.71750e-01
-1.74250e+02 6.11410e+00 -1.71782e-01
-1.74240e+02 6.11582e+00 -1.71814e-01
-1.74230e+02 6.11754e+00 -1.71846e-01
-1.74220e+02 6.11926e+00 -1.71877e-01
-1.74210e+02 6.12097e+00 -1.71909e-01
-1.74200e+02 6.12269e+00 -1.71940e-01
-1.74190e+02 6.12441e+00 -1.71971e-01
-1.74180e+02 6.12613e+00 -1.72002e-01
-1.74170e+02 6.12785e+00 -1.72032e-01
-1.74160e+02 6.12957e+00 -1.72063e-01
-1.74150e+02 6.13129e+00 -1.72093e-01
-1.74140e+02 6.13302e+00 -1.72123e-01
-1.74130e+02 6.13474e+00 -1.72152e-01
-1.74120e+02 6.13646e+00 -1.72182e-01
-1.74110e+02 6.13818e+00 -1.72211e-01
-1.74100e+02 6.13990e+00 -1.72240e-01
-1.74090e+02 6.14163e+00 -1.72269e-01
-1.74080e+02 6.14335e+00 -1.72298e-01
-1.74070e+02 6.14507e+00 -1.72326e-01
-1.74060e+02 6.14679e+00 -1.72355e-01
-1.74050e+02 6.14852e+00 -1.72383e-01
-1.74040e+02 6.15024e+00 -1.72410e-01
-1.74030e+02 6.15197e+00 -1.72438e-01
-1.74020e+02 6.15369e+00 -1.72465e-01
-1.74010e+02 6.15542e+00 -1.72493e-01
-1.74000e+02 6.15714e+00 -1.72520e-01
-1.73990e+02 6.15887e+00 -1.72546e-01
-1.73980e+02 6.16059e+00 -1.72573e-01
-1.73970e+02 6.16232e+00 -1.72599e-01
-1.73960e+02 6.16404e+00 -1.72625e-01
-1.73950e+02 6.16577e+00 -1.72651e-01
-1.73940e+02 6.16750e+00 -1.72677e-01
-1.73930e+02 6.16922e+00 -1.72702e-01
-1.73920e+02 6.17095e+00 -1.72728e-01
-1.73910e+02 6.17268e+00 -1.72753e-01
-1.73900e+02 6.17441e+00 -1.72778e-01
-1.73890e+02 6.17613e+00 -1.72802e-01
-1.73880e+02 6.17786e+00 -1.72827e-01
-1.73870e+02 6.17959e+00 -1.72851e-01
-1.73860e+02 6.18132e+00 -1.72875e-01
-1.73850e+02 6.18305e+00 -1.72899e-01
-1.73840e+02 6.18478e+00 -1.72922e-01
-1.73830e+02 6.18651e+00 -1.72946e-01
-1.73820e+02 6.18824e+00 -1.72969e-01
-1.73810e+02 6.18997e+00 -1.72992e-01
-1.73800e+02 6.19170e+00 -1.73015e-01
-1.73790e+02 6.19343e+00 -1.73037e-01
-1.73780e+02 6.19516e+00 -1.73060e-01
-1.73770e+02 6.19689e+00 -1.73082e-01
-1.73760e+02 6.19862e+00 -1.73104e-01
-1.73750e+02 6.20035e+00 -1.73125e-01
-1.73740e+02 6.20208e+00 -1.73147e-01
-1.73730e+02 6.20381e+00 -1.73168e-01
-1.73720e+02 6.20554e+00 -1.73189e-01
-1.73710e+02 6.20728e+00 -1.73210e-01
-1.73700e+02 6.20901e+00 -1.73231e-01
-1.73690e+02 6.21074e+00 -1.73251e-01
-1.73680e+02 6.21247e+00 -1.73271e-01
-1.73670e+02 6.21421e+00 -1.73291e-01
-1.73660e+02 6.21594e+00 -1.73311e-01
-1.73650e+02 6.21767e+00 -1.73331e-01
-1.73640e+02 6.21941e+00 -1.73350e-01
-1.73630e+02 6.22114e+00 -1.73369e-01
-1.73620e+02 6.22287e+00 -1.73388e-01
-1.73610e+02 6.22461e+00 -1.73407e-01
-1.73600e+02 6.22634e+00 -1.73425e-01
-1.73590e+02 6.22808e+00 -1.73444e-01
-1.73580e+02 6.22981e+00 -1.73462e-01
-1.73570e+02 6.23154e+00 -1.73480e-01
-1.73560e+02 6.23328e+00 -1.73497e-01
-1.73550e+02 6.23501e+00 -1.73515e-01
-1.73540e+02 6.23675e+00 -1.73532e-01
-1.73530e+02 6.23849e+00 -1.73549e-01
-1.73520e+02 6.24022e+00 -1.73566e-01
-1.73510e+02 6.24196e+00 -1.73583e-01
-1.73500e+02 6.24369e+00 -1.73599e-01
-1.73490e+02 6.24543e+00 -1.73615e-01
-1.73480e+02 6.24716e+00 -1.73631e-01
-1.73470e+02 6.24890e+00 -1.73647e-01
-1.73460e+02 6.25064e+00 -1.73663e-01
-1.73450e+02 6.25237e+00 -1.73678e-01
-1.73440e+02 6.25411e+00 -1.73693e-01
-1.73430e+02 6.25585e+00 -1.73708e-01
-1.73420e+02 6.25759e+00 -1.73723e-01
-1.73410e+02 6.25932e+00 -1.73737e-01
-1.73400e+02 6.26106e+00 -1.73752e-01
-1.73390e+02 6.26280e+00 -1.73766e-01
-1.73380e+02 6.26454e+00 -1.73780e-01
-1.73370e+02 6.26627e+00 -1.73793e-01
-1.73360e+02 6.26801e+00 -1.73807e-01
-1.73350e+02 6.26975e+00 -1.73820e-01
-1.73340e+02 6.27149e+00 -1.73833e-01
-1.73330e+02 6.27323e+00 -1.73846e-01
-1.73320e+02 6.27496e+00 -1.73859e-01
-1.73310e+02 6.27670e+00 -1.73871e-01
-1.73300e+02 6.27844e+00 -1.73883e-01
-1.73290e+02 6.28018e+00 -1.73895e-01
-1.73280e+02 6.28192e+00 -1.73907e-01
-1.73270e+02 6.28366e+00 -1.73919e-01
-1.73260e+02 6.28540e+00 -1.73930e-01
-1.73250e+02 6.28714e+00 -1.73941e-01
-1.73240e+02 6.28888e+00 -1.73952e-01
-1.73230e+02 6.29062e+00 -1.73963e-01
-1.73220e+02 6.29236e+00 -1.73973e-01
-1.73210e+02 6.29410e+00 -1.73984e-01
-1.73200e+02 6.29584e+00 -1.73994e-01
-1.73190e+02 6.29758e+00 -1.74004e-01
-1.73180e+02 6.29932e+00 -1.74013e-01
-1.73170e+02 6.30106e+00 -1.74023e-01
-1.73160e+02 6.30280e+00 -1.74032e-01
-1.73150e+02 6.30454e+00 -1.74041e-01
-1.73140e+02 6.30628e+00 -1.74050e-01
-1.73130e+02 6.30802e+00 -1.74058e-01
-1.73120e+02 6.30976e+00 -1.74067e-01
-1.73110e+02 6.31150e+00 -1.74075e-01
-1.73100e+02 6.31324e+00 -1.74083e-01
-1.73090e+02 6.31498e+00 -1.74091e-01
-1.73080e+02 6.31672e+00 -1.74098e-01
-1.73070e+02 6.31846e+00 -1.74106e-01
-1.73060e+02 6.32020e+00 -1.74113e-01
-1.73050e+02 6.32195e+00 -1.74120e-01
-1.73040e+02 6.32369e+00 -1.74126e-01
-1.73030e+02 6.32543e+00 -1.74133e-01
-1.73020e+02 6.32717e+00 -1.74139e-01
-1.73010e+02 6.32891e+00 -1.74145e-01
-1.73000e+02 6.33065e+00 -1.74151e-01
-1.72990e+02 6.33239e+00 -1.74157e-01
-1.72980e+02 6.33414e+00 -1.74162e-01
-1.72970e+02 6.33588e+00 -1.74168e-01
-1.72960e+02 6.33762e+00 -1.74173e-01
-1.72950e+02 6.33936e+00 -1.74177e-01
-1.72940e+02 6.34110e+00 -1.74182e-01
-1.72930e+02 6.34284e+00 -1.74186e-01
-1.72920e+02 6.34459e+00 -1.74191e-01
-1.72910e+02 6.34633e+00 -1.74195e-01
-1.72900e+02 6.34807e+00 -1.74198e-01
-1.72890e+02 6.34981e+00 -1.74202e-01
-1.72880e+02 6.35155e+00 -1.74205e-01
-1.72870e+02 6.35330e+00 -1.74208e-01
-1.72860e+02 6.35504e+00 -1.74211e-01
-1.72850e+02 6.35678e+00 -1.74214e-01
-1.72840e+02 6.35852e+00 -1.74216e-01
-1.72830e+02 6.36026e+00 -1.74219e-01
-1.72820e+02 6.36201e+00 -1.74221e-01
-1.72810e+02 6.36375e+00 -1.74223e-01
-1.72800e+02 6.36549e+00 -1.74224e-01
-1.72790e+02 6.36723e+00 -1.74226e-01
-1.72780e+02 6.36898e+00 -1.74227e-01
-1.72770e+02 6.37072e+00 -1.74228e-01
-1.72760e+02 6.37246e+00 -1.74229e-01
-1.72750e+02 6.37420e+00 -1.74229e-01
-1.72740e+02 6.37594e+00 -1.74230e-01
-1.72730e+02 6.37769e+00 -1.74230e-01
-1.72720e+02 6.37943e+00 -1.74230e-01
-1.72710e+02 6.38117e+00 -1.74230e-01
-1.72700e+02 6.38291e+00 -1.74229e-01
-1.72690e+02 6.38466e+00 -1.74229e-01
-1.72680e+02 6.38640e+00 -1.74228e-01
-1.72670e+02 6.38814e+00 -1.74227e-01
-1.72660e+02 6.38988e+00 -1.74225e-01
-1.72650e+02 6.39163e+00 -1.74224e-01
-1.72640e+02 6.39337e+00 -1.74222e-01
-1.72630e+02 6.39511e+00 -1.74220e-01
-1.72620e+02 6.39685e+00 -1.74218e-01
-1.72610e+02 6.39859e+00 -1.74216e-01
-1.72600e+02 6.40034e+00 -1.74213e-01
-1.72590e+02 6.40208e+00 -1.74210e-01
-1.72580e+02 6.40382e+00 -1.74207e-01
-1.72570e+02 6.40556e+00 -1.74204e-01
-1.72560e+02 6.40730e+00 -1.74201e-01
-1.72550e+02 6.40905e+00 -1.74197e-01
-1.72540e+02 6.41079e+00 -1.74193e-01
-1.72530e+02 6.41253e+00 -1.74189e-01
-1.72520e+02 6.41427e+00 -1.74185e-01
-1.72510e+02 6.41601e+00 -1.74180e-01
-1.72500e+02 6.41776e+00 -1.74176e-01
-1.72490e+02 6.41950e+00 -1.74171e-01
-1.72480e+02 6.42124e+00 -1.74166e-01
-1.72470e+02 6.42298e+00 -1.74160e-01
-1.72460e+02 6.42472e+00 -1.74155e-01
-1.72450e+02 6.42646e+00 -1.74149e-01
-1.72440e+02 6.42821e+00 -1.74143e-01
-1.72430e+02 6.42995e+00 -1.74137e-01
-1.72420e+02 6.43169e+00 -1.74131e-01
-1.72410e+02 6.43343e+00 -1.74124e-01
-1.72400e+02 6.43517e+00 -1.74117e-01
-1.72390e+02 6.43691e+00 -1.74110e-01
-1.72380e+02 6.43865e+00 -1.74103e-01
-1.72370e+02 6.44039e+00 -1.74096e-01
-1.72360e+02 6.44213e+00 -1.74088e-01
-1.72350e+02 6.44388e+00 -1.74080e-01
-1.72340e+02 6.44562e+00 -1.74072e-01
-1.72330e+02 6.44736e+00 -1.74064e-01
-1.72320e+02 6.44910e+00 -1.74055e-01
-1.72310e+02 6.45084e+00 -1.74047e-01
-1.72300e+02 6.45258e+00 -1.74038e-01
-1.72290e+02 6.45432e+00 -1.74029e-01
-1.72280e+02 6.45606e+00 -1.74019e-01
-1.72270e+02 6.45780e+00 -1.74010e-01
-1.72260e+02 6.45954e+00 -1.74000e-01
-1.72250e+02 6.46128e+00 -1.73990e-01
-1.72240e+02 6.46302e+00 -1.73980e-01
-1.72230e+02 6.46476e+00 -1.73970e-01
-1.72220e+02 6.46650e+00 -1.73959e-01
-1.72210e+02 6.46824e+00 -1.73948e-01
-1.72200e+02 6.46998e+00 -1.73937e-01
-1.72190e+02 6.47172e+00 -1.73926e-01
-1.72180e+02 6.47346e+00 -1.73915e-01
-1.72170e+02 6.47520e+00 -1.73903e-01
-1.72160e+02 6.47693e+00 -1.73891e-01
-1.72150e+02 6.47867e+00 -1.73879e-01
-1.72140e+02 6.48041e+00 -1.73867e-01
-1.72130e+02 6.48215e+00 -1.73854e-01
-1.72120e+02 6.48389e+00 -1.73842e-01
-1.72110e+02 6.48563e+00 -1.73829e-01
-1.72100e+02 6.48737e+00 -1.73815e-01
-1.72090e+02 6.48910e+00 -1.73802e-01
-1.72080e+02 6.49084e+00 -1.73789e-01
-1.72070e+02 6.49258e+00 -1.73775e-01
-1.72060e+02 6.49432e+00 -1.73761e-01
-1.72050e+02 6.49605e+00 -1.73747e-01
-1.72040e+02 6.49779e+00 -1.73732e-01
-1.72030e+02 6.49953e+00 -1.73718e-01
-1.72020e+02 6.50127e+00 -1.73703e-01
-1.72010e+02 6.50300e+00 -1.73688e-01
-1.72000e+02 6.50474e+00 -1.73673e-01
-1.71990e+02 6.50648e+00 -1.73657e-01
-1.71980e+02 6.50821e+00 -1.73642e-01
-1.71970e+02 6.50995e+00 -1.73626e-01
-1.71960e+02 6.51169e+00 -1.73610e-01
-1.71950e+02 6.51342e+00 -1.73593e-01
-1.71940e+02 6.51516e+00 -1.73577e-01
-1.71930e+02 6.51689e+00 -1.73560e-01
-1.71920e+02 6.51863e+00 -1.73543e-01
-1.71910e+02 6.52036e+00 -1.73526e-01
-1.71900e+02 6.52210e+00 -1.73509e-01
-1.71890e+02 6.52383e+00 -1.73491e-01
-1.71880e+02 6.52557e+00 -1.73473e-01
-1.71870e+02 6.52730e+00 -1.73455e-01
-1.71860e+02 6.52904e+00 -1.73437e-01
-1.71850e+02 6.53077e+00 -1.73419e-01
-1.71840e+02 6.53251e+00 -1.73400e-01
-1.71830e+02 6.53424e+00 -1.73381e-01
-1.71820e+02 6.53597e+00 -1.73362e-01
-1.71810e+02 6.53771e+00 -1.73343e-01
-1.71800e+02 6.53944e+00 -1.73324e-01
-1.71790e+02 6.54117e+00 -1.73304e-01
-1.71780e+02 6.54291e+00 -1.73284e-01
-1.71770e+02 6.54464e+00 -1.73264e-01
-1.71760e+02 6.54637e+00 -1.73244e-01
-1.71750e+02 6.54810e+00 -1.73223e-01
-1.71740e+02 6.54984e+00 -1.73203e-01
-1.71730e+02 6.55157e+00 -1.73182e-01
-1.71720e+02 6.55330e+00 -1.73161e-01
-1.71710e+02 6.55503e+00 -1.73139e-01
-1.71700e+02 6.55676e+00 -1.73118e-01
-1.71690e+02 6.55849e+00 -1.73096e-01
-1.71680e+02 6.56023e+00 -1.73074e-01
-1.71670e+02 6.56196e+00 -1.73052e-01
-1.71660e+02 6.56369e+00 -1.73029e-01
-1.71650e+02 6.56542e+00 -1.73007e-01
-1.71640e+02 6.56715e+00 -1.72984e-01
-1.71630e+02 6.56888e+00 -1.72961e-01
-1.71620e+02 6.57061e+00 -1.72938e-01
-1.71610e+02 6.57233e+00 -1.72914e-01
-1.71600e+02 6.57406e+00 -1.72890e-01
-1.71590e+02 6.57579e+00 -1.72867e-01
-1.71580e+02 6.57752e+00 -1.72842e-01
-1.71570e+02 6.57925e+00 -1.72818e-01
-1.71560e+02 6.58098e+00 -1.72794e-01
-1.71550e+02 6.58271e+00 -1.72769e-01
-1.71540e+02 6.58443e+00 -1.72744e-01
-1.71530e+02 6.58616e+00 -1.72719e-01
-1.71520e+02 6.58789e+00 -1.72693e-01
-1.71510e+02 6.58961e+00 -1.72668e-01
-1.71500e+02 6.59134e+00 -1.72642e-01
-1.71490e+02 6.59307e+00 -1.72616e-01
-1.71480e+02 6.59479e+00 -1.72590e-01
-1.71470e+02 6.59652e+00 -1.72563e-01
-1.71460e+02 6.59824e+00 -1.72537e-01
-1.71450e+02 6.59997e+00 -1.72510e-01
-1.71440e+02 6.60169e+00 -1.72483e-01
-1.71430e+02 6.60342e+00 -1.72456e-01
-1.71420e+02 6.60514e+00 -1.72428e-01
-1.71410e+02 6.60687e+00 -1.72401e-01
-1.71400e+02 6.60859e+00 -1.72373e-01
-1.71390e+02 6.61032e+00 -1.72345e-01
-1.71380e+02 6.61204e+00 -1.72316e-01
-1.71370e+02 6.61376e+00 -1.72288e-01
-1.71360e+02 6.61548e+00 -1.72259e-01
-1.71350e+02 6.61721e+00 -1.72230e-01
-1.71340e+02 6.61893e+00 -1.72201e-01
-1.71330e+02 6.62065e+00 -1.72171e-01
-1.71320e+02 6.62237e+00 -1.72142e-01
-1.71310e+02 6.62409e+00 -1.72112e-01
-1.71300e+02 6.62581e+00 -1.72082e-01
-1.71290e+02 6.62754e+00 -1.72052e-01
-1.71280e+02 6.62926e+00 -1.72021e-01
-1.71270e+02 6.63098e+00 -1.71991e-01
-1.71260e+02 6.63270e+00 -1.71960e-01
-1.71250e+02 6.63441e+00 -1.71929e-01
-1.71240e+02 6.63613e+00 -1.71898e-01
-1.71230e+02 6.63785e+00 -1.71866e-01
-1.71220e+02 6.63957e+00 -1.71834e-01
-1.71210e+02 6.64129e+00 -1.71803e-01
-1.71200e+02 6.64301e+00 -1.71770e-01
-1.71190e+02 6.64472e+00 -1.71738e-01
-1.71180e+02 6.64644e+00 -1.71706e-01
-1.71170e+02 6.64816e+00 -1.71673e-01
-1.71160e+02 6.64988e+00 -1.71640e-01
-1.71150e+02 6.65159e+00 -1.71607e-01
-1.71140e+02 6.65331e+00 -1.71573e-01
-1.71130e+02 6.65502e+00 -1.71540e-01
-1.71120e+02 6.65674e+00 -1.71506e-01
-1.71110e+02 6.65845e+00 -1.71472e-01
-1.71100e+02 6.66017e+00 -1.71438e-01
-1.71090e+02 6.66188e+00 -1.71403e-01
-1.71080e+02 6.66360e+00 -1.71369e-01
-1.71070e+02 6.66531e+00 -1.71334e-01
-1.71060e+02 6.66702e+00 -1.71299e-01
-1.71050e+02 6.66874e+00 -1.71263e-01
-1.71040e+02 6.67045e+00 -1.71228e-01
-1.71030e+02 6.67216e+00 -1.71192e-01
-1.71020e+02 6.67387e+00 -1.71156e-01
-1.71010e+02 6.67558e+00 -1.71120e-01
-1.71000e+02 6.67729e+00 -1.71084e-01
-1.70990e+02 6.67900e+00 -1.71047e-01
-1.70980e+02 6.68071e+00 -1.71011e-01
-1.70970e+02 6.68242e+00 -1.70974e-01
-1.70960e+02 6.68413e+00 -1.70936e-01
-1.70950e+02 6.68584e+00 -1.70899e-01
-1.70940e+02 6.68755e+00 -1.70861e-01
-1.70930e+02 6.68926e+00 -1.70824e-01
-1.70920e+02 6.69097e+00 -1.70786e-01
-1.70910e+02 6.69268e+00 -1.70747e-01
-1.70900e+02 6.69438e+00 -1.70709e-01
-1.70890e+02 6.69609e+00 -1.70670e-01
-1.70880e+02 6.69780e+00 -1.70631e-01
-1.70870e+02 6.69950e+00 -1.70592e-01
-1.70860e+02 6.70121e+00 -1.70553e-01
-1.70850e+02 6.70291e+00 -1.70514e-01
-1.70840e+02 6.70462e+00 -1.70474e-01
-1.70830e+02 6.70632e+00 -1.70434e-01
-1.70820e+02 6.70803e+00 -1.70394e-01
-1.70810e+02 6.70973e+00 -1.70353e-01
-1.70800e+02 6.71144e+00 -1.70313e-01
-1.70790e+02 6.71314e+00 -1.70272e-01
-1.70780e+02 6.71484e+00 -1.70231e-01
-1.70770e+02 6.71654e+00 -1.70190e-01
-1.70760e+02 6.71824e+00 -1.70149e-01
-1.70750e+02 6.71995e+00 -1.70107e-01
-1.70740e+02 6.72165e+00 -1.70065e-01
-1.70730e+02 6.72335e+00 -1.70023e-01
-1.70720e+02 6.72505e+00 -1.69981e-01
-1.70710e+02 6.72675e+00 -1.69938e-01
-1.70700e+02 6.72845e+00 -1.69896e-01
-1.70690e+02 6.73014e+00 -1.69853e-01
-1.70680e+02 6.73184e+00 -1.69810e-01
-1.70670e+02 6.73354e+00 -1.69767e-01
-1.70660e+02 6.73524e+00 -1.69723e-01
-1.70650e+02 6.73694e+00 -1.69679e-01
-1.70640e+02 6.73863e+00 -1.69635e-01
-1.70630e+02 6.74033e+00 -1.69591e-01
-1.70620e+02 6.74202e+00 -1.69547e-01
-1.70610e+02 6.74372e+00 -1.69502e-01
-1.70600e+02 6.74541e+00 -1.69458e-01
-1.70590e+02 6.74711e+00 -1.69413e-01
-1.70580e+02 6.74880e+00 -1.69367e-01
-1.70570e+02 6.75050e+00 -1.69322e-01
-1.70560e+02 6.75219e+00 -1.69276e-01
-1.70550e+02 6.75388e+00 -1.69231e-01
-1.70540e+02 6.75557e+00 -1.69184e-01
-1.70530e+02 6.75726e+00 -1.69138e-01
-1.70520e+02 6.75896e+00 -1.69092e-01
-1.70510e+02 6.76065e+00 -1.69045e-01
-1.70500e+02 6.76234e+00 -1.68998e-01
-1.70490e+02 6.76403e+00 -1.68951e-01
-1.70480e+02 6.76572e+00 -1.68904e-01
-1.70470e+02 6.76740e+00 -1.68856e-01
-1.70460e+02 6.76909e+00 -1.68809e-01
-1.70450e+02 6.77078e+00 -1.68761e-01
-1.70440e+02 6.77247e+00 -1.68712e-01
-1.70430e+02 6.77415e+00 -1.68664e-01
-1.70420e+02 6.77584e+00 -1.68616e-01
-1.70410e+02 6.77753e+00 -1.68567e-01
-1.70400e+02 6.77921e+00 -1.68518e-01
-1.70390e+02 6.78090e+00 -1.68469e-01
-1.70380e+02 6.78258e+00 -1.68419e-01
-1.70370e+02 6.78427e+00 -1.68370e-01
-1.70360e+02 6.78595e+00 -1.68320e-01
-1.70350e+02 6.78763e+00 -1.68270e-01
-1.70340e+02 6.78931e+00 -1.68219e-01
-1.70330e+02 6.79100e+00 -1.68169e-01
-1.70320e+02 6.79268e+00 -1.68118e-01
-1.70310e+02 6.79436e+00 -1.68067e-01
-1.70300e+02 6.79604e+00 -1.68016e-01
-1.70290e+02 6.79772e+00 -1.67965e-01
-1.70280e+02 6.79940e+00 -1.67913e-01
-1.70270e+02 6.80108e+00 -1.67862e-01
-1.70260e+02 6.80276e+00 -1.67810e-01
-1.70250e+02 6.80443e+00 -1.67758e-01
-1.70240e+02 6.80611e+00 -1.67705e-01
-1.70230e+02 6.80779e+00 -1.67653e-01
-1.70220e+02 6.80946e+00 -1.67600e-01
-1.70210e+02 6.81114e+00 -1.67547e-01
-1.70200e+02 6.81282e+00 -1.67494e-01
-1.70190e+02 6.81449e+00 -1.67440e-01
-1.70180e+02 6.81616e+00 -1.67386e-01
-1.70170e+02 6.81784e+00 -1.67333e-01
-1.70160e+02 6.81951e+00 -1.67279e-01
-1.70150e+02 6.82118e+00 -1.67224e-01
-1.70140e+02 6.82285e+00 -1.67170e-01
-1.70130e+02 6.82453e+00 -1.67115e-01
-1.70120e+02 6.82620e+00 -1.67060e-01
-1.70110e+02 6.82787e+00 -1.67005e-01
-1.70100e+02 6.82954e+00 -1.66950e-01
-1.70090e+02 6.83121e+00 -1.66894e-01
-1.70080e+02 6.83288e+00 -1.66839e-01
-1.70070e+02 6.83454e+00 -1.66783e-01
-1.70060e+02 6.83621e+00 -1.66726e-01
-1.70050e+02 6.83788e+00 -1.66670e-01
-1.70040e+02 6.83954e+00 -1.66613e-01
-1.70030e+02 6.84121e+00 -1.66557e-01
-1.70020e+02 6.84288e+00 -1.66500e-01
-1.70010e+02 6.84454e+00 -1.66442e-01
-1.70000e+02 6.84620e+00 -1.66385e-01
-1.69990e+02 6.84787e+00 -1.66327e-01
-1.69980e+02 6.84953e+00 -1.66269e-01
-1.69970e+02 6.85119e+00 -1.66211e-01
-1.69960e+02 6.85286e+00 -1.66153e-01
-1.69950e+02 6.85452e+00 -1.66095e-01
-1.69940e+02 6.85618e+00 -1.66036e-01
-1.69930e+02 6.85784e+00 -1.65977e-01
-1.69920e+02 6.85950e+00 -1.65918e-01
-1.69910e+02 6.86116e+00 -1.65859e-01
-1.69900e+02 6.86281e+00 -1.65799e-01
-1.69890e+02 6.86447e+00 -1.65739e-01
-1.69880e+02 6.86613e+00 -1.65679e-01
-1.69870e+02 6.86778e+00 -1.65619e-01
-1.69860e+02 6.86944e+00 -1.65559e-01
-1.69850e+02 6.87110e+00 -1.65498e-01
-1.69840e+02 6.87275e+00 -1.65437e-01
-1.69830e+02 6.87440e+00 -1.65376e-01
-1.69820e+02 6.87606e+00 -1.65315e-01
-1.69810e+02 6.87771e+00 -1.65254e-01
-1.69800e+02 6.87936e+00 -1.65192e-01
-1.69790e+02 6.88101e+00 -1.65130e-01
-1.69780e+02 6.88267e+00 -1.65068e-01
-1.69770e+02 6.88432e+00 -1.65006e-01
-1.69760e+02 6.88597e+00 -1.64943e-01
-1.69750e+02 6.88762e+00 -1.64880e-01
-1.69740e+02 6.88926e+00 -1.64818e-01
-1.69730e+02 6.89091e+00 -1.64754e-01
-1.69720e+02 6.89256e+00 -1.64691e-01
-1.69710e+02 6.89421e+00 -1.64628e-01
-1.69700e+02 6.89585e+00 -1.64564e-01
-1.69690e+02 6.89750e+00 -1.64500e-01
-1.69680e+02 6.89914e+00 -1.64436e-01
-1.69670e+02 6.90079e+00 -1.64371e-01
-1.69660e+02 6.90243e+00 -1.64307e-01
-1.69650e+02 6.90407e+00 -1.64242e-01
-1.69640e+02 6.90571e+00 -1.64177e-01
-1.69630e+02 6.90736e+00 -1.64111e-01
-1.69620e+02 6.90900e+00 -1.64046e-01
-1.69610e+02 6.91064e+00 -1.63980e-01
-1.69600e+02 6.91228e+00 -1.63914e-01
-1.69590e+02 6.91391e+00 -1.63848e-01
-1.69580e+02 6.91555e+00 -1.63782e-01
-1.69570e+02 6.91719e+00 -1.63716e-01
-1.69560e+02 6.91883e+00 -1.63649e-01
-1.69550e+02 6.92046e+00 -1.63582e-01
-1.69540e+02 6.92210e+00 -1.63515e-01
-1.69530e+02 6.92373e+00 -1.63447e-01
-1.69520e+02 6.92537e+00 -1.63380e-01
-1.69510e+02 6.92700e+00 -1.63312e-01
-1.69500e+02 6.92863e+00 -1.63244e-01
-1.69490e+02 6.93027e+00 -1.63176e-01
-1.69480e+02 6.93190e+00 -1.63108e-01
-1.69470e+02 6.93353e+00 -1.63039e-01
-1.69460e+02 6.93516e+00 -1.62970e-01
-1.69450e+02 6.93679e+00 -1.62901e-01
-1.69440e+02 6.93842e+00 -1.62832e-01
-1.69430e+02 6.94004e+00 -1.62762e-01
-1.69420e+02 6.94167e+00 -1.62693e-01
-1.69410e+02 6.94330e+00 -1.62623e-01
-1.69400e+02 6.94492e+00 -1.62553e-01
-1.69390e+02 6.94655e+00 -1.62482e-01
-1.69380e+02 6.94817e+00 -1.62412e-01
-1.69370e+02 6.94980e+00 -1.62341e-01
-1.69360e+02 6.95142e+00 -1.62270e-01
-1.69350e+02 6.95304e+00 -1.62199e-01
-1.69340e+02 6.95466e+00 -1.62128e-01
-1.69330e+02 6.95628e+00 -1.62056e-01
-1.69320e+02 6.95791e+00 -1.61984e-01
-1.69310e+02 6.95952e+00 -1.61912e-01
-1.69300e+02 6.96114e+00 -1.61840e-01
-1.69290e+02 6.96276e+00 -1.61768e-01
-1.69280e+02 6.96438e+00 -1.61695e-01
-1.69270e+02 6.96600e+00 -1.61622e-01
-1.69260e+02 6.96761e+00 -1.61549e-01
-1.69250e+02 6.96923e+00 -1.61476e-01
-1.69240e+02 6.97084e+00 -1.61402e-01
-1.69230e+02 6.97245e+00 -1.61329e-01
-1.69220e+02 6.97407e+00 -1.61255e-01
-1.69210e+02 6.97568e+00 -1.61181e-01
-1.69200e+02 6.97729e+00 -1.61106e-01
-1.69190e+02 6.97890e+00 -1.61032e-01
-1.69180e+02 6.98051e+00 -1.60958e-01
-1.69170e+02 6.98212e+00 -1.60884e-01
-1.69160e+02 6.98373e+00 -1.60810e-01
-1.69150e+02 6.98534e+00 -1.60736e-01
-1.69140e+02 6.98694e+00 -1.60662e-01
-1.69130e+02 6.98855e+00 -1.60589e-01
-1.69120e+02 6.99016e+00 -1.60515e-01
-1.69110e+02 6.99176e+00 -1.60442e-01
-1.69100e+02 6.99336e+00 -1.60369e-01
-1.69090e+02 6.99497e+00 -1.60296e-01
-1.69080e+02 6.99657e+00 -1.60223e-01
-1.69070e+02 6.99817e+00 -1.60150e-01
-1.69060e+02 6.99977e+00 -1.60078e-01
-1.69050e+02 7.00137e+00 -1.60005e-01
-1.69040e+02 7.00297e+00 -1.59933e-01
-1.69030e+02 7.00457e+00 -1.59861e-01
-1.69020e+02 7.00617e+00 -1.59789e-01
-1.69010e+02 7.00777e+00 -1.59717e-01
-1.69000e+02 7.00937e+00 -1.59645e-01
-1.68990e+02 7.01096e+00 -1.59574e-01
-1.68980e+02 7.01256e+00 -1.59502e-01
-1.68970e+02 7.01415e+00 -1.59431e-01
-1.68960e+02 7.01575e+00 -1.59360e-01
-1.68950e+02 7.01734e+00 -1.59289e-01
-1.68940e+02 7.01893e+00 -1.59218e-01
-1.68930e+02 7.02052e+00 -1.59147e-01
-1.68920e+02 7.02211e+00 -1.59076e-01
-1.68910e+02 7.02370e+00 -1.59006e-01
-1.68900e+02 7.02529e+00 -1.58935e-01
-1.68890e+02 7.02688e+00 -1.58865e-01
-1.68880e+02 7.02847e+00 -1.58795e-01
-1.68870e+02 7.03006e+00 -1.58725e-01
-1.68860e+02 7.03165e+00 -1.58655e-01
-1.68850e+02 7.03323e+00 -1.58586e-01
-1.68840e+02 7.03482e+00 -1.58516e-01
-1.68830e+02 7.03640e+00 -1.58447e-01
-1.68820e+02 7.03799e+00 -1.58377e-01
-1.68810e+02 7.03957e+00 -1.58308e-01
-1.68800e+02 7.04115e+00 -1.58239e-01
-1.68790e+02 7.04273e+00 -1.58170e-01
-1.68780e+02 7.04432e+00 -1.58102e-01
-1.68770e+02 7.04590e+00 -1.58033e-01
-1.68760e+02 7.04748e+00 -1.57964e-01
-1.68750e+02 7.04906e+00 -1.57896e-01
-1.68740e+02 7.05063e+00 -1.57828e-01
-1.68730e+02 7.05221e+00 -1.57760e-01
-1.68720e+02 7.05379e+00 -1.57692e-01
-1.68710e+02 7.05537e+00 -1.57624e-01
-1.68700e+02 7.05694e+00 -1.57557e-01
-1.68690e+02 7.05852e+00 -1.57489e-01
-1.68680e+02 7.06009e+00 -1.57422e-01
-1.68670e+02 7.06167e+00 -1.57355e-01
-1.68660e+02 7.06324e+00 -1.57287e-01
-1.68650e+02 7.06481e+00 -1.57220e-01
-1.68640e+02 7.06638e+00 -1.57154e-01
-1.68630e+02 7.06795e+00 -1.57087e-01
-1.68620e+02 7.06953e+00 -1.57020e-01
-1.68610e+02 7.07110e+00 -1.56954e-01
-1.68600e+02 7.07266e+00 -1.56888e-01
-1.68590e+02 7.07423e+00 -1.56822e-01
-1.68580e+02 7.07580e+00 -1.56756e-01
-1.68570e+02 7.07737e+00 -1.56690e-01
-1.68560e+02 7.07893e+00 -1.56624e-01
-1.68550e+02 7.08050e+00 -1.56558e-01
-1.68540e+02 7.08207e+00 -1.56493e-01
-1.68530e+02 7.08363e+00 -1.56428e-01
-1.68520e+02 7.08519e+00 -1.56363e-01
-1.68510e+02 7.08676e+00 -1.56298e-01
-1.68500e+02 7.08832e+00 -1.56233e-01
-1.68490e+02 7.08988e+00 -1.56168e-01
-1.68480e+02 7.09144e+00 -1.56103e-01
-1.68470e+02 7.09300e+00 -1.56039e-01
-1.68460e+02 7.09456e+00 -1.55974e-01
-1.68450e+02 7.09612e+00 -1.55910e-01
-1.68440e+02 7.09768e+00 -1.55846e-01
-1.68430e+02 7.09924e+00 -1.55782e-01
-1.68420e+02 7.10080e+00 -1.55718e-01
-1.68410e+02 7.10236e+00 -1.55655e-01
-1.68400e+02 7.10391e+00 -1.55591e-01
-1.68390e+02 7.10547e+00 -1.55528e-01
-1.68380e+02 7.10702e+00 -1.55465e-01
-1.68370e+02 7.10858e+00 -1.55401e-01
-1.68360e+02 7.11013e+00 -1.55338e-01
-1.68350e+02 7.11168e+00 -1.55276e-01
-1.68340e+02 7.11324e+00 -1.55213e-01
-1.68330e+02 7.11479e+00 -1.55150e-01
-1.68320e+02 7.11634e+00 -1.55088e-01
-1.68310e+02 7.11789e+00 -1.55026e-01
-1.68300e+02 7.11944e+00 -1.54963e-01
-1.68290e+02 7.12099e+00 -1.54901e-01
-1.68280e+02 7.12254e+00 -1.54840e-01
-1.68270e+02 7.12409e+00 -1.54778e-01
-1.68260e+02 7.12563e+00 -1.54716e-01
-1.68250e+02 7.12718e+00 -1.54655e-01
-1.68240e+02 7.12873e+00 -1.54593e-01
-1.68230e+02 7.13027e+00 -1.54532e-01
-1.68220e+02 7.13182e+00 -1.54471e-01
-1.68210e+02 7.13336e+00 -1.54410e-01
-1.68200e+02 7.13490e+00 -1.54349e-01
-1.68190e+02 7.13645e+00 -1.54289e-01
-1.68180e+02 7.13799e+00 -1.54228e-01
-1.68170e+02 7.13953e+00 -1.54168e-01
-1.68160e+02 7.14107e+00 -1.54108e-01
-1.68150e+02 7.14261e+00 -1.54048e-01
-1.68140e+02 7.14415e+00 -1.53988e-01
-1.68130e+02 7.14569e+00 -1.53928e-01
-1.68120e+02 7.14723e+00 -1.53868e-01
-1.68110e+02 7.14877e+00 -1.53809e-01
-1.68100e+02 7.15031e+00 -1.53749e-01
-1.68090e+02 7.15185e+00 -1.53690e-01
-1.68080e+02 7.15338e+00 -1.53631e-01
-1.68070e+02 7.15492e+00 -1.53572e-01
-1.68060e+02 7.15645e+00 -1.53513e-01
-1.68050e+02 7.15799e+00 -1.53454e-01
-1.68040e+02 7.15952e+00 -1.53396e-01
-1.68030e+02 7.16106e+00 -1.53337e-01
-1.68020e+02 7.16259e+00 -1.53279e-01
-1.68010e+02 7.16412e+00 -1.53221e-01
-1.68000e+02 7.16565e+00 -1.53163e-01
-1.67990e+02 7.16719e+00 -1.53105e-01
-1.67980e+02 7.16872e+00 -1.53047e-01
-1.67970e+02 7.17025e+00 -1.52989e-01
-1.67960e+02 7.17178e+00 -1.52932e-01
-1.67950e+02 7.17331e+00 -1.52874e-01
-1.67940e+02 7.17483e+00 -1.52817e-01
-1.67930e+02 7.17636e+00 -1.52760e-01
-1.67920e+02 7.17789e+00 -1.52703e-01
-1.67910e+02 7.17942e+00 -1.52646e-01
-1.67900e+02 7.18094e+00 -1.52590e-01
-1.67890e+02 7.18247e+00 -1.52533e-01
-1.67880e+02 7.18399e+00 -1.52477e-01
-1.67870e+02 7.18552e+00 -1.52420e-01
-1.67860e+02 7.18704e+00 -1.52364e-01
-1.67850e+02 7.18856e+00 -1.52308e-01
-1.67840e+02 7.19009e+00 -1.52253e-01
-1.67830e+02 7.19161e+00 -1.52197e-01
-1.67820e+02 7.19313e+00 -1.52141e-01
-1.67810e+02 7.19465e+00 -1.52086e-01
-1.67800e+02 7.19617e+00 -1.52030e-01
-1.67790e+02 7.19769e+00 -1.51975e-01
-1.67780e+02 7.19921e+00 -1.51920e-01
-1.67770e+02 7.20073e+00 -1.51865e-01
-1.67760e+02 7.20225e+00 -1.51811e-01
-1.67750e+02 7.20377e+00 -1.51756e-01
-1.67740e+02 7.20529e+00 -1.51702e-01
-1.67730e+02 7.20680e+00 -1.51647e-01
-1.67720e+02 7.20832e+00 -1.51593e-01
-1.67710e+02 7.20983e+00 -1.51539e-01
-1.67700e+02 7.21135e+00 -1.51485e-01
-1.67690e+02 7.21286e+00 -1.51431e-01
-1.67680e+02 7.21438e+00 -1.51378e-01
-1.67670e+02 7.21589e+00 -1.51324e-01
-1.67660e+02 7.21740e+00 -1.51271e-01
-1.67650e+02 7.21892e+00 -1.51217e-01
-1.67640e+02 7.22043e+00 -1.51164e-01
-1.67630e+02 7.22194e+00 -1.51111e-01
-1.67620e+02 7.22345e+00 -1.51059e-01
-1.67610e+02 7.22496e+00 -1.51006e-01
-1.67600e+02 7.22647e+00 -1.50953e-01
-1.67590e+02 7.22798e+00 -1.50901e-01
-1.67580e+02 7.22949e+00 -1.50849e-01
-1.67570e+02 7.23100e+00 -1.50796e-01
-1.67560e+02 7.23250e+00 -1.50744e-01
-1.67550e+02 7.23401e+00 -1.50692e-01
-1.67540e+02 7.23552e+00 -1.50641e-01
-1.67530e+02 7.23702e+00 -1.50589e-01
-1.67520e+02 7.23853e+00 -1.50538e-01
-1.67510e+02 7.24004e+00 -1.50486e-01
-1.67500e+02 7.24154e+00 -1.50435e-01
-1.67490e+02 7.24304e+00 -1.50384e-01
-1.67480e+02 7.24455e+00 -1.50333e-01
-1.67470e+02 7.24605e+00 -1.50282e-01
-1.67460e+02 7.24755e+00 -1.50232e-01
-1.67450e+02 7.24906e+00 -1.50181e-01
-1.67440e+02 7.25056e+00 -1.50131e-01
-1.67430e+02 7.25206e+00 -1.50081e-01
-1.67420e+02 7.25356e+00 -1.50031e-01
-1.67410e+02 7.25506e+00 -1.49981e-01
-1.67400e+02 7.25656e+00 -1.49931e-01
-1.67390e+02 7.25806e+00 -1.49881e-01
-1.67380e+02 7.25956e+00 -1.49832e-01
-1.67370e+02 7.26105e+00 -1.49782e-01
-1.67360e+02 7.26255e+00 -1.49733e-01
-1.67350e+02 7.26405e+00 -1.49684e-01
-1.67340e+02 7.26555e+00 -1.49635e-01
-1.67330e+02 7.26704e+00 -1.49586e-01
-1.67320e+02 7.26854e+00 -1.49537e-01
-1.67310e+02 7.27003e+00 -1.49489e-01
-1.67300e+02 7.27153e+00 -1.49440e-01
-1.67290e+02 7.27302e+00 -1.49392e-01
-1.67280e+02 7.27451e+00 -1.49344e-01
-1.67270e+02 7.27601e+00 -1.49296e-01
-1.67260e+02 7.27750e+00 -1.49248e-01
-1.67250e+02 7.27899e+00 -1.49200e-01
-1.67240e+02 7.28048e+00 -1.49152e-01
-1.67230e+02 7.28198e+00 -1.49105e-01
-1.67220e+02 7.28347e+00 -1.49058e-01
-1.67210e+02 7.28496e+00 -1.49010e-01
-1.67200e+02 7.28645e+00 -1.48963e-01
-1.67190e+02 7.28794e+00 -1.48916e-01
-1.67180e+02 7.28943e+00 -1.48869e-01
-1.67170e+02 7.29091e+00 -1.48823e-01
-1.67160e+02 7.29240e+00 -1.48776e-01
-1.67150e+02 7.29389e+00 -1.48730e-01
-1.67140e+02 7.29538e+00 -1.48684e-01
-1.67130e+02 7.29686e+00 -1.48638e-01
-1.67120e+02 7.29835e+00 -1.48592e-01
-1.67110e+02 7.29983e+00 -1.48546e-01
-1.67100e+02 7.30132e+00 -1.48500e-01
-1.67090e+02 7.30280e+00 -1.48454e-01
-1.67080e+02 7.30429e+00 -1.48409e-01
-1.67070e+02 7.30577e+00 -1.48364e-01
-1.67060e+02 7.30726e+00 -1.48319e-01
-1.67050e+02 7.30874e+00 -1.48273e-01
-1.67040e+02 7.31022e+00 -1.48229e-01
-1.67030e+02 7.31170e+00 -1.48184e-01
-1.67020e+02 7.31319e+00 -1.48139e-01
-1.67010e+02 7.31467e+00 -1.48095e-01
-1.67000e+02 7.31615e+00 -1.48050e-01
-1.66990e+02 7.31763e+00 -1.48006e-01
-1.66980e+02 7.31911e+00 -1.47962e-01
-1.66970e+02 7.32059e+00 -1.47918e-01
-1.66960e+02 7.32207e+00 -1.47874e-01
-1.66950e+02 7.32354e+00 -1.47831e-01
-1.66940e+02 7.32502e+00 -1.47787e-01
-1.66930e+02 7.32650e+00 -1.47744e-01
-1.66920e+02 7.32798e+00 -1.47701e-01
-1.66910e+02 7.32945e+00 -1.47658e-01
-1.66900e+02 7.33093e+00 -1.47615e-01
-1.66890e+02 7.33241e+00 -1.47572e-01
-1.66880e+02 7.33388e+00 -1.47529e-01
-1.66870e+02 7.33536e+00 -1.47487e-01
-1.66860e+02 7.33683e+00 -1.47444e-01
-1.66850e+02 7.33831e+00 -1.47402e-01
-1.66840e+02 7.33978e+00 -1.47360e-01
-1.66830e+02 7.34125e+00 -1.47318e-01
-1.66820e+02 7.34273e+00 -1.47276e-01
-1.66810e+02 7.34420e+00 -1.47234e-01
-1.66800e+02 7.34567e+00 -1.47192e-01
-1.66790e+02 7.34714e+00 -1.47151e-01
-1.66780e+02 7.34861e+00 -1.47110e-01
-1.66770e+02 7.35008e+00 -1.47069e-01
-1.66760e+02 7.35155e+00 -1.47027e-01
-1.66750e+02 7.35303e+00 -1.46987e-01
-1.66740e+02 7.35449e+00 -1.46946e-01
-1.66730e+02 7.35596e+00 -1.46905e-01
-1.66720e+02 7.35743e+00 -1.46865e-01
-1.66710e+02 7.35890e+00 -1.46824e-01
-1.66700e+02 7.36037e+00 -1.46784e-01
-1.66690e+02 7.36184e+00 -1.46744e-01
-1.66680e+02 7.36330e+00 -1.46704e-01
-1.66670e+02 7.36477e+00 -1.46664e-01
-1.66660e+02 7.36624e+00 -1.46625e-01
-1.66650e+02 7.36770e+00 -1.46585e-01
-1.66640e+02 7.36917e+00 -1.46546e-01
-1.66630e+02 7.37063e+00 -1.46506e-01
-1.66620e+02 7.37210e+00 -1.46467e-01
-1.66610e+02 7.37356e+00 -1.46428e-01
-1.66600e+02 7.37503e+00 -1.46389e-01
-1.66590e+02 7.37649e+00 -1.46351e-01
-1.66580e+02 7.37795e+00 -1.46312e-01
-1.66570e+02 7.37942e+00 -1.46274e-01
-1.66560e+02 7.38088e+00 -1.46235e-01
-1.66550e+02 7.38234e+00 -1.46197e-01
-1.66540e+02 7.38380e+00 -1.46159e-01
-1.66530e+02 7.38527e+00 -1.46121e-01
-1.66520e+02 7.38673e+00 -1.46083e-01
-1.66510e+02 7.38819e+00 -1.46046e-01
-1.66500e+02 7.38965e+00 -1.46008e-01
-1.66490e+02 7.39111e+00 -1.45971e-01
-1.66480e+02 7.39257e+00 -1.45934e-01
-1.66470e+02 7.39403e+00 -1.45897e-01
-1.66460e+02 7.39548e+00 -1.45860e-01
-1.66450e+02 7.39694e+00 -1.45823e-01
-1.66440e+02 7.39840e+00 -1.45786e-01
-1.66430e+02 7.39986e+00 -1.45750e-01
-1.66420e+02 7.40132e+00 -1.45713e-01
-1.66410e+02 7.40277e+00 -1.45677e-01
-1.66400e+02 7.40423e+00 -1.45641e-01
-1.66390e+02 7.40569e+00 -1.45605e-01
-1.66380e+02 7.40714e+00 -1.45569e-01
-1.66370e+02 7.40860e+00 -1.45534e-01
-1.66360e+02 7.41005e+00 -1.45498e-01
-1.66350e+02 7.41151e+00 -1.45463e-01
-1.66340e+02 7.41296e+00 -1.45427e-01
-1.66330e+02 7.41442e+00 -1.45392e-01
-1.66320e+02 7.41587e+00 -1.45357e-01
-1.66310e+02 7.41732e+00 -1.45322e-01
-1.66300e+02 7.41878e+00 -1.45287e-01
-1.66290e+02 7.42023e+00 -1.45253e-01
-1.66280e+02 7.42168e+00 -1.45218e-01
-1.66270e+02 7.42313e+00 -1.45184e-01
-1.66260e+02 7.42458e+00 -1.45150e-01
-1.66250e+02 7.42604e+00 -1.45116e-01
-1.66240e+02 7.42749e+00 -1.45082e-01
-1.66230e+02 7.42894e+00 -1.45048e-01
-1.66220e+02 7.43039e+00 -1.45014e-01
-1.66210e+02 7.43184e+00 -1.44981e-01
-1.66200e+02 7.43329e+00 -1.44948e-01
-1.66190e+02 7.43474e+00 -1.44914e-01
-1.66180e+02 7.43619e+00 -1.44881e-01
-1.66170e+02 7.43763e+00 -1.44848e-01
-1.66160e+02 7.43908e+00 -1.44815e-01
-1.66150e+02 7.44053e+00 -1.44783e-01
-1.66140e+02 7.44198e+00 -1.44750e-01
-1.66130e+02 7.44343e+00 -1.44718e-01
-1.66120e+02 7.44487e+00 -1.44686e-01
-1.66110e+02 7.44632e+00 -1.44653e-01
-1.66100e+02 7.44777e+00 -1.44621e-01
-1.66090e+02 7.44921e+00 -1.44590e-01
-1.66080e+02 7.45066e+00 -1.44558e-01
-1.66070e+02 7.45210e+00 -1.44526e-01
-1.66060e+02 7.45355e+00 -1.44495e-01
-1.66050e+02 7.45499e+00 -1.44463e-01
-1.66040e+02 7.45644e+00 -1.44432e-01
-1.66030e+02 7.45788e+00 -1.44401e-01
-1.66020e+02 7.45933e+00 -1.44370e-01
-1.66010e+02 7.46077e+00 -1.44340e-01
-1.66000e+02 7.46221e+00 -1.44309e-01
-1.65990e+02 7.46366e+00 -1.44278e-01
-1.65980e+02 7.46510e+00 -1.44248e-01
-1.65970e+02 7.46654e+00 -1.44218e-01
-1.65960e+02 7.46798e+00 -1.44188e-01
-1.65950e+02 7.46942e+00 -1.44158e-01
-1.65940e+02 7.47087e+00 -1.44128e-01
-1.65930e+02 7.47231e+00 -1.44098e-01
-1.65920e+02 7.47375e+00 -1.44069e-01
-1.65910e+02 7.47519e+00 -1.44039e-01
-1.65900e+02 7.47663e+00 -1.44010e-01
-1.65890e+02 7.47807e+00 -1.43981e-01
-1.65880e+02 7.47951e+00 -1.43952e-01
-1.65870e+02 7.48095e+00 -1.43923e-01
-1.65860e+02 7.48239e+00 -1.43895e-01
-1.65850e+02 7.48383e+00 -1.43866e-01
-1.65840e+02 7.48526e+00 -1.43837e-01
-1.65830e+02 7.48670e+00 -1.43809e-01
-1.65820e+02 7.48814e+00 -1.43781e-01
-1.65810e+02 7.48958e+00 -1.43753e-01
-1.65800e+02 7.49102e+00 -1.43725e-01
-1.65790e+02 7.49245e+00 -1.43697e-01
-1.65780e+02 7.49389e+00 -1.43670e-01
-1.65770e+02 7.49533e+00 -1.43642e-01
-1.65760e+02 7.49676e+00 -1.43615e-01
-1.65750e+02 7.49820e+00 -1.43588e-01
-1.65740e+02 7.49963e+00 -1.43561e-01
-1.65730e+02 7.50107e+00 -1.43534e-01
-1.65720e+02 7.50250e+00 -1.43507e-01
-1.65710e+02 7.50394e+00 -1.43480e-01
-1.65700e+02 7.50537e+00 -1.43454e-01
-1.65690e+02 7.50681e+00 -1.43427e-01
-1.65680e+02 7.50824e+00 -1.43401e-01
-1.65670e+02 7.50968e+00 -1.43375e-01
-1.65660e+02 7.51111e+00 -1.43349e-01
-1.65650e+02 7.51254e+00 -1.43323e-01
-1.65640e+02 7.51398e+00 -1.43298e-01
-1.65630e+02 7.51541e+00 -1.43272e-01
-1.65620e+02 7.51684e+00 -1.43247e-01
-1.65610e+02 7.51827e+00 -1.43221e-01
-1.65600e+02 7.51971e+00 -1.43196e-01
-1.65590e+02 7.52114e+00 -1.43171e-01
-1.65580e+02 7.52257e+00 -1.43146e-01
-1.65570e+02 7.52400e+00 -1.43122e-01
-1.65560e+02 7.52543e+00 -1.43097e-01
-1.65550e+02 7.52686e+00 -1.43072e-01
-1.65540e+02 7.52829e+00 -1.43048e-01
-1.65530e+02 7.52972e+00 -1.43024e-01
-1.65520e+02 7.53115e+00 -1.43000e-01
-1.65510e+02 7.53258e+00 -1.42976e-01
-1.65500e+02 7.53401e+00 -1.42952e-01
-1.65490e+02 7.53544e+00 -1.42929e-01
-1.65480e+02 7.53687e+00 -1.42905e-01
-1.65470e+02 7.53830e+00 -1.42882e-01
-1.65460e+02 7.53973e+00 -1.42858e-01
-1.65450e+02 7.54116e+00 -1.42835e-01
-1.65440e+02 7.54259e+00 -1.42812e-01
-1.65430e+02 7.54401e+00 -1.42790e-01
-1.65420e+02 7.54544e+00 -1.42767e-01
-1.65410e+02 7.54687e+00 -1.42744e-01
-1.65400e+02 7.54830e+00 -1.42722e-01
-1.65390e+02 7.54972e+00 -1.42700e-01
-1.65380e+02 7.55115e+00 -1.42678e-01
-1.65370e+02 7.55258e+00 -1.42656e-01
-1.65360e+02 7.55400e+00 -1.42634e-01
-1.65350e+02 7.55543e+00 -1.42612e-01
-1.65340e+02 7.55686e+00 -1.42590e-01
-1.65330e+02 7.55828e+00 -1.42569e-01
-1.65320e+02 7.55971e+00 -1.42548e-01
-1.65310e+02 7.56113e+00 -1.42526e-01
-1.65300e+02 7.56256e+00 -1.42505e-01
-1.65290e+02 7.56398e+00 -1.42485e-01
-1.65280e+02 7.56541e+00 -1.42464e-01
-1.65270e+02 7.56683e+00 -1.42443e-01
-1.65260e+02 7.56826e+00 -1.42423e-01
-1.65250e+02 7.56968e+00 -1.42402e-01
-1.65240e+02 7.57111e+00 -1.42382e-01
-1.65230e+02 7.57253e+00 -1.42362e-01
-1.65220e+02 7.57395e+00 -1.42342e-01
-1.65210e+02 7.57538e+00 -1.42322e-01
-1.65200e+02 7.57680e+00 -1.42303e-01
-1.65190e+02 7.57822e+00 -1.42283e-01
-1.65180e+02 7.57964e+00 -1.42264e-01
-1.65170e+02 7.58107e+00 -1.42244e-01
-1.65160e+02 7.58249e+00 -1.42225e-01
-1.65150e+02 7.58391e+00 -1.42206e-01
-1.65140e+02 7.58533e+00 -1.42188e-01
-1.65130e+02 7.58676e+00 -1.42169e-01
-1.65120e+02 7.58818e+00 -1.42150e-01
-1.65110e+02 7.58960e+00 -1.42132e-01
-1.65100e+02 7.59102e+00 -1.42114e-01
-1.65090e+02 7.59244e+00 -1.42095e-01
-1.65080e+02 7.59386e+00 -1.42077e-01
-1.65070e+02 7.59528e+00 -1.42059e-01
-1.65060e+02 7.59670e+00 -1.42042e-01
-1.65050e+02 7.59812e+00 -1.42024e-01
-1.65040e+02 7.59954e+00 -1.42007e-01
-1.65030e+02 7.60096e+00 -1.41989e-01
-1.65020e+02 7.60238e+00 -1.41972e-01
-1.65010e+02 7.60380e+00 -1.41955e-01
-1.65000e+02 7.60522e+00 -1.41938e-01
-1.64990e+02 7.60664e+00 -1.41921e-01
-1.64980e+02 7.60806e+00 -1.41905e-01
-1.64970e+02 7.60948e+00 -1.41888e-01
-1.64960e+02 7.61090e+00 -1.41872e-01
-1.64950e+02 7.61232e+00 -1.41856e-01
-1.64940e+02 7.61374e+00 -1.41839e-01
-1.64930e+02 7.61515e+00 -1.41823e-01
-1.64920e+02 7.61657e+00 -1.41808e-01
-1.64910e+02 7.61799e+00 -1.41792e-01
-1.64900e+02 7.61941e+00 -1.41776e-01
-1.64890e+02 7.62083e+00 -1.41761e-01
-1.64880e+02 7.62224e+00 -1.41746e-01
-1.64870e+02 7.62366e+00 -1.41731e-01
-1.64860e+02 7.62508e+00 -1.41716e-01
-1.64850e+02 7.62649e+00 -1.41701e-01
-1.64840e+02 7.62791e+00 -1.41686e-01
-1.64830e+02 7.62933e+00 -1.41671e-01
-1.64820e+02 7.63074e+00 -1.41657e-01
-1.64810e+02 7.63216e+00 -1.41643e-01
-1.64800e+02 7.63358e+00 -1.41628e-01
-1.64790e+02 7.63499e+00 -1.41614e-01
-1.64780e+02 7.63641e+00 -1.41600e-01
-1.64770e+02 7.63783e+00 -1.41587e-01
-1.64760e+02 7.63924e+00 -1.41573e-01
-1.64750e+02 7.64066e+00 -1.41560e-01
-1.64740e+02 7.64207e+00 -1.41546e-01
-1.64730e+02 7.64349e+00 -1.41533e-01
-1.64720e+02 7.64490e+00 -1.41520e-01
-1.64710e+02 7.64632e+00 -1.41507e-01
-1.64700e+02 7.64773e+00 -1.41494e-01
-1.64690e+02 7.64915e+00 -1.41481e-01
-1.64680e+02 7.65056e+00 -1.41469e-01
-1.64670e+02 7.65198e+00 -1.41457e-01
-1.64660e+02 7.65339e+00 -1.41444e-01
-1.64650e+02 7.65481e+00 -1.41432e-01
-1.64640e+02 7.65622e+00 -1.41420e-01
-1.64630e+02 7.65764e+00 -1.41408e-01
-1.64620e+02 7.65905e+00 -1.41397e-01
-1.64610e+02 7.66046e+00 -1.41385e-01
-1.64600e+02 7.66188e+00 -1.41374e-01
-1.64590e+02 7.66329e+00 -1.41362e-01
-1.64580e+02 7.66470e+00 -1.41351e-01
-1.64570e+02 7.66612e+00 -1.41340e-01
-1.64560e+02 7.66753e+00 -1.41329e-01
-1.64550e+02 7.66894e+00 -1.41318e-01
-1.64540e+02 7.67036e+00 -1.41308e-01
-1.64530e+02 7.67177e+00 -1.41297e-01
-1.64520e+02 7.67318e+00 -1.41287e-01
-1.64510e+02 7.67460e+00 -1.41277e-01
-1.64500e+02 7.67601e+00 -1.41267e-01
-1.64490e+02 7.67742e+00 -1.41257e-01
-1.64480e+02 7.67883e+00 -1.41247e-01
-1.64470e+02 7.68025e+00 -1.41237e-01
-1.64460e+02 7.68166e+00 -1.41228e-01
-1.64450e+02 7.68307e+00 -1.41218e-01
-1.64440e+02 7.68448e+00 -1.41209e-01
-1.64430e+02 7.68590e+00 -1.41200e-01
-1.64420e+02 7.68731e+00 -1.41191e-01
-1.64410e+02 7.68872e+00 -1.41182e-01
-1.64400e+02 7.69013e+00 -1.41173e-01
-1.64390e+02 7.69154e+00 -1.41165e-01
-1.64380e+02 7.69295e+00 -1.41157e-01
-1.64370e+02 7.69437e+00 -1.41148e-01
-1.64360e+02 7.69578e+00 -1.41140e-01
-1.64350e+02 7.69719e+00 -1.41132e-01
-1.64340e+02 7.69860e+00 -1.41124e-01
-1.64330e+02 7.70001e+00 -1.41116e-01
-1.64320e+02 7.70142e+00 -1.41109e-01
-1.64310e+02 7.70283e+00 -1.41101e-01
-1.64300e+02 7.70424e+00 -1.41094e-01
-1.64290e+02 7.70565e+00 -1.41087e-01
-1.64280e+02 7.70707e+00 -1.41080e-01
-1.64270e+02 7.70848e+00 -1.41073e-01
-1.64260e+02 7.70989e+00 -1.41066e-01
-1.64250e+02 7.71130e+00 -1.41059e-01
-1.64240e+02 7.71271e+00 -1.41053e-01
-1.64230e+02 7.71412e+00 -1.41047e-01
-1.64220e+02 7.71553e+00 -1.41040e-01
-1.64210e+02 7.71694e+00 -1.41034e-01
-1.64200e+02 7.71835e+00 -1.41028e-01
-1.64190e+02 7.71976e+00 -1.41022e-01
-1.64180e+02 7.72117e+00 -1.41017e-01
-1.64170e+02 7.72258e+00 -1.41011e-01
-1.64160e+02 7.72399e+00 -1.41006e-01
-1.64150e+02 7.72540e+00 -1.41001e-01
-1.64140e+02 7.72681e+00 -1.40995e-01
-1.64130e+02 7.72822e+00 -1.40990e-01
-1.64120e+02 7.72963e+00 -1.40986e-01
-1.64110e+02 7.73104e+00 -1.40981e-01
-1.64100e+02 7.73245e+00 -1.40976e-01
-1.64090e+02 7.73386e+00 -1.40972e-01
-1.64080e+02 7.73527e+00 -1.40967e-01
-1.64070e+02 7.73668e+00 -1.40963e-01
-1.64060e+02 7.73809e+00 -1.40959e-01
-1.64050e+02 7.73950e+00 -1.40955e-01
-1.64040e+02 7.74091e+00 -1.40952e-01
-1.64030e+02 7.74232e+00 -1.40948e-01
-1.64020e+02 7.74373e+00 -1.40944e-01
-1.64010e+02 7.74514e+00 -1.40941e-01
-1.64000e+02 7.74655e+00 -1.40938e-01
-1.63990e+02 7.74796e+00 -1.40935e-01
-1.63980e+02 7.74936e+00 -1.40932e-01
-1.63970e+02 7.75077e+00 -1.40929e-01
-1.63960e+02 7.75218e+00 -1.40926e-01
-1.63950e+02 7.75359e+00 -1.40924e-01
-1.63940e+02 7.75500e+00 -1.40921e-01
-1.63930e+02 7.75641e+00 -1.40919e-01
-1.63920e+02 7.75782e+00 -1.40917e-01
-1.63910e+02 7.75923e+00 -1.40915e-01
-1.63900e+02 7.76064e+00 -1.40913e-01
-1.63890e+02 7.76205e+00 -1.40912e-01
-1.63880e+02 7.76346e+00 -1.40910e-01
-1.63870e+02 7.76487e+00 -1.40909e-01
-1.63860e+02 7.76627e+00 -1.40907e-01
-1.63850e+02 7.76768e+00 -1.40906e-01
-1.63840e+02 7.76909e+00 -1.40905e-01
-1.63830e+02 7.77050e+00 -1.40904e-01
-1.63820e+02 7.77191e+00 -1.40903e-01
-1.63810e+02 7.77332e+00 -1.40903e-01
-1.63800e+02 7.77473e+00 -1.40902e-01
-1.63790e+02 7.77614e+00 -1.40902e-01
-1.63780e+02 7.77755e+00 -1.40902e-01
-1.63770e+02 7.77896e+00 -1.40902e-01
-1.63760e+02 7.78036e+00 -1.40902e-01
-1.63750e+02 7.78177e+00 -1.40902e-01
-1.63740e+02 7.78318e+00 -1.40902e-01
-1.63730e+02 7.78459e+00 -1.40903e-01
-1.63720e+02 7.78600e+00 -1.40903e-01
-1.63710e+02 7.78741e+00 -1.40904e-01
-1.63700e+02 7.78882e+00 -1.40905e-01
-1.63690e+02 7.79023e+00 -1.40906e-01
-1.63680e+02 7.79164e+00 -1.40907e-01
-1.63670e+02 7.79305e+00 -1.40909e-01
-1.63660e+02 7.79446e+00 -1.40910e-01
-1.63650e+02 7.79586e+00 -1.40912e-01
-1.63640e+02 7.79727e+00 -1.40913e-01
-1.63630e+02 7.79868e+00 -1.40915e-01
-1.63620e+02 7.80009e+00 -1.40917e-01
-1.63610e+02 7.80150e+00 -1.40919e-01
-1.63600e+02 7.80291e+00 -1.40922e-01
-1.63590e+02 7.80432e+00 -1.40924e-01
-1.63580e+02 7.80573e+00 -1.40927e-01
-1.63570e+02 7.80714e+00 -1.40929e-01
-1.63560e+02 7.80855e+00 -1.40932e-01
-1.63550e+02 7.80996e+00 -1.40935e-01
-1.63540e+02 7.81137e+00 -1.40938e-01
-1.63530e+02 7.81278e+00 -1.40941e-01
-1.63520e+02 7.81418e+00 -1.40945e-01
-1.63510e+02 7.81559e+00 -1.40948e-01
-1.63500e+02 7.81700e+00 -1.40952e-01
-1.63490e+02 7.81841e+00 -1.40956e-01
-1.63480e+02 7.81982e+00 -1.40959e-01
-1.63470e+02 7.82123e+00 -1.40964e-01
-1.63460e+02 7.82264e+00 -1.40968e-01
-1.63450e+02 7.82405e+00 -1.40972e-01
-1.63440e+02 7.82546e+00 -1.40976e-01
-1.63430e+02 7.82687e+00 -1.40981e-01
-1.63420e+02 7.82828e+00 -1.40986e-01
-1.63410e+02 7.82969e+00 -1.40991e-01
-1.63400e+02 7.83110e+00 -1.40996e-01
-1.63390e+02 7.83251e+00 -1.41001e-01
-1.63380e+02 7.83392e+00 -1.41006e-01
-1.63370e+02 7.83533e+00 -1.41012e-01
-1.63360e+02 7.83674e+00 -1.41017e-01
-1.63350e+02 7.83815e+00 -1.41023e-01
-1.63340e+02 7.83956e+00 -1.41029e-01
-1.63330e+02 7.84097e+00 -1.41035e-01
-1.63320e+02 7.84238e+00 -1.41041e-01
-1.63310e+02 7.84379e+00 -1.41047e-01
-1.63300e+02 7.84520e+00 -1.41053e-01
-1.63290e+02 7.84661e+00 -1.41060e-01
-1.63280e+02 7.84802e+00 -1.41066e-01
-1.63270e+02 7.84944e+00 -1.41073e-01
-1.63260e+02 7.85085e+00 -1.41080e-01
-1.63250e+02 7.85226e+00 -1.41087e-01
-1.63240e+02 7.85367e+00 -1.41094e-01
-1.63230e+02 7.85508e+00 -1.41102e-01
-1.63220e+02 7.85649e+00 -1.41109e-01
-1.63210e+02 7.85790e+00 -1.41117e-01
-1.63200e+02 7.85931e+00 -1.41125e-01
-1.63190e+02 7.86072e+00 -1.41132e-01
-1.63180e+02 7.86213e+00 -1.41141e-01
-1.63170e+02 7.86355e+00 -1.41149e-01
-1.63160e+02 7.86496e+00 -1.41157e-01
-1.63150e+02 7.86637e+00 -1.41165e-01
-1.63140e+02 7.86778e+00 -1.41174e-01
-1.63130e+02 7.86919e+00 -1.41183e-01
-1.63120e+02 7.87060e+00 -1.41192e-01
-1.63110e+02 7.87202e+00 -1.41201e-01
-1.63100e+02 7.87343e+00 -1.41210e-01
-1.63090e+02 7.87484e+00 -1.41219e-01
-1.63080e+02 7.87625e+00 -1.41228e-01
-1.63070e+02 7.87767e+00 -1.41238e-01
-1.63060e+02 7.87908e+00 -1.41247e-01
-1.63050e+02 7.88049e+00 -1.41257e-01
-1.63040e+02 7.88190e+00 -1.41267e-01
-1.63030e+02 7.88332e+00 -1.41277e-01
-1.63020e+02 7.88473e+00 -1.41288e-01
-1.63010e+02 7.88614e+00 -1.41298e-01
-1.63000e+02 7.88755e+00 -1.41308e-01
-1.62990e+02 7.88897e+00 -1.41319e-01
-1.62980e+02 7.89038e+00 -1.41330e-01
-1.62970e+02 7.89179e+00 -1.41341e-01
-1.62960e+02 7.89321e+00 -1.41352e-01
-1.62950e+02 7.89462e+00 -1.41363e-01
-1.62940e+02 7.89604e+00 -1.41374e-01
-1.62930e+02 7.89745e+00 -1.41386e-01
-1.62920e+02 7.89886e+00 -1.41397e-01
-1.62910e+02 7.90028e+00 -1.41409e-01
-1.62900e+02 7.90169e+00 -1.41421e-01
-1.62890e+02 7.90311e+00 -1.41433e-01
-1.62880e+02 7.90452e+00 -1.41445e-01
-1.62870e+02 7.90593e+00 -1.41457e-01
-1.62860e+02 7.90735e+00 -1.41470e-01
-1.62850e+02 7.90876e+00 -1.41482e-01
-1.62840e+02 7.91018e+00 -1.41495e-01
-1.62830e+02 7.91159e+00 -1.41508e-01
-1.62820e+02 7.91301e+00 -1.41521e-01
-1.62810e+02 7.91442e+00 -1.41534e-01
-1.62800e+02 7.91584e+00 -1.41547e-01
-1.62790e+02 7.91725e+00 -1.41560e-01
-1.62780e+02 7.91867e+00 -1.41574e-01
-1.62770e+02 7.92009e+00 -1.41587e-01
-1.62760e+02 7.92150e+00 -1.41601e-01
-1.62750e+02 7.92292e+00 -1.41615e-01
-1.62740e+02 7.92433e+00 -1.41629e-01
-1.62730e+02 7.92575e+00 -1.41643e-01
-1.62720e+02 7.92717e+00 -1.41658e-01
-1.62710e+02 7.92858e+00 -1.41672e-01
-1.62700e+02 7.93000e+00 -1.41687e-01
-1.62690e+02 7.93142e+00 -1.41702e-01
-1.62680e+02 7.93283e+00 -1.41716e-01
-1.62670e+02 7.93425e+00 -1.41731e-01
-1.62660e+02 7.93567e+00 -1.41747e-01
-1.62650e+02 7.93709e+00 -1.41762e-01
-1.62640e+02 7.93850e+00 -1.41777e-01
-1.62630e+02 7.93992e+00 -1.41793e-01
-1.62620e+02 7.94134e+00 -1.41809e-01
-1.62610e+02 7.94276e+00 -1.41824e-01
-1.62600e+02 7.94418e+00 -1.41840e-01
-1.62590e+02 7.94560e+00 -1.41856e-01
-1.62580e+02 7.94701e+00 -1.41873e-01
-1.62570e+02 7.94843e+00 -1.41889e-01
-1.62560e+02 7.94985e+00 -1.41906e-01
-1.62550e+02 7.95127e+00 -1.41922e-01
-1.62540e+02 7.95269e+00 -1.41939e-01
-1.62530e+02 7.95411e+00 -1.41956e-01
-1.62520e+02 7.95553e+00 -1.41973e-01
-1.62510e+02 7.95695e+00 -1.41990e-01
-1.62500e+02 7.95837e+00 -1.42008e-01
-1.62490e+02 7.95979e+00 -1.42025e-01
-1.62480e+02 7.96121e+00 -1.42043e-01
-1.62470e+02 7.96263e+00 -1.42060e-01
-1.62460e+02 7.96405e+00 -1.42078e-01
-1.62450e+02 7.96547e+00 -1.42096e-01
-1.62440e+02 7.96689e+00 -1.42115e-01
-1.62430e+02 7.96831e+00 -1.42133e-01
-1.62420e+02 7.96974e+00 -1.42151e-01
-1.62410e+02 7.97116e+00 -1.42170e-01
-1.62400e+02 7.97258e+00 -1.42189e-01
-1.62390e+02 7.97400e+00 -1.42207e-01
-1.62380e+02 7.97542e+00 -1.42226e-01
-1.62370e+02 7.97685e+00 -1.42245e-01
-1.62360e+02 7.97827e+00 -1.42265e-01
-1.62350e+02 7.97969e+00 -1.42284e-01
-1.62340e+02 7.98111e+00 -1.42304e-01
-1.62330e+02 7.98254e+00 -1.42323e-01
-1.62320e+02 7.98396e+00 -1.42343e-01
-1.62310e+02 7.98538e+00 -1.42363e-01
-1.62300e+02 7.98681e+00 -1.42383e-01
-1.62290e+02 7.98823e+00 -1.42403e-01
-1.62280e+02 7.98966e+00 -1.42424e-01
-1.62270e+02 7.99108e+00 -1.42444e-01
-1.62260e+02 7.99250e+00 -1.42465e-01
-1.62250e+02 7.99393e+00 -1.42486e-01
-1.62240e+02 7.99535e+00 -1.42507e-01
-1.62230e+02 7.99678e+00 -1.42528e-01
-1.62220e+02 7.99820e+00 -1.42549e-01
-1.62210e+02 7.99963e+00 -1.42570e-01
-1.62200e+02 8.00106e+00 -1.42592e-01
-1.62190e+02 8.00248e+00 -1.42613e-01
-1.62180e+02 8.00391e+00 -1.42635e-01
-1.62170e+02 8.00533e+00 -1.42657e-01
-1.62160e+02 8.00676e+00 -1.42679e-01
-1.62150e+02 8.00819e+00 -1.42701e-01
-1.62140e+02 8.00962e+00 -1.42723e-01
-1.62130e+02 8.01104e+00 -1.42746e-01
-1.62120e+02 8.01247e+00 -1.42768e-01
-1.62110e+02 8.01390e+00 -1.42791e-01
-1.62100e+02 8.01533e+00 -1.42814e-01
-1.62090e+02 8.01675e+00 -1.42837e-01
-1.62080e+02 8.01818e+00 -1.42860e-01
-1.62070e+02 8.01961e+00 -1.42883e-01
-1.62060e+02 8.02104e+00 -1.42906e-01
-1.62050e+02 8.02247e+00 -1.42930e-01
-1.62040e+02 8.02390e+00 -1.42953e-01
-1.62030e+02 8.02533e+00 -1.42977e-01
-1.62020e+02 8.02676e+00 -1.43001e-01
-1.62010e+02 8.02819e+00 -1.43025e-01
-1.62000e+02 8.02962e+00 -1.43049e-01
-1.61990e+02 8.03105e+00 -1.43074e-01
-1.61980e+02 8.03248e+00 -1.43098e-01
-1.61970e+02 8.03391e+00 -1.43122e-01
-1.61960e+02 8.03534e+00 -1.43146e-01
-1.61950e+02 8.03677e+00 -1.43171e-01
-1.61940e+02 8.03821e+00 -1.43195e-01
-1.61930e+02 8.03964e+00 -1.43219e-01
-1.61920e+02 8.04107e+00 -1.43243e-01
-1.61910e+02 8.04250e+00 -1.43268e-01
-1.61900e+02 8.04394e+00 -1.43292e-01
-1.61890e+02 8.04537e+00 -1.43316e-01
-1.61880e+02 8.04680e+00 -1.43340e-01
-1.61870e+02 8.04824e+00 -1.43364e-01
-1.61860e+02 8.04967e+00 -1.43389e-01
-1.61850e+02 8.05110e+00 -1.43413e-01
-1.61840e+02 8.05254e+00 -1.43437e-01
-1.61830e+02 8.05397e+00 -1.43461e-01
-1.61820e+02 8.05541e+00 -1.43485e-01
-1.61810e+02 8.05684e+00 -1.43509e-01
-1.61800e+02 8.05828e+00 -1.43534e-01
-1.61790e+02 8.05971e+00 -1.43558e-01
-1.61780e+02 8.06115e+00 -1.43582e-01
-1.61770e+02 8.06258e+00 -1.43606e-01
-1.61760e+02 8.06402e+00 -1.43630e-01
-1.61750e+02 8.06546e+00 -1.43654e-01
-1.61740e+02 8.06689e+00 -1.43678e-01
-1.61730e+02 8.06833e+00 -1.43702e-01
-1.61720e+02 8.06977e+00 -1.43727e-01
-1.61710e+02 8.07121e+00 -1.43751e-01
-1.61700e+02 8.07264e+00 -1.43775e-01
-1.61690e+02 8.07408e+00 -1.43799e-01
-1.61680e+02 8.07552e+00 -1.43823e-01
-1.61670e+02 8.07696e+00 -1.43847e-01
-1.61660e+02 8.07840e+00 -1.43871e-01
-1.61650e+02 8.07983e+00 -1.43895e-01
-1.61640e+02 8.08127e+00 -1.43919e-01
-1.61630e+02 8.08271e+00 -1.43943e-01
-1.61620e+02 8.08415e+00 -1.43967e-01
-1.61610e+02 8.08559e+00 -1.43991e-01
-1.61600e+02 8.08703e+00 -1.44015e-01
-1.61590e+02 8.08847e+00 -1.44039e-01
-1.61580e+02 8.08991e+00 -1.44063e-01
-1.61570e+02 8.09135e+00 -1.44087e-01
-1.61560e+02 8.09280e+00 -1.44111e-01
-1.61550e+02 8.09424e+00 -1.44135e-01
-1.61540e+02 8.09568e+00 -1.44159e-01
-1.61530e+02 8.09712e+00 -1.44183e-01
-1.61520e+02 8.09856e+00 -1.44207e-01
-1.61510e+02 8.10000e+00 -1.44231e-01
-1.61500e+02 8.10145e+00 -1.44255e-01
-1.61490e+02 8.10289e+00 -1.44279e-01
-1.61480e+02 8.10433e+00 -1.44303e-01
-1.61470e+02 8.10577e+00 -1.44327e-01
-1.61460e+02 8.10722e+00 -1.44351e-01
-1.61450e+02 8.10866e+00 -1.44375e-01
-1.61440e+02 8.11011e+00 -1.44399e-01
-1.61430e+02 8.11155e+00 -1.44423e-01
-1.61420e+02 8.11299e+00 -1.44447e-01
-1.61410e+02 8.11444e+00 -1.44471e-01
-1.61400e+02 8.11588e+00 -1.44495e-01
-1.61390e+02 8.11733e+00 -1.44519e-01
-1.61380e+02 8.11877e+00 -1.44543e-01
-1.61370e+02 8.12022e+00 -1.44567e-01
-1.61360e+02 8.12167e+00 -1.44590e-01
-1.61350e+02 8.12311e+00 -1.44614e-01
-1.61340e+02 8.12456e+00 -1.44638e-01
-1.61330e+02 8.12600e+00 -1.44662e-01
-1.61320e+02 8.12745e+00 -1.44686e-01
-1.61310e+02 8.12890e+00 -1.44710e-01
-1.61300e+02 8.13035e+00 -1.44734e-01
-1.61290e+02 8.13179e+00 -1.44758e-01
-1.61280e+02 8.13324e+00 -1.44781e-01
-1.61270e+02 8.13469e+00 -1.44805e-01
-1.61260e+02 8.13614e+00 -1.44829e-01
-1.61250e+02 8.13758e+00 -1.44853e-01
-1.61240e+02 8.13903e+00 -1.44877e-01
-1.61230e+02 8.14048e+00 -1.44901e-01
-1.61220e+02 8.14193e+00 -1.44924e-01
-1.61210e+02 8.14338e+00 -1.44948e-01
-1.61200e+02 8.14483e+00 -1.44972e-01
-1.61190e+02 8.14628e+00 -1.44996e-01
-1.61180e+02 8.14773e+00 -1.45020e-01
-1.61170e+02 8.14918e+00 -1.45043e-01
-1.61160e+02 8.15063e+00 -1.45067e-01
-1.61150e+02 8.15208e+00 -1.45091e-01
-1.61140e+02 8.15353e+00 -1.45115e-01
-1.61130e+02 8.15498e+00 -1.45139e-01
-1.61120e+02 8.15644e+00 -1.45162e-01
-1.61110e+02 8.15789e+00 -1.45186e-01
-1.61100e+02 8.15934e+00 -1.45210e-01
-1.61090e+02 8.16079e+00 -1.45234e-01
-1.61080e+02 8.16224e+00 -1.45257e-01
-1.61070e+02 8.16370e+00 -1.45281e-01
-1.61060e+02 8.16515e+00 -1.45305e-01
-1.61050e+02 8.16660e+00 -1.45328e-01
-1.61040e+02 8.16806e+00 -1.45352e-01
-1.61030e+02 8.16951e+00 -1.45376e-01
-1.61020e+02 8.17096e+00 -1.45400e-01
-1.61010e+02 8.17242e+00 -1.45423e-01
-1.61000e+02 8.17387e+00 -1.45447e-01
-1.60990e+02 8.17533e+00 -1.45471e-01
-1.60980e+02 8.17678e+00 -1.45494e-01
-1.60970e+02 8.17824e+00 -1.45518e-01
-1.60960e+02 8.17969e+00 -1.45542e-01
-1.60950e+02 8.18115e+00 -1.45565e-01
-1.60940e+02 8.18260e+00 -1.45589e-01
-1.60930e+02 8.18406e+00 -1.45613e-01
-1.60920e+02 8.18552e+00 -1.45636e-01
-1.60910e+02 8.18697e+00 -1.45660e-01
-1.60900e+02 8.18843e+00 -1.45683e-01
-1.60890e+02 8.18989e+00 -1.45707e-01
-1.60880e+02 8.19134e+00 -1.45731e-01
-1.60870e+02 8.19280e+00 -1.45754e-01
-1.60860e+02 8.19426e+00 -1.45778e-01
-1.60850e+02 8.19572e+00 -1.45802e-01
-1.60840e+02 8.19717e+00 -1.45825e-01
-1.60830e+02 8.19863e+00 -1.45849e-01
-1.60820e+02 8.20009e+00 -1.45872e-01
-1.60810e+02 8.20155e+00 -1.45896e-01
-1.60800e+02 8.20301e+00 -1.45919e-01
-1.60790e+02 8.20447e+00 -1.45943e-01
-1.60780e+02 8.20593e+00 -1.45967e-01
-1.60770e+02 8.20739e+00 -1.45990e-01
-1.60760e+02 8.20885e+00 -1.46014e-01
-1.60750e+02 8.21031e+00 -1.46037e-01
-1.60740e+02 8.21177e+00 -1.46061e-01
-1.60730e+02 8.21323e+00 -1.46084e-01
-1.60720e+02 8.21469e+00 -1.46108e-01
-1.60710e+02 8.21615e+00 -1.46131e-01
-1.60700e+02 8.21761e+00 -1.46155e-01
-1.60690e+02 8.21907e+00 -1.46178e-01
-1.60680e+02 8.22054e+00 -1.46202e-01
-1.60670e+02 8.22200e+00 -1.46225e-01
-1.60660e+02 8.22346e+00 -1.46249e-01
-1.60650e+02 8.22492e+00 -1.46272e-01
-1.60640e+02 8.22639e+00 -1.46296e-01
-1.60630e+02 8.22785e+00 -1.46319e-01
-1.60620e+02 8.22931e+00 -1.46343e-01
-1.60610e+02 8.23078e+00 -1.46366e-01
-1.60600e+02 8.23224e+00 -1.46390e-01
-1.60590e+02 8.23370e+00 -1.46413e-01
-1.60580e+02 8.23517e+00 -1.46437e-01
-1.60570e+02 8.23663e+00 -1.46460e-01
-1.60560e+02 8.23810e+00 -1.46483e-01
-1.60550e+02 8.23956e+00 -1.46507e-01
-1.60540e+02 8.24103e+00 -1.46530e-01
-1.60530e+02 8.24249e+00 -1.46554e-01
-1.60520e+02 8.24396e+00 -1.46577e-01
-1.60510e+02 8.24542e+00 -1.46601e-01
-1.60500e+02 8.24689e+00 -1.46624e-01
-1.60490e+02 8.24836e+00 -1.46647e-01
-1.60480e+02 8.24982e+00 -1.46671e-01
-1.60470e+02 8.25129e+00 -1.46694e-01
-1.60460e+02 8.25276e+00 -1.46717e-01
-1.60450e+02 8.25422e+00 -1.46741e-01
-1.60440e+02 8.25569e+00 -1.46764e-01
-1.60430e+02 8.25716e+00 -1.46788e-01
-1.60420e+02 8.25863e+00 -1.46811e-01
-1.60410e+02 8.26010e+00 -1.46834e-01
-1.60400e+02 8.26156e+00 -1.46858e-01
-1.60390e+02 8.26303e+00 -1.46881e-01
-1.60380e+02 8.26450e+00 -1.46904e-01
-1.60370e+02 8.26597e+00 -1.46928e-01
-1.60360e+02 8.26744e+00 -1.46951e-01
-1.60350e+02 8.26891e+00 -1.46974e-01
-1.60340e+02 8.27038e+00 -1.46997e-01
-1.60330e+02 8.27185e+00 -1.47021e-01
-1.60320e+02 8.27332e+00 -1.47044e-01
-1.60310e+02 8.27479e+00 -1.47067e-01
-1.60300e+02 8.27626e+00 -1.47091e-01
-1.60290e+02 8.27773e+00 -1.47114e-01
-1.60280e+02 8.27920e+00 -1.47137e-01
-1.60270e+02 8.28068e+00 -1.47160e-01
-1.60260e+02 8.28215e+00 -1.47184e-01
-1.60250e+02 8.28362e+00 -1.47207e-01
-1.60240e+02 8.28509e+00 -1.47230e-01
-1.60230e+02 8.28656e+00 -1.47253e-01
-1.60220e+02 8.28804e+00 -1.47277e-01
-1.60210e+02 8.28951e+00 -1.47300e-01
-1.60200e+02 8.29098e+00 -1.47323e-01
-1.60190e+02 8.29246e+00 -1.47346e-01
-1.60180e+02 8.29393e+00 -1.47370e-01
-1.60170e+02 8.29540e+00 -1.47393e-01
-1.60160e+02 8.29688e+00 -1.47416e-01
-1.60150e+02 8.29835e+00 -1.47439e-01
-1.60140e+02 8.29983e+00 -1.47462e-01
-1.60130e+02 8.30130e+00 -1.47486e-01
-1.60120e+02 8.30278e+00 -1.47509e-01
-1.60110e+02 8.30425e+00 -1.47532e-01
-1.60100e+02 8.30573e+00 -1.47555e-01
-1.60090e+02 8.30720e+00 -1.47578e-01
-1.60080e+02 8.30868e+00 -1.47601e-01
-1.60070e+02 8.31015e+00 -1.47625e-01
-1.60060e+02 8.31163e+00 -1.47648e-01
-1.60050e+02 8.31311e+00 -1.47671e-01
-1.60040e+02 8.31458e+00 -1.47694e-01
-1.60030e+02 8.31606e+00 -1.47717e-01
-1.60020e+02 8.31754e+00 -1.47740e-01
-1.60010e+02 8.31902e+00 -1.47763e-01
-1.60000e+02 8.32049e+00 -1.47786e-01
-1.59990e+02 8.32197e+00 -1.47810e-01
-1.59980e+02 8.32345e+00 -1.47833e-01
-1.59970e+02 8.32493e+00 -1.47856e-01
-1.59960e+02 8.32641e+00 -1.47879e-01
-1.59950e+02 8.32789e+00 -1.47902e-01
-1.59940e+02 8.32937e+00 -1.47925e-01
-1.59930e+02 8.33084e+00 -1.47948e-01
-1.59920e+02 8.33232e+00 -1.47971e-01
-1.59910e+02 8.33380e+00 -1.47994e-01
-1.59900e+02 8.33528e+00 -1.48017e-01
-1.59890e+02 8.33676e+00 -1.48040e-01
-1.59880e+02 8.33824e+00 -1.48063e-01
-1.59870e+02 8.33973e+00 -1.48086e-01
-1.59860e+02 8.34121e+00 -1.48109e-01
-1.59850e+02 8.34269e+00 -1.48132e-01
-1.59840e+02 8.34417e+00 -1.48155e-01
-1.59830e+02 8.34565e+00 -1.48178e-01
-1.59820e+02 8.34713e+00 -1.48201e-01
-1.59810e+02 8.34861e+00 -1.48224e-01
-1.59800e+02 8.35010e+00 -1.48247e-01
-1.59790e+02 8.35158e+00 -1.48270e-01
-1.59780e+02 8.35306e+00 -1.48293e-01
-1.59770e+02 8.35455e+00 -1.48316e-01
-1.59760e+02 8.35603e+00 -1.48339e-01
-1.59750e+02 8.35751e+00 -1.48362e-01
-1.59740e+02 8.35900e+00 -1.48385e-01
-1.59730e+02 8.36048e+00 -1.48408e-01
-1.59720e+02 8.36196e+00 -1.48431e-01
-1.59710e+02 8.36345e+00 -1.48454e-01
-1.59700e+02 8.36493e+00 -1.48477e-01
-1.59690e+02 8.36642e+00 -1.48500e-01
-1.59680e+02 8.36790e+00 -1.48523e-01
-1.59670e+02 8.36939e+00 -1.48546e-01
-1.59660e+02 8.37087e+00 -1.48569e-01
-1.59650e+02 8.37236e+00 -1.48592e-01
-1.59640e+02 8.37385e+00 -1.48614e-01
-1.59630e+02 8.37533e+00 -1.48637e-01
-1.59620e+02 8.37682e+00 -1.48660e-01
-1.59610e+02 8.37831e+00 -1.48683e-01
-1.59600e+02 8.37979e+00 -1.48706e-01
-1.59590e+02 8.38128e+00 -1.48729e-01
-1.59580e+02 8.38277e+00 -1.48752e-01
-1.59570e+02 8.38425e+00 -1.48775e-01
-1.59560e+02 8.38574e+00 -1.48797e-01
-1.59550e+02 8.38723e+00 -1.48820e-01
-1.59540e+02 8.38872e+00 -1.48843e-01
-1.59530e+02 8.39021e+00 -1.48866e-01
-1.59520e+02 8.39170e+00 -1.48889e-01
-1.59510e+02 8.39319e+00 -1.48912e-01
-1.59500e+02 8.39467e+00 -1.48934e-01
-1.59490e+02 8.39616e+00 -1.48957e-01
-1.59480e+02 8.39765e+00 -1.48980e-01
-1.59470e+02 8.39914e+00 -1.49003e-01
-1.59460e+02 8.40063e+00 -1.49026e-01
-1.59450e+02 8.40212e+00 -1.49048e-01
-1.59440e+02 8.40361e+00 -1.49071e-01
-1.59430e+02 8.40511e+00 -1.49094e-01
-1.59420e+02 8.40660e+00 -1.49117e-01
-1.59410e+02 8.40809e+00 -1.49140e-01
-1.59400e+02 8.40958e+00 -1.49162e-01
-1.59390e+02 8.41107e+00 -1.49185e-01
-1.59380e+02 8.41256e+00 -1.49208e-01
-1.59370e+02 8.41406e+00 -1.49231e-01
-1.59360e+02 8.41555e+00 -1.49253e-01
-1.59350e+02 8.41704e+00 -1.49276e-01
-1.59340e+02 8.41853e+00 -1.49299e-01
-1.59330e+02 8.42003e+00 -1.49321e-01
-1.59320e+02 8.42152e+00 -1.49344e-01
-1.59310e+02 8.42301e+00 -1.49367e-01
-1.59300e+02 8.42451e+00 -1.49390e-01
-1.59290e+02 8.42600e+00 -1.49412e-01
-1.59280e+02 8.42750e+00 -1.49435e-01
-1.59270e+02 8.42899e+00 -1.49458e-01
-1.59260e+02 8.43048e+00 -1.49480e-01
-1.59250e+02 8.43198e+00 -1.49503e-01
-1.59240e+02 8.43347e+00 -1.49526e-01
-1.59230e+02 8.43497e+00 -1.49548e-01
-1.59220e+02 8.43647e+00 -1.49571e-01
-1.59210e+02 8.43796e+00 -1.49594e-01
-1.59200e+02 8.43946e+00 -1.49616e-01
-1.59190e+02 8.44095e+00 -1.49639e-01
-1.59180e+02 8.44245e+00 -1.49662e-01
-1.59170e+02 8.44395e+00 -1.49684e-01
-1.59160e+02 8.44544e+00 -1.49707e-01
-1.59150e+02 8.44694e+00 -1.49729e-01
-1.59140e+02 8.44844e+00 -1.49752e-01
-1.59130e+02 8.44994e+00 -1.49775e-01
-1.59120e+02 8.45143e+00 -1.49797e-01
-1.59110e+02 8.45293e+00 -1.49820e-01
-1.59100e+02 8.45443e+00 -1.49842e-01
-1.59090e+02 8.45593e+00 -1.49865e-01
-1.59080e+02 8.45743e+00 -1.49888e-01
-1.59070e+02 8.45893e+00 -1.49910e-01
-1.59060e+02 8.46043e+00 -1.49933e-01
-1.59050e+02 8.46193e+00 -1.49955e-01
-1.59040e+02 8.46342e+00 -1.49978e-01
-1.59030e+02 8.46492e+00 -1.50000e-01
-1.59020e+02 8.46642e+00 -1.50023e-01
-1.59010e+02 8.46793e+00 -1.50045e-01
-1.59000e+02 8.46943e+00 -1.50068e-01
-1.58990e+02 8.47093e+00 -1.50091e-01
-1.58980e+02 8.47243e+00 -1.50113e-01
-1.58970e+02 8.47393e+00 -1.50136e-01
-1.58960e+02 8.47543e+00 -1.50158e-01
-1.58950e+02 8.47693e+00 -1.50181e-01
-1.58940e+02 8.47843e+00 -1.50203e-01
-1.58930e+02 8.47994e+00 -1.50226e-01
-1.58920e+02 8.48144e+00 -1.50248e-01
-1.58910e+02 8.48294e+00 -1.50271e-01
-1.58900e+02 8.48444e+00 -1.50293e-01
-1.58890e+02 8.48595e+00 -1.50315e-01
-1.58880e+02 8.48745e+00 -1.50338e-01
-1.58870e+02 8.48895e+00 -1.50360e-01
-1.58860e+02 8.49046e+00 -1.50383e-01
-1.58850e+02 8.49196e+00 -1.50405e-01
-1.58840e+02 8.49347e+00 -1.50428e-01
-1.58830e+02 8.49497e+00 -1.50450e-01
-1.58820e+02 8.49647e+00 -1.50473e-01
-1.58810e+02 8.49798e+00 -1.50495e-01
-1.58800e+02 8.49948e+00 -1.50517e-01
-1.58790e+02 8.50099e+00 -1.50540e-01
-1.58780e+02 8.50250e+00 -1.50562e-01
-1.58770e+02 8.50400e+00 -1.50585e-01
-1.58760e+02 8.50551e+00 -1.50607e-01
-1.58750e+02 8.50701e+00 -1.50629e-01
-1.58740e+02 8.50852e+00 -1.50652e-01
-1.58730e+02 8.51003e+00 -1.50674e-01
-1.58720e+02 8.51153e+00 -1.50696e-01
-1.58710e+02 8.51304e+00 -1.50719e-01
-1.58700e+02 8.51455e+00 -1.50741e-01
-1.58690e+02 8.51605e+00 -1.50764e-01
-1.58680e+02 8.51756e+00 -1.50786e-01
-1.58670e+02 8.51907e+00 -1.50808e-01
-1.58660e+02 8.52058e+00 -1.50831e-01
-1.58650e+02 8.52209e+00 -1.50853e-01
-1.58640e+02 8.52360e+00 -1.50875e-01
-1.58630e+02 8.52510e+00 -1.50898e-01
-1.58620e+02 8.52661e+00 -1.50920e-01
-1.58610e+02 8.52812e+00 -1.50942e-01
-1.58600e+02 8.52963e+00 -1.50964e-01
-1.58590e+02 8.53114e+00 -1.50987e-01
-1.58580e+02 8.53265e+00 -1.51009e-01
-1.58570e+02 8.53416e+00 -1.51031e-01
-1.58560e+02 8.53567e+00 -1.51054e-01
-1.58550e+02 8.53718e+00 -1.51076e-01
-1.58540e+02 8.53869e+00 -1.51098e-01
-1.58530e+02 8.54021e+00 -1.51120e-01
-1.58520e+02 8.54172e+00 -1.51143e-01
-1.58510e+02 8.54323e+00 -1.51165e-01
-1.58500e+02 8.54474e+00 -1.51187e-01
-1.58490e+02 8.54625e+00 -1.51209e-01
-1.58480e+02 8.54776e+00 -1.51232e-01
-1.58470e+02 8.54928e+00 -1.51254e-01
-1.58460e+02 8.55079e+00 -1.51276e-01
-1.58450e+02 8.55230e+00 -1.51298e-01
-1.58440e+02 8.55382e+00 -1.51320e-01
-1.58430e+02 8.55533e+00 -1.51343e-01
-1.58420e+02 8.55684e+00 -1.51365e-01
-1.58410e+02 8.55836e+00 -1.51387e-01
-1.58400e+02 8.55987e+00 -1.51409e-01
-1.58390e+02 8.56138e+00 -1.51431e-01
-1.58380e+02 8.56290e+00 -1.51453e-01
-1.58370e+02 8.56441e+00 -1.51476e-01
-1.58360e+02 8.56593e+00 -1.51498e-01
-1.58350e+02 8.56744e+00 -1.51520e-01
-1.58340e+02 8.56896e+00 -1.51542e-01
-1.58330e+02 8.57047e+00 -1.51564e-01
-1.58320e+02 8.57199e+00 -1.51586e-01
-1.58310e+02 8.57351e+00 -1.51609e-01
-1.58300e+02 8.57502e+00 -1.51631e-01
-1.58290e+02 8.57654e+00 -1.51653e-01
-1.58280e+02 8.57806e+00 -1.51675e-01
-1.58270e+02 8.57957e+00 -1.51697e-01
-1.58260e+02 8.58109e+00 -1.51719e-01
-1.58250e+02 8.58261e+00 -1.51741e-01
-1.58240e+02 8.58412e+00 -1.51763e-01
-1.58230e+02 8.58564e+00 -1.51785e-01
-1.58220e+02 8.58716e+00 -1.51807e-01
-1.58210e+02 8.58868e+00 -1.51829e-01
-1.58200e+02 8.59020e+00 -1.51852e-01
-1.58190e+02 8.59171e+00 -1.51874e-01
-1.58180e+02 8.59323e+00 -1.51896e-01
-1.58170e+02 8.59475e+00 -1.51918e-01
-1.58160e+02 8.59627e+00 -1.51940e-01
-1.58150e+02 8.59779e+00 -1.51962e-01
-1.58140e+02 8.59931e+00 -1.51984e-01
-1.58130e+02 8.60083e+00 -1.52006e-01
-1.58120e+02 8.60235e+00 -1.52028e-01
-1.58110e+02 8.60387e+00 -1.52050e-01
-1.58100e+02 8.60539e+00 -1.52072e-01
-1.58090e+02 8.60691e+00 -1.52094e-01
-1.58080e+02 8.60843e+00 -1.52116e-01
-1.58070e+02 8.60996e+00 -1.52138e-01
-1.58060e+02 8.61148e+00 -1.52160e-01
-1.58050e+02 8.61300e+00 -1.52182e-01
-1.58040e+02 8.61452e+00 -1.52204e-01
-1.58030e+02 8.61604e+00 -1.52226e-01
-1.58020e+02 8.61757e+00 -1.52248e-01
-1.58010e+02 8.61909e+00 -1.52270e-01
-1.58000e+02 8.62061e+00 -1.52292e-01
-1.57990e+02 8.62213e+00 -1.52314e-01
-1.57980e+02 8.62366e+00 -1.52336e-01
-1.57970e+02 8.62518e+00 -1.52357e-01
-1.57960e+02 8.62670e+00 -1.52379e-01
-1.57950e+02 8.62823e+00 -1.52401e-01
-1.57940e+02 8.62975e+00 -1.52423e-01
-1.57930e+02 8.63128e+00 -1.52445e-01
-1.57920e+02 8.63280e+00 -1.52467e-01
-1.57910e+02 8.63433e+00 -1.52489e-01
-1.57900e+02 8.63585e+00 -1.52511e-01
-1.57890e+02 8.63738e+00 -1.52533e-01
-1.57880e+02 8.63890e+00 -1.52555e-01
-1.57870e+02 8.64043e+00 -1.52576e-01
-1.57860e+02 8.64195e+00 -1.52598e-01
-1.57850e+02 8.64348e+00 -1.52620e-01
-1.57840e+02 8.64501e+00 -1.52642e-01
-1.57830e+02 8.64653e+00 -1.52664e-01
-1.57820e+02 8.64806e+00 -1.52686e-01
-1.57810e+02 8.64959e+00 -1.52708e-01
-1.57800e+02 8.65111e+00 -1.52729e-01
-1.57790e+02 8.65264e+00 -1.52751e-01
-1.57780e+02 8.65417e+00 -1.52773e-01
-1.57770e+02 8.65570e+00 -1.52795e-01
-1.57760e+02 8.65722e+00 -1.52817e-01
-1.57750e+02 8.65875e+00 -1.52839e-01
-1.57740e+02 8.66028e+00 -1.52860e-01
-1.57730e+02 8.66181e+00 -1.52882e-01
-1.57720e+02 8.66334e+00 -1.52904e-01
-1.57710e+02 8.66487e+00 -1.52926e-01
-1.57700e+02 8.66640e+00 -1.52947e-01
-1.57690e+02 8.66793e+00 -1.52969e-01
-1.57680e+02 8.66946e+00 -1.52991e-01
-1.57670e+02 8.67099e+00 -1.53013e-01
-1.57660e+02 8.67252e+00 -1.53034e-01
-1.57650e+02 8.67405e+00 -1.53056e-01
-1.57640e+02 8.67558e+00 -1.53078e-01
-1.57630e+02 8.67711e+00 -1.53100e-01
-1.57620e+02 8.67864e+00 -1.53121e-01
-1.57610e+02 8.68017e+00 -1.53143e-01
-1.57600e+02 8.68170e+00 -1.53165e-01
-1.57590e+02 8.68323e+00 -1.53187e-01
-1.57580e+02 8.68477e+00 -1.53208e-01
-1.57570e+02 8.68630e+00 -1.53230e-01
-1.57560e+02 8.68783e+00 -1.53252e-01
-1.57550e+02 8.68936e+00 -1.53273e-01
-1.57540e+02 8.69090e+00 -1.53295e-01
-1.57530e+02 8.69243e+00 -1.53317e-01
-1.57520e+02 8.69396e+00 -1.53338e-01
-1.57510e+02 8.69550e+00 -1.53360e-01
-1.57500e+02 8.69703e+00 -1.53382e-01
-1.57490e+02 8.69856e+00 -1.53403e-01
-1.57480e+02 8.70010e+00 -1.53425e-01
-1.57470e+02 8.70163e+00 -1.53447e-01
-1.57460e+02 8.70317e+00 -1.53468e-01
-1.57450e+02 8.70470e+00 -1.53490e-01
-1.57440e+02 8.70624e+00 -1.53512e-01
-1.57430e+02 8.70777e+00 -1.53533e-01
-1.57420e+02 8.70931e+00 -1.53555e-01
-1.57410e+02 8.71084e+00 -1.53576e-01
-1.57400e+02 8.71238e+00 -1.53598e-01
-1.57390e+02 8.71391e+00 -1.53620e-01
-1.57380e+02 8.71545e+00 -1.53641e-01
-1.57370e+02 8.71699e+00 -1.53663e-01
-1.57360e+02 8.71852e+00 -1.53684e-01
-1.57350e+02 8.72006e+00 -1.53706e-01
-1.57340e+02 8.72160e+00 -1.53728e-01
-1.57330e+02 8.72314e+00 -1.53749e-01
-1.57320e+02 8.72467e+00 -1.53771e-01
-1.57310e+02 8.72621e+00 -1.53792e-01
-1.57300e+02 8.72775e+00 -1.53814e-01
-1.57290e+02 8.72929e+00 -1.53835e-01
-1.57280e+02 8.73083e+00 -1.53857e-01
-1.57270e+02 8.73236e+00 -1.53878e-01
-1.57260e+02 8.73390e+00 -1.53900e-01
-1.57250e+02 8.73544e+00 -1.53921e-01
-1.57240e+02 8.73698e+00 -1.53943e-01
-1.57230e+02 8.73852e+00 -1.53964e-01
-1.57220e+02 8.74006e+00 -1.53986e-01
-1.57210e+02 8.74160e+00 -1.54007e-01
-1.57200e+02 8.74314e+00 -1.54029e-01
-1.57190e+02 8.74468e+00 -1.54050e-01
-1.57180e+02 8.74622e+00 -1.54072e-01
-1.57170e+02 8.74776e+00 -1.54093e-01
-1.57160e+02 8.74930e+00 -1.54115e-01
-1.57150e+02 8.75085e+00 -1.54136e-01
-1.57140e+02 8.75239e+00 -1.54158e-01
-1.57130e+02 8.75393e+00 -1.54179e-01
-1.57120e+02 8.75547e+00 -1.54201e-01
-1.57110e+02 8.75701e+00 -1.54222e-01
-1.57100e+02 8.75855e+00 -1.54243e-01
-1.57090e+02 8.76010e+00 -1.54265e-01
-1.57080e+02 8.76164e+00 -1.54286e-01
-1.57070e+02 8.76318e+00 -1.54308e-01
-1.57060e+02 8.76473e+00 -1.54329e-01
-1.57050e+02 8.76627e+00 -1.54350e-01
-1.57040e+02 8.76781e+00 -1.54372e-01
-1.57030e+02 8.76936e+00 -1.54393e-01
-1.57020e+02 8.77090e+00 -1.54415e-01
-1.57010e+02 8.77245e+00 -1.54436e-01
-1.57000e+02 8.77399e+00 -1.54457e-01
-1.56990e+02 8.77553e+00 -1.54479e-01
-1.56980e+02 8.77708e+00 -1.54500e-01
-1.56970e+02 8.77862e+00 -1.54521e-01
-1.56960e+02 8.78017e+00 -1.54543e-01
-1.56950e+02 8.78172e+00 -1.54564e-01
-1.56940e+02 8.78326e+00 -1.54585e-01
-1.56930e+02 8.78481e+00 -1.54607e-01
-1.56920e+02 8.78635e+00 -1.54628e-01
-1.56910e+02 8.78790e+00 -1.54649e-01
-1.56900e+02 8.78945e+00 -1.54671e-01
-1.56890e+02 8.79099e+00 -1.54692e-01
-1.56880e+02 8.79254e+00 -1.54713e-01
-1.56870e+02 8.79409e+00 -1.54735e-01
-1.56860e+02 8.79563e+00 -1.54756e-01
-1.56850e+02 8.79718e+00 -1.54777e-01
-1.56840e+02 8.79873e+00 -1.54799e-01
-1.56830e+02 8.80028e+00 -1.54820e-01
-1.56820e+02 8.80183e+00 -1.54841e-01
-1.56810e+02 8.80338e+00 -1.54862e-01
-1.56800e+02 8.80492e+00 -1.54884e-01
-1.56790e+02 8.80647e+00 -1.54905e-01
-1.56780e+02 8.80802e+00 -1.54926e-01
-1.56770e+02 8.80957e+00 -1.54947e-01
-1.56760e+02 8.81112e+00 -1.54969e-01
-1.56750e+02 8.81267e+00 -1.54990e-01
-1.56740e+02 8.81422e+00 -1.55011e-01
-1.56730e+02 8.81577e+00 -1.55032e-01
-1.56720e+02 8.81732e+00 -1.55053e-01
-1.56710e+02 8.81887e+00 -1.55075e-01
-1.56700e+02 8.82042e+00 -1.55096e-01
-1.56690e+02 8.82197e+00 -1.55117e-01
-1.56680e+02 8.82353e+00 -1.55138e-01
-1.56670e+02 8.82508e+00 -1.55159e-01
-1.56660e+02 8.82663e+00 -1.55181e-01
-1.56650e+02 8.82818e+00 -1.55202e-01
-1.56640e+02 8.82973e+00 -1.55223e-01
-1.56630e+02 8.83128e+00 -1.55244e-01
-1.56620e+02 8.83284e+00 -1.55265e-01
-1.56610e+02 8.83439e+00 -1.55286e-01
-1.56600e+02 8.83594e+00 -1.55307e-01
-1.56590e+02 8.83750e+00 -1.55329e-01
-1.56580e+02 8.83905e+00 -1.55350e-01
-1.56570e+02 8.84060e+00 -1.55371e-01
-1.56560e+02 8.84216e+00 -1.55392e-01
-1.56550e+02 8.84371e+00 -1.55413e-01
-1.56540e+02 8.84527e+00 -1.55434e-01
-1.56530e+02 8.84682e+00 -1.55455e-01
-1.56520e+02 8.84837e+00 -1.55476e-01
-1.56510e+02 8.84993e+00 -1.55497e-01
-1.56500e+02 8.85148e+00 -1.55518e-01
-1.56490e+02 8.85304e+00 -1.55540e-01
-1.56480e+02 8.85460e+00 -1.55561e-01
-1.56470e+02 8.85615e+00 -1.55582e-01
-1.56460e+02 8.85771e+00 -1.55603e-01
-1.56450e+02 8.85926e+00 -1.55624e-01
-1.56440e+02 8.86082e+00 -1.55645e-01
-1.56430e+02 8.86238e+00 -1.55666e-01
-1.56420e+02 8.86393e+00 -1.55687e-01
-1.56410e+02 8.86549e+00 -1.55708e-01
-1.56400e+02 8.86705e+00 -1.55729e-01
-1.56390e+02 8.86860e+00 -1.55750e-01
-1.56380e+02 8.87016e+00 -1.55771e-01
-1.56370e+02 8.87172e+00 -1.55792e-01
-1.56360e+02 8.87328e+00 -1.55813e-01
-1.56350e+02 8.87484e+00 -1.55834e-01
-1.56340e+02 8.87639e+00 -1.55855e-01
-1.56330e+02 8.87795e+00 -1.55876e-01
-1.56320e+02 8.87951e+00 -1.55897e-01
-1.56310e+02 8.88107e+00 -1.55918e-01
-1.56300e+02 8.88263e+00 -1.55939e-01
-1.56290e+02 8.88419e+00 -1.55960e-01
-1.56280e+02 8.88575e+00 -1.55981e-01
-1.56270e+02 8.88731e+00 -1.56002e-01
-1.56260e+02 8.88887e+00 -1.56023e-01
-1.56250e+02 8.89043e+00 -1.56044e-01
-1.56240e+02 8.89199e+00 -1.56065e-01
-1.56230e+02 8.89355e+00 -1.56085e-01
-1.56220e+02 8.89511e+00 -1.56106e-01
-1.56210e+02 8.89667e+00 -1.56127e-01
-1.56200e+02 8.89823e+00 -1.56148e-01
-1.56190e+02 8.89980e+00 -1.56169e-01
-1.56180e+02 8.90136e+00 -1.56190e-01
-1.56170e+02 8.90292e+00 -1.56211e-01
-1.56160e+02 8.90448e+00 -1.56232e-01
-1.56150e+02 8.90604e+00 -1.56253e-01
-1.56140e+02 8.90761e+00 -1.56274e-01
-1.56130e+02 8.90917e+00 -1.56294e-01
-1.56120e+02 8.91073e+00 -1.56315e-01
-1.56110e+02 8.91230e+00 -1.56336e-01
-1.56100e+02 8.91386e+00 -1.56357e-01
-1.56090e+02 8.91542e+00 -1.56378e-01
-1.56080e+02 8.91699e+00 -1.56399e-01
-1.56070e+02 8.91855e+00 -1.56419e-01
-1.56060e+02 8.92012e+00 -1.56440e-01
-1.56050e+02 8.92168e+00 -1.56461e-01
-1.56040e+02 8.92324e+00 -1.56482e-01
-1.56030e+02 8.92481e+00 -1.56503e-01
-1.56020e+02 8.92638e+00 -1.56524e-01
-1.56010e+02 8.92794e+00 -1.56544e-01
-1.56000e+02 8.92951e+00 -1.56565e-01
-1.55990e+02 8.93107e+00 -1.56586e-01
-1.55980e+02 8.93264e+00 -1.56607e-01
-1.55970e+02 8.93420e+00 -1.56627e-01
-1.55960e+02 8.93577e+00 -1.56648e-01
-1.55950e+02 8.93734e+00 -1.56669e-01
-1.55940e+02 8.93890e+00 -1.56690e-01
-1.55930e+02 8.94047e+00 -1.56711e-01
-1.55920e+02 8.94204e+00 -1.56731e-01
-1.55910e+02 8.94361e+00 -1.56752e-01
-1.55900e+02 8.94517e+00 -1.56773e-01
-1.55890e+02 8.94674e+00 -1.56793e-01
-1.55880e+02 8.94831e+00 -1.56814e-01
-1.55870e+02 8.94988e+00 -1.56835e-01
-1.55860e+02 8.95145e+00 -1.56856e-01
-1.55850e+02 8.95301e+00 -1.56876e-01
-1.55840e+02 8.95458e+00 -1.56897e-01
-1.55830e+02 8.95615e+00 -1.56918e-01
-1.55820e+02 8.95772e+00 -1.56938e-01
-1.55810e+02 8.95929e+00 -1.56959e-01
-1.55800e+02 8.96086e+00 -1.56980e-01
-1.55790e+02 8.96243e+00 -1.57000e-01
-1.55780e+02 8.96400e+00 -1.57021e-01
-1.55770e+02 8.96557e+00 -1.57042e-01
-1.55760e+02 8.96714e+00 -1.57062e-01
-1.55750e+02 8.96871e+00 -1.57083e-01
-1.55740e+02 8.97028e+00 -1.57104e-01
-1.55730e+02 8.97185e+00 -1.57124e-01
-1.55720e+02 8.97343e+00 -1.57145e-01
-1.55710e+02 8.97500e+00 -1.57166e-01
-1.55700e+02 8.97657e+00 -1.57186e-01
-1.55690e+02 8.97814e+00 -1.57207e-01
-1.55680e+02 8.97971e+00 -1.57227e-01
-1.55670e+02 8.98129e+00 -1.57248e-01
-1.55660e+02 8.98286e+00 -1.57269e-01
-1.55650e+02 8.98443e+00 -1.57289e-01
-1.55640e+02 8.98600e+00 -1.57310e-01
-1.55630e+02 8.98758e+00 -1.57330e-01
-1.55620e+02 8.98915e+00 -1.57351e-01
-1.55610e+02 8.99072e+00 -1.57371e-01
-1.55600e+02 8.99230e+00 -1.57392e-01
-1.55590e+02 8.99387e+00 -1.57413e-01
-1.55580e+02 8.99545e+00 -1.57433e-01
-1.55570e+02 8.99702e+00 -1.57454e-01
-1.55560e+02 8.99859e+00 -1.57474e-01
-1.55550e+02 9.00017e+00 -1.57495e-01
-1.55540e+02 9.00174e+00 -1.57515e-01
-1.55530e+02 9.00332e+00 -1.57536e-01
-1.55520e+02 9.00490e+00 -1.57556e-01
-1.55510e+02 9.00647e+00 -1.57577e-01
-1.55500e+02 9.00805e+00 -1.57597e-01
-1.55490e+02 9.00962e+00 -1.57618e-01
-1.55480e+02 9.01120e+00 -1.57638e-01
-1.55470e+02 9.01278e+00 -1.57659e-01
-1.55460e+02 9.01435e+00 -1.57679e-01
-1.55450e+02 9.01593e+00 -1.57700e-01
-1.55440e+02 9.01751e+00 -1.57720e-01
-1.55430e+02 9.01908e+00 -1.57741e-01
-1.55420e+02 9.02066e+00 -1.57761e-01
-1.55410e+02 9.02224e+00 -1.57782e-01
-1.55400e+02 9.02382e+00 -1.57802e-01
-1.55390e+02 9.02540e+00 -1.57822e-01
-1.55380e+02 9.02697e+00 -1.57843e-01
-1.55370e+02 9.02855e+00 -1.57863e-01
-1.55360e+02 9.03013e+00 -1.57884e-01
-1.55350e+02 9.03171e+00 -1.57904e-01
-1.55340e+02 9.03329e+00 -1.57925e-01
-1.55330e+02 9.03487e+00 -1.57945e-01
-1.55320e+02 9.03645e+00 -1.57965e-01
-1.55310e+02 9.03803e+00 -1.57986e-01
-1.55300e+02 9.03961e+00 -1.58006e-01
-1.55290e+02 9.04119e+00 -1.58026e-01
-1.55280e+02 9.04277e+00 -1.58047e-01
-1.55270e+02 9.04435e+00 -1.58067e-01
-1.55260e+02 9.04593e+00 -1.58088e-01
-1.55250e+02 9.04751e+00 -1.58108e-01
-1.55240e+02 9.04909e+00 -1.58128e-01
-1.55230e+02 9.05067e+00 -1.58149e-01
-1.55220e+02 9.05225e+00 -1.58169e-01
-1.55210e+02 9.05384e+00 -1.58189e-01
-1.55200e+02 9.05542e+00 -1.58210e-01
-1.55190e+02 9.05700e+00 -1.58230e-01
-1.55180e+02 9.05858e+00 -1.58250e-01
-1.55170e+02 9.06017e+00 -1.58271e-01
-1.55160e+02 9.06175e+00 -1.58291e-01
-1.55150e+02 9.06333e+00 -1.58311e-01
-1.55140e+02 9.06491e+00 -1.58331e-01
-1.55130e+02 9.06650e+00 -1.58352e-01
-1.55120e+02 9.06808e+00 -1.58372e-01
-1.55110e+02 9.06967e+00 -1.58392e-01
-1.55100e+02 9.07125e+00 -1.58413e-01
-1.55090e+02 9.07283e+00 -1.58433e-01
-1.55080e+02 9.07442e+00 -1.58453e-01
-1.55070e+02 9.07600e+00 -1.58473e-01
-1.55060e+02 9.07759e+00 -1.58494e-01
-1.55050e+02 9.07917e+00 -1.58514e-01
-1.55040e+02 9.08076e+00 -1.58534e-01
-1.55030e+02 9.08234e+00 -1.58554e-01
-1.55020e+02 9.08393e+00 -1.58575e-01
-1.55010e+02 9.08551e+00 -1.58595e-01
-1.55000e+02 9.08710e+00 -1.58615e-01
-1.54990e+02 9.08869e+00 -1.58635e-01
-1.54980e+02 9.09027e+00 -1.58655e-01
-1.54970e+02 9.09186e+00 -1.58676e-01
-1.54960e+02 9.09345e+00 -1.58696e-01
-1.54950e+02 9.09503e+00 -1.58716e-01
-1.54940e+02 9.09662e+00 -1.58736e-01
-1.54930e+02 9.09821e+00 -1.58756e-01
-1.54920e+02 9.09980e+00 -1.58776e-01
-1.54910e+02 9.10138e+00 -1.58797e-01
-1.54900e+02 9.10297e+00 -1.58817e-01
-1.54890e+02 9.10456e+00 -1.58837e-01
-1.54880e+02 9.10615e+00 -1.58857e-01
-1.54870e+02 9.10774e+00 -1.58877e-01
-1.54860e+02 9.10933e+00 -1.58897e-01
-1.54850e+02 9.11092e+00 -1.58917e-01
-1.54840e+02 9.11251e+00 -1.58938e-01
-1.54830e+02 9.11409e+00 -1.58958e-01
-1.54820e+02 9.11568e+00 -1.58978e-01
-1.54810e+02 9.11727e+00 -1.58998e-01
-1.54800e+02 9.11886e+00 -1.59018e-01
-1.54790e+02 9.12045e+00 -1.59038e-01
-1.54780e+02 9.12204e+00 -1.59058e-01
-1.54770e+02 9.12364e+00 -1.59078e-01
-1.54760e+02 9.12523e+00 -1.59098e-01
-1.54750e+02 9.12682e+00 -1.59117e-01
-1.54740e+02 9.12841e+00 -1.59137e-01
-1.54730e+02 9.13000e+00 -1.59156e-01
-1.54720e+02 9.13159e+00 -1.59176e-01
-1.54710e+02 9.13318e+00 -1.59195e-01
-1.54700e+02 9.13478e+00 -1.59214e-01
-1.54690e+02 9.13637e+00 -1.59234e-01
-1.54680e+02 9.13796e+00 -1.59253e-01
-1.54670e+02 9.13955e+00 -1.59272e-01
-1.54660e+02 9.14115e+00 -1.59291e-01
-1.54650e+02 9.14274e+00 -1.59309e-01
-1.54640e+02 9.14433e+00 -1.59328e-01
-1.54630e+02 9.14593e+00 -1.59347e-01
-1.54620e+02 9.14752e+00 -1.59365e-01
-1.54610e+02 9.14911e+00 -1.59384e-01
-1.54600e+02 9.15071e+00 -1.59402e-01
-1.54590e+02 9.15230e+00 -1.59420e-01
-1.54580e+02 9.15390e+00 -1.59438e-01
-1.54570e+02 9.15549e+00 -1.59456e-01
-1.54560e+02 9.15708e+00 -1.59474e-01
-1.54550e+02 9.15868e+00 -1.59492e-01
-1.54540e+02 9.16027e+00 -1.59510e-01
-1.54530e+02 9.16187e+00 -1.59528e-01
-1.54520e+02 9.16346e+00 -1.59545e-01
-1.54510e+02 9.16506e+00 -1.59563e-01
-1.54500e+02 9.16666e+00 -1.59580e-01
-1.54490e+02 9.16825e+00 -1.59598e-01
-1.54480e+02 9.16985e+00 -1.59615e-01
-1.54470e+02 9.17144e+00 -1.59632e-01
-1.54460e+02 9.17304e+00 -1.59649e-01
-1.54450e+02 9.17464e+00 -1.59666e-01
-1.54440e+02 9.17623e+00 -1.59683e-01
-1.54430e+02 9.17783e+00 -1.59700e-01
-1.54420e+02 9.17943e+00 -1.59717e-01
-1.54410e+02 9.18103e+00 -1.59733e-01
-1.54400e+02 9.18262e+00 -1.59750e-01
-1.54390e+02 9.18422e+00 -1.59767e-01
-1.54380e+02 9.18582e+00 -1.59783e-01
-1.54370e+02 9.18742e+00 -1.59799e-01
-1.54360e+02 9.18901e+00 -1.59815e-01
-1.54350e+02 9.19061e+00 -1.59831e-01
-1.54340e+02 9.19221e+00 -1.59847e-01
-1.54330e+02 9.19381e+00 -1.59863e-01
-1.54320e+02 9.19541e+00 -1.59879e-01
-1.54310e+02 9.19701e+00 -1.59895e-01
-1.54300e+02 9.19861e+00 -1.59911e-01
-1.54290e+02 9.20020e+00 -1.59926e-01
-1.54280e+02 9.20180e+00 -1.59942e-01
-1.54270e+02 9.20340e+00 -1.59957e-01
-1.54260e+02 9.20500e+00 -1.59972e-01
-1.54250e+02 9.20660e+00 -1.59988e-01
-1.54240e+02 9.20820e+00 -1.60003e-01
-1.54230e+02 9.20980e+00 -1.60018e-01
-1.54220e+02 9.21140e+00 -1.60033e-01
-1.54210e+02 9.21300e+00 -1.60048e-01
-1.54200e+02 9.21460e+00 -1.60062e-01
-1.54190e+02 9.21621e+00 -1.60077e-01
-1.54180e+02 9.21781e+00 -1.60092e-01
-1.54170e+02 9.21941e+00 -1.60106e-01
-1.54160e+02 9.22101e+00 -1.60121e-01
-1.54150e+02 9.22261e+00 -1.60135e-01
-1.54140e+02 9.22421e+00 -1.60149e-01
-1.54130e+02 9.22581e+00 -1.60163e-01
-1.54120e+02 9.22741e+00 -1.60177e-01
-1.54110e+02 9.22902e+00 -1.60191e-01
-1.54100e+02 9.23062e+00 -1.60205e-01
-1.54090e+02 9.23222e+00 -1.60219e-01
-1.54080e+02 9.23382e+00 -1.60233e-01
-1.54070e+02 9.23542e+00 -1.60246e-01
-1.54060e+02 9.23703e+00 -1.60260e-01
-1.54050e+02 9.23863e+00 -1.60273e-01
-1.54040e+02 9.24023e+00 -1.60286e-01
-1.54030e+02 9.24184e+00 -1.60300e-01
-1.54020e+02 9.24344e+00 -1.60313e-01
-1.54010e+02 9.24504e+00 -1.60326e-01
-1.54000e+02 9.24665e+00 -1.60339e-01
-1.53990e+02 9.24825e+00 -1.60352e-01
-1.53980e+02 9.24985e+00 -1.60364e-01
-1.53970e+02 9.25146e+00 -1.60377e-01
-1.53960e+02 9.25306e+00 -1.60390e-01
-1.53950e+02 9.25466e+00 -1.60402e-01
-1.53940e+02 9.25627e+00 -1.60415e-01
-1.53930e+02 9.25787e+00 -1.60427e-01
-1.53920e+02 9.25948e+00 -1.60439e-01
-1.53910e+02 9.26108e+00 -1.60452e-01
-1.53900e+02 9.26269e+00 -1.60464e-01
-1.53890e+02 9.26429e+00 -1.60476e-01
-1.53880e+02 9.26589e+00 -1.60487e-01
-1.53870e+02 9.26750e+00 -1.60499e-01
-1.53860e+02 9.26910e+00 -1.60511e-01
-1.53850e+02 9.27071e+00 -1.60523e-01
-1.53840e+02 9.27232e+00 -1.60534e-01
-1.53830e+02 9.27392e+00 -1.60546e-01
-1.53820e+02 9.27553e+00 -1.60557e-01
-1.53810e+02 9.27713e+00 -1.60568e-01
-1.53800e+02 9.27874e+00 -1.60579e-01
-1.53790e+02 9.28034e+00 -1.60591e-01
-1.53780e+02 9.28195e+00 -1.60602e-01
-1.53770e+02 9.28356e+00 -1.60612e-01
-1.53760e+02 9.28516e+00 -1.60623e-01
-1.53750e+02 9.28677e+00 -1.60634e-01
-1.53740e+02 9.28837e+00 -1.60645e-01
-1.53730e+02 9.28998e+00 -1.60655e-01
-1.53720e+02 9.29159e+00 -1.60666e-01
-1.53710e+02 9.29319e+00 -1.60676e-01
-1.53700e+02 9.29480e+00 -1.60686e-01
-1.53690e+02 9.29641e+00 -1.60697e-01
-1.53680e+02 9.29801e+00 -1.60707e-01
-1.53670e+02 9.29962e+00 -1.60717e-01
-1.53660e+02 9.30123e+00 -1.60727e-01
-1.53650e+02 9.30284e+00 -1.60736e-01
-1.53640e+02 9.30444e+00 -1.60746e-01
-1.53630e+02 9.30605e+00 -1.60756e-01
-1.53620e+02 9.30766e+00 -1.60765e-01
-1.53610e+02 9.30927e+00 -1.60775e-01
-1.53600e+02 9.31087e+00 -1.60784e-01
-1.53590e+02 9.31248e+00 -1.60794e-01
-1.53580e+02 9.31409e+00 -1.60803e-01
-1.53570e+02 9.31570e+00 -1.60812e-01
-1.53560e+02 9.31731e+00 -1.60821e-01
-1.53550e+02 9.31891e+00 -1.60830e-01
-1.53540e+02 9.32052e+00 -1.60839e-01
-1.53530e+02 9.32213e+00 -1.60848e-01
-1.53520e+02 9.32374e+00 -1.60856e-01
-1.53510e+02 9.32535e+00 -1.60865e-01
-1.53500e+02 9.32696e+00 -1.60873e-01
-1.53490e+02 9.32857e+00 -1.60882e-01
-1.53480e+02 9.33018e+00 -1.60890e-01
-1.53470e+02 9.33178e+00 -1.60898e-01
-1.53460e+02 9.33339e+00 -1.60906e-01
-1.53450e+02 9.33500e+00 -1.60914e-01
-1.53440e+02 9.33661e+00 -1.60922e-01
-1.53430e+02 9.33822e+00 -1.60930e-01
-1.53420e+02 9.33983e+00 -1.60938e-01
-1.53410e+02 9.34144e+00 -1.60946e-01
-1.53400e+02 9.34305e+00 -1.60953e-01
-1.53390e+02 9.34466e+00 -1.60961e-01
-1.53380e+02 9.34627e+00 -1.60968e-01
-1.53370e+02 9.34788e+00 -1.60976e-01
-1.53360e+02 9.34949e+00 -1.60983e-01
-1.53350e+02 9.35110e+00 -1.60990e-01
-1.53340e+02 9.35271e+00 -1.60997e-01
-1.53330e+02 9.35432e+00 -1.61004e-01
-1.53320e+02 9.35593e+00 -1.61011e-01
-1.53310e+02 9.35754e+00 -1.61018e-01
-1.53300e+02 9.35915e+00 -1.61024e-01
-1.53290e+02 9.36076e+00 -1.61031e-01
-1.53280e+02 9.36237e+00 -1.61037e-01
-1.53270e+02 9.36398e+00 -1.61044e-01
-1.53260e+02 9.36559e+00 -1.61050e-01
-1.53250e+02 9.36720e+00 -1.61057e-01
-1.53240e+02 9.36881e+00 -1.61063e-01
-1.53230e+02 9.37042e+00 -1.61069e-01
-1.53220e+02 9.37203e+00 -1.61075e-01
-1.53210e+02 9.37364e+00 -1.61081e-01
-1.53200e+02 9.37525e+00 -1.61086e-01
-1.53190e+02 9.37686e+00 -1.61092e-01
-1.53180e+02 9.37848e+00 -1.61098e-01
-1.53170e+02 9.38009e+00 -1.61103e-01
-1.53160e+02 9.38170e+00 -1.61109e-01
-1.53150e+02 9.38331e+00 -1.61114e-01
-1.53140e+02 9.38492e+00 -1.61119e-01
-1.53130e+02 9.38653e+00 -1.61125e-01
-1.53120e+02 9.38814e+00 -1.61130e-01
-1.53110e+02 9.38975e+00 -1.61135e-01
-1.53100e+02 9.39136e+00 -1.61140e-01
-1.53090e+02 9.39298e+00 -1.61144e-01
-1.53080e+02 9.39459e+00 -1.61149e-01
-1.53070e+02 9.39620e+00 -1.61154e-01
-1.53060e+02 9.39781e+00 -1.61158e-01
-1.53050e+02 9.39942e+00 -1.61163e-01
-1.53040e+02 9.40103e+00 -1.61167e-01
-1.53030e+02 9.40265e+00 -1.61171e-01
-1.53020e+02 9.40426e+00 -1.61176e-01
-1.53010e+02 9.40587e+00 -1.61180e-01
-1.53000e+02 9.40748e+00 -1.61184e-01
-1.52990e+02 9.40909e+00 -1.61188e-01
-1.52980e+02 9.41070e+00 -1.61192e-01
-1.52970e+02 9.41232e+00 -1.61195e-01
-1.52960e+02 9.41393e+00 -1.61199e-01
-1.52950e+02 9.41554e+00 -1.61203e-01
-1.52940e+02 9.41715e+00 -1.61206e-01
-1.52930e+02 9.41876e+00 -1.61209e-01
-1.52920e+02 9.42038e+00 -1.61213e-01
-1.52910e+02 9.42199e+00 -1.61216e-01
-1.52900e+02 9.42360e+00 -1.61219e-01
-1.52890e+02 9.42521e+00 -1.61222e-01
-1.52880e+02 9.42683e+00 -1.61225e-01
-1.52870e+02 9.42844e+00 -1.61228e-01
-1.52860e+02 9.43005e+00 -1.61231e-01
-1.52850e+02 9.43166e+00 -1.61233e-01
-1.52840e+02 9.43327e+00 -1.61236e-01
-1.52830e+02 9.43489e+00 -1.61238e-01
-1.52820e+02 9.43650e+00 -1.61241e-01
-1.52810e+02 9.43811e+00 -1.61243e-01
-1.52800e+02 9.43972e+00 -1.61245e-01
-1.52790e+02 9.44134e+00 -1.61247e-01
-1.52780e+02 9.44295e+00 -1.61250e-01
-1.52770e+02 9.44456e+00 -1.61251e-01
-1.52760e+02 9.44617e+00 -1.61253e-01
-1.52750e+02 9.44779e+00 -1.61255e-01
-1.52740e+02 9.44940e+00 -1.61257e-01
-1.52730e+02 9.45101e+00 -1.61258e-01
-1.52720e+02 9.45262e+00 -1.61260e-01
-1.52710e+02 9.45424e+00 -1.61261e-01
-1.52700e+02 9.45585e+00 -1.61263e-01
-1.52690e+02 9.45746e+00 -1.61264e-01
-1.52680e+02 9.45908e+00 -1.61265e-01
-1.52670e+02 9.46069e+00 -1.61266e-01
-1.52660e+02 9.46230e+00 -1.61267e-01
-1.52650e+02 9.46391e+00 -1.61268e-01
-1.52640e+02 9.46553e+00 -1.61269e-01
-1.52630e+02 9.46714e+00 -1.61269e-01
-1.52620e+02 9.46875e+00 -1.61270e-01
-1.52610e+02 9.47036e+00 -1.61271e-01
-1.52600e+02 9.47198e+00 -1.61271e-01
-1.52590e+02 9.47359e+00 -1.61271e-01
-1.52580e+02 9.47520e+00 -1.61272e-01
-1.52570e+02 9.47681e+00 -1.61272e-01
-1.52560e+02 9.47843e+00 -1.61272e-01
-1.52550e+02 9.48004e+00 -1.61272e-01
-1.52540e+02 9.48165e+00 -1.61272e-01
-1.52530e+02 9.48327e+00 -1.61272e-01
-1.52520e+02 9.48488e+00 -1.61271e-01
-1.52510e+02 9.48649e+00 -1.61271e-01
-1.52500e+02 9.48810e+00 -1.61270e-01
-1.52490e+02 9.48972e+00 -1.61270e-01
-1.52480e+02 9.49133e+00 -1.61269e-01
-1.52470e+02 9.49294e+00 -1.61269e-01
-1.52460e+02 9.49455e+00 -1.61268e-01
-1.52450e+02 9.49617e+00 -1.61267e-01
-1.52440e+02 9.49778e+00 -1.61266e-01
-1.52430e+02 9.49939e+00 -1.61265e-01
-1.52420e+02 9.50101e+00 -1.61264e-01
-1.52410e+02 9.50262e+00 -1.61262e-01
-1.52400e+02 9.50423e+00 -1.61261e-01
-1.52390e+02 9.50584e+00 -1.61259e-01
-1.52380e+02 9.50746e+00 -1.61258e-01
-1.52370e+02 9.50907e+00 -1.61256e-01
-1.52360e+02 9.51068e+00 -1.61255e-01
-1.52350e+02 9.51229e+00 -1.61253e-01
-1.52340e+02 9.51391e+00 -1.61251e-01
-1.52330e+02 9.51552e+00 -1.61249e-01
-1.52320e+02 9.51713e+00 -1.61247e-01
-1.52310e+02 9.51874e+00 -1.61245e-01
-1.52300e+02 9.52036e+00 -1.61242e-01
-1.52290e+02 9.52197e+00 -1.61240e-01
-1.52280e+02 9.52358e+00 -1.61238e-01
-1.52270e+02 9.52519e+00 -1.61235e-01
-1.52260e+02 9.52681e+00 -1.61233e-01
-1.52250e+02 9.52842e+00 -1.61230e-01
-1.52240e+02 9.53003e+00 -1.61227e-01
-1.52230e+02 9.53164e+00 -1.61224e-01
-1.52220e+02 9.53325e+00 -1.61221e-01
-1.52210e+02 9.53487e+00 -1.61218e-01
-1.52200e+02 9.53648e+00 -1.61215e-01
-1.52190e+02 9.53809e+00 -1.61212e-01
-1.52180e+02 9.53970e+00 -1.61208e-01
-1.52170e+02 9.54132e+00 -1.61205e-01
-1.52160e+02 9.54293e+00 -1.61201e-01
-1.52150e+02 9.54454e+00 -1.61198e-01
-1.52140e+02 9.54615e+00 -1.61194e-01
-1.52130e+02 9.54776e+00 -1.61190e-01
-1.52120e+02 9.54937e+00 -1.61187e-01
-1.52110e+02 9.55099e+00 -1.61183e-01
-1.52100e+02 9.55260e+00 -1.61179e-01
-1.52090e+02 9.55421e+00 -1.61174e-01
-1.52080e+02 9.55582e+00 -1.61170e-01
-1.52070e+02 9.55743e+00 -1.61166e-01
-1.52060e+02 9.55905e+00 -1.61161e-01
-1.52050e+02 9.56066e+00 -1.61157e-01
-1.52040e+02 9.56227e+00 -1.61152e-01
-1.52030e+02 9.56388e+00 -1.61148e-01
-1.52020e+02 9.56549e+00 -1.61143e-01
-1.52010e+02 9.56710e+00 -1.61138e-01
-1.52000e+02 9.56871e+00 -1.61133e-01
-1.51990e+02 9.57033e+00 -1.61128e-01
-1.51980e+02 9.57194e+00 -1.61123e-01
-1.51970e+02 9.57355e+00 -1.61118e-01
-1.51960e+02 9.57516e+00 -1.61113e-01
-1.51950e+02 9.57677e+00 -1.61107e-01
-1.51940e+02 9.57838e+00 -1.61102e-01
-1.51930e+02 9.57999e+00 -1.61096e-01
-1.51920e+02 9.58160e+00 -1.61090e-01
-1.51910e+02 9.58321e+00 -1.61085e-01
-1.51900e+02 9.58482e+00 -1.61079e-01
-1.51890e+02 9.58644e+00 -1.61073e-01
-1.51880e+02 9.58805e+00 -1.61067e-01
-1.51870e+02 9.58966e+00 -1.61061e-01
-1.51860e+02 9.59127e+00 -1.61055e-01
-1.51850e+02 9.59288e+00 -1.61048e-01
-1.51840e+02 9.59449e+00 -1.61042e-01
-1.51830e+02 9.59610e+00 -1.61036e-01
-1.51820e+02 9.59771e+00 -1.61029e-01
-1.51810e+02 9.59932e+00 -1.61022e-01
-1.51800e+02 9.60093e+00 -1.61016e-01
-1.51790e+02 9.60254e+00 -1.61009e-01
-1.51780e+02 9.60415e+00 -1.61002e-01
-1.51770e+02 9.60576e+00 -1.60995e-01
-1.51760e+02 9.60737e+00 -1.60988e-01
-1.51750e+02 9.60898e+00 -1.60981e-01
-1.51740e+02 9.61059e+00 -1.60973e-01
-1.51730e+02 9.61220e+00 -1.60966e-01
-1.51720e+02 9.61381e+00 -1.60959e-01
-1.51710e+02 9.61542e+00 -1.60951e-01
-1.51700e+02 9.61703e+00 -1.60943e-01
-1.51690e+02 9.61864e+00 -1.60936e-01
-1.51680e+02 9.62025e+00 -1.60928e-01
-1.51670e+02 9.62186e+00 -1.60920e-01
-1.51660e+02 9.62346e+00 -1.60912e-01
-1.51650e+02 9.62507e+00 -1.60904e-01
-1.51640e+02 9.62668e+00 -1.60896e-01
-1.51630e+02 9.62829e+00 -1.60887e-01
-1.51620e+02 9.62990e+00 -1.60879e-01
-1.51610e+02 9.63151e+00 -1.60871e-01
-1.51600e+02 9.63312e+00 -1.60862e-01
-1.51590e+02 9.63473e+00 -1.60854e-01
-1.51580e+02 9.63634e+00 -1.60845e-01
-1.51570e+02 9.63794e+00 -1.60836e-01
-1.51560e+02 9.63955e+00 -1.60827e-01
-1.51550e+02 9.64116e+00 -1.60818e-01
-1.51540e+02 9.64277e+00 -1.60809e-01
-1.51530e+02 9.64438e+00 -1.60800e-01
-1.51520e+02 9.64598e+00 -1.60791e-01
-1.51510e+02 9.64759e+00 -1.60781e-01
-1.51500e+02 9.64920e+00 -1.60772e-01
-1.51490e+02 9.65081e+00 -1.60763e-01
-1.51480e+02 9.65242e+00 -1.60753e-01
-1.51470e+02 9.65402e+00 -1.60743e-01
-1.51460e+02 9.65563e+00 -1.60733e-01
-1.51450e+02 9.65724e+00 -1.60724e-01
-1.51440e+02 9.65884e+00 -1.60714e-01
-1.51430e+02 9.66045e+00 -1.60704e-01
-1.51420e+02 9.66206e+00 -1.60693e-01
-1.51410e+02 9.66367e+00 -1.60683e-01
-1.51400e+02 9.66527e+00 -1.60673e-01
-1.51390e+02 9.66688e+00 -1.60663e-01
-1.51380e+02 9.66849e+00 -1.60652e-01
-1.51370e+02 9.67009e+00 -1.60641e-01
-1.51360e+02 9.67170e+00 -1.60631e-01
-1.51350e+02 9.67330e+00 -1.60620e-01
-1.51340e+02 9.67491e+00 -1.60609e-01
-1.51330e+02 9.67652e+00 -1.60598e-01
-1.51320e+02 9.67812e+00 -1.60587e-01
-1.51310e+02 9.67973e+00 -1.60576e-01
-1.51300e+02 9.68133e+00 -1.60565e-01
-1.51290e+02 9.68294e+00 -1.60554e-01
-1.51280e+02 9.68455e+00 -1.60542e-01
-1.51270e+02 9.68615e+00 -1.60531e-01
-1.51260e+02 9.68776e+00 -1.60519e-01
-1.51250e+02 9.68936e+00 -1.60508e-01
-1.51240e+02 9.69097e+00 -1.60496e-01
-1.51230e+02 9.69257e+00 -1.60484e-01
-1.51220e+02 9.69418e+00 -1.60472e-01
-1.51210e+02 9.69578e+00 -1.60460e-01
-1.51200e+02 9.69738e+00 -1.60448e-01
-1.51190e+02 9.69899e+00 -1.60436e-01
-1.51180e+02 9.70059e+00 -1.60423e-01
-1.51170e+02 9.70220e+00 -1.60411e-01
-1.51160e+02 9.70380e+00 -1.60399e-01
-1.51150e+02 9.70541e+00 -1.60386e-01
-1.51140e+02 9.70701e+00 -1.60373e-01
-1.51130e+02 9.70861e+00 -1.60361e-01
-1.51120e+02 9.71022e+00 -1.60348e-01
-1.51110e+02 9.71182e+00 -1.60335e-01
-1.51100e+02 9.71342e+00 -1.60322e-01
-1.51090e+02 9.71503e+00 -1.60309e-01
-1.51080e+02 9.71663e+00 -1.60296e-01
-1.51070e+02 9.71823e+00 -1.60282e-01
-1.51060e+02 9.71984e+00 -1.60269e-01
-1.51050e+02 9.72144e+00 -1.60256e-01
-1.51040e+02 9.72304e+00 -1.60242e-01
-1.51030e+02 9.72464e+00 -1.60228e-01
-1.51020e+02 9.72624e+00 -1.60215e-01
-1.51010e+02 9.72785e+00 -1.60201e-01
-1.51000e+02 9.72945e+00 -1.60187e-01
-1.50990e+02 9.73105e+00 -1.60173e-01
-1.50980e+02 9.73265e+00 -1.60159e-01
-1.50970e+02 9.73425e+00 -1.60145e-01
-1.50960e+02 9.73586e+00 -1.60131e-01
-1.50950e+02 9.73746e+00 -1.60116e-01
-1.50940e+02 9.73906e+00 -1.60102e-01
-1.50930e+02 9.74066e+00 -1.60087e-01
-1.50920e+02 9.74226e+00 -1.60073e-01
-1.50910e+02 9.74386e+00 -1.60058e-01
-1.50900e+02 9.74546e+00 -1.60043e-01
-1.50890e+02 9.74706e+00 -1.60028e-01
-1.50880e+02 9.74866e+00 -1.60013e-01
-1.50870e+02 9.75026e+00 -1.59998e-01
-1.50860e+02 9.75186e+00 -1.59983e-01
-1.50850e+02 9.75346e+00 -1.59968e-01
-1.50840e+02 9.75506e+00 -1.59952e-01
-1.50830e+02 9.75666e+00 -1.59937e-01
-1.50820e+02 9.75826e+00 -1.59922e-01
-1.50810e+02 9.75986e+00 -1.59906e-01
-1.50800e+02 9.76146e+00 -1.59890e-01
-1.50790e+02 9.76306e+00 -1.59875e-01
-1.50780e+02 9.76465e+00 -1.59859e-01
-1.50770e+02 9.76625e+00 -1.59843e-01
-1.50760e+02 9.76785e+00 -1.59827e-01
-1.50750e+02 9.76945e+00 -1.59811e-01
-1.50740e+02 9.77105e+00 -1.59794e-01
-1.50730e+02 9.77265e+00 -1.59778e-01
-1.50720e+02 9.77424e+00 -1.59762e-01
-1.50710e+02 9.77584e+00 -1.59745e-01
-1.50700e+02 9.77744e+00 -1.59728e-01
-1.50690e+02 9.77904e+00 -1.59712e-01
-1.50680e+02 9.78063e+00 -1.59695e-01
-1.50670e+02 9.78223e+00 -1.59678e-01
-1.50660e+02 9.78383e+00 -1.59661e-01
-1.50650e+02 9.78542e+00 -1.59644e-01
-1.50640e+02 9.78702e+00 -1.59627e-01
-1.50630e+02 9.78862e+00 -1.59610e-01
-1.50620e+02 9.79021e+00 -1.59593e-01
-1.50610e+02 9.79181e+00 -1.59575e-01
-1.50600e+02 9.79340e+00 -1.59558e-01
-1.50590e+02 9.79500e+00 -1.59540e-01
-1.50580e+02 9.79659e+00 -1.59523e-01
-1.50570e+02 9.79819e+00 -1.59505e-01
-1.50560e+02 9.79978e+00 -1.59487e-01
-1.50550e+02 9.80138e+00 -1.59469e-01
-1.50540e+02 9.80297e+00 -1.59451e-01
-1.50530e+02 9.80457e+00 -1.59433e-01
-1.50520e+02 9.80616e+00 -1.59415e-01
-1.50510e+02 9.80776e+00 -1.59396e-01
-1.50500e+02 9.80935e+00 -1.59378e-01
-1.50490e+02 9.81094e+00 -1.59360e-01
-1.50480e+02 9.81254e+00 -1.59341e-01
-1.50470e+02 9.81413e+00 -1.59322e-01
-1.50460e+02 9.81572e+00 -1.59304e-01
-1.50450e+02 9.81732e+00 -1.59285e-01
-1.50440e+02 9.81891e+00 -1.59266e-01
-1.50430e+02 9.82050e+00 -1.59247e-01
-1.50420e+02 9.82209e+00 -1.59228e-01
-1.50410e+02 9.82369e+00 -1.59209e-01
-1.50400e+02 9.82528e+00 -1.59189e-01
-1.50390e+02 9.82687e+00 -1.59170e-01
-1.50380e+02 9.82846e+00 -1.59151e-01
-1.50370e+02 9.83005e+00 -1.59131e-01
-1.50360e+02 9.83164e+00 -1.59111e-01
-1.50350e+02 9.83323e+00 -1.59092e-01
-1.50340e+02 9.83483e+00 -1.59072e-01
-1.50330e+02 9.83642e+00 -1.59052e-01
-1.50320e+02 9.83801e+00 -1.59032e-01
-1.50310e+02 9.83960e+00 -1.59012e-01
-1.50300e+02 9.84119e+00 -1.58992e-01
-1.50290e+02 9.84278e+00 -1.58972e-01
-1.50280e+02 9.84437e+00 -1.58951e-01
-1.50270e+02 9.84596e+00 -1.58931e-01
-1.50260e+02 9.84755e+00 -1.58910e-01
-1.50250e+02 9.84913e+00 -1.58890e-01
-1.50240e+02 9.85072e+00 -1.58869e-01
-1.50230e+02 9.85231e+00 -1.58848e-01
-1.50220e+02 9.85390e+00 -1.58827e-01
-1.50210e+02 9.85549e+00 -1.58806e-01
-1.50200e+02 9.85708e+00 -1.58785e-01
-1.50190e+02 9.85866e+00 -1.58764e-01
-1.50180e+02 9.86025e+00 -1.58743e-01
-1.50170e+02 9.86184e+00 -1.58721e-01
-1.50160e+02 9.86343e+00 -1.58700e-01
-1.50150e+02 9.86501e+00 -1.58679e-01
-1.50140e+02 9.86660e+00 -1.58657e-01
-1.50130e+02 9.86819e+00 -1.58635e-01
-1.50120e+02 9.86977e+00 -1.58613e-01
-1.50110e+02 9.87136e+00 -1.58592e-01
-1.50100e+02 9.87294e+00 -1.58570e-01
-1.50090e+02 9.87453e+00 -1.58548e-01
-1.50080e+02 9.87611e+00 -1.58525e-01
-1.50070e+02 9.87770e+00 -1.58503e-01
-1.50060e+02 9.87928e+00 -1.58481e-01
-1.50050e+02 9.88087e+00 -1.58459e-01
-1.50040e+02 9.88245e+00 -1.58436e-01
-1.50030e+02 9.88404e+00 -1.58413e-01
-1.50020e+02 9.88562e+00 -1.58391e-01
-1.50010e+02 9.88721e+00 -1.58368e-01
-1.50000e+02 9.88879e+00 -1.58345e-01
-1.49990e+02 9.89037e+00 -1.58322e-01
-1.49980e+02 9.89196e+00 -1.58299e-01
-1.49970e+02 9.89354e+00 -1.58276e-01
-1.49960e+02 9.89512e+00 -1.58253e-01
-1.49950e+02 9.89670e+00 -1.58230e-01
-1.49940e+02 9.89829e+00 -1.58206e-01
-1.49930e+02 9.89987e+00 -1.58183e-01
-1.49920e+02 9.90145e+00 -1.58159e-01
-1.49910e+02 9.90303e+00 -1.58135e-01
-1.49900e+02 9.90461e+00 -1.58112e-01
-1.49890e+02 9.90619e+00 -1.58088e-01
-1.49880e+02 9.90777e+00 -1.58064e-01
-1.49870e+02 9.90935e+00 -1.58040e-01
-1.49860e+02 9.91094e+00 -1.58016e-01
-1.49850e+02 9.91252e+00 -1.57992e-01
-1.49840e+02 9.91409e+00 -1.57967e-01
-1.49830e+02 9.91567e+00 -1.57943e-01
-1.49820e+02 9.91725e+00 -1.57919e-01
-1.49810e+02 9.91883e+00 -1.57894e-01
-1.49800e+02 9.92041e+00 -1.57869e-01
-1.49790e+02 9.92199e+00 -1.57845e-01
-1.49780e+02 9.92357e+00 -1.57820e-01
-1.49770e+02 9.92515e+00 -1.57795e-01
-1.49760e+02 9.92672e+00 -1.57770e-01
-1.49750e+02 9.92830e+00 -1.57745e-01
-1.49740e+02 9.92988e+00 -1.57720e-01
-1.49730e+02 9.93146e+00 -1.57694e-01
-1.49720e+02 9.93303e+00 -1.57669e-01
-1.49710e+02 9.93461e+00 -1.57644e-01
-1.49700e+02 9.93619e+00 -1.57618e-01
-1.49690e+02 9.93776e+00 -1.57592e-01
-1.49680e+02 9.93934e+00 -1.57567e-01
-1.49670e+02 9.94091e+00 -1.57541e-01
-1.49660e+02 9.94249e+00 -1.57515e-01
-1.49650e+02 9.94406e+00 -1.57489e-01
-1.49640e+02 9.94564e+00 -1.57463e-01
-1.49630e+02 9.94721e+00 -1.57437e-01
-1.49620e+02 9.94879e+00 -1.57410e-01
-1.49610e+02 9.95036e+00 -1.57384e-01
-1.49600e+02 9.95193e+00 -1.57358e-01
-1.49590e+02 9.95351e+00 -1.57331e-01
-1.49580e+02 9.95508e+00 -1.57305e-01
-1.49570e+02 9.95665e+00 -1.57278e-01
-1.49560e+02 9.95823e+00 -1.57251e-01
-1.49550e+02 9.95980e+00 -1.57224e-01
-1.49540e+02 9.96137e+00 -1.57197e-01
-1.49530e+02 9.96294e+00 -1.57170e-01
-1.49520e+02 9.96452e+00 -1.57143e-01
-1.49510e+02 9.96609e+00 -1.57116e-01
-1.49500e+02 9.96766e+00 -1.57088e-01
-1.49490e+02 9.96923e+00 -1.57061e-01
-1.49480e+02 9.97080e+00 -1.57034e-01
-1.49470e+02 9.97237e+00 -1.57006e-01
-1.49460e+02 9.97394e+00 -1.56978e-01
-1.49450e+02 9.97551e+00 -1.56950e-01
-1.49440e+02 9.97708e+00 -1.56923e-01
-1.49430e+02 9.97865e+00 -1.56895e-01
-1.49420e+02 9.98022e+00 -1.56867e-01
-1.49410e+02 9.98178e+00 -1.56838e-01
-1.49400e+02 9.98335e+00 -1.56810e-01
-1.49390e+02 9.98492e+00 -1.56782e-01
-1.49380e+02 9.98649e+00 -1.56753e-01
-1.49370e+02 9.98806e+00 -1.56725e-01
-1.49360e+02 9.98962e+00 -1.56696e-01
-1.49350e+02 9.99119e+00 -1.56668e-01
-1.49340e+02 9.99276e+00 -1.56639e-01
-1.49330e+02 9.99432e+00 -1.56610e-01
-1.49320e+02 9.99589e+00 -1.56581e-01
-1.49310e+02 9.99745e+00 -1.56552e-01
-1.49300e+02 9.99902e+00 -1.56523e-01
-1.49290e+02 1.00006e+01 -1.56494e-01
-1.49280e+02 1.00021e+01 -1.56465e-01
-1.49270e+02 1.00037e+01 -1.56435e-01
-1.49260e+02 1.00053e+01 -1.56406e-01
-1.49250e+02 1.00068e+01 -1.56376e-01
-1.49240e+02 1.00084e+01 -1.56346e-01
-1.49230e+02 1.00100e+01 -1.56317e-01
-1.49220e+02 1.00115e+01 -1.56287e-01
-1.49210e+02 1.00131e+01 -1.56257e-01
-1.49200e+02 1.00147e+01 -1.56227e-01
-1.49190e+02 1.00162e+01 -1.56197e-01
-1.49180e+02 1.00178e+01 -1.56167e-01
-1.49170e+02 1.00193e+01 -1.56136e-01
-1.49160e+02 1.00209e+01 -1.56106e-01
-1.49150e+02 1.00225e+01 -1.56075e-01
-1.49140e+02 1.00240e+01 -1.56045e-01
-1.49130e+02 1.00256e+01 -1.56014e-01
-1.49120e+02 1.00271e+01 -1.55984e-01
-1.49110e+02 1.00287e+01 -1.55953e-01
-1.49100e+02 1.00303e+01 -1.55922e-01
-1.49090e+02 1.00318e+01 -1.55891e-01
-1.49080e+02 1.00334e+01 -1.55860e-01
-1.49070e+02 1.00349e+01 -1.55829e-01
-1.49060e+02 1.00365e+01 -1.55797e-01
-1.49050e+02 1.00381e+01 -1.55766e-01
-1.49040e+02 1.00396e+01 -1.55734e-01
-1.49030e+02 1.00412e+01 -1.55703e-01
-1.49020e+02 1.00427e+01 -1.55671e-01
-1.49010e+02 1.00443e+01 -1.55640e-01
-1.49000e+02 1.00458e+01 -1.55608e-01
-1.48990e+02 1.00474e+01 -1.55576e-01
-1.48980e+02 1.00490e+01 -1.55544e-01
-1.48970e+02 1.00505e+01 -1.55512e-01
-1.48960e+02 1.00521e+01 -1.55480e-01
-1.48950e+02 1.00536e+01 -1.55447e-01
-1.48940e+02 1.00552e+01 -1.55415e-01
-1.48930e+02 1.00567e+01 -1.55383e-01
-1.48920e+02 1.00583e+01 -1.55350e-01
-1.48910e+02 1.00598e+01 -1.55317e-01
-1.48900e+02 1.00614e+01 -1.55285e-01
-1.48890e+02 1.00629e+01 -1.55252e-01
-1.48880e+02 1.00645e+01 -1.55219e-01
-1.48870e+02 1.00660e+01 -1.55186e-01
-1.48860e+02 1.00676e+01 -1.55153e-01
-1.48850e+02 1.00691e+01 -1.55120e-01
-1.48840e+02 1.00707e+01 -1.55087e-01
-1.48830e+02 1.00722e+01 -1.55053e-01
-1.48820e+02 1.00738e+01 -1.55020e-01
-1.48810e+02 1.00753e+01 -1.54986e-01
-1.48800e+02 1.00769e+01 -1.54953e-01
-1.48790e+02 1.00784e+01 -1.54919e-01
-1.48780e+02 1.00800e+01 -1.54885e-01
-1.48770e+02 1.00815e+01 -1.54851e-01
-1.48760e+02 1.00831e+01 -1.54818e-01
-1.48750e+02 1.00846e+01 -1.54783e-01
-1.48740e+02 1.00862e+01 -1.54749e-01
-1.48730e+02 1.00877e+01 -1.54715e-01
-1.48720e+02 1.00893e+01 -1.54681e-01
-1.48710e+02 1.00908e+01 -1.54646e-01
-1.48700e+02 1.00924e+01 -1.54612e-01
-1.48690e+02 1.00939e+01 -1.54577e-01
-1.48680e+02 1.00955e+01 -1.54543e-01
-1.48670e+02 1.00970e+01 -1.54508e-01
-1.48660e+02 1.00986e+01 -1.54473e-01
-1.48650e+02 1.01001e+01 -1.54438e-01
-1.48640e+02 1.01016e+01 -1.54403e-01
-1.48630e+02 1.01032e+01 -1.54368e-01
-1.48620e+02 1.01047e+01 -1.54333e-01
-1.48610e+02 1.01063e+01 -1.54297e-01
-1.48600e+02 1.01078e+01 -1.54262e-01
-1.48590e+02 1.01094e+01 -1.54227e-01
-1.48580e+02 1.01109e+01 -1.54191e-01
-1.48570e+02 1.01124e+01 -1.54155e-01
-1.48560e+02 1.01140e+01 -1.54120e-01
-1.48550e+02 1.01155e+01 -1.54084e-01
-1.48540e+02 1.01171e+01 -1.54048e-01
-1.48530e+02 1.01186e+01 -1.54012e-01
-1.48520e+02 1.01201e+01 -1.53976e-01
-1.48510e+02 1.01217e+01 -1.53940e-01
-1.48500e+02 1.01232e+01 -1.53903e-01
-1.48490e+02 1.01248e+01 -1.53867e-01
-1.48480e+02 1.01263e+01 -1.53830e-01
-1.48470e+02 1.01278e+01 -1.53794e-01
-1.48460e+02 1.01294e+01 -1.53757e-01
-1.48450e+02 1.01309e+01 -1.53720e-01
-1.48440e+02 1.01325e+01 -1.53684e-01
-1.48430e+02 1.01340e+01 -1.53647e-01
-1.48420e+02 1.01355e+01 -1.53610e-01
-1.48410e+02 1.01371e+01 -1.53573e-01
-1.48400e+02 1.01386e+01 -1.53535e-01
-1.48390e+02 1.01401e+01 -1.53498e-01
-1.48380e+02 1.01417e+01 -1.53461e-01
-1.48370e+02 1.01432e+01 -1.53423e-01
-1.48360e+02 1.01447e+01 -1.53386e-01
-1.48350e+02 1.01463e+01 -1.53348e-01
-1.48340e+02 1.01478e+01 -1.53310e-01
-1.48330e+02 1.01493e+01 -1.53273e-01
-1.48320e+02 1.01509e+01 -1.53235e-01
-1.48310e+02 1.01524e+01 -1.53197e-01
-1.48300e+02 1.01539e+01 -1.53159e-01
-1.48290e+02 1.01555e+01 -1.53121e-01
-1.48280e+02 1.01570e+01 -1.53082e-01
-1.48270e+02 1.01585e+01 -1.53044e-01
-1.48260e+02 1.01601e+01 -1.53005e-01
-1.48250e+02 1.01616e+01 -1.52967e-01
-1.48240e+02 1.01631e+01 -1.52928e-01
-1.48230e+02 1.01646e+01 -1.52890e-01
-1.48220e+02 1.01662e+01 -1.52851e-01
-1.48210e+02 1.01677e+01 -1.52812e-01
-1.48200e+02 1.01692e+01 -1.52773e-01
-1.48190e+02 1.01708e+01 -1.52734e-01
-1.48180e+02 1.01723e+01 -1.52695e-01
-1.48170e+02 1.01738e+01 -1.52656e-01
-1.48160e+02 1.01753e+01 -1.52616e-01
-1.48150e+02 1.01769e+01 -1.52577e-01
-1.48140e+02 1.01784e+01 -1.52537e-01
-1.48130e+02 1.01799e+01 -1.52498e-01
-1.48120e+02 1.01814e+01 -1.52458e-01
-1.48110e+02 1.01830e+01 -1.52418e-01
-1.48100e+02 1.01845e+01 -1.52378e-01
-1.48090e+02 1.01860e+01 -1.52338e-01
-1.48080e+02 1.01875e+01 -1.52298e-01
-1.48070e+02 1.01891e+01 -1.52258e-01
-1.48060e+02 1.01906e+01 -1.52218e-01
-1.48050e+02 1.01921e+01 -1.52178e-01
-1.48040e+02 1.01936e+01 -1.52137e-01
-1.48030e+02 1.01951e+01 -1.52097e-01
-1.48020e+02 1.01967e+01 -1.52056e-01
-1.48010e+02 1.01982e+01 -1.52016e-01
-1.48000e+02 1.01997e+01 -1.51975e-01
-1.47990e+02 1.02012e+01 -1.51934e-01
-1.47980e+02 1.02027e+01 -1.51893e-01
-1.47970e+02 1.02043e+01 -1.51852e-01
-1.47960e+02 1.02058e+01 -1.51811e-01
-1.47950e+02 1.02073e+01 -1.51770e-01
-1.47940e+02 1.02088e+01 -1.51728e-01
-1.47930e+02 1.02103e+01 -1.51687e-01
-1.47920e+02 1.02119e+01 -1.51645e-01
-1.47910e+02 1.02134e+01 -1.51604e-01
-1.47900e+02 1.02149e+01 -1.51562e-01
-1.47890e+02 1.02164e+01 -1.51520e-01
-1.47880e+02 1.02179e+01 -1.51479e-01
-1.47870e+02 1.02194e+01 -1.51437e-01
-1.47860e+02 1.02209e+01 -1.51395e-01
-1.47850e+02 1.02225e+01 -1.51353e-01
-1.47840e+02 1.02240e+01 -1.51310e-01
-1.47830e+02 1.02255e+01 -1.51268e-01
-1.47820e+02 1.02270e+01 -1.51226e-01
-1.47810e+02 1.02285e+01 -1.51183e-01
-1.47800e+02 1.02300e+01 -1.51141e-01
-1.47790e+02 1.02315e+01 -1.51098e-01
-1.47780e+02 1.02330e+01 -1.51055e-01
-1.47770e+02 1.02346e+01 -1.51012e-01
-1.47760e+02 1.02361e+01 -1.50970e-01
-1.47750e+02 1.02376e+01 -1.50927e-01
-1.47740e+02 1.02391e+01 -1.50883e-01
-1.47730e+02 1.02406e+01 -1.50840e-01
-1.47720e+02 1.02421e+01 -1.50797e-01
-1.47710e+02 1.02436e+01 -1.50754e-01
-1.47700e+02 1.02451e+01 -1.50710e-01
-1.47690e+02 1.02466e+01 -1.50667e-01
-1.47680e+02 1.02481e+01 -1.50623e-01
-1.47670e+02 1.02496e+01 -1.50579e-01
-1.47660e+02 1.02511e+01 -1.50536e-01
-1.47650e+02 1.02526e+01 -1.50492e-01
-1.47640e+02 1.02541e+01 -1.50448e-01
-1.47630e+02 1.02557e+01 -1.50404e-01
-1.47620e+02 1.02572e+01 -1.50359e-01
-1.47610e+02 1.02587e+01 -1.50315e-01
-1.47600e+02 1.02602e+01 -1.50271e-01
-1.47590e+02 1.02617e+01 -1.50226e-01
-1.47580e+02 1.02632e+01 -1.50182e-01
-1.47570e+02 1.02647e+01 -1.50138e-01
-1.47560e+02 1.02662e+01 -1.50094e-01
-1.47550e+02 1.02677e+01 -1.50051e-01
-1.47540e+02 1.02692e+01 -1.50007e-01
-1.47530e+02 1.02707e+01 -1.49963e-01
-1.47520e+02 1.02722e+01 -1.49920e-01
-1.47510e+02 1.02737e+01 -1.49877e-01
-1.47500e+02 1.02752e+01 -1.49834e-01
-1.47490e+02 1.02767e+01 -1.49791e-01
-1.47480e+02 1.02782e+01 -1.49748e-01
-1.47470e+02 1.02797e+01 -1.49705e-01
-1.47460e+02 1.02812e+01 -1.49663e-01
-1.47450e+02 1.02827e+01 -1.49620e-01
-1.47440e+02 1.02841e+01 -1.49578e-01
-1.47430e+02 1.02856e+01 -1.49536e-01
-1.47420e+02 1.02871e+01 -1.49494e-01
-1.47410e+02 1.02886e+01 -1.49452e-01
-1.47400e+02 1.02901e+01 -1.49410e-01
-1.47390e+02 1.02916e+01 -1.49368e-01
-1.47380e+02 1.02931e+01 -1.49327e-01
-1.47370e+02 1.02946e+01 -1.49285e-01
-1.47360e+02 1.02961e+01 -1.49244e-01
-1.47350e+02 1.02976e+01 -1.49203e-01
-1.47340e+02 1.02991e+01 -1.49162e-01
-1.47330e+02 1.03006e+01 -1.49121e-01
-1.47320e+02 1.03021e+01 -1.49081e-01
-1.47310e+02 1.03036e+01 -1.49040e-01
-1.47300e+02 1.03050e+01 -1.49000e-01
-1.47290e+02 1.03065e+01 -1.48959e-01
-1.47280e+02 1.03080e+01 -1.48919e-01
-1.47270e+02 1.03095e+01 -1.48879e-01
-1.47260e+02 1.03110e+01 -1.48839e-01
-1.47250e+02 1.03125e+01 -1.48800e-01
-1.47240e+02 1.03140e+01 -1.48760e-01
-1.47230e+02 1.03155e+01 -1.48721e-01
-1.47220e+02 1.03170e+01 -1.48681e-01
-1.47210e+02 1.03184e+01 -1.48642e-01
-1.47200e+02 1.03199e+01 -1.48603e-01
-1.47190e+02 1.03214e+01 -1.48564e-01
-1.47180e+02 1.03229e+01 -1.48525e-01
-1.47170e+02 1.03244e+01 -1.48487e-01
-1.47160e+02 1.03259e+01 -1.48448e-01
-1.47150e+02 1.03274e+01 -1.48410e-01
-1.47140e+02 1.03288e+01 -1.48371e-01
-1.47130e+02 1.03303e+01 -1.48333e-01
-1.47120e+02 1.03318e+01 -1.48295e-01
-1.47110e+02 1.03333e+01 -1.48258e-01
-1.47100e+02 1.03348e+01 -1.48220e-01
-1.47090e+02 1.03363e+01 -1.48182e-01
-1.47080e+02 1.03377e+01 -1.48145e-01
-1.47070e+02 1.03392e+01 -1.48107e-01
-1.47060e+02 1.03407e+01 -1.48070e-01
-1.47050e+02 1.03422e+01 -1.48033e-01
-1.47040e+02 1.03437e+01 -1.47996e-01
-1.47030e+02 1.03451e+01 -1.47960e-01
-1.47020e+02 1.03466e+01 -1.47923e-01
-1.47010e+02 1.03481e+01 -1.47886e-01
-1.47000e+02 1.03496e+01 -1.47850e-01
-1.46990e+02 1.03511e+01 -1.47814e-01
-1.46980e+02 1.03525e+01 -1.47778e-01
-1.46970e+02 1.03540e+01 -1.47742e-01
-1.46960e+02 1.03555e+01 -1.47706e-01
-1.46950e+02 1.03570e+01 -1.47670e-01
-1.46940e+02 1.03584e+01 -1.47635e-01
-1.46930e+02 1.03599e+01 -1.47599e-01
-1.46920e+02 1.03614e+01 -1.47564e-01
-1.46910e+02 1.03629e+01 -1.47529e-01
-1.46900e+02 1.03643e+01 -1.47494e-01
-1.46890e+02 1.03658e+01 -1.47459e-01
-1.46880e+02 1.03673e+01 -1.47424e-01
-1.46870e+02 1.03688e+01 -1.47390e-01
-1.46860e+02 1.03702e+01 -1.47355e-01
-1.46850e+02 1.03717e+01 -1.47321e-01
-1.46840e+02 1.03732e+01 -1.47286e-01
-1.46830e+02 1.03747e+01 -1.47252e-01
-1.46820e+02 1.03761e+01 -1.47218e-01
-1.46810e+02 1.03776e+01 -1.47185e-01
-1.46800e+02 1.03791e+01 -1.47151e-01
-1.46790e+02 1.03805e+01 -1.47117e-01
-1.46780e+02 1.03820e+01 -1.47084e-01
-1.46770e+02 1.03835e+01 -1.47051e-01
-1.46760e+02 1.03850e+01 -1.47018e-01
-1.46750e+02 1.03864e+01 -1.46985e-01
-1.46740e+02 1.03879e+01 -1.46952e-01
-1.46730e+02 1.03894e+01 -1.46919e-01
-1.46720e+02 1.03908e+01 -1.46886e-01
-1.46710e+02 1.03923e+01 -1.46854e-01
-1.46700e+02 1.03938e+01 -1.46822e-01
-1.46690e+02 1.03952e+01 -1.46789e-01
-1.46680e+02 1.03967e+01 -1.46757e-01
-1.46670e+02 1.03982e+01 -1.46726e-01
-1.46660e+02 1.03996e+01 -1.46694e-01
-1.46650e+02 1.04011e+01 -1.46662e-01
-1.46640e+02 1.04026e+01 -1.46631e-01
-1.46630e+02 1.04040e+01 -1.46599e-01
-1.46620e+02 1.04055e+01 -1.46568e-01
-1.46610e+02 1.04070e+01 -1.46537e-01
-1.46600e+02 1.04084e+01 -1.46506e-01
-1.46590e+02 1.04099e+01 -1.46475e-01
-1.46580e+02 1.04114e+01 -1.46444e-01
-1.46570e+02 1.04128e+01 -1.46414e-01
-1.46560e+02 1.04143e+01 -1.46383e-01
-1.46550e+02 1.04158e+01 -1.46353e-01
-1.46540e+02 1.04172e+01 -1.46323e-01
-1.46530e+02 1.04187e+01 -1.46293e-01
-1.46520e+02 1.04201e+01 -1.46263e-01
-1.46510e+02 1.04216e+01 -1.46233e-01
-1.46500e+02 1.04231e+01 -1.46204e-01
-1.46490e+02 1.04245e+01 -1.46174e-01
-1.46480e+02 1.04260e+01 -1.46145e-01
-1.46470e+02 1.04275e+01 -1.46115e-01
-1.46460e+02 1.04289e+01 -1.46086e-01
-1.46450e+02 1.04304e+01 -1.46057e-01
-1.46440e+02 1.04318e+01 -1.46029e-01
-1.46430e+02 1.04333e+01 -1.46000e-01
-1.46420e+02 1.04348e+01 -1.45971e-01
-1.46410e+02 1.04362e+01 -1.45943e-01
-1.46400e+02 1.04377e+01 -1.45915e-01
-1.46390e+02 1.04391e+01 -1.45886e-01
-1.46380e+02 1.04406e+01 -1.45858e-01
-1.46370e+02 1.04421e+01 -1.45831e-01
-1.46360e+02 1.04435e+01 -1.45803e-01
-1.46350e+02 1.04450e+01 -1.45775e-01
-1.46340e+02 1.04464e+01 -1.45748e-01
-1.46330e+02 1.04479e+01 -1.45720e-01
-1.46320e+02 1.04493e+01 -1.45693e-01
-1.46310e+02 1.04508e+01 -1.45666e-01
-1.46300e+02 1.04523e+01 -1.45639e-01
-1.46290e+02 1.04537e+01 -1.45612e-01
-1.46280e+02 1.04552e+01 -1.45586e-01
-1.46270e+02 1.04566e+01 -1.45559e-01
-1.46260e+02 1.04581e+01 -1.45533e-01
-1.46250e+02 1.04595e+01 -1.45507e-01
-1.46240e+02 1.04610e+01 -1.45481e-01
-1.46230e+02 1.04624e+01 -1.45455e-01
-1.46220e+02 1.04639e+01 -1.45429e-01
-1.46210e+02 1.04654e+01 -1.45403e-01
-1.46200e+02 1.04668e+01 -1.45377e-01
-1.46190e+02 1.04683e+01 -1.45352e-01
-1.46180e+02 1.04697e+01 -1.45327e-01
-1.46170e+02 1.04712e+01 -1.45301e-01
-1.46160e+02 1.04726e+01 -1.45276e-01
-1.46150e+02 1.04741e+01 -1.45251e-01
-1.46140e+02 1.04755e+01 -1.45227e-01
-1.46130e+02 1.04770e+01 -1.45202e-01
-1.46120e+02 1.04784e+01 -1.45178e-01
-1.46110e+02 1.04799e+01 -1.45153e-01
-1.46100e+02 1.04813e+01 -1.45129e-01
-1.46090e+02 1.04828e+01 -1.45105e-01
-1.46080e+02 1.04842e+01 -1.45081e-01
-1.46070e+02 1.04857e+01 -1.45057e-01
-1.46060e+02 1.04871e+01 -1.45033e-01
-1.46050e+02 1.04886e+01 -1.45010e-01
-1.46040e+02 1.04900e+01 -1.44986e-01
-1.46030e+02 1.04915e+01 -1.44963e-01
-1.46020e+02 1.04929e+01 -1.44940e-01
-1.46010e+02 1.04944e+01 -1.44917e-01
-1.46000e+02 1.04958e+01 -1.44894e-01
-1.45990e+02 1.04973e+01 -1.44871e-01
-1.45980e+02 1.04987e+01 -1.44849e-01
-1.45970e+02 1.05002e+01 -1.44826e-01
-1.45960e+02 1.05016e+01 -1.44804e-01
-1.45950e+02 1.05031e+01 -1.44782e-01
-1.45940e+02 1.05045e+01 -1.44760e-01
-1.45930e+02 1.05060e+01 -1.44738e-01
-1.45920e+02 1.05074e+01 -1.44716e-01
-1.45910e+02 1.05089e+01 -1.44694e-01
-1.45900e+02 1.05103e+01 -1.44673e-01
-1.45890e+02 1.05118e+01 -1.44651e-01
-1.45880e+02 1.05132e+01 -1.44630e-01
-1.45870e+02 1.05146e+01 -1.44609e-01
-1.45860e+02 1.05161e+01 -1.44588e-01
-1.45850e+02 1.05175e+01 -1.44567e-01
-1.45840e+02 1.05190e+01 -1.44546e-01
-1.45830e+02 1.05204e+01 -1.44526e-01
-1.45820e+02 1.05219e+01 -1.44505e-01
-1.45810e+02 1.05233e+01 -1.44485e-01
-1.45800e+02 1.05248e+01 -1.44465e-01
-1.45790e+02 1.05262e+01 -1.44445e-01
-1.45780e+02 1.05277e+01 -1.44425e-01
-1.45770e+02 1.05291e+01 -1.44405e-01
-1.45760e+02 1.05305e+01 -1.44385e-01
-1.45750e+02 1.05320e+01 -1.44366e-01
-1.45740e+02 1.05334e+01 -1.44346e-01
-1.45730e+02 1.05349e+01 -1.44327e-01
-1.45720e+02 1.05363e+01 -1.44308e-01
-1.45710e+02 1.05378e+01 -1.44289e-01
-1.45700e+02 1.05392e+01 -1.44270e-01
-1.45690e+02 1.05406e+01 -1.44251e-01
-1.45680e+02 1.05421e+01 -1.44233e-01
-1.45670e+02 1.05435e+01 -1.44214e-01
-1.45660e+02 1.05450e+01 -1.44196e-01
-1.45650e+02 1.05464e+01 -1.44178e-01
-1.45640e+02 1.05479e+01 -1.44160e-01
-1.45630e+02 1.05493e+01 -1.44142e-01
-1.45620e+02 1.05507e+01 -1.44124e-01
-1.45610e+02 1.05522e+01 -1.44107e-01
-1.45600e+02 1.05536e+01 -1.44089e-01
-1.45590e+02 1.05551e+01 -1.44072e-01
-1.45580e+02 1.05565e+01 -1.44055e-01
-1.45570e+02 1.05579e+01 -1.44037e-01
-1.45560e+02 1.05594e+01 -1.44021e-01
-1.45550e+02 1.05608e+01 -1.44004e-01
-1.45540e+02 1.05623e+01 -1.43987e-01
-1.45530e+02 1.05637e+01 -1.43970e-01
-1.45520e+02 1.05651e+01 -1.43954e-01
-1.45510e+02 1.05666e+01 -1.43938e-01
-1.45500e+02 1.05680e+01 -1.43922e-01
-1.45490e+02 1.05695e+01 -1.43906e-01
-1.45480e+02 1.05709e+01 -1.43890e-01
-1.45470e+02 1.05723e+01 -1.43874e-01
-1.45460e+02 1.05738e+01 -1.43858e-01
-1.45450e+02 1.05752e+01 -1.43843e-01
-1.45440e+02 1.05767e+01 -1.43828e-01
-1.45430e+02 1.05781e+01 -1.43812e-01
-1.45420e+02 1.05795e+01 -1.43797e-01
-1.45410e+02 1.05810e+01 -1.43782e-01
-1.45400e+02 1.05824e+01 -1.43768e-01
-1.45390e+02 1.05838e+01 -1.43753e-01
-1.45380e+02 1.05853e+01 -1.43738e-01
-1.45370e+02 1.05867e+01 -1.43724e-01
-1.45360e+02 1.05882e+01 -1.43710e-01
-1.45350e+02 1.05896e+01 -1.43696e-01
-1.45340e+02 1.05910e+01 -1.43682e-01
-1.45330e+02 1.05925e+01 -1.43668e-01
-1.45320e+02 1.05939e+01 -1.43654e-01
-1.45310e+02 1.05953e+01 -1.43640e-01
-1.45300e+02 1.05968e+01 -1.43627e-01
-1.45290e+02 1.05982e+01 -1.43614e-01
-1.45280e+02 1.05996e+01 -1.43601e-01
-1.45270e+02 1.06011e+01 -1.43587e-01
-1.45260e+02 1.06025e+01 -1.43575e-01
-1.45250e+02 1.06040e+01 -1.43562e-01
-1.45240e+02 1.06054e+01 -1.43549e-01
-1.45230e+02 1.06068e+01 -1.43537e-01
-1.45220e+02 1.06083e+01 -1.43524e-01
-1.45210e+02 1.06097e+01 -1.43512e-01
-1.45200e+02 1.06111e+01 -1.43500e-01
-1.45190e+02 1.06126e+01 -1.43488e-01
-1.45180e+02 1.06140e+01 -1.43476e-01
-1.45170e+02 1.06154e+01 -1.43464e-01
-1.45160e+02 1.06169e+01 -1.43453e-01
-1.45150e+02 1.06183e+01 -1.43441e-01
-1.45140e+02 1.06197e+01 -1.43430e-01
-1.45130e+02 1.06212e+01 -1.43419e-01
-1.45120e+02 1.06226e+01 -1.43408e-01
-1.45110e+02 1.06240e+01 -1.43397e-01
-1.45100e+02 1.06255e+01 -1.43386e-01
-1.45090e+02 1.06269e+01 -1.43376e-01
-1.45080e+02 1.06283e+01 -1.43365e-01
-1.45070e+02 1.06298e+01 -1.43355e-01
-1.45060e+02 1.06312e+01 -1.43345e-01
-1.45050e+02 1.06326e+01 -1.43335e-01
-1.45040e+02 1.06341e+01 -1.43325e-01
-1.45030e+02 1.06355e+01 -1.43315e-01
-1.45020e+02 1.06369e+01 -1.43305e-01
-1.45010e+02 1.06384e+01 -1.43296e-01
-1.45000e+02 1.06398e+01 -1.43286e-01
-1.44990e+02 1.06412e+01 -1.43277e-01
-1.44980e+02 1.06427e+01 -1.43268e-01
-1.44970e+02 1.06441e+01 -1.43259e-01
-1.44960e+02 1.06455e+01 -1.43250e-01
-1.44950e+02 1.06470e+01 -1.43241e-01
-1.44940e+02 1.06484e+01 -1.43233e-01
-1.44930e+02 1.06498e+01 -1.43224e-01
-1.44920e+02 1.06513e+01 -1.43216e-01
-1.44910e+02 1.06527e+01 -1.43208e-01
-1.44900e+02 1.06541e+01 -1.43200e-01
-1.44890e+02 1.06556e+01 -1.43192e-01
-1.44880e+02 1.06570e+01 -1.43184e-01
-1.44870e+02 1.06584e+01 -1.43176e-01
-1.44860e+02 1.06599e+01 -1.43169e-01
-1.44850e+02 1.06613e+01 -1.43161e-01
-1.44840e+02 1.06627e+01 -1.43154e-01
-1.44830e+02 1.06642e+01 -1.43147e-01
-1.44820e+02 1.06656e+01 -1.43140e-01
-1.44810e+02 1.06670e+01 -1.43133e-01
-1.44800e+02 1.06685e+01 -1.43126e-01
-1.44790e+02 1.06699e+01 -1.43120e-01
-1.44780e+02 1.06713e+01 -1.43113e-01
-1.44770e+02 1.06727e+01 -1.43107e-01
-1.44760e+02 1.06742e+01 -1.43101e-01
-1.44750e+02 1.06756e+01 -1.43095e-01
-1.44740e+02 1.06770e+01 -1.43089e-01
-1.44730e+02 1.06785e+01 -1.43083e-01
-1.44720e+02 1.06799e+01 -1.43078e-01
-1.44710e+02 1.06813e+01 -1.43072e-01
-1.44700e+02 1.06828e+01 -1.43067e-01
-1.44690e+02 1.06842e+01 -1.43062e-01
-1.44680e+02 1.06856e+01 -1.43056e-01
-1.44670e+02 1.06871e+01 -1.43052e-01
-1.44660e+02 1.06885e+01 -1.43047e-01
-1.44650e+02 1.06899e+01 -1.43042e-01
-1.44640e+02 1.06913e+01 -1.43037e-01
-1.44630e+02 1.06928e+01 -1.43033e-01
-1.44620e+02 1.06942e+01 -1.43029e-01
-1.44610e+02 1.06956e+01 -1.43025e-01
-1.44600e+02 1.06971e+01 -1.43021e-01
-1.44590e+02 1.06985e+01 -1.43017e-01
-1.44580e+02 1.06999e+01 -1.43013e-01
-1.44570e+02 1.07014e+01 -1.43009e-01
-1.44560e+02 1.07028e+01 -1.43006e-01
-1.44550e+02 1.07042e+01 -1.43003e-01
-1.44540e+02 1.07056e+01 -1.42999e-01
-1.44530e+02 1.07071e+01 -1.42996e-01
-1.44520e+02 1.07085e+01 -1.42993e-01
-1.44510e+02 1.07099e+01 -1.42991e-01
-1.44500e+02 1.07114e+01 -1.42988e-01
-1.44490e+02 1.07128e+01 -1.42985e-01
-1.44480e+02 1.07142e+01 -1.42983e-01
-1.44470e+02 1.07157e+01 -1.42981e-01
-1.44460e+02 1.07171e+01 -1.42979e-01
-1.44450e+02 1.07185e+01 -1.42977e-01
-1.44440e+02 1.07199e+01 -1.42975e-01
-1.44430e+02 1.07214e+01 -1.42973e-01
-1.44420e+02 1.07228e+01 -1.42971e-01
-1.44410e+02 1.07242e+01 -1.42970e-01
-1.44400e+02 1.07257e+01 -1.42969e-01
-1.44390e+02 1.07271e+01 -1.42968e-01
-1.44380e+02 1.07285e+01 -1.42966e-01
-1.44370e+02 1.07300e+01 -1.42966e-01
-1.44360e+02 1.07314e+01 -1.42965e-01
-1.44350e+02 1.07328e+01 -1.42964e-01
-1.44340e+02 1.07342e+01 -1.42964e-01
-1.44330e+02 1.07357e+01 -1.42963e-01
-1.44320e+02 1.07371e+01 -1.42963e-01
-1.44310e+02 1.07385e+01 -1.42963e-01
-1.44300e+02 1.07400e+01 -1.42963e-01
-1.44290e+02 1.07414e+01 -1.42963e-01
-1.44280e+02 1.07428e+01 -1.42963e-01
-1.44270e+02 1.07442e+01 -1.42964e-01
-1.44260e+02 1.07457e+01 -1.42964e-01
-1.44250e+02 1.07471e+01 -1.42965e-01
-1.44240e+02 1.07485e+01 -1.42966e-01
-1.44230e+02 1.07500e+01 -1.42967e-01
-1.44220e+02 1.07514e+01 -1.42968e-01
-1.44210e+02 1.07528e+01 -1.42969e-01
-1.44200e+02 1.07543e+01 -1.42971e-01
-1.44190e+02 1.07557e+01 -1.42972e-01
-1.44180e+02 1.07571e+01 -1.42974e-01
-1.44170e+02 1.07585e+01 -1.42976e-01
-1.44160e+02 1.07600e+01 -1.42978e-01
-1.44150e+02 1.07614e+01 -1.42980e-01
-1.44140e+02 1.07628e+01 -1.42982e-01
-1.44130e+02 1.07643e+01 -1.42984e-01
-1.44120e+02 1.07657e+01 -1.42987e-01
-1.44110e+02 1.07671e+01 -1.42989e-01
-1.44100e+02 1.07686e+01 -1.42992e-01
-1.44090e+02 1.07700e+01 -1.42995e-01
-1.44080e+02 1.07714e+01 -1.42998e-01
-1.44070e+02 1.07728e+01 -1.43001e-01
-1.44060e+02 1.07743e+01 -1.43004e-01
-1.44050e+02 1.07757e+01 -1.43008e-01
-1.44040e+02 1.07771e+01 -1.43011e-01
-1.44030e+02 1.07786e+01 -1.43015e-01
-1.44020e+02 1.07800e+01 -1.43019e-01
-1.44010e+02 1.07814e+01 -1.43023e-01
-1.44000e+02 1.07829e+01 -1.43027e-01
-1.43990e+02 1.07843e+01 -1.43031e-01
-1.43980e+02 1.07857e+01 -1.43035e-01
-1.43970e+02 1.07871e+01 -1.43040e-01
-1.43960e+02 1.07886e+01 -1.43044e-01
-1.43950e+02 1.07900e+01 -1.43049e-01
-1.43940e+02 1.07914e+01 -1.43054e-01
-1.43930e+02 1.07929e+01 -1.43059e-01
-1.43920e+02 1.07943e+01 -1.43064e-01
-1.43910e+02 1.07957e+01 -1.43069e-01
-1.43900e+02 1.07972e+01 -1.43075e-01
-1.43890e+02 1.07986e+01 -1.43080e-01
-1.43880e+02 1.08000e+01 -1.43086e-01
-1.43870e+02 1.08015e+01 -1.43092e-01
-1.43860e+02 1.08029e+01 -1.43098e-01
-1.43850e+02 1.08043e+01 -1.43104e-01
-1.43840e+02 1.08057e+01 -1.43110e-01
-1.43830e+02 1.08072e+01 -1.43117e-01
-1.43820e+02 1.08086e+01 -1.43123e-01
-1.43810e+02 1.08100e+01 -1.43130e-01
-1.43800e+02 1.08115e+01 -1.43137e-01
-1.43790e+02 1.08129e+01 -1.43143e-01
-1.43780e+02 1.08143e+01 -1.43151e-01
-1.43770e+02 1.08158e+01 -1.43158e-01
-1.43760e+02 1.08172e+01 -1.43165e-01
-1.43750e+02 1.08186e+01 -1.43172e-01
-1.43740e+02 1.08201e+01 -1.43180e-01
-1.43730e+02 1.08215e+01 -1.43188e-01
-1.43720e+02 1.08229e+01 -1.43196e-01
-1.43710e+02 1.08244e+01 -1.43204e-01
-1.43700e+02 1.08258e+01 -1.43212e-01
-1.43690e+02 1.08272e+01 -1.43220e-01
-1.43680e+02 1.08287e+01 -1.43228e-01
-1.43670e+02 1.08301e+01 -1.43237e-01
-1.43660e+02 1.08315e+01 -1.43246e-01
-1.43650e+02 1.08329e+01 -1.43254e-01
-1.43640e+02 1.08344e+01 -1.43263e-01
-1.43630e+02 1.08358e+01 -1.43272e-01
-1.43620e+02 1.08372e+01 -1.43282e-01
-1.43610e+02 1.08387e+01 -1.43291e-01
-1.43600e+02 1.08401e+01 -1.43300e-01
-1.43590e+02 1.08415e+01 -1.43310e-01
-1.43580e+02 1.08430e+01 -1.43320e-01
-1.43570e+02 1.08444e+01 -1.43330e-01
-1.43560e+02 1.08458e+01 -1.43340e-01
-1.43550e+02 1.08473e+01 -1.43350e-01
-1.43540e+02 1.08487e+01 -1.43360e-01
-1.43530e+02 1.08501e+01 -1.43370e-01
-1.43520e+02 1.08516e+01 -1.43381e-01
-1.43510e+02 1.08530e+01 -1.43392e-01
-1.43500e+02 1.08544e+01 -1.43402e-01
-1.43490e+02 1.08559e+01 -1.43413e-01
-1.43480e+02 1.08573e+01 -1.43425e-01
-1.43470e+02 1.08587e+01 -1.43436e-01
-1.43460e+02 1.08602e+01 -1.43447e-01
-1.43450e+02 1.08616e+01 -1.43459e-01
-1.43440e+02 1.08631e+01 -1.43470e-01
-1.43430e+02 1.08645e+01 -1.43482e-01
-1.43420e+02 1.08659e+01 -1.43494e-01
-1.43410e+02 1.08674e+01 -1.43506e-01
-1.43400e+02 1.08688e+01 -1.43518e-01
-1.43390e+02 1.08702e+01 -1.43530e-01
-1.43380e+02 1.08717e+01 -1.43543e-01
-1.43370e+02 1.08731e+01 -1.43555e-01
-1.43360e+02 1.08745e+01 -1.43568e-01
-1.43350e+02 1.08760e+01 -1.43581e-01
-1.43340e+02 1.08774e+01 -1.43594e-01
-1.43330e+02 1.08788e+01 -1.43607e-01
-1.43320e+02 1.08803e+01 -1.43620e-01
-1.43310e+02 1.08817e+01 -1.43634e-01
-1.43300e+02 1.08832e+01 -1.43647e-01
-1.43290e+02 1.08846e+01 -1.43661e-01
-1.43280e+02 1.08860e+01 -1.43675e-01
-1.43270e+02 1.08875e+01 -1.43689e-01
-1.43260e+02 1.08889e+01 -1.43703e-01
-1.43250e+02 1.08903e+01 -1.43717e-01
-1.43240e+02 1.08918e+01 -1.43731e-01
-1.43230e+02 1.08932e+01 -1.43746e-01
-1.43220e+02 1.08946e+01 -1.43760e-01
-1.43210e+02 1.08961e+01 -1.43775e-01
-1.43200e+02 1.08975e+01 -1.43790e-01
-1.43190e+02 1.08990e+01 -1.43805e-01
-1.43180e+02 1.09004e+01 -1.43820e-01
-1.43170e+02 1.09018e+01 -1.43835e-01
-1.43160e+02 1.09033e+01 -1.43851e-01
-1.43150e+02 1.09047e+01 -1.43866e-01
-1.43140e+02 1.09062e+01 -1.43882e-01
-1.43130e+02 1.09076e+01 -1.43898e-01
-1.43120e+02 1.09090e+01 -1.43914e-01
-1.43110e+02 1.09105e+01 -1.43930e-01
-1.43100e+02 1.09119e+01 -1.43946e-01
-1.43090e+02 1.09133e+01 -1.43962e-01
-1.43080e+02 1.09148e+01 -1.43979e-01
-1.43070e+02 1.09162e+01 -1.43995e-01
-1.43060e+02 1.09177e+01 -1.44012e-01
-1.43050e+02 1.09191e+01 -1.44029e-01
-1.43040e+02 1.09205e+01 -1.44046e-01
-1.43030e+02 1.09220e+01 -1.44063e-01
-1.43020e+02 1.09234e+01 -1.44080e-01
-1.43010e+02 1.09249e+01 -1.44098e-01
-1.43000e+02 1.09263e+01 -1.44115e-01
-1.42990e+02 1.09278e+01 -1.44133e-01
-1.42980e+02 1.09292e+01 -1.44151e-01
-1.42970e+02 1.09306e+01 -1.44169e-01
-1.42960e+02 1.09321e+01 -1.44187e-01
-1.42950e+02 1.09335e+01 -1.44205e-01
-1.42940e+02 1.09350e+01 -1.44224e-01
-1.42930e+02 1.09364e+01 -1.44242e-01
-1.42920e+02 1.09378e+01 -1.44261e-01
-1.42910e+02 1.09393e+01 -1.44279e-01
-1.42900e+02 1.09407e+01 -1.44298e-01
-1.42890e+02 1.09422e+01 -1.44317e-01
-1.42880e+02 1.09436e+01 -1.44337e-01
-1.42870e+02 1.09451e+01 -1.44356e-01
-1.42860e+02 1.09465e+01 -1.44375e-01
-1.42850e+02 1.09480e+01 -1.44395e-01
-1.42840e+02 1.09494e+01 -1.44415e-01
-1.42830e+02 1.09508e+01 -1.44434e-01
-1.42820e+02 1.09523e+01 -1.44454e-01
-1.42810e+02 1.09537e+01 -1.44475e-01
-1.42800e+02 1.09552e+01 -1.44495e-01
-1.42790e+02 1.09566e+01 -1.44515e-01
-1.42780e+02 1.09581e+01 -1.44536e-01
-1.42770e+02 1.09595e+01 -1.44556e-01
-1.42760e+02 1.09610e+01 -1.44577e-01
-1.42750e+02 1.09624e+01 -1.44598e-01
-1.42740e+02 1.09638e+01 -1.44619e-01
-1.42730e+02 1.09653e+01 -1.44640e-01
-1.42720e+02 1.09667e+01 -1.44662e-01
-1.42710e+02 1.09682e+01 -1.44683e-01
-1.42700e+02 1.09696e+01 -1.44705e-01
-1.42690e+02 1.09711e+01 -1.44727e-01
-1.42680e+02 1.09725e+01 -1.44748e-01
-1.42670e+02 1.09740e+01 -1.44770e-01
-1.42660e+02 1.09754e+01 -1.44793e-01
-1.42650e+02 1.09769e+01 -1.44815e-01
-1.42640e+02 1.09783e+01 -1.44837e-01
-1.42630e+02 1.09798e+01 -1.44860e-01
-1.42620e+02 1.09812e+01 -1.44883e-01
-1.42610e+02 1.09827e+01 -1.44905e-01
-1.42600e+02 1.09841e+01 -1.44928e-01
-1.42590e+02 1.09856e+01 -1.44951e-01
-1.42580e+02 1.09870e+01 -1.44975e-01
-1.42570e+02 1.09885e+01 -1.44998e-01
-1.42560e+02 1.09899e+01 -1.45021e-01
-1.42550e+02 1.09914e+01 -1.45045e-01
-1.42540e+02 1.09928e+01 -1.45069e-01
-1.42530e+02 1.09943e+01 -1.45093e-01
-1.42520e+02 1.09957e+01 -1.45117e-01
-1.42510e+02 1.09972e+01 -1.45141e-01
-1.42500e+02 1.09986e+01 -1.45165e-01
-1.42490e+02 1.10001e+01 -1.45190e-01
-1.42480e+02 1.10015e+01 -1.45214e-01
-1.42470e+02 1.10030e+01 -1.45239e-01
-1.42460e+02 1.10044e+01 -1.45264e-01
-1.42450e+02 1.10059e+01 -1.45289e-01
-1.42440e+02 1.10073e+01 -1.45314e-01
-1.42430e+02 1.10088e+01 -1.45339e-01
-1.42420e+02 1.10102e+01 -1.45365e-01
-1.42410e+02 1.10117e+01 -1.45390e-01
-1.42400e+02 1.10131e+01 -1.45416e-01
-1.42390e+02 1.10146e+01 -1.45441e-01
-1.42380e+02 1.10161e+01 -1.45467e-01
-1.42370e+02 1.10175e+01 -1.45493e-01
-1.42360e+02 1.10190e+01 -1.45520e-01
-1.42350e+02 1.10204e+01 -1.45546e-01
-1.42340e+02 1.10219e+01 -1.45572e-01
-1.42330e+02 1.10233e+01 -1.45599e-01
-1.42320e+02 1.10248e+01 -1.45626e-01
-1.42310e+02 1.10262e+01 -1.45653e-01
-1.42300e+02 1.10277e+01 -1.45680e-01
-1.42290e+02 1.10292e+01 -1.45707e-01
-1.42280e+02 1.10306e+01 -1.45734e-01
-1.42270e+02 1.10321e+01 -1.45761e-01
-1.42260e+02 1.10335e+01 -1.45789e-01
-1.42250e+02 1.10350e+01 -1.45817e-01
-1.42240e+02 1.10364e+01 -1.45844e-01
-1.42230e+02 1.10379e+01 -1.45872e-01
-1.42220e+02 1.10394e+01 -1.45900e-01
-1.42210e+02 1.10408e+01 -1.45929e-01
-1.42200e+02 1.10423e+01 -1.45957e-01
-1.42190e+02 1.10437e+01 -1.45985e-01
-1.42180e+02 1.10452e+01 -1.46014e-01
-1.42170e+02 1.10467e+01 -1.46043e-01
-1.42160e+02 1.10481e+01 -1.46072e-01
-1.42150e+02 1.10496e+01 -1.46101e-01
-1.42140e+02 1.10510e+01 -1.46130e-01
-1.42130e+02 1.10525e+01 -1.46159e-01
-1.42120e+02 1.10540e+01 -1.46189e-01
-1.42110e+02 1.10554e+01 -1.46218e-01
-1.42100e+02 1.10569e+01 -1.46248e-01
-1.42090e+02 1.10584e+01 -1.46278e-01
-1.42080e+02 1.10598e+01 -1.46308e-01
-1.42070e+02 1.10613e+01 -1.46338e-01
-1.42060e+02 1.10627e+01 -1.46368e-01
-1.42050e+02 1.10642e+01 -1.46398e-01
-1.42040e+02 1.10657e+01 -1.46429e-01
-1.42030e+02 1.10671e+01 -1.46460e-01
-1.42020e+02 1.10686e+01 -1.46490e-01
-1.42010e+02 1.10701e+01 -1.46521e-01
-1.42000e+02 1.10715e+01 -1.46552e-01
-1.41990e+02 1.10730e+01 -1.46583e-01
-1.41980e+02 1.10745e+01 -1.46615e-01
-1.41970e+02 1.10759e+01 -1.46646e-01
-1.41960e+02 1.10774e+01 -1.46678e-01
-1.41950e+02 1.10789e+01 -1.46709e-01
-1.41940e+02 1.10803e+01 -1.46741e-01
-1.41930e+02 1.10818e+01 -1.46773e-01
-1.41920e+02 1.10833e+01 -1.46805e-01
-1.41910e+02 1.10847e+01 -1.46838e-01
-1.41900e+02 1.10862e+01 -1.46870e-01
-1.41890e+02 1.10877e+01 -1.46903e-01
-1.41880e+02 1.10891e+01 -1.46935e-01
-1.41870e+02 1.10906e+01 -1.46968e-01
-1.41860e+02 1.10921e+01 -1.47001e-01
-1.41850e+02 1.10936e+01 -1.47034e-01
-1.41840e+02 1.10950e+01 -1.47067e-01
-1.41830e+02 1.10965e+01 -1.47101e-01
-1.41820e+02 1.10980e+01 -1.47134e-01
-1.41810e+02 1.10994e+01 -1.47168e-01
-1.41800e+02 1.11009e+01 -1.47201e-01
-1.41790e+02 1.11024e+01 -1.47235e-01
-1.41780e+02 1.11039e+01 -1.47269e-01
-1.41770e+02 1.11053e+01 -1.47303e-01
-1.41760e+02 1.11068e+01 -1.47338e-01
-1.41750e+02 1.11083e+01 -1.47372e-01
-1.41740e+02 1.11097e+01 -1.47407e-01
-1.41730e+02 1.11112e+01 -1.47441e-01
-1.41720e+02 1.11127e+01 -1.47476e-01
-1.41710e+02 1.11142e+01 -1.47511e-01
-1.41700e+02 1.11156e+01 -1.47546e-01
-1.41690e+02 1.11171e+01 -1.47581e-01
-1.41680e+02 1.11186e+01 -1.47617e-01
-1.41670e+02 1.11201e+01 -1.47652e-01
-1.41660e+02 1.11216e+01 -1.47688e-01
-1.41650e+02 1.11230e+01 -1.47724e-01
-1.41640e+02 1.11245e+01 -1.47760e-01
-1.41630e+02 1.11260e+01 -1.47796e-01
-1.41620e+02 1.11275e+01 -1.47832e-01
-1.41610e+02 1.11289e+01 -1.47868e-01
-1.41600e+02 1.11304e+01 -1.47904e-01
-1.41590e+02 1.11319e+01 -1.47941e-01
-1.41580e+02 1.11334e+01 -1.47978e-01
-1.41570e+02 1.11349e+01 -1.48015e-01
-1.41560e+02 1.11363e+01 -1.48052e-01
-1.41550e+02 1.11378e+01 -1.48089e-01
-1.41540e+02 1.11393e+01 -1.48126e-01
-1.41530e+02 1.11408e+01 -1.48163e-01
-1.41520e+02 1.11423e+01 -1.48201e-01
-1.41510e+02 1.11437e+01 -1.48238e-01
-1.41500e+02 1.11452e+01 -1.48276e-01
-1.41490e+02 1.11467e+01 -1.48314e-01
-1.41480e+02 1.11482e+01 -1.48352e-01
-1.41470e+02 1.11497e+01 -1.48390e-01
-1.41460e+02 1.11512e+01 -1.48429e-01
-1.41450e+02 1.11526e+01 -1.48467e-01
-1.41440e+02 1.11541e+01 -1.48506e-01
-1.41430e+02 1.11556e+01 -1.48545e-01
-1.41420e+02 1.11571e+01 -1.48583e-01
-1.41410e+02 1.11586e+01 -1.48622e-01
-1.41400e+02 1.11601e+01 -1.48662e-01
-1.41390e+02 1.11616e+01 -1.48701e-01
-1.41380e+02 1.11630e+01 -1.48740e-01
-1.41370e+02 1.11645e+01 -1.48780e-01
-1.41360e+02 1.11660e+01 -1.48819e-01
-1.41350e+02 1.11675e+01 -1.48859e-01
-1.41340e+02 1.11690e+01 -1.48899e-01
-1.41330e+02 1.11705e+01 -1.48939e-01
-1.41320e+02 1.11720e+01 -1.48979e-01
-1.41310e+02 1.11735e+01 -1.49020e-01
-1.41300e+02 1.11750e+01 -1.49060e-01
-1.41290e+02 1.11765e+01 -1.49101e-01
-1.41280e+02 1.11779e+01 -1.49142e-01
-1.41270e+02 1.11794e+01 -1.49182e-01
-1.41260e+02 1.11809e+01 -1.49224e-01
-1.41250e+02 1.11824e+01 -1.49265e-01
-1.41240e+02 1.11839e+01 -1.49306e-01
-1.41230e+02 1.11854e+01 -1.49347e-01
-1.41220e+02 1.11869e+01 -1.49389e-01
-1.41210e+02 1.11884e+01 -1.49431e-01
-1.41200e+02 1.11899e+01 -1.49472e-01
-1.41190e+02 1.11914e+01 -1.49514e-01
-1.41180e+02 1.11929e+01 -1.49557e-01
-1.41170e+02 1.11944e+01 -1.49599e-01
-1.41160e+02 1.11959e+01 -1.49641e-01
-1.41150e+02 1.11974e+01 -1.49684e-01
-1.41140e+02 1.11989e+01 -1.49726e-01
-1.41130e+02 1.12004e+01 -1.49769e-01
-1.41120e+02 1.12019e+01 -1.49812e-01
-1.41110e+02 1.12034e+01 -1.49855e-01
-1.41100e+02 1.12049e+01 -1.49898e-01
-1.41090e+02 1.12064e+01 -1.49941e-01
-1.41080e+02 1.12079e+01 -1.49985e-01
-1.41070e+02 1.12094e+01 -1.50029e-01
-1.41060e+02 1.12109e+01 -1.50072e-01
-1.41050e+02 1.12124e+01 -1.50116e-01
-1.41040e+02 1.12139e+01 -1.50160e-01
-1.41030e+02 1.12154e+01 -1.50204e-01
-1.41020e+02 1.12169e+01 -1.50248e-01
-1.41010e+02 1.12184e+01 -1.50293e-01
-1.41000e+02 1.12199e+01 -1.50337e-01
-1.40990e+02 1.12214e+01 -1.50382e-01
-1.40980e+02 1.12229e+01 -1.50427e-01
-1.40970e+02 1.12244e+01 -1.50472e-01
-1.40960e+02 1.12259e+01 -1.50517e-01
-1.40950e+02 1.12274e+01 -1.50562e-01
-1.40940e+02 1.12289e+01 -1.50607e-01
-1.40930e+02 1.12304e+01 -1.50653e-01
-1.40920e+02 1.12319e+01 -1.50698e-01
-1.40910e+02 1.12334e+01 -1.50744e-01
-1.40900e+02 1.12349e+01 -1.50790e-01
-1.40890e+02 1.12364e+01 -1.50836e-01
-1.40880e+02 1.12379e+01 -1.50882e-01
-1.40870e+02 1.12394e+01 -1.50928e-01
-1.40860e+02 1.12410e+01 -1.50975e-01
-1.40850e+02 1.12425e+01 -1.51021e-01
-1.40840e+02 1.12440e+01 -1.51068e-01
-1.40830e+02 1.12455e+01 -1.51115e-01
-1.40820e+02 1.12470e+01 -1.51162e-01
-1.40810e+02 1.12485e+01 -1.51209e-01
-1.40800e+02 1.12500e+01 -1.51256e-01
-1.40790e+02 1.12515e+01 -1.51304e-01
-1.40780e+02 1.12531e+01 -1.51351e-01
-1.40770e+02 1.12546e+01 -1.51399e-01
-1.40760e+02 1.12561e+01 -1.51446e-01
-1.40750e+02 1.12576e+01 -1.51494e-01
-1.40740e+02 1.12591e+01 -1.51542e-01
-1.40730e+02 1.12606e+01 -1.51590e-01
-1.40720e+02 1.12621e+01 -1.51639e-01
-1.40710e+02 1.12637e+01 -1.51687e-01
-1.40700e+02 1.12652e+01 -1.51736e-01
-1.40690e+02 1.12667e+01 -1.51784e-01
-1.40680e+02 1.12682e+01 -1.51833e-01
-1.40670e+02 1.12697e+01 -1.51882e-01
-1.40660e+02 1.12712e+01 -1.51931e-01
-1.40650e+02 1.12728e+01 -1.51981e-01
-1.40640e+02 1.12743e+01 -1.52030e-01
-1.40630e+02 1.12758e+01 -1.52080e-01
-1.40620e+02 1.12773e+01 -1.52129e-01
-1.40610e+02 1.12789e+01 -1.52179e-01
-1.40600e+02 1.12804e+01 -1.52229e-01
-1.40590e+02 1.12819e+01 -1.52279e-01
-1.40580e+02 1.12834e+01 -1.52329e-01
-1.40570e+02 1.12849e+01 -1.52379e-01
-1.40560e+02 1.12865e+01 -1.52430e-01
-1.40550e+02 1.12880e+01 -1.52481e-01
-1.40540e+02 1.12895e+01 -1.52531e-01
-1.40530e+02 1.12910e+01 -1.52582e-01
-1.40520e+02 1.12926e+01 -1.52633e-01
-1.40510e+02 1.12941e+01 -1.52684e-01
-1.40500e+02 1.12956e+01 -1.52735e-01
-1.40490e+02 1.12971e+01 -1.52787e-01
-1.40480e+02 1.12987e+01 -1.52838e-01
-1.40470e+02 1.13002e+01 -1.52890e-01
-1.40460e+02 1.13017e+01 -1.52942e-01
-1.40450e+02 1.13033e+01 -1.52994e-01
-1.40440e+02 1.13048e+01 -1.53046e-01
-1.40430e+02 1.13063e+01 -1.53098e-01
-1.40420e+02 1.13079e+01 -1.53150e-01
-1.40410e+02 1.13094e+01 -1.53203e-01
-1.40400e+02 1.13109e+01 -1.53256e-01
-1.40390e+02 1.13125e+01 -1.53308e-01
-1.40380e+02 1.13140e+01 -1.53361e-01
-1.40370e+02 1.13155e+01 -1.53414e-01
-1.40360e+02 1.13171e+01 -1.53466e-01
-1.40350e+02 1.13186e+01 -1.53519e-01
-1.40340e+02 1.13201e+01 -1.53572e-01
-1.40330e+02 1.13217e+01 -1.53624e-01
-1.40320e+02 1.13232e+01 -1.53677e-01
-1.40310e+02 1.13247e+01 -1.53730e-01
-1.40300e+02 1.13263e+01 -1.53783e-01
-1.40290e+02 1.13278e+01 -1.53835e-01
-1.40280e+02 1.13293e+01 -1.53888e-01
-1.40270e+02 1.13309e+01 -1.53941e-01
-1.40260e+02 1.13324e+01 -1.53994e-01
-1.40250e+02 1.13340e+01 -1.54046e-01
-1.40240e+02 1.13355e+01 -1.54099e-01
-1.40230e+02 1.13370e+01 -1.54152e-01
-1.40220e+02 1.13386e+01 -1.54205e-01
-1.40210e+02 1.13401e+01 -1.54258e-01
-1.40200e+02 1.13417e+01 -1.54310e-01
-1.40190e+02 1.13432e+01 -1.54363e-01
-1.40180e+02 1.13448e+01 -1.54416e-01
-1.40170e+02 1.13463e+01 -1.54469e-01
-1.40160e+02 1.13479e+01 -1.54522e-01
-1.40150e+02 1.13494e+01 -1.54575e-01
-1.40140e+02 1.13509e+01 -1.54627e-01
-1.40130e+02 1.13525e+01 -1.54680e-01
-1.40120e+02 1.13540e+01 -1.54733e-01
-1.40110e+02 1.13556e+01 -1.54786e-01
-1.40100e+02 1.13571e+01 -1.54839e-01
-1.40090e+02 1.13587e+01 -1.54892e-01
-1.40080e+02 1.13602e+01 -1.54945e-01
-1.40070e+02 1.13618e+01 -1.54997e-01
-1.40060e+02 1.13633e+01 -1.55050e-01
-1.40050e+02 1.13649e+01 -1.55103e-01
-1.40040e+02 1.13664e+01 -1.55156e-01
-1.40030e+02 1.13680e+01 -1.55209e-01
-1.40020e+02 1.13695e+01 -1.55262e-01
-1.40010e+02 1.13711e+01 -1.55315e-01
-1.40000e+02 1.13726e+01 -1.55368e-01
-1.39990e+02 1.13742e+01 -1.55421e-01
-1.39980e+02 1.13758e+01 -1.55474e-01
-1.39970e+02 1.13773e+01 -1.55527e-01
-1.39960e+02 1.13789e+01 -1.55580e-01
-1.39950e+02 1.13804e+01 -1.55633e-01
-1.39940e+02 1.13820e+01 -1.55685e-01
-1.39930e+02 1.13835e+01 -1.55738e-01
-1.39920e+02 1.13851e+01 -1.55791e-01
-1.39910e+02 1.13866e+01 -1.55844e-01
-1.39900e+02 1.13882e+01 -1.55897e-01
-1.39890e+02 1.13898e+01 -1.55950e-01
-1.39880e+02 1.13913e+01 -1.56003e-01
-1.39870e+02 1.13929e+01 -1.56056e-01
-1.39860e+02 1.13944e+01 -1.56109e-01
-1.39850e+02 1.13960e+01 -1.56162e-01
-1.39840e+02 1.13976e+01 -1.56215e-01
-1.39830e+02 1.13991e+01 -1.56268e-01
-1.39820e+02 1.14007e+01 -1.56322e-01
-1.39810e+02 1.14023e+01 -1.56375e-01
-1.39800e+02 1.14038e+01 -1.56428e-01
-1.39790e+02 1.14054e+01 -1.56481e-01
-1.39780e+02 1.14070e+01 -1.56534e-01
-1.39770e+02 1.14085e+01 -1.56587e-01
-1.39760e+02 1.14101e+01 -1.56640e-01
-1.39750e+02 1.14117e+01 -1.56693e-01
-1.39740e+02 1.14132e+01 -1.56746e-01
-1.39730e+02 1.14148e+01 -1.56799e-01
-1.39720e+02 1.14164e+01 -1.56852e-01
-1.39710e+02 1.14179e+01 -1.56905e-01
-1.39700e+02 1.14195e+01 -1.56958e-01
-1.39690e+02 1.14211e+01 -1.57012e-01
-1.39680e+02 1.14226e+01 -1.57065e-01
-1.39670e+02 1.14242e+01 -1.57118e-01
-1.39660e+02 1.14258e+01 -1.57171e-01
-1.39650e+02 1.14273e+01 -1.57224e-01
-1.39640e+02 1.14289e+01 -1.57277e-01
-1.39630e+02 1.14305e+01 -1.57330e-01
-1.39620e+02 1.14321e+01 -1.57384e-01
-1.39610e+02 1.14336e+01 -1.57437e-01
-1.39600e+02 1.14352e+01 -1.57490e-01
-1.39590e+02 1.14368e+01 -1.57543e-01
-1.39580e+02 1.14384e+01 -1.57596e-01
-1.39570e+02 1.14399e+01 -1.57650e-01
-1.39560e+02 1.14415e+01 -1.57703e-01
-1.39550e+02 1.14431e+01 -1.57756e-01
-1.39540e+02 1.14447e+01 -1.57809e-01
-1.39530e+02 1.14463e+01 -1.57862e-01
-1.39520e+02 1.14478e+01 -1.57916e-01
-1.39510e+02 1.14494e+01 -1.57969e-01
-1.39500e+02 1.14510e+01 -1.58022e-01
-1.39490e+02 1.14526e+01 -1.58075e-01
-1.39480e+02 1.14542e+01 -1.58129e-01
-1.39470e+02 1.14557e+01 -1.58182e-01
-1.39460e+02 1.14573e+01 -1.58235e-01
-1.39450e+02 1.14589e+01 -1.58288e-01
-1.39440e+02 1.14605e+01 -1.58342e-01
-1.39430e+02 1.14621e+01 -1.58395e-01
-1.39420e+02 1.14637e+01 -1.58448e-01
-1.39410e+02 1.14652e+01 -1.58501e-01
-1.39400e+02 1.14668e+01 -1.58555e-01
-1.39390e+02 1.14684e+01 -1.58608e-01
-1.39380e+02 1.14700e+01 -1.58661e-01
-1.39370e+02 1.14716e+01 -1.58715e-01
-1.39360e+02 1.14732e+01 -1.58768e-01
-1.39350e+02 1.14748e+01 -1.58821e-01
-1.39340e+02 1.14763e+01 -1.58875e-01
-1.39330e+02 1.14779e+01 -1.58928e-01
-1.39320e+02 1.14795e+01 -1.58981e-01
-1.39310e+02 1.14811e+01 -1.59035e-01
-1.39300e+02 1.14827e+01 -1.59088e-01
-1.39290e+02 1.14843e+01 -1.59141e-01
-1.39280e+02 1.14859e+01 -1.59195e-01
-1.39270e+02 1.14875e+01 -1.59248e-01
-1.39260e+02 1.14891e+01 -1.59302e-01
-1.39250e+02 1.14907e+01 -1.59355e-01
-1.39240e+02 1.14923e+01 -1.59408e-01
-1.39230e+02 1.14939e+01 -1.59462e-01
-1.39220e+02 1.14954e+01 -1.59515e-01
-1.39210e+02 1.14970e+01 -1.59569e-01
-1.39200e+02 1.14986e+01 -1.59622e-01
-1.39190e+02 1.15002e+01 -1.59675e-01
-1.39180e+02 1.15018e+01 -1.59729e-01
-1.39170e+02 1.15034e+01 -1.59782e-01
-1.39160e+02 1.15050e+01 -1.59836e-01
-1.39150e+02 1.15066e+01 -1.59889e-01
-1.39140e+02 1.15082e+01 -1.59943e-01
-1.39130e+02 1.15098e+01 -1.59996e-01
-1.39120e+02 1.15114e+01 -1.60050e-01
-1.39110e+02 1.15130e+01 -1.60103e-01
-1.39100e+02 1.15146e+01 -1.60157e-01
-1.39090e+02 1.15162e+01 -1.60210e-01
-1.39080e+02 1.15178e+01 -1.60264e-01
-1.39070e+02 1.15194e+01 -1.60317e-01
-1.39060e+02 1.15210e+01 -1.60371e-01
-1.39050e+02 1.15226e+01 -1.60424e-01
-1.39040e+02 1.15242e+01 -1.60478e-01
-1.39030e+02 1.15259e+01 -1.60531e-01
-1.39020e+02 1.15275e+01 -1.60585e-01
-1.39010e+02 1.15291e+01 -1.60638e-01
-1.39000e+02 1.15307e+01 -1.60692e-01
-1.38990e+02 1.15323e+01 -1.60745e-01
-1.38980e+02 1.15339e+01 -1.60799e-01
-1.38970e+02 1.15355e+01 -1.60853e-01
-1.38960e+02 1.15371e+01 -1.60906e-01
-1.38950e+02 1.15387e+01 -1.60960e-01
-1.38940e+02 1.15403e+01 -1.61013e-01
-1.38930e+02 1.15419e+01 -1.61067e-01
-1.38920e+02 1.15435e+01 -1.61120e-01
-1.38910e+02 1.15452e+01 -1.61174e-01
-1.38900e+02 1.15468e+01 -1.61228e-01
-1.38890e+02 1.15484e+01 -1.61281e-01
-1.38880e+02 1.15500e+01 -1.61335e-01
-1.38870e+02 1.15516e+01 -1.61389e-01
-1.38860e+02 1.15532e+01 -1.61442e-01
-1.38850e+02 1.15548e+01 -1.61496e-01
-1.38840e+02 1.15564e+01 -1.61549e-01
-1.38830e+02 1.15581e+01 -1.61603e-01
-1.38820e+02 1.15597e+01 -1.61657e-01
-1.38810e+02 1.15613e+01 -1.61710e-01
-1.38800e+02 1.15629e+01 -1.61764e-01
-1.38790e+02 1.15645e+01 -1.61818e-01
-1.38780e+02 1.15662e+01 -1.61871e-01
-1.38770e+02 1.15678e+01 -1.61925e-01
-1.38760e+02 1.15694e+01 -1.61979e-01
-1.38750e+02 1.15710e+01 -1.62033e-01
-1.38740e+02 1.15726e+01 -1.62086e-01
-1.38730e+02 1.15743e+01 -1.62140e-01
-1.38720e+02 1.15759e+01 -1.62194e-01
-1.38710e+02 1.15775e+01 -1.62247e-01
-1.38700e+02 1.15791e+01 -1.62301e-01
-1.38690e+02 1.15807e+01 -1.62355e-01
-1.38680e+02 1.15824e+01 -1.62409e-01
-1.38670e+02 1.15840e+01 -1.62462e-01
-1.38660e+02 1.15856e+01 -1.62516e-01
-1.38650e+02 1.15872e+01 -1.62570e-01
-1.38640e+02 1.15889e+01 -1.62624e-01
-1.38630e+02 1.15905e+01 -1.62677e-01
-1.38620e+02 1.15921e+01 -1.62731e-01
-1.38610e+02 1.15937e+01 -1.62785e-01
-1.38600e+02 1.15954e+01 -1.62839e-01
-1.38590e+02 1.15970e+01 -1.62893e-01
-1.38580e+02 1.15986e+01 -1.62946e-01
-1.38570e+02 1.16003e+01 -1.63000e-01
-1.38560e+02 1.16019e+01 -1.63054e-01
-1.38550e+02 1.16035e+01 -1.63108e-01
-1.38540e+02 1.16052e+01 -1.63162e-01
-1.38530e+02 1.16068e+01 -1.63216e-01
-1.38520e+02 1.16084e+01 -1.63269e-01
-1.38510e+02 1.16101e+01 -1.63323e-01
-1.38500e+02 1.16117e+01 -1.63377e-01
-1.38490e+02 1.16133e+01 -1.63431e-01
-1.38480e+02 1.16150e+01 -1.63485e-01
-1.38470e+02 1.16166e+01 -1.63539e-01
-1.38460e+02 1.16182e+01 -1.63593e-01
-1.38450e+02 1.16199e+01 -1.63647e-01
-1.38440e+02 1.16215e+01 -1.63700e-01
-1.38430e+02 1.16231e+01 -1.63754e-01
-1.38420e+02 1.16248e+01 -1.63808e-01
-1.38410e+02 1.16264e+01 -1.63862e-01
-1.38400e+02 1.16281e+01 -1.63916e-01
-1.38390e+02 1.16297e+01 -1.63970e-01
-1.38380e+02 1.16313e+01 -1.64024e-01
-1.38370e+02 1.16330e+01 -1.64078e-01
-1.38360e+02 1.16346e+01 -1.64132e-01
-1.38350e+02 1.16363e+01 -1.64186e-01
-1.38340e+02 1.16379e+01 -1.64240e-01
-1.38330e+02 1.16395e+01 -1.64294e-01
-1.38320e+02 1.16412e+01 -1.64348e-01
-1.38310e+02 1.16428e+01 -1.64402e-01
-1.38300e+02 1.16445e+01 -1.64456e-01
-1.38290e+02 1.16461e+01 -1.64510e-01
-1.38280e+02 1.16478e+01 -1.64564e-01
-1.38270e+02 1.16494e+01 -1.64618e-01
-1.38260e+02 1.16511e+01 -1.64672e-01
-1.38250e+02 1.16527e+01 -1.64726e-01
-1.38240e+02 1.16543e+01 -1.64780e-01
-1.38230e+02 1.16560e+01 -1.64834e-01
-1.38220e+02 1.16576e+01 -1.64888e-01
-1.38210e+02 1.16593e+01 -1.64942e-01
-1.38200e+02 1.16609e+01 -1.64996e-01
-1.38190e+02 1.16626e+01 -1.65050e-01
-1.38180e+02 1.16642e+01 -1.65104e-01
-1.38170e+02 1.16659e+01 -1.65158e-01
-1.38160e+02 1.16675e+01 -1.65212e-01
-1.38150e+02 1.16692e+01 -1.65266e-01
-1.38140e+02 1.16709e+01 -1.65320e-01
-1.38130e+02 1.16725e+01 -1.65374e-01
-1.38120e+02 1.16742e+01 -1.65428e-01
-1.38110e+02 1.16758e+01 -1.65482e-01
-1.38100e+02 1.16775e+01 -1.65537e-01
-1.38090e+02 1.16791e+01 -1.65591e-01
-1.38080e+02 1.16808e+01 -1.65645e-01
-1.38070e+02 1.16824e+01 -1.65699e-01
-1.38060e+02 1.16841e+01 -1.65753e-01
-1.38050e+02 1.16858e+01 -1.65807e-01
-1.38040e+02 1.16874e+01 -1.65861e-01
-1.38030e+02 1.16891e+01 -1.65916e-01
-1.38020e+02 1.16907e+01 -1.65970e-01
-1.38010e+02 1.16924e+01 -1.66024e-01
-1.38000e+02 1.16940e+01 -1.66078e-01
-1.37990e+02 1.16957e+01 -1.66132e-01
-1.37980e+02 1.16974e+01 -1.66186e-01
-1.37970e+02 1.16990e+01 -1.66241e-01
-1.37960e+02 1.17007e+01 -1.66295e-01
-1.37950e+02 1.17024e+01 -1.66349e-01
-1.37940e+02 1.17040e+01 -1.66403e-01
-1.37930e+02 1.17057e+01 -1.66457e-01
-1.37920e+02 1.17074e+01 -1.66512e-01
-1.37910e+02 1.17090e+01 -1.66566e-01
-1.37900e+02 1.17107e+01 -1.66620e-01
-1.37890e+02 1.17124e+01 -1.66674e-01
-1.37880e+02 1.17140e+01 -1.66729e-01
-1.37870e+02 1.17157e+01 -1.66783e-01
-1.37860e+02 1.17174e+01 -1.66837e-01
-1.37850e+02 1.17190e+01 -1.66891e-01
-1.37840e+02 1.17207e+01 -1.66946e-01
-1.37830e+02 1.17224e+01 -1.67000e-01
-1.37820e+02 1.17240e+01 -1.67054e-01
-1.37810e+02 1.17257e+01 -1.67108e-01
-1.37800e+02 1.17274e+01 -1.67163e-01
-1.37790e+02 1.17290e+01 -1.67217e-01
-1.37780e+02 1.17307e+01 -1.67271e-01
-1.37770e+02 1.17324e+01 -1.67326e-01
-1.37760e+02 1.17341e+01 -1.67380e-01
-1.37750e+02 1.17357e+01 -1.67434e-01
-1.37740e+02 1.17374e+01 -1.67489e-01
-1.37730e+02 1.17391e+01 -1.67543e-01
-1.37720e+02 1.17408e+01 -1.67597e-01
-1.37710e+02 1.17424e+01 -1.67652e-01
-1.37700e+02 1.17441e+01 -1.67706e-01
-1.37690e+02 1.17458e+01 -1.67760e-01
-1.37680e+02 1.17475e+01 -1.67815e-01
-1.37670e+02 1.17492e+01 -1.67869e-01
-1.37660e+02 1.17508e+01 -1.67923e-01
-1.37650e+02 1.17525e+01 -1.67978e-01
-1.37640e+02 1.17542e+01 -1.68032e-01
-1.37630e+02 1.17559e+01 -1.68087e-01
-1.37620e+02 1.17576e+01 -1.68141e-01
-1.37610e+02 1.17592e+01 -1.68195e-01
-1.37600e+02 1.17609e+01 -1.68250e-01
-1.37590e+02 1.17626e+01 -1.68304e-01
-1.37580e+02 1.17643e+01 -1.68359e-01
-1.37570e+02 1.17660e+01 -1.68413e-01
-1.37560e+02 1.17676e+01 -1.68468e-01
-1.37550e+02 1.17693e+01 -1.68522e-01
-1.37540e+02 1.17710e+01 -1.68577e-01
-1.37530e+02 1.17727e+01 -1.68631e-01
-1.37520e+02 1.17744e+01 -1.68685e-01
-1.37510e+02 1.17761e+01 -1.68740e-01
-1.37500e+02 1.17778e+01 -1.68794e-01
-1.37490e+02 1.17795e+01 -1.68849e-01
-1.37480e+02 1.17811e+01 -1.68903e-01
-1.37470e+02 1.17828e+01 -1.68958e-01
-1.37460e+02 1.17845e+01 -1.69012e-01
-1.37450e+02 1.17862e+01 -1.69067e-01
-1.37440e+02 1.17879e+01 -1.69121e-01
-1.37430e+02 1.17896e+01 -1.69176e-01
-1.37420e+02 1.17913e+01 -1.69230e-01
-1.37410e+02 1.17930e+01 -1.69285e-01
-1.37400e+02 1.17947e+01 -1.69340e-01
-1.37390e+02 1.17964e+01 -1.69394e-01
-1.37380e+02 1.17981e+01 -1.69449e-01
-1.37370e+02 1.17998e+01 -1.69503e-01
-1.37360e+02 1.18015e+01 -1.69558e-01
-1.37350e+02 1.18031e+01 -1.69612e-01
-1.37340e+02 1.18048e+01 -1.69667e-01
-1.37330e+02 1.18065e+01 -1.69721e-01
-1.37320e+02 1.18082e+01 -1.69776e-01
-1.37310e+02 1.18099e+01 -1.69831e-01
-1.37300e+02 1.18116e+01 -1.69885e-01
-1.37290e+02 1.18133e+01 -1.69940e-01
-1.37280e+02 1.18150e+01 -1.69995e-01
-1.37270e+02 1.18167e+01 -1.70049e-01
-1.37260e+02 1.18184e+01 -1.70104e-01
-1.37250e+02 1.18201e+01 -1.70158e-01
-1.37240e+02 1.18218e+01 -1.70213e-01
-1.37230e+02 1.18235e+01 -1.70268e-01
-1.37220e+02 1.18252e+01 -1.70322e-01
-1.37210e+02 1.18269e+01 -1.70377e-01
-1.37200e+02 1.18287e+01 -1.70432e-01
-1.37190e+02 1.18304e+01 -1.70486e-01
-1.37180e+02 1.18321e+01 -1.70541e-01
-1.37170e+02 1.18338e+01 -1.70596e-01
-1.37160e+02 1.18355e+01 -1.70650e-01
-1.37150e+02 1.18372e+01 -1.70705e-01
-1.37140e+02 1.18389e+01 -1.70760e-01
-1.37130e+02 1.18406e+01 -1.70814e-01
-1.37120e+02 1.18423e+01 -1.70869e-01
-1.37110e+02 1.18440e+01 -1.70924e-01
-1.37100e+02 1.18457e+01 -1.70979e-01
-1.37090e+02 1.18474e+01 -1.71033e-01
-1.37080e+02 1.18491e+01 -1.71088e-01
-1.37070e+02 1.18509e+01 -1.71143e-01
-1.37060e+02 1.18526e+01 -1.71198e-01
-1.37050e+02 1.18543e+01 -1.71252e-01
-1.37040e+02 1.18560e+01 -1.71307e-01
-1.37030e+02 1.18577e+01 -1.71362e-01
-1.37020e+02 1.18594e+01 -1.71417e-01
-1.37010e+02 1.18611e+01 -1.71471e-01
-1.37000e+02 1.18628e+01 -1.71526e-01
-1.36990e+02 1.18646e+01 -1.71581e-01
-1.36980e+02 1.18663e+01 -1.71636e-01
-1.36970e+02 1.18680e+01 -1.71691e-01
-1.36960e+02 1.18697e+01 -1.71746e-01
-1.36950e+02 1.18714e+01 -1.71800e-01
-1.36940e+02 1.18731e+01 -1.71855e-01
-1.36930e+02 1.18749e+01 -1.71910e-01
-1.36920e+02 1.18766e+01 -1.71965e-01
-1.36910e+02 1.18783e+01 -1.72020e-01
-1.36900e+02 1.18800e+01 -1.72075e-01
-1.36890e+02 1.18817e+01 -1.72129e-01
-1.36880e+02 1.18835e+01 -1.72184e-01
-1.36870e+02 1.18852e+01 -1.72239e-01
-1.36860e+02 1.18869e+01 -1.72294e-01
-1.36850e+02 1.18886e+01 -1.72349e-01
-1.36840e+02 1.18904e+01 -1.72404e-01
-1.36830e+02 1.18921e+01 -1.72459e-01
-1.36820e+02 1.18938e+01 -1.72514e-01
-1.36810e+02 1.18955e+01 -1.72568e-01
-1.36800e+02 1.18973e+01 -1.72623e-01
-1.36790e+02 1.18990e+01 -1.72678e-01
-1.36780e+02 1.19007e+01 -1.72733e-01
-1.36770e+02 1.19024e+01 -1.72788e-01
-1.36760e+02 1.19042e+01 -1.72843e-01
-1.36750e+02 1.19059e+01 -1.72898e-01
-1.36740e+02 1.19076e+01 -1.72953e-01
-1.36730e+02 1.19094e+01 -1.73008e-01
-1.36720e+02 1.19111e+01 -1.73063e-01
-1.36710e+02 1.19128e+01 -1.73118e-01
-1.36700e+02 1.19146e+01 -1.73173e-01
-1.36690e+02 1.19163e+01 -1.73228e-01
-1.36680e+02 1.19180e+01 -1.73283e-01
-1.36670e+02 1.19197e+01 -1.73338e-01
-1.36660e+02 1.19215e+01 -1.73393e-01
-1.36650e+02 1.19232e+01 -1.73448e-01
-1.36640e+02 1.19250e+01 -1.73503e-01
-1.36630e+02 1.19267e+01 -1.73558e-01
-1.36620e+02 1.19284e+01 -1.73613e-01
-1.36610e+02 1.19302e+01 -1.73668e-01
-1.36600e+02 1.19319e+01 -1.73723e-01
-1.36590e+02 1.19336e+01 -1.73778e-01
-1.36580e+02 1.19354e+01 -1.73833e-01
-1.36570e+02 1.19371e+01 -1.73888e-01
-1.36560e+02 1.19388e+01 -1.73943e-01
-1.36550e+02 1.19406e+01 -1.73998e-01
-1.36540e+02 1.19423e+01 -1.74053e-01
-1.36530e+02 1.19441e+01 -1.74108e-01
-1.36520e+02 1.19458e+01 -1.74164e-01
-1.36510e+02 1.19476e+01 -1.74219e-01
-1.36500e+02 1.19493e+01 -1.74274e-01
-1.36490e+02 1.19510e+01 -1.74329e-01
-1.36480e+02 1.19528e+01 -1.74384e-01
-1.36470e+02 1.19545e+01 -1.74439e-01
-1.36460e+02 1.19563e+01 -1.74494e-01
-1.36450e+02 1.19580e+01 -1.74549e-01
-1.36440e+02 1.19598e+01 -1.74604e-01
-1.36430e+02 1.19615e+01 -1.74660e-01
-1.36420e+02 1.19633e+01 -1.74715e-01
-1.36410e+02 1.19650e+01 -1.74770e-01
-1.36400e+02 1.19668e+01 -1.74825e-01
-1.36390e+02 1.19685e+01 -1.74880e-01
-1.36380e+02 1.19702e+01 -1.74935e-01
-1.36370e+02 1.19720e+01 -1.74991e-01
-1.36360e+02 1.19737e+01 -1.75046e-01
-1.36350e+02 1.19755e+01 -1.75101e-01
-1.36340e+02 1.19772e+01 -1.75156e-01
-1.36330e+02 1.19790e+01 -1.75211e-01
-1.36320e+02 1.19808e+01 -1.75267e-01
-1.36310e+02 1.19825e+01 -1.75322e-01
-1.36300e+02 1.19843e+01 -1.75377e-01
-1.36290e+02 1.19860e+01 -1.75432e-01
-1.36280e+02 1.19878e+01 -1.75487e-01
-1.36270e+02 1.19895e+01 -1.75543e-01
-1.36260e+02 1.19913e+01 -1.75598e-01
-1.36250e+02 1.19930e+01 -1.75653e-01
-1.36240e+02 1.19948e+01 -1.75709e-01
-1.36230e+02 1.19966e+01 -1.75764e-01
-1.36220e+02 1.19983e+01 -1.75819e-01
-1.36210e+02 1.20001e+01 -1.75874e-01
-1.36200e+02 1.20018e+01 -1.75930e-01
-1.36190e+02 1.20036e+01 -1.75985e-01
-1.36180e+02 1.20053e+01 -1.76040e-01
-1.36170e+02 1.20071e+01 -1.76096e-01
-1.36160e+02 1.20089e+01 -1.76151e-01
-1.36150e+02 1.20106e+01 -1.76206e-01
-1.36140e+02 1.20124e+01 -1.76261e-01
-1.36130e+02 1.20142e+01 -1.76317e-01
-1.36120e+02 1.20159e+01 -1.76372e-01
-1.36110e+02 1.20177e+01 -1.76427e-01
-1.36100e+02 1.20194e+01 -1.76483e-01
-1.36090e+02 1.20212e+01 -1.76538e-01
-1.36080e+02 1.20230e+01 -1.76594e-01
-1.36070e+02 1.20247e+01 -1.76649e-01
-1.36060e+02 1.20265e+01 -1.76704e-01
-1.36050e+02 1.20283e+01 -1.76760e-01
-1.36040e+02 1.20300e+01 -1.76815e-01
-1.36030e+02 1.20318e+01 -1.76870e-01
-1.36020e+02 1.20336e+01 -1.76926e-01
-1.36010e+02 1.20354e+01 -1.76981e-01
-1.36000e+02 1.20371e+01 -1.77037e-01
-1.35990e+02 1.20389e+01 -1.77092e-01
-1.35980e+02 1.20407e+01 -1.77148e-01
-1.35970e+02 1.20424e+01 -1.77203e-01
-1.35960e+02 1.20442e+01 -1.77258e-01
-1.35950e+02 1.20460e+01 -1.77314e-01
-1.35940e+02 1.20478e+01 -1.77369e-01
-1.35930e+02 1.20495e+01 -1.77425e-01
-1.35920e+02 1.20513e+01 -1.77480e-01
-1.35910e+02 1.20531e+01 -1.77536e-01
-1.35900e+02 1.20549e+01 -1.77591e-01
-1.35890e+02 1.20566e+01 -1.77647e-01
-1.35880e+02 1.20584e+01 -1.77702e-01
-1.35870e+02 1.20602e+01 -1.77758e-01
-1.35860e+02 1.20620e+01 -1.77813e-01
-1.35850e+02 1.20637e+01 -1.77869e-01
-1.35840e+02 1.20655e+01 -1.77924e-01
-1.35830e+02 1.20673e+01 -1.77980e-01
-1.35820e+02 1.20691e+01 -1.78035e-01
-1.35810e+02 1.20709e+01 -1.78091e-01
-1.35800e+02 1.20726e+01 -1.78146e-01
-1.35790e+02 1.20744e+01 -1.78202e-01
-1.35780e+02 1.20762e+01 -1.78257e-01
-1.35770e+02 1.20780e+01 -1.78313e-01
-1.35760e+02 1.20798e+01 -1.78368e-01
-1.35750e+02 1.20816e+01 -1.78424e-01
-1.35740e+02 1.20833e+01 -1.78480e-01
-1.35730e+02 1.20851e+01 -1.78535e-01
-1.35720e+02 1.20869e+01 -1.78591e-01
-1.35710e+02 1.20887e+01 -1.78646e-01
-1.35700e+02 1.20905e+01 -1.78702e-01
-1.35690e+02 1.20923e+01 -1.78757e-01
-1.35680e+02 1.20941e+01 -1.78813e-01
-1.35670e+02 1.20958e+01 -1.78869e-01
-1.35660e+02 1.20976e+01 -1.78924e-01
-1.35650e+02 1.20994e+01 -1.78980e-01
-1.35640e+02 1.21012e+01 -1.79036e-01
-1.35630e+02 1.21030e+01 -1.79091e-01
-1.35620e+02 1.21048e+01 -1.79147e-01
-1.35610e+02 1.21066e+01 -1.79203e-01
-1.35600e+02 1.21084e+01 -1.79258e-01
-1.35590e+02 1.21102e+01 -1.79314e-01
-1.35580e+02 1.21120e+01 -1.79370e-01
-1.35570e+02 1.21138e+01 -1.79425e-01
-1.35560e+02 1.21156e+01 -1.79481e-01
-1.35550e+02 1.21174e+01 -1.79537e-01
-1.35540e+02 1.21191e+01 -1.79592e-01
-1.35530e+02 1.21209e+01 -1.79648e-01
-1.35520e+02 1.21227e+01 -1.79704e-01
-1.35510e+02 1.21245e+01 -1.79759e-01
-1.35500e+02 1.21263e+01 -1.79815e-01
-1.35490e+02 1.21281e+01 -1.79871e-01
-1.35480e+02 1.21299e+01 -1.79927e-01
-1.35470e+02 1.21317e+01 -1.79982e-01
-1.35460e+02 1.21335e+01 -1.80038e-01
-1.35450e+02 1.21353e+01 -1.80094e-01
-1.35440e+02 1.21371e+01 -1.80150e-01
-1.35430e+02 1.21389e+01 -1.80205e-01
-1.35420e+02 1.21407e+01 -1.80261e-01
-1.35410e+02 1.21425e+01 -1.80317e-01
-1.35400e+02 1.21443e+01 -1.80373e-01
-1.35390e+02 1.21461e+01 -1.80428e-01
-1.35380e+02 1.21480e+01 -1.80484e-01
-1.35370e+02 1.21498e+01 -1.80540e-01
-1.35360e+02 1.21516e+01 -1.80596e-01
-1.35350e+02 1.21534e+01 -1.80652e-01
-1.35340e+02 1.21552e+01 -1.80708e-01
-1.35330e+02 1.21570e+01 -1.80763e-01
-1.35320e+02 1.21588e+01 -1.80819e-01
-1.35310e+02 1.21606e+01 -1.80875e-01
-1.35300e+02 1.21624e+01 -1.80931e-01
-1.35290e+02 1.21642e+01 -1.80987e-01
-1.35280e+02 1.21660e+01 -1.81043e-01
-1.35270e+02 1.21678e+01 -1.81098e-01
-1.35260e+02 1.21697e+01 -1.81154e-01
-1.35250e+02 1.21715e+01 -1.81210e-01
-1.35240e+02 1.21733e+01 -1.81266e-01
-1.35230e+02 1.21751e+01 -1.81322e-01
-1.35220e+02 1.21769e+01 -1.81378e-01
-1.35210e+02 1.21787e+01 -1.81434e-01
-1.35200e+02 1.21805e+01 -1.81490e-01
-1.35190e+02 1.21823e+01 -1.81546e-01
-1.35180e+02 1.21842e+01 -1.81602e-01
-1.35170e+02 1.21860e+01 -1.81657e-01
-1.35160e+02 1.21878e+01 -1.81713e-01
-1.35150e+02 1.21896e+01 -1.81769e-01
-1.35140e+02 1.21914e+01 -1.81825e-01
-1.35130e+02 1.21932e+01 -1.81881e-01
-1.35120e+02 1.21951e+01 -1.81937e-01
-1.35110e+02 1.21969e+01 -1.81993e-01
-1.35100e+02 1.21987e+01 -1.82049e-01
-1.35090e+02 1.22005e+01 -1.82105e-01
-1.35080e+02 1.22023e+01 -1.82161e-01
-1.35070e+02 1.22042e+01 -1.82217e-01
-1.35060e+02 1.22060e+01 -1.82273e-01
-1.35050e+02 1.22078e+01 -1.82329e-01
-1.35040e+02 1.22096e+01 -1.82385e-01
-1.35030e+02 1.22115e+01 -1.82441e-01
-1.35020e+02 1.22133e+01 -1.82497e-01
-1.35010e+02 1.22151e+01 -1.82553e-01
-1.35000e+02 1.22169e+01 -1.82609e-01
-1.34990e+02 1.22188e+01 -1.82665e-01
-1.34980e+02 1.22206e+01 -1.82721e-01
-1.34970e+02 1.22224e+01 -1.82777e-01
-1.34960e+02 1.22242e+01 -1.82833e-01
-1.34950e+02 1.22261e+01 -1.82889e-01
-1.34940e+02 1.22279e+01 -1.82945e-01
-1.34930e+02 1.22297e+01 -1.83002e-01
-1.34920e+02 1.22316e+01 -1.83058e-01
-1.34910e+02 1.22334e+01 -1.83114e-01
-1.34900e+02 1.22352e+01 -1.83170e-01
-1.34890e+02 1.22371e+01 -1.83226e-01
-1.34880e+02 1.22389e+01 -1.83282e-01
-1.34870e+02 1.22407e+01 -1.83338e-01
-1.34860e+02 1.22426e+01 -1.83394e-01
-1.34850e+02 1.22444e+01 -1.83450e-01
-1.34840e+02 1.22462e+01 -1.83507e-01
-1.34830e+02 1.22481e+01 -1.83563e-01
-1.34820e+02 1.22499e+01 -1.83619e-01
-1.34810e+02 1.22517e+01 -1.83675e-01
-1.34800e+02 1.22536e+01 -1.83731e-01
-1.34790e+02 1.22554e+01 -1.83787e-01
-1.34780e+02 1.22572e+01 -1.83843e-01
-1.34770e+02 1.22591e+01 -1.83900e-01
-1.34760e+02 1.22609e+01 -1.83956e-01
-1.34750e+02 1.22628e+01 -1.84012e-01
-1.34740e+02 1.22646e+01 -1.84068e-01
-1.34730e+02 1.22664e+01 -1.84124e-01
-1.34720e+02 1.22683e+01 -1.84181e-01
-1.34710e+02 1.22701e+01 -1.84237e-01
-1.34700e+02 1.22720e+01 -1.84293e-01
-1.34690e+02 1.22738e+01 -1.84349e-01
-1.34680e+02 1.22757e+01 -1.84405e-01
-1.34670e+02 1.22775e+01 -1.84462e-01
-1.34660e+02 1.22794e+01 -1.84518e-01
-1.34650e+02 1.22812e+01 -1.84574e-01
-1.34640e+02 1.22830e+01 -1.84630e-01
-1.34630e+02 1.22849e+01 -1.84687e-01
-1.34620e+02 1.22867e+01 -1.84743e-01
-1.34610e+02 1.22886e+01 -1.84799e-01
-1.34600e+02 1.22904e+01 -1.84856e-01
-1.34590e+02 1.22923e+01 -1.84912e-01
-1.34580e+02 1.22941e+01 -1.84968e-01
-1.34570e+02 1.22960e+01 -1.85024e-01
-1.34560e+02 1.22978e+01 -1.85081e-01
-1.34550e+02 1.22997e+01 -1.85137e-01
-1.34540e+02 1.23015e+01 -1.85193e-01
-1.34530e+02 1.23034e+01 -1.85250e-01
-1.34520e+02 1.23052e+01 -1.85306e-01
-1.34510e+02 1.23071e+01 -1.85362e-01
-1.34500e+02 1.23089e+01 -1.85419e-01
-1.34490e+02 1.23108e+01 -1.85475e-01
-1.34480e+02 1.23127e+01 -1.85531e-01
-1.34470e+02 1.23145e+01 -1.85588e-01
-1.34460e+02 1.23164e+01 -1.85644e-01
-1.34450e+02 1.23182e+01 -1.85701e-01
-1.34440e+02 1.23201e+01 -1.85757e-01
-1.34430e+02 1.23219e+01 -1.85813e-01
-1.34420e+02 1.23238e+01 -1.85870e-01
-1.34410e+02 1.23257e+01 -1.85926e-01
-1.34400e+02 1.23275e+01 -1.85982e-01
-1.34390e+02 1.23294e+01 -1.86039e-01
-1.34380e+02 1.23312e+01 -1.86095e-01
-1.34370e+02 1.23331e+01 -1.86152e-01
-1.34360e+02 1.23350e+01 -1.86208e-01
-1.34350e+02 1.23368e+01 -1.86265e-01
-1.34340e+02 1.23387e+01 -1.86321e-01
-1.34330e+02 1.23405e+01 -1.86377e-01
-1.34320e+02 1.23424e+01 -1.86434e-01
-1.34310e+02 1.23443e+01 -1.86490e-01
-1.34300e+02 1.23461e+01 -1.86547e-01
-1.34290e+02 1.23480e+01 -1.86603e-01
-1.34280e+02 1.23499e+01 -1.86660e-01
-1.34270e+02 1.23517e+01 -1.86716e-01
-1.34260e+02 1.23536e+01 -1.86773e-01
-1.34250e+02 1.23555e+01 -1.86829e-01
-1.34240e+02 1.23573e+01 -1.86886e-01
-1.34230e+02 1.23592e+01 -1.86942e-01
-1.34220e+02 1.23611e+01 -1.86999e-01
-1.34210e+02 1.23630e+01 -1.87055e-01
-1.34200e+02 1.23648e+01 -1.87112e-01
-1.34190e+02 1.23667e+01 -1.87168e-01
-1.34180e+02 1.23686e+01 -1.87225e-01
-1.34170e+02 1.23704e+01 -1.87281e-01
-1.34160e+02 1.23723e+01 -1.87338e-01
-1.34150e+02 1.23742e+01 -1.87395e-01
-1.34140e+02 1.23761e+01 -1.87451e-01
-1.34130e+02 1.23779e+01 -1.87508e-01
-1.34120e+02 1.23798e+01 -1.87564e-01
-1.34110e+02 1.23817e+01 -1.87621e-01
-1.34100e+02 1.23836e+01 -1.87678e-01
-1.34090e+02 1.23854e+01 -1.87734e-01
-1.34080e+02 1.23873e+01 -1.87791e-01
-1.34070e+02 1.23892e+01 -1.87847e-01
-1.34060e+02 1.23911e+01 -1.87904e-01
-1.34050e+02 1.23930e+01 -1.87961e-01
-1.34040e+02 1.23948e+01 -1.88017e-01
-1.34030e+02 1.23967e+01 -1.88074e-01
-1.34020e+02 1.23986e+01 -1.88130e-01
-1.34010e+02 1.24005e+01 -1.88187e-01
-1.34000e+02 1.24024e+01 -1.88244e-01
-1.33990e+02 1.24042e+01 -1.88300e-01
-1.33980e+02 1.24061e+01 -1.88357e-01
-1.33970e+02 1.24080e+01 -1.88414e-01
-1.33960e+02 1.24099e+01 -1.88470e-01
-1.33950e+02 1.24118e+01 -1.88527e-01
-1.33940e+02 1.24137e+01 -1.88584e-01
-1.33930e+02 1.24156e+01 -1.88641e-01
-1.33920e+02 1.24174e+01 -1.88697e-01
-1.33910e+02 1.24193e+01 -1.88754e-01
-1.33900e+02 1.24212e+01 -1.88811e-01
-1.33890e+02 1.24231e+01 -1.88867e-01
-1.33880e+02 1.24250e+01 -1.88924e-01
-1.33870e+02 1.24269e+01 -1.88981e-01
-1.33860e+02 1.24288e+01 -1.89038e-01
-1.33850e+02 1.24307e+01 -1.89094e-01
-1.33840e+02 1.24326e+01 -1.89151e-01
-1.33830e+02 1.24344e+01 -1.89208e-01
-1.33820e+02 1.24363e+01 -1.89265e-01
-1.33810e+02 1.24382e+01 -1.89321e-01
-1.33800e+02 1.24401e+01 -1.89378e-01
-1.33790e+02 1.24420e+01 -1.89435e-01
-1.33780e+02 1.24439e+01 -1.89492e-01
-1.33770e+02 1.24458e+01 -1.89549e-01
-1.33760e+02 1.24477e+01 -1.89605e-01
-1.33750e+02 1.24496e+01 -1.89662e-01
-1.33740e+02 1.24515e+01 -1.89719e-01
-1.33730e+02 1.24534e+01 -1.89776e-01
-1.33720e+02 1.24553e+01 -1.89833e-01
-1.33710e+02 1.24572e+01 -1.89889e-01
-1.33700e+02 1.24591e+01 -1.89946e-01
-1.33690e+02 1.24610e+01 -1.90003e-01
-1.33680e+02 1.24629e+01 -1.90060e-01
-1.33670e+02 1.24648e+01 -1.90117e-01
-1.33660e+02 1.24667e+01 -1.90174e-01
-1.33650e+02 1.24686e+01 -1.90231e-01
-1.33640e+02 1.24705e+01 -1.90287e-01
-1.33630e+02 1.24724e+01 -1.90344e-01
-1.33620e+02 1.24743e+01 -1.90401e-01
-1.33610e+02 1.24762e+01 -1.90458e-01
-1.33600e+02 1.24781e+01 -1.90515e-01
-1.33590e+02 1.24800e+01 -1.90572e-01
-1.33580e+02 1.24819e+01 -1.90629e-01
-1.33570e+02 1.24838e+01 -1.90686e-01
-1.33560e+02 1.24857e+01 -1.90743e-01
-1.33550e+02 1.24876e+01 -1.90800e-01
-1.33540e+02 1.24896e+01 -1.90857e-01
-1.33530e+02 1.24915e+01 -1.90913e-01
-1.33520e+02 1.24934e+01 -1.90970e-01
-1.33510e+02 1.24953e+01 -1.91027e-01
-1.33500e+02 1.24972e+01 -1.91084e-01
-1.33490e+02 1.24991e+01 -1.91141e-01
-1.33480e+02 1.25010e+01 -1.91198e-01
-1.33470e+02 1.25029e+01 -1.91255e-01
-1.33460e+02 1.25048e+01 -1.91312e-01
-1.33450e+02 1.25068e+01 -1.91369e-01
-1.33440e+02 1.25087e+01 -1.91426e-01
-1.33430e+02 1.25106e+01 -1.91483e-01
-1.33420e+02 1.25125e+01 -1.91540e-01
-1.33410e+02 1.25144e+01 -1.91597e-01
-1.33400e+02 1.25163e+01 -1.91654e-01
-1.33390e+02 1.25182e+01 -1.91711e-01
-1.33380e+02 1.25202e+01 -1.91768e-01
-1.33370e+02 1.25221e+01 -1.91825e-01
-1.33360e+02 1.25240e+01 -1.91882e-01
-1.33350e+02 1.25259e+01 -1.91940e-01
-1.33340e+02 1.25278e+01 -1.91997e-01
-1.33330e+02 1.25298e+01 -1.92054e-01
-1.33320e+02 1.25317e+01 -1.92111e-01
-1.33310e+02 1.25336e+01 -1.92168e-01
-1.33300e+02 1.25355e+01 -1.92225e-01
-1.33290e+02 1.25374e+01 -1.92282e-01
-1.33280e+02 1.25394e+01 -1.92339e-01
-1.33270e+02 1.25413e+01 -1.92396e-01
-1.33260e+02 1.25432e+01 -1.92453e-01
-1.33250e+02 1.25451e+01 -1.92510e-01
-1.33240e+02 1.25471e+01 -1.92568e-01
-1.33230e+02 1.25490e+01 -1.92625e-01
-1.33220e+02 1.25509e+01 -1.92682e-01
-1.33210e+02 1.25528e+01 -1.92739e-01
-1.33200e+02 1.25548e+01 -1.92796e-01
-1.33190e+02 1.25567e+01 -1.92853e-01
-1.33180e+02 1.25586e+01 -1.92910e-01
-1.33170e+02 1.25606e+01 -1.92967e-01
-1.33160e+02 1.25625e+01 -1.93023e-01
-1.33150e+02 1.25644e+01 -1.93079e-01
-1.33140e+02 1.25664e+01 -1.93136e-01
-1.33130e+02 1.25683e+01 -1.93191e-01
-1.33120e+02 1.25702e+01 -1.93247e-01
-1.33110e+02 1.25721e+01 -1.93303e-01
-1.33100e+02 1.25741e+01 -1.93358e-01
-1.33090e+02 1.25760e+01 -1.93413e-01
-1.33080e+02 1.25780e+01 -1.93468e-01
-1.33070e+02 1.25799e+01 -1.93523e-01
-1.33060e+02 1.25818e+01 -1.93577e-01
-1.33050e+02 1.25838e+01 -1.93632e-01
-1.33040e+02 1.25857e+01 -1.93686e-01
-1.33030e+02 1.25876e+01 -1.93740e-01
-1.33020e+02 1.25896e+01 -1.93793e-01
-1.33010e+02 1.25915e+01 -1.93847e-01
-1.33000e+02 1.25934e+01 -1.93900e-01
-1.32990e+02 1.25954e+01 -1.93953e-01
-1.32980e+02 1.25973e+01 -1.94006e-01
-1.32970e+02 1.25993e+01 -1.94059e-01
-1.32960e+02 1.26012e+01 -1.94112e-01
-1.32950e+02 1.26031e+01 -1.94164e-01
-1.32940e+02 1.26051e+01 -1.94216e-01
-1.32930e+02 1.26070e+01 -1.94268e-01
-1.32920e+02 1.26090e+01 -1.94320e-01
-1.32910e+02 1.26109e+01 -1.94372e-01
-1.32900e+02 1.26129e+01 -1.94423e-01
-1.32890e+02 1.26148e+01 -1.94474e-01
-1.32880e+02 1.26168e+01 -1.94525e-01
-1.32870e+02 1.26187e+01 -1.94576e-01
-1.32860e+02 1.26206e+01 -1.94627e-01
-1.32850e+02 1.26226e+01 -1.94677e-01
-1.32840e+02 1.26245e+01 -1.94727e-01
-1.32830e+02 1.26265e+01 -1.94777e-01
-1.32820e+02 1.26284e+01 -1.94827e-01
-1.32810e+02 1.26304e+01 -1.94877e-01
-1.32800e+02 1.26323e+01 -1.94926e-01
-1.32790e+02 1.26343e+01 -1.94976e-01
-1.32780e+02 1.26362e+01 -1.95025e-01
-1.32770e+02 1.26382e+01 -1.95073e-01
-1.32760e+02 1.26401e+01 -1.95122e-01
-1.32750e+02 1.26421e+01 -1.95171e-01
-1.32740e+02 1.26440e+01 -1.95219e-01
-1.32730e+02 1.26460e+01 -1.95267e-01
-1.32720e+02 1.26479e+01 -1.95315e-01
-1.32710e+02 1.26499e+01 -1.95363e-01
-1.32700e+02 1.26518e+01 -1.95410e-01
-1.32690e+02 1.26538e+01 -1.95457e-01
-1.32680e+02 1.26558e+01 -1.95505e-01
-1.32670e+02 1.26577e+01 -1.95551e-01
-1.32660e+02 1.26597e+01 -1.95598e-01
-1.32650e+02 1.26616e+01 -1.95645e-01
-1.32640e+02 1.26636e+01 -1.95691e-01
-1.32630e+02 1.26655e+01 -1.95737e-01
-1.32620e+02 1.26675e+01 -1.95783e-01
-1.32610e+02 1.26695e+01 -1.95829e-01
-1.32600e+02 1.26714e+01 -1.95874e-01
-1.32590e+02 1.26734e+01 -1.95920e-01
-1.32580e+02 1.26753e+01 -1.95965e-01
-1.32570e+02 1.26773e+01 -1.96010e-01
-1.32560e+02 1.26792e+01 -1.96055e-01
-1.32550e+02 1.26812e+01 -1.96099e-01
-1.32540e+02 1.26832e+01 -1.96144e-01
-1.32530e+02 1.26851e+01 -1.96188e-01
-1.32520e+02 1.26871e+01 -1.96232e-01
-1.32510e+02 1.26891e+01 -1.96276e-01
-1.32500e+02 1.26910e+01 -1.96319e-01
-1.32490e+02 1.26930e+01 -1.96363e-01
-1.32480e+02 1.26949e+01 -1.96406e-01
-1.32470e+02 1.26969e+01 -1.96449e-01
-1.32460e+02 1.26989e+01 -1.96492e-01
-1.32450e+02 1.27008e+01 -1.96534e-01
-1.32440e+02 1.27028e+01 -1.96577e-01
-1.32430e+02 1.27048e+01 -1.96619e-01
-1.32420e+02 1.27067e+01 -1.96661e-01
-1.32410e+02 1.27087e+01 -1.96703e-01
-1.32400e+02 1.27107e+01 -1.96744e-01
-1.32390e+02 1.27126e+01 -1.96786e-01
-1.32380e+02 1.27146e+01 -1.96827e-01
-1.32370e+02 1.27166e+01 -1.96868e-01
-1.32360e+02 1.27185e+01 -1.96909e-01
-1.32350e+02 1.27205e+01 -1.96950e-01
-1.32340e+02 1.27225e+01 -1.96990e-01
-1.32330e+02 1.27245e+01 -1.97031e-01
-1.32320e+02 1.27264e+01 -1.97071e-01
-1.32310e+02 1.27284e+01 -1.97111e-01
-1.32300e+02 1.27304e+01 -1.97150e-01
-1.32290e+02 1.27323e+01 -1.97190e-01
-1.32280e+02 1.27343e+01 -1.97229e-01
-1.32270e+02 1.27363e+01 -1.97268e-01
-1.32260e+02 1.27383e+01 -1.97307e-01
-1.32250e+02 1.27402e+01 -1.97346e-01
-1.32240e+02 1.27422e+01 -1.97384e-01
-1.32230e+02 1.27442e+01 -1.97423e-01
-1.32220e+02 1.27462e+01 -1.97461e-01
-1.32210e+02 1.27481e+01 -1.97499e-01
-1.32200e+02 1.27501e+01 -1.97537e-01
-1.32190e+02 1.27521e+01 -1.97574e-01
-1.32180e+02 1.27541e+01 -1.97612e-01
-1.32170e+02 1.27560e+01 -1.97649e-01
-1.32160e+02 1.27580e+01 -1.97686e-01
-1.32150e+02 1.27600e+01 -1.97722e-01
-1.32140e+02 1.27620e+01 -1.97759e-01
-1.32130e+02 1.27639e+01 -1.97795e-01
-1.32120e+02 1.27659e+01 -1.97832e-01
-1.32110e+02 1.27679e+01 -1.97868e-01
-1.32100e+02 1.27699e+01 -1.97903e-01
-1.32090e+02 1.27719e+01 -1.97939e-01
-1.32080e+02 1.27738e+01 -1.97974e-01
-1.32070e+02 1.27758e+01 -1.98010e-01
-1.32060e+02 1.27778e+01 -1.98045e-01
-1.32050e+02 1.27798e+01 -1.98079e-01
-1.32040e+02 1.27818e+01 -1.98114e-01
-1.32030e+02 1.27837e+01 -1.98149e-01
-1.32020e+02 1.27857e+01 -1.98183e-01
-1.32010e+02 1.27877e+01 -1.98217e-01
-1.32000e+02 1.27897e+01 -1.98251e-01
-1.31990e+02 1.27917e+01 -1.98284e-01
-1.31980e+02 1.27936e+01 -1.98318e-01
-1.31970e+02 1.27956e+01 -1.98351e-01
-1.31960e+02 1.27976e+01 -1.98384e-01
-1.31950e+02 1.27996e+01 -1.98417e-01
-1.31940e+02 1.28016e+01 -1.98450e-01
-1.31930e+02 1.28036e+01 -1.98482e-01
-1.31920e+02 1.28056e+01 -1.98515e-01
-1.31910e+02 1.28075e+01 -1.98547e-01
-1.31900e+02 1.28095e+01 -1.98579e-01
-1.31890e+02 1.28115e+01 -1.98610e-01
-1.31880e+02 1.28135e+01 -1.98642e-01
-1.31870e+02 1.28155e+01 -1.98673e-01
-1.31860e+02 1.28175e+01 -1.98704e-01
-1.31850e+02 1.28195e+01 -1.98735e-01
-1.31840e+02 1.28214e+01 -1.98766e-01
-1.31830e+02 1.28234e+01 -1.98796e-01
-1.31820e+02 1.28254e+01 -1.98827e-01
-1.31810e+02 1.28274e+01 -1.98857e-01
-1.31800e+02 1.28294e+01 -1.98887e-01
-1.31790e+02 1.28314e+01 -1.98917e-01
-1.31780e+02 1.28334e+01 -1.98946e-01
-1.31770e+02 1.28354e+01 -1.98976e-01
-1.31760e+02 1.28374e+01 -1.99005e-01
-1.31750e+02 1.28393e+01 -1.99034e-01
-1.31740e+02 1.28413e+01 -1.99062e-01
-1.31730e+02 1.28433e+01 -1.99091e-01
-1.31720e+02 1.28453e+01 -1.99119e-01
-1.31710e+02 1.28473e+01 -1.99148e-01
-1.31700e+02 1.28493e+01 -1.99176e-01
-1.31690e+02 1.28513e+01 -1.99203e-01
-1.31680e+02 1.28533e+01 -1.99231e-01
-1.31670e+02 1.28553e+01 -1.99258e-01
-1.31660e+02 1.28573e+01 -1.99286e-01
-1.31650e+02 1.28593e+01 -1.99313e-01
-1.31640e+02 1.28613e+01 -1.99340e-01
-1.31630e+02 1.28633e+01 -1.99366e-01
-1.31620e+02 1.28652e+01 -1.99393e-01
-1.31610e+02 1.28672e+01 -1.99419e-01
-1.31600e+02 1.28692e+01 -1.99445e-01
-1.31590e+02 1.28712e+01 -1.99471e-01
-1.31580e+02 1.28732e+01 -1.99496e-01
-1.31570e+02 1.28752e+01 -1.99522e-01
-1.31560e+02 1.28772e+01 -1.99547e-01
-1.31550e+02 1.28792e+01 -1.99572e-01
-1.31540e+02 1.28812e+01 -1.99597e-01
-1.31530e+02 1.28832e+01 -1.99622e-01
-1.31520e+02 1.28852e+01 -1.99646e-01
-1.31510e+02 1.28872e+01 -1.99671e-01
-1.31500e+02 1.28892e+01 -1.99695e-01
-1.31490e+02 1.28912e+01 -1.99719e-01
-1.31480e+02 1.28932e+01 -1.99742e-01
-1.31470e+02 1.28952e+01 -1.99766e-01
-1.31460e+02 1.28972e+01 -1.99789e-01
-1.31450e+02 1.28992e+01 -1.99812e-01
-1.31440e+02 1.29012e+01 -1.99835e-01
-1.31430e+02 1.29032e+01 -1.99858e-01
-1.31420e+02 1.29052e+01 -1.99881e-01
-1.31410e+02 1.29072e+01 -1.99903e-01
-1.31400e+02 1.29092e+01 -1.99925e-01
-1.31390e+02 1.29112e+01 -1.99947e-01
-1.31380e+02 1.29132e+01 -1.99969e-01
-1.31370e+02 1.29152e+01 -1.99990e-01
-1.31360e+02 1.29172e+01 -2.00012e-01
-1.31350e+02 1.29192e+01 -2.00033e-01
-1.31340e+02 1.29212e+01 -2.00054e-01
-1.31330e+02 1.29232e+01 -2.00075e-01
-1.31320e+02 1.29252e+01 -2.00095e-01
-1.31310e+02 1.29272e+01 -2.00116e-01
-1.31300e+02 1.29292e+01 -2.00136e-01
-1.31290e+02 1.29312e+01 -2.00156e-01
-1.31280e+02 1.29332e+01 -2.00176e-01
-1.31270e+02 1.29352e+01 -2.00195e-01
-1.31260e+02 1.29372e+01 -2.00215e-01
-1.31250e+02 1.29392e+01 -2.00234e-01
-1.31240e+02 1.29412e+01 -2.00253e-01
-1.31230e+02 1.29432e+01 -2.00272e-01
-1.31220e+02 1.29452e+01 -2.00291e-01
-1.31210e+02 1.29472e+01 -2.00309e-01
-1.31200e+02 1.29492e+01 -2.00327e-01
-1.31190e+02 1.29512e+01 -2.00345e-01
-1.31180e+02 1.29532e+01 -2.00363e-01
-1.31170e+02 1.29552e+01 -2.00381e-01
-1.31160e+02 1.29572e+01 -2.00398e-01
-1.31150e+02 1.29592e+01 -2.00416e-01
-1.31140e+02 1.29612e+01 -2.00433e-01
-1.31130e+02 1.29632e+01 -2.00450e-01
-1.31120e+02 1.29652e+01 -2.00466e-01
-1.31110e+02 1.29672e+01 -2.00483e-01
-1.31100e+02 1.29692e+01 -2.00499e-01
-1.31090e+02 1.29712e+01 -2.00515e-01
-1.31080e+02 1.29732e+01 -2.00531e-01
-1.31070e+02 1.29753e+01 -2.00547e-01
-1.31060e+02 1.29773e+01 -2.00562e-01
-1.31050e+02 1.29793e+01 -2.00578e-01
-1.31040e+02 1.29813e+01 -2.00593e-01
-1.31030e+02 1.29833e+01 -2.00608e-01
-1.31020e+02 1.29853e+01 -2.00622e-01
-1.31010e+02 1.29873e+01 -2.00637e-01
-1.31000e+02 1.29893e+01 -2.00651e-01
-1.30990e+02 1.29913e+01 -2.00666e-01
-1.30980e+02 1.29933e+01 -2.00680e-01
-1.30970e+02 1.29953e+01 -2.00693e-01
-1.30960e+02 1.29973e+01 -2.00707e-01
-1.30950e+02 1.29993e+01 -2.00720e-01
-1.30940e+02 1.30013e+01 -2.00733e-01
-1.30930e+02 1.30033e+01 -2.00746e-01
-1.30920e+02 1.30054e+01 -2.00759e-01
-1.30910e+02 1.30074e+01 -2.00772e-01
-1.30900e+02 1.30094e+01 -2.00784e-01
-1.30890e+02 1.30114e+01 -2.00796e-01
-1.30880e+02 1.30134e+01 -2.00808e-01
-1.30870e+02 1.30154e+01 -2.00820e-01
-1.30860e+02 1.30174e+01 -2.00832e-01
-1.30850e+02 1.30194e+01 -2.00843e-01
-1.30840e+02 1.30214e+01 -2.00855e-01
-1.30830e+02 1.30234e+01 -2.00866e-01
-1.30820e+02 1.30254e+01 -2.00876e-01
-1.30810e+02 1.30274e+01 -2.00887e-01
-1.30800e+02 1.30295e+01 -2.00898e-01
-1.30790e+02 1.30315e+01 -2.00908e-01
-1.30780e+02 1.30335e+01 -2.00918e-01
-1.30770e+02 1.30355e+01 -2.00928e-01
-1.30760e+02 1.30375e+01 -2.00937e-01
-1.30750e+02 1.30395e+01 -2.00947e-01
-1.30740e+02 1.30415e+01 -2.00956e-01
-1.30730e+02 1.30435e+01 -2.00965e-01
-1.30720e+02 1.30455e+01 -2.00974e-01
-1.30710e+02 1.30475e+01 -2.00983e-01
-1.30700e+02 1.30495e+01 -2.00991e-01
-1.30690e+02 1.30516e+01 -2.01000e-01
-1.30680e+02 1.30536e+01 -2.01008e-01
-1.30670e+02 1.30556e+01 -2.01016e-01
-1.30660e+02 1.30576e+01 -2.01023e-01
-1.30650e+02 1.30596e+01 -2.01031e-01
-1.30640e+02 1.30616e+01 -2.01038e-01
-1.30630e+02 1.30636e+01 -2.01045e-01
-1.30620e+02 1.30656e+01 -2.01052e-01
-1.30610e+02 1.30676e+01 -2.01059e-01
-1.30600e+02 1.30697e+01 -2.01066e-01
-1.30590e+02 1.30717e+01 -2.01072e-01
-1.30580e+02 1.30737e+01 -2.01078e-01
-1.30570e+02 1.30757e+01 -2.01084e-01
-1.30560e+02 1.30777e+01 -2.01090e-01
-1.30550e+02 1.30797e+01 -2.01096e-01
-1.30540e+02 1.30817e+01 -2.01101e-01
-1.30530e+02 1.30837e+01 -2.01106e-01
-1.30520e+02 1.30857e+01 -2.01111e-01
-1.30510e+02 1.30877e+01 -2.01116e-01
-1.30500e+02 1.30898e+01 -2.01121e-01
-1.30490e+02 1.30918e+01 -2.01125e-01
-1.30480e+02 1.30938e+01 -2.01129e-01
-1.30470e+02 1.30958e+01 -2.01133e-01
-1.30460e+02 1.30978e+01 -2.01137e-01
-1.30450e+02 1.30998e+01 -2.01141e-01
-1.30440e+02 1.31018e+01 -2.01144e-01
-1.30430e+02 1.31038e+01 -2.01147e-01
-1.30420e+02 1.31059e+01 -2.01150e-01
-1.30410e+02 1.31079e+01 -2.01153e-01
-1.30400e+02 1.31099e+01 -2.01156e-01
-1.30390e+02 1.31119e+01 -2.01158e-01
-1.30380e+02 1.31139e+01 -2.01161e-01
-1.30370e+02 1.31159e+01 -2.01163e-01
-1.30360e+02 1.31179e+01 -2.01165e-01
-1.30350e+02 1.31199e+01 -2.01166e-01
-1.30340e+02 1.31219e+01 -2.01168e-01
-1.30330e+02 1.31240e+01 -2.01169e-01
-1.30320e+02 1.31260e+01 -2.01170e-01
-1.30310e+02 1.31280e+01 -2.01171e-01
-1.30300e+02 1.31300e+01 -2.01172e-01
-1.30290e+02 1.31320e+01 -2.01172e-01
-1.30280e+02 1.31340e+01 -2.01173e-01
-1.30270e+02 1.31360e+01 -2.01173e-01
-1.30260e+02 1.31380e+01 -2.01173e-01
-1.30250e+02 1.31400e+01 -2.01172e-01
-1.30240e+02 1.31421e+01 -2.01172e-01
-1.30230e+02 1.31441e+01 -2.01171e-01
-1.30220e+02 1.31461e+01 -2.01170e-01
-1.30210e+02 1.31481e+01 -2.01169e-01
-1.30200e+02 1.31501e+01 -2.01168e-01
-1.30190e+02 1.31521e+01 -2.01167e-01
-1.30180e+02 1.31541e+01 -2.01165e-01
-1.30170e+02 1.31561e+01 -2.01163e-01
-1.30160e+02 1.31582e+01 -2.01161e-01
-1.30150e+02 1.31602e+01 -2.01159e-01
-1.30140e+02 1.31622e+01 -2.01157e-01
-1.30130e+02 1.31642e+01 -2.01154e-01
-1.30120e+02 1.31662e+01 -2.01151e-01
-1.30110e+02 1.31682e+01 -2.01148e-01
-1.30100e+02 1.31702e+01 -2.01145e-01
-1.30090e+02 1.31722e+01 -2.01142e-01
-1.30080e+02 1.31742e+01 -2.01138e-01
-1.30070e+02 1.31763e+01 -2.01134e-01
-1.30060e+02 1.31783e+01 -2.01130e-01
-1.30050e+02 1.31803e+01 -2.01126e-01
-1.30040e+02 1.31823e+01 -2.01122e-01
-1.30030e+02 1.31843e+01 -2.01117e-01
-1.30020e+02 1.31863e+01 -2.01112e-01
-1.30010e+02 1.31883e+01 -2.01107e-01
-1.30000e+02 1.31903e+01 -2.01102e-01
-1.29990e+02 1.31923e+01 -2.01097e-01
-1.29980e+02 1.31944e+01 -2.01091e-01
-1.29970e+02 1.31964e+01 -2.01086e-01
-1.29960e+02 1.31984e+01 -2.01080e-01
-1.29950e+02 1.32004e+01 -2.01074e-01
-1.29940e+02 1.32024e+01 -2.01067e-01
-1.29930e+02 1.32044e+01 -2.01061e-01
-1.29920e+02 1.32064e+01 -2.01054e-01
-1.29910e+02 1.32084e+01 -2.01047e-01
-1.29900e+02 1.32104e+01 -2.01040e-01
-1.29890e+02 1.32125e+01 -2.01033e-01
-1.29880e+02 1.32145e+01 -2.01025e-01
-1.29870e+02 1.32165e+01 -2.01018e-01
-1.29860e+02 1.32185e+01 -2.01010e-01
-1.29850e+02 1.32205e+01 -2.01002e-01
-1.29840e+02 1.32225e+01 -2.00993e-01
-1.29830e+02 1.32245e+01 -2.00985e-01
-1.29820e+02 1.32265e+01 -2.00976e-01
-1.29810e+02 1.32285e+01 -2.00968e-01
-1.29800e+02 1.32305e+01 -2.00958e-01
-1.29790e+02 1.32326e+01 -2.00949e-01
-1.29780e+02 1.32346e+01 -2.00940e-01
-1.29770e+02 1.32366e+01 -2.00930e-01
-1.29760e+02 1.32386e+01 -2.00920e-01
-1.29750e+02 1.32406e+01 -2.00910e-01
-1.29740e+02 1.32426e+01 -2.00900e-01
-1.29730e+02 1.32446e+01 -2.00890e-01
-1.29720e+02 1.32466e+01 -2.00879e-01
-1.29710e+02 1.32486e+01 -2.00868e-01
-1.29700e+02 1.32506e+01 -2.00857e-01
-1.29690e+02 1.32526e+01 -2.00846e-01
-1.29680e+02 1.32547e+01 -2.00835e-01
-1.29670e+02 1.32567e+01 -2.00823e-01
-1.29660e+02 1.32587e+01 -2.00811e-01
-1.29650e+02 1.32607e+01 -2.00799e-01
-1.29640e+02 1.32627e+01 -2.00787e-01
-1.29630e+02 1.32647e+01 -2.00775e-01
-1.29620e+02 1.32667e+01 -2.00762e-01
-1.29610e+02 1.32687e+01 -2.00750e-01
-1.29600e+02 1.32707e+01 -2.00737e-01
-1.29590e+02 1.32727e+01 -2.00724e-01
-1.29580e+02 1.32747e+01 -2.00710e-01
-1.29570e+02 1.32767e+01 -2.00697e-01
-1.29560e+02 1.32787e+01 -2.00683e-01
-1.29550e+02 1.32807e+01 -2.00669e-01
-1.29540e+02 1.32828e+01 -2.00655e-01
-1.29530e+02 1.32848e+01 -2.00641e-01
-1.29520e+02 1.32868e+01 -2.00626e-01
-1.29510e+02 1.32888e+01 -2.00611e-01
-1.29500e+02 1.32908e+01 -2.00597e-01
-1.29490e+02 1.32928e+01 -2.00581e-01
-1.29480e+02 1.32948e+01 -2.00566e-01
-1.29470e+02 1.32968e+01 -2.00551e-01
-1.29460e+02 1.32988e+01 -2.00535e-01
-1.29450e+02 1.33008e+01 -2.00519e-01
-1.29440e+02 1.33028e+01 -2.00503e-01
-1.29430e+02 1.33048e+01 -2.00487e-01
-1.29420e+02 1.33068e+01 -2.00470e-01
-1.29410e+02 1.33088e+01 -2.00454e-01
-1.29400e+02 1.33108e+01 -2.00437e-01
-1.29390e+02 1.33128e+01 -2.00420e-01
-1.29380e+02 1.33148e+01 -2.00403e-01
-1.29370e+02 1.33168e+01 -2.00385e-01
-1.29360e+02 1.33188e+01 -2.00368e-01
-1.29350e+02 1.33209e+01 -2.00350e-01
-1.29340e+02 1.33229e+01 -2.00332e-01
-1.29330e+02 1.33249e+01 -2.00314e-01
-1.29320e+02 1.33269e+01 -2.00295e-01
-1.29310e+02 1.33289e+01 -2.00277e-01
-1.29300e+02 1.33309e+01 -2.00258e-01
-1.29290e+02 1.33329e+01 -2.00239e-01
-1.29280e+02 1.33349e+01 -2.00220e-01
-1.29270e+02 1.33369e+01 -2.00200e-01
-1.29260e+02 1.33389e+01 -2.00181e-01
-1.29250e+02 1.33409e+01 -2.00161e-01
-1.29240e+02 1.33429e+01 -2.00141e-01
-1.29230e+02 1.33449e+01 -2.00121e-01
-1.29220e+02 1.33469e+01 -2.00100e-01
-1.29210e+02 1.33489e+01 -2.00080e-01
-1.29200e+02 1.33509e+01 -2.00059e-01
-1.29190e+02 1.33529e+01 -2.00038e-01
-1.29180e+02 1.33549e+01 -2.00017e-01
-1.29170e+02 1.33569e+01 -1.99996e-01
-1.29160e+02 1.33589e+01 -1.99974e-01
-1.29150e+02 1.33609e+01 -1.99952e-01
-1.29140e+02 1.33629e+01 -1.99931e-01
-1.29130e+02 1.33649e+01 -1.99908e-01
-1.29120e+02 1.33669e+01 -1.99886e-01
-1.29110e+02 1.33689e+01 -1.99864e-01
-1.29100e+02 1.33709e+01 -1.99841e-01
-1.29090e+02 1.33729e+01 -1.99818e-01
-1.29080e+02 1.33749e+01 -1.99795e-01
-1.29070e+02 1.33769e+01 -1.99772e-01
-1.29060e+02 1.33789e+01 -1.99748e-01
-1.29050e+02 1.33809e+01 -1.99725e-01
-1.29040e+02 1.33829e+01 -1.99701e-01
-1.29030e+02 1.33849e+01 -1.99677e-01
-1.29020e+02 1.33869e+01 -1.99652e-01
-1.29010e+02 1.33889e+01 -1.99628e-01
-1.29000e+02 1.33909e+01 -1.99603e-01
-1.28990e+02 1.33928e+01 -1.99579e-01
-1.28980e+02 1.33948e+01 -1.99553e-01
-1.28970e+02 1.33968e+01 -1.99528e-01
-1.28960e+02 1.33988e+01 -1.99503e-01
-1.28950e+02 1.34008e+01 -1.99477e-01
-1.28940e+02 1.34028e+01 -1.99451e-01
-1.28930e+02 1.34048e+01 -1.99425e-01
-1.28920e+02 1.34068e+01 -1.99399e-01
-1.28910e+02 1.34088e+01 -1.99373e-01
-1.28900e+02 1.34108e+01 -1.99346e-01
-1.28890e+02 1.34128e+01 -1.99319e-01
-1.28880e+02 1.34148e+01 -1.99292e-01
-1.28870e+02 1.34168e+01 -1.99265e-01
-1.28860e+02 1.34188e+01 -1.99238e-01
-1.28850e+02 1.34208e+01 -1.99210e-01
-1.28840e+02 1.34228e+01 -1.99183e-01
-1.28830e+02 1.34247e+01 -1.99155e-01
-1.28820e+02 1.34267e+01 -1.99126e-01
-1.28810e+02 1.34287e+01 -1.99098e-01
-1.28800e+02 1.34307e+01 -1.99070e-01
-1.28790e+02 1.34327e+01 -1.99041e-01
-1.28780e+02 1.34347e+01 -1.99012e-01
-1.28770e+02 1.34367e+01 -1.98983e-01
-1.28760e+02 1.34387e+01 -1.98953e-01
-1.28750e+02 1.34407e+01 -1.98924e-01
-1.28740e+02 1.34427e+01 -1.98894e-01
-1.28730e+02 1.34446e+01 -1.98864e-01
-1.28720e+02 1.34466e+01 -1.98834e-01
-1.28710e+02 1.34486e+01 -1.98804e-01
-1.28700e+02 1.34506e+01 -1.98773e-01
-1.28690e+02 1.34526e+01 -1.98743e-01
-1.28680e+02 1.34546e+01 -1.98712e-01
-1.28670e+02 1.34566e+01 -1.98681e-01
-1.28660e+02 1.34586e+01 -1.98650e-01
-1.28650e+02 1.34605e+01 -1.98618e-01
-1.28640e+02 1.34625e+01 -1.98586e-01
-1.28630e+02 1.34645e+01 -1.98555e-01
-1.28620e+02 1.34665e+01 -1.98523e-01
-1.28610e+02 1.34685e+01 -1.98490e-01
-1.28600e+02 1.34705e+01 -1.98458e-01
-1.28590e+02 1.34725e+01 -1.98425e-01
-1.28580e+02 1.34744e+01 -1.98392e-01
-1.28570e+02 1.34764e+01 -1.98359e-01
-1.28560e+02 1.34784e+01 -1.98326e-01
-1.28550e+02 1.34804e+01 -1.98293e-01
-1.28540e+02 1.34824e+01 -1.98259e-01
-1.28530e+02 1.34844e+01 -1.98225e-01
-1.28520e+02 1.34863e+01 -1.98191e-01
-1.28510e+02 1.34883e+01 -1.98157e-01
-1.28500e+02 1.34903e+01 -1.98123e-01
-1.28490e+02 1.34923e+01 -1.98088e-01
-1.28480e+02 1.34943e+01 -1.98053e-01
-1.28470e+02 1.34962e+01 -1.98018e-01
-1.28460e+02 1.34982e+01 -1.97983e-01
-1.28450e+02 1.35002e+01 -1.97948e-01
-1.28440e+02 1.35022e+01 -1.97912e-01
-1.28430e+02 1.35042e+01 -1.97877e-01
-1.28420e+02 1.35061e+01 -1.97841e-01
-1.28410e+02 1.35081e+01 -1.97804e-01
-1.28400e+02 1.35101e+01 -1.97768e-01
-1.28390e+02 1.35121e+01 -1.97732e-01
-1.28380e+02 1.35141e+01 -1.97695e-01
-1.28370e+02 1.35160e+01 -1.97658e-01
-1.28360e+02 1.35180e+01 -1.97621e-01
-1.28350e+02 1.35200e+01 -1.97583e-01
-1.28340e+02 1.35220e+01 -1.97546e-01
-1.28330e+02 1.35239e+01 -1.97508e-01
-1.28320e+02 1.35259e+01 -1.97470e-01
-1.28310e+02 1.35279e+01 -1.97432e-01
-1.28300e+02 1.35299e+01 -1.97394e-01
-1.28290e+02 1.35318e+01 -1.97355e-01
-1.28280e+02 1.35338e+01 -1.97317e-01
-1.28270e+02 1.35358e+01 -1.97278e-01
-1.28260e+02 1.35377e+01 -1.97239e-01
-1.28250e+02 1.35397e+01 -1.97200e-01
-1.28240e+02 1.35417e+01 -1.97160e-01
-1.28230e+02 1.35437e+01 -1.97120e-01
-1.28220e+02 1.35456e+01 -1.97081e-01
-1.28210e+02 1.35476e+01 -1.97041e-01
-1.28200e+02 1.35496e+01 -1.97000e-01
-1.28190e+02 1.35515e+01 -1.96960e-01
-1.28180e+02 1.35535e+01 -1.96919e-01
-1.28170e+02 1.35555e+01 -1.96878e-01
-1.28160e+02 1.35575e+01 -1.96837e-01
-1.28150e+02 1.35594e+01 -1.96796e-01
-1.28140e+02 1.35614e+01 -1.96755e-01
-1.28130e+02 1.35634e+01 -1.96713e-01
-1.28120e+02 1.35653e+01 -1.96671e-01
-1.28110e+02 1.35673e+01 -1.96629e-01
-1.28100e+02 1.35693e+01 -1.96587e-01
-1.28090e+02 1.35712e+01 -1.96545e-01
-1.28080e+02 1.35732e+01 -1.96502e-01
-1.28070e+02 1.35752e+01 -1.96459e-01
-1.28060e+02 1.35771e+01 -1.96417e-01
-1.28050e+02 1.35791e+01 -1.96373e-01
-1.28040e+02 1.35810e+01 -1.96330e-01
-1.28030e+02 1.35830e+01 -1.96286e-01
-1.28020e+02 1.35850e+01 -1.96243e-01
-1.28010e+02 1.35869e+01 -1.96199e-01
-1.28000e+02 1.35889e+01 -1.96155e-01
-1.27990e+02 1.35909e+01 -1.96110e-01
-1.27980e+02 1.35928e+01 -1.96066e-01
-1.27970e+02 1.35948e+01 -1.96021e-01
-1.27960e+02 1.35967e+01 -1.95976e-01
-1.27950e+02 1.35987e+01 -1.95931e-01
-1.27940e+02 1.36007e+01 -1.95886e-01
-1.27930e+02 1.36026e+01 -1.95840e-01
-1.27920e+02 1.36046e+01 -1.95794e-01
-1.27910e+02 1.36065e+01 -1.95749e-01
-1.27900e+02 1.36085e+01 -1.95703e-01
-1.27890e+02 1.36104e+01 -1.95656e-01
-1.27880e+02 1.36124e+01 -1.95610e-01
-1.27870e+02 1.36144e+01 -1.95563e-01
-1.27860e+02 1.36163e+01 -1.95516e-01
-1.27850e+02 1.36183e+01 -1.95469e-01
-1.27840e+02 1.36202e+01 -1.95422e-01
-1.27830e+02 1.36222e+01 -1.95374e-01
-1.27820e+02 1.36241e+01 -1.95327e-01
-1.27810e+02 1.36261e+01 -1.95279e-01
-1.27800e+02 1.36280e+01 -1.95231e-01
-1.27790e+02 1.36300e+01 -1.95183e-01
-1.27780e+02 1.36319e+01 -1.95134e-01
-1.27770e+02 1.36339e+01 -1.95086e-01
-1.27760e+02 1.36358e+01 -1.95037e-01
-1.27750e+02 1.36378e+01 -1.94988e-01
-1.27740e+02 1.36397e+01 -1.94939e-01
-1.27730e+02 1.36417e+01 -1.94889e-01
-1.27720e+02 1.36436e+01 -1.94840e-01
-1.27710e+02 1.36456e+01 -1.94790e-01
-1.27700e+02 1.36475e+01 -1.94740e-01
-1.27690e+02 1.36495e+01 -1.94690e-01
-1.27680e+02 1.36514e+01 -1.94639e-01
-1.27670e+02 1.36534e+01 -1.94589e-01
-1.27660e+02 1.36553e+01 -1.94538e-01
-1.27650e+02 1.36573e+01 -1.94487e-01
-1.27640e+02 1.36592e+01 -1.94436e-01
-1.27630e+02 1.36612e+01 -1.94384e-01
-1.27620e+02 1.36631e+01 -1.94333e-01
-1.27610e+02 1.36650e+01 -1.94281e-01
-1.27600e+02 1.36670e+01 -1.94229e-01
-1.27590e+02 1.36689e+01 -1.94177e-01
-1.27580e+02 1.36709e+01 -1.94125e-01
-1.27570e+02 1.36728e+01 -1.94072e-01
-1.27560e+02 1.36747e+01 -1.94019e-01
-1.27550e+02 1.36767e+01 -1.93967e-01
-1.27540e+02 1.36786e+01 -1.93913e-01
-1.27530e+02 1.36806e+01 -1.93860e-01
-1.27520e+02 1.36825e+01 -1.93807e-01
-1.27510e+02 1.36844e+01 -1.93753e-01
-1.27500e+02 1.36864e+01 -1.93699e-01
-1.27490e+02 1.36883e+01 -1.93645e-01
-1.27480e+02 1.36902e+01 -1.93591e-01
-1.27470e+02 1.36922e+01 -1.93536e-01
-1.27460e+02 1.36941e+01 -1.93482e-01
-1.27450e+02 1.36961e+01 -1.93427e-01
-1.27440e+02 1.36980e+01 -1.93372e-01
-1.27430e+02 1.36999e+01 -1.93316e-01
-1.27420e+02 1.37019e+01 -1.93261e-01
-1.27410e+02 1.37038e+01 -1.93205e-01
-1.27400e+02 1.37057e+01 -1.93149e-01
-1.27390e+02 1.37077e+01 -1.93093e-01
-1.27380e+02 1.37096e+01 -1.93037e-01
-1.27370e+02 1.37115e+01 -1.92981e-01
-1.27360e+02 1.37134e+01 -1.92924e-01
-1.27350e+02 1.37154e+01 -1.92867e-01
-1.27340e+02 1.37173e+01 -1.92810e-01
-1.27330e+02 1.37192e+01 -1.92753e-01
-1.27320e+02 1.37212e+01 -1.92696e-01
-1.27310e+02 1.37231e+01 -1.92638e-01
-1.27300e+02 1.37250e+01 -1.92580e-01
-1.27290e+02 1.37269e+01 -1.92522e-01
-1.27280e+02 1.37289e+01 -1.92464e-01
-1.27270e+02 1.37308e+01 -1.92406e-01
-1.27260e+02 1.37327e+01 -1.92347e-01
-1.27250e+02 1.37346e+01 -1.92289e-01
-1.27240e+02 1.37366e+01 -1.92230e-01
-1.27230e+02 1.37385e+01 -1.92170e-01
-1.27220e+02 1.37404e+01 -1.92111e-01
-1.27210e+02 1.37423e+01 -1.92052e-01
-1.27200e+02 1.37442e+01 -1.91992e-01
-1.27190e+02 1.37462e+01 -1.91932e-01
-1.27180e+02 1.37481e+01 -1.91872e-01
-1.27170e+02 1.37500e+01 -1.91811e-01
-1.27160e+02 1.37519e+01 -1.91751e-01
-1.27150e+02 1.37538e+01 -1.91690e-01
-1.27140e+02 1.37557e+01 -1.91629e-01
-1.27130e+02 1.37577e+01 -1.91568e-01
-1.27120e+02 1.37596e+01 -1.91507e-01
-1.27110e+02 1.37615e+01 -1.91445e-01
-1.27100e+02 1.37634e+01 -1.91384e-01
-1.27090e+02 1.37653e+01 -1.91322e-01
-1.27080e+02 1.37672e+01 -1.91260e-01
-1.27070e+02 1.37691e+01 -1.91197e-01
-1.27060e+02 1.37711e+01 -1.91135e-01
-1.27050e+02 1.37730e+01 -1.91072e-01
-1.27040e+02 1.37749e+01 -1.91009e-01
-1.27030e+02 1.37768e+01 -1.90946e-01
-1.27020e+02 1.37787e+01 -1.90883e-01
-1.27010e+02 1.37806e+01 -1.90820e-01
-1.27000e+02 1.37825e+01 -1.90756e-01
-1.26990e+02 1.37844e+01 -1.90692e-01
-1.26980e+02 1.37863e+01 -1.90628e-01
-1.26970e+02 1.37882e+01 -1.90564e-01
-1.26960e+02 1.37901e+01 -1.90500e-01
-1.26950e+02 1.37920e+01 -1.90435e-01
-1.26940e+02 1.37939e+01 -1.90370e-01
-1.26930e+02 1.37958e+01 -1.90305e-01
-1.26920e+02 1.37978e+01 -1.90240e-01
-1.26910e+02 1.37997e+01 -1.90175e-01
-1.26900e+02 1.38016e+01 -1.90109e-01
-1.26890e+02 1.38035e+01 -1.90043e-01
-1.26880e+02 1.38054e+01 -1.89977e-01
-1.26870e+02 1.38073e+01 -1.89911e-01
-1.26860e+02 1.38092e+01 -1.89845e-01
-1.26850e+02 1.38111e+01 -1.89778e-01
-1.26840e+02 1.38129e+01 -1.89711e-01
-1.26830e+02 1.38148e+01 -1.89644e-01
-1.26820e+02 1.38167e+01 -1.89577e-01
-1.26810e+02 1.38186e+01 -1.89510e-01
-1.26800e+02 1.38205e+01 -1.89442e-01
-1.26790e+02 1.38224e+01 -1.89375e-01
-1.26780e+02 1.38243e+01 -1.89307e-01
-1.26770e+02 1.38262e+01 -1.89239e-01
-1.26760e+02 1.38281e+01 -1.89170e-01
-1.26750e+02 1.38300e+01 -1.89102e-01
-1.26740e+02 1.38319e+01 -1.89033e-01
-1.26730e+02 1.38338e+01 -1.88964e-01
-1.26720e+02 1.38357e+01 -1.88895e-01
-1.26710e+02 1.38376e+01 -1.88826e-01
-1.26700e+02 1.38394e+01 -1.88756e-01
-1.26690e+02 1.38413e+01 -1.88687e-01
-1.26680e+02 1.38432e+01 -1.88617e-01
-1.26670e+02 1.38451e+01 -1.88547e-01
-1.26660e+02 1.38470e+01 -1.88476e-01
-1.26650e+02 1.38489e+01 -1.88406e-01
-1.26640e+02 1.38508e+01 -1.88335e-01
-1.26630e+02 1.38526e+01 -1.88264e-01
-1.26620e+02 1.38545e+01 -1.88193e-01
-1.26610e+02 1.38564e+01 -1.88122e-01
-1.26600e+02 1.38583e+01 -1.88051e-01
-1.26590e+02 1.38602e+01 -1.87979e-01
-1.26580e+02 1.38620e+01 -1.87907e-01
-1.26570e+02 1.38639e+01 -1.87835e-01
-1.26560e+02 1.38658e+01 -1.87763e-01
-1.26550e+02 1.38677e+01 -1.87691e-01
-1.26540e+02 1.38696e+01 -1.87618e-01
-1.26530e+02 1.38714e+01 -1.87545e-01
-1.26520e+02 1.38733e+01 -1.87472e-01
-1.26510e+02 1.38752e+01 -1.87399e-01
-1.26500e+02 1.38771e+01 -1.87326e-01
-1.26490e+02 1.38789e+01 -1.87252e-01
-1.26480e+02 1.38808e+01 -1.87178e-01
-1.26470e+02 1.38827e+01 -1.87104e-01
-1.26460e+02 1.38845e+01 -1.87030e-01
-1.26450e+02 1.38864e+01 -1.86956e-01
-1.26440e+02 1.38883e+01 -1.86881e-01
-1.26430e+02 1.38901e+01 -1.86806e-01
-1.26420e+02 1.38920e+01 -1.86732e-01
-1.26410e+02 1.38939e+01 -1.86656e-01
-1.26400e+02 1.38957e+01 -1.86581e-01
-1.26390e+02 1.38976e+01 -1.86506e-01
-1.26380e+02 1.38995e+01 -1.86430e-01
-1.26370e+02 1.39013e+01 -1.86354e-01
-1.26360e+02 1.39032e+01 -1.86278e-01
-1.26350e+02 1.39051e+01 -1.86201e-01
-1.26340e+02 1.39069e+01 -1.86125e-01
-1.26330e+02 1.39088e+01 -1.86048e-01
-1.26320e+02 1.39106e+01 -1.85971e-01
-1.26310e+02 1.39125e+01 -1.85894e-01
-1.26300e+02 1.39144e+01 -1.85817e-01
-1.26290e+02 1.39162e+01 -1.85740e-01
-1.26280e+02 1.39181e+01 -1.85662e-01
-1.26270e+02 1.39199e+01 -1.85584e-01
-1.26260e+02 1.39218e+01 -1.85506e-01
-1.26250e+02 1.39236e+01 -1.85428e-01
-1.26240e+02 1.39255e+01 -1.85349e-01
-1.26230e+02 1.39274e+01 -1.85271e-01
-1.26220e+02 1.39292e+01 -1.85192e-01
-1.26210e+02 1.39311e+01 -1.85113e-01
-1.26200e+02 1.39329e+01 -1.85033e-01
-1.26190e+02 1.39348e+01 -1.84954e-01
-1.26180e+02 1.39366e+01 -1.84874e-01
-1.26170e+02 1.39385e+01 -1.84795e-01
-1.26160e+02 1.39403e+01 -1.84715e-01
-1.26150e+02 1.39422e+01 -1.84634e-01
-1.26140e+02 1.39440e+01 -1.84554e-01
-1.26130e+02 1.39458e+01 -1.84473e-01
-1.26120e+02 1.39477e+01 -1.84393e-01
-1.26110e+02 1.39495e+01 -1.84312e-01
-1.26100e+02 1.39514e+01 -1.84230e-01
-1.26090e+02 1.39532e+01 -1.84149e-01
-1.26080e+02 1.39551e+01 -1.84067e-01
-1.26070e+02 1.39569e+01 -1.83986e-01
-1.26060e+02 1.39587e+01 -1.83904e-01
-1.26050e+02 1.39606e+01 -1.83821e-01
-1.26040e+02 1.39624e+01 -1.83739e-01
-1.26030e+02 1.39642e+01 -1.83657e-01
-1.26020e+02 1.39661e+01 -1.83574e-01
-1.26010e+02 1.39679e+01 -1.83491e-01
-1.26000e+02 1.39698e+01 -1.83408e-01
-1.25990e+02 1.39716e+01 -1.83324e-01
-1.25980e+02 1.39734e+01 -1.83240e-01
-1.25970e+02 1.39753e+01 -1.83155e-01
-1.25960e+02 1.39771e+01 -1.83070e-01
-1.25950e+02 1.39789e+01 -1.82983e-01
-1.25940e+02 1.39807e+01 -1.82897e-01
-1.25930e+02 1.39826e+01 -1.82809e-01
-1.25920e+02 1.39844e+01 -1.82721e-01
-1.25910e+02 1.39862e+01 -1.82632e-01
-1.25900e+02 1.39881e+01 -1.82543e-01
-1.25890e+02 1.39899e+01 -1.82453e-01
-1.25880e+02 1.39917e+01 -1.82362e-01
-1.25870e+02 1.39935e+01 -1.82270e-01
-1.25860e+02 1.39953e+01 -1.82178e-01
-1.25850e+02 1.39972e+01 -1.82086e-01
-1.25840e+02 1.39990e+01 -1.81992e-01
-1.25830e+02 1.40008e+01 -1.81898e-01
-1.25820e+02 1.40026e+01 -1.81803e-01
-1.25810e+02 1.40044e+01 -1.81708e-01
-1.25800e+02 1.40063e+01 -1.81612e-01
-1.25790e+02 1.40081e+01 -1.81515e-01
-1.25780e+02 1.40099e+01 -1.81418e-01
-1.25770e+02 1.40117e+01 -1.81320e-01
-1.25760e+02 1.40135e+01 -1.81221e-01
-1.25750e+02 1.40153e+01 -1.81122e-01
-1.25740e+02 1.40171e+01 -1.81022e-01
-1.25730e+02 1.40190e+01 -1.80921e-01
-1.25720e+02 1.40208e+01 -1.80820e-01
-1.25710e+02 1.40226e+01 -1.80718e-01
-1.25700e+02 1.40244e+01 -1.80616e-01
-1.25690e+02 1.40262e+01 -1.80512e-01
-1.25680e+02 1.40280e+01 -1.80409e-01
-1.25670e+02 1.40298e+01 -1.80304e-01
-1.25660e+02 1.40316e+01 -1.80199e-01
-1.25650e+02 1.40334e+01 -1.80093e-01
-1.25640e+02 1.40352e+01 -1.79986e-01
-1.25630e+02 1.40370e+01 -1.79879e-01
-1.25620e+02 1.40388e+01 -1.79771e-01
-1.25610e+02 1.40406e+01 -1.79663e-01
-1.25600e+02 1.40424e+01 -1.79554e-01
-1.25590e+02 1.40442e+01 -1.79444e-01
-1.25580e+02 1.40460e+01 -1.79334e-01
-1.25570e+02 1.40478e+01 -1.79222e-01
-1.25560e+02 1.40496e+01 -1.79111e-01
-1.25550e+02 1.40513e+01 -1.78998e-01
-1.25540e+02 1.40531e+01 -1.78885e-01
-1.25530e+02 1.40549e+01 -1.78772e-01
-1.25520e+02 1.40567e+01 -1.78657e-01
-1.25510e+02 1.40585e+01 -1.78542e-01
-1.25500e+02 1.40603e+01 -1.78426e-01
-1.25490e+02 1.40621e+01 -1.78310e-01
-1.25480e+02 1.40638e+01 -1.78193e-01
-1.25470e+02 1.40656e+01 -1.78075e-01
-1.25460e+02 1.40674e+01 -1.77957e-01
-1.25450e+02 1.40692e+01 -1.77838e-01
-1.25440e+02 1.40710e+01 -1.77718e-01
-1.25430e+02 1.40727e+01 -1.77598e-01
-1.25420e+02 1.40745e+01 -1.77477e-01
-1.25410e+02 1.40763e+01 -1.77356e-01
-1.25400e+02 1.40781e+01 -1.77233e-01
-1.25390e+02 1.40798e+01 -1.77110e-01
-1.25380e+02 1.40816e+01 -1.76987e-01
-1.25370e+02 1.40834e+01 -1.76863e-01
-1.25360e+02 1.40851e+01 -1.76738e-01
-1.25350e+02 1.40869e+01 -1.76612e-01
-1.25340e+02 1.40887e+01 -1.76486e-01
-1.25330e+02 1.40904e+01 -1.76359e-01
-1.25320e+02 1.40922e+01 -1.76232e-01
-1.25310e+02 1.40940e+01 -1.76104e-01
-1.25300e+02 1.40957e+01 -1.75975e-01
-1.25290e+02 1.40975e+01 -1.75845e-01
-1.25280e+02 1.40992e+01 -1.75715e-01
-1.25270e+02 1.41010e+01 -1.75584e-01
-1.25260e+02 1.41028e+01 -1.75453e-01
-1.25250e+02 1.41045e+01 -1.75321e-01
-1.25240e+02 1.41063e+01 -1.75188e-01
-1.25230e+02 1.41080e+01 -1.75055e-01
-1.25220e+02 1.41098e+01 -1.74921e-01
-1.25210e+02 1.41115e+01 -1.74786e-01
-1.25200e+02 1.41133e+01 -1.74651e-01
-1.25190e+02 1.41150e+01 -1.74515e-01
-1.25180e+02 1.41167e+01 -1.74378e-01
-1.25170e+02 1.41185e+01 -1.74241e-01
-1.25160e+02 1.41202e+01 -1.74103e-01
-1.25150e+02 1.41220e+01 -1.73964e-01
-1.25140e+02 1.41237e+01 -1.73825e-01
-1.25130e+02 1.41255e+01 -1.73685e-01
-1.25120e+02 1.41272e+01 -1.73544e-01
-1.25110e+02 1.41289e+01 -1.73403e-01
-1.25100e+02 1.41307e+01 -1.73261e-01
-1.25090e+02 1.41324e+01 -1.73118e-01
-1.25080e+02 1.41341e+01 -1.72975e-01
-1.25070e+02 1.41358e+01 -1.72831e-01
-1.25060e+02 1.41376e+01 -1.72687e-01
-1.25050e+02 1.41393e+01 -1.72541e-01
-1.25040e+02 1.41410e+01 -1.72396e-01
-1.25030e+02 1.41427e+01 -1.72249e-01
-1.25020e+02 1.41445e+01 -1.72102e-01
-1.25010e+02 1.41462e+01 -1.71954e-01
-1.25000e+02 1.41479e+01 -1.71806e-01
-1.24990e+02 1.41496e+01 -1.71656e-01
-1.24980e+02 1.41513e+01 -1.71507e-01
-1.24970e+02 1.41531e+01 -1.71356e-01
-1.24960e+02 1.41548e+01 -1.71205e-01
-1.24950e+02 1.41565e+01 -1.71053e-01
-1.24940e+02 1.41582e+01 -1.70901e-01
-1.24930e+02 1.41599e+01 -1.70748e-01
-1.24920e+02 1.41616e+01 -1.70594e-01
-1.24910e+02 1.41633e+01 -1.70440e-01
-1.24900e+02 1.41650e+01 -1.70285e-01
-1.24890e+02 1.41667e+01 -1.70129e-01
-1.24880e+02 1.41684e+01 -1.69973e-01
-1.24870e+02 1.41701e+01 -1.69816e-01
-1.24860e+02 1.41718e+01 -1.69658e-01
-1.24850e+02 1.41735e+01 -1.69500e-01
-1.24840e+02 1.41752e+01 -1.69341e-01
-1.24830e+02 1.41769e+01 -1.69181e-01
-1.24820e+02 1.41786e+01 -1.69021e-01
-1.24810e+02 1.41803e+01 -1.68860e-01
-1.24800e+02 1.41820e+01 -1.68698e-01
-1.24790e+02 1.41836e+01 -1.68536e-01
-1.24780e+02 1.41853e+01 -1.68373e-01
-1.24770e+02 1.41870e+01 -1.68209e-01
-1.24760e+02 1.41887e+01 -1.68045e-01
-1.24750e+02 1.41904e+01 -1.67880e-01
-1.24740e+02 1.41921e+01 -1.67715e-01
-1.24730e+02 1.41937e+01 -1.67549e-01
-1.24720e+02 1.41954e+01 -1.67382e-01
-1.24710e+02 1.41971e+01 -1.67214e-01
-1.24700e+02 1.41988e+01 -1.67046e-01
-1.24690e+02 1.42004e+01 -1.66877e-01
-1.24680e+02 1.42021e+01 -1.66708e-01
-1.24670e+02 1.42038e+01 -1.66538e-01
-1.24660e+02 1.42054e+01 -1.66367e-01
-1.24650e+02 1.42071e+01 -1.66195e-01
-1.24640e+02 1.42087e+01 -1.66023e-01
-1.24630e+02 1.42104e+01 -1.65851e-01
-1.24620e+02 1.42121e+01 -1.65677e-01
-1.24610e+02 1.42137e+01 -1.65503e-01
-1.24600e+02 1.42154e+01 -1.65328e-01
-1.24590e+02 1.42170e+01 -1.65153e-01
-1.24580e+02 1.42187e+01 -1.64977e-01
-1.24570e+02 1.42203e+01 -1.64800e-01
-1.24560e+02 1.42220e+01 -1.64623e-01
-1.24550e+02 1.42236e+01 -1.64445e-01
-1.24540e+02 1.42253e+01 -1.64266e-01
-1.24530e+02 1.42269e+01 -1.64087e-01
-1.24520e+02 1.42285e+01 -1.63907e-01
-1.24510e+02 1.42302e+01 -1.63726e-01
-1.24500e+02 1.42318e+01 -1.63545e-01
-1.24490e+02 1.42334e+01 -1.63363e-01
-1.24480e+02 1.42351e+01 -1.63181e-01
-1.24470e+02 1.42367e+01 -1.62997e-01
-1.24460e+02 1.42383e+01 -1.62813e-01
-1.24450e+02 1.42400e+01 -1.62629e-01
-1.24440e+02 1.42416e+01 -1.62444e-01
-1.24430e+02 1.42432e+01 -1.62258e-01
-1.24420e+02 1.42448e+01 -1.62071e-01
-1.24410e+02 1.42465e+01 -1.61884e-01
-1.24400e+02 1.42481e+01 -1.61696e-01
-1.24390e+02 1.42497e+01 -1.61508e-01
-1.24380e+02 1.42513e+01 -1.61319e-01
-1.24370e+02 1.42529e+01 -1.61129e-01
-1.24360e+02 1.42545e+01 -1.60938e-01
-1.24350e+02 1.42561e+01 -1.60747e-01
-1.24340e+02 1.42577e+01 -1.60556e-01
-1.24330e+02 1.42593e+01 -1.60363e-01
-1.24320e+02 1.42610e+01 -1.60170e-01
-1.24310e+02 1.42626e+01 -1.59976e-01
-1.24300e+02 1.42642e+01 -1.59782e-01
-1.24290e+02 1.42657e+01 -1.59587e-01
-1.24280e+02 1.42673e+01 -1.59391e-01
-1.24270e+02 1.42689e+01 -1.59195e-01
-1.24260e+02 1.42705e+01 -1.58998e-01
-1.24250e+02 1.42721e+01 -1.58800e-01
-1.24240e+02 1.42737e+01 -1.58602e-01
-1.24230e+02 1.42753e+01 -1.58403e-01
-1.24220e+02 1.42769e+01 -1.58203e-01
-1.24210e+02 1.42785e+01 -1.58003e-01
-1.24200e+02 1.42800e+01 -1.57802e-01
-1.24190e+02 1.42816e+01 -1.57600e-01
-1.24180e+02 1.42832e+01 -1.57398e-01
-1.24170e+02 1.42848e+01 -1.57195e-01
-1.24160e+02 1.42863e+01 -1.56992e-01
-1.24150e+02 1.42879e+01 -1.56787e-01
-1.24140e+02 1.42895e+01 -1.56582e-01
-1.24130e+02 1.42910e+01 -1.56377e-01
-1.24120e+02 1.42926e+01 -1.56171e-01
-1.24110e+02 1.42942e+01 -1.55964e-01
-1.24100e+02 1.42957e+01 -1.55756e-01
-1.24090e+02 1.42973e+01 -1.55548e-01
-1.24080e+02 1.42988e+01 -1.55339e-01
-1.24070e+02 1.43004e+01 -1.55130e-01
-1.24060e+02 1.43019e+01 -1.54920e-01
-1.24050e+02 1.43035e+01 -1.54709e-01
-1.24040e+02 1.43050e+01 -1.54498e-01
-1.24030e+02 1.43066e+01 -1.54285e-01
-1.24020e+02 1.43081e+01 -1.54073e-01
-1.24010e+02 1.43096e+01 -1.53859e-01
-1.24000e+02 1.43112e+01 -1.53645e-01
-1.23990e+02 1.43127e+01 -1.53430e-01
-1.23980e+02 1.43142e+01 -1.53215e-01
-1.23970e+02 1.43158e+01 -1.52999e-01
-1.23960e+02 1.43173e+01 -1.52782e-01
-1.23950e+02 1.43188e+01 -1.52565e-01
-1.23940e+02 1.43204e+01 -1.52347e-01
-1.23930e+02 1.43219e+01 -1.52128e-01
-1.23920e+02 1.43234e+01 -1.51909e-01
-1.23910e+02 1.43249e+01 -1.51689e-01
-1.23900e+02 1.43264e+01 -1.51468e-01
-1.23890e+02 1.43280e+01 -1.51247e-01
-1.23880e+02 1.43295e+01 -1.51025e-01
-1.23870e+02 1.43310e+01 -1.50803e-01
-1.23860e+02 1.43325e+01 -1.50579e-01
-1.23850e+02 1.43340e+01 -1.50356e-01
-1.23840e+02 1.43355e+01 -1.50131e-01
-1.23830e+02 1.43370e+01 -1.49906e-01
-1.23820e+02 1.43385e+01 -1.49680e-01
-1.23810e+02 1.43400e+01 -1.49453e-01
-1.23800e+02 1.43415e+01 -1.49226e-01
-1.23790e+02 1.43430e+01 -1.48998e-01
-1.23780e+02 1.43445e+01 -1.48770e-01
-1.23770e+02 1.43459e+01 -1.48541e-01
-1.23760e+02 1.43474e+01 -1.48311e-01
-1.23750e+02 1.43489e+01 -1.48080e-01
-1.23740e+02 1.43504e+01 -1.47849e-01
-1.23730e+02 1.43519e+01 -1.47618e-01
-1.23720e+02 1.43533e+01 -1.47385e-01
-1.23710e+02 1.43548e+01 -1.47152e-01
-1.23700e+02 1.43563e+01 -1.46918e-01
-1.23690e+02 1.43577e+01 -1.46684e-01
-1.23680e+02 1.43592e+01 -1.46449e-01
-1.23670e+02 1.43607e+01 -1.46213e-01
-1.23660e+02 1.43621e+01 -1.45977e-01
-1.23650e+02 1.43636e+01 -1.45740e-01
-1.23640e+02 1.43651e+01 -1.45502e-01
-1.23630e+02 1.43665e+01 -1.45264e-01
-1.23620e+02 1.43680e+01 -1.45025e-01
-1.23610e+02 1.43694e+01 -1.44785e-01
-1.23600e+02 1.43709e+01 -1.44545e-01
-1.23590e+02 1.43723e+01 -1.44304e-01
-1.23580e+02 1.43737e+01 -1.44062e-01
-1.23570e+02 1.43752e+01 -1.43820e-01
-1.23560e+02 1.43766e+01 -1.43577e-01
-1.23550e+02 1.43781e+01 -1.43333e-01
-1.23540e+02 1.43795e+01 -1.43089e-01
-1.23530e+02 1.43809e+01 -1.42844e-01
-1.23520e+02 1.43823e+01 -1.42599e-01
-1.23510e+02 1.43838e+01 -1.42353e-01
-1.23500e+02 1.43852e+01 -1.42106e-01
-1.23490e+02 1.43866e+01 -1.41858e-01
-1.23480e+02 1.43880e+01 -1.41610e-01
-1.23470e+02 1.43894e+01 -1.41361e-01
-1.23460e+02 1.43909e+01 -1.41112e-01
-1.23450e+02 1.43923e+01 -1.40862e-01
-1.23440e+02 1.43937e+01 -1.40611e-01
-1.23430e+02 1.43951e+01 -1.40359e-01
-1.23420e+02 1.43965e+01 -1.40107e-01
-1.23410e+02 1.43979e+01 -1.39855e-01
-1.23400e+02 1.43993e+01 -1.39601e-01
-1.23390e+02 1.44007e+01 -1.39347e-01
-1.23380e+02 1.44021e+01 -1.39092e-01
-1.23370e+02 1.44034e+01 -1.38837e-01
-1.23360e+02 1.44048e+01 -1.38581e-01
-1.23350e+02 1.44062e+01 -1.38324e-01
-1.23340e+02 1.44076e+01 -1.38067e-01
-1.23330e+02 1.44090e+01 -1.37809e-01
-1.23320e+02 1.44104e+01 -1.37550e-01
-1.23310e+02 1.44117e+01 -1.37291e-01
-1.23300e+02 1.44131e+01 -1.37031e-01
-1.23290e+02 1.44145e+01 -1.36770e-01
-1.23280e+02 1.44158e+01 -1.36509e-01
-1.23270e+02 1.44172e+01 -1.36247e-01
-1.23260e+02 1.44186e+01 -1.35984e-01
-1.23250e+02 1.44199e+01 -1.35721e-01
-1.23240e+02 1.44213e+01 -1.35457e-01
-1.23230e+02 1.44226e+01 -1.35193e-01
-1.23220e+02 1.44240e+01 -1.34928e-01
-1.23210e+02 1.44253e+01 -1.34662e-01
-1.23200e+02 1.44267e+01 -1.34395e-01
-1.23190e+02 1.44280e+01 -1.34128e-01
-1.23180e+02 1.44294e+01 -1.33860e-01
-1.23170e+02 1.44307e+01 -1.33592e-01
-1.23160e+02 1.44320e+01 -1.33322e-01
-1.23150e+02 1.44334e+01 -1.33053e-01
-1.23140e+02 1.44347e+01 -1.32782e-01
-1.23130e+02 1.44360e+01 -1.32511e-01
-1.23120e+02 1.44373e+01 -1.32239e-01
-1.23110e+02 1.44387e+01 -1.31967e-01
-1.23100e+02 1.44400e+01 -1.31694e-01
-1.23090e+02 1.44413e+01 -1.31420e-01
-1.23080e+02 1.44426e+01 -1.31146e-01
-1.23070e+02 1.44439e+01 -1.30871e-01
-1.23060e+02 1.44452e+01 -1.30595e-01
-1.23050e+02 1.44465e+01 -1.30319e-01
-1.23040e+02 1.44478e+01 -1.30041e-01
-1.23030e+02 1.44491e+01 -1.29764e-01
-1.23020e+02 1.44504e+01 -1.29485e-01
-1.23010e+02 1.44517e+01 -1.29206e-01
-1.23000e+02 1.44530e+01 -1.28927e-01
-1.22990e+02 1.44543e+01 -1.28647e-01
-1.22980e+02 1.44556e+01 -1.28366e-01
-1.22970e+02 1.44569e+01 -1.28084e-01
-1.22960e+02 1.44581e+01 -1.27802e-01
-1.22950e+02 1.44594e+01 -1.27519e-01
-1.22940e+02 1.44607e+01 -1.27235e-01
-1.22930e+02 1.44620e+01 -1.26951e-01
-1.22920e+02 1.44632e+01 -1.26666e-01
-1.22910e+02 1.44645e+01 -1.26381e-01
-1.22900e+02 1.44658e+01 -1.26094e-01
-1.22890e+02 1.44670e+01 -1.25807e-01
-1.22880e+02 1.44683e+01 -1.25520e-01
-1.22870e+02 1.44695e+01 -1.25232e-01
-1.22860e+02 1.44708e+01 -1.24943e-01
-1.22850e+02 1.44720e+01 -1.24653e-01
-1.22840e+02 1.44733e+01 -1.24363e-01
-1.22830e+02 1.44745e+01 -1.24073e-01
-1.22820e+02 1.44758e+01 -1.23781e-01
-1.22810e+02 1.44770e+01 -1.23489e-01
-1.22800e+02 1.44782e+01 -1.23196e-01
-1.22790e+02 1.44795e+01 -1.22903e-01
-1.22780e+02 1.44807e+01 -1.22609e-01
-1.22770e+02 1.44819e+01 -1.22314e-01
-1.22760e+02 1.44831e+01 -1.22019e-01
-1.22750e+02 1.44844e+01 -1.21723e-01
-1.22740e+02 1.44856e+01 -1.21426e-01
-1.22730e+02 1.44868e+01 -1.21128e-01
-1.22720e+02 1.44880e+01 -1.20830e-01
-1.22710e+02 1.44892e+01 -1.20532e-01
-1.22700e+02 1.44904e+01 -1.20233e-01
-1.22690e+02 1.44916e+01 -1.19933e-01
-1.22680e+02 1.44928e+01 -1.19632e-01
-1.22670e+02 1.44940e+01 -1.19331e-01
-1.22660e+02 1.44952e+01 -1.19029e-01
-1.22650e+02 1.44964e+01 -1.18726e-01
-1.22640e+02 1.44976e+01 -1.18423e-01
-1.22630e+02 1.44987e+01 -1.18119e-01
-1.22620e+02 1.44999e+01 -1.17814e-01
-1.22610e+02 1.45011e+01 -1.17509e-01
-1.22600e+02 1.45023e+01 -1.17203e-01
-1.22590e+02 1.45034e+01 -1.16897e-01
-1.22580e+02 1.45046e+01 -1.16590e-01
-1.22570e+02 1.45058e+01 -1.16282e-01
-1.22560e+02 1.45069e+01 -1.15973e-01
-1.22550e+02 1.45081e+01 -1.15664e-01
-1.22540e+02 1.45093e+01 -1.15354e-01
-1.22530e+02 1.45104e+01 -1.15044e-01
-1.22520e+02 1.45116e+01 -1.14733e-01
-1.22510e+02 1.45127e+01 -1.14421e-01
-1.22500e+02 1.45138e+01 -1.14108e-01
-1.22490e+02 1.45150e+01 -1.13795e-01
-1.22480e+02 1.45161e+01 -1.13482e-01
-1.22470e+02 1.45172e+01 -1.13167e-01
-1.22460e+02 1.45184e+01 -1.12852e-01
-1.22450e+02 1.45195e+01 -1.12536e-01
-1.22440e+02 1.45206e+01 -1.12220e-01
-1.22430e+02 1.45218e+01 -1.11903e-01
-1.22420e+02 1.45229e+01 -1.11585e-01
-1.22410e+02 1.45240e+01 -1.11267e-01
-1.22400e+02 1.45251e+01 -1.10948e-01
-1.22390e+02 1.45262e+01 -1.10628e-01
-1.22380e+02 1.45273e+01 -1.10308e-01
-1.22370e+02 1.45284e+01 -1.09987e-01
-1.22360e+02 1.45295e+01 -1.09665e-01
-1.22350e+02 1.45306e+01 -1.09343e-01
-1.22340e+02 1.45317e+01 -1.09020e-01
-1.22330e+02 1.45328e+01 -1.08697e-01
-1.22320e+02 1.45339e+01 -1.08372e-01
-1.22310e+02 1.45349e+01 -1.08047e-01
-1.22300e+02 1.45360e+01 -1.07722e-01
-1.22290e+02 1.45371e+01 -1.07396e-01
-1.22280e+02 1.45382e+01 -1.07069e-01
-1.22270e+02 1.45392e+01 -1.06741e-01
-1.22260e+02 1.45403e+01 -1.06413e-01
-1.22250e+02 1.45414e+01 -1.06084e-01
-1.22240e+02 1.45424e+01 -1.05755e-01
-1.22230e+02 1.45435e+01 -1.05425e-01
-1.22220e+02 1.45445e+01 -1.05094e-01
-1.22210e+02 1.45456e+01 -1.04762e-01
-1.22200e+02 1.45466e+01 -1.04430e-01
-1.22190e+02 1.45477e+01 -1.04098e-01
-1.22180e+02 1.45487e+01 -1.03764e-01
-1.22170e+02 1.45498e+01 -1.03430e-01
-1.22160e+02 1.45508e+01 -1.03095e-01
-1.22150e+02 1.45518e+01 -1.02760e-01
-1.22140e+02 1.45528e+01 -1.02424e-01
-1.22130e+02 1.45539e+01 -1.02087e-01
-1.22120e+02 1.45549e+01 -1.01750e-01
-1.22110e+02 1.45559e+01 -1.01412e-01
-1.22100e+02 1.45569e+01 -1.01073e-01
-1.22090e+02 1.45579e+01 -1.00734e-01
-1.22080e+02 1.45589e+01 -1.00394e-01
-1.22070e+02 1.45599e+01 -1.00053e-01
-1.22060e+02 1.45609e+01 -9.97119e-02
-1.22050e+02 1.45619e+01 -9.93700e-02
-1.22040e+02 1.45629e+01 -9.90274e-02
-1.22030e+02 1.45639e+01 -9.86841e-02
-1.22020e+02 1.45649e+01 -9.83402e-02
-1.22010e+02 1.45659e+01 -9.79956e-02
-1.22000e+02 1.45668e+01 -9.76504e-02
-1.21990e+02 1.45678e+01 -9.73045e-02
-1.21980e+02 1.45688e+01 -9.69580e-02
-1.21970e+02 1.45698e+01 -9.66108e-02
-1.21960e+02 1.45707e+01 -9.62629e-02
-1.21950e+02 1.45717e+01 -9.59144e-02
-1.21940e+02 1.45726e+01 -9.55653e-02
-1.21930e+02 1.45736e+01 -9.52155e-02
-1.21920e+02 1.45745e+01 -9.48650e-02
-1.21910e+02 1.45755e+01 -9.45139e-02
-1.21900e+02 1.45764e+01 -9.41621e-02
-1.21890e+02 1.45774e+01 -9.38096e-02
-1.21880e+02 1.45783e+01 -9.34565e-02
-1.21870e+02 1.45792e+01 -9.31028e-02
-1.21860e+02 1.45802e+01 -9.27484e-02
-1.21850e+02 1.45811e+01 -9.23933e-02
-1.21840e+02 1.45820e+01 -9.20376e-02
-1.21830e+02 1.45829e+01 -9.16812e-02
-1.21820e+02 1.45839e+01 -9.13242e-02
-1.21810e+02 1.45848e+01 -9.09665e-02
-1.21800e+02 1.45857e+01 -9.06082e-02
-1.21790e+02 1.45866e+01 -9.02492e-02
-1.21780e+02 1.45875e+01 -8.98895e-02
-1.21770e+02 1.45884e+01 -8.95292e-02
-1.21760e+02 1.45893e+01 -8.91682e-02
-1.21750e+02 1.45902e+01 -8.88066e-02
-1.21740e+02 1.45910e+01 -8.84443e-02
-1.21730e+02 1.45919e+01 -8.80814e-02
-1.21720e+02 1.45928e+01 -8.77178e-02
-1.21710e+02 1.45937e+01 -8.73536e-02
-1.21700e+02 1.45946e+01 -8.69887e-02
-1.21690e+02 1.45954e+01 -8.66231e-02
-1.21680e+02 1.45963e+01 -8.62569e-02
-1.21670e+02 1.45972e+01 -8.58900e-02
-1.21660e+02 1.45980e+01 -8.55225e-02
-1.21650e+02 1.45989e+01 -8.51543e-02
-1.21640e+02 1.45997e+01 -8.47855e-02
-1.21630e+02 1.46006e+01 -8.44160e-02
-1.21620e+02 1.46014e+01 -8.40458e-02
-1.21610e+02 1.46022e+01 -8.36750e-02
-1.21600e+02 1.46031e+01 -8.33036e-02
-1.21590e+02 1.46039e+01 -8.29315e-02
-1.21580e+02 1.46047e+01 -8.25587e-02
-1.21570e+02 1.46056e+01 -8.21853e-02
-1.21560e+02 1.46064e+01 -8.18112e-02
-1.21550e+02 1.46072e+01 -8.14365e-02
-1.21540e+02 1.46080e+01 -8.10611e-02
-1.21530e+02 1.46088e+01 -8.06850e-02
-1.21520e+02 1.46096e+01 -8.03083e-02
-1.21510e+02 1.46104e+01 -7.99309e-02
-1.21500e+02 1.46112e+01 -7.95529e-02
-1.21490e+02 1.46120e+01 -7.91743e-02
-1.21480e+02 1.46128e+01 -7.87949e-02
-1.21470e+02 1.46136e+01 -7.84149e-02
-1.21460e+02 1.46144e+01 -7.80343e-02
-1.21450e+02 1.46151e+01 -7.76530e-02
-1.21440e+02 1.46159e+01 -7.72711e-02
-1.21430e+02 1.46167e+01 -7.68884e-02
-1.21420e+02 1.46175e+01 -7.65052e-02
-1.21410e+02 1.46182e+01 -7.61213e-02
-1.21400e+02 1.46190e+01 -7.57367e-02
-1.21390e+02 1.46197e+01 -7.53515e-02
-1.21380e+02 1.46205e+01 -7.49656e-02
-1.21370e+02 1.46212e+01 -7.45790e-02
-1.21360e+02 1.46220e+01 -7.41918e-02
-1.21350e+02 1.46227e+01 -7.38040e-02
-1.21340e+02 1.46235e+01 -7.34155e-02
-1.21330e+02 1.46242e+01 -7.30263e-02
-1.21320e+02 1.46249e+01 -7.26365e-02
-1.21310e+02 1.46256e+01 -7.22460e-02
-1.21300e+02 1.46264e+01 -7.18549e-02
-1.21290e+02 1.46271e+01 -7.14631e-02
-1.21280e+02 1.46278e+01 -7.10706e-02
-1.21270e+02 1.46285e+01 -7.06775e-02
-1.21260e+02 1.46292e+01 -7.02838e-02
-1.21250e+02 1.46299e+01 -6.98894e-02
-1.21240e+02 1.46306e+01 -6.94943e-02
-1.21230e+02 1.46313e+01 -6.90986e-02
-1.21220e+02 1.46320e+01 -6.87022e-02
-1.21210e+02 1.46327e+01 -6.83052e-02
-1.21200e+02 1.46334e+01 -6.79075e-02
-1.21190e+02 1.46340e+01 -6.75091e-02
-1.21180e+02 1.46347e+01 -6.71101e-02
-1.21170e+02 1.46354e+01 -6.67105e-02
-1.21160e+02 1.46360e+01 -6.63102e-02
-1.21150e+02 1.46367e+01 -6.59092e-02
-1.21140e+02 1.46374e+01 -6.55076e-02
-1.21130e+02 1.46380e+01 -6.51053e-02
-1.21120e+02 1.46387e+01 -6.47023e-02
-1.21110e+02 1.46393e+01 -6.42987e-02
-1.21100e+02 1.46399e+01 -6.38945e-02
-1.21090e+02 1.46406e+01 -6.34896e-02
-1.21080e+02 1.46412e+01 -6.30840e-02
-1.21070e+02 1.46418e+01 -6.26778e-02
-1.21060e+02 1.46425e+01 -6.22709e-02
-1.21050e+02 1.46431e+01 -6.18634e-02
-1.21040e+02 1.46437e+01 -6.14552e-02
-1.21030e+02 1.46443e+01 -6.10464e-02
-1.21020e+02 1.46449e+01 -6.06369e-02
-1.21010e+02 1.46455e+01 -6.02267e-02
-1.21000e+02 1.46461e+01 -5.98159e-02
-1.20990e+02 1.46467e+01 -5.94045e-02
-1.20980e+02 1.46473e+01 -5.89924e-02
-1.20970e+02 1.46479e+01 -5.85796e-02
-1.20960e+02 1.46485e+01 -5.81661e-02
-1.20950e+02 1.46491e+01 -5.77521e-02
-1.20940e+02 1.46496e+01 -5.73373e-02
-1.20930e+02 1.46502e+01 -5.69219e-02
-1.20920e+02 1.46508e+01 -5.65059e-02
-1.20910e+02 1.46513e+01 -5.60892e-02
-1.20900e+02 1.46519e+01 -5.56718e-02
-1.20890e+02 1.46525e+01 -5.52538e-02
-1.20880e+02 1.46530e+01 -5.48351e-02
-1.20870e+02 1.46536e+01 -5.44158e-02
-1.20860e+02 1.46541e+01 -5.39958e-02
-1.20850e+02 1.46546e+01 -5.35751e-02
-1.20840e+02 1.46552e+01 -5.31538e-02
-1.20830e+02 1.46557e+01 -5.27319e-02
-1.20820e+02 1.46562e+01 -5.23093e-02
-1.20810e+02 1.46567e+01 -5.18860e-02
-1.20800e+02 1.46573e+01 -5.14621e-02
-1.20790e+02 1.46578e+01 -5.10375e-02
-1.20780e+02 1.46583e+01 -5.06123e-02
-1.20770e+02 1.46588e+01 -5.01864e-02
-1.20760e+02 1.46593e+01 -4.97598e-02
-1.20750e+02 1.46598e+01 -4.93326e-02
-1.20740e+02 1.46603e+01 -4.89048e-02
-1.20730e+02 1.46608e+01 -4.84762e-02
-1.20720e+02 1.46612e+01 -4.80471e-02
-1.20710e+02 1.46617e+01 -4.76173e-02
-1.20700e+02 1.46622e+01 -4.71868e-02
-1.20690e+02 1.46627e+01 -4.67556e-02
-1.20680e+02 1.46631e+01 -4.63238e-02
-1.20670e+02 1.46636e+01 -4.58914e-02
-1.20660e+02 1.46640e+01 -4.54583e-02
-1.20650e+02 1.46645e+01 -4.50245e-02
-1.20640e+02 1.46649e+01 -4.45901e-02
-1.20630e+02 1.46654e+01 -4.41550e-02
-1.20620e+02 1.46658e+01 -4.37193e-02
-1.20610e+02 1.46663e+01 -4.32829e-02
-1.20600e+02 1.46667e+01 -4.28459e-02
-1.20590e+02 1.46671e+01 -4.24082e-02
-1.20580e+02 1.46675e+01 -4.19698e-02
-1.20570e+02 1.46680e+01 -4.15308e-02
-1.20560e+02 1.46684e+01 -4.10912e-02
-1.20550e+02 1.46688e+01 -4.06509e-02
-1.20540e+02 1.46692e+01 -4.02099e-02
-1.20530e+02 1.46696e+01 -3.97682e-02
-1.20520e+02 1.46700e+01 -3.93260e-02
-1.20510e+02 1.46704e+01 -3.88830e-02
-1.20500e+02 1.46708e+01 -3.84394e-02
-1.20490e+02 1.46711e+01 -3.79952e-02
-1.20480e+02 1.46715e+01 -3.75503e-02
-1.20470e+02 1.46719e+01 -3.71047e-02
-1.20460e+02 1.46723e+01 -3.66585e-02
-1.20450e+02 1.46726e+01 -3.62116e-02
-1.20440e+02 1.46730e+01 -3.57641e-02
-1.20430e+02 1.46733e+01 -3.53159e-02
-1.20420e+02 1.46737e+01 -3.48670e-02
-1.20410e+02 1.46740e+01 -3.44175e-02
-1.20400e+02 1.46744e+01 -3.39674e-02
-1.20390e+02 1.46747e+01 -3.35166e-02
-1.20380e+02 1.46751e+01 -3.30651e-02
-1.20370e+02 1.46754e+01 -3.26130e-02
-1.20360e+02 1.46757e+01 -3.21602e-02
-1.20350e+02 1.46760e+01 -3.17068e-02
-1.20340e+02 1.46763e+01 -3.12527e-02
-1.20330e+02 1.46766e+01 -3.07979e-02
-1.20320e+02 1.46770e+01 -3.03425e-02
-1.20310e+02 1.46773e+01 -2.98865e-02
-1.20300e+02 1.46776e+01 -2.94298e-02
-1.20290e+02 1.46778e+01 -2.89724e-02
-1.20280e+02 1.46781e+01 -2.85144e-02
-1.20270e+02 1.46784e+01 -2.80557e-02
-1.20260e+02 1.46787e+01 -2.75963e-02
-1.20250e+02 1.46790e+01 -2.71364e-02
-1.20240e+02 1.46792e+01 -2.66757e-02
-1.20230e+02 1.46795e+01 -2.62144e-02
-1.20220e+02 1.46798e+01 -2.57524e-02
-1.20210e+02 1.46800e+01 -2.52898e-02
-1.20200e+02 1.46803e+01 -2.48266e-02
-1.20190e+02 1.46805e+01 -2.43626e-02
-1.20180e+02 1.46808e+01 -2.38980e-02
-1.20170e+02 1.46810e+01 -2.34328e-02
-1.20160e+02 1.46812e+01 -2.29669e-02
-1.20150e+02 1.46814e+01 -2.25004e-02
-1.20140e+02 1.46817e+01 -2.20331e-02
-1.20130e+02 1.46819e+01 -2.15653e-02
-1.20120e+02 1.46821e+01 -2.10968e-02
-1.20110e+02 1.46823e+01 -2.06276e-02
-1.20100e+02 1.46825e+01 -2.01578e-02
-1.20090e+02 1.46827e+01 -1.96873e-02
-1.20080e+02 1.46829e+01 -1.92161e-02
-1.20070e+02 1.46831e+01 -1.87443e-02
-1.20060e+02 1.46833e+01 -1.82719e-02
-1.20050e+02 1.46835e+01 -1.77988e-02
-1.20040e+02 1.46836e+01 -1.73250e-02
-1.20030e+02 1.46838e+01 -1.68506e-02
-1.20020e+02 1.46840e+01 -1.63755e-02
-1.20010e+02 1.46841e+01 -1.58998e-02
-1.20000e+02 1.46843e+01 -1.54234e-02
-1.19990e+02 1.46844e+01 -1.49464e-02
-1.19980e+02 1.46846e+01 -1.44687e-02
-1.19970e+02 1.46847e+01 -1.39903e-02
-1.19960e+02 1.46849e+01 -1.35113e-02
-1.19950e+02 1.46850e+01 -1.30316e-02
-1.19940e+02 1.46851e+01 -1.25513e-02
-1.19930e+02 1.46853e+01 -1.20703e-02
-1.19920e+02 1.46854e+01 -1.15887e-02
-1.19910e+02 1.46855e+01 -1.11064e-02
-1.19900e+02 1.46856e+01 -1.06235e-02
-1.19890e+02 1.46857e+01 -1.01399e-02
-1.19880e+02 1.46858e+01 -9.65559e-03
-1.19870e+02 1.46859e+01 -9.17068e-03
-1.19860e+02 1.46860e+01 -8.68511e-03
-1.19850e+02 1.46861e+01 -8.19889e-03
-1.19840e+02 1.46861e+01 -7.71201e-03
-1.19830e+02 1.46862e+01 -7.22447e-03
-1.19820e+02 1.46863e+01 -6.73628e-03
-1.19810e+02 1.46864e+01 -6.24743e-03
-1.19800e+02 1.46864e+01 -5.75792e-03
-1.19790e+02 1.46865e+01 -5.26777e-03
-1.19780e+02 1.46865e+01 -4.77695e-03
-1.19770e+02 1.46866e+01 -4.28548e-03
-1.19760e+02 1.46866e+01 -3.79335e-03
-1.19750e+02 1.46866e+01 -3.30057e-03
-1.19740e+02 1.46867e+01 -2.80713e-03
-1.19730e+02 1.46867e+01 -2.31304e-03
-1.19720e+02 1.46867e+01 -1.81829e-03
-1.19710e+02 1.46867e+01 -1.32288e-03
-1.19700e+02 1.46867e+01 -8.26817e-04
-1.19690e+02 1.46868e+01 -3.30100e-04
-1.19680e+02 1.46868e+01 1.67274e-04
-1.19670e+02 1.46867e+01 6.65303e-04
-1.19660e+02 1.46867e+01 1.16399e-03
-1.19650e+02 1.46867e+01 1.66333e-03
-1.19640e+02 1.46867e+01 2.16333e-03
-1.19630e+02 1.46867e+01 2.66398e-03
-1.19620e+02 1.46867e+01 3.16529e-03
-1.19610e+02 1.46866e+01 3.66725e-03
-1.19600e+02 1.46866e+01 4.16987e-03
-1.19590e+02 1.46865e+01 4.67315e-03
-1.19580e+02 1.46865e+01 5.17708e-03
-1.19570e+02 1.46864e+01 5.68167e-03
-1.19560e+02 1.46864e+01 6.18691e-03
-1.19550e+02 1.46863e+01 6.69281e-03
-1.19540e+02 1.46862e+01 7.19936e-03
-1.19530e+02 1.46862e+01 7.70657e-03
-1.19520e+02 1.46861e+01 8.21444e-03
-1.19510e+02 1.46860e+01 8.72296e-03
-1.19500e+02 1.46859e+01 9.23214e-03
-1.19490e+02 1.46858e+01 9.74197e-03
-1.19480e+02 1.46857e+01 1.02525e-02
-1.19470e+02 1.46856e+01 1.07636e-02
-1.19460e+02 1.46855e+01 1.12754e-02
-1.19450e+02 1.46854e+01 1.17879e-02
-1.19440e+02 1.46853e+01 1.23010e-02
-1.19430e+02 1.46851e+01 1.28147e-02
-1.19420e+02 1.46850e+01 1.33292e-02
-1.19410e+02 1.46849e+01 1.38443e-02
-1.19400e+02 1.46847e+01 1.43600e-02
-1.19390e+02 1.46846e+01 1.48764e-02
-1.19380e+02 1.46844e+01 1.53934e-02
-1.19370e+02 1.46843e+01 1.59111e-02
-1.19360e+02 1.46841e+01 1.64295e-02
-1.19350e+02 1.46839e+01 1.69485e-02
-1.19340e+02 1.46838e+01 1.74682e-02
-1.19330e+02 1.46836e+01 1.79885e-02
-1.19320e+02 1.46834e+01 1.85095e-02
-1.19310e+02 1.46832e+01 1.90311e-02
-1.19300e+02 1.46830e+01 1.95534e-02
-1.19290e+02 1.46828e+01 2.00764e-02
-1.19280e+02 1.46826e+01 2.06000e-02
-1.19270e+02 1.46824e+01 2.11242e-02
-1.19260e+02 1.46822e+01 2.16492e-02
-1.19250e+02 1.46820e+01 2.21747e-02
-1.19240e+02 1.46818e+01 2.27010e-02
-1.19230e+02 1.46815e+01 2.32278e-02
-1.19220e+02 1.46813e+01 2.37554e-02
-1.19210e+02 1.46811e+01 2.42836e-02
-1.19200e+02 1.46808e+01 2.48124e-02
-1.19190e+02 1.46806e+01 2.53419e-02
-1.19180e+02 1.46803e+01 2.58721e-02
-1.19170e+02 1.46800e+01 2.64029e-02
-1.19160e+02 1.46798e+01 2.69344e-02
-1.19150e+02 1.46795e+01 2.74665e-02
-1.19140e+02 1.46792e+01 2.79993e-02
-1.19130e+02 1.46790e+01 2.85328e-02
-1.19120e+02 1.46787e+01 2.90669e-02
-1.19110e+02 1.46784e+01 2.96016e-02
-1.19100e+02 1.46781e+01 3.01370e-02
-1.19090e+02 1.46778e+01 3.06731e-02
-1.19080e+02 1.46775e+01 3.12098e-02
-1.19070e+02 1.46771e+01 3.17472e-02
-1.19060e+02 1.46768e+01 3.22852e-02
-1.19050e+02 1.46765e+01 3.28239e-02
-1.19040e+02 1.46762e+01 3.33633e-02
-1.19030e+02 1.46758e+01 3.39033e-02
-1.19020e+02 1.46755e+01 3.44439e-02
-1.19010e+02 1.46751e+01 3.49852e-02
-1.19000e+02 1.46748e+01 3.55272e-02
-1.18990e+02 1.46744e+01 3.60698e-02
-1.18980e+02 1.46741e+01 3.66131e-02
-1.18970e+02 1.46737e+01 3.71570e-02
-1.18960e+02 1.46733e+01 3.77016e-02
-1.18950e+02 1.46729e+01 3.82469e-02
-1.18940e+02 1.46726e+01 3.87928e-02
-1.18930e+02 1.46722e+01 3.93393e-02
-1.18920e+02 1.46718e+01 3.98865e-02
-1.18910e+02 1.46714e+01 4.04344e-02
-1.18900e+02 1.46710e+01 4.09829e-02
-1.18890e+02 1.46706e+01 4.15321e-02
-1.18880e+02 1.46701e+01 4.20820e-02
-1.18870e+02 1.46697e+01 4.26325e-02
-1.18860e+02 1.46693e+01 4.31836e-02
-1.18850e+02 1.46688e+01 4.37354e-02
-1.18840e+02 1.46684e+01 4.42879e-02
-1.18830e+02 1.46680e+01 4.48410e-02
-1.18820e+02 1.46675e+01 4.53948e-02
-1.18810e+02 1.46671e+01 4.59492e-02
-1.18800e+02 1.46666e+01 4.65043e-02
-1.18790e+02 1.46661e+01 4.70592e-02
-1.18780e+02 1.46656e+01 4.76133e-02
-1.18770e+02 1.46652e+01 4.81664e-02
-1.18760e+02 1.46647e+01 4.87186e-02
-1.18750e+02 1.46642e+01 4.92698e-02
-1.18740e+02 1.46637e+01 4.98202e-02
-1.18730e+02 1.46632e+01 5.03696e-02
-1.18720e+02 1.46627e+01 5.09181e-02
-1.18710e+02 1.46622e+01 5.14657e-02
-1.18700e+02 1.46617e+01 5.20123e-02
-1.18690e+02 1.46611e+01 5.25581e-02
-1.18680e+02 1.46606e+01 5.31029e-02
-1.18670e+02 1.46601e+01 5.36468e-02
-1.18660e+02 1.46595e+01 5.41898e-02
-1.18650e+02 1.46590e+01 5.47318e-02
-1.18640e+02 1.46584e+01 5.52730e-02
-1.18630e+02 1.46579e+01 5.58132e-02
-1.18620e+02 1.46573e+01 5.63525e-02
-1.18610e+02 1.46568e+01 5.68909e-02
-1.18600e+02 1.46562e+01 5.74283e-02
-1.18590e+02 1.46556e+01 5.79648e-02
-1.18580e+02 1.46550e+01 5.85004e-02
-1.18570e+02 1.46544e+01 5.90351e-02
-1.18560e+02 1.46539e+01 5.95689e-02
-1.18550e+02 1.46533e+01 6.01017e-02
-1.18540e+02 1.46526e+01 6.06337e-02
-1.18530e+02 1.46520e+01 6.11647e-02
-1.18520e+02 1.46514e+01 6.16947e-02
-1.18510e+02 1.46508e+01 6.22239e-02
-1.18500e+02 1.46502e+01 6.27521e-02
-1.18490e+02 1.46496e+01 6.32795e-02
-1.18480e+02 1.46489e+01 6.38059e-02
-1.18470e+02 1.46483e+01 6.43313e-02
-1.18460e+02 1.46476e+01 6.48559e-02
-1.18450e+02 1.46470e+01 6.53795e-02
-1.18440e+02 1.46463e+01 6.59022e-02
-1.18430e+02 1.46457e+01 6.64240e-02
-1.18420e+02 1.46450e+01 6.69449e-02
-1.18410e+02 1.46443e+01 6.74649e-02
-1.18400e+02 1.46436e+01 6.79839e-02
-1.18390e+02 1.46430e+01 6.85020e-02
-1.18380e+02 1.46423e+01 6.90192e-02
-1.18370e+02 1.46416e+01 6.95354e-02
-1.18360e+02 1.46409e+01 7.00508e-02
-1.18350e+02 1.46402e+01 7.05652e-02
-1.18340e+02 1.46395e+01 7.10787e-02
-1.18330e+02 1.46388e+01 7.15913e-02
-1.18320e+02 1.46380e+01 7.21029e-02
-1.18310e+02 1.46373e+01 7.26137e-02
-1.18300e+02 1.46366e+01 7.31235e-02
-1.18290e+02 1.46359e+01 7.36324e-02
-1.18280e+02 1.46351e+01 7.41404e-02
-1.18270e+02 1.46344e+01 7.46474e-02
-1.18260e+02 1.46336e+01 7.51536e-02
-1.18250e+02 1.46329e+01 7.56588e-02
-1.18240e+02 1.46321e+01 7.61631e-02
-1.18230e+02 1.46313e+01 7.66664e-02
-1.18220e+02 1.46306e+01 7.71689e-02
-1.18210e+02 1.46298e+01 7.76704e-02
-1.18200e+02 1.46290e+01 7.81710e-02
-1.18190e+02 1.46282e+01 7.86707e-02
-1.18180e+02 1.46274e+01 7.91695e-02
-1.18170e+02 1.46267e+01 7.96673e-02
-1.18160e+02 1.46259e+01 8.01642e-02
-1.18150e+02 1.46251e+01 8.06602e-02
-1.18140e+02 1.46242e+01 8.11553e-02
-1.18130e+02 1.46234e+01 8.16495e-02
-1.18120e+02 1.46226e+01 8.21427e-02
-1.18110e+02 1.46218e+01 8.26350e-02
-1.18100e+02 1.46210e+01 8.31264e-02
-1.18090e+02 1.46201e+01 8.36169e-02
-1.18080e+02 1.46193e+01 8.41064e-02
-1.18070e+02 1.46184e+01 8.45951e-02
-1.18060e+02 1.46176e+01 8.50828e-02
-1.18050e+02 1.46167e+01 8.55696e-02
-1.18040e+02 1.46159e+01 8.60554e-02
-1.18030e+02 1.46150e+01 8.65404e-02
-1.18020e+02 1.46141e+01 8.70244e-02
-1.18010e+02 1.46133e+01 8.75075e-02
-1.18000e+02 1.46124e+01 8.79897e-02
-1.17990e+02 1.46115e+01 8.84710e-02
-1.17980e+02 1.46106e+01 8.89513e-02
-1.17970e+02 1.46097e+01 8.94307e-02
-1.17960e+02 1.46088e+01 8.99092e-02
-1.17950e+02 1.46079e+01 9.03868e-02
-1.17940e+02 1.46070e+01 9.08635e-02
-1.17930e+02 1.46061e+01 9.13392e-02
-1.17920e+02 1.46052e+01 9.18140e-02
-1.17910e+02 1.46043e+01 9.22879e-02
-1.17900e+02 1.46034e+01 9.27609e-02
-1.17890e+02 1.46024e+01 9.32329e-02
-1.17880e+02 1.46015e+01 9.37041e-02
-1.17870e+02 1.46006e+01 9.41743e-02
-1.17860e+02 1.45996e+01 9.46436e-02
-1.17850e+02 1.45987e+01 9.51119e-02
-1.17840e+02 1.45977e+01 9.55794e-02
-1.17830e+02 1.45968e+01 9.60459e-02
-1.17820e+02 1.45958e+01 9.65115e-02
-1.17810e+02 1.45948e+01 9.69762e-02
-1.17800e+02 1.45938e+01 9.74400e-02
-1.17790e+02 1.45929e+01 9.79028e-02
-1.17780e+02 1.45919e+01 9.83647e-02
-1.17770e+02 1.45909e+01 9.88257e-02
-1.17760e+02 1.45899e+01 9.92858e-02
-1.17750e+02 1.45889e+01 9.97449e-02
-1.17740e+02 1.45879e+01 1.00203e-01
-1.17730e+02 1.45869e+01 1.00660e-01
-1.17720e+02 1.45859e+01 1.01117e-01
-1.17710e+02 1.45849e+01 1.01572e-01
-1.17700e+02 1.45839e+01 1.02027e-01
-1.17690e+02 1.45829e+01 1.02481e-01
-1.17680e+02 1.45818e+01 1.02933e-01
-1.17670e+02 1.45808e+01 1.03385e-01
-1.17660e+02 1.45798e+01 1.03836e-01
-1.17650e+02 1.45787e+01 1.04286e-01
-1.17640e+02 1.45777e+01 1.04735e-01
-1.17630e+02 1.45766e+01 1.05183e-01
-1.17620e+02 1.45756e+01 1.05630e-01
-1.17610e+02 1.45745e+01 1.06076e-01
-1.17600e+02 1.45734e+01 1.06522e-01
-1.17590e+02 1.45724e+01 1.06966e-01
-1.17580e+02 1.45713e+01 1.07410e-01
-1.17570e+02 1.45702e+01 1.07852e-01
-1.17560e+02 1.45692e+01 1.08294e-01
-1.17550e+02 1.45681e+01 1.08735e-01
-1.17540e+02 1.45670e+01 1.09174e-01
-1.17530e+02 1.45659e+01 1.09613e-01
-1.17520e+02 1.45648e+01 1.10051e-01
-1.17510e+02 1.45637e+01 1.10488e-01
-1.17500e+02 1.45626e+01 1.10924e-01
-1.17490e+02 1.45615e+01 1.11360e-01
-1.17480e+02 1.45603e+01 1.11794e-01
-1.17470e+02 1.45592e+01 1.12227e-01
-1.17460e+02 1.45581e+01 1.12660e-01
-1.17450e+02 1.45570e+01 1.13091e-01
-1.17440e+02 1.45558e+01 1.13522e-01
-1.17430e+02 1.45547e+01 1.13952e-01
-1.17420e+02 1.45536e+01 1.14380e-01
-1.17410e+02 1.45524e+01 1.14808e-01
-1.17400e+02 1.45513e+01 1.15235e-01
-1.17390e+02 1.45501e+01 1.15661e-01
-1.17380e+02 1.45490e+01 1.16086e-01
-1.17370e+02 1.45478e+01 1.16510e-01
-1.17360e+02 1.45466e+01 1.16934e-01
-1.17350e+02 1.45455e+01 1.17356e-01
-1.17340e+02 1.45443e+01 1.17777e-01
-1.17330e+02 1.45431e+01 1.18198e-01
-1.17320e+02 1.45419e+01 1.18617e-01
-1.17310e+02 1.45407e+01 1.19036e-01
-1.17300e+02 1.45395e+01 1.19454e-01
-1.17290e+02 1.45383e+01 1.19870e-01
-1.17280e+02 1.45371e+01 1.20286e-01
-1.17270e+02 1.45359e+01 1.20701e-01
-1.17260e+02 1.45347e+01 1.21115e-01
-1.17250e+02 1.45335e+01 1.21528e-01
-1.17240e+02 1.45323e+01 1.21941e-01
-1.17230e+02 1.45311e+01 1.22352e-01
-1.17220e+02 1.45298e+01 1.22762e-01
-1.17210e+02 1.45286e+01 1.23172e-01
-1.17200e+02 1.45274e+01 1.23580e-01
-1.17190e+02 1.45261e+01 1.23988e-01
-1.17180e+02 1.45249e+01 1.24394e-01
-1.17170e+02 1.45237e+01 1.24800e-01
-1.17160e+02 1.45224e+01 1.25205e-01
-1.17150e+02 1.45211e+01 1.25609e-01
-1.17140e+02 1.45199e+01 1.26012e-01
-1.17130e+02 1.45186e+01 1.26414e-01
-1.17120e+02 1.45174e+01 1.26815e-01
-1.17110e+02 1.45161e+01 1.27215e-01
-1.17100e+02 1.45148e+01 1.27614e-01
-1.17090e+02 1.45135e+01 1.28013e-01
-1.17080e+02 1.45123e+01 1.28410e-01
-1.17070e+02 1.45110e+01 1.28807e-01
-1.17060e+02 1.45097e+01 1.29202e-01
-1.17050e+02 1.45084e+01 1.29597e-01
-1.17040e+02 1.45071e+01 1.29991e-01
-1.17030e+02 1.45058e+01 1.30384e-01
-1.17020e+02 1.45045e+01 1.30775e-01
-1.17010e+02 1.45032e+01 1.31166e-01
-1.17000e+02 1.45019e+01 1.31556e-01
-1.16990e+02 1.45005e+01 1.31946e-01
-1.16980e+02 1.44992e+01 1.32334e-01
-1.16970e+02 1.44979e+01 1.32721e-01
-1.16960e+02 1.44966e+01 1.33108e-01
-1.16950e+02 1.44952e+01 1.33493e-01
-1.16940e+02 1.44939e+01 1.33878e-01
-1.16930e+02 1.44926e+01 1.34261e-01
-1.16920e+02 1.44912e+01 1.34644e-01
-1.16910e+02 1.44899e+01 1.35026e-01
-1.16900e+02 1.44885e+01 1.35407e-01
-1.16890e+02 1.44872e+01 1.35786e-01
-1.16880e+02 1.44858e+01 1.36166e-01
-1.16870e+02 1.44844e+01 1.36544e-01
-1.16860e+02 1.44831e+01 1.36921e-01
-1.16850e+02 1.44817e+01 1.37297e-01
-1.16840e+02 1.44803e+01 1.37672e-01
-1.16830e+02 1.44789e+01 1.38047e-01
-1.16820e+02 1.44776e+01 1.38420e-01
-1.16810e+02 1.44762e+01 1.38793e-01
-1.16800e+02 1.44748e+01 1.39165e-01
-1.16790e+02 1.44734e+01 1.39535e-01
-1.16780e+02 1.44720e+01 1.39905e-01
-1.16770e+02 1.44706e+01 1.40274e-01
-1.16760e+02 1.44692e+01 1.40642e-01
-1.16750e+02 1.44678e+01 1.41009e-01
-1.16740e+02 1.44664e+01 1.41375e-01
-1.16730e+02 1.44649e+01 1.41740e-01
-1.16720e+02 1.44635e+01 1.42105e-01
-1.16710e+02 1.44621e+01 1.42468e-01
-1.16700e+02 1.44607e+01 1.42830e-01
-1.16690e+02 1.44592e+01 1.43192e-01
-1.16680e+02 1.44578e+01 1.43552e-01
-1.16670e+02 1.44564e+01 1.43912e-01
-1.16660e+02 1.44549e+01 1.44271e-01
-1.16650e+02 1.44535e+01 1.44629e-01
-1.16640e+02 1.44520e+01 1.44986e-01
-1.16630e+02 1.44506e+01 1.45342e-01
-1.16620e+02 1.44491e+01 1.45697e-01
-1.16610e+02 1.44477e+01 1.46051e-01
-1.16600e+02 1.44462e+01 1.46404e-01
-1.16590e+02 1.44448e+01 1.46756e-01
-1.16580e+02 1.44433e+01 1.47108e-01
-1.16570e+02 1.44418e+01 1.47458e-01
-1.16560e+02 1.44403e+01 1.47808e-01
-1.16550e+02 1.44389e+01 1.48156e-01
-1.16540e+02 1.44374e+01 1.48504e-01
-1.16530e+02 1.44359e+01 1.48851e-01
-1.16520e+02 1.44344e+01 1.49197e-01
-1.16510e+02 1.44329e+01 1.49542e-01
-1.16500e+02 1.44314e+01 1.49886e-01
-1.16490e+02 1.44299e+01 1.50229e-01
-1.16480e+02 1.44284e+01 1.50571e-01
-1.16470e+02 1.44269e+01 1.50912e-01
-1.16460e+02 1.44254e+01 1.51253e-01
-1.16450e+02 1.44239e+01 1.51592e-01
-1.16440e+02 1.44223e+01 1.51930e-01
-1.16430e+02 1.44208e+01 1.52268e-01
-1.16420e+02 1.44193e+01 1.52605e-01
-1.16410e+02 1.44178e+01 1.52940e-01
-1.16400e+02 1.44162e+01 1.53275e-01
-1.16390e+02 1.44147e+01 1.53609e-01
-1.16380e+02 1.44132e+01 1.53942e-01
-1.16370e+02 1.44116e+01 1.54274e-01
-1.16360e+02 1.44101e+01 1.54605e-01
-1.16350e+02 1.44085e+01 1.54935e-01
-1.16340e+02 1.44070e+01 1.55265e-01
-1.16330e+02 1.44054e+01 1.55593e-01
-1.16320e+02 1.44039e+01 1.55921e-01
-1.16310e+02 1.44023e+01 1.56247e-01
-1.16300e+02 1.44007e+01 1.56573e-01
-1.16290e+02 1.43992e+01 1.56897e-01
-1.16280e+02 1.43976e+01 1.57221e-01
-1.16270e+02 1.43960e+01 1.57544e-01
-1.16260e+02 1.43945e+01 1.57866e-01
-1.16250e+02 1.43929e+01 1.58187e-01
-1.16240e+02 1.43913e+01 1.58507e-01
-1.16230e+02 1.43897e+01 1.58826e-01
-1.16220e+02 1.43881e+01 1.59144e-01
-1.16210e+02 1.43865e+01 1.59462e-01
-1.16200e+02 1.43849e+01 1.59778e-01
-1.16190e+02 1.43833e+01 1.60093e-01
-1.16180e+02 1.43817e+01 1.60408e-01
-1.16170e+02 1.43801e+01 1.60722e-01
-1.16160e+02 1.43785e+01 1.61034e-01
-1.16150e+02 1.43769e+01 1.61346e-01
-1.16140e+02 1.43753e+01 1.61657e-01
-1.16130e+02 1.43737e+01 1.61967e-01
-1.16120e+02 1.43720e+01 1.62276e-01
-1.16110e+02 1.43704e+01 1.62584e-01
-1.16100e+02 1.43688e+01 1.62891e-01
-1.16090e+02 1.43672e+01 1.63197e-01
-1.16080e+02 1.43655e+01 1.63503e-01
-1.16070e+02 1.43639e+01 1.63807e-01
-1.16060e+02 1.43623e+01 1.64111e-01
-1.16050e+02 1.43606e+01 1.64413e-01
-1.16040e+02 1.43590e+01 1.64715e-01
-1.16030e+02 1.43573e+01 1.65016e-01
-1.16020e+02 1.43557e+01 1.65315e-01
-1.16010e+02 1.43540e+01 1.65614e-01
-1.16000e+02 1.43524e+01 1.65912e-01
-1.15990e+02 1.43507e+01 1.66209e-01
-1.15980e+02 1.43490e+01 1.66505e-01
-1.15970e+02 1.43474e+01 1.66801e-01
-1.15960e+02 1.43457e+01 1.67095e-01
-1.15950e+02 1.43440e+01 1.67388e-01
-1.15940e+02 1.43423e+01 1.67681e-01
-1.15930e+02 1.43407e+01 1.67972e-01
-1.15920e+02 1.43390e+01 1.68263e-01
-1.15910e+02 1.43373e+01 1.68552e-01
-1.15900e+02 1.43356e+01 1.68841e-01
-1.15890e+02 1.43339e+01 1.69129e-01
-1.15880e+02 1.43322e+01 1.69416e-01
-1.15870e+02 1.43305e+01 1.69702e-01
-1.15860e+02 1.43288e+01 1.69987e-01
-1.15850e+02 1.43271e+01 1.70271e-01
-1.15840e+02 1.43254e+01 1.70554e-01
-1.15830e+02 1.43237e+01 1.70837e-01
-1.15820e+02 1.43220e+01 1.71118e-01
-1.15810e+02 1.43203e+01 1.71398e-01
-1.15800e+02 1.43186e+01 1.71678e-01
-1.15790e+02 1.43169e+01 1.71957e-01
-1.15780e+02 1.43152e+01 1.72234e-01
-1.15770e+02 1.43134e+01 1.72511e-01
-1.15760e+02 1.43117e+01 1.72787e-01
-1.15750e+02 1.43100e+01 1.73062e-01
-1.15740e+02 1.43082e+01 1.73336e-01
-1.15730e+02 1.43065e+01 1.73609e-01
-1.15720e+02 1.43048e+01 1.73881e-01
-1.15710e+02 1.43030e+01 1.74152e-01
-1.15700e+02 1.43013e+01 1.74423e-01
-1.15690e+02 1.42995e+01 1.74692e-01
-1.15680e+02 1.42978e+01 1.74961e-01
-1.15670e+02 1.42960e+01 1.75228e-01
-1.15660e+02 1.42943e+01 1.75495e-01
-1.15650e+02 1.42925e+01 1.75761e-01
-1.15640e+02 1.42908e+01 1.76025e-01
-1.15630e+02 1.42890e+01 1.76289e-01
-1.15620e+02 1.42872e+01 1.76552e-01
-1.15610e+02 1.42855e+01 1.76814e-01
-1.15600e+02 1.42837e+01 1.77075e-01
-1.15590e+02 1.42819e+01 1.77336e-01
-1.15580e+02 1.42802e+01 1.77595e-01
-1.15570e+02 1.42784e+01 1.77853e-01
-1.15560e+02 1.42766e+01 1.78111e-01
-1.15550e+02 1.42748e+01 1.78367e-01
-1.15540e+02 1.42730e+01 1.78623e-01
-1.15530e+02 1.42713e+01 1.78877e-01
-1.15520e+02 1.42695e+01 1.79131e-01
-1.15510e+02 1.42677e+01 1.79384e-01
-1.15500e+02 1.42659e+01 1.79636e-01
-1.15490e+02 1.42641e+01 1.79887e-01
-1.15480e+02 1.42623e+01 1.80137e-01
-1.15470e+02 1.42605e+01 1.80386e-01
-1.15460e+02 1.42587e+01 1.80634e-01
-1.15450e+02 1.42569e+01 1.80882e-01
-1.15440e+02 1.42551e+01 1.81128e-01
-1.15430e+02 1.42532e+01 1.81373e-01
-1.15420e+02 1.42514e+01 1.81618e-01
-1.15410e+02 1.42496e+01 1.81862e-01
-1.15400e+02 1.42478e+01 1.82104e-01
-1.15390e+02 1.42460e+01 1.82346e-01
-1.15380e+02 1.42441e+01 1.82587e-01
-1.15370e+02 1.42423e+01 1.82827e-01
-1.15360e+02 1.42405e+01 1.83066e-01
-1.15350e+02 1.42387e+01 1.83304e-01
-1.15340e+02 1.42368e+01 1.83541e-01
-1.15330e+02 1.42350e+01 1.83777e-01
-1.15320e+02 1.42331e+01 1.84013e-01
-1.15310e+02 1.42313e+01 1.84247e-01
-1.15300e+02 1.42295e+01 1.84481e-01
-1.15290e+02 1.42276e+01 1.84713e-01
-1.15280e+02 1.42258e+01 1.84945e-01
-1.15270e+02 1.42239e+01 1.85175e-01
-1.15260e+02 1.42221e+01 1.85405e-01
-1.15250e+02 1.42202e+01 1.85634e-01
-1.15240e+02 1.42183e+01 1.85862e-01
-1.15230e+02 1.42165e+01 1.86089e-01
-1.15220e+02 1.42146e+01 1.86315e-01
-1.15210e+02 1.42128e+01 1.86540e-01
-1.15200e+02 1.42109e+01 1.86765e-01
-1.15190e+02 1.42090e+01 1.86988e-01
-1.15180e+02 1.42072e+01 1.87210e-01
-1.15170e+02 1.42053e+01 1.87432e-01
-1.15160e+02 1.42034e+01 1.87653e-01
-1.15150e+02 1.42015e+01 1.87872e-01
-1.15140e+02 1.41996e+01 1.88091e-01
-1.15130e+02 1.41978e+01 1.88309e-01
-1.15120e+02 1.41959e+01 1.88526e-01
-1.15110e+02 1.41940e+01 1.88742e-01
-1.15100e+02 1.41921e+01 1.88957e-01
-1.15090e+02 1.41902e+01 1.89171e-01
-1.15080e+02 1.41883e+01 1.89384e-01
-1.15070e+02 1.41864e+01 1.89596e-01
-1.15060e+02 1.41845e+01 1.89808e-01
-1.15050e+02 1.41826e+01 1.90018e-01
-1.15040e+02 1.41807e+01 1.90228e-01
-1.15030e+02 1.41788e+01 1.90436e-01
-1.15020e+02 1.41769e+01 1.90644e-01
-1.15010e+02 1.41750e+01 1.90851e-01
-1.15000e+02 1.41731e+01 1.91057e-01
-1.14990e+02 1.41712e+01 1.91262e-01
-1.14980e+02 1.41693e+01 1.91466e-01
-1.14970e+02 1.41674e+01 1.91669e-01
-1.14960e+02 1.41654e+01 1.91871e-01
-1.14950e+02 1.41635e+01 1.92072e-01
-1.14940e+02 1.41616e+01 1.92272e-01
-1.14930e+02 1.41597e+01 1.92472e-01
-1.14920e+02 1.41578e+01 1.92670e-01
-1.14910e+02 1.41558e+01 1.92868e-01
-1.14900e+02 1.41539e+01 1.93065e-01
-1.14890e+02 1.41520e+01 1.93260e-01
-1.14880e+02 1.41500e+01 1.93455e-01
-1.14870e+02 1.41481e+01 1.93649e-01
-1.14860e+02 1.41462e+01 1.93842e-01
-1.14850e+02 1.41442e+01 1.94034e-01
-1.14840e+02 1.41423e+01 1.94225e-01
-1.14830e+02 1.41403e+01 1.94415e-01
-1.14820e+02 1.41384e+01 1.94605e-01
-1.14810e+02 1.41364e+01 1.94793e-01
-1.14800e+02 1.41345e+01 1.94980e-01
-1.14790e+02 1.41325e+01 1.95167e-01
-1.14780e+02 1.41306e+01 1.95352e-01
-1.14770e+02 1.41286e+01 1.95537e-01
-1.14760e+02 1.41267e+01 1.95721e-01
-1.14750e+02 1.41247e+01 1.95904e-01
-1.14740e+02 1.41228e+01 1.96086e-01
-1.14730e+02 1.41208e+01 1.96267e-01
-1.14720e+02 1.41188e+01 1.96447e-01
-1.14710e+02 1.41169e+01 1.96626e-01
-1.14700e+02 1.41149e+01 1.96804e-01
-1.14690e+02 1.41129e+01 1.96981e-01
-1.14680e+02 1.41110e+01 1.97158e-01
-1.14670e+02 1.41090e+01 1.97333e-01
-1.14660e+02 1.41070e+01 1.97508e-01
-1.14650e+02 1.41050e+01 1.97681e-01
-1.14640e+02 1.41031e+01 1.97854e-01
-1.14630e+02 1.41011e+01 1.98026e-01
-1.14620e+02 1.40991e+01 1.98197e-01
-1.14610e+02 1.40971e+01 1.98366e-01
-1.14600e+02 1.40951e+01 1.98535e-01
-1.14590e+02 1.40932e+01 1.98704e-01
-1.14580e+02 1.40912e+01 1.98871e-01
-1.14570e+02 1.40892e+01 1.99037e-01
-1.14560e+02 1.40872e+01 1.99202e-01
-1.14550e+02 1.40852e+01 1.99367e-01
-1.14540e+02 1.40832e+01 1.99530e-01
-1.14530e+02 1.40812e+01 1.99693e-01
-1.14520e+02 1.40792e+01 1.99854e-01
-1.14510e+02 1.40772e+01 2.00015e-01
-1.14500e+02 1.40752e+01 2.00175e-01
-1.14490e+02 1.40732e+01 2.00334e-01
-1.14480e+02 1.40712e+01 2.00492e-01
-1.14470e+02 1.40692e+01 2.00649e-01
-1.14460e+02 1.40672e+01 2.00805e-01
-1.14450e+02 1.40652e+01 2.00960e-01
-1.14440e+02 1.40632e+01 2.01114e-01
-1.14430e+02 1.40611e+01 2.01268e-01
-1.14420e+02 1.40591e+01 2.01420e-01
-1.14410e+02 1.40571e+01 2.01572e-01
-1.14400e+02 1.40551e+01 2.01722e-01
-1.14390e+02 1.40531e+01 2.01872e-01
-1.14380e+02 1.40511e+01 2.02021e-01
-1.14370e+02 1.40490e+01 2.02168e-01
-1.14360e+02 1.40470e+01 2.02315e-01
-1.14350e+02 1.40450e+01 2.02461e-01
-1.14340e+02 1.40430e+01 2.02606e-01
-1.14330e+02 1.40409e+01 2.02750e-01
-1.14320e+02 1.40389e+01 2.02894e-01
-1.14310e+02 1.40369e+01 2.03036e-01
-1.14300e+02 1.40349e+01 2.03177e-01
-1.14290e+02 1.40328e+01 2.03318e-01
-1.14280e+02 1.40308e+01 2.03457e-01
-1.14270e+02 1.40288e+01 2.03596e-01
-1.14260e+02 1.40267e+01 2.03734e-01
-1.14250e+02 1.40247e+01 2.03870e-01
-1.14240e+02 1.40226e+01 2.04006e-01
-1.14230e+02 1.40206e+01 2.04141e-01
-1.14220e+02 1.40186e+01 2.04275e-01
-1.14210e+02 1.40165e+01 2.04408e-01
-1.14200e+02 1.40145e+01 2.04540e-01
-1.14190e+02 1.40124e+01 2.04672e-01
-1.14180e+02 1.40104e+01 2.04802e-01
-1.14170e+02 1.40083e+01 2.04931e-01
-1.14160e+02 1.40063e+01 2.05060e-01
-1.14150e+02 1.40042e+01 2.05187e-01
-1.14140e+02 1.40022e+01 2.05314e-01
-1.14130e+02 1.40001e+01 2.05440e-01
-1.14120e+02 1.39981e+01 2.05565e-01
-1.14110e+02 1.39960e+01 2.05688e-01
-1.14100e+02 1.39940e+01 2.05811e-01
-1.14090e+02 1.39919e+01 2.05933e-01
-1.14080e+02 1.39898e+01 2.06054e-01
-1.14070e+02 1.39878e+01 2.06175e-01
-1.14060e+02 1.39857e+01 2.06294e-01
-1.14050e+02 1.39836e+01 2.06412e-01
-1.14040e+02 1.39816e+01 2.06530e-01
-1.14030e+02 1.39795e+01 2.06646e-01
-1.14020e+02 1.39775e+01 2.06762e-01
-1.14010e+02 1.39754e+01 2.06876e-01
-1.14000e+02 1.39733e+01 2.06990e-01
-1.13990e+02 1.39712e+01 2.07103e-01
-1.13980e+02 1.39692e+01 2.07215e-01
-1.13970e+02 1.39671e+01 2.07326e-01
-1.13960e+02 1.39650e+01 2.07436e-01
-1.13950e+02 1.39629e+01 2.07545e-01
-1.13940e+02 1.39609e+01 2.07653e-01
-1.13930e+02 1.39588e+01 2.07761e-01
-1.13920e+02 1.39567e+01 2.07867e-01
-1.13910e+02 1.39546e+01 2.07972e-01
-1.13900e+02 1.39526e+01 2.08077e-01
-1.13890e+02 1.39505e+01 2.08181e-01
-1.13880e+02 1.39484e+01 2.08283e-01
-1.13870e+02 1.39463e+01 2.08385e-01
-1.13860e+02 1.39442e+01 2.08486e-01
-1.13850e+02 1.39421e+01 2.08586e-01
-1.13840e+02 1.39401e+01 2.08685e-01
-1.13830e+02 1.39380e+01 2.08783e-01
-1.13820e+02 1.39359e+01 2.08880e-01
-1.13810e+02 1.39338e+01 2.08976e-01
-1.13800e+02 1.39317e+01 2.09072e-01
-1.13790e+02 1.39296e+01 2.09166e-01
-1.13780e+02 1.39275e+01 2.09259e-01
-1.13770e+02 1.39254e+01 2.09352e-01
-1.13760e+02 1.39233e+01 2.09444e-01
-1.13750e+02 1.39212e+01 2.09534e-01
-1.13740e+02 1.39191e+01 2.09624e-01
-1.13730e+02 1.39170e+01 2.09713e-01
-1.13720e+02 1.39149e+01 2.09801e-01
-1.13710e+02 1.39128e+01 2.09888e-01
-1.13700e+02 1.39107e+01 2.09974e-01
-1.13690e+02 1.39086e+01 2.10059e-01
-1.13680e+02 1.39065e+01 2.10143e-01
-1.13670e+02 1.39044e+01 2.10227e-01
-1.13660e+02 1.39023e+01 2.10309e-01
-1.13650e+02 1.39002e+01 2.10391e-01
-1.13640e+02 1.38981e+01 2.10471e-01
-1.13630e+02 1.38960e+01 2.10551e-01
-1.13620e+02 1.38939e+01 2.10630e-01
-1.13610e+02 1.38918e+01 2.10708e-01
-1.13600e+02 1.38897e+01 2.10784e-01
-1.13590e+02 1.38876e+01 2.10860e-01
-1.13580e+02 1.38855e+01 2.10935e-01
-1.13570e+02 1.38834e+01 2.11010e-01
-1.13560e+02 1.38813e+01 2.11083e-01
-1.13550e+02 1.38792e+01 2.11155e-01
-1.13540e+02 1.38770e+01 2.11226e-01
-1.13530e+02 1.38749e+01 2.11297e-01
-1.13520e+02 1.38728e+01 2.11366e-01
-1.13510e+02 1.38707e+01 2.11435e-01
-1.13500e+02 1.38686e+01 2.11503e-01
-1.13490e+02 1.38665e+01 2.11570e-01
-1.13480e+02 1.38644e+01 2.11635e-01
-1.13470e+02 1.38622e+01 2.11700e-01
-1.13460e+02 1.38601e+01 2.11764e-01
-1.13450e+02 1.38580e+01 2.11827e-01
-1.13440e+02 1.38559e+01 2.11890e-01
-1.13430e+02 1.38538e+01 2.11951e-01
-1.13420e+02 1.38517e+01 2.12011e-01
-1.13410e+02 1.38495e+01 2.12070e-01
-1.13400e+02 1.38474e+01 2.12129e-01
-1.13390e+02 1.38453e+01 2.12186e-01
-1.13380e+02 1.38432e+01 2.12243e-01
-1.13370e+02 1.38410e+01 2.12299e-01
-1.13360e+02 1.38389e+01 2.12354e-01
-1.13350e+02 1.38368e+01 2.12407e-01
-1.13340e+02 1.38347e+01 2.12460e-01
-1.13330e+02 1.38325e+01 2.12512e-01
-1.13320e+02 1.38304e+01 2.12564e-01
-1.13310e+02 1.38283e+01 2.12614e-01
-1.13300e+02 1.38262e+01 2.12663e-01
-1.13290e+02 1.38240e+01 2.12711e-01
-1.13280e+02 1.38219e+01 2.12759e-01
-1.13270e+02 1.38198e+01 2.12805e-01
-1.13260e+02 1.38177e+01 2.12851e-01
-1.13250e+02 1.38155e+01 2.12895e-01
-1.13240e+02 1.38134e+01 2.12939e-01
-1.13230e+02 1.38113e+01 2.12982e-01
-1.13220e+02 1.38091e+01 2.13024e-01
-1.13210e+02 1.38070e+01 2.13065e-01
-1.13200e+02 1.38049e+01 2.13105e-01
-1.13190e+02 1.38028e+01 2.13144e-01
-1.13180e+02 1.38006e+01 2.13182e-01
-1.13170e+02 1.37985e+01 2.13220e-01
-1.13160e+02 1.37964e+01 2.13256e-01
-1.13150e+02 1.37942e+01 2.13291e-01
-1.13140e+02 1.37921e+01 2.13326e-01
-1.13130e+02 1.37900e+01 2.13360e-01
-1.13120e+02 1.37878e+01 2.13392e-01
-1.13110e+02 1.37857e+01 2.13424e-01
-1.13100e+02 1.37836e+01 2.13455e-01
-1.13090e+02 1.37814e+01 2.13485e-01
-1.13080e+02 1.37793e+01 2.13514e-01
-1.13070e+02 1.37771e+01 2.13542e-01
-1.13060e+02 1.37750e+01 2.13569e-01
-1.13050e+02 1.37729e+01 2.13595e-01
-1.13040e+02 1.37707e+01 2.13620e-01
-1.13030e+02 1.37686e+01 2.13645e-01
-1.13020e+02 1.37665e+01 2.13668e-01
-1.13010e+02 1.37643e+01 2.13691e-01
-1.13000e+02 1.37622e+01 2.13713e-01
-1.12990e+02 1.37601e+01 2.13733e-01
-1.12980e+02 1.37579e+01 2.13753e-01
-1.12970e+02 1.37558e+01 2.13772e-01
-1.12960e+02 1.37536e+01 2.13790e-01
-1.12950e+02 1.37515e+01 2.13807e-01
-1.12940e+02 1.37494e+01 2.13823e-01
-1.12930e+02 1.37472e+01 2.13838e-01
-1.12920e+02 1.37451e+01 2.13852e-01
-1.12910e+02 1.37430e+01 2.13866e-01
-1.12900e+02 1.37408e+01 2.13878e-01
-1.12890e+02 1.37387e+01 2.13890e-01
-1.12880e+02 1.37365e+01 2.13900e-01
-1.12870e+02 1.37344e+01 2.13910e-01
-1.12860e+02 1.37323e+01 2.13919e-01
-1.12850e+02 1.37301e+01 2.13926e-01
-1.12840e+02 1.37280e+01 2.13933e-01
-1.12830e+02 1.37258e+01 2.13939e-01
-1.12820e+02 1.37237e+01 2.13944e-01
-1.12810e+02 1.37216e+01 2.13948e-01
-1.12800e+02 1.37194e+01 2.13952e-01
-1.12790e+02 1.37173e+01 2.13954e-01
-1.12780e+02 1.37151e+01 2.13955e-01
-1.12770e+02 1.37130e+01 2.13956e-01
-1.12760e+02 1.37109e+01 2.13955e-01
-1.12750e+02 1.37087e+01 2.13954e-01
-1.12740e+02 1.37066e+01 2.13952e-01
-1.12730e+02 1.37044e+01 2.13948e-01
-1.12720e+02 1.37023e+01 2.13944e-01
-1.12710e+02 1.37002e+01 2.13939e-01
-1.12700e+02 1.36980e+01 2.13933e-01
-1.12690e+02 1.36959e+01 2.13926e-01
-1.12680e+02 1.36937e+01 2.13918e-01
-1.12670e+02 1.36916e+01 2.13910e-01
-1.12660e+02 1.36895e+01 2.13900e-01
-1.12650e+02 1.36873e+01 2.13889e-01
-1.12640e+02 1.36852e+01 2.13878e-01
-1.12630e+02 1.36831e+01 2.13865e-01
-1.12620e+02 1.36809e+01 2.13852e-01
-1.12610e+02 1.36788e+01 2.13838e-01
-1.12600e+02 1.36766e+01 2.13822e-01
-1.12590e+02 1.36745e+01 2.13806e-01
-1.12580e+02 1.36724e+01 2.13789e-01
-1.12570e+02 1.36702e+01 2.13771e-01
-1.12560e+02 1.36681e+01 2.13752e-01
-1.12550e+02 1.36659e+01 2.13732e-01
-1.12540e+02 1.36638e+01 2.13712e-01
-1.12530e+02 1.36617e+01 2.13690e-01
-1.12520e+02 1.36595e+01 2.13667e-01
-1.12510e+02 1.36574e+01 2.13644e-01
-1.12500e+02 1.36553e+01 2.13620e-01
-1.12490e+02 1.36531e+01 2.13594e-01
-1.12480e+02 1.36510e+01 2.13568e-01
-1.12470e+02 1.36489e+01 2.13541e-01
-1.12460e+02 1.36467e+01 2.13513e-01
-1.12450e+02 1.36446e+01 2.13484e-01
-1.12440e+02 1.36425e+01 2.13454e-01
-1.12430e+02 1.36403e+01 2.13423e-01
-1.12420e+02 1.36382e+01 2.13391e-01
-1.12410e+02 1.36361e+01 2.13358e-01
-1.12400e+02 1.36339e+01 2.13325e-01
-1.12390e+02 1.36318e+01 2.13290e-01
-1.12380e+02 1.36297e+01 2.13255e-01
-1.12370e+02 1.36275e+01 2.13218e-01
-1.12360e+02 1.36254e+01 2.13181e-01
-1.12350e+02 1.36233e+01 2.13143e-01
-1.12340e+02 1.36211e+01 2.13103e-01
-1.12330e+02 1.36190e+01 2.13063e-01
-1.12320e+02 1.36169e+01 2.13022e-01
-1.12310e+02 1.36147e+01 2.12980e-01
-1.12300e+02 1.36126e+01 2.12938e-01
-1.12290e+02 1.36105e+01 2.12894e-01
-1.12280e+02 1.36083e+01 2.12849e-01
-1.12270e+02 1.36062e+01 2.12803e-01
-1.12260e+02 1.36041e+01 2.12757e-01
-1.12250e+02 1.36020e+01 2.12709e-01
-1.12240e+02 1.35998e+01 2.12661e-01
-1.12230e+02 1.35977e+01 2.12612e-01
-1.12220e+02 1.35956e+01 2.12562e-01
-1.12210e+02 1.35935e+01 2.12510e-01
-1.12200e+02 1.35913e+01 2.12458e-01
-1.12190e+02 1.35892e+01 2.12405e-01
-1.12180e+02 1.35871e+01 2.12352e-01
-1.12170e+02 1.35850e+01 2.12297e-01
-1.12160e+02 1.35828e+01 2.12241e-01
-1.12150e+02 1.35807e+01 2.12184e-01
-1.12140e+02 1.35786e+01 2.12127e-01
-1.12130e+02 1.35765e+01 2.12068e-01
-1.12120e+02 1.35744e+01 2.12009e-01
-1.12110e+02 1.35722e+01 2.11948e-01
-1.12100e+02 1.35701e+01 2.11887e-01
-1.12090e+02 1.35680e+01 2.11825e-01
-1.12080e+02 1.35659e+01 2.11762e-01
-1.12070e+02 1.35638e+01 2.11698e-01
-1.12060e+02 1.35616e+01 2.11633e-01
-1.12050e+02 1.35595e+01 2.11567e-01
-1.12040e+02 1.35574e+01 2.11500e-01
-1.12030e+02 1.35553e+01 2.11432e-01
-1.12020e+02 1.35532e+01 2.11364e-01
-1.12010e+02 1.35511e+01 2.11294e-01
-1.12000e+02 1.35490e+01 2.11224e-01
-1.11990e+02 1.35468e+01 2.11152e-01
-1.11980e+02 1.35447e+01 2.11080e-01
-1.11970e+02 1.35426e+01 2.11007e-01
-1.11960e+02 1.35405e+01 2.10933e-01
-1.11950e+02 1.35384e+01 2.10858e-01
-1.11940e+02 1.35363e+01 2.10782e-01
-1.11930e+02 1.35342e+01 2.10705e-01
-1.11920e+02 1.35321e+01 2.10627e-01
-1.11910e+02 1.35300e+01 2.10548e-01
-1.11900e+02 1.35279e+01 2.10468e-01
-1.11890e+02 1.35258e+01 2.10388e-01
-1.11880e+02 1.35237e+01 2.10306e-01
-1.11870e+02 1.35216e+01 2.10224e-01
-1.11860e+02 1.35195e+01 2.10140e-01
-1.11850e+02 1.35174e+01 2.10056e-01
-1.11840e+02 1.35153e+01 2.09971e-01
-1.11830e+02 1.35132e+01 2.09885e-01
-1.11820e+02 1.35111e+01 2.09798e-01
-1.11810e+02 1.35090e+01 2.09710e-01
-1.11800e+02 1.35069e+01 2.09621e-01
-1.11790e+02 1.35048e+01 2.09531e-01
-1.11780e+02 1.35027e+01 2.09440e-01
-1.11770e+02 1.35006e+01 2.09348e-01
-1.11760e+02 1.34985e+01 2.09256e-01
-1.11750e+02 1.34964e+01 2.09162e-01
-1.11740e+02 1.34943e+01 2.09068e-01
-1.11730e+02 1.34922e+01 2.08973e-01
-1.11720e+02 1.34901e+01 2.08876e-01
-1.11710e+02 1.34880e+01 2.08779e-01
-1.11700e+02 1.34860e+01 2.08681e-01
-1.11690e+02 1.34839e+01 2.08582e-01
-1.11680e+02 1.34818e+01 2.08482e-01
-1.11670e+02 1.34797e+01 2.08381e-01
-1.11660e+02 1.34776e+01 2.08279e-01
-1.11650e+02 1.34755e+01 2.08177e-01
-1.11640e+02 1.34734e+01 2.08073e-01
-1.11630e+02 1.34714e+01 2.07968e-01
-1.11620e+02 1.34693e+01 2.07863e-01
-1.11610e+02 1.34672e+01 2.07756e-01
-1.11600e+02 1.34651e+01 2.07649e-01
-1.11590e+02 1.34631e+01 2.07541e-01
-1.11580e+02 1.34610e+01 2.07434e-01
-1.11570e+02 1.34589e+01 2.07327e-01
-1.11560e+02 1.34568e+01 2.07220e-01
-1.11550e+02 1.34548e+01 2.07114e-01
-1.11540e+02 1.34527e+01 2.07008e-01
-1.11530e+02 1.34506e+01 2.06902e-01
-1.11520e+02 1.34486e+01 2.06796e-01
-1.11510e+02 1.34465e+01 2.06691e-01
-1.11500e+02 1.34444e+01 2.06586e-01
-1.11490e+02 1.34424e+01 2.06481e-01
-1.11480e+02 1.34403e+01 2.06376e-01
-1.11470e+02 1.34382e+01 2.06272e-01
-1.11460e+02 1.34362e+01 2.06168e-01
-1.11450e+02 1.34341e+01 2.06065e-01
-1.11440e+02 1.34320e+01 2.05961e-01
-1.11430e+02 1.34300e+01 2.05858e-01
-1.11420e+02 1.34279e+01 2.05756e-01
-1.11410e+02 1.34259e+01 2.05653e-01
-1.11400e+02 1.34238e+01 2.05551e-01
-1.11390e+02 1.34218e+01 2.05449e-01
-1.11380e+02 1.34197e+01 2.05348e-01
-1.11370e+02 1.34177e+01 2.05246e-01
-1.11360e+02 1.34156e+01 2.05145e-01
-1.11350e+02 1.34136e+01 2.05044e-01
-1.11340e+02 1.34115e+01 2.04944e-01
-1.11330e+02 1.34095e+01 2.04844e-01
-1.11320e+02 1.34074e+01 2.04744e-01
-1.11310e+02 1.34054e+01 2.04644e-01
-1.11300e+02 1.34033e+01 2.04545e-01
-1.11290e+02 1.34013e+01 2.04446e-01
-1.11280e+02 1.33992e+01 2.04347e-01
-1.11270e+02 1.33972e+01 2.04249e-01
-1.11260e+02 1.33951e+01 2.04151e-01
-1.11250e+02 1.33931e+01 2.04053e-01
-1.11240e+02 1.33911e+01 2.03955e-01
-1.11230e+02 1.33890e+01 2.03858e-01
-1.11220e+02 1.33870e+01 2.03761e-01
-1.11210e+02 1.33849e+01 2.03664e-01
-1.11200e+02 1.33829e+01 2.03568e-01
-1.11190e+02 1.33809e+01 2.03472e-01
-1.11180e+02 1.33788e+01 2.03376e-01
-1.11170e+02 1.33768e+01 2.03281e-01
-1.11160e+02 1.33748e+01 2.03185e-01
-1.11150e+02 1.33727e+01 2.03090e-01
-1.11140e+02 1.33707e+01 2.02996e-01
-1.11130e+02 1.33687e+01 2.02901e-01
-1.11120e+02 1.33667e+01 2.02807e-01
-1.11110e+02 1.33646e+01 2.02713e-01
-1.11100e+02 1.33626e+01 2.02620e-01
-1.11090e+02 1.33606e+01 2.02527e-01
-1.11080e+02 1.33585e+01 2.02434e-01
-1.11070e+02 1.33565e+01 2.02341e-01
-1.11060e+02 1.33545e+01 2.02249e-01
-1.11050e+02 1.33525e+01 2.02156e-01
-1.11040e+02 1.33505e+01 2.02065e-01
-1.11030e+02 1.33484e+01 2.01973e-01
-1.11020e+02 1.33464e+01 2.01882e-01
-1.11010e+02 1.33444e+01 2.01791e-01
-1.11000e+02 1.33424e+01 2.01700e-01
-1.10990e+02 1.33404e+01 2.01610e-01
-1.10980e+02 1.33383e+01 2.01520e-01
-1.10970e+02 1.33363e+01 2.01430e-01
-1.10960e+02 1.33343e+01 2.01341e-01
-1.10950e+02 1.33323e+01 2.01251e-01
-1.10940e+02 1.33303e+01 2.01162e-01
-1.10930e+02 1.33283e+01 2.01074e-01
-1.10920e+02 1.33263e+01 2.00985e-01
-1.10910e+02 1.33243e+01 2.00897e-01
-1.10900e+02 1.33223e+01 2.00810e-01
-1.10890e+02 1.33202e+01 2.00722e-01
-1.10880e+02 1.33182e+01 2.00635e-01
-1.10870e+02 1.33162e+01 2.00548e-01
-1.10860e+02 1.33142e+01 2.00461e-01
-1.10850e+02 1.33122e+01 2.00375e-01
-1.10840e+02 1.33102e+01 2.00289e-01
-1.10830e+02 1.33082e+01 2.00203e-01
-1.10820e+02 1.33062e+01 2.00118e-01
-1.10810e+02 1.33042e+01 2.00033e-01
-1.10800e+02 1.33022e+01 1.99948e-01
-1.10790e+02 1.33002e+01 1.99863e-01
-1.10780e+02 1.32982e+01 1.99779e-01
-1.10770e+02 1.32962e+01 1.99695e-01
-1.10760e+02 1.32942e+01 1.99611e-01
-1.10750e+02 1.32922e+01 1.99528e-01
-1.10740e+02 1.32902e+01 1.99444e-01
-1.10730e+02 1.32882e+01 1.99362e-01
-1.10720e+02 1.32863e+01 1.99279e-01
-1.10710e+02 1.32843e+01 1.99197e-01
-1.10700e+02 1.32823e+01 1.99115e-01
-1.10690e+02 1.32803e+01 1.99033e-01
-1.10680e+02 1.32783e+01 1.98952e-01
-1.10670e+02 1.32763e+01 1.98870e-01
-1.10660e+02 1.32743e+01 1.98790e-01
-1.10650e+02 1.32723e+01 1.98709e-01
-1.10640e+02 1.32703e+01 1.98629e-01
-1.10630e+02 1.32683e+01 1.98549e-01
-1.10620e+02 1.32664e+01 1.98469e-01
-1.10610e+02 1.32644e+01 1.98390e-01
-1.10600e+02 1.32624e+01 1.98310e-01
-1.10590e+02 1.32604e+01 1.98232e-01
-1.10580e+02 1.32584e+01 1.98153e-01
-1.10570e+02 1.32564e+01 1.98075e-01
-1.10560e+02 1.32545e+01 1.97997e-01
-1.10550e+02 1.32525e+01 1.97919e-01
-1.10540e+02 1.32505e+01 1.97842e-01
-1.10530e+02 1.32485e+01 1.97765e-01
-1.10520e+02 1.32466e+01 1.97688e-01
-1.10510e+02 1.32446e+01 1.97611e-01
-1.10500e+02 1.32426e+01 1.97535e-01
-1.10490e+02 1.32406e+01 1.97459e-01
-1.10480e+02 1.32387e+01 1.97383e-01
-1.10470e+02 1.32367e+01 1.97308e-01
-1.10460e+02 1.32347e+01 1.97233e-01
-1.10450e+02 1.32327e+01 1.97158e-01
-1.10440e+02 1.32308e+01 1.97084e-01
-1.10430e+02 1.32288e+01 1.97009e-01
-1.10420e+02 1.32268e+01 1.96935e-01
-1.10410e+02 1.32249e+01 1.96862e-01
-1.10400e+02 1.32229e+01 1.96788e-01
-1.10390e+02 1.32209e+01 1.96715e-01
-1.10380e+02 1.32190e+01 1.96642e-01
-1.10370e+02 1.32170e+01 1.96570e-01
-1.10360e+02 1.32150e+01 1.96498e-01
-1.10350e+02 1.32131e+01 1.96426e-01
-1.10340e+02 1.32111e+01 1.96354e-01
-1.10330e+02 1.32091e+01 1.96283e-01
-1.10320e+02 1.32072e+01 1.96212e-01
-1.10310e+02 1.32052e+01 1.96141e-01
-1.10300e+02 1.32032e+01 1.96070e-01
-1.10290e+02 1.32013e+01 1.96000e-01
-1.10280e+02 1.31993e+01 1.95930e-01
-1.10270e+02 1.31974e+01 1.95861e-01
-1.10260e+02 1.31954e+01 1.95791e-01
-1.10250e+02 1.31934e+01 1.95722e-01
-1.10240e+02 1.31915e+01 1.95654e-01
-1.10230e+02 1.31895e+01 1.95585e-01
-1.10220e+02 1.31876e+01 1.95517e-01
-1.10210e+02 1.31856e+01 1.95449e-01
-1.10200e+02 1.31837e+01 1.95381e-01
-1.10190e+02 1.31817e+01 1.95314e-01
-1.10180e+02 1.31798e+01 1.95247e-01
-1.10170e+02 1.31778e+01 1.95180e-01
-1.10160e+02 1.31759e+01 1.95114e-01
-1.10150e+02 1.31739e+01 1.95048e-01
-1.10140e+02 1.31720e+01 1.94982e-01
-1.10130e+02 1.31700e+01 1.94916e-01
-1.10120e+02 1.31681e+01 1.94851e-01
-1.10110e+02 1.31661e+01 1.94786e-01
-1.10100e+02 1.31642e+01 1.94721e-01
-1.10090e+02 1.31622e+01 1.94657e-01
-1.10080e+02 1.31603e+01 1.94593e-01
-1.10070e+02 1.31583e+01 1.94529e-01
-1.10060e+02 1.31564e+01 1.94465e-01
-1.10050e+02 1.31544e+01 1.94402e-01
-1.10040e+02 1.31525e+01 1.94339e-01
-1.10030e+02 1.31506e+01 1.94276e-01
-1.10020e+02 1.31486e+01 1.94214e-01
-1.10010e+02 1.31467e+01 1.94152e-01
-1.10000e+02 1.31447e+01 1.94090e-01
-1.09990e+02 1.31428e+01 1.94028e-01
-1.09980e+02 1.31408e+01 1.93967e-01
-1.09970e+02 1.31389e+01 1.93906e-01
-1.09960e+02 1.31370e+01 1.93845e-01
-1.09950e+02 1.31350e+01 1.93785e-01
-1.09940e+02 1.31331e+01 1.93725e-01
-1.09930e+02 1.31312e+01 1.93665e-01
-1.09920e+02 1.31292e+01 1.93605e-01
-1.09910e+02 1.31273e+01 1.93546e-01
-1.09900e+02 1.31253e+01 1.93487e-01
-1.09890e+02 1.31234e+01 1.93428e-01
-1.09880e+02 1.31215e+01 1.93370e-01
-1.09870e+02 1.31195e+01 1.93312e-01
-1.09860e+02 1.31176e+01 1.93254e-01
-1.09850e+02 1.31157e+01 1.93197e-01
-1.09840e+02 1.31137e+01 1.93139e-01
-1.09830e+02 1.31118e+01 1.93082e-01
-1.09820e+02 1.31099e+01 1.93026e-01
-1.09810e+02 1.31080e+01 1.92969e-01
-1.09800e+02 1.31060e+01 1.92913e-01
-1.09790e+02 1.31041e+01 1.92857e-01
-1.09780e+02 1.31022e+01 1.92802e-01
-1.09770e+02 1.31002e+01 1.92747e-01
-1.09760e+02 1.30983e+01 1.92692e-01
-1.09750e+02 1.30964e+01 1.92637e-01
-1.09740e+02 1.30945e+01 1.92583e-01
-1.09730e+02 1.30925e+01 1.92529e-01
-1.09720e+02 1.30906e+01 1.92475e-01
-1.09710e+02 1.30887e+01 1.92421e-01
-1.09700e+02 1.30868e+01 1.92368e-01
-1.09690e+02 1.30848e+01 1.92315e-01
-1.09680e+02 1.30829e+01 1.92263e-01
-1.09670e+02 1.30810e+01 1.92210e-01
-1.09660e+02 1.30791e+01 1.92158e-01
-1.09650e+02 1.30772e+01 1.92106e-01
-1.09640e+02 1.30752e+01 1.92055e-01
-1.09630e+02 1.30733e+01 1.92004e-01
-1.09620e+02 1.30714e+01 1.91953e-01
-1.09610e+02 1.30695e+01 1.91902e-01
-1.09600e+02 1.30676e+01 1.91852e-01
-1.09590e+02 1.30656e+01 1.91802e-01
-1.09580e+02 1.30637e+01 1.91752e-01
-1.09570e+02 1.30618e+01 1.91703e-01
-1.09560e+02 1.30599e+01 1.91653e-01
-1.09550e+02 1.30580e+01 1.91605e-01
-1.09540e+02 1.30561e+01 1.91556e-01
-1.09530e+02 1.30541e+01 1.91508e-01
-1.09520e+02 1.30522e+01 1.91460e-01
-1.09510e+02 1.30503e+01 1.91412e-01
-1.09500e+02 1.30484e+01 1.91364e-01
-1.09490e+02 1.30465e+01 1.91317e-01
-1.09480e+02 1.30446e+01 1.91270e-01
-1.09470e+02 1.30427e+01 1.91224e-01
-1.09460e+02 1.30407e+01 1.91178e-01
-1.09450e+02 1.30388e+01 1.91132e-01
-1.09440e+02 1.30369e+01 1.91086e-01
-1.09430e+02 1.30350e+01 1.91040e-01
-1.09420e+02 1.30331e+01 1.90995e-01
-1.09410e+02 1.30312e+01 1.90950e-01
-1.09400e+02 1.30293e+01 1.90906e-01
-1.09390e+02 1.30274e+01 1.90862e-01
-1.09380e+02 1.30255e+01 1.90818e-01
-1.09370e+02 1.30236e+01 1.90774e-01
-1.09360e+02 1.30216e+01 1.90730e-01
-1.09350e+02 1.30197e+01 1.90687e-01
-1.09340e+02 1.30178e+01 1.90644e-01
-1.09330e+02 1.30159e+01 1.90602e-01
-1.09320e+02 1.30140e+01 1.90560e-01
-1.09310e+02 1.30121e+01 1.90518e-01
-1.09300e+02 1.30102e+01 1.90476e-01
-1.09290e+02 1.30083e+01 1.90435e-01
-1.09280e+02 1.30064e+01 1.90393e-01
-1.09270e+02 1.30045e+01 1.90353e-01
-1.09260e+02 1.30026e+01 1.90312e-01
-1.09250e+02 1.30007e+01 1.90272e-01
-1.09240e+02 1.29988e+01 1.90232e-01
-1.09230e+02 1.29969e+01 1.90192e-01
-1.09220e+02 1.29950e+01 1.90153e-01
-1.09210e+02 1.29931e+01 1.90114e-01
-1.09200e+02 1.29912e+01 1.90075e-01
-1.09190e+02 1.29893e+01 1.90036e-01
-1.09180e+02 1.29874e+01 1.89998e-01
-1.09170e+02 1.29855e+01 1.89960e-01
-1.09160e+02 1.29836e+01 1.89923e-01
-1.09150e+02 1.29817e+01 1.89885e-01
-1.09140e+02 1.29798e+01 1.89848e-01
-1.09130e+02 1.29779e+01 1.89811e-01
-1.09120e+02 1.29760e+01 1.89775e-01
-1.09110e+02 1.29741e+01 1.89739e-01
-1.09100e+02 1.29722e+01 1.89703e-01
-1.09090e+02 1.29703e+01 1.89667e-01
-1.09080e+02 1.29684e+01 1.89632e-01
-1.09070e+02 1.29665e+01 1.89597e-01
-1.09060e+02 1.29646e+01 1.89562e-01
-1.09050e+02 1.29627e+01 1.89527e-01
-1.09040e+02 1.29608e+01 1.89493e-01
-1.09030e+02 1.29589e+01 1.89459e-01
-1.09020e+02 1.29570e+01 1.89426e-01
-1.09010e+02 1.29551e+01 1.89392e-01
-1.09000e+02 1.29532e+01 1.89359e-01
-1.08990e+02 1.29513e+01 1.89326e-01
-1.08980e+02 1.29495e+01 1.89294e-01
-1.08970e+02 1.29476e+01 1.89262e-01
-1.08960e+02 1.29457e+01 1.89230e-01
-1.08950e+02 1.29438e+01 1.89198e-01
-1.08940e+02 1.29419e+01 1.89167e-01
-1.08930e+02 1.29400e+01 1.89136e-01
-1.08920e+02 1.29381e+01 1.89105e-01
-1.08910e+02 1.29362e+01 1.89075e-01
-1.08900e+02 1.29343e+01 1.89045e-01
-1.08890e+02 1.29324e+01 1.89015e-01
-1.08880e+02 1.29305e+01 1.88985e-01
-1.08870e+02 1.29287e+01 1.88956e-01
-1.08860e+02 1.29268e+01 1.88927e-01
-1.08850e+02 1.29249e+01 1.88898e-01
-1.08840e+02 1.29230e+01 1.88870e-01
-1.08830e+02 1.29211e+01 1.88841e-01
-1.08820e+02 1.29192e+01 1.88814e-01
-1.08810e+02 1.29173e+01 1.88786e-01
-1.08800e+02 1.29154e+01 1.88759e-01
-1.08790e+02 1.29135e+01 1.88732e-01
-1.08780e+02 1.29117e+01 1.88705e-01
-1.08770e+02 1.29098e+01 1.88679e-01
-1.08760e+02 1.29079e+01 1.88652e-01
-1.08750e+02 1.29060e+01 1.88627e-01
-1.08740e+02 1.29041e+01 1.88601e-01
-1.08730e+02 1.29022e+01 1.88576e-01
-1.08720e+02 1.29003e+01 1.88551e-01
-1.08710e+02 1.28985e+01 1.88526e-01
-1.08700e+02 1.28966e+01 1.88502e-01
-1.08690e+02 1.28947e+01 1.88478e-01
-1.08680e+02 1.28928e+01 1.88454e-01
-1.08670e+02 1.28909e+01 1.88430e-01
-1.08660e+02 1.28890e+01 1.88407e-01
-1.08650e+02 1.28871e+01 1.88384e-01
-1.08640e+02 1.28853e+01 1.88361e-01
-1.08630e+02 1.28834e+01 1.88339e-01
-1.08620e+02 1.28815e+01 1.88317e-01
-1.08610e+02 1.28796e+01 1.88295e-01
-1.08600e+02 1.28777e+01 1.88273e-01
-1.08590e+02 1.28758e+01 1.88252e-01
-1.08580e+02 1.28740e+01 1.88231e-01
-1.08570e+02 1.28721e+01 1.88211e-01
-1.08560e+02 1.28702e+01 1.88190e-01
-1.08550e+02 1.28683e+01 1.88170e-01
-1.08540e+02 1.28664e+01 1.88150e-01
-1.08530e+02 1.28646e+01 1.88131e-01
-1.08520e+02 1.28627e+01 1.88112e-01
-1.08510e+02 1.28608e+01 1.88093e-01
-1.08500e+02 1.28589e+01 1.88074e-01
-1.08490e+02 1.28570e+01 1.88056e-01
-1.08480e+02 1.28552e+01 1.88038e-01
-1.08470e+02 1.28533e+01 1.88020e-01
-1.08460e+02 1.28514e+01 1.88002e-01
-1.08450e+02 1.28495e+01 1.87985e-01
-1.08440e+02 1.28476e+01 1.87968e-01
-1.08430e+02 1.28458e+01 1.87952e-01
-1.08420e+02 1.28439e+01 1.87935e-01
-1.08410e+02 1.28420e+01 1.87919e-01
-1.08400e+02 1.28401e+01 1.87903e-01
-1.08390e+02 1.28382e+01 1.87888e-01
-1.08380e+02 1.28364e+01 1.87873e-01
-1.08370e+02 1.28345e+01 1.87858e-01
-1.08360e+02 1.28326e+01 1.87843e-01
-1.08350e+02 1.28307e+01 1.87829e-01
-1.08340e+02 1.28288e+01 1.87815e-01
-1.08330e+02 1.28270e+01 1.87801e-01
-1.08320e+02 1.28251e+01 1.87788e-01
-1.08310e+02 1.28232e+01 1.87774e-01
-1.08300e+02 1.28213e+01 1.87762e-01
-1.08290e+02 1.28195e+01 1.87749e-01
-1.08280e+02 1.28176e+01 1.87737e-01
-1.08270e+02 1.28157e+01 1.87725e-01
-1.08260e+02 1.28138e+01 1.87713e-01
-1.08250e+02 1.28119e+01 1.87701e-01
-1.08240e+02 1.28101e+01 1.87690e-01
-1.08230e+02 1.28082e+01 1.87679e-01
-1.08220e+02 1.28063e+01 1.87669e-01
-1.08210e+02 1.28044e+01 1.87659e-01
-1.08200e+02 1.28026e+01 1.87649e-01
-1.08190e+02 1.28007e+01 1.87639e-01
-1.08180e+02 1.27988e+01 1.87629e-01
-1.08170e+02 1.27969e+01 1.87620e-01
-1.08160e+02 1.27951e+01 1.87611e-01
-1.08150e+02 1.27932e+01 1.87603e-01
-1.08140e+02 1.27913e+01 1.87595e-01
-1.08130e+02 1.27894e+01 1.87587e-01
-1.08120e+02 1.27876e+01 1.87579e-01
-1.08110e+02 1.27857e+01 1.87571e-01
-1.08100e+02 1.27838e+01 1.87564e-01
-1.08090e+02 1.27819e+01 1.87557e-01
-1.08080e+02 1.27801e+01 1.87551e-01
-1.08070e+02 1.27782e+01 1.87545e-01
-1.08060e+02 1.27763e+01 1.87539e-01
-1.08050e+02 1.27744e+01 1.87533e-01
-1.08040e+02 1.27725e+01 1.87528e-01
-1.08030e+02 1.27707e+01 1.87522e-01
-1.08020e+02 1.27688e+01 1.87518e-01
-1.08010e+02 1.27669e+01 1.87513e-01
-1.08000e+02 1.27650e+01 1.87509e-01
-1.07990e+02 1.27632e+01 1.87505e-01
-1.07980e+02 1.27613e+01 1.87501e-01
-1.07970e+02 1.27594e+01 1.87498e-01
-1.07960e+02 1.27575e+01 1.87495e-01
-1.07950e+02 1.27557e+01 1.87492e-01
-1.07940e+02 1.27538e+01 1.87489e-01
-1.07930e+02 1.27519e+01 1.87487e-01
-1.07920e+02 1.27500e+01 1.87485e-01
-1.07910e+02 1.27482e+01 1.87484e-01
-1.07900e+02 1.27463e+01 1.87482e-01
-1.07890e+02 1.27444e+01 1.87481e-01
-1.07880e+02 1.27425e+01 1.87480e-01
-1.07870e+02 1.27407e+01 1.87480e-01
-1.07860e+02 1.27388e+01 1.87480e-01
-1.07850e+02 1.27369e+01 1.87480e-01
-1.07840e+02 1.27351e+01 1.87480e-01
-1.07830e+02 1.27332e+01 1.87481e-01
-1.07820e+02 1.27313e+01 1.87482e-01
-1.07810e+02 1.27294e+01 1.87483e-01
-1.07800e+02 1.27276e+01 1.87484e-01
-1.07790e+02 1.27257e+01 1.87486e-01
-1.07780e+02 1.27238e+01 1.87488e-01
-1.07770e+02 1.27219e+01 1.87491e-01
-1.07760e+02 1.27201e+01 1.87493e-01
-1.07750e+02 1.27182e+01 1.87496e-01
-1.07740e+02 1.27163e+01 1.87500e-01
-1.07730e+02 1.27144e+01 1.87503e-01
-1.07720e+02 1.27126e+01 1.87507e-01
-1.07710e+02 1.27107e+01 1.87511e-01
-1.07700e+02 1.27088e+01 1.87515e-01
-1.07690e+02 1.27069e+01 1.87520e-01
-1.07680e+02 1.27051e+01 1.87525e-01
-1.07670e+02 1.27032e+01 1.87530e-01
-1.07660e+02 1.27013e+01 1.87536e-01
-1.07650e+02 1.26994e+01 1.87542e-01
-1.07640e+02 1.26975e+01 1.87548e-01
-1.07630e+02 1.26957e+01 1.87554e-01
-1.07620e+02 1.26938e+01 1.87561e-01
-1.07610e+02 1.26919e+01 1.87568e-01
-1.07600e+02 1.26900e+01 1.87575e-01
-1.07590e+02 1.26882e+01 1.87583e-01
-1.07580e+02 1.26863e+01 1.87591e-01
-1.07570e+02 1.26844e+01 1.87599e-01
-1.07560e+02 1.26825e+01 1.87607e-01
-1.07550e+02 1.26807e+01 1.87616e-01
-1.07540e+02 1.26788e+01 1.87625e-01
-1.07530e+02 1.26769e+01 1.87634e-01
-1.07520e+02 1.26750e+01 1.87644e-01
-1.07510e+02 1.26732e+01 1.87654e-01
-1.07500e+02 1.26713e+01 1.87664e-01
-1.07490e+02 1.26694e+01 1.87674e-01
-1.07480e+02 1.26675e+01 1.87685e-01
-1.07470e+02 1.26657e+01 1.87696e-01
-1.07460e+02 1.26638e+01 1.87707e-01
-1.07450e+02 1.26619e+01 1.87719e-01
-1.07440e+02 1.26600e+01 1.87731e-01
-1.07430e+02 1.26581e+01 1.87743e-01
-1.07420e+02 1.26563e+01 1.87755e-01
-1.07410e+02 1.26544e+01 1.87768e-01
-1.07400e+02 1.26525e+01 1.87781e-01
-1.07390e+02 1.26506e+01 1.87794e-01
-1.07380e+02 1.26488e+01 1.87808e-01
-1.07370e+02 1.26469e+01 1.87822e-01
-1.07360e+02 1.26450e+01 1.87836e-01
-1.07350e+02 1.26431e+01 1.87851e-01
-1.07340e+02 1.26412e+01 1.87865e-01
-1.07330e+02 1.26394e+01 1.87880e-01
-1.07320e+02 1.26375e+01 1.87896e-01
-1.07310e+02 1.26356e+01 1.87911e-01
-1.07300e+02 1.26337e+01 1.87927e-01
-1.07290e+02 1.26318e+01 1.87944e-01
-1.07280e+02 1.26300e+01 1.87960e-01
-1.07270e+02 1.26281e+01 1.87977e-01
-1.07260e+02 1.26262e+01 1.87994e-01
-1.07250e+02 1.26243e+01 1.88011e-01
-1.07240e+02 1.26224e+01 1.88029e-01
-1.07230e+02 1.26206e+01 1.88047e-01
-1.07220e+02 1.26187e+01 1.88065e-01
-1.07210e+02 1.26168e+01 1.88084e-01
-1.07200e+02 1.26149e+01 1.88102e-01
-1.07190e+02 1.26130e+01 1.88121e-01
-1.07180e+02 1.26112e+01 1.88141e-01
-1.07170e+02 1.26093e+01 1.88160e-01
-1.07160e+02 1.26074e+01 1.88180e-01
-1.07150e+02 1.26055e+01 1.88201e-01
-1.07140e+02 1.26036e+01 1.88221e-01
-1.07130e+02 1.26018e+01 1.88242e-01
-1.07120e+02 1.25999e+01 1.88263e-01
-1.07110e+02 1.25980e+01 1.88284e-01
-1.07100e+02 1.25961e+01 1.88306e-01
-1.07090e+02 1.25942e+01 1.88328e-01
-1.07080e+02 1.25923e+01 1.88350e-01
-1.07070e+02 1.25905e+01 1.88373e-01
-1.07060e+02 1.25886e+01 1.88396e-01
-1.07050e+02 1.25867e+01 1.88419e-01
-1.07040e+02 1.25848e+01 1.88442e-01
-1.07030e+02 1.25829e+01 1.88466e-01
-1.07020e+02 1.25810e+01 1.88490e-01
-1.07010e+02 1.25791e+01 1.88514e-01
-1.07000e+02 1.25773e+01 1.88539e-01
-1.06990e+02 1.25754e+01 1.88564e-01
-1.06980e+02 1.25735e+01 1.88589e-01
-1.06970e+02 1.25716e+01 1.88614e-01
-1.06960e+02 1.25697e+01 1.88640e-01
-1.06950e+02 1.25678e+01 1.88666e-01
-1.06940e+02 1.25659e+01 1.88692e-01
-1.06930e+02 1.25641e+01 1.88719e-01
-1.06920e+02 1.25622e+01 1.88746e-01
-1.06910e+02 1.25603e+01 1.88773e-01
-1.06900e+02 1.25584e+01 1.88800e-01
-1.06890e+02 1.25565e+01 1.88828e-01
-1.06880e+02 1.25546e+01 1.88856e-01
-1.06870e+02 1.25527e+01 1.88884e-01
-1.06860e+02 1.25508e+01 1.88913e-01
-1.06850e+02 1.25490e+01 1.88942e-01
-1.06840e+02 1.25471e+01 1.88971e-01
-1.06830e+02 1.25452e+01 1.89000e-01
-1.06820e+02 1.25433e+01 1.89030e-01
-1.06810e+02 1.25414e+01 1.89060e-01
-1.06800e+02 1.25395e+01 1.89090e-01
-1.06790e+02 1.25376e+01 1.89121e-01
-1.06780e+02 1.25357e+01 1.89152e-01
-1.06770e+02 1.25338e+01 1.89183e-01
-1.06760e+02 1.25319e+01 1.89214e-01
-1.06750e+02 1.25300e+01 1.89246e-01
-1.06740e+02 1.25282e+01 1.89278e-01
-1.06730e+02 1.25263e+01 1.89311e-01
-1.06720e+02 1.25244e+01 1.89343e-01
-1.06710e+02 1.25225e+01 1.89376e-01
-1.06700e+02 1.25206e+01 1.89409e-01
-1.06690e+02 1.25187e+01 1.89443e-01
-1.06680e+02 1.25168e+01 1.89477e-01
-1.06670e+02 1.25149e+01 1.89511e-01
-1.06660e+02 1.25130e+01 1.89545e-01
-1.06650e+02 1.25111e+01 1.89580e-01
-1.06640e+02 1.25092e+01 1.89615e-01
-1.06630e+02 1.25073e+01 1.89650e-01
-1.06620e+02 1.25054e+01 1.89685e-01
-1.06610e+02 1.25035e+01 1.89721e-01
-1.06600e+02 1.25016e+01 1.89757e-01
-1.06590e+02 1.24997e+01 1.89793e-01
-1.06580e+02 1.24978e+01 1.89830e-01
-1.06570e+02 1.24959e+01 1.89867e-01
-1.06560e+02 1.24940e+01 1.89904e-01
-1.06550e+02 1.24921e+01 1.89942e-01
-1.06540e+02 1.24902e+01 1.89980e-01
-1.06530e+02 1.24883e+01 1.90018e-01
-1.06520e+02 1.24864e+01 1.90056e-01
-1.06510e+02 1.24845e+01 1.90095e-01
-1.06500e+02 1.24826e+01 1.90134e-01
-1.06490e+02 1.24807e+01 1.90173e-01
-1.06480e+02 1.24788e+01 1.90212e-01
-1.06470e+02 1.24769e+01 1.90252e-01
-1.06460e+02 1.24750e+01 1.90292e-01
-1.06450e+02 1.24731e+01 1.90333e-01
-1.06440e+02 1.24712e+01 1.90373e-01
-1.06430e+02 1.24693e+01 1.90414e-01
-1.06420e+02 1.24674e+01 1.90456e-01
-1.06410e+02 1.24655e+01 1.90497e-01
-1.06400e+02 1.24636e+01 1.90539e-01
-1.06390e+02 1.24617e+01 1.90581e-01
-1.06380e+02 1.24598e+01 1.90624e-01
-1.06370e+02 1.24579e+01 1.90666e-01
-1.06360e+02 1.24560e+01 1.90709e-01
-1.06350e+02 1.24541e+01 1.90753e-01
-1.06340e+02 1.24522e+01 1.90796e-01
-1.06330e+02 1.24502e+01 1.90840e-01
-1.06320e+02 1.24483e+01 1.90884e-01
-1.06310e+02 1.24464e+01 1.90929e-01
-1.06300e+02 1.24445e+01 1.90973e-01
-1.06290e+02 1.24426e+01 1.91018e-01
-1.06280e+02 1.24407e+01 1.91064e-01
-1.06270e+02 1.24388e+01 1.91109e-01
-1.06260e+02 1.24369e+01 1.91155e-01
-1.06250e+02 1.24350e+01 1.91201e-01
-1.06240e+02 1.24331e+01 1.91248e-01
-1.06230e+02 1.24311e+01 1.91294e-01
-1.06220e+02 1.24292e+01 1.91341e-01
-1.06210e+02 1.24273e+01 1.91389e-01
-1.06200e+02 1.24254e+01 1.91436e-01
-1.06190e+02 1.24235e+01 1.91484e-01
-1.06180e+02 1.24216e+01 1.91532e-01
-1.06170e+02 1.24197e+01 1.91581e-01
-1.06160e+02 1.24177e+01 1.91630e-01
-1.06150e+02 1.24158e+01 1.91679e-01
-1.06140e+02 1.24139e+01 1.91728e-01
-1.06130e+02 1.24120e+01 1.91778e-01
-1.06120e+02 1.24101e+01 1.91827e-01
-1.06110e+02 1.24081e+01 1.91878e-01
-1.06100e+02 1.24062e+01 1.91928e-01
-1.06090e+02 1.24043e+01 1.91979e-01
-1.06080e+02 1.24024e+01 1.92030e-01
-1.06070e+02 1.24005e+01 1.92081e-01
-1.06060e+02 1.23985e+01 1.92133e-01
-1.06050e+02 1.23966e+01 1.92185e-01
-1.06040e+02 1.23947e+01 1.92237e-01
-1.06030e+02 1.23928e+01 1.92289e-01
-1.06020e+02 1.23909e+01 1.92342e-01
-1.06010e+02 1.23889e+01 1.92395e-01
-1.06000e+02 1.23870e+01 1.92449e-01
-1.05990e+02 1.23851e+01 1.92502e-01
-1.05980e+02 1.23832e+01 1.92556e-01
-1.05970e+02 1.23812e+01 1.92610e-01
-1.05960e+02 1.23793e+01 1.92665e-01
-1.05950e+02 1.23774e+01 1.92720e-01
-1.05940e+02 1.23755e+01 1.92775e-01
-1.05930e+02 1.23735e+01 1.92830e-01
-1.05920e+02 1.23716e+01 1.92886e-01
-1.05910e+02 1.23697e+01 1.92942e-01
-1.05900e+02 1.23677e+01 1.92998e-01
-1.05890e+02 1.23658e+01 1.93055e-01
-1.05880e+02 1.23639e+01 1.93111e-01
-1.05870e+02 1.23619e+01 1.93169e-01
-1.05860e+02 1.23600e+01 1.93226e-01
-1.05850e+02 1.23581e+01 1.93284e-01
-1.05840e+02 1.23561e+01 1.93342e-01
-1.05830e+02 1.23542e+01 1.93400e-01
-1.05820e+02 1.23523e+01 1.93458e-01
-1.05810e+02 1.23503e+01 1.93517e-01
-1.05800e+02 1.23484e+01 1.93576e-01
-1.05790e+02 1.23465e+01 1.93636e-01
-1.05780e+02 1.23445e+01 1.93695e-01
-1.05770e+02 1.23426e+01 1.93755e-01
-1.05760e+02 1.23407e+01 1.93816e-01
-1.05750e+02 1.23387e+01 1.93876e-01
-1.05740e+02 1.23368e+01 1.93937e-01
-1.05730e+02 1.23348e+01 1.93998e-01
-1.05720e+02 1.23329e+01 1.94060e-01
-1.05710e+02 1.23310e+01 1.94121e-01
-1.05700e+02 1.23290e+01 1.94183e-01
-1.05690e+02 1.23271e+01 1.94246e-01
-1.05680e+02 1.23251e+01 1.94308e-01
-1.05670e+02 1.23232e+01 1.94371e-01
-1.05660e+02 1.23213e+01 1.94434e-01
-1.05650e+02 1.23193e+01 1.94498e-01
-1.05640e+02 1.23174e+01 1.94561e-01
-1.05630e+02 1.23154e+01 1.94625e-01
-1.05620e+02 1.23135e+01 1.94690e-01
-1.05610e+02 1.23115e+01 1.94754e-01
-1.05600e+02 1.23096e+01 1.94819e-01
-1.05590e+02 1.23076e+01 1.94884e-01
-1.05580e+02 1.23057e+01 1.94950e-01
-1.05570e+02 1.23037e+01 1.95015e-01
-1.05560e+02 1.23018e+01 1.95081e-01
-1.05550e+02 1.22998e+01 1.95148e-01
-1.05540e+02 1.22979e+01 1.95214e-01
-1.05530e+02 1.22959e+01 1.95281e-01
-1.05520e+02 1.22940e+01 1.95348e-01
-1.05510e+02 1.22920e+01 1.95416e-01
-1.05500e+02 1.22901e+01 1.95484e-01
-1.05490e+02 1.22881e+01 1.95552e-01
-1.05480e+02 1.22861e+01 1.95620e-01
-1.05470e+02 1.22842e+01 1.95689e-01
-1.05460e+02 1.22822e+01 1.95758e-01
-1.05450e+02 1.22803e+01 1.95827e-01
-1.05440e+02 1.22783e+01 1.95896e-01
-1.05430e+02 1.22764e+01 1.95966e-01
-1.05420e+02 1.22744e+01 1.96036e-01
-1.05410e+02 1.22724e+01 1.96106e-01
-1.05400e+02 1.22705e+01 1.96177e-01
-1.05390e+02 1.22685e+01 1.96248e-01
-1.05380e+02 1.22666e+01 1.96319e-01
-1.05370e+02 1.22646e+01 1.96391e-01
-1.05360e+02 1.22626e+01 1.96463e-01
-1.05350e+02 1.22607e+01 1.96535e-01
-1.05340e+02 1.22587e+01 1.96607e-01
-1.05330e+02 1.22567e+01 1.96680e-01
-1.05320e+02 1.22548e+01 1.96753e-01
-1.05310e+02 1.22528e+01 1.96826e-01
-1.05300e+02 1.22508e+01 1.96899e-01
-1.05290e+02 1.22489e+01 1.96973e-01
-1.05280e+02 1.22469e+01 1.97047e-01
-1.05270e+02 1.22449e+01 1.97122e-01
-1.05260e+02 1.22429e+01 1.97196e-01
-1.05250e+02 1.22410e+01 1.97271e-01
-1.05240e+02 1.22390e+01 1.97346e-01
-1.05230e+02 1.22370e+01 1.97422e-01
-1.05220e+02 1.22350e+01 1.97498e-01
-1.05210e+02 1.22331e+01 1.97574e-01
-1.05200e+02 1.22311e+01 1.97650e-01
-1.05190e+02 1.22291e+01 1.97727e-01
-1.05180e+02 1.22271e+01 1.97804e-01
-1.05170e+02 1.22252e+01 1.97881e-01
-1.05160e+02 1.22232e+01 1.97959e-01
-1.05150e+02 1.22212e+01 1.98037e-01
-1.05140e+02 1.22192e+01 1.98115e-01
-1.05130e+02 1.22172e+01 1.98193e-01
-1.05120e+02 1.22153e+01 1.98272e-01
-1.05110e+02 1.22133e+01 1.98351e-01
-1.05100e+02 1.22113e+01 1.98430e-01
-1.05090e+02 1.22093e+01 1.98510e-01
-1.05080e+02 1.22073e+01 1.98590e-01
-1.05070e+02 1.22053e+01 1.98670e-01
-1.05060e+02 1.22033e+01 1.98750e-01
-1.05050e+02 1.22014e+01 1.98831e-01
-1.05040e+02 1.21994e+01 1.98912e-01
-1.05030e+02 1.21974e+01 1.98993e-01
-1.05020e+02 1.21954e+01 1.99075e-01
-1.05010e+02 1.21934e+01 1.99157e-01
-1.05000e+02 1.21914e+01 1.99239e-01
-1.04990e+02 1.21894e+01 1.99321e-01
-1.04980e+02 1.21874e+01 1.99404e-01
-1.04970e+02 1.21854e+01 1.99487e-01
-1.04960e+02 1.21834e+01 1.99570e-01
-1.04950e+02 1.21814e+01 1.99654e-01
-1.04940e+02 1.21794e+01 1.99738e-01
-1.04930e+02 1.21774e+01 1.99822e-01
-1.04920e+02 1.21754e+01 1.99906e-01
-1.04910e+02 1.21734e+01 1.99991e-01
-1.04900e+02 1.21714e+01 2.00076e-01
-1.04890e+02 1.21694e+01 2.00162e-01
-1.04880e+02 1.21674e+01 2.00247e-01
-1.04870e+02 1.21654e+01 2.00333e-01
-1.04860e+02 1.21634e+01 2.00419e-01
-1.04850e+02 1.21614e+01 2.00506e-01
-1.04840e+02 1.21594e+01 2.00592e-01
-1.04830e+02 1.21574e+01 2.00680e-01
-1.04820e+02 1.21554e+01 2.00767e-01
-1.04810e+02 1.21534e+01 2.00855e-01
-1.04800e+02 1.21514e+01 2.00942e-01
-1.04790e+02 1.21494e+01 2.01031e-01
-1.04780e+02 1.21474e+01 2.01119e-01
-1.04770e+02 1.21454e+01 2.01208e-01
-1.04760e+02 1.21433e+01 2.01297e-01
-1.04750e+02 1.21413e+01 2.01386e-01
-1.04740e+02 1.21393e+01 2.01476e-01
-1.04730e+02 1.21373e+01 2.01566e-01
-1.04720e+02 1.21353e+01 2.01656e-01
-1.04710e+02 1.21333e+01 2.01747e-01
-1.04700e+02 1.21313e+01 2.01837e-01
-1.04690e+02 1.21292e+01 2.01929e-01
-1.04680e+02 1.21272e+01 2.02020e-01
-1.04670e+02 1.21252e+01 2.02112e-01
-1.04660e+02 1.21232e+01 2.02204e-01
-1.04650e+02 1.21211e+01 2.02296e-01
-1.04640e+02 1.21191e+01 2.02388e-01
-1.04630e+02 1.21171e+01 2.02481e-01
-1.04620e+02 1.21151e+01 2.02574e-01
-1.04610e+02 1.21130e+01 2.02668e-01
-1.04600e+02 1.21110e+01 2.02761e-01
-1.04590e+02 1.21090e+01 2.02855e-01
-1.04580e+02 1.21070e+01 2.02949e-01
-1.04570e+02 1.21049e+01 2.03044e-01
-1.04560e+02 1.21029e+01 2.03139e-01
-1.04550e+02 1.21009e+01 2.03234e-01
-1.04540e+02 1.20988e+01 2.03329e-01
-1.04530e+02 1.20968e+01 2.03425e-01
-1.04520e+02 1.20948e+01 2.03521e-01
-1.04510e+02 1.20927e+01 2.03617e-01
-1.04500e+02 1.20907e+01 2.03714e-01
-1.04490e+02 1.20887e+01 2.03811e-01
-1.04480e+02 1.20866e+01 2.03908e-01
-1.04470e+02 1.20846e+01 2.04005e-01
-1.04460e+02 1.20825e+01 2.04103e-01
-1.04450e+02 1.20805e+01 2.04201e-01
-1.04440e+02 1.20785e+01 2.04299e-01
-1.04430e+02 1.20764e+01 2.04398e-01
-1.04420e+02 1.20744e+01 2.04497e-01
-1.04410e+02 1.20723e+01 2.04596e-01
-1.04400e+02 1.20703e+01 2.04695e-01
-1.04390e+02 1.20682e+01 2.04795e-01
-1.04380e+02 1.20662e+01 2.04894e-01
-1.04370e+02 1.20641e+01 2.04993e-01
-1.04360e+02 1.20621e+01 2.05092e-01
-1.04350e+02 1.20600e+01 2.05190e-01
-1.04340e+02 1.20580e+01 2.05289e-01
-1.04330e+02 1.20559e+01 2.05387e-01
-1.04320e+02 1.20539e+01 2.05485e-01
-1.04310e+02 1.20518e+01 2.05582e-01
-1.04300e+02 1.20498e+01 2.05680e-01
-1.04290e+02 1.20477e+01 2.05777e-01
-1.04280e+02 1.20456e+01 2.05874e-01
-1.04270e+02 1.20436e+01 2.05971e-01
-1.04260e+02 1.20415e+01 2.06067e-01
-1.04250e+02 1.20395e+01 2.06163e-01
-1.04240e+02 1.20374e+01 2.06259e-01
-1.04230e+02 1.20353e+01 2.06355e-01
-1.04220e+02 1.20333e+01 2.06451e-01
-1.04210e+02 1.20312e+01 2.06546e-01
-1.04200e+02 1.20291e+01 2.06641e-01
-1.04190e+02 1.20271e+01 2.06736e-01
-1.04180e+02 1.20250e+01 2.06831e-01
-1.04170e+02 1.20229e+01 2.06925e-01
-1.04160e+02 1.20209e+01 2.07020e-01
-1.04150e+02 1.20188e+01 2.07114e-01
-1.04140e+02 1.20167e+01 2.07207e-01
-1.04130e+02 1.20147e+01 2.07301e-01
-1.04120e+02 1.20126e+01 2.07394e-01
-1.04110e+02 1.20105e+01 2.07487e-01
-1.04100e+02 1.20084e+01 2.07580e-01
-1.04090e+02 1.20064e+01 2.07673e-01
-1.04080e+02 1.20043e+01 2.07765e-01
-1.04070e+02 1.20022e+01 2.07857e-01
-1.04060e+02 1.20001e+01 2.07949e-01
-1.04050e+02 1.19980e+01 2.08041e-01
-1.04040e+02 1.19960e+01 2.08132e-01
-1.04030e+02 1.19939e+01 2.08224e-01
-1.04020e+02 1.19918e+01 2.08315e-01
-1.04010e+02 1.19897e+01 2.08405e-01
-1.04000e+02 1.19876e+01 2.08496e-01
-1.03990e+02 1.19855e+01 2.08586e-01
-1.03980e+02 1.19835e+01 2.08676e-01
-1.03970e+02 1.19814e+01 2.08766e-01
-1.03960e+02 1.19793e+01 2.08856e-01
-1.03950e+02 1.19772e+01 2.08945e-01
-1.03940e+02 1.19751e+01 2.09035e-01
-1.03930e+02 1.19730e+01 2.09124e-01
-1.03920e+02 1.19709e+01 2.09212e-01
-1.03910e+02 1.19688e+01 2.09301e-01
-1.03900e+02 1.19667e+01 2.09389e-01
-1.03890e+02 1.19646e+01 2.09477e-01
-1.03880e+02 1.19625e+01 2.09565e-01
-1.03870e+02 1.19604e+01 2.09653e-01
-1.03860e+02 1.19584e+01 2.09740e-01
-1.03850e+02 1.19563e+01 2.09827e-01
-1.03840e+02 1.19542e+01 2.09914e-01
-1.03830e+02 1.19521e+01 2.10001e-01
-1.03820e+02 1.19500e+01 2.10087e-01
-1.03810e+02 1.19479e+01 2.10173e-01
-1.03800e+02 1.19458e+01 2.10259e-01
-1.03790e+02 1.19436e+01 2.10345e-01
-1.03780e+02 1.19415e+01 2.10431e-01
-1.03770e+02 1.19394e+01 2.10516e-01
-1.03760e+02 1.19373e+01 2.10601e-01
-1.03750e+02 1.19352e+01 2.10686e-01
-1.03740e+02 1.19331e+01 2.10771e-01
-1.03730e+02 1.19310e+01 2.10855e-01
-1.03720e+02 1.19289e+01 2.10939e-01
-1.03710e+02 1.19268e+01 2.11023e-01
-1.03700e+02 1.19247e+01 2.11107e-01
-1.03690e+02 1.19226e+01 2.11190e-01
-1.03680e+02 1.19205e+01 2.11274e-01
-1.03670e+02 1.19183e+01 2.11357e-01
-1.03660e+02 1.19162e+01 2.11440e-01
-1.03650e+02 1.19141e+01 2.11522e-01
-1.03640e+02 1.19120e+01 2.11604e-01
-1.03630e+02 1.19099e+01 2.11687e-01
-1.03620e+02 1.19078e+01 2.11769e-01
-1.03610e+02 1.19056e+01 2.11850e-01
-1.03600e+02 1.19035e+01 2.11932e-01
-1.03590e+02 1.19014e+01 2.12013e-01
-1.03580e+02 1.18993e+01 2.12094e-01
-1.03570e+02 1.18972e+01 2.12175e-01
-1.03560e+02 1.18950e+01 2.12255e-01
-1.03550e+02 1.18929e+01 2.12335e-01
-1.03540e+02 1.18908e+01 2.12415e-01
-1.03530e+02 1.18887e+01 2.12495e-01
-1.03520e+02 1.18866e+01 2.12575e-01
-1.03510e+02 1.18844e+01 2.12654e-01
-1.03500e+02 1.18823e+01 2.12733e-01
-1.03490e+02 1.18802e+01 2.12812e-01
-1.03480e+02 1.18780e+01 2.12891e-01
-1.03470e+02 1.18759e+01 2.12970e-01
-1.03460e+02 1.18738e+01 2.13048e-01
-1.03450e+02 1.18717e+01 2.13126e-01
-1.03440e+02 1.18695e+01 2.13204e-01
-1.03430e+02 1.18674e+01 2.13281e-01
-1.03420e+02 1.18653e+01 2.13358e-01
-1.03410e+02 1.18631e+01 2.13436e-01
-1.03400e+02 1.18610e+01 2.13512e-01
-1.03390e+02 1.18588e+01 2.13589e-01
-1.03380e+02 1.18567e+01 2.13666e-01
-1.03370e+02 1.18546e+01 2.13742e-01
-1.03360e+02 1.18524e+01 2.13818e-01
-1.03350e+02 1.18503e+01 2.13893e-01
-1.03340e+02 1.18482e+01 2.13969e-01
-1.03330e+02 1.18460e+01 2.14044e-01
-1.03320e+02 1.18439e+01 2.14119e-01
-1.03310e+02 1.18417e+01 2.14194e-01
-1.03300e+02 1.18396e+01 2.14269e-01
-1.03290e+02 1.18375e+01 2.14343e-01
-1.03280e+02 1.18353e+01 2.14417e-01
-1.03270e+02 1.18332e+01 2.14491e-01
-1.03260e+02 1.18310e+01 2.14565e-01
-1.03250e+02 1.18289e+01 2.14638e-01
-1.03240e+02 1.18267e+01 2.14711e-01
-1.03230e+02 1.18246e+01 2.14784e-01
-1.03220e+02 1.18224e+01 2.14857e-01
-1.03210e+02 1.18203e+01 2.14930e-01
-1.03200e+02 1.18181e+01 2.15002e-01
-1.03190e+02 1.18160e+01 2.15074e-01
-1.03180e+02 1.18138e+01 2.15146e-01
-1.03170e+02 1.18117e+01 2.15218e-01
-1.03160e+02 1.18095e+01 2.15289e-01
-1.03150e+02 1.18074e+01 2.15360e-01
-1.03140e+02 1.18052e+01 2.15431e-01
-1.03130e+02 1.18031e+01 2.15502e-01
-1.03120e+02 1.18009e+01 2.15572e-01
-1.03110e+02 1.17988e+01 2.15643e-01
-1.03100e+02 1.17966e+01 2.15713e-01
-1.03090e+02 1.17944e+01 2.15782e-01
-1.03080e+02 1.17923e+01 2.15852e-01
-1.03070e+02 1.17901e+01 2.15921e-01
-1.03060e+02 1.17880e+01 2.15990e-01
-1.03050e+02 1.17858e+01 2.16059e-01
-1.03040e+02 1.17836e+01 2.16128e-01
-1.03030e+02 1.17815e+01 2.16196e-01
-1.03020e+02 1.17793e+01 2.16265e-01
-1.03010e+02 1.17772e+01 2.16333e-01
-1.03000e+02 1.17750e+01 2.16400e-01
-1.02990e+02 1.17728e+01 2.16468e-01
-1.02980e+02 1.17707e+01 2.16535e-01
-1.02970e+02 1.17685e+01 2.16602e-01
-1.02960e+02 1.17663e+01 2.16669e-01
-1.02950e+02 1.17642e+01 2.16736e-01
-1.02940e+02 1.17620e+01 2.16802e-01
-1.02930e+02 1.17598e+01 2.16868e-01
-1.02920e+02 1.17577e+01 2.16934e-01
-1.02910e+02 1.17555e+01 2.17000e-01
-1.02900e+02 1.17533e+01 2.17065e-01
-1.02890e+02 1.17511e+01 2.17130e-01
-1.02880e+02 1.17490e+01 2.17195e-01
-1.02870e+02 1.17468e+01 2.17260e-01
-1.02860e+02 1.17446e+01 2.17325e-01
-1.02850e+02 1.17425e+01 2.17389e-01
-1.02840e+02 1.17403e+01 2.17453e-01
-1.02830e+02 1.17381e+01 2.17517e-01
-1.02820e+02 1.17359e+01 2.17581e-01
-1.02810e+02 1.17338e+01 2.17644e-01
-1.02800e+02 1.17316e+01 2.17707e-01
-1.02790e+02 1.17294e+01 2.17770e-01
-1.02780e+02 1.17272e+01 2.17833e-01
-1.02770e+02 1.17250e+01 2.17895e-01
-1.02760e+02 1.17229e+01 2.17958e-01
-1.02750e+02 1.17207e+01 2.18020e-01
-1.02740e+02 1.17185e+01 2.18082e-01
-1.02730e+02 1.17163e+01 2.18143e-01
-1.02720e+02 1.17141e+01 2.18204e-01
-1.02710e+02 1.17120e+01 2.18266e-01
-1.02700e+02 1.17098e+01 2.18327e-01
-1.02690e+02 1.17076e+01 2.18387e-01
-1.02680e+02 1.17054e+01 2.18448e-01
-1.02670e+02 1.17032e+01 2.18508e-01
-1.02660e+02 1.17010e+01 2.18568e-01
-1.02650e+02 1.16989e+01 2.18628e-01
-1.02640e+02 1.16967e+01 2.18687e-01
-1.02630e+02 1.16945e+01 2.18746e-01
-1.02620e+02 1.16923e+01 2.18805e-01
-1.02610e+02 1.16901e+01 2.18864e-01
-1.02600e+02 1.16879e+01 2.18923e-01
-1.02590e+02 1.16857e+01 2.18981e-01
-1.02580e+02 1.16835e+01 2.19040e-01
-1.02570e+02 1.16813e+01 2.19097e-01
-1.02560e+02 1.16792e+01 2.19155e-01
-1.02550e+02 1.16770e+01 2.19213e-01
-1.02540e+02 1.16748e+01 2.19270e-01
-1.02530e+02 1.16726e+01 2.19327e-01
-1.02520e+02 1.16704e+01 2.19384e-01
-1.02510e+02 1.16682e+01 2.19440e-01
-1.02500e+02 1.16660e+01 2.19497e-01
-1.02490e+02 1.16638e+01 2.19553e-01
-1.02480e+02 1.16616e+01 2.19609e-01
-1.02470e+02 1.16594e+01 2.19664e-01
-1.02460e+02 1.16572e+01 2.19720e-01
-1.02450e+02 1.16550e+01 2.19775e-01
-1.02440e+02 1.16528e+01 2.19830e-01
-1.02430e+02 1.16506e+01 2.19885e-01
-1.02420e+02 1.16484e+01 2.19939e-01
-1.02410e+02 1.16462e+01 2.19993e-01
-1.02400e+02 1.16440e+01 2.20047e-01
-1.02390e+02 1.16418e+01 2.20101e-01
-1.02380e+02 1.16396e+01 2.20155e-01
-1.02370e+02 1.16374e+01 2.20208e-01
-1.02360e+02 1.16352e+01 2.20261e-01
-1.02350e+02 1.16330e+01 2.20314e-01
-1.02340e+02 1.16308e+01 2.20367e-01
-1.02330e+02 1.16286e+01 2.20419e-01
-1.02320e+02 1.16264e+01 2.20472e-01
-1.02310e+02 1.16242e+01 2.20524e-01
-1.02300e+02 1.16220e+01 2.20575e-01
-1.02290e+02 1.16198e+01 2.20627e-01
-1.02280e+02 1.16176e+01 2.20678e-01
-1.02270e+02 1.16154e+01 2.20729e-01
-1.02260e+02 1.16132e+01 2.20780e-01
-1.02250e+02 1.16109e+01 2.20831e-01
-1.02240e+02 1.16087e+01 2.20881e-01
-1.02230e+02 1.16065e+01 2.20931e-01
-1.02220e+02 1.16043e+01 2.20981e-01
-1.02210e+02 1.16021e+01 2.21031e-01
-1.02200e+02 1.15999e+01 2.21080e-01
-1.02190e+02 1.15977e+01 2.21130e-01
-1.02180e+02 1.15955e+01 2.21179e-01
-1.02170e+02 1.15933e+01 2.21228e-01
-1.02160e+02 1.15911e+01 2.21276e-01
-1.02150e+02 1.15888e+01 2.21324e-01
-1.02140e+02 1.15866e+01 2.21373e-01
-1.02130e+02 1.15844e+01 2.21420e-01
-1.02120e+02 1.15822e+01 2.21468e-01
-1.02110e+02 1.15800e+01 2.21516e-01
-1.02100e+02 1.15778e+01 2.21563e-01
-1.02090e+02 1.15756e+01 2.21610e-01
-1.02080e+02 1.15733e+01 2.21657e-01
-1.02070e+02 1.15711e+01 2.21703e-01
-1.02060e+02 1.15689e+01 2.21749e-01
-1.02050e+02 1.15667e+01 2.21795e-01
-1.02040e+02 1.15645e+01 2.21841e-01
-1.02030e+02 1.15622e+01 2.21887e-01
-1.02020e+02 1.15600e+01 2.21932e-01
-1.02010e+02 1.15578e+01 2.21977e-01
-1.02000e+02 1.15556e+01 2.22022e-01
-1.01990e+02 1.15534e+01 2.22067e-01
-1.01980e+02 1.15511e+01 2.22111e-01
-1.01970e+02 1.15489e+01 2.22156e-01
-1.01960e+02 1.15467e+01 2.22200e-01
-1.01950e+02 1.15445e+01 2.22243e-01
-1.01940e+02 1.15423e+01 2.22287e-01
-1.01930e+02 1.15400e+01 2.22330e-01
-1.01920e+02 1.15378e+01 2.22373e-01
-1.01910e+02 1.15356e+01 2.22416e-01
-1.01900e+02 1.15334e+01 2.22459e-01
-1.01890e+02 1.15311e+01 2.22501e-01
-1.01880e+02 1.15289e+01 2.22544e-01
-1.01870e+02 1.15267e+01 2.22586e-01
-1.01860e+02 1.15245e+01 2.22627e-01
-1.01850e+02 1.15222e+01 2.22669e-01
-1.01840e+02 1.15200e+01 2.22710e-01
-1.01830e+02 1.15178e+01 2.22751e-01
-1.01820e+02 1.15156e+01 2.22792e-01
-1.01810e+02 1.15133e+01 2.22832e-01
-1.01800e+02 1.15111e+01 2.22873e-01
-1.01790e+02 1.15089e+01 2.22913e-01
-1.01780e+02 1.15066e+01 2.22953e-01
-1.01770e+02 1.15044e+01 2.22993e-01
-1.01760e+02 1.15022e+01 2.23032e-01
-1.01750e+02 1.14999e+01 2.23071e-01
-1.01740e+02 1.14977e+01 2.23110e-01
-1.01730e+02 1.14955e+01 2.23149e-01
-1.01720e+02 1.14933e+01 2.23187e-01
-1.01710e+02 1.14910e+01 2.23226e-01
-1.01700e+02 1.14888e+01 2.23264e-01
-1.01690e+02 1.14866e+01 2.23302e-01
-1.01680e+02 1.14843e+01 2.23339e-01
-1.01670e+02 1.14821e+01 2.23377e-01
-1.01660e+02 1.14799e+01 2.23414e-01
-1.01650e+02 1.14776e+01 2.23451e-01
-1.01640e+02 1.14754e+01 2.23488e-01
-1.01630e+02 1.14732e+01 2.23524e-01
-1.01620e+02 1.14709e+01 2.23560e-01
-1.01610e+02 1.14687e+01 2.23596e-01
-1.01600e+02 1.14664e+01 2.23632e-01
-1.01590e+02 1.14642e+01 2.23668e-01
-1.01580e+02 1.14620e+01 2.23703e-01
-1.01570e+02 1.14597e+01 2.23738e-01
-1.01560e+02 1.14575e+01 2.23773e-01
-1.01550e+02 1.14553e+01 2.23808e-01
-1.01540e+02 1.14530e+01 2.23842e-01
-1.01530e+02 1.14508e+01 2.23876e-01
-1.01520e+02 1.14485e+01 2.23910e-01
-1.01510e+02 1.14463e+01 2.23944e-01
-1.01500e+02 1.14441e+01 2.23977e-01
-1.01490e+02 1.14418e+01 2.24011e-01
-1.01480e+02 1.14396e+01 2.24044e-01
-1.01470e+02 1.14373e+01 2.24077e-01
-1.01460e+02 1.14351e+01 2.24109e-01
-1.01450e+02 1.14329e+01 2.24142e-01
-1.01440e+02 1.14306e+01 2.24174e-01
-1.01430e+02 1.14284e+01 2.24206e-01
-1.01420e+02 1.14261e+01 2.24237e-01
-1.01410e+02 1.14239e+01 2.24269e-01
-1.01400e+02 1.14217e+01 2.24300e-01
-1.01390e+02 1.14194e+01 2.24331e-01
-1.01380e+02 1.14172e+01 2.24362e-01
-1.01370e+02 1.14149e+01 2.24392e-01
-1.01360e+02 1.14127e+01 2.24423e-01
-1.01350e+02 1.14104e+01 2.24453e-01
-1.01340e+02 1.14082e+01 2.24483e-01
-1.01330e+02 1.14059e+01 2.24512e-01
-1.01320e+02 1.14037e+01 2.24542e-01
-1.01310e+02 1.14015e+01 2.24571e-01
-1.01300e+02 1.13992e+01 2.24600e-01
-1.01290e+02 1.13970e+01 2.24628e-01
-1.01280e+02 1.13947e+01 2.24657e-01
-1.01270e+02 1.13925e+01 2.24685e-01
-1.01260e+02 1.13902e+01 2.24713e-01
-1.01250e+02 1.13880e+01 2.24741e-01
-1.01240e+02 1.13857e+01 2.24769e-01
-1.01230e+02 1.13835e+01 2.24796e-01
-1.01220e+02 1.13812e+01 2.24823e-01
-1.01210e+02 1.13790e+01 2.24850e-01
-1.01200e+02 1.13767e+01 2.24877e-01
-1.01190e+02 1.13745e+01 2.24903e-01
-1.01180e+02 1.13722e+01 2.24929e-01
-1.01170e+02 1.13700e+01 2.24955e-01
-1.01160e+02 1.13677e+01 2.24981e-01
-1.01150e+02 1.13655e+01 2.25007e-01
-1.01140e+02 1.13632e+01 2.25032e-01
-1.01130e+02 1.13610e+01 2.25057e-01
-1.01120e+02 1.13587e+01 2.25082e-01
-1.01110e+02 1.13565e+01 2.25106e-01
-1.01100e+02 1.13542e+01 2.25131e-01
-1.01090e+02 1.13520e+01 2.25155e-01
-1.01080e+02 1.13497e+01 2.25179e-01
-1.01070e+02 1.13475e+01 2.25203e-01
-1.01060e+02 1.13452e+01 2.25226e-01
-1.01050e+02 1.13430e+01 2.25249e-01
-1.01040e+02 1.13407e+01 2.25272e-01
-1.01030e+02 1.13385e+01 2.25295e-01
-1.01020e+02 1.13362e+01 2.25318e-01
-1.01010e+02 1.13340e+01 2.25340e-01
-1.01000e+02 1.13317e+01 2.25362e-01
-1.00990e+02 1.13295e+01 2.25384e-01
-1.00980e+02 1.13272e+01 2.25406e-01
-1.00970e+02 1.13249e+01 2.25427e-01
-1.00960e+02 1.13227e+01 2.25448e-01
-1.00950e+02 1.13204e+01 2.25469e-01
-1.00940e+02 1.13182e+01 2.25490e-01
-1.00930e+02 1.13159e+01 2.25510e-01
-1.00920e+02 1.13137e+01 2.25531e-01
-1.00910e+02 1.13114e+01 2.25551e-01
-1.00900e+02 1.13092e+01 2.25570e-01
-1.00890e+02 1.13069e+01 2.25590e-01
-1.00880e+02 1.13046e+01 2.25609e-01
-1.00870e+02 1.13024e+01 2.25629e-01
-1.00860e+02 1.13001e+01 2.25647e-01
-1.00850e+02 1.12979e+01 2.25666e-01
-1.00840e+02 1.12956e+01 2.25685e-01
-1.00830e+02 1.12934e+01 2.25703e-01
-1.00820e+02 1.12911e+01 2.25721e-01
-1.00810e+02 1.12889e+01 2.25739e-01
-1.00800e+02 1.12866e+01 2.25756e-01
-1.00790e+02 1.12843e+01 2.25773e-01
-1.00780e+02 1.12821e+01 2.25790e-01
-1.00770e+02 1.12798e+01 2.25807e-01
-1.00760e+02 1.12776e+01 2.25824e-01
-1.00750e+02 1.12753e+01 2.25840e-01
-1.00740e+02 1.12730e+01 2.25857e-01
-1.00730e+02 1.12708e+01 2.25872e-01
-1.00720e+02 1.12685e+01 2.25888e-01
-1.00710e+02 1.12663e+01 2.25904e-01
-1.00700e+02 1.12640e+01 2.25919e-01
-1.00690e+02 1.12617e+01 2.25934e-01
-1.00680e+02 1.12595e+01 2.25949e-01
-1.00670e+02 1.12572e+01 2.25963e-01
-1.00660e+02 1.12550e+01 2.25978e-01
-1.00650e+02 1.12527e+01 2.25992e-01
-1.00640e+02 1.12505e+01 2.26006e-01
-1.00630e+02 1.12482e+01 2.26019e-01
-1.00620e+02 1.12459e+01 2.26033e-01
-1.00610e+02 1.12437e+01 2.26046e-01
-1.00600e+02 1.12414e+01 2.26059e-01
-1.00590e+02 1.12391e+01 2.26072e-01
-1.00580e+02 1.12369e+01 2.26084e-01
-1.00570e+02 1.12346e+01 2.26096e-01
-1.00560e+02 1.12324e+01 2.26109e-01
-1.00550e+02 1.12301e+01 2.26120e-01
-1.00540e+02 1.12278e+01 2.26132e-01
-1.00530e+02 1.12256e+01 2.26143e-01
-1.00520e+02 1.12233e+01 2.26154e-01
-1.00510e+02 1.12211e+01 2.26165e-01
-1.00500e+02 1.12188e+01 2.26176e-01
-1.00490e+02 1.12165e+01 2.26187e-01
-1.00480e+02 1.12143e+01 2.26197e-01
-1.00470e+02 1.12120e+01 2.26207e-01
-1.00460e+02 1.12098e+01 2.26217e-01
-1.00450e+02 1.12075e+01 2.26226e-01
-1.00440e+02 1.12052e+01 2.26235e-01
-1.00430e+02 1.12030e+01 2.26244e-01
-1.00420e+02 1.12007e+01 2.26253e-01
-1.00410e+02 1.11984e+01 2.26262e-01
-1.00400e+02 1.11962e+01 2.26270e-01
-1.00390e+02 1.11939e+01 2.26279e-01
-1.00380e+02 1.11916e+01 2.26287e-01
-1.00370e+02 1.11894e+01 2.26294e-01
-1.00360e+02 1.11871e+01 2.26302e-01
-1.00350e+02 1.11849e+01 2.26309e-01
-1.00340e+02 1.11826e+01 2.26316e-01
-1.00330e+02 1.11803e+01 2.26323e-01
-1.00320e+02 1.11781e+01 2.26329e-01
-1.00310e+02 1.11758e+01 2.26336e-01
-1.00300e+02 1.11735e+01 2.26342e-01
-1.00290e+02 1.11713e+01 2.26348e-01
-1.00280e+02 1.11690e+01 2.26353e-01
-1.00270e+02 1.11668e+01 2.26359e-01
-1.00260e+02 1.11645e+01 2.26364e-01
-1.00250e+02 1.11622e+01 2.26369e-01
-1.00240e+02 1.11600e+01 2.26374e-01
-1.00230e+02 1.11577e+01 2.26378e-01
-1.00220e+02 1.11554e+01 2.26383e-01
-1.00210e+02 1.11532e+01 2.26387e-01
-1.00200e+02 1.11509e+01 2.26391e-01
-1.00190e+02 1.11486e+01 2.26394e-01
-1.00180e+02 1.11464e+01 2.26398e-01
-1.00170e+02 1.11441e+01 2.26401e-01
-1.00160e+02 1.11419e+01 2.26404e-01
-1.00150e+02 1.11396e+01 2.26406e-01
-1.00140e+02 1.11373e+01 2.26409e-01
-1.00130e+02 1.11351e+01 2.26411e-01
-1.00120e+02 1.11328e+01 2.26413e-01
-1.00110e+02 1.11305e+01 2.26415e-01
-1.00100e+02 1.11283e+01 2.26416e-01
-1.00090e+02 1.11260e+01 2.26418e-01
-1.00080e+02 1.11237e+01 2.26419e-01
-1.00070e+02 1.11215e+01 2.26420e-01
-1.00060e+02 1.11192e+01 2.26420e-01
-1.00050e+02 1.11169e+01 2.26421e-01
-1.00040e+02 1.11147e+01 2.26421e-01
-1.00030e+02 1.11124e+01 2.26421e-01
-1.00020e+02 1.11102e+01 2.26421e-01
-1.00010e+02 1.11079e+01 2.26420e-01
-1.00000e+02 1.11056e+01 2.26420e-01
-9.99900e+01 1.11034e+01 2.26419e-01
-9.99800e+01 1.11011e+01 2.26417e-01
-9.99700e+01 1.10988e+01 2.26416e-01
-9.99600e+01 1.10966e+01 2.26414e-01
-9.99500e+01 1.10943e+01 2.26412e-01
-9.99400e+01 1.10920e+01 2.26410e-01
-9.99300e+01 1.10898e+01 2.26408e-01
-9.99200e+01 1.10875e+01 2.26406e-01
-9.99100e+01 1.10852e+01 2.26403e-01
-9.99000e+01 1.10830e+01 2.26400e-01
-9.98900e+01 1.10807e+01 2.26397e-01
-9.98800e+01 1.10785e+01 2.26393e-01
-9.98700e+01 1.10762e+01 2.26389e-01
-9.98600e+01 1.10739e+01 2.26385e-01
-9.98500e+01 1.10717e+01 2.26381e-01
-9.98400e+01 1.10694e+01 2.26377e-01
-9.98300e+01 1.10671e+01 2.26372e-01
-9.98200e+01 1.10649e+01 2.26368e-01
-9.98100e+01 1.10626e+01 2.26362e-01
-9.98000e+01 1.10603e+01 2.26357e-01
-9.97900e+01 1.10581e+01 2.26352e-01
-9.97800e+01 1.10558e+01 2.26346e-01
-9.97700e+01 1.10536e+01 2.26340e-01
-9.97600e+01 1.10513e+01 2.26334e-01
-9.97500e+01 1.10490e+01 2.26327e-01
-9.97400e+01 1.10468e+01 2.26321e-01
-9.97300e+01 1.10445e+01 2.26314e-01
-9.97200e+01 1.10422e+01 2.26307e-01
-9.97100e+01 1.10400e+01 2.26299e-01
-9.97000e+01 1.10377e+01 2.26292e-01
-9.96900e+01 1.10355e+01 2.26284e-01
-9.96800e+01 1.10332e+01 2.26276e-01
-9.96700e+01 1.10309e+01 2.26268e-01
-9.96600e+01 1.10287e+01 2.26259e-01
-9.96500e+01 1.10264e+01 2.26250e-01
-9.96400e+01 1.10241e+01 2.26242e-01
-9.96300e+01 1.10219e+01 2.26232e-01
-9.96200e+01 1.10196e+01 2.26223e-01
-9.96100e+01 1.10174e+01 2.26213e-01
-9.96000e+01 1.10151e+01 2.26204e-01
-9.95900e+01 1.10128e+01 2.26193e-01
-9.95800e+01 1.10106e+01 2.26183e-01
-9.95700e+01 1.10083e+01 2.26173e-01
-9.95600e+01 1.10060e+01 2.26162e-01
-9.95500e+01 1.10038e+01 2.26151e-01
-9.95400e+01 1.10015e+01 2.26140e-01
-9.95300e+01 1.09993e+01 2.26128e-01
-9.95200e+01 1.09970e+01 2.26116e-01
-9.95100e+01 1.09947e+01 2.26105e-01
-9.95000e+01 1.09925e+01 2.26092e-01
-9.94900e+01 1.09902e+01 2.26080e-01
-9.94800e+01 1.09880e+01 2.26067e-01
-9.94700e+01 1.09857e+01 2.26055e-01
-9.94600e+01 1.09834e+01 2.26042e-01
-9.94500e+01 1.09812e+01 2.26028e-01
-9.94400e+01 1.09789e+01 2.26015e-01
-9.94300e+01 1.09767e+01 2.26001e-01
-9.94200e+01 1.09744e+01 2.25987e-01
-9.94100e+01 1.09721e+01 2.25973e-01
-9.94000e+01 1.09699e+01 2.25959e-01
-9.93900e+01 1.09676e+01 2.25944e-01
-9.93800e+01 1.09654e+01 2.25929e-01
-9.93700e+01 1.09631e+01 2.25914e-01
-9.93600e+01 1.09608e+01 2.25899e-01
-9.93500e+01 1.09586e+01 2.25883e-01
-9.93400e+01 1.09563e+01 2.25867e-01
-9.93300e+01 1.09541e+01 2.25851e-01
-9.93200e+01 1.09518e+01 2.25835e-01
-9.93100e+01 1.09495e+01 2.25819e-01
-9.93000e+01 1.09473e+01 2.25802e-01
-9.92900e+01 1.09450e+01 2.25785e-01
-9.92800e+01 1.09428e+01 2.25768e-01
-9.92700e+01 1.09405e+01 2.25750e-01
-9.92600e+01 1.09383e+01 2.25733e-01
-9.92500e+01 1.09360e+01 2.25715e-01
-9.92400e+01 1.09337e+01 2.25697e-01
-9.92300e+01 1.09315e+01 2.25679e-01
-9.92200e+01 1.09292e+01 2.25660e-01
-9.92100e+01 1.09270e+01 2.25641e-01
-9.92000e+01 1.09247e+01 2.25622e-01
-9.91900e+01 1.09225e+01 2.25603e-01
-9.91800e+01 1.09202e+01 2.25584e-01
-9.91700e+01 1.09179e+01 2.25564e-01
-9.91600e+01 1.09157e+01 2.25544e-01
-9.91500e+01 1.09134e+01 2.25524e-01
-9.91400e+01 1.09112e+01 2.25504e-01
-9.91300e+01 1.09089e+01 2.25483e-01
-9.91200e+01 1.09067e+01 2.25462e-01
-9.91100e+01 1.09044e+01 2.25441e-01
-9.91000e+01 1.09022e+01 2.25420e-01
-9.90900e+01 1.08999e+01 2.25398e-01
-9.90800e+01 1.08977e+01 2.25377e-01
-9.90700e+01 1.08954e+01 2.25355e-01
-9.90600e+01 1.08931e+01 2.25333e-01
-9.90500e+01 1.08909e+01 2.25310e-01
-9.90400e+01 1.08886e+01 2.25288e-01
-9.90300e+01 1.08864e+01 2.25265e-01
-9.90200e+01 1.08841e+01 2.25242e-01
-9.90100e+01 1.08819e+01 2.25218e-01
-9.90000e+01 1.08796e+01 2.25195e-01
-9.89900e+01 1.08774e+01 2.25171e-01
-9.89800e+01 1.08751e+01 2.25147e-01
-9.89700e+01 1.08729e+01 2.25123e-01
-9.89600e+01 1.08706e+01 2.25098e-01
-9.89500e+01 1.08684e+01 2.25074e-01
-9.89400e+01 1.08661e+01 2.25049e-01
-9.89300e+01 1.08639e+01 2.25024e-01
-9.89200e+01 1.08616e+01 2.24998e-01
-9.89100e+01 1.08594e+01 2.24973e-01
-9.89000e+01 1.08571e+01 2.24947e-01
-9.88900e+01 1.08549e+01 2.24921e-01
-9.88800e+01 1.08526e+01 2.24894e-01
-9.88700e+01 1.08504e+01 2.24868e-01
-9.88600e+01 1.08481e+01 2.24841e-01
-9.88500e+01 1.08459e+01 2.24814e-01
-9.88400e+01 1.08436e+01 2.24787e-01
-9.88300e+01 1.08414e+01 2.24760e-01
-9.88200e+01 1.08391e+01 2.24732e-01
-9.88100e+01 1.08369e+01 2.24704e-01
-9.88000e+01 1.08346e+01 2.24676e-01
-9.87900e+01 1.08324e+01 2.24648e-01
-9.87800e+01 1.08301e+01 2.24619e-01
-9.87700e+01 1.08279e+01 2.24590e-01
-9.87600e+01 1.08257e+01 2.24561e-01
-9.87500e+01 1.08234e+01 2.24532e-01
-9.87400e+01 1.08212e+01 2.24503e-01
-9.87300e+01 1.08189e+01 2.24473e-01
-9.87200e+01 1.08167e+01 2.24443e-01
-9.87100e+01 1.08144e+01 2.24413e-01
-9.87000e+01 1.08122e+01 2.24382e-01
-9.86900e+01 1.08099e+01 2.24352e-01
-9.86800e+01 1.08077e+01 2.24321e-01
-9.86700e+01 1.08055e+01 2.24290e-01
-9.86600e+01 1.08032e+01 2.24258e-01
-9.86500e+01 1.08010e+01 2.24227e-01
-9.86400e+01 1.07987e+01 2.24195e-01
-9.86300e+01 1.07965e+01 2.24163e-01
-9.86200e+01 1.07942e+01 2.24131e-01
-9.86100e+01 1.07920e+01 2.24099e-01
-9.86000e+01 1.07898e+01 2.24066e-01
-9.85900e+01 1.07875e+01 2.24033e-01
-9.85800e+01 1.07853e+01 2.24000e-01
-9.85700e+01 1.07830e+01 2.23966e-01
-9.85600e+01 1.07808e+01 2.23933e-01
-9.85500e+01 1.07786e+01 2.23899e-01
-9.85400e+01 1.07763e+01 2.23865e-01
-9.85300e+01 1.07741e+01 2.23831e-01
-9.85200e+01 1.07718e+01 2.23796e-01
-9.85100e+01 1.07696e+01 2.23762e-01
-9.85000e+01 1.07674e+01 2.23727e-01
-9.84900e+01 1.07651e+01 2.23691e-01
-9.84800e+01 1.07629e+01 2.23656e-01
-9.84700e+01 1.07607e+01 2.23620e-01
-9.84600e+01 1.07584e+01 2.23584e-01
-9.84500e+01 1.07562e+01 2.23548e-01
-9.84400e+01 1.07540e+01 2.23512e-01
-9.84300e+01 1.07517e+01 2.23475e-01
-9.84200e+01 1.07495e+01 2.23439e-01
-9.84100e+01 1.07473e+01 2.23402e-01
-9.84000e+01 1.07450e+01 2.23364e-01
-9.83900e+01 1.07428e+01 2.23327e-01
-9.83800e+01 1.07406e+01 2.23289e-01
-9.83700e+01 1.07383e+01 2.23251e-01
-9.83600e+01 1.07361e+01 2.23213e-01
-9.83500e+01 1.07339e+01 2.23175e-01
-9.83400e+01 1.07316e+01 2.23136e-01
-9.83300e+01 1.07294e+01 2.23097e-01
-9.83200e+01 1.07272e+01 2.23058e-01
-9.83100e+01 1.07249e+01 2.23019e-01
-9.83000e+01 1.07227e+01 2.22980e-01
-9.82900e+01 1.07205e+01 2.22940e-01
-9.82800e+01 1.07182e+01 2.22900e-01
-9.82700e+01 1.07160e+01 2.22860e-01
-9.82600e+01 1.07138e+01 2.22819e-01
-9.82500e+01 1.07116e+01 2.22779e-01
-9.82400e+01 1.07093e+01 2.22738e-01
-9.82300e+01 1.07071e+01 2.22696e-01
-9.82200e+01 1.07049e+01 2.22655e-01
-9.82100e+01 1.07026e+01 2.22614e-01
-9.82000e+01 1.07004e+01 2.22572e-01
-9.81900e+01 1.06982e+01 2.22530e-01
-9.81800e+01 1.06960e+01 2.22487e-01
-9.81700e+01 1.06937e+01 2.22445e-01
-9.81600e+01 1.06915e+01 2.22402e-01
-9.81500e+01 1.06893e+01 2.22359e-01
-9.81400e+01 1.06871e+01 2.22316e-01
-9.81300e+01 1.06849e+01 2.22273e-01
-9.81200e+01 1.06826e+01 2.22229e-01
-9.81100e+01 1.06804e+01 2.22185e-01
-9.81000e+01 1.06782e+01 2.22141e-01
-9.80900e+01 1.06760e+01 2.22097e-01
-9.80800e+01 1.06737e+01 2.22052e-01
-9.80700e+01 1.06715e+01 2.22008e-01
-9.80600e+01 1.06693e+01 2.21963e-01
-9.80500e+01 1.06671e+01 2.21917e-01
-9.80400e+01 1.06649e+01 2.21872e-01
-9.80300e+01 1.06626e+01 2.21826e-01
-9.80200e+01 1.06604e+01 2.21780e-01
-9.80100e+01 1.06582e+01 2.21734e-01
-9.80000e+01 1.06560e+01 2.21688e-01
-9.79900e+01 1.06538e+01 2.21641e-01
-9.79800e+01 1.06516e+01 2.21594e-01
-9.79700e+01 1.06493e+01 2.21547e-01
-9.79600e+01 1.06471e+01 2.21500e-01
-9.79500e+01 1.06449e+01 2.21453e-01
-9.79400e+01 1.06427e+01 2.21405e-01
-9.79300e+01 1.06405e+01 2.21357e-01
-9.79200e+01 1.06383e+01 2.21309e-01
-9.79100e+01 1.06361e+01 2.21260e-01
-9.79000e+01 1.06339e+01 2.21212e-01
-9.78900e+01 1.06316e+01 2.21163e-01
-9.78800e+01 1.06294e+01 2.21114e-01
-9.78700e+01 1.06272e+01 2.21064e-01
-9.78600e+01 1.06250e+01 2.21015e-01
-9.78500e+01 1.06228e+01 2.20965e-01
-9.78400e+01 1.06206e+01 2.20915e-01
-9.78300e+01 1.06184e+01 2.20865e-01
-9.78200e+01 1.06162e+01 2.20814e-01
-9.78100e+01 1.06140e+01 2.20763e-01
-9.78000e+01 1.06118e+01 2.20713e-01
-9.77900e+01 1.06095e+01 2.20661e-01
-9.77800e+01 1.06073e+01 2.20610e-01
-9.77700e+01 1.06051e+01 2.20558e-01
-9.77600e+01 1.06029e+01 2.20507e-01
-9.77500e+01 1.06007e+01 2.20454e-01
-9.77400e+01 1.05985e+01 2.20402e-01
-9.77300e+01 1.05963e+01 2.20350e-01
-9.77200e+01 1.05941e+01 2.20297e-01
-9.77100e+01 1.05919e+01 2.20244e-01
-9.77000e+01 1.05897e+01 2.20191e-01
-9.76900e+01 1.05875e+01 2.20137e-01
-9.76800e+01 1.05853e+01 2.20084e-01
-9.76700e+01 1.05831e+01 2.20030e-01
-9.76600e+01 1.05809e+01 2.19976e-01
-9.76500e+01 1.05787e+01 2.19921e-01
-9.76400e+01 1.05765e+01 2.19867e-01
-9.76300e+01 1.05743e+01 2.19812e-01
-9.76200e+01 1.05721e+01 2.19757e-01
-9.76100e+01 1.05699e+01 2.19701e-01
-9.76000e+01 1.05677e+01 2.19646e-01
-9.75900e+01 1.05655e+01 2.19590e-01
-9.75800e+01 1.05633e+01 2.19534e-01
-9.75700e+01 1.05611e+01 2.19478e-01
-9.75600e+01 1.05589e+01 2.19422e-01
-9.75500e+01 1.05567e+01 2.19365e-01
-9.75400e+01 1.05545e+01 2.19308e-01
-9.75300e+01 1.05524e+01 2.19251e-01
-9.75200e+01 1.05502e+01 2.19194e-01
-9.75100e+01 1.05480e+01 2.19136e-01
-9.75000e+01 1.05458e+01 2.19078e-01
-9.74900e+01 1.05436e+01 2.19020e-01
-9.74800e+01 1.05414e+01 2.18962e-01
-9.74700e+01 1.05392e+01 2.18904e-01
-9.74600e+01 1.05370e+01 2.18845e-01
-9.74500e+01 1.05348e+01 2.18786e-01
-9.74400e+01 1.05326e+01 2.18727e-01
-9.74300e+01 1.05305e+01 2.18668e-01
-9.74200e+01 1.05283e+01 2.18608e-01
-9.74100e+01 1.05261e+01 2.18548e-01
-9.74000e+01 1.05239e+01 2.18488e-01
-9.73900e+01 1.05217e+01 2.18428e-01
-9.73800e+01 1.05195e+01 2.18367e-01
-9.73700e+01 1.05174e+01 2.18307e-01
-9.73600e+01 1.05152e+01 2.18246e-01
-9.73500e+01 1.05130e+01 2.18184e-01
-9.73400e+01 1.05108e+01 2.18123e-01
-9.73300e+01 1.05086e+01 2.18061e-01
-9.73200e+01 1.05064e+01 2.17999e-01
-9.73100e+01 1.05043e+01 2.17937e-01
-9.73000e+01 1.05021e+01 2.17875e-01
-9.72900e+01 1.04999e+01 2.17812e-01
-9.72800e+01 1.04977e+01 2.17750e-01
-9.72700e+01 1.04956e+01 2.17687e-01
-9.72600e+01 1.04934e+01 2.17623e-01
-9.72500e+01 1.04912e+01 2.17560e-01
-9.72400e+01 1.04890e+01 2.17496e-01
-9.72300e+01 1.04868e+01 2.17432e-01
-9.72200e+01 1.04847e+01 2.17368e-01
-9.72100e+01 1.04825e+01 2.17304e-01
-9.72000e+01 1.04803e+01 2.17239e-01
-9.71900e+01 1.04782e+01 2.17174e-01
-9.71800e+01 1.04760e+01 2.17110e-01
-9.71700e+01 1.04738e+01 2.17045e-01
-9.71600e+01 1.04716e+01 2.16981e-01
-9.71500e+01 1.04695e+01 2.16917e-01
-9.71400e+01 1.04673e+01 2.16853e-01
-9.71300e+01 1.04651e+01 2.16789e-01
-9.71200e+01 1.04630e+01 2.16725e-01
-9.71100e+01 1.04608e+01 2.16661e-01
-9.71000e+01 1.04586e+01 2.16597e-01
-9.70900e+01 1.04565e+01 2.16534e-01
-9.70800e+01 1.04543e+01 2.16470e-01
-9.70700e+01 1.04521e+01 2.16407e-01
-9.70600e+01 1.04500e+01 2.16344e-01
-9.70500e+01 1.04478e+01 2.16281e-01
-9.70400e+01 1.04457e+01 2.16218e-01
-9.70300e+01 1.04435e+01 2.16155e-01
-9.70200e+01 1.04413e+01 2.16093e-01
-9.70100e+01 1.04392e+01 2.16030e-01
-9.70000e+01 1.04370e+01 2.15967e-01
-9.69900e+01 1.04348e+01 2.15905e-01
-9.69800e+01 1.04327e+01 2.15843e-01
-9.69700e+01 1.04305e+01 2.15781e-01
-9.69600e+01 1.04284e+01 2.15719e-01
-9.69500e+01 1.04262e+01 2.15657e-01
-9.69400e+01 1.04241e+01 2.15595e-01
-9.69300e+01 1.04219e+01 2.15533e-01
-9.69200e+01 1.04198e+01 2.15472e-01
-9.69100e+01 1.04176e+01 2.15410e-01
-9.69000e+01 1.04154e+01 2.15349e-01
-9.68900e+01 1.04133e+01 2.15288e-01
-9.68800e+01 1.04111e+01 2.15227e-01
-9.68700e+01 1.04090e+01 2.15166e-01
-9.68600e+01 1.04068e+01 2.15105e-01
-9.68500e+01 1.04047e+01 2.15044e-01
-9.68400e+01 1.04025e+01 2.14984e-01
-9.68300e+01 1.04004e+01 2.14923e-01
-9.68200e+01 1.03982e+01 2.14863e-01
-9.68100e+01 1.03961e+01 2.14803e-01
-9.68000e+01 1.03939e+01 2.14742e-01
-9.67900e+01 1.03918e+01 2.14682e-01
-9.67800e+01 1.03896e+01 2.14622e-01
-9.67700e+01 1.03875e+01 2.14563e-01
-9.67600e+01 1.03854e+01 2.14503e-01
-9.67500e+01 1.03832e+01 2.14443e-01
-9.67400e+01 1.03811e+01 2.14384e-01
-9.67300e+01 1.03789e+01 2.14325e-01
-9.67200e+01 1.03768e+01 2.14265e-01
-9.67100e+01 1.03746e+01 2.14206e-01
-9.67000e+01 1.03725e+01 2.14147e-01
-9.66900e+01 1.03704e+01 2.14088e-01
-9.66800e+01 1.03682e+01 2.14030e-01
-9.66700e+01 1.03661e+01 2.13971e-01
-9.66600e+01 1.03639e+01 2.13913e-01
-9.66500e+01 1.03618e+01 2.13854e-01
-9.66400e+01 1.03597e+01 2.13796e-01
-9.66300e+01 1.03575e+01 2.13738e-01
-9.66200e+01 1.03554e+01 2.13680e-01
-9.66100e+01 1.03532e+01 2.13622e-01
-9.66000e+01 1.03511e+01 2.13564e-01
-9.65900e+01 1.03490e+01 2.13506e-01
-9.65800e+01 1.03468e+01 2.13449e-01
-9.65700e+01 1.03447e+01 2.13391e-01
-9.65600e+01 1.03426e+01 2.13334e-01
-9.65500e+01 1.03404e+01 2.13277e-01
-9.65400e+01 1.03383e+01 2.13219e-01
-9.65300e+01 1.03362e+01 2.13162e-01
-9.65200e+01 1.03340e+01 2.13106e-01
-9.65100e+01 1.03319e+01 2.13049e-01
-9.65000e+01 1.03298e+01 2.12992e-01
-9.64900e+01 1.03277e+01 2.12936e-01
-9.64800e+01 1.03255e+01 2.12879e-01
-9.64700e+01 1.03234e+01 2.12823e-01
-9.64600e+01 1.03213e+01 2.12767e-01
-9.64500e+01 1.03191e+01 2.12711e-01
-9.64400e+01 1.03170e+01 2.12655e-01
-9.64300e+01 1.03149e+01 2.12599e-01
-9.64200e+01 1.03128e+01 2.12543e-01
-9.64100e+01 1.03106e+01 2.12487e-01
-9.64000e+01 1.03085e+01 2.12432e-01
-9.63900e+01 1.03064e+01 2.12376e-01
-9.63800e+01 1.03043e+01 2.12321e-01
-9.63700e+01 1.03021e+01 2.12266e-01
-9.63600e+01 1.03000e+01 2.12211e-01
-9.63500e+01 1.02979e+01 2.12156e-01
-9.63400e+01 1.02958e+01 2.12101e-01
-9.63300e+01 1.02937e+01 2.12047e-01
-9.63200e+01 1.02915e+01 2.11992e-01
-9.63100e+01 1.02894e+01 2.11938e-01
-9.63000e+01 1.02873e+01 2.11883e-01
-9.62900e+01 1.02852e+01 2.11829e-01
-9.62800e+01 1.02831e+01 2.11775e-01
-9.62700e+01 1.02809e+01 2.11721e-01
-9.62600e+01 1.02788e+01 2.11667e-01
-9.62500e+01 1.02767e+01 2.11613e-01
-9.62400e+01 1.02746e+01 2.11560e-01
-9.62300e+01 1.02725e+01 2.11506e-01
-9.62200e+01 1.02704e+01 2.11453e-01
-9.62100e+01 1.02682e+01 2.11400e-01
-9.62000e+01 1.02661e+01 2.11346e-01
-9.61900e+01 1.02640e+01 2.11293e-01
-9.61800e+01 1.02619e+01 2.11240e-01
-9.61700e+01 1.02598e+01 2.11188e-01
-9.61600e+01 1.02577e+01 2.11135e-01
-9.61500e+01 1.02556e+01 2.11082e-01
-9.61400e+01 1.02535e+01 2.11030e-01
-9.61300e+01 1.02514e+01 2.10977e-01
-9.61200e+01 1.02492e+01 2.10925e-01
-9.61100e+01 1.02471e+01 2.10873e-01
-9.61000e+01 1.02450e+01 2.10821e-01
-9.60900e+01 1.02429e+01 2.10769e-01
-9.60800e+01 1.02408e+01 2.10717e-01
-9.60700e+01 1.02387e+01 2.10666e-01
-9.60600e+01 1.02366e+01 2.10614e-01
-9.60500e+01 1.02345e+01 2.10563e-01
-9.60400e+01 1.02324e+01 2.10511e-01
-9.60300e+01 1.02303e+01 2.10460e-01
-9.60200e+01 1.02282e+01 2.10409e-01
-9.60100e+01 1.02261e+01 2.10358e-01
-9.60000e+01 1.02240e+01 2.10307e-01
-9.59900e+01 1.02219e+01 2.10257e-01
-9.59800e+01 1.02198e+01 2.10206e-01
-9.59700e+01 1.02177e+01 2.10155e-01
-9.59600e+01 1.02156e+01 2.10105e-01
-9.59500e+01 1.02135e+01 2.10055e-01
-9.59400e+01 1.02114e+01 2.10005e-01
-9.59300e+01 1.02093e+01 2.09955e-01
-9.59200e+01 1.02072e+01 2.09905e-01
-9.59100e+01 1.02051e+01 2.09855e-01
-9.59000e+01 1.02030e+01 2.09805e-01
-9.58900e+01 1.02009e+01 2.09756e-01
-9.58800e+01 1.01988e+01 2.09706e-01
-9.58700e+01 1.01967e+01 2.09657e-01
-9.58600e+01 1.01946e+01 2.09608e-01
-9.58500e+01 1.01925e+01 2.09559e-01
-9.58400e+01 1.01904e+01 2.09510e-01
-9.58300e+01 1.01883e+01 2.09461e-01
-9.58200e+01 1.01862e+01 2.09412e-01
-9.58100e+01 1.01841e+01 2.09363e-01
-9.58000e+01 1.01820e+01 2.09315e-01
-9.57900e+01 1.01799e+01 2.09266e-01
-9.57800e+01 1.01778e+01 2.09218e-01
-9.57700e+01 1.01757e+01 2.09170e-01
-9.57600e+01 1.01736e+01 2.09122e-01
-9.57500e+01 1.01715e+01 2.09074e-01
-9.57400e+01 1.01695e+01 2.09026e-01
-9.57300e+01 1.01674e+01 2.08978e-01
-9.57200e+01 1.01653e+01 2.08931e-01
-9.57100e+01 1.01632e+01 2.08883e-01
-9.57000e+01 1.01611e+01 2.08836e-01
-9.56900e+01 1.01590e+01 2.08789e-01
-9.56800e+01 1.01569e+01 2.08742e-01
-9.56700e+01 1.01548e+01 2.08695e-01
-9.56600e+01 1.01527e+01 2.08648e-01
-9.56500e+01 1.01507e+01 2.08601e-01
-9.56400e+01 1.01486e+01 2.08554e-01
-9.56300e+01 1.01465e+01 2.08508e-01
-9.56200e+01 1.01444e+01 2.08461e-01
-9.56100e+01 1.01423e+01 2.08415e-01
-9.56000e+01 1.01402e+01 2.08369e-01
-9.55900e+01 1.01382e+01 2.08323e-01
-9.55800e+01 1.01361e+01 2.08277e-01
-9.55700e+01 1.01340e+01 2.08231e-01
-9.55600e+01 1.01319e+01 2.08185e-01
-9.55500e+01 1.01298e+01 2.08140e-01
-9.55400e+01 1.01277e+01 2.08094e-01
-9.55300e+01 1.01257e+01 2.08049e-01
-9.55200e+01 1.01236e+01 2.08003e-01
-9.55100e+01 1.01215e+01 2.07958e-01
-9.55000e+01 1.01194e+01 2.07913e-01
-9.54900e+01 1.01173e+01 2.07868e-01
-9.54800e+01 1.01153e+01 2.07824e-01
-9.54700e+01 1.01132e+01 2.07779e-01
-9.54600e+01 1.01111e+01 2.07734e-01
-9.54500e+01 1.01090e+01 2.07690e-01
-9.54400e+01 1.01070e+01 2.07645e-01
-9.54300e+01 1.01049e+01 2.07601e-01
-9.54200e+01 1.01028e+01 2.07557e-01
-9.54100e+01 1.01007e+01 2.07513e-01
-9.54000e+01 1.00987e+01 2.07469e-01
-9.53900e+01 1.00966e+01 2.07426e-01
-9.53800e+01 1.00945e+01 2.07382e-01
-9.53700e+01 1.00924e+01 2.07338e-01
-9.53600e+01 1.00904e+01 2.07295e-01
-9.53500e+01 1.00883e+01 2.07252e-01
-9.53400e+01 1.00862e+01 2.07209e-01
-9.53300e+01 1.00841e+01 2.07165e-01
-9.53200e+01 1.00821e+01 2.07123e-01
-9.53100e+01 1.00800e+01 2.07080e-01
-9.53000e+01 1.00779e+01 2.07037e-01
-9.52900e+01 1.00759e+01 2.06994e-01
-9.52800e+01 1.00738e+01 2.06952e-01
-9.52700e+01 1.00717e+01 2.06910e-01
-9.52600e+01 1.00697e+01 2.06867e-01
-9.52500e+01 1.00676e+01 2.06825e-01
-9.52400e+01 1.00655e+01 2.06783e-01
-9.52300e+01 1.00634e+01 2.06741e-01
-9.52200e+01 1.00614e+01 2.06700e-01
-9.52100e+01 1.00593e+01 2.06658e-01
-9.52000e+01 1.00572e+01 2.06616e-01
-9.51900e+01 1.00552e+01 2.06575e-01
-9.51800e+01 1.00531e+01 2.06534e-01
-9.51700e+01 1.00511e+01 2.06492e-01
-9.51600e+01 1.00490e+01 2.06451e-01
-9.51500e+01 1.00469e+01 2.06410e-01
-9.51400e+01 1.00449e+01 2.06369e-01
-9.51300e+01 1.00428e+01 2.06329e-01
-9.51200e+01 1.00407e+01 2.06288e-01
-9.51100e+01 1.00387e+01 2.06248e-01
-9.51000e+01 1.00366e+01 2.06207e-01
-9.50900e+01 1.00345e+01 2.06167e-01
-9.50800e+01 1.00325e+01 2.06127e-01
-9.50700e+01 1.00304e+01 2.06087e-01
-9.50600e+01 1.00284e+01 2.06047e-01
-9.50500e+01 1.00263e+01 2.06007e-01
-9.50400e+01 1.00242e+01 2.05967e-01
-9.50300e+01 1.00222e+01 2.05928e-01
-9.50200e+01 1.00201e+01 2.05888e-01
-9.50100e+01 1.00181e+01 2.05849e-01
-9.50000e+01 1.00160e+01 2.05810e-01
-9.49900e+01 1.00139e+01 2.05771e-01
-9.49800e+01 1.00119e+01 2.05732e-01
-9.49700e+01 1.00098e+01 2.05693e-01
-9.49600e+01 1.00078e+01 2.05654e-01
-9.49500e+01 1.00057e+01 2.05615e-01
-9.49400e+01 1.00037e+01 2.05577e-01
-9.49300e+01 1.00016e+01 2.05539e-01
-9.49200e+01 9.99955e+00 2.05500e-01
-9.49100e+01 9.99750e+00 2.05462e-01
-9.49000e+01 9.99544e+00 2.05424e-01
-9.48900e+01 9.99339e+00 2.05386e-01
-9.48800e+01 9.99134e+00 2.05348e-01
-9.48700e+01 9.98928e+00 2.05311e-01
-9.48600e+01 9.98723e+00 2.05273e-01
-9.48500e+01 9.98518e+00 2.05235e-01
-9.48400e+01 9.98313e+00 2.05198e-01
-9.48300e+01 9.98107e+00 2.05161e-01
-9.48200e+01 9.97902e+00 2.05124e-01
-9.48100e+01 9.97697e+00 2.05087e-01
-9.48000e+01 9.97492e+00 2.05050e-01
-9.47900e+01 9.97287e+00 2.05013e-01
-9.47800e+01 9.97082e+00 2.04976e-01
-9.47700e+01 9.96877e+00 2.04940e-01
-9.47600e+01 9.96672e+00 2.04903e-01
-9.47500e+01 9.96467e+00 2.04867e-01
-9.47400e+01 9.96262e+00 2.04831e-01
-9.47300e+01 9.96058e+00 2.04795e-01
-9.47200e+01 9.95853e+00 2.04759e-01
-9.47100e+01 9.95648e+00 2.04723e-01
-9.47000e+01 9.95443e+00 2.04687e-01
-9.46900e+01 9.95239e+00 2.04652e-01
-9.46800e+01 9.95034e+00 2.04616e-01
-9.46700e+01 9.94830e+00 2.04581e-01
-9.46600e+01 9.94625e+00 2.04545e-01
-9.46500e+01 9.94420e+00 2.04510e-01
-9.46400e+01 9.94216e+00 2.04475e-01
-9.46300e+01 9.94011e+00 2.04440e-01
-9.46200e+01 9.93807e+00 2.04406e-01
-9.46100e+01 9.93603e+00 2.04371e-01
-9.46000e+01 9.93398e+00 2.04336e-01
-9.45900e+01 9.93194e+00 2.04302e-01
-9.45800e+01 9.92990e+00 2.04268e-01
-9.45700e+01 9.92785e+00 2.04233e-01
-9.45600e+01 9.92581e+00 2.04199e-01
-9.45500e+01 9.92377e+00 2.04165e-01
-9.45400e+01 9.92173e+00 2.04131e-01
-9.45300e+01 9.91969e+00 2.04098e-01
-9.45200e+01 9.91765e+00 2.04064e-01
-9.45100e+01 9.91561e+00 2.04030e-01
-9.45000e+01 9.91357e+00 2.03997e-01
-9.44900e+01 9.91153e+00 2.03964e-01
-9.44800e+01 9.90949e+00 2.03931e-01
-9.44700e+01 9.90745e+00 2.03897e-01
-9.44600e+01 9.90541e+00 2.03865e-01
-9.44500e+01 9.90337e+00 2.03832e-01
-9.44400e+01 9.90133e+00 2.03799e-01
-9.44300e+01 9.89930e+00 2.03766e-01
-9.44200e+01 9.89726e+00 2.03734e-01
-9.44100e+01 9.89522e+00 2.03702e-01
-9.44000e+01 9.89318e+00 2.03669e-01
-9.43900e+01 9.89115e+00 2.03637e-01
-9.43800e+01 9.88911e+00 2.03605e-01
-9.43700e+01 9.88707e+00 2.03573e-01
-9.43600e+01 9.88504e+00 2.03542e-01
-9.43500e+01 9.88300e+00 2.03510e-01
-9.43400e+01 9.88097e+00 2.03478e-01
-9.43300e+01 9.87893e+00 2.03447e-01
-9.43200e+01 9.87690e+00 2.03416e-01
-9.43100e+01 9.87487e+00 2.03384e-01
-9.43000e+01 9.87283e+00 2.03353e-01
-9.42900e+01 9.87080e+00 2.03322e-01
-9.42800e+01 9.86877e+00 2.03291e-01
-9.42700e+01 9.86673e+00 2.03261e-01
-9.42600e+01 9.86470e+00 2.03230e-01
-9.42500e+01 9.86267e+00 2.03200e-01
-9.42400e+01 9.86064e+00 2.03169e-01
-9.42300e+01 9.85861e+00 2.03139e-01
-9.42200e+01 9.85657e+00 2.03109e-01
-9.42100e+01 9.85454e+00 2.03079e-01
-9.42000e+01 9.85251e+00 2.03049e-01
-9.41900e+01 9.85048e+00 2.03019e-01
-9.41800e+01 9.84845e+00 2.02989e-01
-9.41700e+01 9.84642e+00 2.02960e-01
-9.41600e+01 9.84439e+00 2.02930e-01
-9.41500e+01 9.84236e+00 2.02901e-01
-9.41400e+01 9.84033e+00 2.02872e-01
-9.41300e+01 9.83831e+00 2.02843e-01
-9.41200e+01 9.83628e+00 2.02814e-01
-9.41100e+01 9.83425e+00 2.02785e-01
-9.41000e+01 9.83222e+00 2.02756e-01
-9.40900e+01 9.83019e+00 2.02727e-01
-9.40800e+01 9.82817e+00 2.02699e-01
-9.40700e+01 9.82614e+00 2.02670e-01
-9.40600e+01 9.82411e+00 2.02642e-01
-9.40500e+01 9.82209e+00 2.02614e-01
-9.40400e+01 9.82006e+00 2.02586e-01
-9.40300e+01 9.81804e+00 2.02558e-01
-9.40200e+01 9.81601e+00 2.02530e-01
-9.40100e+01 9.81399e+00 2.02502e-01
-9.40000e+01 9.81196e+00 2.02475e-01
-9.39900e+01 9.80994e+00 2.02447e-01
-9.39800e+01 9.80791e+00 2.02420e-01
-9.39700e+01 9.80589e+00 2.02393e-01
-9.39600e+01 9.80386e+00 2.02366e-01
-9.39500e+01 9.80184e+00 2.02339e-01
-9.39400e+01 9.79982e+00 2.02312e-01
-9.39300e+01 9.79779e+00 2.02285e-01
-9.39200e+01 9.79577e+00 2.02258e-01
-9.39100e+01 9.79375e+00 2.02232e-01
-9.39000e+01 9.79173e+00 2.02205e-01
-9.38900e+01 9.78971e+00 2.02179e-01
-9.38800e+01 9.78768e+00 2.02153e-01
-9.38700e+01 9.78566e+00 2.02127e-01
-9.38600e+01 9.78364e+00 2.02101e-01
-9.38500e+01 9.78162e+00 2.02075e-01
-9.38400e+01 9.77960e+00 2.02049e-01
-9.38300e+01 9.77758e+00 2.02024e-01
-9.38200e+01 9.77556e+00 2.01998e-01
-9.38100e+01 9.77354e+00 2.01973e-01
-9.38000e+01 9.77152e+00 2.01947e-01
-9.37900e+01 9.76950e+00 2.01922e-01
-9.37800e+01 9.76748e+00 2.01897e-01
-9.37700e+01 9.76546e+00 2.01872e-01
-9.37600e+01 9.76344e+00 2.01847e-01
-9.37500e+01 9.76143e+00 2.01823e-01
-9.37400e+01 9.75941e+00 2.01798e-01
-9.37300e+01 9.75739e+00 2.01774e-01
-9.37200e+01 9.75537e+00 2.01749e-01
-9.37100e+01 9.75335e+00 2.01725e-01
-9.37000e+01 9.75134e+00 2.01701e-01
-9.36900e+01 9.74932e+00 2.01677e-01
-9.36800e+01 9.74730e+00 2.01653e-01
-9.36700e+01 9.74529e+00 2.01629e-01
-9.36600e+01 9.74327e+00 2.01606e-01
-9.36500e+01 9.74126e+00 2.01582e-01
-9.36400e+01 9.73924e+00 2.01559e-01
-9.36300e+01 9.73722e+00 2.01536e-01
-9.36200e+01 9.73521e+00 2.01512e-01
-9.36100e+01 9.73319e+00 2.01489e-01
-9.36000e+01 9.73118e+00 2.01466e-01
-9.35900e+01 9.72916e+00 2.01444e-01
-9.35800e+01 9.72715e+00 2.01421e-01
-9.35700e+01 9.72514e+00 2.01398e-01
-9.35600e+01 9.72312e+00 2.01376e-01
-9.35500e+01 9.72111e+00 2.01353e-01
-9.35400e+01 9.71909e+00 2.01331e-01
-9.35300e+01 9.71708e+00 2.01309e-01
-9.35200e+01 9.71507e+00 2.01287e-01
-9.35100e+01 9.71306e+00 2.01265e-01
-9.35000e+01 9.71104e+00 2.01243e-01
-9.34900e+01 9.70903e+00 2.01222e-01
-9.34800e+01 9.70702e+00 2.01200e-01
-9.34700e+01 9.70501e+00 2.01179e-01
-9.34600e+01 9.70300e+00 2.01157e-01
-9.34500e+01 9.70098e+00 2.01136e-01
-9.34400e+01 9.69897e+00 2.01115e-01
-9.34300e+01 9.69696e+00 2.01094e-01
-9.34200e+01 9.69495e+00 2.01073e-01
-9.34100e+01 9.69294e+00 2.01053e-01
-9.34000e+01 9.69093e+00 2.01032e-01
-9.33900e+01 9.68892e+00 2.01011e-01
-9.33800e+01 9.68691e+00 2.00991e-01
-9.33700e+01 9.68490e+00 2.00971e-01
-9.33600e+01 9.68289e+00 2.00951e-01
-9.33500e+01 9.68088e+00 2.00931e-01
-9.33400e+01 9.67887e+00 2.00911e-01
-9.33300e+01 9.67686e+00 2.00891e-01
-9.33200e+01 9.67485e+00 2.00871e-01
-9.33100e+01 9.67285e+00 2.00852e-01
-9.33000e+01 9.67084e+00 2.00832e-01
-9.32900e+01 9.66883e+00 2.00813e-01
-9.32800e+01 9.66682e+00 2.00794e-01
-9.32700e+01 9.66481e+00 2.00774e-01
-9.32600e+01 9.66280e+00 2.00755e-01
-9.32500e+01 9.66080e+00 2.00737e-01
-9.32400e+01 9.65879e+00 2.00718e-01
-9.32300e+01 9.65678e+00 2.00699e-01
-9.32200e+01 9.65478e+00 2.00681e-01
-9.32100e+01 9.65277e+00 2.00662e-01
-9.32000e+01 9.65076e+00 2.00644e-01
-9.31900e+01 9.64876e+00 2.00626e-01
-9.31800e+01 9.64675e+00 2.00608e-01
-9.31700e+01 9.64474e+00 2.00590e-01
-9.31600e+01 9.64274e+00 2.00572e-01
-9.31500e+01 9.64073e+00 2.00554e-01
-9.31400e+01 9.63873e+00 2.00537e-01
-9.31300e+01 9.63672e+00 2.00519e-01
-9.31200e+01 9.63472e+00 2.00502e-01
-9.31100e+01 9.63271e+00 2.00485e-01
-9.31000e+01 9.63071e+00 2.00467e-01
-9.30900e+01 9.62870e+00 2.00450e-01
-9.30800e+01 9.62670e+00 2.00433e-01
-9.30700e+01 9.62469e+00 2.00417e-01
-9.30600e+01 9.62269e+00 2.00400e-01
-9.30500e+01 9.62069e+00 2.00383e-01
-9.30400e+01 9.61868e+00 2.00367e-01
-9.30300e+01 9.61668e+00 2.00351e-01
-9.30200e+01 9.61468e+00 2.00335e-01
-9.30100e+01 9.61267e+00 2.00318e-01
-9.30000e+01 9.61067e+00 2.00302e-01
-9.29900e+01 9.60867e+00 2.00287e-01
-9.29800e+01 9.60666e+00 2.00271e-01
-9.29700e+01 9.60466e+00 2.00255e-01
-9.29600e+01 9.60266e+00 2.00240e-01
-9.29500e+01 9.60066e+00 2.00224e-01
-9.29400e+01 9.59865e+00 2.00209e-01
-9.29300e+01 9.59665e+00 2.00194e-01
-9.29200e+01 9.59465e+00 2.00179e-01
-9.29100e+01 9.59265e+00 2.00164e-01
-9.29000e+01 9.59065e+00 2.00149e-01
-9.28900e+01 9.58865e+00 2.00134e-01
-9.28800e+01 9.58664e+00 2.00120e-01
-9.28700e+01 9.58464e+00 2.00105e-01
-9.28600e+01 9.58264e+00 2.00091e-01
-9.28500e+01 9.58064e+00 2.00077e-01
-9.28400e+01 9.57864e+00 2.00063e-01
-9.28300e+01 9.57664e+00 2.00049e-01
-9.28200e+01 9.57464e+00 2.00035e-01
-9.28100e+01 9.57264e+00 2.00021e-01
-9.28000e+01 9.57064e+00 2.00008e-01
-9.27900e+01 9.56864e+00 1.99994e-01
-9.27800e+01 9.56664e+00 1.99981e-01
-9.27700e+01 9.56464e+00 1.99967e-01
-9.27600e+01 9.56264e+00 1.99954e-01
-9.27500e+01 9.56064e+00 1.99941e-01
-9.27400e+01 9.55864e+00 1.99928e-01
-9.27300e+01 9.55664e+00 1.99915e-01
-9.27200e+01 9.55464e+00 1.99903e-01
-9.27100e+01 9.55264e+00 1.99890e-01
-9.27000e+01 9.55064e+00 1.99877e-01
-9.26900e+01 9.54865e+00 1.99865e-01
-9.26800e+01 9.54665e+00 1.99853e-01
-9.26700e+01 9.54465e+00 1.99841e-01
-9.26600e+01 9.54265e+00 1.99829e-01
-9.26500e+01 9.54065e+00 1.99817e-01
-9.26400e+01 9.53865e+00 1.99805e-01
-9.26300e+01 9.53666e+00 1.99793e-01
-9.26200e+01 9.53466e+00 1.99782e-01
-9.26100e+01 9.53266e+00 1.99770e-01
-9.26000e+01 9.53066e+00 1.99759e-01
-9.25900e+01 9.52867e+00 1.99748e-01
-9.25800e+01 9.52667e+00 1.99737e-01
-9.25700e+01 9.52467e+00 1.99726e-01
-9.25600e+01 9.52267e+00 1.99715e-01
-9.25500e+01 9.52068e+00 1.99704e-01
-9.25400e+01 9.51868e+00 1.99694e-01
-9.25300e+01 9.51668e+00 1.99683e-01
-9.25200e+01 9.51469e+00 1.99673e-01
-9.25100e+01 9.51269e+00 1.99662e-01
-9.25000e+01 9.51069e+00 1.99652e-01
-9.24900e+01 9.50870e+00 1.99642e-01
-9.24800e+01 9.50670e+00 1.99632e-01
-9.24700e+01 9.50470e+00 1.99622e-01
-9.24600e+01 9.50271e+00 1.99613e-01
-9.24500e+01 9.50071e+00 1.99603e-01
-9.24400e+01 9.49872e+00 1.99594e-01
-9.24300e+01 9.49672e+00 1.99584e-01
-9.24200e+01 9.49472e+00 1.99575e-01
-9.24100e+01 9.49273e+00 1.99566e-01
-9.24000e+01 9.49073e+00 1.99557e-01
-9.23900e+01 9.48874e+00 1.99548e-01
-9.23800e+01 9.48674e+00 1.99539e-01
-9.23700e+01 9.48475e+00 1.99531e-01
-9.23600e+01 9.48275e+00 1.99522e-01
-9.23500e+01 9.48076e+00 1.99514e-01
-9.23400e+01 9.47876e+00 1.99506e-01
-9.23300e+01 9.47677e+00 1.99497e-01
-9.23200e+01 9.47477e+00 1.99489e-01
-9.23100e+01 9.47278e+00 1.99481e-01
-9.23000e+01 9.47078e+00 1.99474e-01
-9.22900e+01 9.46879e+00 1.99466e-01
-9.22800e+01 9.46679e+00 1.99458e-01
-9.22700e+01 9.46480e+00 1.99451e-01
-9.22600e+01 9.46280e+00 1.99443e-01
-9.22500e+01 9.46081e+00 1.99436e-01
-9.22400e+01 9.45881e+00 1.99429e-01
-9.22300e+01 9.45682e+00 1.99422e-01
-9.22200e+01 9.45483e+00 1.99415e-01
-9.22100e+01 9.45283e+00 1.99408e-01
-9.22000e+01 9.45084e+00 1.99402e-01
-9.21900e+01 9.44884e+00 1.99395e-01
-9.21800e+01 9.44685e+00 1.99389e-01
-9.21700e+01 9.44486e+00 1.99382e-01
-9.21600e+01 9.44286e+00 1.99376e-01
-9.21500e+01 9.44087e+00 1.99370e-01
-9.21400e+01 9.43887e+00 1.99364e-01
-9.21300e+01 9.43688e+00 1.99358e-01
-9.21200e+01 9.43489e+00 1.99352e-01
-9.21100e+01 9.43289e+00 1.99347e-01
-9.21000e+01 9.43090e+00 1.99341e-01
-9.20900e+01 9.42891e+00 1.99336e-01
-9.20800e+01 9.42691e+00 1.99331e-01
-9.20700e+01 9.42492e+00 1.99326e-01
-9.20600e+01 9.42293e+00 1.99320e-01
-9.20500e+01 9.42093e+00 1.99316e-01
-9.20400e+01 9.41894e+00 1.99311e-01
-9.20300e+01 9.41695e+00 1.99306e-01
-9.20200e+01 9.41495e+00 1.99301e-01
-9.20100e+01 9.41296e+00 1.99297e-01
-9.20000e+01 9.41097e+00 1.99293e-01
-9.19900e+01 9.40898e+00 1.99288e-01
-9.19800e+01 9.40698e+00 1.99284e-01
-9.19700e+01 9.40499e+00 1.99280e-01
-9.19600e+01 9.40300e+00 1.99276e-01
-9.19500e+01 9.40100e+00 1.99273e-01
-9.19400e+01 9.39901e+00 1.99269e-01
-9.19300e+01 9.39702e+00 1.99266e-01
-9.19200e+01 9.39503e+00 1.99262e-01
-9.19100e+01 9.39303e+00 1.99259e-01
-9.19000e+01 9.39104e+00 1.99256e-01
-9.18900e+01 9.38905e+00 1.99253e-01
-9.18800e+01 9.38706e+00 1.99250e-01
-9.18700e+01 9.38506e+00 1.99247e-01
-9.18600e+01 9.38307e+00 1.99244e-01
-9.18500e+01 9.38108e+00 1.99241e-01
-9.18400e+01 9.37909e+00 1.99239e-01
-9.18300e+01 9.37709e+00 1.99237e-01
-9.18200e+01 9.37510e+00 1.99234e-01
-9.18100e+01 9.37311e+00 1.99232e-01
-9.18000e+01 9.37112e+00 1.99230e-01
-9.17900e+01 9.36912e+00 1.99228e-01
-9.17800e+01 9.36713e+00 1.99227e-01
-9.17700e+01 9.36514e+00 1.99225e-01
-9.17600e+01 9.36315e+00 1.99223e-01
-9.17500e+01 9.36116e+00 1.99222e-01
-9.17400e+01 9.35916e+00 1.99221e-01
-9.17300e+01 9.35717e+00 1.99219e-01
-9.17200e+01 9.35518e+00 1.99218e-01
-9.17100e+01 9.35319e+00 1.99217e-01
-9.17000e+01 9.35119e+00 1.99216e-01
-9.16900e+01 9.34920e+00 1.99216e-01
-9.16800e+01 9.34721e+00 1.99215e-01
-9.16700e+01 9.34522e+00 1.99215e-01
-9.16600e+01 9.34323e+00 1.99214e-01
-9.16500e+01 9.34123e+00 1.99214e-01
-9.16400e+01 9.33924e+00 1.99214e-01
-9.16300e+01 9.33725e+00 1.99214e-01
-9.16200e+01 9.33526e+00 1.99214e-01
-9.16100e+01 9.33327e+00 1.99214e-01
-9.16000e+01 9.33127e+00 1.99214e-01
-9.15900e+01 9.32928e+00 1.99215e-01
-9.15800e+01 9.32729e+00 1.99215e-01
-9.15700e+01 9.32530e+00 1.99216e-01
-9.15600e+01 9.32330e+00 1.99217e-01
-9.15500e+01 9.32131e+00 1.99218e-01
-9.15400e+01 9.31932e+00 1.99219e-01
-9.15300e+01 9.31733e+00 1.99220e-01
-9.15200e+01 9.31534e+00 1.99221e-01
-9.15100e+01 9.31334e+00 1.99222e-01
-9.15000e+01 9.31135e+00 1.99224e-01
-9.14900e+01 9.30936e+00 1.99225e-01
-9.14800e+01 9.30737e+00 1.99227e-01
-9.14700e+01 9.30537e+00 1.99229e-01
-9.14600e+01 9.30338e+00 1.99231e-01
-9.14500e+01 9.30139e+00 1.99233e-01
-9.14400e+01 9.29940e+00 1.99235e-01
-9.14300e+01 9.29741e+00 1.99237e-01
-9.14200e+01 9.29541e+00 1.99240e-01
-9.14100e+01 9.29342e+00 1.99242e-01
-9.14000e+01 9.29143e+00 1.99245e-01
-9.13900e+01 9.28944e+00 1.99248e-01
-9.13800e+01 9.28744e+00 1.99250e-01
-9.13700e+01 9.28545e+00 1.99253e-01
-9.13600e+01 9.28346e+00 1.99257e-01
-9.13500e+01 9.28147e+00 1.99260e-01
-9.13400e+01 9.27947e+00 1.99263e-01
-9.13300e+01 9.27748e+00 1.99267e-01
-9.13200e+01 9.27549e+00 1.99270e-01
-9.13100e+01 9.27349e+00 1.99274e-01
-9.13000e+01 9.27150e+00 1.99278e-01
-9.12900e+01 9.26951e+00 1.99281e-01
-9.12800e+01 9.26752e+00 1.99286e-01
-9.12700e+01 9.26552e+00 1.99290e-01
-9.12600e+01 9.26353e+00 1.99294e-01
-9.12500e+01 9.26154e+00 1.99298e-01
-9.12400e+01 9.25954e+00 1.99303e-01
-9.12300e+01 9.25755e+00 1.99307e-01
-9.12200e+01 9.25556e+00 1.99312e-01
-9.12100e+01 9.25357e+00 1.99317e-01
-9.12000e+01 9.25157e+00 1.99322e-01
-9.11900e+01 9.24958e+00 1.99327e-01
-9.11800e+01 9.24759e+00 1.99332e-01
-9.11700e+01 9.24559e+00 1.99337e-01
-9.11600e+01 9.24360e+00 1.99343e-01
-9.11500e+01 9.24161e+00 1.99348e-01
-9.11400e+01 9.23961e+00 1.99354e-01
-9.11300e+01 9.23762e+00 1.99360e-01
-9.11200e+01 9.23562e+00 1.99366e-01
-9.11100e+01 9.23363e+00 1.99372e-01
-9.11000e+01 9.23164e+00 1.99378e-01
-9.10900e+01 9.22964e+00 1.99384e-01
-9.10800e+01 9.22765e+00 1.99390e-01
-9.10700e+01 9.22566e+00 1.99397e-01
-9.10600e+01 9.22366e+00 1.99404e-01
-9.10500e+01 9.22167e+00 1.99410e-01
-9.10400e+01 9.21967e+00 1.99417e-01
-9.10300e+01 9.21768e+00 1.99424e-01
-9.10200e+01 9.21568e+00 1.99431e-01
-9.10100e+01 9.21369e+00 1.99438e-01
-9.10000e+01 9.21170e+00 1.99445e-01
-9.09900e+01 9.20970e+00 1.99453e-01
-9.09800e+01 9.20771e+00 1.99460e-01
-9.09700e+01 9.20571e+00 1.99468e-01
-9.09600e+01 9.20372e+00 1.99476e-01
-9.09500e+01 9.20172e+00 1.99484e-01
-9.09400e+01 9.19973e+00 1.99492e-01
-9.09300e+01 9.19773e+00 1.99500e-01
-9.09200e+01 9.19574e+00 1.99508e-01
-9.09100e+01 9.19374e+00 1.99516e-01
-9.09000e+01 9.19175e+00 1.99525e-01
-9.08900e+01 9.18975e+00 1.99533e-01
-9.08800e+01 9.18776e+00 1.99542e-01
-9.08700e+01 9.18576e+00 1.99551e-01
-9.08600e+01 9.18377e+00 1.99560e-01
-9.08500e+01 9.18177e+00 1.99569e-01
-9.08400e+01 9.17977e+00 1.99578e-01
-9.08300e+01 9.17778e+00 1.99587e-01
-9.08200e+01 9.17578e+00 1.99596e-01
-9.08100e+01 9.17379e+00 1.99606e-01
-9.08000e+01 9.17179e+00 1.99616e-01
-9.07900e+01 9.16979e+00 1.99625e-01
-9.07800e+01 9.16780e+00 1.99635e-01
-9.07700e+01 9.16580e+00 1.99645e-01
-9.07600e+01 9.16381e+00 1.99655e-01
-9.07500e+01 9.16181e+00 1.99665e-01
-9.07400e+01 9.15981e+00 1.99676e-01
-9.07300e+01 9.15782e+00 1.99686e-01
-9.07200e+01 9.15582e+00 1.99697e-01
-9.07100e+01 9.15382e+00 1.99707e-01
-9.07000e+01 9.15182e+00 1.99718e-01
-9.06900e+01 9.14983e+00 1.99729e-01
-9.06800e+01 9.14783e+00 1.99740e-01
-9.06700e+01 9.14583e+00 1.99751e-01
-9.06600e+01 9.14383e+00 1.99762e-01
-9.06500e+01 9.14184e+00 1.99774e-01
-9.06400e+01 9.13984e+00 1.99785e-01
-9.06300e+01 9.13784e+00 1.99797e-01
-9.06200e+01 9.13584e+00 1.99808e-01
-9.06100e+01 9.13385e+00 1.99820e-01
-9.06000e+01 9.13185e+00 1.99832e-01
-9.05900e+01 9.12985e+00 1.99844e-01
-9.05800e+01 9.12785e+00 1.99856e-01
-9.05700e+01 9.12585e+00 1.99869e-01
-9.05600e+01 9.12385e+00 1.99881e-01
-9.05500e+01 9.12185e+00 1.99894e-01
-9.05400e+01 9.11985e+00 1.99906e-01
-9.05300e+01 9.11786e+00 1.99919e-01
-9.05200e+01 9.11586e+00 1.99932e-01
-9.05100e+01 9.11386e+00 1.99945e-01
-9.05000e+01 9.11186e+00 1.99958e-01
-9.04900e+01 9.10986e+00 1.99971e-01
-9.04800e+01 9.10786e+00 1.99984e-01
-9.04700e+01 9.10586e+00 1.99998e-01
-9.04600e+01 9.10386e+00 2.00011e-01
-9.04500e+01 9.10186e+00 2.00025e-01
-9.04400e+01 9.09986e+00 2.00039e-01
-9.04300e+01 9.09786e+00 2.00053e-01
-9.04200e+01 9.09586e+00 2.00067e-01
-9.04100e+01 9.09386e+00 2.00081e-01
-9.04000e+01 9.09185e+00 2.00095e-01
-9.03900e+01 9.08985e+00 2.00110e-01
-9.03800e+01 9.08785e+00 2.00124e-01
-9.03700e+01 9.08585e+00 2.00139e-01
-9.03600e+01 9.08385e+00 2.00153e-01
-9.03500e+01 9.08185e+00 2.00168e-01
-9.03400e+01 9.07985e+00 2.00183e-01
-9.03300e+01 9.07784e+00 2.00198e-01
-9.03200e+01 9.07584e+00 2.00213e-01
-9.03100e+01 9.07384e+00 2.00229e-01
-9.03000e+01 9.07184e+00 2.00244e-01
-9.02900e+01 9.06984e+00 2.00260e-01
-9.02800e+01 9.06783e+00 2.00275e-01
-9.02700e+01 9.06583e+00 2.00291e-01
-9.02600e+01 9.06383e+00 2.00307e-01
-9.02500e+01 9.06182e+00 2.00323e-01
-9.02400e+01 9.05982e+00 2.00339e-01
-9.02300e+01 9.05782e+00 2.00355e-01
-9.02200e+01 9.05581e+00 2.00372e-01
-9.02100e+01 9.05381e+00 2.00388e-01
-9.02000e+01 9.05181e+00 2.00405e-01
-9.01900e+01 9.04980e+00 2.00421e-01
-9.01800e+01 9.04780e+00 2.00438e-01
-9.01700e+01 9.04579e+00 2.00455e-01
-9.01600e+01 9.04379e+00 2.00472e-01
-9.01500e+01 9.04178e+00 2.00489e-01
-9.01400e+01 9.03978e+00 2.00507e-01
-9.01300e+01 9.03777e+00 2.00524e-01
-9.01200e+01 9.03577e+00 2.00542e-01
-9.01100e+01 9.03376e+00 2.00559e-01
-9.01000e+01 9.03176e+00 2.00577e-01
-9.00900e+01 9.02975e+00 2.00595e-01
-9.00800e+01 9.02774e+00 2.00613e-01
-9.00700e+01 9.02574e+00 2.00631e-01
-9.00600e+01 9.02373e+00 2.00649e-01
-9.00500e+01 9.02173e+00 2.00667e-01
-9.00400e+01 9.01972e+00 2.00686e-01
-9.00300e+01 9.01771e+00 2.00704e-01
-9.00200e+01 9.01570e+00 2.00723e-01
-9.00100e+01 9.01370e+00 2.00742e-01
-9.00000e+01 9.01169e+00 2.00761e-01
-8.99900e+01 9.00968e+00 2.00780e-01
-8.99800e+01 9.00767e+00 2.00799e-01
-8.99700e+01 9.00567e+00 2.00817e-01
-8.99600e+01 9.00366e+00 2.00836e-01
-8.99500e+01 9.00165e+00 2.00854e-01
-8.99400e+01 8.99964e+00 2.00872e-01
-8.99300e+01 8.99763e+00 2.00890e-01
-8.99200e+01 8.99562e+00 2.00908e-01
-8.99100e+01 8.99361e+00 2.00926e-01
-8.99000e+01 8.99160e+00 2.00944e-01
-8.98900e+01 8.98960e+00 2.00961e-01
-8.98800e+01 8.98759e+00 2.00979e-01
-8.98700e+01 8.98558e+00 2.00996e-01
-8.98600e+01 8.98357e+00 2.01013e-01
-8.98500e+01 8.98156e+00 2.01030e-01
-8.98400e+01 8.97954e+00 2.01047e-01
-8.98300e+01 8.97753e+00 2.01064e-01
-8.98200e+01 8.97552e+00 2.01081e-01
-8.98100e+01 8.97351e+00 2.01097e-01
-8.98000e+01 8.97150e+00 2.01113e-01
-8.97900e+01 8.96949e+00 2.01130e-01
-8.97800e+01 8.96748e+00 2.01146e-01
-8.97700e+01 8.96547e+00 2.01162e-01
-8.97600e+01 8.96346e+00 2.01178e-01
-8.97500e+01 8.96144e+00 2.01193e-01
-8.97400e+01 8.95943e+00 2.01209e-01
-8.97300e+01 8.95742e+00 2.01224e-01
-8.97200e+01 8.95541e+00 2.01240e-01
-8.97100e+01 8.95339e+00 2.01255e-01
-8.97000e+01 8.95138e+00 2.01270e-01
-8.96900e+01 8.94937e+00 2.01285e-01
-8.96800e+01 8.94736e+00 2.01299e-01
-8.96700e+01 8.94534e+00 2.01314e-01
-8.96600e+01 8.94333e+00 2.01328e-01
-8.96500e+01 8.94132e+00 2.01343e-01
-8.96400e+01 8.93930e+00 2.01357e-01
-8.96300e+01 8.93729e+00 2.01371e-01
-8.96200e+01 8.93528e+00 2.01385e-01
-8.96100e+01 8.93326e+00 2.01399e-01
-8.96000e+01 8.93125e+00 2.01413e-01
-8.95900e+01 8.92923e+00 2.01426e-01
-8.95800e+01 8.92722e+00 2.01440e-01
-8.95700e+01 8.92521e+00 2.01453e-01
-8.95600e+01 8.92319e+00 2.01466e-01
-8.95500e+01 8.92118e+00 2.01479e-01
-8.95400e+01 8.91916e+00 2.01492e-01
-8.95300e+01 8.91715e+00 2.01505e-01
-8.95200e+01 8.91513e+00 2.01517e-01
-8.95100e+01 8.91312e+00 2.01530e-01
-8.95000e+01 8.91110e+00 2.01542e-01
-8.94900e+01 8.90908e+00 2.01554e-01
-8.94800e+01 8.90707e+00 2.01566e-01
-8.94700e+01 8.90505e+00 2.01578e-01
-8.94600e+01 8.90304e+00 2.01590e-01
-8.94500e+01 8.90102e+00 2.01602e-01
-8.94400e+01 8.89901e+00 2.01613e-01
-8.94300e+01 8.89699e+00 2.01625e-01
-8.94200e+01 8.89497e+00 2.01636e-01
-8.94100e+01 8.89296e+00 2.01647e-01
-8.94000e+01 8.89094e+00 2.01658e-01
-8.93900e+01 8.88892e+00 2.01669e-01
-8.93800e+01 8.88691e+00 2.01680e-01
-8.93700e+01 8.88489e+00 2.01690e-01
-8.93600e+01 8.88287e+00 2.01701e-01
-8.93500e+01 8.88086e+00 2.01711e-01
-8.93400e+01 8.87884e+00 2.01721e-01
-8.93300e+01 8.87682e+00 2.01732e-01
-8.93200e+01 8.87480e+00 2.01742e-01
-8.93100e+01 8.87279e+00 2.01751e-01
-8.93000e+01 8.87077e+00 2.01761e-01
-8.92900e+01 8.86875e+00 2.01771e-01
-8.92800e+01 8.86673e+00 2.01780e-01
-8.92700e+01 8.86472e+00 2.01789e-01
-8.92600e+01 8.86270e+00 2.01798e-01
-8.92500e+01 8.86068e+00 2.01807e-01
-8.92400e+01 8.85866e+00 2.01816e-01
-8.92300e+01 8.85664e+00 2.01825e-01
-8.92200e+01 8.85463e+00 2.01834e-01
-8.92100e+01 8.85261e+00 2.01842e-01
-8.92000e+01 8.85059e+00 2.01850e-01
-8.91900e+01 8.84857e+00 2.01859e-01
-8.91800e+01 8.84655e+00 2.01867e-01
-8.91700e+01 8.84453e+00 2.01875e-01
-8.91600e+01 8.84251e+00 2.01882e-01
-8.91500e+01 8.84049e+00 2.01890e-01
-8.91400e+01 8.83848e+00 2.01898e-01
-8.91300e+01 8.83646e+00 2.01905e-01
-8.91200e+01 8.83444e+00 2.01912e-01
-8.91100e+01 8.83242e+00 2.01919e-01
-8.91000e+01 8.83040e+00 2.01926e-01
-8.90900e+01 8.82838e+00 2.01933e-01
-8.90800e+01 8.82636e+00 2.01940e-01
-8.90700e+01 8.82434e+00 2.01947e-01
-8.90600e+01 8.82232e+00 2.01953e-01
-8.90500e+01 8.82030e+00 2.01959e-01
-8.90400e+01 8.81828e+00 2.01966e-01
-8.90300e+01 8.81626e+00 2.01972e-01
-8.90200e+01 8.81424e+00 2.01978e-01
-8.90100e+01 8.81222e+00 2.01983e-01
-8.90000e+01 8.81020e+00 2.01989e-01
-8.89900e+01 8.80818e+00 2.01995e-01
-8.89800e+01 8.80616e+00 2.02000e-01
-8.89700e+01 8.80414e+00 2.02005e-01
-8.89600e+01 8.80212e+00 2.02010e-01
-8.89500e+01 8.80010e+00 2.02015e-01
-8.89400e+01 8.79808e+00 2.02020e-01
-8.89300e+01 8.79606e+00 2.02025e-01
-8.89200e+01 8.79404e+00 2.02030e-01
-8.89100e+01 8.79202e+00 2.02034e-01
-8.89000e+01 8.79000e+00 2.02038e-01
-8.88900e+01 8.78798e+00 2.02043e-01
-8.88800e+01 8.78596e+00 2.02047e-01
-8.88700e+01 8.78394e+00 2.02051e-01
-8.88600e+01 8.78192e+00 2.02054e-01
-8.88500e+01 8.77990e+00 2.02058e-01
-8.88400e+01 8.77788e+00 2.02062e-01
-8.88300e+01 8.77586e+00 2.02065e-01
-8.88200e+01 8.77384e+00 2.02068e-01
-8.88100e+01 8.77182e+00 2.02071e-01
-8.88000e+01 8.76980e+00 2.02074e-01
-8.87900e+01 8.76778e+00 2.02077e-01
-8.87800e+01 8.76575e+00 2.02080e-01
-8.87700e+01 8.76373e+00 2.02083e-01
-8.87600e+01 8.76171e+00 2.02085e-01
-8.87500e+01 8.75969e+00 2.02087e-01
-8.87400e+01 8.75767e+00 2.02090e-01
-8.87300e+01 8.75565e+00 2.02092e-01
-8.87200e+01 8.75363e+00 2.02094e-01
-8.87100e+01 8.75161e+00 2.02095e-01
-8.87000e+01 8.74959e+00 2.02097e-01
-8.86900e+01 8.74757e+00 2.02098e-01
-8.86800e+01 8.74555e+00 2.02100e-01
-8.86700e+01 8.74352e+00 2.02101e-01
-8.86600e+01 8.74150e+00 2.02102e-01
-8.86500e+01 8.73948e+00 2.02103e-01
-8.86400e+01 8.73746e+00 2.02104e-01
-8.86300e+01 8.73544e+00 2.02105e-01
-8.86200e+01 8.73342e+00 2.02105e-01
-8.86100e+01 8.73140e+00 2.02106e-01
-8.86000e+01 8.72938e+00 2.02106e-01
-8.85900e+01 8.72736e+00 2.02106e-01
-8.85800e+01 8.72534e+00 2.02106e-01
-8.85700e+01 8.72331e+00 2.02106e-01
-8.85600e+01 8.72129e+00 2.02106e-01
-8.85500e+01 8.71927e+00 2.02106e-01
-8.85400e+01 8.71725e+00 2.02105e-01
-8.85300e+01 8.71523e+00 2.02105e-01
-8.85200e+01 8.71321e+00 2.02104e-01
-8.85100e+01 8.71119e+00 2.02103e-01
-8.85000e+01 8.70917e+00 2.02102e-01
-8.84900e+01 8.70715e+00 2.02101e-01
-8.84800e+01 8.70512e+00 2.02100e-01
-8.84700e+01 8.70310e+00 2.02098e-01
-8.84600e+01 8.70108e+00 2.02097e-01
-8.84500e+01 8.69906e+00 2.02095e-01
-8.84400e+01 8.69704e+00 2.02093e-01
-8.84300e+01 8.69502e+00 2.02091e-01
-8.84200e+01 8.69300e+00 2.02089e-01
-8.84100e+01 8.69098e+00 2.02087e-01
-8.84000e+01 8.68896e+00 2.02084e-01
-8.83900e+01 8.68694e+00 2.02082e-01
-8.83800e+01 8.68492e+00 2.02079e-01
-8.83700e+01 8.68289e+00 2.02077e-01
-8.83600e+01 8.68087e+00 2.02074e-01
-8.83500e+01 8.67885e+00 2.02071e-01
-8.83400e+01 8.67683e+00 2.02068e-01
-8.83300e+01 8.67481e+00 2.02064e-01
-8.83200e+01 8.67279e+00 2.02061e-01
-8.83100e+01 8.67077e+00 2.02057e-01
-8.83000e+01 8.66875e+00 2.02054e-01
-8.82900e+01 8.66673e+00 2.02050e-01
-8.82800e+01 8.66471e+00 2.02046e-01
-8.82700e+01 8.66269e+00 2.02042e-01
-8.82600e+01 8.66067e+00 2.02037e-01
-8.82500e+01 8.65865e+00 2.02033e-01
-8.82400e+01 8.65663e+00 2.02029e-01
-8.82300e+01 8.65461e+00 2.02024e-01
-8.82200e+01 8.65259e+00 2.02019e-01
-8.82100e+01 8.65057e+00 2.02014e-01
-8.82000e+01 8.64855e+00 2.02009e-01
-8.81900e+01 8.64653e+00 2.02004e-01
-8.81800e+01 8.64451e+00 2.01999e-01
-8.81700e+01 8.64249e+00 2.01993e-01
-8.81600e+01 8.64047e+00 2.01988e-01
-8.81500e+01 8.63845e+00 2.01982e-01
-8.81400e+01 8.63643e+00 2.01976e-01
-8.81300e+01 8.63441e+00 2.01970e-01
-8.81200e+01 8.63239e+00 2.01964e-01
-8.81100e+01 8.63037e+00 2.01958e-01
-8.81000e+01 8.62835e+00 2.01952e-01
-8.80900e+01 8.62633e+00 2.01945e-01
-8.80800e+01 8.62431e+00 2.01939e-01
-8.80700e+01 8.62229e+00 2.01932e-01
-8.80600e+01 8.62027e+00 2.01925e-01
-8.80500e+01 8.61825e+00 2.01918e-01
-8.80400e+01 8.61623e+00 2.01911e-01
-8.80300e+01 8.61421e+00 2.01903e-01
-8.80200e+01 8.61220e+00 2.01896e-01
-8.80100e+01 8.61018e+00 2.01888e-01
-8.80000e+01 8.60816e+00 2.01881e-01
-8.79900e+01 8.60614e+00 2.01873e-01
-8.79800e+01 8.60412e+00 2.01865e-01
-8.79700e+01 8.60210e+00 2.01857e-01
-8.79600e+01 8.60008e+00 2.01849e-01
-8.79500e+01 8.59806e+00 2.01840e-01
-8.79400e+01 8.59605e+00 2.01832e-01
-8.79300e+01 8.59403e+00 2.01823e-01
-8.79200e+01 8.59201e+00 2.01814e-01
-8.79100e+01 8.58999e+00 2.01805e-01
-8.79000e+01 8.58797e+00 2.01796e-01
-8.78900e+01 8.58596e+00 2.01787e-01
-8.78800e+01 8.58394e+00 2.01778e-01
-8.78700e+01 8.58192e+00 2.01768e-01
-8.78600e+01 8.57990e+00 2.01759e-01
-8.78500e+01 8.57788e+00 2.01749e-01
-8.78400e+01 8.57587e+00 2.01739e-01
-8.78300e+01 8.57385e+00 2.01729e-01
-8.78200e+01 8.57183e+00 2.01719e-01
-8.78100e+01 8.56982e+00 2.01709e-01
-8.78000e+01 8.56780e+00 2.01699e-01
-8.77900e+01 8.56578e+00 2.01688e-01
-8.77800e+01 8.56376e+00 2.01677e-01
-8.77700e+01 8.56175e+00 2.01667e-01
-8.77600e+01 8.55973e+00 2.01656e-01
-8.77500e+01 8.55771e+00 2.01645e-01
-8.77400e+01 8.55570e+00 2.01634e-01
-8.77300e+01 8.55368e+00 2.01622e-01
-8.77200e+01 8.55167e+00 2.01611e-01
-8.77100e+01 8.54965e+00 2.01599e-01
-8.77000e+01 8.54763e+00 2.01588e-01
-8.76900e+01 8.54562e+00 2.01576e-01
-8.76800e+01 8.54360e+00 2.01564e-01
-8.76700e+01 8.54159e+00 2.01552e-01
-8.76600e+01 8.53957e+00 2.01539e-01
-8.76500e+01 8.53756e+00 2.01527e-01
-8.76400e+01 8.53554e+00 2.01514e-01
-8.76300e+01 8.53353e+00 2.01502e-01
-8.76200e+01 8.53151e+00 2.01489e-01
-8.76100e+01 8.52950e+00 2.01476e-01
-8.76000e+01 8.52748e+00 2.01463e-01
-8.75900e+01 8.52547e+00 2.01450e-01
-8.75800e+01 8.52345e+00 2.01437e-01
-8.75700e+01 8.52144e+00 2.01423e-01
-8.75600e+01 8.51942e+00 2.01410e-01
-8.75500e+01 8.51741e+00 2.01396e-01
-8.75400e+01 8.51540e+00 2.01382e-01
-8.75300e+01 8.51338e+00 2.01368e-01
-8.75200e+01 8.51137e+00 2.01354e-01
-8.75100e+01 8.50936e+00 2.01340e-01
-8.75000e+01 8.50734e+00 2.01325e-01
-8.74900e+01 8.50533e+00 2.01311e-01
-8.74800e+01 8.50332e+00 2.01296e-01
-8.74700e+01 8.50130e+00 2.01281e-01
-8.74600e+01 8.49929e+00 2.01266e-01
-8.74500e+01 8.49728e+00 2.01251e-01
-8.74400e+01 8.49526e+00 2.01236e-01
-8.74300e+01 8.49325e+00 2.01221e-01
-8.74200e+01 8.49124e+00 2.01205e-01
-8.74100e+01 8.48923e+00 2.01190e-01
-8.74000e+01 8.48722e+00 2.01174e-01
-8.73900e+01 8.48521e+00 2.01158e-01
-8.73800e+01 8.48319e+00 2.01142e-01
-8.73700e+01 8.48118e+00 2.01126e-01
-8.73600e+01 8.47917e+00 2.01110e-01
-8.73500e+01 8.47716e+00 2.01093e-01
-8.73400e+01 8.47515e+00 2.01077e-01
-8.73300e+01 8.47314e+00 2.01060e-01
-8.73200e+01 8.47113e+00 2.01043e-01
-8.73100e+01 8.46912e+00 2.01027e-01
-8.73000e+01 8.46711e+00 2.01009e-01
-8.72900e+01 8.46510e+00 2.00992e-01
-8.72800e+01 8.46309e+00 2.00975e-01
-8.72700e+01 8.46108e+00 2.00957e-01
-8.72600e+01 8.45907e+00 2.00940e-01
-8.72500e+01 8.45706e+00 2.00922e-01
-8.72400e+01 8.45505e+00 2.00904e-01
-8.72300e+01 8.45304e+00 2.00886e-01
-8.72200e+01 8.45103e+00 2.00868e-01
-8.72100e+01 8.44902e+00 2.00850e-01
-8.72000e+01 8.44702e+00 2.00832e-01
-8.71900e+01 8.44501e+00 2.00813e-01
-8.71800e+01 8.44300e+00 2.00794e-01
-8.71700e+01 8.44099e+00 2.00776e-01
-8.71600e+01 8.43898e+00 2.00757e-01
-8.71500e+01 8.43698e+00 2.00738e-01
-8.71400e+01 8.43497e+00 2.00718e-01
-8.71300e+01 8.43296e+00 2.00699e-01
-8.71200e+01 8.43095e+00 2.00680e-01
-8.71100e+01 8.42895e+00 2.00660e-01
-8.71000e+01 8.42694e+00 2.00640e-01
-8.70900e+01 8.42494e+00 2.00620e-01
-8.70800e+01 8.42293e+00 2.00600e-01
-8.70700e+01 8.42092e+00 2.00580e-01
-8.70600e+01 8.41892e+00 2.00560e-01
-8.70500e+01 8.41691e+00 2.00540e-01
-8.70400e+01 8.41491e+00 2.00519e-01
-8.70300e+01 8.41290e+00 2.00498e-01
-8.70200e+01 8.41090e+00 2.00478e-01
-8.70100e+01 8.40889e+00 2.00457e-01
-8.70000e+01 8.40689e+00 2.00436e-01
-8.69900e+01 8.40488e+00 2.00414e-01
-8.69800e+01 8.40288e+00 2.00393e-01
-8.69700e+01 8.40088e+00 2.00372e-01
-8.69600e+01 8.39887e+00 2.00350e-01
-8.69500e+01 8.39687e+00 2.00328e-01
-8.69400e+01 8.39487e+00 2.00306e-01
-8.69300e+01 8.39286e+00 2.00284e-01
-8.69200e+01 8.39086e+00 2.00262e-01
-8.69100e+01 8.38886e+00 2.00240e-01
-8.69000e+01 8.38685e+00 2.00218e-01
-8.68900e+01 8.38485e+00 2.00195e-01
-8.68800e+01 8.38285e+00 2.00172e-01
-8.68700e+01 8.38085e+00 2.00149e-01
-8.68600e+01 8.37885e+00 2.00127e-01
-8.68500e+01 8.37685e+00 2.00103e-01
-8.68400e+01 8.37485e+00 2.00080e-01
-8.68300e+01 8.37285e+00 2.00057e-01
-8.68200e+01 8.37084e+00 2.00033e-01
-8.68100e+01 8.36884e+00 2.00010e-01
-8.68000e+01 8.36684e+00 1.99986e-01
-8.67900e+01 8.36484e+00 1.99962e-01
-8.67800e+01 8.36285e+00 1.99938e-01
-8.67700e+01 8.36085e+00 1.99914e-01
-8.67600e+01 8.35885e+00 1.99890e-01
-8.67500e+01 8.35685e+00 1.99865e-01
-8.67400e+01 8.35485e+00 1.99841e-01
-8.67300e+01 8.35285e+00 1.99816e-01
-8.67200e+01 8.35085e+00 1.99791e-01
-8.67100e+01 8.34886e+00 1.99766e-01
-8.67000e+01 8.34686e+00 1.99741e-01
-8.66900e+01 8.34486e+00 1.99716e-01
-8.66800e+01 8.34286e+00 1.99691e-01
-8.66700e+01 8.34087e+00 1.99665e-01
-8.66600e+01 8.33887e+00 1.99640e-01
-8.66500e+01 8.33687e+00 1.99614e-01
-8.66400e+01 8.33488e+00 1.99588e-01
-8.66300e+01 8.33288e+00 1.99562e-01
-8.66200e+01 8.33089e+00 1.99536e-01
-8.66100e+01 8.32889e+00 1.99510e-01
-8.66000e+01 8.32690e+00 1.99483e-01
-8.65900e+01 8.32490e+00 1.99457e-01
-8.65800e+01 8.32291e+00 1.99430e-01
-8.65700e+01 8.32091e+00 1.99403e-01
-8.65600e+01 8.31892e+00 1.99376e-01
-8.65500e+01 8.31693e+00 1.99349e-01
-8.65400e+01 8.31493e+00 1.99322e-01
-8.65300e+01 8.31294e+00 1.99295e-01
-8.65200e+01 8.31095e+00 1.99267e-01
-8.65100e+01 8.30895e+00 1.99239e-01
-8.65000e+01 8.30696e+00 1.99212e-01
-8.64900e+01 8.30497e+00 1.99184e-01
-8.64800e+01 8.30298e+00 1.99156e-01
-8.64700e+01 8.30099e+00 1.99128e-01
-8.64600e+01 8.29900e+00 1.99099e-01
-8.64500e+01 8.29700e+00 1.99071e-01
-8.64400e+01 8.29501e+00 1.99042e-01
-8.64300e+01 8.29302e+00 1.99014e-01
-8.64200e+01 8.29103e+00 1.98985e-01
-8.64100e+01 8.28904e+00 1.98956e-01
-8.64000e+01 8.28705e+00 1.98927e-01
-8.63900e+01 8.28507e+00 1.98898e-01
-8.63800e+01 8.28308e+00 1.98868e-01
-8.63700e+01 8.28109e+00 1.98839e-01
-8.63600e+01 8.27910e+00 1.98809e-01
-8.63500e+01 8.27711e+00 1.98779e-01
-8.63400e+01 8.27512e+00 1.98749e-01
-8.63300e+01 8.27314e+00 1.98719e-01
-8.63200e+01 8.27115e+00 1.98689e-01
-8.63100e+01 8.26916e+00 1.98659e-01
-8.63000e+01 8.26718e+00 1.98629e-01
-8.62900e+01 8.26519e+00 1.98598e-01
-8.62800e+01 8.26321e+00 1.98567e-01
-8.62700e+01 8.26122e+00 1.98537e-01
-8.62600e+01 8.25923e+00 1.98506e-01
-8.62500e+01 8.25725e+00 1.98474e-01
-8.62400e+01 8.25526e+00 1.98443e-01
-8.62300e+01 8.25328e+00 1.98412e-01
-8.62200e+01 8.25130e+00 1.98380e-01
-8.62100e+01 8.24931e+00 1.98349e-01
-8.62000e+01 8.24733e+00 1.98317e-01
-8.61900e+01 8.24535e+00 1.98285e-01
-8.61800e+01 8.24336e+00 1.98253e-01
-8.61700e+01 8.24138e+00 1.98221e-01
-8.61600e+01 8.23940e+00 1.98189e-01
-8.61500e+01 8.23742e+00 1.98156e-01
-8.61400e+01 8.23544e+00 1.98124e-01
-8.61300e+01 8.23346e+00 1.98091e-01
-8.61200e+01 8.23147e+00 1.98058e-01
-8.61100e+01 8.22949e+00 1.98025e-01
-8.61000e+01 8.22751e+00 1.97992e-01
-8.60900e+01 8.22553e+00 1.97959e-01
-8.60800e+01 8.22355e+00 1.97925e-01
-8.60700e+01 8.22158e+00 1.97892e-01
-8.60600e+01 8.21960e+00 1.97858e-01
-8.60500e+01 8.21762e+00 1.97825e-01
-8.60400e+01 8.21564e+00 1.97791e-01
-8.60300e+01 8.21366e+00 1.97757e-01
-8.60200e+01 8.21169e+00 1.97722e-01
-8.60100e+01 8.20971e+00 1.97688e-01
-8.60000e+01 8.20773e+00 1.97654e-01
-8.59900e+01 8.20576e+00 1.97619e-01
-8.59800e+01 8.20378e+00 1.97584e-01
-8.59700e+01 8.20180e+00 1.97550e-01
-8.59600e+01 8.19983e+00 1.97515e-01
-8.59500e+01 8.19785e+00 1.97479e-01
-8.59400e+01 8.19588e+00 1.97444e-01
-8.59300e+01 8.19390e+00 1.97409e-01
-8.59200e+01 8.19193e+00 1.97373e-01
-8.59100e+01 8.18996e+00 1.97338e-01
-8.59000e+01 8.18798e+00 1.97302e-01
-8.58900e+01 8.18601e+00 1.97266e-01
-8.58800e+01 8.18404e+00 1.97230e-01
-8.58700e+01 8.18207e+00 1.97194e-01
-8.58600e+01 8.18009e+00 1.97158e-01
-8.58500e+01 8.17812e+00 1.97121e-01
-8.58400e+01 8.17615e+00 1.97085e-01
-8.58300e+01 8.17418e+00 1.97048e-01
-8.58200e+01 8.17221e+00 1.97011e-01
-8.58100e+01 8.17024e+00 1.96974e-01
-8.58000e+01 8.16827e+00 1.96937e-01
-8.57900e+01 8.16630e+00 1.96900e-01
-8.57800e+01 8.16433e+00 1.96862e-01
-8.57700e+01 8.16237e+00 1.96825e-01
-8.57600e+01 8.16040e+00 1.96787e-01
-8.57500e+01 8.15843e+00 1.96749e-01
-8.57400e+01 8.15646e+00 1.96711e-01
-8.57300e+01 8.15450e+00 1.96673e-01
-8.57200e+01 8.15253e+00 1.96635e-01
-8.57100e+01 8.15056e+00 1.96597e-01
-8.57000e+01 8.14860e+00 1.96558e-01
-8.56900e+01 8.14663e+00 1.96520e-01
-8.56800e+01 8.14467e+00 1.96481e-01
-8.56700e+01 8.14270e+00 1.96442e-01
-8.56600e+01 8.14074e+00 1.96403e-01
-8.56500e+01 8.13877e+00 1.96364e-01
-8.56400e+01 8.13681e+00 1.96325e-01
-8.56300e+01 8.13485e+00 1.96286e-01
-8.56200e+01 8.13288e+00 1.96246e-01
-8.56100e+01 8.13092e+00 1.96206e-01
-8.56000e+01 8.12896e+00 1.96167e-01
-8.55900e+01 8.12700e+00 1.96127e-01
-8.55800e+01 8.12504e+00 1.96087e-01
-8.55700e+01 8.12308e+00 1.96046e-01
-8.55600e+01 8.12112e+00 1.96006e-01
-8.55500e+01 8.11916e+00 1.95966e-01
-8.55400e+01 8.11720e+00 1.95925e-01
-8.55300e+01 8.11524e+00 1.95884e-01
-8.55200e+01 8.11328e+00 1.95844e-01
-8.55100e+01 8.11132e+00 1.95803e-01
-8.55000e+01 8.10936e+00 1.95761e-01
-8.54900e+01 8.10741e+00 1.95720e-01
-8.54800e+01 8.10545e+00 1.95679e-01
-8.54700e+01 8.10349e+00 1.95637e-01
-8.54600e+01 8.10154e+00 1.95596e-01
-8.54500e+01 8.09958e+00 1.95554e-01
-8.54400e+01 8.09763e+00 1.95512e-01
-8.54300e+01 8.09567e+00 1.95470e-01
-8.54200e+01 8.09372e+00 1.95428e-01
-8.54100e+01 8.09176e+00 1.95385e-01
-8.54000e+01 8.08981e+00 1.95343e-01
-8.53900e+01 8.08786e+00 1.95300e-01
-8.53800e+01 8.08590e+00 1.95258e-01
-8.53700e+01 8.08395e+00 1.95215e-01
-8.53600e+01 8.08200e+00 1.95172e-01
-8.53500e+01 8.08005e+00 1.95129e-01
-8.53400e+01 8.07810e+00 1.95085e-01
-8.53300e+01 8.07615e+00 1.95042e-01
-8.53200e+01 8.07419e+00 1.94998e-01
-8.53100e+01 8.07225e+00 1.94955e-01
-8.53000e+01 8.07030e+00 1.94911e-01
-8.52900e+01 8.06835e+00 1.94867e-01
-8.52800e+01 8.06640e+00 1.94823e-01
-8.52700e+01 8.06445e+00 1.94779e-01
-8.52600e+01 8.06250e+00 1.94734e-01
-8.52500e+01 8.06056e+00 1.94690e-01
-8.52400e+01 8.05861e+00 1.94645e-01
-8.52300e+01 8.05666e+00 1.94601e-01
-8.52200e+01 8.05472e+00 1.94556e-01
-8.52100e+01 8.05277e+00 1.94511e-01
-8.52000e+01 8.05083e+00 1.94466e-01
-8.51900e+01 8.04888e+00 1.94420e-01
-8.51800e+01 8.04694e+00 1.94375e-01
-8.51700e+01 8.04500e+00 1.94330e-01
-8.51600e+01 8.04305e+00 1.94284e-01
-8.51500e+01 8.04111e+00 1.94238e-01
-8.51400e+01 8.03917e+00 1.94192e-01
-8.51300e+01 8.03723e+00 1.94146e-01
-8.51200e+01 8.03528e+00 1.94100e-01
-8.51100e+01 8.03334e+00 1.94054e-01
-8.51000e+01 8.03140e+00 1.94007e-01
-8.50900e+01 8.02946e+00 1.93960e-01
-8.50800e+01 8.02752e+00 1.93914e-01
-8.50700e+01 8.02559e+00 1.93867e-01
-8.50600e+01 8.02365e+00 1.93820e-01
-8.50500e+01 8.02171e+00 1.93773e-01
-8.50400e+01 8.01977e+00 1.93725e-01
-8.50300e+01 8.01783e+00 1.93678e-01
-8.50200e+01 8.01590e+00 1.93631e-01
-8.50100e+01 8.01396e+00 1.93583e-01
-8.50000e+01 8.01203e+00 1.93535e-01
-8.49900e+01 8.01009e+00 1.93487e-01
-8.49800e+01 8.00816e+00 1.93439e-01
-8.49700e+01 8.00622e+00 1.93391e-01
-8.49600e+01 8.00429e+00 1.93343e-01
-8.49500e+01 8.00236e+00 1.93294e-01
-8.49400e+01 8.00042e+00 1.93245e-01
-8.49300e+01 7.99849e+00 1.93197e-01
-8.49200e+01 7.99656e+00 1.93148e-01
-8.49100e+01 7.99463e+00 1.93099e-01
-8.49000e+01 7.99270e+00 1.93050e-01
-8.48900e+01 7.99077e+00 1.93000e-01
-8.48800e+01 7.98884e+00 1.92951e-01
-8.48700e+01 7.98691e+00 1.92901e-01
-8.48600e+01 7.98498e+00 1.92852e-01
-8.48500e+01 7.98305e+00 1.92802e-01
-8.48400e+01 7.98112e+00 1.92752e-01
-8.48300e+01 7.97920e+00 1.92702e-01
-8.48200e+01 7.97727e+00 1.92652e-01
-8.48100e+01 7.97534e+00 1.92601e-01
-8.48000e+01 7.97342e+00 1.92551e-01
-8.47900e+01 7.97149e+00 1.92500e-01
-8.47800e+01 7.96957e+00 1.92450e-01
-8.47700e+01 7.96764e+00 1.92399e-01
-8.47600e+01 7.96572e+00 1.92348e-01
-8.47500e+01 7.96380e+00 1.92297e-01
-8.47400e+01 7.96187e+00 1.92245e-01
-8.47300e+01 7.95995e+00 1.92194e-01
-8.47200e+01 7.95803e+00 1.92142e-01
-8.47100e+01 7.95611e+00 1.92091e-01
-8.47000e+01 7.95419e+00 1.92039e-01
-8.46900e+01 7.95227e+00 1.91987e-01
-8.46800e+01 7.95035e+00 1.91935e-01
-8.46700e+01 7.94843e+00 1.91883e-01
-8.46600e+01 7.94651e+00 1.91830e-01
-8.46500e+01 7.94459e+00 1.91778e-01
-8.46400e+01 7.94267e+00 1.91725e-01
-8.46300e+01 7.94076e+00 1.91672e-01
-8.46200e+01 7.93884e+00 1.91620e-01
-8.46100e+01 7.93692e+00 1.91566e-01
-8.46000e+01 7.93501e+00 1.91513e-01
-8.45900e+01 7.93309e+00 1.91460e-01
-8.45800e+01 7.93118e+00 1.91407e-01
-8.45700e+01 7.92927e+00 1.91353e-01
-8.45600e+01 7.92735e+00 1.91299e-01
-8.45500e+01 7.92544e+00 1.91246e-01
-8.45400e+01 7.92353e+00 1.91192e-01
-8.45300e+01 7.92162e+00 1.91138e-01
-8.45200e+01 7.91971e+00 1.91083e-01
-8.45100e+01 7.91779e+00 1.91029e-01
-8.45000e+01 7.91588e+00 1.90974e-01
-8.44900e+01 7.91398e+00 1.90920e-01
-8.44800e+01 7.91207e+00 1.90865e-01
-8.44700e+01 7.91016e+00 1.90810e-01
-8.44600e+01 7.90825e+00 1.90755e-01
-8.44500e+01 7.90634e+00 1.90700e-01
-8.44400e+01 7.90444e+00 1.90645e-01
-8.44300e+01 7.90253e+00 1.90589e-01
-8.44200e+01 7.90062e+00 1.90534e-01
-8.44100e+01 7.89872e+00 1.90478e-01
-8.44000e+01 7.89681e+00 1.90422e-01
-8.43900e+01 7.89491e+00 1.90366e-01
-8.43800e+01 7.89301e+00 1.90310e-01
-8.43700e+01 7.89110e+00 1.90254e-01
-8.43600e+01 7.88920e+00 1.90198e-01
-8.43500e+01 7.88730e+00 1.90141e-01
-8.43400e+01 7.88540e+00 1.90085e-01
-8.43300e+01 7.88350e+00 1.90028e-01
-8.43200e+01 7.88160e+00 1.89971e-01
-8.43100e+01 7.87970e+00 1.89914e-01
-8.43000e+01 7.87780e+00 1.89857e-01
-8.42900e+01 7.87590e+00 1.89799e-01
-8.42800e+01 7.87400e+00 1.89742e-01
-8.42700e+01 7.87211e+00 1.89684e-01
-8.42600e+01 7.87021e+00 1.89627e-01
-8.42500e+01 7.86831e+00 1.89569e-01
-8.42400e+01 7.86642e+00 1.89511e-01
-8.42300e+01 7.86452e+00 1.89453e-01
-8.42200e+01 7.86263e+00 1.89395e-01
-8.42100e+01 7.86074e+00 1.89336e-01
-8.42000e+01 7.85884e+00 1.89278e-01
-8.41900e+01 7.85695e+00 1.89219e-01
-8.41800e+01 7.85506e+00 1.89160e-01
-8.41700e+01 7.85317e+00 1.89101e-01
-8.41600e+01 7.85128e+00 1.89042e-01
-8.41500e+01 7.84939e+00 1.88983e-01
-8.41400e+01 7.84750e+00 1.88924e-01
-8.41300e+01 7.84561e+00 1.88865e-01
-8.41200e+01 7.84372e+00 1.88805e-01
-8.41100e+01 7.84183e+00 1.88745e-01
-8.41000e+01 7.83995e+00 1.88685e-01
-8.40900e+01 7.83806e+00 1.88625e-01
-8.40800e+01 7.83617e+00 1.88565e-01
-8.40700e+01 7.83429e+00 1.88505e-01
-8.40600e+01 7.83240e+00 1.88445e-01
-8.40500e+01 7.83052e+00 1.88384e-01
-8.40400e+01 7.82864e+00 1.88324e-01
-8.40300e+01 7.82675e+00 1.88263e-01
-8.40200e+01 7.82487e+00 1.88202e-01
-8.40100e+01 7.82299e+00 1.88141e-01
-8.40000e+01 7.82111e+00 1.88080e-01
-8.39900e+01 7.81923e+00 1.88018e-01
-8.39800e+01 7.81735e+00 1.87957e-01
-8.39700e+01 7.81547e+00 1.87895e-01
-8.39600e+01 7.81359e+00 1.87834e-01
-8.39500e+01 7.81171e+00 1.87772e-01
-8.39400e+01 7.80983e+00 1.87710e-01
-8.39300e+01 7.80796e+00 1.87648e-01
-8.39200e+01 7.80608e+00 1.87586e-01
-8.39100e+01 7.80420e+00 1.87523e-01
-8.39000e+01 7.80233e+00 1.87461e-01
-8.38900e+01 7.80046e+00 1.87398e-01
-8.38800e+01 7.79858e+00 1.87335e-01
-8.38700e+01 7.79671e+00 1.87272e-01
-8.38600e+01 7.79484e+00 1.87209e-01
-8.38500e+01 7.79296e+00 1.87146e-01
-8.38400e+01 7.79109e+00 1.87083e-01
-8.38300e+01 7.78922e+00 1.87019e-01
-8.38200e+01 7.78735e+00 1.86956e-01
-8.38100e+01 7.78548e+00 1.86892e-01
-8.38000e+01 7.78362e+00 1.86828e-01
-8.37900e+01 7.78175e+00 1.86764e-01
-8.37800e+01 7.77988e+00 1.86700e-01
-8.37700e+01 7.77801e+00 1.86636e-01
-8.37600e+01 7.77615e+00 1.86572e-01
-8.37500e+01 7.77428e+00 1.86507e-01
-8.37400e+01 7.77242e+00 1.86442e-01
-8.37300e+01 7.77055e+00 1.86378e-01
-8.37200e+01 7.76869e+00 1.86313e-01
-8.37100e+01 7.76683e+00 1.86248e-01
-8.37000e+01 7.76496e+00 1.86182e-01
-8.36900e+01 7.76310e+00 1.86117e-01
-8.36800e+01 7.76124e+00 1.86052e-01
-8.36700e+01 7.75938e+00 1.85986e-01
-8.36600e+01 7.75752e+00 1.85920e-01
-8.36500e+01 7.75566e+00 1.85855e-01
-8.36400e+01 7.75381e+00 1.85789e-01
-8.36300e+01 7.75195e+00 1.85722e-01
-8.36200e+01 7.75009e+00 1.85656e-01
-8.36100e+01 7.74824e+00 1.85590e-01
-8.36000e+01 7.74638e+00 1.85523e-01
-8.35900e+01 7.74452e+00 1.85457e-01
-8.35800e+01 7.74267e+00 1.85390e-01
-8.35700e+01 7.74082e+00 1.85323e-01
-8.35600e+01 7.73896e+00 1.85256e-01
-8.35500e+01 7.73711e+00 1.85189e-01
-8.35400e+01 7.73526e+00 1.85121e-01
-8.35300e+01 7.73341e+00 1.85054e-01
-8.35200e+01 7.73156e+00 1.84986e-01
-8.35100e+01 7.72971e+00 1.84919e-01
-8.35000e+01 7.72786e+00 1.84851e-01
-8.34900e+01 7.72601e+00 1.84783e-01
-8.34800e+01 7.72416e+00 1.84715e-01
-8.34700e+01 7.72232e+00 1.84646e-01
-8.34600e+01 7.72047e+00 1.84578e-01
-8.34500e+01 7.71863e+00 1.84510e-01
-8.34400e+01 7.71678e+00 1.84441e-01
-8.34300e+01 7.71494e+00 1.84372e-01
-8.34200e+01 7.71309e+00 1.84303e-01
-8.34100e+01 7.71125e+00 1.84234e-01
-8.34000e+01 7.70941e+00 1.84165e-01
-8.33900e+01 7.70757e+00 1.84096e-01
-8.33800e+01 7.70573e+00 1.84026e-01
-8.33700e+01 7.70389e+00 1.83957e-01
-8.33600e+01 7.70205e+00 1.83887e-01
-8.33500e+01 7.70021e+00 1.83817e-01
-8.33400e+01 7.69837e+00 1.83747e-01
-8.33300e+01 7.69654e+00 1.83677e-01
-8.33200e+01 7.69470e+00 1.83607e-01
-8.33100e+01 7.69286e+00 1.83536e-01
-8.33000e+01 7.69103e+00 1.83466e-01
-8.32900e+01 7.68919e+00 1.83395e-01
-8.32800e+01 7.68736e+00 1.83324e-01
-8.32700e+01 7.68553e+00 1.83253e-01
-8.32600e+01 7.68370e+00 1.83182e-01
-8.32500e+01 7.68186e+00 1.83111e-01
-8.32400e+01 7.68003e+00 1.83040e-01
-8.32300e+01 7.67820e+00 1.82968e-01
-8.32200e+01 7.67637e+00 1.82897e-01
-8.32100e+01 7.67454e+00 1.82825e-01
-8.32000e+01 7.67272e+00 1.82753e-01
-8.31900e+01 7.67089e+00 1.82681e-01
-8.31800e+01 7.66906e+00 1.82609e-01
-8.31700e+01 7.66724e+00 1.82537e-01
-8.31600e+01 7.66541e+00 1.82464e-01
-8.31500e+01 7.66359e+00 1.82392e-01
-8.31400e+01 7.66176e+00 1.82319e-01
-8.31300e+01 7.65994e+00 1.82246e-01
-8.31200e+01 7.65812e+00 1.82173e-01
-8.31100e+01 7.65630e+00 1.82100e-01
-8.31000e+01 7.65448e+00 1.82027e-01
-8.30900e+01 7.65266e+00 1.81954e-01
-8.30800e+01 7.65084e+00 1.81880e-01
-8.30700e+01 7.64902e+00 1.81807e-01
-8.30600e+01 7.64720e+00 1.81733e-01
-8.30500e+01 7.64539e+00 1.81659e-01
-8.30400e+01 7.64357e+00 1.81585e-01
-8.30300e+01 7.64175e+00 1.81511e-01
-8.30200e+01 7.63994e+00 1.81437e-01
-8.30100e+01 7.63813e+00 1.81362e-01
-8.30000e+01 7.63631e+00 1.81288e-01
-8.29900e+01 7.63450e+00 1.81213e-01
-8.29800e+01 7.63269e+00 1.81138e-01
-8.29700e+01 7.63088e+00 1.81063e-01
-8.29600e+01 7.62907e+00 1.80988e-01
-8.29500e+01 7.62726e+00 1.80913e-01
-8.29400e+01 7.62545e+00 1.80838e-01
-8.29300e+01 7.62364e+00 1.80762e-01
-8.29200e+01 7.62183e+00 1.80687e-01
-8.29100e+01 7.62003e+00 1.80611e-01
-8.29000e+01 7.61822e+00 1.80535e-01
-8.28900e+01 7.61642e+00 1.80459e-01
-8.28800e+01 7.61461e+00 1.80383e-01
-8.28700e+01 7.61281e+00 1.80307e-01
-8.28600e+01 7.61101e+00 1.80230e-01
-8.28500e+01 7.60920e+00 1.80154e-01
-8.28400e+01 7.60740e+00 1.80077e-01
-8.28300e+01 7.60560e+00 1.80000e-01
-8.28200e+01 7.60380e+00 1.79923e-01
-8.28100e+01 7.60200e+00 1.79846e-01
-8.28000e+01 7.60021e+00 1.79769e-01
-8.27900e+01 7.59841e+00 1.79692e-01
-8.27800e+01 7.59661e+00 1.79615e-01
-8.27700e+01 7.59482e+00 1.79538e-01
-8.27600e+01 7.59302e+00 1.79461e-01
-8.27500e+01 7.59123e+00 1.79384e-01
-8.27400e+01 7.58943e+00 1.79308e-01
-8.27300e+01 7.58764e+00 1.79231e-01
-8.27200e+01 7.58585e+00 1.79155e-01
-8.27100e+01 7.58406e+00 1.79079e-01
-8.27000e+01 7.58227e+00 1.79003e-01
-8.26900e+01 7.58048e+00 1.78927e-01
-8.26800e+01 7.57869e+00 1.78851e-01
-8.26700e+01 7.57690e+00 1.78776e-01
-8.26600e+01 7.57511e+00 1.78701e-01
-8.26500e+01 7.57333e+00 1.78625e-01
-8.26400e+01 7.57154e+00 1.78550e-01
-8.26300e+01 7.56976e+00 1.78475e-01
-8.26200e+01 7.56797e+00 1.78400e-01
-8.26100e+01 7.56619e+00 1.78326e-01
-8.26000e+01 7.56440e+00 1.78251e-01
-8.25900e+01 7.56262e+00 1.78177e-01
-8.25800e+01 7.56084e+00 1.78102e-01
-8.25700e+01 7.55906e+00 1.78028e-01
-8.25600e+01 7.55728e+00 1.77954e-01
-8.25500e+01 7.55550e+00 1.77880e-01
-8.25400e+01 7.55372e+00 1.77806e-01
-8.25300e+01 7.55195e+00 1.77733e-01
-8.25200e+01 7.55017e+00 1.77659e-01
-8.25100e+01 7.54839e+00 1.77586e-01
-8.25000e+01 7.54662e+00 1.77513e-01
-8.24900e+01 7.54484e+00 1.77440e-01
-8.24800e+01 7.54307e+00 1.77367e-01
-8.24700e+01 7.54129e+00 1.77294e-01
-8.24600e+01 7.53952e+00 1.77221e-01
-8.24500e+01 7.53775e+00 1.77149e-01
-8.24400e+01 7.53598e+00 1.77076e-01
-8.24300e+01 7.53421e+00 1.77004e-01
-8.24200e+01 7.53244e+00 1.76932e-01
-8.24100e+01 7.53067e+00 1.76860e-01
-8.24000e+01 7.52890e+00 1.76788e-01
-8.23900e+01 7.52713e+00 1.76717e-01
-8.23800e+01 7.52537e+00 1.76645e-01
-8.23700e+01 7.52360e+00 1.76574e-01
-8.23600e+01 7.52184e+00 1.76502e-01
-8.23500e+01 7.52007e+00 1.76431e-01
-8.23400e+01 7.51831e+00 1.76360e-01
-8.23300e+01 7.51654e+00 1.76290e-01
-8.23200e+01 7.51478e+00 1.76219e-01
-8.23100e+01 7.51302e+00 1.76148e-01
-8.23000e+01 7.51126e+00 1.76078e-01
-8.22900e+01 7.50950e+00 1.76007e-01
-8.22800e+01 7.50774e+00 1.75937e-01
-8.22700e+01 7.50598e+00 1.75867e-01
-8.22600e+01 7.50422e+00 1.75797e-01
-8.22500e+01 7.50246e+00 1.75728e-01
-8.22400e+01 7.50071e+00 1.75658e-01
-8.22300e+01 7.49895e+00 1.75589e-01
-8.22200e+01 7.49719e+00 1.75519e-01
-8.22100e+01 7.49544e+00 1.75450e-01
-8.22000e+01 7.49369e+00 1.75381e-01
-8.21900e+01 7.49193e+00 1.75312e-01
-8.21800e+01 7.49018e+00 1.75243e-01
-8.21700e+01 7.48843e+00 1.75175e-01
-8.21600e+01 7.48668e+00 1.75106e-01
-8.21500e+01 7.48492e+00 1.75038e-01
-8.21400e+01 7.48317e+00 1.74970e-01
-8.21300e+01 7.48143e+00 1.74902e-01
-8.21200e+01 7.47968e+00 1.74834e-01
-8.21100e+01 7.47793e+00 1.74766e-01
-8.21000e+01 7.47618e+00 1.74698e-01
-8.20900e+01 7.47443e+00 1.74631e-01
-8.20800e+01 7.47269e+00 1.74563e-01
-8.20700e+01 7.47094e+00 1.74496e-01
-8.20600e+01 7.46920e+00 1.74429e-01
-8.20500e+01 7.46746e+00 1.74362e-01
-8.20400e+01 7.46571e+00 1.74295e-01
-8.20300e+01 7.46397e+00 1.74228e-01
-8.20200e+01 7.46223e+00 1.74162e-01
-8.20100e+01 7.46049e+00 1.74095e-01
-8.20000e+01 7.45875e+00 1.74029e-01
-8.19900e+01 7.45701e+00 1.73963e-01
-8.19800e+01 7.45527e+00 1.73897e-01
-8.19700e+01 7.45353e+00 1.73831e-01
-8.19600e+01 7.45179e+00 1.73765e-01
-8.19500e+01 7.45005e+00 1.73700e-01
-8.19400e+01 7.44832e+00 1.73634e-01
-8.19300e+01 7.44658e+00 1.73569e-01
-8.19200e+01 7.44484e+00 1.73504e-01
-8.19100e+01 7.44311e+00 1.73439e-01
-8.19000e+01 7.44138e+00 1.73374e-01
-8.18900e+01 7.43964e+00 1.73309e-01
-8.18800e+01 7.43791e+00 1.73244e-01
-8.18700e+01 7.43618e+00 1.73180e-01
-8.18600e+01 7.43445e+00 1.73116e-01
-8.18500e+01 7.43271e+00 1.73051e-01
-8.18400e+01 7.43098e+00 1.72987e-01
-8.18300e+01 7.42925e+00 1.72923e-01
-8.18200e+01 7.42753e+00 1.72860e-01
-8.18100e+01 7.42580e+00 1.72796e-01
-8.18000e+01 7.42407e+00 1.72732e-01
-8.17900e+01 7.42234e+00 1.72669e-01
-8.17800e+01 7.42062e+00 1.72606e-01
-8.17700e+01 7.41889e+00 1.72543e-01
-8.17600e+01 7.41717e+00 1.72480e-01
-8.17500e+01 7.41544e+00 1.72417e-01
-8.17400e+01 7.41372e+00 1.72354e-01
-8.17300e+01 7.41199e+00 1.72292e-01
-8.17200e+01 7.41027e+00 1.72229e-01
-8.17100e+01 7.40855e+00 1.72167e-01
-8.17000e+01 7.40683e+00 1.72105e-01
-8.16900e+01 7.40511e+00 1.72043e-01
-8.16800e+01 7.40339e+00 1.71981e-01
-8.16700e+01 7.40167e+00 1.71919e-01
-8.16600e+01 7.39995e+00 1.71858e-01
-8.16500e+01 7.39823e+00 1.71796e-01
-8.16400e+01 7.39651e+00 1.71735e-01
-8.16300e+01 7.39480e+00 1.71674e-01
-8.16200e+01 7.39308e+00 1.71613e-01
-8.16100e+01 7.39136e+00 1.71552e-01
-8.16000e+01 7.38965e+00 1.71491e-01
-8.15900e+01 7.38793e+00 1.71430e-01
-8.15800e+01 7.38622e+00 1.71370e-01
-8.15700e+01 7.38451e+00 1.71310e-01
-8.15600e+01 7.38279e+00 1.71249e-01
-8.15500e+01 7.38108e+00 1.71189e-01
-8.15400e+01 7.37937e+00 1.71129e-01
-8.15300e+01 7.37766e+00 1.71070e-01
-8.15200e+01 7.37595e+00 1.71010e-01
-8.15100e+01 7.37424e+00 1.70950e-01
-8.15000e+01 7.37253e+00 1.70891e-01
-8.14900e+01 7.37082e+00 1.70832e-01
-8.14800e+01 7.36911e+00 1.70773e-01
-8.14700e+01 7.36741e+00 1.70714e-01
-8.14600e+01 7.36570e+00 1.70655e-01
-8.14500e+01 7.36399e+00 1.70596e-01
-8.14400e+01 7.36229e+00 1.70538e-01
-8.14300e+01 7.36058e+00 1.70479e-01
-8.14200e+01 7.35888e+00 1.70421e-01
-8.14100e+01 7.35717e+00 1.70363e-01
-8.14000e+01 7.35547e+00 1.70305e-01
-8.13900e+01 7.35377e+00 1.70247e-01
-8.13800e+01 7.35207e+00 1.70189e-01
-8.13700e+01 7.35036e+00 1.70132e-01
-8.13600e+01 7.34866e+00 1.70074e-01
-8.13500e+01 7.34696e+00 1.70017e-01
-8.13400e+01 7.34526e+00 1.69960e-01
-8.13300e+01 7.34356e+00 1.69903e-01
-8.13200e+01 7.34186e+00 1.69846e-01
-8.13100e+01 7.34017e+00 1.69789e-01
-8.13000e+01 7.33847e+00 1.69733e-01
-8.12900e+01 7.33677e+00 1.69676e-01
-8.12800e+01 7.33507e+00 1.69620e-01
-8.12700e+01 7.33338e+00 1.69564e-01
-8.12600e+01 7.33168e+00 1.69507e-01
-8.12500e+01 7.32999e+00 1.69452e-01
-8.12400e+01 7.32829e+00 1.69396e-01
-8.12300e+01 7.32660e+00 1.69340e-01
-8.12200e+01 7.32491e+00 1.69285e-01
-8.12100e+01 7.32322e+00 1.69229e-01
-8.12000e+01 7.32152e+00 1.69174e-01
-8.11900e+01 7.31983e+00 1.69119e-01
-8.11800e+01 7.31814e+00 1.69064e-01
-8.11700e+01 7.31645e+00 1.69009e-01
-8.11600e+01 7.31476e+00 1.68955e-01
-8.11500e+01 7.31307e+00 1.68900e-01
-8.11400e+01 7.31138e+00 1.68846e-01
-8.11300e+01 7.30969e+00 1.68791e-01
-8.11200e+01 7.30801e+00 1.68737e-01
-8.11100e+01 7.30632e+00 1.68683e-01
-8.11000e+01 7.30463e+00 1.68629e-01
-8.10900e+01 7.30295e+00 1.68576e-01
-8.10800e+01 7.30126e+00 1.68522e-01
-8.10700e+01 7.29958e+00 1.68469e-01
-8.10600e+01 7.29789e+00 1.68415e-01
-8.10500e+01 7.29621e+00 1.68362e-01
-8.10400e+01 7.29452e+00 1.68309e-01
-8.10300e+01 7.29284e+00 1.68256e-01
-8.10200e+01 7.29116e+00 1.68204e-01
-8.10100e+01 7.28948e+00 1.68151e-01
-8.10000e+01 7.28780e+00 1.68099e-01
-8.09900e+01 7.28612e+00 1.68046e-01
-8.09800e+01 7.28444e+00 1.67994e-01
-8.09700e+01 7.28276e+00 1.67942e-01
-8.09600e+01 7.28108e+00 1.67890e-01
-8.09500e+01 7.27940e+00 1.67838e-01
-8.09400e+01 7.27772e+00 1.67787e-01
-8.09300e+01 7.27604e+00 1.67735e-01
-8.09200e+01 7.27437e+00 1.67684e-01
-8.09100e+01 7.27269e+00 1.67633e-01
-8.09000e+01 7.27101e+00 1.67582e-01
-8.08900e+01 7.26934e+00 1.67531e-01
-8.08800e+01 7.26766e+00 1.67480e-01
-8.08700e+01 7.26599e+00 1.67429e-01
-8.08600e+01 7.26431e+00 1.67379e-01
-8.08500e+01 7.26264e+00 1.67328e-01
-8.08400e+01 7.26097e+00 1.67278e-01
-8.08300e+01 7.25929e+00 1.67228e-01
-8.08200e+01 7.25762e+00 1.67178e-01
-8.08100e+01 7.25595e+00 1.67128e-01
-8.08000e+01 7.25428e+00 1.67078e-01
-8.07900e+01 7.25261e+00 1.67029e-01
-8.07800e+01 7.25094e+00 1.66979e-01
-8.07700e+01 7.24927e+00 1.66930e-01
-8.07600e+01 7.24760e+00 1.66881e-01
-8.07500e+01 7.24593e+00 1.66832e-01
-8.07400e+01 7.24426e+00 1.66783e-01
-8.07300e+01 7.24260e+00 1.66734e-01
-8.07200e+01 7.24093e+00 1.66686e-01
-8.07100e+01 7.23926e+00 1.66637e-01
-8.07000e+01 7.23760e+00 1.66589e-01
-8.06900e+01 7.23593e+00 1.66541e-01
-8.06800e+01 7.23427e+00 1.66493e-01
-8.06700e+01 7.23260e+00 1.66445e-01
-8.06600e+01 7.23094e+00 1.66397e-01
-8.06500e+01 7.22927e+00 1.66349e-01
-8.06400e+01 7.22761e+00 1.66302e-01
-8.06300e+01 7.22595e+00 1.66255e-01
-8.06200e+01 7.22428e+00 1.66207e-01
-8.06100e+01 7.22262e+00 1.66160e-01
-8.06000e+01 7.22096e+00 1.66113e-01
-8.05900e+01 7.21930e+00 1.66067e-01
-8.05800e+01 7.21764e+00 1.66020e-01
-8.05700e+01 7.21598e+00 1.65973e-01
-8.05600e+01 7.21432e+00 1.65927e-01
-8.05500e+01 7.21266e+00 1.65881e-01
-8.05400e+01 7.21100e+00 1.65835e-01
-8.05300e+01 7.20935e+00 1.65789e-01
-8.05200e+01 7.20769e+00 1.65743e-01
-8.05100e+01 7.20603e+00 1.65697e-01
-8.05000e+01 7.20437e+00 1.65652e-01
-8.04900e+01 7.20272e+00 1.65606e-01
-8.04800e+01 7.20106e+00 1.65561e-01
-8.04700e+01 7.19941e+00 1.65516e-01
-8.04600e+01 7.19775e+00 1.65471e-01
-8.04500e+01 7.19610e+00 1.65426e-01
-8.04400e+01 7.19444e+00 1.65381e-01
-8.04300e+01 7.19279e+00 1.65337e-01
-8.04200e+01 7.19114e+00 1.65292e-01
-8.04100e+01 7.18948e+00 1.65248e-01
-8.04000e+01 7.18783e+00 1.65204e-01
-8.03900e+01 7.18618e+00 1.65160e-01
-8.03800e+01 7.18453e+00 1.65116e-01
-8.03700e+01 7.18288e+00 1.65072e-01
-8.03600e+01 7.18123e+00 1.65029e-01
-8.03500e+01 7.17958e+00 1.64985e-01
-8.03400e+01 7.17793e+00 1.64942e-01
-8.03300e+01 7.17628e+00 1.64899e-01
-8.03200e+01 7.17463e+00 1.64855e-01
-8.03100e+01 7.17298e+00 1.64813e-01
-8.03000e+01 7.17133e+00 1.64770e-01
-8.02900e+01 7.16968e+00 1.64727e-01
-8.02800e+01 7.16804e+00 1.64685e-01
-8.02700e+01 7.16639e+00 1.64642e-01
-8.02600e+01 7.16475e+00 1.64600e-01
-8.02500e+01 7.16310e+00 1.64558e-01
-8.02400e+01 7.16145e+00 1.64516e-01
-8.02300e+01 7.15981e+00 1.64474e-01
-8.02200e+01 7.15816e+00 1.64432e-01
-8.02100e+01 7.15652e+00 1.64391e-01
-8.02000e+01 7.15488e+00 1.64350e-01
-8.01900e+01 7.15323e+00 1.64308e-01
-8.01800e+01 7.15159e+00 1.64267e-01
-8.01700e+01 7.14995e+00 1.64226e-01
-8.01600e+01 7.14831e+00 1.64185e-01
-8.01500e+01 7.14666e+00 1.64145e-01
-8.01400e+01 7.14502e+00 1.64104e-01
-8.01300e+01 7.14338e+00 1.64064e-01
-8.01200e+01 7.14174e+00 1.64023e-01
-8.01100e+01 7.14010e+00 1.63983e-01
-8.01000e+01 7.13846e+00 1.63943e-01
-8.00900e+01 7.13682e+00 1.63903e-01
-8.00800e+01 7.13518e+00 1.63863e-01
-8.00700e+01 7.13355e+00 1.63824e-01
-8.00600e+01 7.13191e+00 1.63784e-01
-8.00500e+01 7.13027e+00 1.63745e-01
-8.00400e+01 7.12863e+00 1.63706e-01
-8.00300e+01 7.12700e+00 1.63667e-01
-8.00200e+01 7.12536e+00 1.63628e-01
-8.00100e+01 7.12372e+00 1.63589e-01
-8.00000e+01 7.12209e+00 1.63551e-01
-7.99900e+01 7.12045e+00 1.63512e-01
-7.99800e+01 7.11882e+00 1.63474e-01
-7.99700e+01 7.11718e+00 1.63435e-01
-7.99600e+01 7.11555e+00 1.63397e-01
-7.99500e+01 7.11391e+00 1.63359e-01
-7.99400e+01 7.11228e+00 1.63322e-01
-7.99300e+01 7.11065e+00 1.63284e-01
-7.99200e+01 7.10902e+00 1.63246e-01
-7.99100e+01 7.10738e+00 1.63209e-01
-7.99000e+01 7.10575e+00 1.63172e-01
-7.98900e+01 7.10412e+00 1.63135e-01
-7.98800e+01 7.10249e+00 1.63098e-01
-7.98700e+01 7.10086e+00 1.63061e-01
-7.98600e+01 7.09923e+00 1.63024e-01
-7.98500e+01 7.09760e+00 1.62988e-01
-7.98400e+01 7.09597e+00 1.62951e-01
-7.98300e+01 7.09434e+00 1.62915e-01
-7.98200e+01 7.09271e+00 1.62879e-01
-7.98100e+01 7.09108e+00 1.62843e-01
-7.98000e+01 7.08945e+00 1.62807e-01
-7.97900e+01 7.08782e+00 1.62771e-01
-7.97800e+01 7.08620e+00 1.62736e-01
-7.97700e+01 7.08457e+00 1.62700e-01
-7.97600e+01 7.08294e+00 1.62665e-01
-7.97500e+01 7.08132e+00 1.62630e-01
-7.97400e+01 7.07969e+00 1.62595e-01
-7.97300e+01 7.07806e+00 1.62560e-01
-7.97200e+01 7.07644e+00 1.62525e-01
-7.97100e+01 7.07481e+00 1.62490e-01
-7.97000e+01 7.07319e+00 1.62456e-01
-7.96900e+01 7.07157e+00 1.62421e-01
-7.96800e+01 7.06994e+00 1.62387e-01
-7.96700e+01 7.06832e+00 1.62353e-01
-7.96600e+01 7.06669e+00 1.62319e-01
-7.96500e+01 7.06507e+00 1.62285e-01
-7.96400e+01 7.06345e+00 1.62252e-01
-7.96300e+01 7.06183e+00 1.62218e-01
-7.96200e+01 7.06020e+00 1.62185e-01
-7.96100e+01 7.05858e+00 1.62152e-01
-7.96000e+01 7.05696e+00 1.62118e-01
-7.95900e+01 7.05534e+00 1.62085e-01
-7.95800e+01 7.05372e+00 1.62053e-01
-7.95700e+01 7.05210e+00 1.62020e-01
-7.95600e+01 7.05048e+00 1.61987e-01
-7.95500e+01 7.04886e+00 1.61955e-01
-7.95400e+01 7.04724e+00 1.61923e-01
-7.95300e+01 7.04562e+00 1.61891e-01
-7.95200e+01 7.04400e+00 1.61859e-01
-7.95100e+01 7.04238e+00 1.61827e-01
-7.95000e+01 7.04077e+00 1.61795e-01
-7.94900e+01 7.03915e+00 1.61763e-01
-7.94800e+01 7.03753e+00 1.61732e-01
-7.94700e+01 7.03591e+00 1.61701e-01
-7.94600e+01 7.03430e+00 1.61669e-01
-7.94500e+01 7.03268e+00 1.61638e-01
-7.94400e+01 7.03106e+00 1.61608e-01
-7.94300e+01 7.02945e+00 1.61577e-01
-7.94200e+01 7.02783e+00 1.61546e-01
-7.94100e+01 7.02622e+00 1.61516e-01
-7.94000e+01 7.02460e+00 1.61485e-01
-7.93900e+01 7.02299e+00 1.61455e-01
-7.93800e+01 7.02137e+00 1.61425e-01
-7.93700e+01 7.01976e+00 1.61395e-01
-7.93600e+01 7.01814e+00 1.61365e-01
-7.93500e+01 7.01653e+00 1.61336e-01
-7.93400e+01 7.01492e+00 1.61306e-01
-7.93300e+01 7.01330e+00 1.61277e-01
-7.93200e+01 7.01169e+00 1.61248e-01
-7.93100e+01 7.01008e+00 1.61218e-01
-7.93000e+01 7.00847e+00 1.61190e-01
-7.92900e+01 7.00686e+00 1.61161e-01
-7.92800e+01 7.00524e+00 1.61132e-01
-7.92700e+01 7.00363e+00 1.61103e-01
-7.92600e+01 7.00202e+00 1.61075e-01
-7.92500e+01 7.00041e+00 1.61047e-01
-7.92400e+01 6.99880e+00 1.61019e-01
-7.92300e+01 6.99719e+00 1.60991e-01
-7.92200e+01 6.99558e+00 1.60963e-01
-7.92100e+01 6.99397e+00 1.60935e-01
-7.92000e+01 6.99236e+00 1.60908e-01
-7.91900e+01 6.99075e+00 1.60880e-01
-7.91800e+01 6.98915e+00 1.60853e-01
-7.91700e+01 6.98754e+00 1.60826e-01
-7.91600e+01 6.98593e+00 1.60799e-01
-7.91500e+01 6.98432e+00 1.60772e-01
-7.91400e+01 6.98271e+00 1.60745e-01
-7.91300e+01 6.98111e+00 1.60718e-01
-7.91200e+01 6.97950e+00 1.60692e-01
-7.91100e+01 6.97789e+00 1.60666e-01
-7.91000e+01 6.97629e+00 1.60639e-01
-7.90900e+01 6.97468e+00 1.60613e-01
-7.90800e+01 6.97307e+00 1.60587e-01
-7.90700e+01 6.97147e+00 1.60562e-01
-7.90600e+01 6.96986e+00 1.60536e-01
-7.90500e+01 6.96826e+00 1.60510e-01
-7.90400e+01 6.96665e+00 1.60485e-01
-7.90300e+01 6.96505e+00 1.60460e-01
-7.90200e+01 6.96344e+00 1.60435e-01
-7.90100e+01 6.96184e+00 1.60410e-01
-7.90000e+01 6.96023e+00 1.60385e-01
-7.89900e+01 6.95863e+00 1.60360e-01
-7.89800e+01 6.95703e+00 1.60336e-01
-7.89700e+01 6.95542e+00 1.60311e-01
-7.89600e+01 6.95382e+00 1.60287e-01
-7.89500e+01 6.95222e+00 1.60263e-01
-7.89400e+01 6.95062e+00 1.60239e-01
-7.89300e+01 6.94901e+00 1.60215e-01
-7.89200e+01 6.94741e+00 1.60192e-01
-7.89100e+01 6.94581e+00 1.60168e-01
-7.89000e+01 6.94421e+00 1.60145e-01
-7.88900e+01 6.94261e+00 1.60121e-01
-7.88800e+01 6.94101e+00 1.60098e-01
-7.88700e+01 6.93941e+00 1.60075e-01
-7.88600e+01 6.93780e+00 1.60052e-01
-7.88500e+01 6.93620e+00 1.60029e-01
-7.88400e+01 6.93460e+00 1.60007e-01
-7.88300e+01 6.93300e+00 1.59984e-01
-7.88200e+01 6.93140e+00 1.59962e-01
-7.88100e+01 6.92980e+00 1.59940e-01
-7.88000e+01 6.92821e+00 1.59918e-01
-7.87900e+01 6.92661e+00 1.59896e-01
-7.87800e+01 6.92501e+00 1.59874e-01
-7.87700e+01 6.92341e+00 1.59853e-01
-7.87600e+01 6.92181e+00 1.59831e-01
-7.87500e+01 6.92021e+00 1.59810e-01
-7.87400e+01 6.91861e+00 1.59788e-01
-7.87300e+01 6.91702e+00 1.59767e-01
-7.87200e+01 6.91542e+00 1.59746e-01
-7.87100e+01 6.91382e+00 1.59726e-01
-7.87000e+01 6.91222e+00 1.59705e-01
-7.86900e+01 6.91063e+00 1.59684e-01
-7.86800e+01 6.90903e+00 1.59664e-01
-7.86700e+01 6.90743e+00 1.59644e-01
-7.86600e+01 6.90584e+00 1.59624e-01
-7.86500e+01 6.90424e+00 1.59604e-01
-7.86400e+01 6.90265e+00 1.59584e-01
-7.86300e+01 6.90105e+00 1.59564e-01
-7.86200e+01 6.89945e+00 1.59545e-01
-7.86100e+01 6.89786e+00 1.59525e-01
-7.86000e+01 6.89626e+00 1.59506e-01
-7.85900e+01 6.89467e+00 1.59487e-01
-7.85800e+01 6.89307e+00 1.59468e-01
-7.85700e+01 6.89148e+00 1.59449e-01
-7.85600e+01 6.88989e+00 1.59430e-01
-7.85500e+01 6.88829e+00 1.59412e-01
-7.85400e+01 6.88670e+00 1.59393e-01
-7.85300e+01 6.88510e+00 1.59375e-01
-7.85200e+01 6.88351e+00 1.59357e-01
-7.85100e+01 6.88192e+00 1.59339e-01
-7.85000e+01 6.88032e+00 1.59321e-01
-7.84900e+01 6.87873e+00 1.59303e-01
-7.84800e+01 6.87714e+00 1.59285e-01
-7.84700e+01 6.87554e+00 1.59268e-01
-7.84600e+01 6.87395e+00 1.59251e-01
-7.84500e+01 6.87236e+00 1.59233e-01
-7.84400e+01 6.87077e+00 1.59216e-01
-7.84300e+01 6.86917e+00 1.59199e-01
-7.84200e+01 6.86758e+00 1.59183e-01
-7.84100e+01 6.86599e+00 1.59166e-01
-7.84000e+01 6.86440e+00 1.59149e-01
-7.83900e+01 6.86281e+00 1.59133e-01
-7.83800e+01 6.86122e+00 1.59117e-01
-7.83700e+01 6.85963e+00 1.59101e-01
-7.83600e+01 6.85803e+00 1.59085e-01
-7.83500e+01 6.85644e+00 1.59069e-01
-7.83400e+01 6.85485e+00 1.59053e-01
-7.83300e+01 6.85326e+00 1.59038e-01
-7.83200e+01 6.85167e+00 1.59022e-01
-7.83100e+01 6.85008e+00 1.59007e-01
-7.83000e+01 6.84849e+00 1.58992e-01
-7.82900e+01 6.84690e+00 1.58977e-01
-7.82800e+01 6.84531e+00 1.58962e-01
-7.82700e+01 6.84372e+00 1.58947e-01
-7.82600e+01 6.84213e+00 1.58933e-01
-7.82500e+01 6.84054e+00 1.58918e-01
-7.82400e+01 6.83896e+00 1.58904e-01
-7.82300e+01 6.83737e+00 1.58890e-01
-7.82200e+01 6.83578e+00 1.58876e-01
-7.82100e+01 6.83419e+00 1.58862e-01
-7.82000e+01 6.83260e+00 1.58848e-01
-7.81900e+01 6.83101e+00 1.58834e-01
-7.81800e+01 6.82942e+00 1.58821e-01
-7.81700e+01 6.82784e+00 1.58808e-01
-7.81600e+01 6.82625e+00 1.58794e-01
-7.81500e+01 6.82466e+00 1.58781e-01
-7.81400e+01 6.82307e+00 1.58768e-01
-7.81300e+01 6.82148e+00 1.58756e-01
-7.81200e+01 6.81990e+00 1.58743e-01
-7.81100e+01 6.81831e+00 1.58730e-01
-7.81000e+01 6.81672e+00 1.58718e-01
-7.80900e+01 6.81514e+00 1.58706e-01
-7.80800e+01 6.81355e+00 1.58694e-01
-7.80700e+01 6.81196e+00 1.58682e-01
-7.80600e+01 6.81037e+00 1.58670e-01
-7.80500e+01 6.80879e+00 1.58658e-01
-7.80400e+01 6.80720e+00 1.58647e-01
-7.80300e+01 6.80562e+00 1.58635e-01
-7.80200e+01 6.80403e+00 1.58624e-01
-7.80100e+01 6.80244e+00 1.58613e-01
-7.80000e+01 6.80086e+00 1.58602e-01
-7.79900e+01 6.79927e+00 1.58591e-01
-7.79800e+01 6.79768e+00 1.58580e-01
-7.79700e+01 6.79610e+00 1.58570e-01
-7.79600e+01 6.79451e+00 1.58559e-01
-7.79500e+01 6.79293e+00 1.58549e-01
-7.79400e+01 6.79134e+00 1.58539e-01
-7.79300e+01 6.78976e+00 1.58529e-01
-7.79200e+01 6.78817e+00 1.58519e-01
-7.79100e+01 6.78659e+00 1.58509e-01
-7.79000e+01 6.78500e+00 1.58500e-01
-7.78900e+01 6.78342e+00 1.58490e-01
-7.78800e+01 6.78183e+00 1.58481e-01
-7.78700e+01 6.78025e+00 1.58472e-01
-7.78600e+01 6.77866e+00 1.58463e-01
-7.78500e+01 6.77708e+00 1.58454e-01
-7.78400e+01 6.77549e+00 1.58445e-01
-7.78300e+01 6.77391e+00 1.58436e-01
-7.78200e+01 6.77232e+00 1.58428e-01
-7.78100e+01 6.77074e+00 1.58420e-01
-7.78000e+01 6.76916e+00 1.58411e-01
-7.77900e+01 6.76757e+00 1.58403e-01
-7.77800e+01 6.76599e+00 1.58395e-01
-7.77700e+01 6.76440e+00 1.58388e-01
-7.77600e+01 6.76282e+00 1.58380e-01
-7.77500e+01 6.76124e+00 1.58372e-01
-7.77400e+01 6.75965e+00 1.58365e-01
-7.77300e+01 6.75807e+00 1.58358e-01
-7.77200e+01 6.75649e+00 1.58351e-01
-7.77100e+01 6.75490e+00 1.58344e-01
-7.77000e+01 6.75332e+00 1.58337e-01
-7.76900e+01 6.75174e+00 1.58330e-01
-7.76800e+01 6.75015e+00 1.58323e-01
-7.76700e+01 6.74857e+00 1.58317e-01
-7.76600e+01 6.74699e+00 1.58311e-01
-7.76500e+01 6.74540e+00 1.58305e-01
-7.76400e+01 6.74382e+00 1.58299e-01
-7.76300e+01 6.74224e+00 1.58293e-01
-7.76200e+01 6.74065e+00 1.58287e-01
-7.76100e+01 6.73907e+00 1.58281e-01
-7.76000e+01 6.73749e+00 1.58276e-01
-7.75900e+01 6.73591e+00 1.58271e-01
-7.75800e+01 6.73432e+00 1.58265e-01
-7.75700e+01 6.73274e+00 1.58260e-01
-7.75600e+01 6.73116e+00 1.58255e-01
-7.75500e+01 6.72958e+00 1.58251e-01
-7.75400e+01 6.72799e+00 1.58246e-01
-7.75300e+01 6.72641e+00 1.58242e-01
-7.75200e+01 6.72483e+00 1.58237e-01
-7.75100e+01 6.72325e+00 1.58233e-01
-7.75000e+01 6.72166e+00 1.58229e-01
-7.74900e+01 6.72008e+00 1.58225e-01
-7.74800e+01 6.71850e+00 1.58221e-01
-7.74700e+01 6.71692e+00 1.58218e-01
-7.74600e+01 6.71533e+00 1.58214e-01
-7.74500e+01 6.71375e+00 1.58211e-01
-7.74400e+01 6.71217e+00 1.58207e-01
-7.74300e+01 6.71059e+00 1.58204e-01
-7.74200e+01 6.70901e+00 1.58201e-01
-7.74100e+01 6.70742e+00 1.58199e-01
-7.74000e+01 6.70584e+00 1.58196e-01
-7.73900e+01 6.70426e+00 1.58193e-01
-7.73800e+01 6.70268e+00 1.58191e-01
-7.73700e+01 6.70110e+00 1.58189e-01
-7.73600e+01 6.69951e+00 1.58186e-01
-7.73500e+01 6.69793e+00 1.58184e-01
-7.73400e+01 6.69635e+00 1.58183e-01
-7.73300e+01 6.69477e+00 1.58181e-01
-7.73200e+01 6.69319e+00 1.58179e-01
-7.73100e+01 6.69161e+00 1.58178e-01
-7.73000e+01 6.69002e+00 1.58177e-01
-7.72900e+01 6.68844e+00 1.58175e-01
-7.72800e+01 6.68686e+00 1.58174e-01
-7.72700e+01 6.68528e+00 1.58173e-01
-7.72600e+01 6.68370e+00 1.58173e-01
-7.72500e+01 6.68211e+00 1.58172e-01
-7.72400e+01 6.68053e+00 1.58172e-01
-7.72300e+01 6.67895e+00 1.58171e-01
-7.72200e+01 6.67737e+00 1.58171e-01
-7.72100e+01 6.67579e+00 1.58171e-01
-7.72000e+01 6.67421e+00 1.58171e-01
-7.71900e+01 6.67262e+00 1.58171e-01
-7.71800e+01 6.67104e+00 1.58172e-01
-7.71700e+01 6.66946e+00 1.58172e-01
-7.71600e+01 6.66788e+00 1.58173e-01
-7.71500e+01 6.66630e+00 1.58173e-01
-7.71400e+01 6.66472e+00 1.58174e-01
-7.71300e+01 6.66313e+00 1.58175e-01
-7.71200e+01 6.66155e+00 1.58177e-01
-7.71100e+01 6.65997e+00 1.58178e-01
-7.71000e+01 6.65839e+00 1.58179e-01
-7.70900e+01 6.65681e+00 1.58181e-01
-7.70800e+01 6.65523e+00 1.58183e-01
-7.70700e+01 6.65364e+00 1.58185e-01
-7.70600e+01 6.65206e+00 1.58187e-01
-7.70500e+01 6.65048e+00 1.58189e-01
-7.70400e+01 6.64890e+00 1.58191e-01
-7.70300e+01 6.64732e+00 1.58193e-01
-7.70200e+01 6.64573e+00 1.58196e-01
-7.70100e+01 6.64415e+00 1.58199e-01
-7.70000e+01 6.64257e+00 1.58202e-01
-7.69900e+01 6.64099e+00 1.58205e-01
-7.69800e+01 6.63941e+00 1.58208e-01
-7.69700e+01 6.63782e+00 1.58211e-01
-7.69600e+01 6.63624e+00 1.58214e-01
-7.69500e+01 6.63466e+00 1.58218e-01
-7.69400e+01 6.63308e+00 1.58221e-01
-7.69300e+01 6.63150e+00 1.58225e-01
-7.69200e+01 6.62991e+00 1.58229e-01
-7.69100e+01 6.62833e+00 1.58233e-01
-7.69000e+01 6.62675e+00 1.58238e-01
-7.68900e+01 6.62517e+00 1.58242e-01
-7.68800e+01 6.62358e+00 1.58246e-01
-7.68700e+01 6.62200e+00 1.58251e-01
-7.68600e+01 6.62042e+00 1.58256e-01
-7.68500e+01 6.61884e+00 1.58261e-01
-7.68400e+01 6.61725e+00 1.58266e-01
-7.68300e+01 6.61567e+00 1.58271e-01
-7.68200e+01 6.61409e+00 1.58276e-01
-7.68100e+01 6.61250e+00 1.58282e-01
-7.68000e+01 6.61092e+00 1.58287e-01
-7.67900e+01 6.60934e+00 1.58293e-01
-7.67800e+01 6.60776e+00 1.58299e-01
-7.67700e+01 6.60617e+00 1.58305e-01
-7.67600e+01 6.60459e+00 1.58311e-01
-7.67500e+01 6.60301e+00 1.58317e-01
-7.67400e+01 6.60142e+00 1.58324e-01
-7.67300e+01 6.59984e+00 1.58330e-01
-7.67200e+01 6.59826e+00 1.58337e-01
-7.67100e+01 6.59667e+00 1.58344e-01
-7.67000e+01 6.59509e+00 1.58351e-01
-7.66900e+01 6.59351e+00 1.58358e-01
-7.66800e+01 6.59192e+00 1.58365e-01
-7.66700e+01 6.59034e+00 1.58373e-01
-7.66600e+01 6.58876e+00 1.58380e-01
-7.66500e+01 6.58717e+00 1.58388e-01
-7.66400e+01 6.58559e+00 1.58396e-01
-7.66300e+01 6.58400e+00 1.58404e-01
-7.66200e+01 6.58242e+00 1.58412e-01
-7.66100e+01 6.58084e+00 1.58420e-01
-7.66000e+01 6.57925e+00 1.58428e-01
-7.65900e+01 6.57767e+00 1.58437e-01
-7.65800e+01 6.57608e+00 1.58446e-01
-7.65700e+01 6.57450e+00 1.58454e-01
-7.65600e+01 6.57291e+00 1.58463e-01
-7.65500e+01 6.57133e+00 1.58472e-01
-7.65400e+01 6.56974e+00 1.58482e-01
-7.65300e+01 6.56816e+00 1.58491e-01
-7.65200e+01 6.56657e+00 1.58500e-01
-7.65100e+01 6.56499e+00 1.58510e-01
-7.65000e+01 6.56340e+00 1.58520e-01
-7.64900e+01 6.56182e+00 1.58530e-01
-7.64800e+01 6.56023e+00 1.58540e-01
-7.64700e+01 6.55865e+00 1.58550e-01
-7.64600e+01 6.55706e+00 1.58560e-01
-7.64500e+01 6.55548e+00 1.58571e-01
-7.64400e+01 6.55389e+00 1.58581e-01
-7.64300e+01 6.55231e+00 1.58592e-01
-7.64200e+01 6.55072e+00 1.58603e-01
-7.64100e+01 6.54913e+00 1.58614e-01
-7.64000e+01 6.54755e+00 1.58625e-01
-7.63900e+01 6.54596e+00 1.58636e-01
-7.63800e+01 6.54437e+00 1.58648e-01
-7.63700e+01 6.54279e+00 1.58659e-01
-7.63600e+01 6.54120e+00 1.58671e-01
-7.63500e+01 6.53961e+00 1.58683e-01
-7.63400e+01 6.53803e+00 1.58695e-01
-7.63300e+01 6.53644e+00 1.58707e-01
-7.63200e+01 6.53485e+00 1.58719e-01
-7.63100e+01 6.53327e+00 1.58731e-01
-7.63000e+01 6.53168e+00 1.58744e-01
-7.62900e+01 6.53009e+00 1.58756e-01
-7.62800e+01 6.52850e+00 1.58769e-01
-7.62700e+01 6.52692e+00 1.58782e-01
-7.62600e+01 6.52533e+00 1.58795e-01
-7.62500e+01 6.52374e+00 1.58808e-01
-7.62400e+01 6.52215e+00 1.58822e-01
-7.62300e+01 6.52056e+00 1.58835e-01
-7.62200e+01 6.51897e+00 1.58849e-01
-7.62100e+01 6.51739e+00 1.58863e-01
-7.62000e+01 6.51580e+00 1.58877e-01
-7.61900e+01 6.51421e+00 1.58891e-01
-7.61800e+01 6.51262e+00 1.58905e-01
-7.61700e+01 6.51103e+00 1.58919e-01
-7.61600e+01 6.50944e+00 1.58934e-01
-7.61500e+01 6.50785e+00 1.58948e-01
-7.61400e+01 6.50626e+00 1.58963e-01
-7.61300e+01 6.50467e+00 1.58978e-01
-7.61200e+01 6.50308e+00 1.58993e-01
-7.61100e+01 6.50149e+00 1.59008e-01
-7.61000e+01 6.49990e+00 1.59023e-01
-7.60900e+01 6.49831e+00 1.59039e-01
-7.60800e+01 6.49672e+00 1.59054e-01
-7.60700e+01 6.49513e+00 1.59070e-01
-7.60600e+01 6.49354e+00 1.59086e-01
-7.60500e+01 6.49195e+00 1.59102e-01
-7.60400e+01 6.49036e+00 1.59118e-01
-7.60300e+01 6.48877e+00 1.59134e-01
-7.60200e+01 6.48718e+00 1.59150e-01
-7.60100e+01 6.48558e+00 1.59167e-01
-7.60000e+01 6.48399e+00 1.59184e-01
-7.59900e+01 6.48240e+00 1.59200e-01
-7.59800e+01 6.48081e+00 1.59217e-01
-7.59700e+01 6.47922e+00 1.59234e-01
-7.59600e+01 6.47762e+00 1.59252e-01
-7.59500e+01 6.47603e+00 1.59269e-01
-7.59400e+01 6.47444e+00 1.59286e-01
-7.59300e+01 6.47285e+00 1.59304e-01
-7.59200e+01 6.47125e+00 1.59322e-01
-7.59100e+01 6.46966e+00 1.59340e-01
-7.59000e+01 6.46807e+00 1.59358e-01
-7.58900e+01 6.46647e+00 1.59376e-01
-7.58800e+01 6.46488e+00 1.59394e-01
-7.58700e+01 6.46328e+00 1.59413e-01
-7.58600e+01 6.46169e+00 1.59431e-01
-7.58500e+01 6.46010e+00 1.59450e-01
-7.58400e+01 6.45850e+00 1.59469e-01
-7.58300e+01 6.45691e+00 1.59488e-01
-7.58200e+01 6.45531e+00 1.59507e-01
-7.58100e+01 6.45372e+00 1.59526e-01
-7.58000e+01 6.45212e+00 1.59546e-01
-7.57900e+01 6.45053e+00 1.59565e-01
-7.57800e+01 6.44893e+00 1.59585e-01
-7.57700e+01 6.44733e+00 1.59605e-01
-7.57600e+01 6.44574e+00 1.59625e-01
-7.57500e+01 6.44414e+00 1.59645e-01
-7.57400e+01 6.44254e+00 1.59665e-01
-7.57300e+01 6.44095e+00 1.59686e-01
-7.57200e+01 6.43935e+00 1.59706e-01
-7.57100e+01 6.43775e+00 1.59727e-01
-7.57000e+01 6.43616e+00 1.59748e-01
-7.56900e+01 6.43456e+00 1.59769e-01
-7.56800e+01 6.43296e+00 1.59790e-01
-7.56700e+01 6.43136e+00 1.59811e-01
-7.56600e+01 6.42976e+00 1.59832e-01
-7.56500e+01 6.42817e+00 1.59854e-01
-7.56400e+01 6.42657e+00 1.59876e-01
-7.56300e+01 6.42497e+00 1.59897e-01
-7.56200e+01 6.42337e+00 1.59919e-01
-7.56100e+01 6.42177e+00 1.59941e-01
-7.56000e+01 6.42017e+00 1.59963e-01
-7.55900e+01 6.41857e+00 1.59986e-01
-7.55800e+01 6.41697e+00 1.60008e-01
-7.55700e+01 6.41537e+00 1.60030e-01
-7.55600e+01 6.41377e+00 1.60051e-01
-7.55500e+01 6.41217e+00 1.60073e-01
-7.55400e+01 6.41057e+00 1.60094e-01
-7.55300e+01 6.40897e+00 1.60115e-01
-7.55200e+01 6.40737e+00 1.60136e-01
-7.55100e+01 6.40577e+00 1.60157e-01
-7.55000e+01 6.40416e+00 1.60178e-01
-7.54900e+01 6.40256e+00 1.60198e-01
-7.54800e+01 6.40096e+00 1.60219e-01
-7.54700e+01 6.39936e+00 1.60239e-01
-7.54600e+01 6.39775e+00 1.60259e-01
-7.54500e+01 6.39615e+00 1.60279e-01
-7.54400e+01 6.39455e+00 1.60299e-01
-7.54300e+01 6.39295e+00 1.60318e-01
-7.54200e+01 6.39134e+00 1.60338e-01
-7.54100e+01 6.38974e+00 1.60357e-01
-7.54000e+01 6.38814e+00 1.60376e-01
-7.53900e+01 6.38653e+00 1.60395e-01
-7.53800e+01 6.38493e+00 1.60414e-01
-7.53700e+01 6.38332e+00 1.60432e-01
-7.53600e+01 6.38172e+00 1.60451e-01
-7.53500e+01 6.38011e+00 1.60469e-01
-7.53400e+01 6.37851e+00 1.60487e-01
-7.53300e+01 6.37690e+00 1.60505e-01
-7.53200e+01 6.37530e+00 1.60523e-01
-7.53100e+01 6.37369e+00 1.60540e-01
-7.53000e+01 6.37209e+00 1.60558e-01
-7.52900e+01 6.37048e+00 1.60575e-01
-7.52800e+01 6.36888e+00 1.60592e-01
-7.52700e+01 6.36727e+00 1.60609e-01
-7.52600e+01 6.36567e+00 1.60626e-01
-7.52500e+01 6.36406e+00 1.60642e-01
-7.52400e+01 6.36245e+00 1.60659e-01
-7.52300e+01 6.36085e+00 1.60675e-01
-7.52200e+01 6.35924e+00 1.60691e-01
-7.52100e+01 6.35763e+00 1.60707e-01
-7.52000e+01 6.35602e+00 1.60723e-01
-7.51900e+01 6.35442e+00 1.60739e-01
-7.51800e+01 6.35281e+00 1.60754e-01
-7.51700e+01 6.35120e+00 1.60769e-01
-7.51600e+01 6.34959e+00 1.60784e-01
-7.51500e+01 6.34799e+00 1.60799e-01
-7.51400e+01 6.34638e+00 1.60814e-01
-7.51300e+01 6.34477e+00 1.60829e-01
-7.51200e+01 6.34316e+00 1.60843e-01
-7.51100e+01 6.34155e+00 1.60858e-01
-7.51000e+01 6.33994e+00 1.60872e-01
-7.50900e+01 6.33834e+00 1.60886e-01
-7.50800e+01 6.33673e+00 1.60900e-01
-7.50700e+01 6.33512e+00 1.60913e-01
-7.50600e+01 6.33351e+00 1.60927e-01
-7.50500e+01 6.33190e+00 1.60940e-01
-7.50400e+01 6.33029e+00 1.60953e-01
-7.50300e+01 6.32868e+00 1.60966e-01
-7.50200e+01 6.32707e+00 1.60979e-01
-7.50100e+01 6.32546e+00 1.60992e-01
-7.50000e+01 6.32385e+00 1.61004e-01
-7.49900e+01 6.32224e+00 1.61017e-01
-7.49800e+01 6.32063e+00 1.61029e-01
-7.49700e+01 6.31902e+00 1.61041e-01
-7.49600e+01 6.31741e+00 1.61053e-01
-7.49500e+01 6.31580e+00 1.61065e-01
-7.49400e+01 6.31419e+00 1.61076e-01
-7.49300e+01 6.31258e+00 1.61087e-01
-7.49200e+01 6.31097e+00 1.61099e-01
-7.49100e+01 6.30936e+00 1.61110e-01
-7.49000e+01 6.30774e+00 1.61121e-01
-7.48900e+01 6.30613e+00 1.61131e-01
-7.48800e+01 6.30452e+00 1.61142e-01
-7.48700e+01 6.30291e+00 1.61152e-01
-7.48600e+01 6.30130e+00 1.61162e-01
-7.48500e+01 6.29969e+00 1.61173e-01
-7.48400e+01 6.29808e+00 1.61182e-01
-7.48300e+01 6.29646e+00 1.61192e-01
-7.48200e+01 6.29485e+00 1.61202e-01
-7.48100e+01 6.29324e+00 1.61211e-01
-7.48000e+01 6.29163e+00 1.61220e-01
-7.47900e+01 6.29001e+00 1.61229e-01
-7.47800e+01 6.28840e+00 1.61238e-01
-7.47700e+01 6.28679e+00 1.61247e-01
-7.47600e+01 6.28518e+00 1.61256e-01
-7.47500e+01 6.28357e+00 1.61264e-01
-7.47400e+01 6.28195e+00 1.61272e-01
-7.47300e+01 6.28034e+00 1.61280e-01
-7.47200e+01 6.27873e+00 1.61288e-01
-7.47100e+01 6.27711e+00 1.61296e-01
-7.47000e+01 6.27550e+00 1.61304e-01
-7.46900e+01 6.27389e+00 1.61311e-01
-7.46800e+01 6.27227e+00 1.61319e-01
-7.46700e+01 6.27066e+00 1.61326e-01
-7.46600e+01 6.26905e+00 1.61333e-01
-7.46500e+01 6.26743e+00 1.61339e-01
-7.46400e+01 6.26582e+00 1.61346e-01
-7.46300e+01 6.26421e+00 1.61352e-01
-7.46200e+01 6.26259e+00 1.61359e-01
-7.46100e+01 6.26098e+00 1.61365e-01
-7.46000e+01 6.25937e+00 1.61371e-01
-7.45900e+01 6.25775e+00 1.61377e-01
-7.45800e+01 6.25614e+00 1.61382e-01
-7.45700e+01 6.25453e+00 1.61388e-01
-7.45600e+01 6.25291e+00 1.61393e-01
-7.45500e+01 6.25130e+00 1.61398e-01
-7.45400e+01 6.24968e+00 1.61403e-01
-7.45300e+01 6.24807e+00 1.61408e-01
-7.45200e+01 6.24646e+00 1.61413e-01
-7.45100e+01 6.24484e+00 1.61417e-01
-7.45000e+01 6.24323e+00 1.61421e-01
-7.44900e+01 6.24161e+00 1.61426e-01
-7.44800e+01 6.24000e+00 1.61430e-01
-7.44700e+01 6.23838e+00 1.61433e-01
-7.44600e+01 6.23677e+00 1.61437e-01
-7.44500e+01 6.23516e+00 1.61441e-01
-7.44400e+01 6.23354e+00 1.61444e-01
-7.44300e+01 6.23193e+00 1.61447e-01
-7.44200e+01 6.23031e+00 1.61450e-01
-7.44100e+01 6.22870e+00 1.61453e-01
-7.44000e+01 6.22708e+00 1.61456e-01
-7.43900e+01 6.22547e+00 1.61458e-01
-7.43800e+01 6.22385e+00 1.61461e-01
-7.43700e+01 6.22224e+00 1.61463e-01
-7.43600e+01 6.22062e+00 1.61465e-01
-7.43500e+01 6.21901e+00 1.61467e-01
-7.43400e+01 6.21740e+00 1.61468e-01
-7.43300e+01 6.21578e+00 1.61470e-01
-7.43200e+01 6.21417e+00 1.61471e-01
-7.43100e+01 6.21255e+00 1.61473e-01
-7.43000e+01 6.21094e+00 1.61474e-01
-7.42900e+01 6.20932e+00 1.61475e-01
-7.42800e+01 6.20771e+00 1.61475e-01
-7.42700e+01 6.20609e+00 1.61476e-01
-7.42600e+01 6.20448e+00 1.61476e-01
-7.42500e+01 6.20286e+00 1.61476e-01
-7.42400e+01 6.20125e+00 1.61477e-01
-7.42300e+01 6.19963e+00 1.61476e-01
-7.42200e+01 6.19802e+00 1.61476e-01
-7.42100e+01 6.19640e+00 1.61476e-01
-7.42000e+01 6.19479e+00 1.61475e-01
-7.41900e+01 6.19317e+00 1.61474e-01
-7.41800e+01 6.19156e+00 1.61474e-01
-7.41700e+01 6.18994e+00 1.61472e-01
-7.41600e+01 6.18833e+00 1.61471e-01
-7.41500e+01 6.18672e+00 1.61470e-01
-7.41400e+01 6.18510e+00 1.61468e-01
-7.41300e+01 6.18349e+00 1.61467e-01
-7.41200e+01 6.18187e+00 1.61465e-01
-7.41100e+01 6.18026e+00 1.61463e-01
-7.41000e+01 6.17864e+00 1.61460e-01
-7.40900e+01 6.17703e+00 1.61458e-01
-7.40800e+01 6.17541e+00 1.61455e-01
-7.40700e+01 6.17380e+00 1.61453e-01
-7.40600e+01 6.17218e+00 1.61450e-01
-7.40500e+01 6.17057e+00 1.61447e-01
-7.40400e+01 6.16895e+00 1.61444e-01
-7.40300e+01 6.16734e+00 1.61440e-01
-7.40200e+01 6.16573e+00 1.61437e-01
-7.40100e+01 6.16411e+00 1.61433e-01
-7.40000e+01 6.16250e+00 1.61429e-01
-7.39900e+01 6.16088e+00 1.61425e-01
-7.39800e+01 6.15927e+00 1.61421e-01
-7.39700e+01 6.15765e+00 1.61417e-01
-7.39600e+01 6.15604e+00 1.61412e-01
-7.39500e+01 6.15443e+00 1.61407e-01
-7.39400e+01 6.15281e+00 1.61403e-01
-7.39300e+01 6.15120e+00 1.61398e-01
-7.39200e+01 6.14958e+00 1.61392e-01
-7.39100e+01 6.14797e+00 1.61387e-01
-7.39000e+01 6.14636e+00 1.61382e-01
-7.38900e+01 6.14474e+00 1.61376e-01
-7.38800e+01 6.14313e+00 1.61370e-01
-7.38700e+01 6.14152e+00 1.61364e-01
-7.38600e+01 6.13990e+00 1.61358e-01
-7.38500e+01 6.13829e+00 1.61352e-01
-7.38400e+01 6.13668e+00 1.61345e-01
-7.38300e+01 6.13506e+00 1.61338e-01
-7.38200e+01 6.13345e+00 1.61332e-01
-7.38100e+01 6.13183e+00 1.61325e-01
-7.38000e+01 6.13022e+00 1.61318e-01
-7.37900e+01 6.12861e+00 1.61310e-01
-7.37800e+01 6.12700e+00 1.61303e-01
-7.37700e+01 6.12538e+00 1.61295e-01
-7.37600e+01 6.12377e+00 1.61287e-01
-7.37500e+01 6.12216e+00 1.61279e-01
-7.37400e+01 6.12054e+00 1.61271e-01
-7.37300e+01 6.11893e+00 1.61263e-01
-7.37200e+01 6.11732e+00 1.61255e-01
-7.37100e+01 6.11571e+00 1.61246e-01
-7.37000e+01 6.11409e+00 1.61237e-01
-7.36900e+01 6.11248e+00 1.61228e-01
-7.36800e+01 6.11087e+00 1.61219e-01
-7.36700e+01 6.10926e+00 1.61210e-01
-7.36600e+01 6.10765e+00 1.61200e-01
-7.36500e+01 6.10603e+00 1.61191e-01
-7.36400e+01 6.10442e+00 1.61181e-01
-7.36300e+01 6.10281e+00 1.61171e-01
-7.36200e+01 6.10120e+00 1.61161e-01
-7.36100e+01 6.09959e+00 1.61151e-01
-7.36000e+01 6.09797e+00 1.61140e-01
-7.35900e+01 6.09636e+00 1.61130e-01
-7.35800e+01 6.09475e+00 1.61119e-01
-7.35700e+01 6.09314e+00 1.61108e-01
-7.35600e+01 6.09153e+00 1.61097e-01
-7.35500e+01 6.08992e+00 1.61086e-01
-7.35400e+01 6.08831e+00 1.61075e-01
[truncated: 943,806 more chars]
