# Supplementary material for: A One-Bead-Per-Saccharide (1BPS) Model for Glycosaminoglycans
Source: J Chem Theory Comput. 2023 Jul 17;19(16):5491–502. doi: 10.1021/acs.jctc.3c00238 (PMC10448712; doi:10.1021/acs.jctc.3c00238)
Supplement: Supplementary file 2 — ct3c00238_si_002.zip [file ct3c00238_si_002.zip › GAGG.xvg]

-1.80000e+02 -1.35437e+00 7.88869e-04
-1.79990e+02 -1.35438e+00 7.76232e-04
-1.79980e+02 -1.35439e+00 7.63614e-04
-1.79970e+02 -1.35440e+00 7.51016e-04
-1.79960e+02 -1.35440e+00 7.38438e-04
-1.79950e+02 -1.35441e+00 7.25880e-04
-1.79940e+02 -1.35442e+00 7.13343e-04
-1.79930e+02 -1.35443e+00 7.00825e-04
-1.79920e+02 -1.35443e+00 6.88327e-04
-1.79910e+02 -1.35444e+00 6.75850e-04
-1.79900e+02 -1.35445e+00 6.63392e-04
-1.79890e+02 -1.35445e+00 6.50955e-04
-1.79880e+02 -1.35446e+00 6.38537e-04
-1.79870e+02 -1.35447e+00 6.26140e-04
-1.79860e+02 -1.35447e+00 6.13763e-04
-1.79850e+02 -1.35448e+00 6.01405e-04
-1.79840e+02 -1.35448e+00 5.89068e-04
-1.79830e+02 -1.35449e+00 5.76751e-04
-1.79820e+02 -1.35450e+00 5.64454e-04
-1.79810e+02 -1.35450e+00 5.52177e-04
-1.79800e+02 -1.35451e+00 5.39920e-04
-1.79790e+02 -1.35451e+00 5.27683e-04
-1.79780e+02 -1.35452e+00 5.15466e-04
-1.79770e+02 -1.35452e+00 5.03269e-04
-1.79760e+02 -1.35453e+00 4.91092e-04
-1.79750e+02 -1.35453e+00 4.78935e-04
-1.79740e+02 -1.35454e+00 4.66799e-04
-1.79730e+02 -1.35454e+00 4.54682e-04
-1.79720e+02 -1.35455e+00 4.42585e-04
-1.79710e+02 -1.35455e+00 4.30509e-04
-1.79700e+02 -1.35455e+00 4.18452e-04
-1.79690e+02 -1.35456e+00 4.06416e-04
-1.79680e+02 -1.35456e+00 3.94399e-04
-1.79670e+02 -1.35457e+00 3.82403e-04
-1.79660e+02 -1.35457e+00 3.70427e-04
-1.79650e+02 -1.35457e+00 3.58470e-04
-1.79640e+02 -1.35458e+00 3.46534e-04
-1.79630e+02 -1.35458e+00 3.34618e-04
-1.79620e+02 -1.35458e+00 3.22722e-04
-1.79610e+02 -1.35459e+00 3.10846e-04
-1.79600e+02 -1.35459e+00 2.98989e-04
-1.79590e+02 -1.35459e+00 2.87153e-04
-1.79580e+02 -1.35460e+00 2.75337e-04
-1.79570e+02 -1.35460e+00 2.63542e-04
-1.79560e+02 -1.35460e+00 2.51766e-04
-1.79550e+02 -1.35460e+00 2.40010e-04
-1.79540e+02 -1.35461e+00 2.28274e-04
-1.79530e+02 -1.35461e+00 2.16558e-04
-1.79520e+02 -1.35461e+00 2.04863e-04
-1.79510e+02 -1.35461e+00 1.93187e-04
-1.79500e+02 -1.35461e+00 1.81531e-04
-1.79490e+02 -1.35462e+00 1.69896e-04
-1.79480e+02 -1.35462e+00 1.58280e-04
-1.79470e+02 -1.35462e+00 1.46685e-04
-1.79460e+02 -1.35462e+00 1.35110e-04
-1.79450e+02 -1.35462e+00 1.23554e-04
-1.79440e+02 -1.35462e+00 1.12019e-04
-1.79430e+02 -1.35462e+00 1.00504e-04
-1.79420e+02 -1.35463e+00 8.90085e-05
-1.79410e+02 -1.35463e+00 7.75333e-05
-1.79400e+02 -1.35463e+00 6.60782e-05
-1.79390e+02 -1.35463e+00 5.46432e-05
-1.79380e+02 -1.35463e+00 4.32282e-05
-1.79370e+02 -1.35463e+00 3.18332e-05
-1.79360e+02 -1.35463e+00 2.04583e-05
-1.79350e+02 -1.35463e+00 9.10341e-06
-1.79340e+02 -1.35463e+00 -2.23141e-06
-1.79330e+02 -1.35463e+00 -1.35462e-05
-1.79320e+02 -1.35463e+00 -2.48409e-05
-1.79310e+02 -1.35463e+00 -3.61156e-05
-1.79300e+02 -1.35463e+00 -4.73702e-05
-1.79290e+02 -1.35463e+00 -5.86048e-05
-1.79280e+02 -1.35463e+00 -6.98193e-05
-1.79270e+02 -1.35463e+00 -8.10138e-05
-1.79260e+02 -1.35462e+00 -9.21882e-05
-1.79250e+02 -1.35462e+00 -1.03343e-04
-1.79240e+02 -1.35462e+00 -1.14477e-04
-1.79230e+02 -1.35462e+00 -1.25591e-04
-1.79220e+02 -1.35462e+00 -1.36685e-04
-1.79210e+02 -1.35462e+00 -1.47760e-04
-1.79200e+02 -1.35462e+00 -1.58814e-04
-1.79190e+02 -1.35462e+00 -1.69848e-04
-1.79180e+02 -1.35461e+00 -1.80862e-04
-1.79170e+02 -1.35461e+00 -1.91856e-04
-1.79160e+02 -1.35461e+00 -2.02830e-04
-1.79150e+02 -1.35461e+00 -2.13784e-04
-1.79140e+02 -1.35461e+00 -2.24718e-04
-1.79130e+02 -1.35460e+00 -2.35632e-04
-1.79120e+02 -1.35460e+00 -2.46525e-04
-1.79110e+02 -1.35460e+00 -2.57399e-04
-1.79100e+02 -1.35460e+00 -2.68253e-04
-1.79090e+02 -1.35459e+00 -2.79086e-04
-1.79080e+02 -1.35459e+00 -2.89900e-04
-1.79070e+02 -1.35459e+00 -3.00693e-04
-1.79060e+02 -1.35458e+00 -3.11467e-04
-1.79050e+02 -1.35458e+00 -3.22220e-04
-1.79040e+02 -1.35458e+00 -3.32954e-04
-1.79030e+02 -1.35457e+00 -3.43667e-04
-1.79020e+02 -1.35457e+00 -3.54360e-04
-1.79010e+02 -1.35457e+00 -3.65034e-04
-1.79000e+02 -1.35456e+00 -3.75687e-04
-1.78990e+02 -1.35456e+00 -3.86320e-04
-1.78980e+02 -1.35456e+00 -3.96933e-04
-1.78970e+02 -1.35455e+00 -4.07526e-04
-1.78960e+02 -1.35455e+00 -4.18099e-04
-1.78950e+02 -1.35454e+00 -4.28652e-04
-1.78940e+02 -1.35454e+00 -4.39185e-04
-1.78930e+02 -1.35453e+00 -4.49698e-04
-1.78920e+02 -1.35453e+00 -4.60191e-04
-1.78910e+02 -1.35453e+00 -4.70663e-04
-1.78900e+02 -1.35452e+00 -4.81116e-04
-1.78890e+02 -1.35452e+00 -4.91549e-04
-1.78880e+02 -1.35451e+00 -5.01961e-04
-1.78870e+02 -1.35451e+00 -5.12354e-04
-1.78860e+02 -1.35450e+00 -5.22726e-04
-1.78850e+02 -1.35450e+00 -5.33079e-04
-1.78840e+02 -1.35449e+00 -5.43411e-04
-1.78830e+02 -1.35448e+00 -5.53724e-04
-1.78820e+02 -1.35448e+00 -5.64016e-04
-1.78810e+02 -1.35447e+00 -5.74288e-04
-1.78800e+02 -1.35447e+00 -5.84540e-04
-1.78790e+02 -1.35446e+00 -5.94773e-04
-1.78780e+02 -1.35446e+00 -6.04985e-04
-1.78770e+02 -1.35445e+00 -6.15177e-04
-1.78760e+02 -1.35444e+00 -6.25349e-04
-1.78750e+02 -1.35444e+00 -6.35501e-04
-1.78740e+02 -1.35443e+00 -6.45633e-04
-1.78730e+02 -1.35442e+00 -6.55745e-04
-1.78720e+02 -1.35442e+00 -6.65837e-04
-1.78710e+02 -1.35441e+00 -6.75908e-04
-1.78700e+02 -1.35440e+00 -6.85960e-04
-1.78690e+02 -1.35440e+00 -6.95992e-04
-1.78680e+02 -1.35439e+00 -7.06003e-04
-1.78670e+02 -1.35438e+00 -7.15995e-04
-1.78660e+02 -1.35438e+00 -7.25967e-04
-1.78650e+02 -1.35437e+00 -7.35918e-04
-1.78640e+02 -1.35436e+00 -7.45850e-04
-1.78630e+02 -1.35435e+00 -7.55761e-04
-1.78620e+02 -1.35435e+00 -7.65652e-04
-1.78610e+02 -1.35434e+00 -7.75524e-04
-1.78600e+02 -1.35433e+00 -7.85375e-04
-1.78590e+02 -1.35432e+00 -7.95206e-04
-1.78580e+02 -1.35431e+00 -8.05017e-04
-1.78570e+02 -1.35431e+00 -8.14809e-04
-1.78560e+02 -1.35430e+00 -8.24580e-04
-1.78550e+02 -1.35429e+00 -8.34331e-04
-1.78540e+02 -1.35428e+00 -8.44062e-04
-1.78530e+02 -1.35427e+00 -8.53773e-04
-1.78520e+02 -1.35426e+00 -8.63463e-04
-1.78510e+02 -1.35426e+00 -8.73134e-04
-1.78500e+02 -1.35425e+00 -8.82785e-04
-1.78490e+02 -1.35424e+00 -8.92416e-04
-1.78480e+02 -1.35423e+00 -9.02027e-04
-1.78470e+02 -1.35422e+00 -9.11617e-04
-1.78460e+02 -1.35421e+00 -9.21188e-04
-1.78450e+02 -1.35420e+00 -9.30738e-04
-1.78440e+02 -1.35419e+00 -9.40269e-04
-1.78430e+02 -1.35418e+00 -9.49779e-04
-1.78420e+02 -1.35417e+00 -9.59270e-04
-1.78410e+02 -1.35416e+00 -9.68740e-04
-1.78400e+02 -1.35415e+00 -9.78190e-04
-1.78390e+02 -1.35414e+00 -9.87621e-04
-1.78380e+02 -1.35413e+00 -9.97031e-04
-1.78370e+02 -1.35412e+00 -1.00642e-03
-1.78360e+02 -1.35411e+00 -1.01579e-03
-1.78350e+02 -1.35410e+00 -1.02514e-03
-1.78340e+02 -1.35409e+00 -1.03447e-03
-1.78330e+02 -1.35408e+00 -1.04378e-03
-1.78320e+02 -1.35407e+00 -1.05307e-03
-1.78310e+02 -1.35406e+00 -1.06234e-03
-1.78300e+02 -1.35405e+00 -1.07159e-03
-1.78290e+02 -1.35404e+00 -1.08082e-03
-1.78280e+02 -1.35403e+00 -1.09003e-03
-1.78270e+02 -1.35402e+00 -1.09922e-03
-1.78260e+02 -1.35401e+00 -1.10839e-03
-1.78250e+02 -1.35400e+00 -1.11754e-03
-1.78240e+02 -1.35399e+00 -1.12667e-03
-1.78230e+02 -1.35397e+00 -1.13578e-03
-1.78220e+02 -1.35396e+00 -1.14487e-03
-1.78210e+02 -1.35395e+00 -1.15394e-03
-1.78200e+02 -1.35394e+00 -1.16299e-03
-1.78190e+02 -1.35393e+00 -1.17202e-03
-1.78180e+02 -1.35392e+00 -1.18103e-03
-1.78170e+02 -1.35390e+00 -1.19001e-03
-1.78160e+02 -1.35389e+00 -1.19898e-03
-1.78150e+02 -1.35388e+00 -1.20793e-03
-1.78140e+02 -1.35387e+00 -1.21686e-03
-1.78130e+02 -1.35386e+00 -1.22577e-03
-1.78120e+02 -1.35384e+00 -1.23466e-03
-1.78110e+02 -1.35383e+00 -1.24353e-03
-1.78100e+02 -1.35382e+00 -1.25238e-03
-1.78090e+02 -1.35381e+00 -1.26121e-03
-1.78080e+02 -1.35379e+00 -1.27002e-03
-1.78070e+02 -1.35378e+00 -1.27880e-03
-1.78060e+02 -1.35377e+00 -1.28757e-03
-1.78050e+02 -1.35376e+00 -1.29632e-03
-1.78040e+02 -1.35374e+00 -1.30505e-03
-1.78030e+02 -1.35373e+00 -1.31376e-03
-1.78020e+02 -1.35372e+00 -1.32245e-03
-1.78010e+02 -1.35370e+00 -1.33112e-03
-1.78000e+02 -1.35369e+00 -1.33976e-03
-1.77990e+02 -1.35368e+00 -1.34839e-03
-1.77980e+02 -1.35366e+00 -1.35700e-03
-1.77970e+02 -1.35365e+00 -1.36559e-03
-1.77960e+02 -1.35363e+00 -1.37416e-03
-1.77950e+02 -1.35362e+00 -1.38270e-03
-1.77940e+02 -1.35361e+00 -1.39123e-03
-1.77930e+02 -1.35359e+00 -1.39974e-03
-1.77920e+02 -1.35358e+00 -1.40823e-03
-1.77910e+02 -1.35357e+00 -1.41670e-03
-1.77900e+02 -1.35355e+00 -1.42514e-03
-1.77890e+02 -1.35354e+00 -1.43357e-03
-1.77880e+02 -1.35352e+00 -1.44198e-03
-1.77870e+02 -1.35351e+00 -1.45037e-03
-1.77860e+02 -1.35349e+00 -1.45874e-03
-1.77850e+02 -1.35348e+00 -1.46708e-03
-1.77840e+02 -1.35346e+00 -1.47541e-03
-1.77830e+02 -1.35345e+00 -1.48372e-03
-1.77820e+02 -1.35343e+00 -1.49201e-03
-1.77810e+02 -1.35342e+00 -1.50027e-03
-1.77800e+02 -1.35340e+00 -1.50852e-03
-1.77790e+02 -1.35339e+00 -1.51675e-03
-1.77780e+02 -1.35337e+00 -1.52496e-03
-1.77770e+02 -1.35336e+00 -1.53314e-03
-1.77760e+02 -1.35334e+00 -1.54131e-03
-1.77750e+02 -1.35333e+00 -1.54946e-03
-1.77740e+02 -1.35331e+00 -1.55759e-03
-1.77730e+02 -1.35330e+00 -1.56569e-03
-1.77720e+02 -1.35328e+00 -1.57378e-03
-1.77710e+02 -1.35327e+00 -1.58185e-03
-1.77700e+02 -1.35325e+00 -1.58989e-03
-1.77690e+02 -1.35323e+00 -1.59792e-03
-1.77680e+02 -1.35322e+00 -1.60593e-03
-1.77670e+02 -1.35320e+00 -1.61391e-03
-1.77660e+02 -1.35319e+00 -1.62188e-03
-1.77650e+02 -1.35317e+00 -1.62983e-03
-1.77640e+02 -1.35315e+00 -1.63775e-03
-1.77630e+02 -1.35314e+00 -1.64566e-03
-1.77620e+02 -1.35312e+00 -1.65355e-03
-1.77610e+02 -1.35310e+00 -1.66141e-03
-1.77600e+02 -1.35309e+00 -1.66926e-03
-1.77590e+02 -1.35307e+00 -1.67709e-03
-1.77580e+02 -1.35305e+00 -1.68489e-03
-1.77570e+02 -1.35304e+00 -1.69268e-03
-1.77560e+02 -1.35302e+00 -1.70045e-03
-1.77550e+02 -1.35300e+00 -1.70819e-03
-1.77540e+02 -1.35298e+00 -1.71592e-03
-1.77530e+02 -1.35297e+00 -1.72362e-03
-1.77520e+02 -1.35295e+00 -1.73131e-03
-1.77510e+02 -1.35293e+00 -1.73898e-03
-1.77500e+02 -1.35292e+00 -1.74662e-03
-1.77490e+02 -1.35290e+00 -1.75425e-03
-1.77480e+02 -1.35288e+00 -1.76185e-03
-1.77470e+02 -1.35286e+00 -1.76944e-03
-1.77460e+02 -1.35285e+00 -1.77701e-03
-1.77450e+02 -1.35283e+00 -1.78455e-03
-1.77440e+02 -1.35281e+00 -1.79208e-03
-1.77430e+02 -1.35279e+00 -1.79958e-03
-1.77420e+02 -1.35277e+00 -1.80707e-03
-1.77410e+02 -1.35276e+00 -1.81453e-03
-1.77400e+02 -1.35274e+00 -1.82198e-03
-1.77390e+02 -1.35272e+00 -1.82941e-03
-1.77380e+02 -1.35270e+00 -1.83681e-03
-1.77370e+02 -1.35268e+00 -1.84420e-03
-1.77360e+02 -1.35266e+00 -1.85156e-03
-1.77350e+02 -1.35265e+00 -1.85891e-03
-1.77340e+02 -1.35263e+00 -1.86623e-03
-1.77330e+02 -1.35261e+00 -1.87354e-03
-1.77320e+02 -1.35259e+00 -1.88082e-03
-1.77310e+02 -1.35257e+00 -1.88809e-03
-1.77300e+02 -1.35255e+00 -1.89533e-03
-1.77290e+02 -1.35253e+00 -1.90256e-03
-1.77280e+02 -1.35251e+00 -1.90976e-03
-1.77270e+02 -1.35249e+00 -1.91695e-03
-1.77260e+02 -1.35247e+00 -1.92411e-03
-1.77250e+02 -1.35246e+00 -1.93126e-03
-1.77240e+02 -1.35244e+00 -1.93838e-03
-1.77230e+02 -1.35242e+00 -1.94549e-03
-1.77220e+02 -1.35240e+00 -1.95257e-03
-1.77210e+02 -1.35238e+00 -1.95964e-03
-1.77200e+02 -1.35236e+00 -1.96668e-03
-1.77190e+02 -1.35234e+00 -1.97370e-03
-1.77180e+02 -1.35232e+00 -1.98071e-03
-1.77170e+02 -1.35230e+00 -1.98769e-03
-1.77160e+02 -1.35228e+00 -1.99466e-03
-1.77150e+02 -1.35226e+00 -2.00160e-03
-1.77140e+02 -1.35224e+00 -2.00853e-03
-1.77130e+02 -1.35222e+00 -2.01543e-03
-1.77120e+02 -1.35220e+00 -2.02231e-03
-1.77110e+02 -1.35218e+00 -2.02918e-03
-1.77100e+02 -1.35216e+00 -2.03602e-03
-1.77090e+02 -1.35214e+00 -2.04285e-03
-1.77080e+02 -1.35212e+00 -2.04965e-03
-1.77070e+02 -1.35210e+00 -2.05644e-03
-1.77060e+02 -1.35208e+00 -2.06320e-03
-1.77050e+02 -1.35206e+00 -2.06994e-03
-1.77040e+02 -1.35203e+00 -2.07667e-03
-1.77030e+02 -1.35201e+00 -2.08337e-03
-1.77020e+02 -1.35199e+00 -2.09005e-03
-1.77010e+02 -1.35197e+00 -2.09672e-03
-1.77000e+02 -1.35195e+00 -2.10336e-03
-1.76990e+02 -1.35193e+00 -2.10998e-03
-1.76980e+02 -1.35191e+00 -2.11659e-03
-1.76970e+02 -1.35189e+00 -2.12317e-03
-1.76960e+02 -1.35187e+00 -2.12974e-03
-1.76950e+02 -1.35185e+00 -2.13628e-03
-1.76940e+02 -1.35182e+00 -2.14280e-03
-1.76930e+02 -1.35180e+00 -2.14931e-03
-1.76920e+02 -1.35178e+00 -2.15579e-03
-1.76910e+02 -1.35176e+00 -2.16225e-03
-1.76900e+02 -1.35174e+00 -2.16869e-03
-1.76890e+02 -1.35172e+00 -2.17512e-03
-1.76880e+02 -1.35169e+00 -2.18152e-03
-1.76870e+02 -1.35167e+00 -2.18790e-03
-1.76860e+02 -1.35165e+00 -2.19427e-03
-1.76850e+02 -1.35163e+00 -2.20061e-03
-1.76840e+02 -1.35161e+00 -2.20693e-03
-1.76830e+02 -1.35158e+00 -2.21324e-03
-1.76820e+02 -1.35156e+00 -2.21952e-03
-1.76810e+02 -1.35154e+00 -2.22578e-03
-1.76800e+02 -1.35152e+00 -2.23202e-03
-1.76790e+02 -1.35149e+00 -2.23825e-03
-1.76780e+02 -1.35147e+00 -2.24445e-03
-1.76770e+02 -1.35145e+00 -2.25063e-03
-1.76760e+02 -1.35143e+00 -2.25679e-03
-1.76750e+02 -1.35140e+00 -2.26294e-03
-1.76740e+02 -1.35138e+00 -2.26906e-03
-1.76730e+02 -1.35136e+00 -2.27516e-03
-1.76720e+02 -1.35134e+00 -2.28124e-03
-1.76710e+02 -1.35131e+00 -2.28730e-03
-1.76700e+02 -1.35129e+00 -2.29335e-03
-1.76690e+02 -1.35127e+00 -2.29937e-03
-1.76680e+02 -1.35125e+00 -2.30537e-03
-1.76670e+02 -1.35122e+00 -2.31135e-03
-1.76660e+02 -1.35120e+00 -2.31732e-03
-1.76650e+02 -1.35118e+00 -2.32326e-03
-1.76640e+02 -1.35115e+00 -2.32918e-03
-1.76630e+02 -1.35113e+00 -2.33508e-03
-1.76620e+02 -1.35111e+00 -2.34096e-03
-1.76610e+02 -1.35108e+00 -2.34682e-03
-1.76600e+02 -1.35106e+00 -2.35267e-03
-1.76590e+02 -1.35104e+00 -2.35849e-03
-1.76580e+02 -1.35101e+00 -2.36429e-03
-1.76570e+02 -1.35099e+00 -2.37007e-03
-1.76560e+02 -1.35096e+00 -2.37583e-03
-1.76550e+02 -1.35094e+00 -2.38157e-03
-1.76540e+02 -1.35092e+00 -2.38730e-03
-1.76530e+02 -1.35089e+00 -2.39300e-03
-1.76520e+02 -1.35087e+00 -2.39868e-03
-1.76510e+02 -1.35084e+00 -2.40434e-03
-1.76500e+02 -1.35082e+00 -2.40998e-03
-1.76490e+02 -1.35080e+00 -2.41560e-03
-1.76480e+02 -1.35077e+00 -2.42120e-03
-1.76470e+02 -1.35075e+00 -2.42678e-03
-1.76460e+02 -1.35072e+00 -2.43234e-03
-1.76450e+02 -1.35070e+00 -2.43789e-03
-1.76440e+02 -1.35067e+00 -2.44341e-03
-1.76430e+02 -1.35065e+00 -2.44891e-03
-1.76420e+02 -1.35063e+00 -2.45439e-03
-1.76410e+02 -1.35060e+00 -2.45985e-03
-1.76400e+02 -1.35058e+00 -2.46529e-03
-1.76390e+02 -1.35055e+00 -2.47072e-03
-1.76380e+02 -1.35053e+00 -2.47614e-03
-1.76370e+02 -1.35050e+00 -2.48157e-03
-1.76360e+02 -1.35048e+00 -2.48699e-03
-1.76350e+02 -1.35045e+00 -2.49240e-03
-1.76340e+02 -1.35043e+00 -2.49782e-03
-1.76330e+02 -1.35040e+00 -2.50323e-03
-1.76320e+02 -1.35038e+00 -2.50863e-03
-1.76310e+02 -1.35035e+00 -2.51404e-03
-1.76300e+02 -1.35033e+00 -2.51944e-03
-1.76290e+02 -1.35030e+00 -2.52483e-03
-1.76280e+02 -1.35028e+00 -2.53023e-03
-1.76270e+02 -1.35025e+00 -2.53562e-03
-1.76260e+02 -1.35023e+00 -2.54101e-03
-1.76250e+02 -1.35020e+00 -2.54639e-03
-1.76240e+02 -1.35018e+00 -2.55177e-03
-1.76230e+02 -1.35015e+00 -2.55715e-03
-1.76220e+02 -1.35012e+00 -2.56252e-03
-1.76210e+02 -1.35010e+00 -2.56790e-03
-1.76200e+02 -1.35007e+00 -2.57326e-03
-1.76190e+02 -1.35005e+00 -2.57863e-03
-1.76180e+02 -1.35002e+00 -2.58399e-03
-1.76170e+02 -1.35000e+00 -2.58935e-03
-1.76160e+02 -1.34997e+00 -2.59470e-03
-1.76150e+02 -1.34994e+00 -2.60006e-03
-1.76140e+02 -1.34992e+00 -2.60541e-03
-1.76130e+02 -1.34989e+00 -2.61075e-03
-1.76120e+02 -1.34987e+00 -2.61609e-03
-1.76110e+02 -1.34984e+00 -2.62143e-03
-1.76100e+02 -1.34981e+00 -2.62677e-03
-1.76090e+02 -1.34979e+00 -2.63210e-03
-1.76080e+02 -1.34976e+00 -2.63743e-03
-1.76070e+02 -1.34973e+00 -2.64276e-03
-1.76060e+02 -1.34971e+00 -2.64808e-03
-1.76050e+02 -1.34968e+00 -2.65340e-03
-1.76040e+02 -1.34965e+00 -2.65872e-03
-1.76030e+02 -1.34963e+00 -2.66403e-03
-1.76020e+02 -1.34960e+00 -2.66934e-03
-1.76010e+02 -1.34957e+00 -2.67465e-03
-1.76000e+02 -1.34955e+00 -2.67996e-03
-1.75990e+02 -1.34952e+00 -2.68526e-03
-1.75980e+02 -1.34949e+00 -2.69055e-03
-1.75970e+02 -1.34947e+00 -2.69585e-03
-1.75960e+02 -1.34944e+00 -2.70114e-03
-1.75950e+02 -1.34941e+00 -2.70643e-03
-1.75940e+02 -1.34939e+00 -2.71171e-03
-1.75930e+02 -1.34936e+00 -2.71700e-03
-1.75920e+02 -1.34933e+00 -2.72227e-03
-1.75910e+02 -1.34930e+00 -2.72755e-03
-1.75900e+02 -1.34928e+00 -2.73282e-03
-1.75890e+02 -1.34925e+00 -2.73809e-03
-1.75880e+02 -1.34922e+00 -2.74336e-03
-1.75870e+02 -1.34919e+00 -2.74862e-03
-1.75860e+02 -1.34917e+00 -2.75388e-03
-1.75850e+02 -1.34914e+00 -2.75913e-03
-1.75840e+02 -1.34911e+00 -2.76439e-03
-1.75830e+02 -1.34908e+00 -2.76964e-03
-1.75820e+02 -1.34906e+00 -2.77488e-03
-1.75810e+02 -1.34903e+00 -2.78013e-03
-1.75800e+02 -1.34900e+00 -2.78537e-03
-1.75790e+02 -1.34897e+00 -2.79060e-03
-1.75780e+02 -1.34895e+00 -2.79584e-03
-1.75770e+02 -1.34892e+00 -2.80107e-03
-1.75760e+02 -1.34889e+00 -2.80630e-03
-1.75750e+02 -1.34886e+00 -2.81152e-03
-1.75740e+02 -1.34883e+00 -2.81674e-03
-1.75730e+02 -1.34880e+00 -2.82196e-03
-1.75720e+02 -1.34878e+00 -2.82717e-03
-1.75710e+02 -1.34875e+00 -2.83239e-03
-1.75700e+02 -1.34872e+00 -2.83759e-03
-1.75690e+02 -1.34869e+00 -2.84280e-03
-1.75680e+02 -1.34866e+00 -2.84800e-03
-1.75670e+02 -1.34863e+00 -2.85320e-03
-1.75660e+02 -1.34861e+00 -2.85839e-03
-1.75650e+02 -1.34858e+00 -2.86359e-03
-1.75640e+02 -1.34855e+00 -2.86877e-03
-1.75630e+02 -1.34852e+00 -2.87396e-03
-1.75620e+02 -1.34849e+00 -2.87914e-03
-1.75610e+02 -1.34846e+00 -2.88432e-03
-1.75600e+02 -1.34843e+00 -2.88950e-03
-1.75590e+02 -1.34840e+00 -2.89467e-03
-1.75580e+02 -1.34838e+00 -2.89984e-03
-1.75570e+02 -1.34835e+00 -2.90501e-03
-1.75560e+02 -1.34832e+00 -2.91017e-03
-1.75550e+02 -1.34829e+00 -2.91533e-03
-1.75540e+02 -1.34826e+00 -2.92049e-03
-1.75530e+02 -1.34823e+00 -2.92564e-03
-1.75520e+02 -1.34820e+00 -2.93079e-03
-1.75510e+02 -1.34817e+00 -2.93594e-03
-1.75500e+02 -1.34814e+00 -2.94108e-03
-1.75490e+02 -1.34811e+00 -2.94622e-03
-1.75480e+02 -1.34808e+00 -2.95136e-03
-1.75470e+02 -1.34805e+00 -2.95650e-03
-1.75460e+02 -1.34802e+00 -2.96163e-03
-1.75450e+02 -1.34799e+00 -2.96676e-03
-1.75440e+02 -1.34796e+00 -2.97188e-03
-1.75430e+02 -1.34793e+00 -2.97700e-03
-1.75420e+02 -1.34791e+00 -2.98212e-03
-1.75410e+02 -1.34788e+00 -2.98724e-03
-1.75400e+02 -1.34785e+00 -2.99235e-03
-1.75390e+02 -1.34782e+00 -2.99746e-03
-1.75380e+02 -1.34779e+00 -3.00256e-03
-1.75370e+02 -1.34776e+00 -3.00767e-03
-1.75360e+02 -1.34773e+00 -3.01276e-03
-1.75350e+02 -1.34770e+00 -3.01786e-03
-1.75340e+02 -1.34766e+00 -3.02295e-03
-1.75330e+02 -1.34763e+00 -3.02804e-03
-1.75320e+02 -1.34760e+00 -3.03313e-03
-1.75310e+02 -1.34757e+00 -3.03821e-03
-1.75300e+02 -1.34754e+00 -3.04329e-03
-1.75290e+02 -1.34751e+00 -3.04837e-03
-1.75280e+02 -1.34748e+00 -3.05344e-03
-1.75270e+02 -1.34745e+00 -3.05851e-03
-1.75260e+02 -1.34742e+00 -3.06358e-03
-1.75250e+02 -1.34739e+00 -3.06864e-03
-1.75240e+02 -1.34736e+00 -3.07371e-03
-1.75230e+02 -1.34733e+00 -3.07876e-03
-1.75220e+02 -1.34730e+00 -3.08382e-03
-1.75210e+02 -1.34727e+00 -3.08887e-03
-1.75200e+02 -1.34724e+00 -3.09392e-03
-1.75190e+02 -1.34721e+00 -3.09896e-03
-1.75180e+02 -1.34717e+00 -3.10400e-03
-1.75170e+02 -1.34714e+00 -3.10904e-03
-1.75160e+02 -1.34711e+00 -3.11408e-03
-1.75150e+02 -1.34708e+00 -3.11911e-03
-1.75140e+02 -1.34705e+00 -3.12414e-03
-1.75130e+02 -1.34702e+00 -3.12916e-03
-1.75120e+02 -1.34699e+00 -3.13419e-03
-1.75110e+02 -1.34696e+00 -3.13921e-03
-1.75100e+02 -1.34692e+00 -3.14422e-03
-1.75090e+02 -1.34689e+00 -3.14923e-03
-1.75080e+02 -1.34686e+00 -3.15424e-03
-1.75070e+02 -1.34683e+00 -3.15925e-03
-1.75060e+02 -1.34680e+00 -3.16425e-03
-1.75050e+02 -1.34677e+00 -3.16925e-03
-1.75040e+02 -1.34674e+00 -3.17425e-03
-1.75030e+02 -1.34670e+00 -3.17924e-03
-1.75020e+02 -1.34667e+00 -3.18423e-03
-1.75010e+02 -1.34664e+00 -3.18922e-03
-1.75000e+02 -1.34661e+00 -3.19420e-03
-1.74990e+02 -1.34658e+00 -3.19919e-03
-1.74980e+02 -1.34654e+00 -3.20416e-03
-1.74970e+02 -1.34651e+00 -3.20914e-03
-1.74960e+02 -1.34648e+00 -3.21411e-03
-1.74950e+02 -1.34645e+00 -3.21908e-03
-1.74940e+02 -1.34642e+00 -3.22404e-03
-1.74930e+02 -1.34638e+00 -3.22900e-03
-1.74920e+02 -1.34635e+00 -3.23396e-03
-1.74910e+02 -1.34632e+00 -3.23892e-03
-1.74900e+02 -1.34629e+00 -3.24387e-03
-1.74890e+02 -1.34625e+00 -3.24882e-03
-1.74880e+02 -1.34622e+00 -3.25376e-03
-1.74870e+02 -1.34619e+00 -3.25871e-03
-1.74860e+02 -1.34616e+00 -3.26364e-03
-1.74850e+02 -1.34612e+00 -3.26858e-03
-1.74840e+02 -1.34609e+00 -3.27351e-03
-1.74830e+02 -1.34606e+00 -3.27844e-03
-1.74820e+02 -1.34602e+00 -3.28337e-03
-1.74810e+02 -1.34599e+00 -3.28829e-03
-1.74800e+02 -1.34596e+00 -3.29321e-03
-1.74790e+02 -1.34593e+00 -3.29813e-03
-1.74780e+02 -1.34589e+00 -3.30304e-03
-1.74770e+02 -1.34586e+00 -3.30795e-03
-1.74760e+02 -1.34583e+00 -3.31286e-03
-1.74750e+02 -1.34579e+00 -3.31776e-03
-1.74740e+02 -1.34576e+00 -3.32266e-03
-1.74730e+02 -1.34573e+00 -3.32756e-03
-1.74720e+02 -1.34569e+00 -3.33246e-03
-1.74710e+02 -1.34566e+00 -3.33735e-03
-1.74700e+02 -1.34563e+00 -3.34223e-03
-1.74690e+02 -1.34559e+00 -3.34712e-03
-1.74680e+02 -1.34556e+00 -3.35200e-03
-1.74670e+02 -1.34553e+00 -3.35688e-03
-1.74660e+02 -1.34549e+00 -3.36175e-03
-1.74650e+02 -1.34546e+00 -3.36663e-03
-1.74640e+02 -1.34543e+00 -3.37149e-03
-1.74630e+02 -1.34539e+00 -3.37636e-03
-1.74620e+02 -1.34536e+00 -3.38122e-03
-1.74610e+02 -1.34532e+00 -3.38608e-03
-1.74600e+02 -1.34529e+00 -3.39094e-03
-1.74590e+02 -1.34526e+00 -3.39579e-03
-1.74580e+02 -1.34522e+00 -3.40064e-03
-1.74570e+02 -1.34519e+00 -3.40549e-03
-1.74560e+02 -1.34515e+00 -3.41033e-03
-1.74550e+02 -1.34512e+00 -3.41517e-03
-1.74540e+02 -1.34509e+00 -3.42001e-03
-1.74530e+02 -1.34505e+00 -3.42484e-03
-1.74520e+02 -1.34502e+00 -3.42967e-03
-1.74510e+02 -1.34498e+00 -3.43450e-03
-1.74500e+02 -1.34495e+00 -3.43932e-03
-1.74490e+02 -1.34491e+00 -3.44414e-03
-1.74480e+02 -1.34488e+00 -3.44896e-03
-1.74470e+02 -1.34485e+00 -3.45377e-03
-1.74460e+02 -1.34481e+00 -3.45858e-03
-1.74450e+02 -1.34478e+00 -3.46339e-03
-1.74440e+02 -1.34474e+00 -3.46820e-03
-1.74430e+02 -1.34471e+00 -3.47300e-03
-1.74420e+02 -1.34467e+00 -3.47780e-03
-1.74410e+02 -1.34464e+00 -3.48259e-03
-1.74400e+02 -1.34460e+00 -3.48738e-03
-1.74390e+02 -1.34457e+00 -3.49217e-03
-1.74380e+02 -1.34453e+00 -3.49696e-03
-1.74370e+02 -1.34450e+00 -3.50174e-03
-1.74360e+02 -1.34446e+00 -3.50652e-03
-1.74350e+02 -1.34443e+00 -3.51129e-03
-1.74340e+02 -1.34439e+00 -3.51607e-03
-1.74330e+02 -1.34436e+00 -3.52084e-03
-1.74320e+02 -1.34432e+00 -3.52560e-03
-1.74310e+02 -1.34429e+00 -3.53036e-03
-1.74300e+02 -1.34425e+00 -3.53512e-03
-1.74290e+02 -1.34422e+00 -3.53988e-03
-1.74280e+02 -1.34418e+00 -3.54463e-03
-1.74270e+02 -1.34415e+00 -3.54938e-03
-1.74260e+02 -1.34411e+00 -3.55413e-03
-1.74250e+02 -1.34407e+00 -3.55888e-03
-1.74240e+02 -1.34404e+00 -3.56362e-03
-1.74230e+02 -1.34400e+00 -3.56835e-03
-1.74220e+02 -1.34397e+00 -3.57309e-03
-1.74210e+02 -1.34393e+00 -3.57782e-03
-1.74200e+02 -1.34390e+00 -3.58255e-03
-1.74190e+02 -1.34386e+00 -3.58727e-03
-1.74180e+02 -1.34382e+00 -3.59199e-03
-1.74170e+02 -1.34379e+00 -3.59671e-03
-1.74160e+02 -1.34375e+00 -3.60143e-03
-1.74150e+02 -1.34372e+00 -3.60614e-03
-1.74140e+02 -1.34368e+00 -3.61085e-03
-1.74130e+02 -1.34364e+00 -3.61555e-03
-1.74120e+02 -1.34361e+00 -3.62025e-03
-1.74110e+02 -1.34357e+00 -3.62495e-03
-1.74100e+02 -1.34354e+00 -3.62965e-03
-1.74090e+02 -1.34350e+00 -3.63434e-03
-1.74080e+02 -1.34346e+00 -3.63903e-03
-1.74070e+02 -1.34343e+00 -3.64372e-03
-1.74060e+02 -1.34339e+00 -3.64840e-03
-1.74050e+02 -1.34335e+00 -3.65308e-03
-1.74040e+02 -1.34332e+00 -3.65776e-03
-1.74030e+02 -1.34328e+00 -3.66243e-03
-1.74020e+02 -1.34324e+00 -3.66710e-03
-1.74010e+02 -1.34321e+00 -3.67177e-03
-1.74000e+02 -1.34317e+00 -3.67643e-03
-1.73990e+02 -1.34313e+00 -3.68109e-03
-1.73980e+02 -1.34310e+00 -3.68575e-03
-1.73970e+02 -1.34306e+00 -3.69040e-03
-1.73960e+02 -1.34302e+00 -3.69505e-03
-1.73950e+02 -1.34299e+00 -3.69970e-03
-1.73940e+02 -1.34295e+00 -3.70434e-03
-1.73930e+02 -1.34291e+00 -3.70899e-03
-1.73920e+02 -1.34287e+00 -3.71362e-03
-1.73910e+02 -1.34284e+00 -3.71826e-03
-1.73900e+02 -1.34280e+00 -3.72289e-03
-1.73890e+02 -1.34276e+00 -3.72752e-03
-1.73880e+02 -1.34273e+00 -3.73214e-03
-1.73870e+02 -1.34269e+00 -3.73677e-03
-1.73860e+02 -1.34265e+00 -3.74139e-03
-1.73850e+02 -1.34261e+00 -3.74600e-03
-1.73840e+02 -1.34258e+00 -3.75061e-03
-1.73830e+02 -1.34254e+00 -3.75522e-03
-1.73820e+02 -1.34250e+00 -3.75983e-03
-1.73810e+02 -1.34246e+00 -3.76443e-03
-1.73800e+02 -1.34243e+00 -3.76903e-03
-1.73790e+02 -1.34239e+00 -3.77363e-03
-1.73780e+02 -1.34235e+00 -3.77822e-03
-1.73770e+02 -1.34231e+00 -3.78281e-03
-1.73760e+02 -1.34227e+00 -3.78740e-03
-1.73750e+02 -1.34224e+00 -3.79198e-03
-1.73740e+02 -1.34220e+00 -3.79656e-03
-1.73730e+02 -1.34216e+00 -3.80114e-03
-1.73720e+02 -1.34212e+00 -3.80571e-03
-1.73710e+02 -1.34208e+00 -3.81028e-03
-1.73700e+02 -1.34205e+00 -3.81485e-03
-1.73690e+02 -1.34201e+00 -3.81942e-03
-1.73680e+02 -1.34197e+00 -3.82398e-03
-1.73670e+02 -1.34193e+00 -3.82854e-03
-1.73660e+02 -1.34189e+00 -3.83309e-03
-1.73650e+02 -1.34185e+00 -3.83764e-03
-1.73640e+02 -1.34182e+00 -3.84219e-03
-1.73630e+02 -1.34178e+00 -3.84674e-03
-1.73620e+02 -1.34174e+00 -3.85128e-03
-1.73610e+02 -1.34170e+00 -3.85582e-03
-1.73600e+02 -1.34166e+00 -3.86035e-03
-1.73590e+02 -1.34162e+00 -3.86489e-03
-1.73580e+02 -1.34159e+00 -3.86941e-03
-1.73570e+02 -1.34155e+00 -3.87394e-03
-1.73560e+02 -1.34151e+00 -3.87846e-03
-1.73550e+02 -1.34147e+00 -3.88298e-03
-1.73540e+02 -1.34143e+00 -3.88750e-03
-1.73530e+02 -1.34139e+00 -3.89201e-03
-1.73520e+02 -1.34135e+00 -3.89652e-03
-1.73510e+02 -1.34131e+00 -3.90103e-03
-1.73500e+02 -1.34127e+00 -3.90553e-03
-1.73490e+02 -1.34123e+00 -3.91003e-03
-1.73480e+02 -1.34120e+00 -3.91453e-03
-1.73470e+02 -1.34116e+00 -3.91902e-03
-1.73460e+02 -1.34112e+00 -3.92352e-03
-1.73450e+02 -1.34108e+00 -3.92800e-03
-1.73440e+02 -1.34104e+00 -3.93249e-03
-1.73430e+02 -1.34100e+00 -3.93697e-03
-1.73420e+02 -1.34096e+00 -3.94145e-03
-1.73410e+02 -1.34092e+00 -3.94592e-03
-1.73400e+02 -1.34088e+00 -3.95039e-03
-1.73390e+02 -1.34084e+00 -3.95486e-03
-1.73380e+02 -1.34080e+00 -3.95933e-03
-1.73370e+02 -1.34076e+00 -3.96379e-03
-1.73360e+02 -1.34072e+00 -3.96825e-03
-1.73350e+02 -1.34068e+00 -3.97270e-03
-1.73340e+02 -1.34064e+00 -3.97716e-03
-1.73330e+02 -1.34060e+00 -3.98160e-03
-1.73320e+02 -1.34056e+00 -3.98605e-03
-1.73310e+02 -1.34052e+00 -3.99049e-03
-1.73300e+02 -1.34048e+00 -3.99493e-03
-1.73290e+02 -1.34044e+00 -3.99937e-03
-1.73280e+02 -1.34040e+00 -4.00380e-03
-1.73270e+02 -1.34036e+00 -4.00823e-03
-1.73260e+02 -1.34032e+00 -4.01266e-03
-1.73250e+02 -1.34028e+00 -4.01708e-03
-1.73240e+02 -1.34024e+00 -4.02150e-03
-1.73230e+02 -1.34020e+00 -4.02592e-03
-1.73220e+02 -1.34016e+00 -4.03033e-03
-1.73210e+02 -1.34012e+00 -4.03474e-03
-1.73200e+02 -1.34008e+00 -4.03915e-03
-1.73190e+02 -1.34004e+00 -4.04356e-03
-1.73180e+02 -1.34000e+00 -4.04796e-03
-1.73170e+02 -1.33996e+00 -4.05236e-03
-1.73160e+02 -1.33992e+00 -4.05675e-03
-1.73150e+02 -1.33988e+00 -4.06114e-03
-1.73140e+02 -1.33984e+00 -4.06553e-03
-1.73130e+02 -1.33980e+00 -4.06992e-03
-1.73120e+02 -1.33976e+00 -4.07430e-03
-1.73110e+02 -1.33972e+00 -4.07868e-03
-1.73100e+02 -1.33968e+00 -4.08305e-03
-1.73090e+02 -1.33964e+00 -4.08742e-03
-1.73080e+02 -1.33959e+00 -4.09179e-03
-1.73070e+02 -1.33955e+00 -4.09616e-03
-1.73060e+02 -1.33951e+00 -4.10052e-03
-1.73050e+02 -1.33947e+00 -4.10488e-03
-1.73040e+02 -1.33943e+00 -4.10924e-03
-1.73030e+02 -1.33939e+00 -4.11359e-03
-1.73020e+02 -1.33935e+00 -4.11794e-03
-1.73010e+02 -1.33931e+00 -4.12229e-03
-1.73000e+02 -1.33927e+00 -4.12663e-03
-1.72990e+02 -1.33922e+00 -4.13097e-03
-1.72980e+02 -1.33918e+00 -4.13531e-03
-1.72970e+02 -1.33914e+00 -4.13964e-03
-1.72960e+02 -1.33910e+00 -4.14397e-03
-1.72950e+02 -1.33906e+00 -4.14830e-03
-1.72940e+02 -1.33902e+00 -4.15262e-03
-1.72930e+02 -1.33898e+00 -4.15694e-03
-1.72920e+02 -1.33893e+00 -4.16126e-03
-1.72910e+02 -1.33889e+00 -4.16558e-03
-1.72900e+02 -1.33885e+00 -4.16989e-03
-1.72890e+02 -1.33881e+00 -4.17420e-03
-1.72880e+02 -1.33877e+00 -4.17850e-03
-1.72870e+02 -1.33873e+00 -4.18280e-03
-1.72860e+02 -1.33868e+00 -4.18710e-03
-1.72850e+02 -1.33864e+00 -4.19140e-03
-1.72840e+02 -1.33860e+00 -4.19569e-03
-1.72830e+02 -1.33856e+00 -4.19998e-03
-1.72820e+02 -1.33852e+00 -4.20427e-03
-1.72810e+02 -1.33847e+00 -4.20855e-03
-1.72800e+02 -1.33843e+00 -4.21283e-03
-1.72790e+02 -1.33839e+00 -4.21710e-03
-1.72780e+02 -1.33835e+00 -4.22138e-03
-1.72770e+02 -1.33831e+00 -4.22565e-03
-1.72760e+02 -1.33826e+00 -4.22991e-03
-1.72750e+02 -1.33822e+00 -4.23418e-03
-1.72740e+02 -1.33818e+00 -4.23844e-03
-1.72730e+02 -1.33814e+00 -4.24269e-03
-1.72720e+02 -1.33809e+00 -4.24695e-03
-1.72710e+02 -1.33805e+00 -4.25120e-03
-1.72700e+02 -1.33801e+00 -4.25545e-03
-1.72690e+02 -1.33797e+00 -4.25969e-03
-1.72680e+02 -1.33792e+00 -4.26393e-03
-1.72670e+02 -1.33788e+00 -4.26817e-03
-1.72660e+02 -1.33784e+00 -4.27240e-03
-1.72650e+02 -1.33779e+00 -4.27663e-03
-1.72640e+02 -1.33775e+00 -4.28086e-03
-1.72630e+02 -1.33771e+00 -4.28509e-03
-1.72620e+02 -1.33767e+00 -4.28931e-03
-1.72610e+02 -1.33762e+00 -4.29353e-03
-1.72600e+02 -1.33758e+00 -4.29774e-03
-1.72590e+02 -1.33754e+00 -4.30196e-03
-1.72580e+02 -1.33749e+00 -4.30616e-03
-1.72570e+02 -1.33745e+00 -4.31037e-03
-1.72560e+02 -1.33741e+00 -4.31457e-03
-1.72550e+02 -1.33737e+00 -4.31877e-03
-1.72540e+02 -1.33732e+00 -4.32297e-03
-1.72530e+02 -1.33728e+00 -4.32716e-03
-1.72520e+02 -1.33724e+00 -4.33135e-03
-1.72510e+02 -1.33719e+00 -4.33554e-03
-1.72500e+02 -1.33715e+00 -4.33972e-03
-1.72490e+02 -1.33711e+00 -4.34390e-03
-1.72480e+02 -1.33706e+00 -4.34808e-03
-1.72470e+02 -1.33702e+00 -4.35225e-03
-1.72460e+02 -1.33697e+00 -4.35642e-03
-1.72450e+02 -1.33693e+00 -4.36059e-03
-1.72440e+02 -1.33689e+00 -4.36475e-03
-1.72430e+02 -1.33684e+00 -4.36892e-03
-1.72420e+02 -1.33680e+00 -4.37307e-03
-1.72410e+02 -1.33676e+00 -4.37723e-03
-1.72400e+02 -1.33671e+00 -4.38138e-03
-1.72390e+02 -1.33667e+00 -4.38553e-03
-1.72380e+02 -1.33662e+00 -4.38967e-03
-1.72370e+02 -1.33658e+00 -4.39381e-03
-1.72360e+02 -1.33654e+00 -4.39795e-03
-1.72350e+02 -1.33649e+00 -4.40209e-03
-1.72340e+02 -1.33645e+00 -4.40622e-03
-1.72330e+02 -1.33640e+00 -4.41035e-03
-1.72320e+02 -1.33636e+00 -4.41447e-03
-1.72310e+02 -1.33632e+00 -4.41860e-03
-1.72300e+02 -1.33627e+00 -4.42272e-03
-1.72290e+02 -1.33623e+00 -4.42683e-03
-1.72280e+02 -1.33618e+00 -4.43095e-03
-1.72270e+02 -1.33614e+00 -4.43505e-03
-1.72260e+02 -1.33610e+00 -4.43916e-03
-1.72250e+02 -1.33605e+00 -4.44326e-03
-1.72240e+02 -1.33601e+00 -4.44736e-03
-1.72230e+02 -1.33596e+00 -4.45146e-03
-1.72220e+02 -1.33592e+00 -4.45556e-03
-1.72210e+02 -1.33587e+00 -4.45965e-03
-1.72200e+02 -1.33583e+00 -4.46373e-03
-1.72190e+02 -1.33578e+00 -4.46782e-03
-1.72180e+02 -1.33574e+00 -4.47190e-03
-1.72170e+02 -1.33569e+00 -4.47598e-03
-1.72160e+02 -1.33565e+00 -4.48005e-03
-1.72150e+02 -1.33560e+00 -4.48412e-03
-1.72140e+02 -1.33556e+00 -4.48819e-03
-1.72130e+02 -1.33551e+00 -4.49225e-03
-1.72120e+02 -1.33547e+00 -4.49632e-03
-1.72110e+02 -1.33542e+00 -4.50037e-03
-1.72100e+02 -1.33538e+00 -4.50443e-03
-1.72090e+02 -1.33533e+00 -4.50848e-03
-1.72080e+02 -1.33529e+00 -4.51253e-03
-1.72070e+02 -1.33524e+00 -4.51658e-03
-1.72060e+02 -1.33520e+00 -4.52062e-03
-1.72050e+02 -1.33515e+00 -4.52466e-03
-1.72040e+02 -1.33511e+00 -4.52869e-03
-1.72030e+02 -1.33506e+00 -4.53273e-03
-1.72020e+02 -1.33502e+00 -4.53676e-03
-1.72010e+02 -1.33497e+00 -4.54078e-03
-1.72000e+02 -1.33493e+00 -4.54481e-03
-1.71990e+02 -1.33488e+00 -4.54883e-03
-1.71980e+02 -1.33484e+00 -4.55284e-03
-1.71970e+02 -1.33479e+00 -4.55686e-03
-1.71960e+02 -1.33475e+00 -4.56087e-03
-1.71950e+02 -1.33470e+00 -4.56487e-03
-1.71940e+02 -1.33465e+00 -4.56888e-03
-1.71930e+02 -1.33461e+00 -4.57288e-03
-1.71920e+02 -1.33456e+00 -4.57688e-03
-1.71910e+02 -1.33452e+00 -4.58087e-03
-1.71900e+02 -1.33447e+00 -4.58486e-03
-1.71890e+02 -1.33442e+00 -4.58885e-03
-1.71880e+02 -1.33438e+00 -4.59284e-03
-1.71870e+02 -1.33433e+00 -4.59682e-03
-1.71860e+02 -1.33429e+00 -4.60080e-03
-1.71850e+02 -1.33424e+00 -4.60477e-03
-1.71840e+02 -1.33419e+00 -4.60874e-03
-1.71830e+02 -1.33415e+00 -4.61271e-03
-1.71820e+02 -1.33410e+00 -4.61668e-03
-1.71810e+02 -1.33406e+00 -4.62064e-03
-1.71800e+02 -1.33401e+00 -4.62460e-03
-1.71790e+02 -1.33396e+00 -4.62856e-03
-1.71780e+02 -1.33392e+00 -4.63251e-03
-1.71770e+02 -1.33387e+00 -4.63646e-03
-1.71760e+02 -1.33382e+00 -4.64040e-03
-1.71750e+02 -1.33378e+00 -4.64435e-03
-1.71740e+02 -1.33373e+00 -4.64829e-03
-1.71730e+02 -1.33369e+00 -4.65222e-03
-1.71720e+02 -1.33364e+00 -4.65616e-03
-1.71710e+02 -1.33359e+00 -4.66009e-03
-1.71700e+02 -1.33355e+00 -4.66401e-03
-1.71690e+02 -1.33350e+00 -4.66794e-03
-1.71680e+02 -1.33345e+00 -4.67186e-03
-1.71670e+02 -1.33341e+00 -4.67578e-03
-1.71660e+02 -1.33336e+00 -4.67969e-03
-1.71650e+02 -1.33331e+00 -4.68360e-03
-1.71640e+02 -1.33327e+00 -4.68751e-03
-1.71630e+02 -1.33322e+00 -4.69142e-03
-1.71620e+02 -1.33317e+00 -4.69532e-03
-1.71610e+02 -1.33312e+00 -4.69922e-03
-1.71600e+02 -1.33308e+00 -4.70311e-03
-1.71590e+02 -1.33303e+00 -4.70700e-03
-1.71580e+02 -1.33298e+00 -4.71089e-03
-1.71570e+02 -1.33294e+00 -4.71478e-03
-1.71560e+02 -1.33289e+00 -4.71866e-03
-1.71550e+02 -1.33284e+00 -4.72254e-03
-1.71540e+02 -1.33279e+00 -4.72641e-03
-1.71530e+02 -1.33275e+00 -4.73029e-03
-1.71520e+02 -1.33270e+00 -4.73416e-03
-1.71510e+02 -1.33265e+00 -4.73802e-03
-1.71500e+02 -1.33261e+00 -4.74189e-03
-1.71490e+02 -1.33256e+00 -4.74575e-03
-1.71480e+02 -1.33251e+00 -4.74960e-03
-1.71470e+02 -1.33246e+00 -4.75346e-03
-1.71460e+02 -1.33242e+00 -4.75731e-03
-1.71450e+02 -1.33237e+00 -4.76115e-03
-1.71440e+02 -1.33232e+00 -4.76500e-03
-1.71430e+02 -1.33227e+00 -4.76884e-03
-1.71420e+02 -1.33222e+00 -4.77268e-03
-1.71410e+02 -1.33218e+00 -4.77651e-03
-1.71400e+02 -1.33213e+00 -4.78034e-03
-1.71390e+02 -1.33208e+00 -4.78417e-03
-1.71380e+02 -1.33203e+00 -4.78799e-03
-1.71370e+02 -1.33199e+00 -4.79182e-03
-1.71360e+02 -1.33194e+00 -4.79563e-03
-1.71350e+02 -1.33189e+00 -4.79945e-03
-1.71340e+02 -1.33184e+00 -4.80326e-03
-1.71330e+02 -1.33179e+00 -4.80707e-03
-1.71320e+02 -1.33175e+00 -4.81087e-03
-1.71310e+02 -1.33170e+00 -4.81468e-03
-1.71300e+02 -1.33165e+00 -4.81848e-03
-1.71290e+02 -1.33160e+00 -4.82227e-03
-1.71280e+02 -1.33155e+00 -4.82606e-03
-1.71270e+02 -1.33150e+00 -4.82985e-03
-1.71260e+02 -1.33146e+00 -4.83364e-03
-1.71250e+02 -1.33141e+00 -4.83742e-03
-1.71240e+02 -1.33136e+00 -4.84120e-03
-1.71230e+02 -1.33131e+00 -4.84498e-03
-1.71220e+02 -1.33126e+00 -4.84875e-03
-1.71210e+02 -1.33121e+00 -4.85252e-03
-1.71200e+02 -1.33117e+00 -4.85629e-03
-1.71190e+02 -1.33112e+00 -4.86005e-03
-1.71180e+02 -1.33107e+00 -4.86382e-03
-1.71170e+02 -1.33102e+00 -4.86757e-03
-1.71160e+02 -1.33097e+00 -4.87133e-03
-1.71150e+02 -1.33092e+00 -4.87508e-03
-1.71140e+02 -1.33087e+00 -4.87883e-03
-1.71130e+02 -1.33082e+00 -4.88257e-03
-1.71120e+02 -1.33078e+00 -4.88631e-03
-1.71110e+02 -1.33073e+00 -4.89005e-03
-1.71100e+02 -1.33068e+00 -4.89378e-03
-1.71090e+02 -1.33063e+00 -4.89752e-03
-1.71080e+02 -1.33058e+00 -4.90125e-03
-1.71070e+02 -1.33053e+00 -4.90497e-03
-1.71060e+02 -1.33048e+00 -4.90869e-03
-1.71050e+02 -1.33043e+00 -4.91241e-03
-1.71040e+02 -1.33038e+00 -4.91613e-03
-1.71030e+02 -1.33033e+00 -4.91984e-03
-1.71020e+02 -1.33029e+00 -4.92355e-03
-1.71010e+02 -1.33024e+00 -4.92726e-03
-1.71000e+02 -1.33019e+00 -4.93096e-03
-1.70990e+02 -1.33014e+00 -4.93466e-03
-1.70980e+02 -1.33009e+00 -4.93836e-03
-1.70970e+02 -1.33004e+00 -4.94205e-03
-1.70960e+02 -1.32999e+00 -4.94574e-03
-1.70950e+02 -1.32994e+00 -4.94943e-03
-1.70940e+02 -1.32989e+00 -4.95311e-03
-1.70930e+02 -1.32984e+00 -4.95679e-03
-1.70920e+02 -1.32979e+00 -4.96047e-03
-1.70910e+02 -1.32974e+00 -4.96414e-03
-1.70900e+02 -1.32969e+00 -4.96781e-03
-1.70890e+02 -1.32964e+00 -4.97148e-03
-1.70880e+02 -1.32959e+00 -4.97515e-03
-1.70870e+02 -1.32954e+00 -4.97881e-03
-1.70860e+02 -1.32949e+00 -4.98246e-03
-1.70850e+02 -1.32944e+00 -4.98612e-03
-1.70840e+02 -1.32939e+00 -4.98977e-03
-1.70830e+02 -1.32934e+00 -4.99342e-03
-1.70820e+02 -1.32929e+00 -4.99707e-03
-1.70810e+02 -1.32924e+00 -5.00071e-03
-1.70800e+02 -1.32919e+00 -5.00435e-03
-1.70790e+02 -1.32914e+00 -5.00798e-03
-1.70780e+02 -1.32909e+00 -5.01161e-03
-1.70770e+02 -1.32904e+00 -5.01524e-03
-1.70760e+02 -1.32899e+00 -5.01887e-03
-1.70750e+02 -1.32894e+00 -5.02249e-03
-1.70740e+02 -1.32889e+00 -5.02611e-03
-1.70730e+02 -1.32884e+00 -5.02973e-03
-1.70720e+02 -1.32879e+00 -5.03334e-03
-1.70710e+02 -1.32874e+00 -5.03695e-03
-1.70700e+02 -1.32869e+00 -5.04056e-03
-1.70690e+02 -1.32864e+00 -5.04416e-03
-1.70680e+02 -1.32859e+00 -5.04776e-03
-1.70670e+02 -1.32854e+00 -5.05136e-03
-1.70660e+02 -1.32849e+00 -5.05496e-03
-1.70650e+02 -1.32844e+00 -5.05855e-03
-1.70640e+02 -1.32839e+00 -5.06213e-03
-1.70630e+02 -1.32834e+00 -5.06572e-03
-1.70620e+02 -1.32829e+00 -5.06930e-03
-1.70610e+02 -1.32824e+00 -5.07288e-03
-1.70600e+02 -1.32819e+00 -5.07645e-03
-1.70590e+02 -1.32813e+00 -5.08002e-03
-1.70580e+02 -1.32808e+00 -5.08359e-03
-1.70570e+02 -1.32803e+00 -5.08716e-03
-1.70560e+02 -1.32798e+00 -5.09072e-03
-1.70550e+02 -1.32793e+00 -5.09428e-03
-1.70540e+02 -1.32788e+00 -5.09784e-03
-1.70530e+02 -1.32783e+00 -5.10139e-03
-1.70520e+02 -1.32778e+00 -5.10494e-03
-1.70510e+02 -1.32773e+00 -5.10848e-03
-1.70500e+02 -1.32768e+00 -5.11203e-03
-1.70490e+02 -1.32762e+00 -5.11557e-03
-1.70480e+02 -1.32757e+00 -5.11910e-03
-1.70470e+02 -1.32752e+00 -5.12264e-03
-1.70460e+02 -1.32747e+00 -5.12617e-03
-1.70450e+02 -1.32742e+00 -5.12969e-03
-1.70440e+02 -1.32737e+00 -5.13322e-03
-1.70430e+02 -1.32732e+00 -5.13674e-03
-1.70420e+02 -1.32727e+00 -5.14025e-03
-1.70410e+02 -1.32721e+00 -5.14377e-03
-1.70400e+02 -1.32716e+00 -5.14728e-03
-1.70390e+02 -1.32711e+00 -5.15079e-03
-1.70380e+02 -1.32706e+00 -5.15429e-03
-1.70370e+02 -1.32701e+00 -5.15779e-03
-1.70360e+02 -1.32696e+00 -5.16129e-03
-1.70350e+02 -1.32690e+00 -5.16479e-03
-1.70340e+02 -1.32685e+00 -5.16828e-03
-1.70330e+02 -1.32680e+00 -5.17177e-03
-1.70320e+02 -1.32675e+00 -5.17525e-03
-1.70310e+02 -1.32670e+00 -5.17873e-03
-1.70300e+02 -1.32665e+00 -5.18221e-03
-1.70290e+02 -1.32659e+00 -5.18569e-03
-1.70280e+02 -1.32654e+00 -5.18916e-03
-1.70270e+02 -1.32649e+00 -5.19263e-03
-1.70260e+02 -1.32644e+00 -5.19609e-03
-1.70250e+02 -1.32639e+00 -5.19956e-03
-1.70240e+02 -1.32633e+00 -5.20302e-03
-1.70230e+02 -1.32628e+00 -5.20647e-03
-1.70220e+02 -1.32623e+00 -5.20993e-03
-1.70210e+02 -1.32618e+00 -5.21338e-03
-1.70200e+02 -1.32613e+00 -5.21682e-03
-1.70190e+02 -1.32607e+00 -5.22027e-03
-1.70180e+02 -1.32602e+00 -5.22371e-03
-1.70170e+02 -1.32597e+00 -5.22714e-03
-1.70160e+02 -1.32592e+00 -5.23058e-03
-1.70150e+02 -1.32586e+00 -5.23401e-03
-1.70140e+02 -1.32581e+00 -5.23744e-03
-1.70130e+02 -1.32576e+00 -5.24086e-03
-1.70120e+02 -1.32571e+00 -5.24428e-03
-1.70110e+02 -1.32566e+00 -5.24770e-03
-1.70100e+02 -1.32560e+00 -5.25112e-03
-1.70090e+02 -1.32555e+00 -5.25453e-03
-1.70080e+02 -1.32550e+00 -5.25794e-03
-1.70070e+02 -1.32545e+00 -5.26134e-03
-1.70060e+02 -1.32539e+00 -5.26474e-03
-1.70050e+02 -1.32534e+00 -5.26814e-03
-1.70040e+02 -1.32529e+00 -5.27154e-03
-1.70030e+02 -1.32523e+00 -5.27493e-03
-1.70020e+02 -1.32518e+00 -5.27832e-03
-1.70010e+02 -1.32513e+00 -5.28170e-03
-1.70000e+02 -1.32508e+00 -5.28509e-03
-1.69990e+02 -1.32502e+00 -5.28847e-03
-1.69980e+02 -1.32497e+00 -5.29184e-03
-1.69970e+02 -1.32492e+00 -5.29522e-03
-1.69960e+02 -1.32486e+00 -5.29859e-03
-1.69950e+02 -1.32481e+00 -5.30195e-03
-1.69940e+02 -1.32476e+00 -5.30532e-03
-1.69930e+02 -1.32471e+00 -5.30868e-03
-1.69920e+02 -1.32465e+00 -5.31203e-03
-1.69910e+02 -1.32460e+00 -5.31539e-03
-1.69900e+02 -1.32455e+00 -5.31874e-03
-1.69890e+02 -1.32449e+00 -5.32209e-03
-1.69880e+02 -1.32444e+00 -5.32543e-03
-1.69870e+02 -1.32439e+00 -5.32877e-03
-1.69860e+02 -1.32433e+00 -5.33211e-03
-1.69850e+02 -1.32428e+00 -5.33544e-03
-1.69840e+02 -1.32423e+00 -5.33878e-03
-1.69830e+02 -1.32417e+00 -5.34210e-03
-1.69820e+02 -1.32412e+00 -5.34543e-03
-1.69810e+02 -1.32407e+00 -5.34875e-03
-1.69800e+02 -1.32401e+00 -5.35207e-03
-1.69790e+02 -1.32396e+00 -5.35539e-03
-1.69780e+02 -1.32391e+00 -5.35870e-03
-1.69770e+02 -1.32385e+00 -5.36201e-03
-1.69760e+02 -1.32380e+00 -5.36531e-03
-1.69750e+02 -1.32374e+00 -5.36862e-03
-1.69740e+02 -1.32369e+00 -5.37192e-03
-1.69730e+02 -1.32364e+00 -5.37521e-03
-1.69720e+02 -1.32358e+00 -5.37850e-03
-1.69710e+02 -1.32353e+00 -5.38179e-03
-1.69700e+02 -1.32348e+00 -5.38508e-03
-1.69690e+02 -1.32342e+00 -5.38836e-03
-1.69680e+02 -1.32337e+00 -5.39164e-03
-1.69670e+02 -1.32331e+00 -5.39492e-03
-1.69660e+02 -1.32326e+00 -5.39820e-03
-1.69650e+02 -1.32321e+00 -5.40147e-03
-1.69640e+02 -1.32315e+00 -5.40473e-03
-1.69630e+02 -1.32310e+00 -5.40800e-03
-1.69620e+02 -1.32304e+00 -5.41126e-03
-1.69610e+02 -1.32299e+00 -5.41452e-03
-1.69600e+02 -1.32294e+00 -5.41777e-03
-1.69590e+02 -1.32288e+00 -5.42102e-03
-1.69580e+02 -1.32283e+00 -5.42427e-03
-1.69570e+02 -1.32277e+00 -5.42752e-03
-1.69560e+02 -1.32272e+00 -5.43076e-03
-1.69550e+02 -1.32266e+00 -5.43400e-03
-1.69540e+02 -1.32261e+00 -5.43723e-03
-1.69530e+02 -1.32256e+00 -5.44046e-03
-1.69520e+02 -1.32250e+00 -5.44369e-03
-1.69510e+02 -1.32245e+00 -5.44692e-03
-1.69500e+02 -1.32239e+00 -5.45014e-03
-1.69490e+02 -1.32234e+00 -5.45336e-03
-1.69480e+02 -1.32228e+00 -5.45658e-03
-1.69470e+02 -1.32223e+00 -5.45979e-03
-1.69460e+02 -1.32217e+00 -5.46300e-03
-1.69450e+02 -1.32212e+00 -5.46621e-03
-1.69440e+02 -1.32206e+00 -5.46941e-03
-1.69430e+02 -1.32201e+00 -5.47261e-03
-1.69420e+02 -1.32195e+00 -5.47581e-03
-1.69410e+02 -1.32190e+00 -5.47900e-03
-1.69400e+02 -1.32185e+00 -5.48219e-03
-1.69390e+02 -1.32179e+00 -5.48538e-03
-1.69380e+02 -1.32174e+00 -5.48856e-03
-1.69370e+02 -1.32168e+00 -5.49175e-03
-1.69360e+02 -1.32163e+00 -5.49492e-03
-1.69350e+02 -1.32157e+00 -5.49810e-03
-1.69340e+02 -1.32152e+00 -5.50127e-03
-1.69330e+02 -1.32146e+00 -5.50444e-03
-1.69320e+02 -1.32141e+00 -5.50760e-03
-1.69310e+02 -1.32135e+00 -5.51076e-03
-1.69300e+02 -1.32130e+00 -5.51392e-03
-1.69290e+02 -1.32124e+00 -5.51708e-03
-1.69280e+02 -1.32119e+00 -5.52023e-03
-1.69270e+02 -1.32113e+00 -5.52338e-03
-1.69260e+02 -1.32107e+00 -5.52653e-03
-1.69250e+02 -1.32102e+00 -5.52967e-03
-1.69240e+02 -1.32096e+00 -5.53281e-03
-1.69230e+02 -1.32091e+00 -5.53594e-03
-1.69220e+02 -1.32085e+00 -5.53908e-03
-1.69210e+02 -1.32080e+00 -5.54221e-03
-1.69200e+02 -1.32074e+00 -5.54533e-03
-1.69190e+02 -1.32069e+00 -5.54846e-03
-1.69180e+02 -1.32063e+00 -5.55159e-03
-1.69170e+02 -1.32058e+00 -5.55473e-03
-1.69160e+02 -1.32052e+00 -5.55788e-03
-1.69150e+02 -1.32046e+00 -5.56103e-03
-1.69140e+02 -1.32041e+00 -5.56419e-03
-1.69130e+02 -1.32035e+00 -5.56735e-03
-1.69120e+02 -1.32030e+00 -5.57052e-03
-1.69110e+02 -1.32024e+00 -5.57369e-03
-1.69100e+02 -1.32019e+00 -5.57687e-03
-1.69090e+02 -1.32013e+00 -5.58005e-03
-1.69080e+02 -1.32007e+00 -5.58324e-03
-1.69070e+02 -1.32002e+00 -5.58644e-03
-1.69060e+02 -1.31996e+00 -5.58964e-03
-1.69050e+02 -1.31991e+00 -5.59285e-03
-1.69040e+02 -1.31985e+00 -5.59607e-03
-1.69030e+02 -1.31980e+00 -5.59929e-03
-1.69020e+02 -1.31974e+00 -5.60251e-03
-1.69010e+02 -1.31968e+00 -5.60574e-03
-1.69000e+02 -1.31963e+00 -5.60898e-03
-1.68990e+02 -1.31957e+00 -5.61222e-03
-1.68980e+02 -1.31951e+00 -5.61547e-03
-1.68970e+02 -1.31946e+00 -5.61872e-03
-1.68960e+02 -1.31940e+00 -5.62198e-03
-1.68950e+02 -1.31935e+00 -5.62525e-03
-1.68940e+02 -1.31929e+00 -5.62852e-03
-1.68930e+02 -1.31923e+00 -5.63180e-03
-1.68920e+02 -1.31918e+00 -5.63508e-03
-1.68910e+02 -1.31912e+00 -5.63837e-03
-1.68900e+02 -1.31906e+00 -5.64166e-03
-1.68890e+02 -1.31901e+00 -5.64496e-03
-1.68880e+02 -1.31895e+00 -5.64827e-03
-1.68870e+02 -1.31890e+00 -5.65158e-03
-1.68860e+02 -1.31884e+00 -5.65489e-03
-1.68850e+02 -1.31878e+00 -5.65822e-03
-1.68840e+02 -1.31873e+00 -5.66154e-03
-1.68830e+02 -1.31867e+00 -5.66488e-03
-1.68820e+02 -1.31861e+00 -5.66822e-03
-1.68810e+02 -1.31856e+00 -5.67156e-03
-1.68800e+02 -1.31850e+00 -5.67491e-03
-1.68790e+02 -1.31844e+00 -5.67827e-03
-1.68780e+02 -1.31839e+00 -5.68163e-03
-1.68770e+02 -1.31833e+00 -5.68500e-03
-1.68760e+02 -1.31827e+00 -5.68838e-03
-1.68750e+02 -1.31821e+00 -5.69176e-03
-1.68740e+02 -1.31816e+00 -5.69514e-03
-1.68730e+02 -1.31810e+00 -5.69853e-03
-1.68720e+02 -1.31804e+00 -5.70193e-03
-1.68710e+02 -1.31799e+00 -5.70533e-03
-1.68700e+02 -1.31793e+00 -5.70874e-03
-1.68690e+02 -1.31787e+00 -5.71216e-03
-1.68680e+02 -1.31782e+00 -5.71558e-03
-1.68670e+02 -1.31776e+00 -5.71900e-03
-1.68660e+02 -1.31770e+00 -5.72243e-03
-1.68650e+02 -1.31764e+00 -5.72587e-03
-1.68640e+02 -1.31759e+00 -5.72931e-03
-1.68630e+02 -1.31753e+00 -5.73276e-03
-1.68620e+02 -1.31747e+00 -5.73622e-03
-1.68610e+02 -1.31741e+00 -5.73968e-03
-1.68600e+02 -1.31736e+00 -5.74314e-03
-1.68590e+02 -1.31730e+00 -5.74662e-03
-1.68580e+02 -1.31724e+00 -5.75009e-03
-1.68570e+02 -1.31718e+00 -5.75358e-03
-1.68560e+02 -1.31713e+00 -5.75706e-03
-1.68550e+02 -1.31707e+00 -5.76056e-03
-1.68540e+02 -1.31701e+00 -5.76406e-03
-1.68530e+02 -1.31695e+00 -5.76756e-03
-1.68520e+02 -1.31690e+00 -5.77108e-03
-1.68510e+02 -1.31684e+00 -5.77459e-03
-1.68500e+02 -1.31678e+00 -5.77812e-03
-1.68490e+02 -1.31672e+00 -5.78165e-03
-1.68480e+02 -1.31667e+00 -5.78518e-03
-1.68470e+02 -1.31661e+00 -5.78872e-03
-1.68460e+02 -1.31655e+00 -5.79227e-03
-1.68450e+02 -1.31649e+00 -5.79582e-03
-1.68440e+02 -1.31643e+00 -5.79938e-03
-1.68430e+02 -1.31638e+00 -5.80294e-03
-1.68420e+02 -1.31632e+00 -5.80651e-03
-1.68410e+02 -1.31626e+00 -5.81008e-03
-1.68400e+02 -1.31620e+00 -5.81366e-03
-1.68390e+02 -1.31614e+00 -5.81725e-03
-1.68380e+02 -1.31608e+00 -5.82084e-03
-1.68370e+02 -1.31603e+00 -5.82444e-03
-1.68360e+02 -1.31597e+00 -5.82804e-03
-1.68350e+02 -1.31591e+00 -5.83165e-03
-1.68340e+02 -1.31585e+00 -5.83527e-03
-1.68330e+02 -1.31579e+00 -5.83889e-03
-1.68320e+02 -1.31574e+00 -5.84251e-03
-1.68310e+02 -1.31568e+00 -5.84615e-03
-1.68300e+02 -1.31562e+00 -5.84978e-03
-1.68290e+02 -1.31556e+00 -5.85343e-03
-1.68280e+02 -1.31550e+00 -5.85708e-03
-1.68270e+02 -1.31544e+00 -5.86073e-03
-1.68260e+02 -1.31538e+00 -5.86439e-03
-1.68250e+02 -1.31533e+00 -5.86806e-03
-1.68240e+02 -1.31527e+00 -5.87173e-03
-1.68230e+02 -1.31521e+00 -5.87541e-03
-1.68220e+02 -1.31515e+00 -5.87909e-03
-1.68210e+02 -1.31509e+00 -5.88278e-03
-1.68200e+02 -1.31503e+00 -5.88648e-03
-1.68190e+02 -1.31497e+00 -5.89018e-03
-1.68180e+02 -1.31491e+00 -5.89388e-03
-1.68170e+02 -1.31485e+00 -5.89760e-03
-1.68160e+02 -1.31480e+00 -5.90131e-03
-1.68150e+02 -1.31474e+00 -5.90504e-03
-1.68140e+02 -1.31468e+00 -5.90877e-03
-1.68130e+02 -1.31462e+00 -5.91250e-03
-1.68120e+02 -1.31456e+00 -5.91624e-03
-1.68110e+02 -1.31450e+00 -5.91999e-03
-1.68100e+02 -1.31444e+00 -5.92374e-03
-1.68090e+02 -1.31438e+00 -5.92750e-03
-1.68080e+02 -1.31432e+00 -5.93126e-03
-1.68070e+02 -1.31426e+00 -5.93503e-03
-1.68060e+02 -1.31420e+00 -5.93881e-03
-1.68050e+02 -1.31414e+00 -5.94259e-03
-1.68040e+02 -1.31408e+00 -5.94638e-03
-1.68030e+02 -1.31403e+00 -5.95017e-03
-1.68020e+02 -1.31397e+00 -5.95397e-03
-1.68010e+02 -1.31391e+00 -5.95777e-03
-1.68000e+02 -1.31385e+00 -5.96158e-03
-1.67990e+02 -1.31379e+00 -5.96539e-03
-1.67980e+02 -1.31373e+00 -5.96922e-03
-1.67970e+02 -1.31367e+00 -5.97304e-03
-1.67960e+02 -1.31361e+00 -5.97688e-03
-1.67950e+02 -1.31355e+00 -5.98071e-03
-1.67940e+02 -1.31349e+00 -5.98456e-03
-1.67930e+02 -1.31343e+00 -5.98841e-03
-1.67920e+02 -1.31337e+00 -5.99226e-03
-1.67910e+02 -1.31331e+00 -5.99612e-03
-1.67900e+02 -1.31325e+00 -5.99999e-03
-1.67890e+02 -1.31319e+00 -6.00386e-03
-1.67880e+02 -1.31313e+00 -6.00774e-03
-1.67870e+02 -1.31307e+00 -6.01163e-03
-1.67860e+02 -1.31301e+00 -6.01552e-03
-1.67850e+02 -1.31295e+00 -6.01941e-03
-1.67840e+02 -1.31289e+00 -6.02331e-03
-1.67830e+02 -1.31283e+00 -6.02722e-03
-1.67820e+02 -1.31277e+00 -6.03113e-03
-1.67810e+02 -1.31271e+00 -6.03505e-03
-1.67800e+02 -1.31265e+00 -6.03897e-03
-1.67790e+02 -1.31259e+00 -6.04290e-03
-1.67780e+02 -1.31253e+00 -6.04684e-03
-1.67770e+02 -1.31247e+00 -6.05078e-03
-1.67760e+02 -1.31240e+00 -6.05473e-03
-1.67750e+02 -1.31234e+00 -6.05868e-03
-1.67740e+02 -1.31228e+00 -6.06264e-03
-1.67730e+02 -1.31222e+00 -6.06660e-03
-1.67720e+02 -1.31216e+00 -6.07057e-03
-1.67710e+02 -1.31210e+00 -6.07455e-03
-1.67700e+02 -1.31204e+00 -6.07853e-03
-1.67690e+02 -1.31198e+00 -6.08252e-03
-1.67680e+02 -1.31192e+00 -6.08651e-03
-1.67670e+02 -1.31186e+00 -6.09051e-03
-1.67660e+02 -1.31180e+00 -6.09452e-03
-1.67650e+02 -1.31174e+00 -6.09853e-03
-1.67640e+02 -1.31168e+00 -6.10254e-03
-1.67630e+02 -1.31161e+00 -6.10656e-03
-1.67620e+02 -1.31155e+00 -6.11059e-03
-1.67610e+02 -1.31149e+00 -6.11462e-03
-1.67600e+02 -1.31143e+00 -6.11866e-03
-1.67590e+02 -1.31137e+00 -6.12271e-03
-1.67580e+02 -1.31131e+00 -6.12676e-03
-1.67570e+02 -1.31125e+00 -6.13081e-03
-1.67560e+02 -1.31119e+00 -6.13487e-03
-1.67550e+02 -1.31112e+00 -6.13894e-03
-1.67540e+02 -1.31106e+00 -6.14301e-03
-1.67530e+02 -1.31100e+00 -6.14709e-03
-1.67520e+02 -1.31094e+00 -6.15118e-03
-1.67510e+02 -1.31088e+00 -6.15527e-03
-1.67500e+02 -1.31082e+00 -6.15936e-03
-1.67490e+02 -1.31076e+00 -6.16347e-03
-1.67480e+02 -1.31069e+00 -6.16757e-03
-1.67470e+02 -1.31063e+00 -6.17169e-03
-1.67460e+02 -1.31057e+00 -6.17581e-03
-1.67450e+02 -1.31051e+00 -6.17993e-03
-1.67440e+02 -1.31045e+00 -6.18406e-03
-1.67430e+02 -1.31038e+00 -6.18820e-03
-1.67420e+02 -1.31032e+00 -6.19234e-03
-1.67410e+02 -1.31026e+00 -6.19649e-03
-1.67400e+02 -1.31020e+00 -6.20064e-03
-1.67390e+02 -1.31014e+00 -6.20480e-03
-1.67380e+02 -1.31007e+00 -6.20896e-03
-1.67370e+02 -1.31001e+00 -6.21314e-03
-1.67360e+02 -1.30995e+00 -6.21731e-03
-1.67350e+02 -1.30989e+00 -6.22149e-03
-1.67340e+02 -1.30983e+00 -6.22568e-03
-1.67330e+02 -1.30976e+00 -6.22987e-03
-1.67320e+02 -1.30970e+00 -6.23407e-03
-1.67310e+02 -1.30964e+00 -6.23828e-03
-1.67300e+02 -1.30958e+00 -6.24249e-03
-1.67290e+02 -1.30951e+00 -6.24671e-03
-1.67280e+02 -1.30945e+00 -6.25093e-03
-1.67270e+02 -1.30939e+00 -6.25516e-03
-1.67260e+02 -1.30933e+00 -6.25939e-03
-1.67250e+02 -1.30926e+00 -6.26363e-03
-1.67240e+02 -1.30920e+00 -6.26787e-03
-1.67230e+02 -1.30914e+00 -6.27212e-03
-1.67220e+02 -1.30908e+00 -6.27638e-03
-1.67210e+02 -1.30901e+00 -6.28064e-03
-1.67200e+02 -1.30895e+00 -6.28491e-03
-1.67190e+02 -1.30889e+00 -6.28918e-03
-1.67180e+02 -1.30882e+00 -6.29346e-03
-1.67170e+02 -1.30876e+00 -6.29775e-03
-1.67160e+02 -1.30870e+00 -6.30204e-03
-1.67150e+02 -1.30864e+00 -6.30634e-03
-1.67140e+02 -1.30857e+00 -6.31064e-03
-1.67130e+02 -1.30851e+00 -6.31495e-03
-1.67120e+02 -1.30845e+00 -6.31926e-03
-1.67110e+02 -1.30838e+00 -6.32358e-03
-1.67100e+02 -1.30832e+00 -6.32791e-03
-1.67090e+02 -1.30826e+00 -6.33224e-03
-1.67080e+02 -1.30819e+00 -6.33657e-03
-1.67070e+02 -1.30813e+00 -6.34092e-03
-1.67060e+02 -1.30807e+00 -6.34526e-03
-1.67050e+02 -1.30800e+00 -6.34962e-03
-1.67040e+02 -1.30794e+00 -6.35398e-03
-1.67030e+02 -1.30788e+00 -6.35834e-03
-1.67020e+02 -1.30781e+00 -6.36271e-03
-1.67010e+02 -1.30775e+00 -6.36709e-03
-1.67000e+02 -1.30768e+00 -6.37147e-03
-1.66990e+02 -1.30762e+00 -6.37586e-03
-1.66980e+02 -1.30756e+00 -6.38026e-03
-1.66970e+02 -1.30749e+00 -6.38466e-03
-1.66960e+02 -1.30743e+00 -6.38906e-03
-1.66950e+02 -1.30737e+00 -6.39347e-03
-1.66940e+02 -1.30730e+00 -6.39789e-03
-1.66930e+02 -1.30724e+00 -6.40231e-03
-1.66920e+02 -1.30717e+00 -6.40674e-03
-1.66910e+02 -1.30711e+00 -6.41117e-03
-1.66900e+02 -1.30705e+00 -6.41561e-03
-1.66890e+02 -1.30698e+00 -6.42006e-03
-1.66880e+02 -1.30692e+00 -6.42451e-03
-1.66870e+02 -1.30685e+00 -6.42897e-03
-1.66860e+02 -1.30679e+00 -6.43343e-03
-1.66850e+02 -1.30672e+00 -6.43790e-03
-1.66840e+02 -1.30666e+00 -6.44237e-03
-1.66830e+02 -1.30660e+00 -6.44685e-03
-1.66820e+02 -1.30653e+00 -6.45134e-03
-1.66810e+02 -1.30647e+00 -6.45583e-03
-1.66800e+02 -1.30640e+00 -6.46033e-03
-1.66790e+02 -1.30634e+00 -6.46483e-03
-1.66780e+02 -1.30627e+00 -6.46934e-03
-1.66770e+02 -1.30621e+00 -6.47385e-03
-1.66760e+02 -1.30614e+00 -6.47837e-03
-1.66750e+02 -1.30608e+00 -6.48290e-03
-1.66740e+02 -1.30601e+00 -6.48743e-03
-1.66730e+02 -1.30595e+00 -6.49197e-03
-1.66720e+02 -1.30588e+00 -6.49651e-03
-1.66710e+02 -1.30582e+00 -6.50106e-03
-1.66700e+02 -1.30575e+00 -6.50561e-03
-1.66690e+02 -1.30569e+00 -6.51017e-03
-1.66680e+02 -1.30562e+00 -6.51474e-03
-1.66670e+02 -1.30556e+00 -6.51931e-03
-1.66660e+02 -1.30549e+00 -6.52389e-03
-1.66650e+02 -1.30543e+00 -6.52847e-03
-1.66640e+02 -1.30536e+00 -6.53306e-03
-1.66630e+02 -1.30530e+00 -6.53765e-03
-1.66620e+02 -1.30523e+00 -6.54225e-03
-1.66610e+02 -1.30517e+00 -6.54686e-03
-1.66600e+02 -1.30510e+00 -6.55147e-03
-1.66590e+02 -1.30504e+00 -6.55609e-03
-1.66580e+02 -1.30497e+00 -6.56071e-03
-1.66570e+02 -1.30490e+00 -6.56534e-03
-1.66560e+02 -1.30484e+00 -6.56998e-03
-1.66550e+02 -1.30477e+00 -6.57462e-03
-1.66540e+02 -1.30471e+00 -6.57926e-03
-1.66530e+02 -1.30464e+00 -6.58391e-03
-1.66520e+02 -1.30457e+00 -6.58857e-03
-1.66510e+02 -1.30451e+00 -6.59324e-03
-1.66500e+02 -1.30444e+00 -6.59790e-03
-1.66490e+02 -1.30438e+00 -6.60258e-03
-1.66480e+02 -1.30431e+00 -6.60726e-03
-1.66470e+02 -1.30424e+00 -6.61195e-03
-1.66460e+02 -1.30418e+00 -6.61664e-03
-1.66450e+02 -1.30411e+00 -6.62134e-03
-1.66440e+02 -1.30405e+00 -6.62604e-03
-1.66430e+02 -1.30398e+00 -6.63075e-03
-1.66420e+02 -1.30391e+00 -6.63546e-03
-1.66410e+02 -1.30385e+00 -6.64018e-03
-1.66400e+02 -1.30378e+00 -6.64491e-03
-1.66390e+02 -1.30371e+00 -6.64964e-03
-1.66380e+02 -1.30365e+00 -6.65438e-03
-1.66370e+02 -1.30358e+00 -6.65912e-03
-1.66360e+02 -1.30351e+00 -6.66387e-03
-1.66350e+02 -1.30345e+00 -6.66863e-03
-1.66340e+02 -1.30338e+00 -6.67339e-03
-1.66330e+02 -1.30331e+00 -6.67815e-03
-1.66320e+02 -1.30325e+00 -6.68293e-03
-1.66310e+02 -1.30318e+00 -6.68770e-03
-1.66300e+02 -1.30311e+00 -6.69249e-03
-1.66290e+02 -1.30305e+00 -6.69728e-03
-1.66280e+02 -1.30298e+00 -6.70207e-03
-1.66270e+02 -1.30291e+00 -6.70687e-03
-1.66260e+02 -1.30285e+00 -6.71168e-03
-1.66250e+02 -1.30278e+00 -6.71649e-03
-1.66240e+02 -1.30271e+00 -6.72131e-03
-1.66230e+02 -1.30264e+00 -6.72613e-03
-1.66220e+02 -1.30258e+00 -6.73096e-03
-1.66210e+02 -1.30251e+00 -6.73580e-03
-1.66200e+02 -1.30244e+00 -6.74064e-03
-1.66190e+02 -1.30237e+00 -6.74549e-03
-1.66180e+02 -1.30231e+00 -6.75034e-03
-1.66170e+02 -1.30224e+00 -6.75520e-03
-1.66160e+02 -1.30217e+00 -6.76006e-03
-1.66150e+02 -1.30210e+00 -6.76493e-03
-1.66140e+02 -1.30204e+00 -6.76980e-03
-1.66130e+02 -1.30197e+00 -6.77469e-03
-1.66120e+02 -1.30190e+00 -6.77957e-03
-1.66110e+02 -1.30183e+00 -6.78446e-03
-1.66100e+02 -1.30177e+00 -6.78936e-03
-1.66090e+02 -1.30170e+00 -6.79427e-03
-1.66080e+02 -1.30163e+00 -6.79918e-03
-1.66070e+02 -1.30156e+00 -6.80409e-03
-1.66060e+02 -1.30149e+00 -6.80901e-03
-1.66050e+02 -1.30143e+00 -6.81394e-03
-1.66040e+02 -1.30136e+00 -6.81887e-03
-1.66030e+02 -1.30129e+00 -6.82381e-03
-1.66020e+02 -1.30122e+00 -6.82875e-03
-1.66010e+02 -1.30115e+00 -6.83370e-03
-1.66000e+02 -1.30108e+00 -6.83866e-03
-1.65990e+02 -1.30102e+00 -6.84362e-03
-1.65980e+02 -1.30095e+00 -6.84859e-03
-1.65970e+02 -1.30088e+00 -6.85356e-03
-1.65960e+02 -1.30081e+00 -6.85854e-03
-1.65950e+02 -1.30074e+00 -6.86352e-03
-1.65940e+02 -1.30067e+00 -6.86851e-03
-1.65930e+02 -1.30060e+00 -6.87351e-03
-1.65920e+02 -1.30054e+00 -6.87851e-03
-1.65910e+02 -1.30047e+00 -6.88352e-03
-1.65900e+02 -1.30040e+00 -6.88853e-03
-1.65890e+02 -1.30033e+00 -6.89355e-03
-1.65880e+02 -1.30026e+00 -6.89857e-03
-1.65870e+02 -1.30019e+00 -6.90360e-03
-1.65860e+02 -1.30012e+00 -6.90864e-03
-1.65850e+02 -1.30005e+00 -6.91368e-03
-1.65840e+02 -1.29998e+00 -6.91873e-03
-1.65830e+02 -1.29991e+00 -6.92378e-03
-1.65820e+02 -1.29985e+00 -6.92884e-03
-1.65810e+02 -1.29978e+00 -6.93390e-03
-1.65800e+02 -1.29971e+00 -6.93897e-03
-1.65790e+02 -1.29964e+00 -6.94405e-03
-1.65780e+02 -1.29957e+00 -6.94913e-03
-1.65770e+02 -1.29950e+00 -6.95422e-03
-1.65760e+02 -1.29943e+00 -6.95931e-03
-1.65750e+02 -1.29936e+00 -6.96441e-03
-1.65740e+02 -1.29929e+00 -6.96951e-03
-1.65730e+02 -1.29922e+00 -6.97462e-03
-1.65720e+02 -1.29915e+00 -6.97974e-03
-1.65710e+02 -1.29908e+00 -6.98486e-03
-1.65700e+02 -1.29901e+00 -6.98999e-03
-1.65690e+02 -1.29894e+00 -6.99512e-03
-1.65680e+02 -1.29887e+00 -7.00026e-03
-1.65670e+02 -1.29880e+00 -7.00540e-03
-1.65660e+02 -1.29873e+00 -7.01055e-03
-1.65650e+02 -1.29866e+00 -7.01571e-03
-1.65640e+02 -1.29859e+00 -7.02087e-03
-1.65630e+02 -1.29852e+00 -7.02604e-03
-1.65620e+02 -1.29845e+00 -7.03121e-03
-1.65610e+02 -1.29838e+00 -7.03639e-03
-1.65600e+02 -1.29831e+00 -7.04158e-03
-1.65590e+02 -1.29824e+00 -7.04677e-03
-1.65580e+02 -1.29817e+00 -7.05196e-03
-1.65570e+02 -1.29810e+00 -7.05716e-03
-1.65560e+02 -1.29803e+00 -7.06237e-03
-1.65550e+02 -1.29796e+00 -7.06758e-03
-1.65540e+02 -1.29789e+00 -7.07280e-03
-1.65530e+02 -1.29781e+00 -7.07803e-03
-1.65520e+02 -1.29774e+00 -7.08326e-03
-1.65510e+02 -1.29767e+00 -7.08849e-03
-1.65500e+02 -1.29760e+00 -7.09374e-03
-1.65490e+02 -1.29753e+00 -7.09898e-03
-1.65480e+02 -1.29746e+00 -7.10424e-03
-1.65470e+02 -1.29739e+00 -7.10950e-03
-1.65460e+02 -1.29732e+00 -7.11476e-03
-1.65450e+02 -1.29725e+00 -7.12003e-03
-1.65440e+02 -1.29718e+00 -7.12531e-03
-1.65430e+02 -1.29710e+00 -7.13059e-03
-1.65420e+02 -1.29703e+00 -7.13588e-03
-1.65410e+02 -1.29696e+00 -7.14117e-03
-1.65400e+02 -1.29689e+00 -7.14647e-03
-1.65390e+02 -1.29682e+00 -7.15178e-03
-1.65380e+02 -1.29675e+00 -7.15709e-03
-1.65370e+02 -1.29668e+00 -7.16240e-03
-1.65360e+02 -1.29660e+00 -7.16773e-03
-1.65350e+02 -1.29653e+00 -7.17305e-03
-1.65340e+02 -1.29646e+00 -7.17839e-03
-1.65330e+02 -1.29639e+00 -7.18373e-03
-1.65320e+02 -1.29632e+00 -7.18907e-03
-1.65310e+02 -1.29624e+00 -7.19442e-03
-1.65300e+02 -1.29617e+00 -7.19978e-03
-1.65290e+02 -1.29610e+00 -7.20514e-03
-1.65280e+02 -1.29603e+00 -7.21051e-03
-1.65270e+02 -1.29596e+00 -7.21588e-03
-1.65260e+02 -1.29588e+00 -7.22126e-03
-1.65250e+02 -1.29581e+00 -7.22665e-03
-1.65240e+02 -1.29574e+00 -7.23204e-03
-1.65230e+02 -1.29567e+00 -7.23743e-03
-1.65220e+02 -1.29560e+00 -7.24284e-03
-1.65210e+02 -1.29552e+00 -7.24824e-03
-1.65200e+02 -1.29545e+00 -7.25366e-03
-1.65190e+02 -1.29538e+00 -7.25908e-03
-1.65180e+02 -1.29530e+00 -7.26450e-03
-1.65170e+02 -1.29523e+00 -7.26993e-03
-1.65160e+02 -1.29516e+00 -7.27537e-03
-1.65150e+02 -1.29509e+00 -7.28081e-03
-1.65140e+02 -1.29501e+00 -7.28626e-03
-1.65130e+02 -1.29494e+00 -7.29172e-03
-1.65120e+02 -1.29487e+00 -7.29717e-03
-1.65110e+02 -1.29480e+00 -7.30264e-03
-1.65100e+02 -1.29472e+00 -7.30811e-03
-1.65090e+02 -1.29465e+00 -7.31359e-03
-1.65080e+02 -1.29458e+00 -7.31907e-03
-1.65070e+02 -1.29450e+00 -7.32456e-03
-1.65060e+02 -1.29443e+00 -7.33005e-03
-1.65050e+02 -1.29436e+00 -7.33555e-03
-1.65040e+02 -1.29428e+00 -7.34106e-03
-1.65030e+02 -1.29421e+00 -7.34657e-03
-1.65020e+02 -1.29414e+00 -7.35209e-03
-1.65010e+02 -1.29406e+00 -7.35761e-03
-1.65000e+02 -1.29399e+00 -7.36314e-03
-1.64990e+02 -1.29391e+00 -7.36867e-03
-1.64980e+02 -1.29384e+00 -7.37421e-03
-1.64970e+02 -1.29377e+00 -7.37976e-03
-1.64960e+02 -1.29369e+00 -7.38531e-03
-1.64950e+02 -1.29362e+00 -7.39087e-03
-1.64940e+02 -1.29355e+00 -7.39643e-03
-1.64930e+02 -1.29347e+00 -7.40200e-03
-1.64920e+02 -1.29340e+00 -7.40757e-03
-1.64910e+02 -1.29332e+00 -7.41315e-03
-1.64900e+02 -1.29325e+00 -7.41874e-03
-1.64890e+02 -1.29318e+00 -7.42433e-03
-1.64880e+02 -1.29310e+00 -7.42992e-03
-1.64870e+02 -1.29303e+00 -7.43553e-03
-1.64860e+02 -1.29295e+00 -7.44114e-03
-1.64850e+02 -1.29288e+00 -7.44675e-03
-1.64840e+02 -1.29280e+00 -7.45237e-03
-1.64830e+02 -1.29273e+00 -7.45800e-03
-1.64820e+02 -1.29265e+00 -7.46363e-03
-1.64810e+02 -1.29258e+00 -7.46927e-03
-1.64800e+02 -1.29250e+00 -7.47491e-03
-1.64790e+02 -1.29243e+00 -7.48056e-03
-1.64780e+02 -1.29236e+00 -7.48621e-03
-1.64770e+02 -1.29228e+00 -7.49187e-03
-1.64760e+02 -1.29221e+00 -7.49754e-03
-1.64750e+02 -1.29213e+00 -7.50321e-03
-1.64740e+02 -1.29206e+00 -7.50889e-03
-1.64730e+02 -1.29198e+00 -7.51457e-03
-1.64720e+02 -1.29190e+00 -7.52026e-03
-1.64710e+02 -1.29183e+00 -7.52595e-03
-1.64700e+02 -1.29175e+00 -7.53165e-03
-1.64690e+02 -1.29168e+00 -7.53736e-03
-1.64680e+02 -1.29160e+00 -7.54307e-03
-1.64670e+02 -1.29153e+00 -7.54879e-03
-1.64660e+02 -1.29145e+00 -7.55451e-03
-1.64650e+02 -1.29138e+00 -7.56024e-03
-1.64640e+02 -1.29130e+00 -7.56597e-03
-1.64630e+02 -1.29123e+00 -7.57171e-03
-1.64620e+02 -1.29115e+00 -7.57746e-03
-1.64610e+02 -1.29107e+00 -7.58321e-03
-1.64600e+02 -1.29100e+00 -7.58897e-03
-1.64590e+02 -1.29092e+00 -7.59473e-03
-1.64580e+02 -1.29085e+00 -7.60050e-03
-1.64570e+02 -1.29077e+00 -7.60628e-03
-1.64560e+02 -1.29069e+00 -7.61206e-03
-1.64550e+02 -1.29062e+00 -7.61784e-03
-1.64540e+02 -1.29054e+00 -7.62364e-03
-1.64530e+02 -1.29047e+00 -7.62943e-03
-1.64520e+02 -1.29039e+00 -7.63524e-03
-1.64510e+02 -1.29031e+00 -7.64105e-03
-1.64500e+02 -1.29024e+00 -7.64686e-03
-1.64490e+02 -1.29016e+00 -7.65268e-03
-1.64480e+02 -1.29008e+00 -7.65851e-03
-1.64470e+02 -1.29001e+00 -7.66434e-03
-1.64460e+02 -1.28993e+00 -7.67018e-03
-1.64450e+02 -1.28985e+00 -7.67602e-03
-1.64440e+02 -1.28978e+00 -7.68187e-03
-1.64430e+02 -1.28970e+00 -7.68773e-03
-1.64420e+02 -1.28962e+00 -7.69359e-03
-1.64410e+02 -1.28955e+00 -7.69945e-03
-1.64400e+02 -1.28947e+00 -7.70532e-03
-1.64390e+02 -1.28939e+00 -7.71120e-03
-1.64380e+02 -1.28931e+00 -7.71709e-03
-1.64370e+02 -1.28924e+00 -7.72298e-03
-1.64360e+02 -1.28916e+00 -7.72887e-03
-1.64350e+02 -1.28908e+00 -7.73477e-03
-1.64340e+02 -1.28901e+00 -7.74068e-03
-1.64330e+02 -1.28893e+00 -7.74659e-03
-1.64320e+02 -1.28885e+00 -7.75251e-03
-1.64310e+02 -1.28877e+00 -7.75843e-03
-1.64300e+02 -1.28870e+00 -7.76436e-03
-1.64290e+02 -1.28862e+00 -7.77030e-03
-1.64280e+02 -1.28854e+00 -7.77624e-03
-1.64270e+02 -1.28846e+00 -7.78218e-03
-1.64260e+02 -1.28838e+00 -7.78814e-03
-1.64250e+02 -1.28831e+00 -7.79409e-03
-1.64240e+02 -1.28823e+00 -7.80006e-03
-1.64230e+02 -1.28815e+00 -7.80603e-03
-1.64220e+02 -1.28807e+00 -7.81200e-03
-1.64210e+02 -1.28799e+00 -7.81798e-03
-1.64200e+02 -1.28792e+00 -7.82397e-03
-1.64190e+02 -1.28784e+00 -7.82996e-03
-1.64180e+02 -1.28776e+00 -7.83596e-03
-1.64170e+02 -1.28768e+00 -7.84196e-03
-1.64160e+02 -1.28760e+00 -7.84797e-03
-1.64150e+02 -1.28752e+00 -7.85399e-03
-1.64140e+02 -1.28745e+00 -7.86001e-03
-1.64130e+02 -1.28737e+00 -7.86604e-03
-1.64120e+02 -1.28729e+00 -7.87207e-03
-1.64110e+02 -1.28721e+00 -7.87811e-03
-1.64100e+02 -1.28713e+00 -7.88415e-03
-1.64090e+02 -1.28705e+00 -7.89020e-03
-1.64080e+02 -1.28697e+00 -7.89626e-03
-1.64070e+02 -1.28689e+00 -7.90232e-03
-1.64060e+02 -1.28681e+00 -7.90839e-03
-1.64050e+02 -1.28674e+00 -7.91446e-03
-1.64040e+02 -1.28666e+00 -7.92054e-03
-1.64030e+02 -1.28658e+00 -7.92662e-03
-1.64020e+02 -1.28650e+00 -7.93271e-03
-1.64010e+02 -1.28642e+00 -7.93881e-03
-1.64000e+02 -1.28634e+00 -7.94491e-03
-1.63990e+02 -1.28626e+00 -7.95101e-03
-1.63980e+02 -1.28618e+00 -7.95713e-03
-1.63970e+02 -1.28610e+00 -7.96325e-03
-1.63960e+02 -1.28602e+00 -7.96937e-03
-1.63950e+02 -1.28594e+00 -7.97550e-03
-1.63940e+02 -1.28586e+00 -7.98164e-03
-1.63930e+02 -1.28578e+00 -7.98778e-03
-1.63920e+02 -1.28570e+00 -7.99392e-03
-1.63910e+02 -1.28562e+00 -8.00008e-03
-1.63900e+02 -1.28554e+00 -8.00624e-03
-1.63890e+02 -1.28546e+00 -8.01240e-03
-1.63880e+02 -1.28538e+00 -8.01857e-03
-1.63870e+02 -1.28530e+00 -8.02475e-03
-1.63860e+02 -1.28522e+00 -8.03093e-03
-1.63850e+02 -1.28514e+00 -8.03711e-03
-1.63840e+02 -1.28506e+00 -8.04331e-03
-1.63830e+02 -1.28498e+00 -8.04951e-03
-1.63820e+02 -1.28490e+00 -8.05571e-03
-1.63810e+02 -1.28482e+00 -8.06192e-03
-1.63800e+02 -1.28474e+00 -8.06814e-03
-1.63790e+02 -1.28466e+00 -8.07436e-03
-1.63780e+02 -1.28458e+00 -8.08059e-03
-1.63770e+02 -1.28450e+00 -8.08682e-03
-1.63760e+02 -1.28441e+00 -8.09306e-03
-1.63750e+02 -1.28433e+00 -8.09930e-03
-1.63740e+02 -1.28425e+00 -8.10555e-03
-1.63730e+02 -1.28417e+00 -8.11181e-03
-1.63720e+02 -1.28409e+00 -8.11807e-03
-1.63710e+02 -1.28401e+00 -8.12434e-03
-1.63700e+02 -1.28393e+00 -8.13061e-03
-1.63690e+02 -1.28385e+00 -8.13689e-03
-1.63680e+02 -1.28377e+00 -8.14317e-03
-1.63670e+02 -1.28368e+00 -8.14946e-03
-1.63660e+02 -1.28360e+00 -8.15576e-03
-1.63650e+02 -1.28352e+00 -8.16206e-03
-1.63640e+02 -1.28344e+00 -8.16837e-03
-1.63630e+02 -1.28336e+00 -8.17468e-03
-1.63620e+02 -1.28328e+00 -8.18100e-03
-1.63610e+02 -1.28319e+00 -8.18733e-03
-1.63600e+02 -1.28311e+00 -8.19366e-03
-1.63590e+02 -1.28303e+00 -8.19999e-03
-1.63580e+02 -1.28295e+00 -8.20634e-03
-1.63570e+02 -1.28287e+00 -8.21268e-03
-1.63560e+02 -1.28278e+00 -8.21904e-03
-1.63550e+02 -1.28270e+00 -8.22540e-03
-1.63540e+02 -1.28262e+00 -8.23176e-03
-1.63530e+02 -1.28254e+00 -8.23813e-03
-1.63520e+02 -1.28245e+00 -8.24451e-03
-1.63510e+02 -1.28237e+00 -8.25089e-03
-1.63500e+02 -1.28229e+00 -8.25728e-03
-1.63490e+02 -1.28221e+00 -8.26367e-03
-1.63480e+02 -1.28212e+00 -8.27007e-03
-1.63470e+02 -1.28204e+00 -8.27648e-03
-1.63460e+02 -1.28196e+00 -8.28289e-03
-1.63450e+02 -1.28188e+00 -8.28930e-03
-1.63440e+02 -1.28179e+00 -8.29572e-03
-1.63430e+02 -1.28171e+00 -8.30215e-03
-1.63420e+02 -1.28163e+00 -8.30859e-03
-1.63410e+02 -1.28154e+00 -8.31503e-03
-1.63400e+02 -1.28146e+00 -8.32147e-03
-1.63390e+02 -1.28138e+00 -8.32792e-03
-1.63380e+02 -1.28129e+00 -8.33438e-03
-1.63370e+02 -1.28121e+00 -8.34084e-03
-1.63360e+02 -1.28113e+00 -8.34731e-03
-1.63350e+02 -1.28104e+00 -8.35378e-03
-1.63340e+02 -1.28096e+00 -8.36026e-03
-1.63330e+02 -1.28088e+00 -8.36675e-03
-1.63320e+02 -1.28079e+00 -8.37324e-03
-1.63310e+02 -1.28071e+00 -8.37973e-03
-1.63300e+02 -1.28062e+00 -8.38624e-03
-1.63290e+02 -1.28054e+00 -8.39274e-03
-1.63280e+02 -1.28046e+00 -8.39926e-03
-1.63270e+02 -1.28037e+00 -8.40578e-03
-1.63260e+02 -1.28029e+00 -8.41230e-03
-1.63250e+02 -1.28020e+00 -8.41883e-03
-1.63240e+02 -1.28012e+00 -8.42537e-03
-1.63230e+02 -1.28004e+00 -8.43191e-03
-1.63220e+02 -1.27995e+00 -8.43846e-03
-1.63210e+02 -1.27987e+00 -8.44501e-03
-1.63200e+02 -1.27978e+00 -8.45157e-03
-1.63190e+02 -1.27970e+00 -8.45814e-03
-1.63180e+02 -1.27961e+00 -8.46471e-03
-1.63170e+02 -1.27953e+00 -8.47129e-03
-1.63160e+02 -1.27944e+00 -8.47787e-03
-1.63150e+02 -1.27936e+00 -8.48446e-03
-1.63140e+02 -1.27927e+00 -8.49105e-03
-1.63130e+02 -1.27919e+00 -8.49765e-03
-1.63120e+02 -1.27910e+00 -8.50426e-03
-1.63110e+02 -1.27902e+00 -8.51087e-03
-1.63100e+02 -1.27893e+00 -8.51749e-03
-1.63090e+02 -1.27885e+00 -8.52411e-03
-1.63080e+02 -1.27876e+00 -8.53074e-03
-1.63070e+02 -1.27868e+00 -8.53737e-03
-1.63060e+02 -1.27859e+00 -8.54401e-03
-1.63050e+02 -1.27851e+00 -8.55066e-03
-1.63040e+02 -1.27842e+00 -8.55731e-03
-1.63030e+02 -1.27834e+00 -8.56396e-03
-1.63020e+02 -1.27825e+00 -8.57063e-03
-1.63010e+02 -1.27817e+00 -8.57730e-03
-1.63000e+02 -1.27808e+00 -8.58397e-03
-1.62990e+02 -1.27799e+00 -8.59065e-03
-1.62980e+02 -1.27791e+00 -8.59734e-03
-1.62970e+02 -1.27782e+00 -8.60403e-03
-1.62960e+02 -1.27774e+00 -8.61072e-03
-1.62950e+02 -1.27765e+00 -8.61743e-03
-1.62940e+02 -1.27756e+00 -8.62414e-03
-1.62930e+02 -1.27748e+00 -8.63085e-03
-1.62920e+02 -1.27739e+00 -8.63757e-03
-1.62910e+02 -1.27730e+00 -8.64430e-03
-1.62900e+02 -1.27722e+00 -8.65103e-03
-1.62890e+02 -1.27713e+00 -8.65776e-03
-1.62880e+02 -1.27704e+00 -8.66451e-03
-1.62870e+02 -1.27696e+00 -8.67126e-03
-1.62860e+02 -1.27687e+00 -8.67801e-03
-1.62850e+02 -1.27678e+00 -8.68477e-03
-1.62840e+02 -1.27670e+00 -8.69154e-03
-1.62830e+02 -1.27661e+00 -8.69831e-03
-1.62820e+02 -1.27652e+00 -8.70509e-03
-1.62810e+02 -1.27644e+00 -8.71187e-03
-1.62800e+02 -1.27635e+00 -8.71866e-03
-1.62790e+02 -1.27626e+00 -8.72545e-03
-1.62780e+02 -1.27617e+00 -8.73225e-03
-1.62770e+02 -1.27609e+00 -8.73906e-03
-1.62760e+02 -1.27600e+00 -8.74587e-03
-1.62750e+02 -1.27591e+00 -8.75269e-03
-1.62740e+02 -1.27582e+00 -8.75951e-03
-1.62730e+02 -1.27574e+00 -8.76634e-03
-1.62720e+02 -1.27565e+00 -8.77317e-03
-1.62710e+02 -1.27556e+00 -8.78001e-03
-1.62700e+02 -1.27547e+00 -8.78686e-03
-1.62690e+02 -1.27539e+00 -8.79371e-03
-1.62680e+02 -1.27530e+00 -8.80057e-03
-1.62670e+02 -1.27521e+00 -8.80743e-03
-1.62660e+02 -1.27512e+00 -8.81430e-03
-1.62650e+02 -1.27503e+00 -8.82118e-03
-1.62640e+02 -1.27495e+00 -8.82806e-03
-1.62630e+02 -1.27486e+00 -8.83494e-03
-1.62620e+02 -1.27477e+00 -8.84184e-03
-1.62610e+02 -1.27468e+00 -8.84873e-03
-1.62600e+02 -1.27459e+00 -8.85564e-03
-1.62590e+02 -1.27450e+00 -8.86255e-03
-1.62580e+02 -1.27441e+00 -8.86946e-03
-1.62570e+02 -1.27433e+00 -8.87638e-03
-1.62560e+02 -1.27424e+00 -8.88331e-03
-1.62550e+02 -1.27415e+00 -8.89024e-03
-1.62540e+02 -1.27406e+00 -8.89718e-03
-1.62530e+02 -1.27397e+00 -8.90412e-03
-1.62520e+02 -1.27388e+00 -8.91107e-03
-1.62510e+02 -1.27379e+00 -8.91803e-03
-1.62500e+02 -1.27370e+00 -8.92499e-03
-1.62490e+02 -1.27361e+00 -8.93195e-03
-1.62480e+02 -1.27352e+00 -8.93892e-03
-1.62470e+02 -1.27343e+00 -8.94590e-03
-1.62460e+02 -1.27335e+00 -8.95289e-03
-1.62450e+02 -1.27326e+00 -8.95988e-03
-1.62440e+02 -1.27317e+00 -8.96687e-03
-1.62430e+02 -1.27308e+00 -8.97387e-03
-1.62420e+02 -1.27299e+00 -8.98088e-03
-1.62410e+02 -1.27290e+00 -8.98789e-03
-1.62400e+02 -1.27281e+00 -8.99491e-03
-1.62390e+02 -1.27272e+00 -9.00193e-03
-1.62380e+02 -1.27263e+00 -9.00896e-03
-1.62370e+02 -1.27254e+00 -9.01600e-03
-1.62360e+02 -1.27245e+00 -9.02304e-03
-1.62350e+02 -1.27236e+00 -9.03008e-03
-1.62340e+02 -1.27227e+00 -9.03714e-03
-1.62330e+02 -1.27218e+00 -9.04419e-03
-1.62320e+02 -1.27209e+00 -9.05126e-03
-1.62310e+02 -1.27199e+00 -9.05833e-03
-1.62300e+02 -1.27190e+00 -9.06540e-03
-1.62290e+02 -1.27181e+00 -9.07248e-03
-1.62280e+02 -1.27172e+00 -9.07957e-03
-1.62270e+02 -1.27163e+00 -9.08666e-03
-1.62260e+02 -1.27154e+00 -9.09376e-03
-1.62250e+02 -1.27145e+00 -9.10087e-03
-1.62240e+02 -1.27136e+00 -9.10797e-03
-1.62230e+02 -1.27127e+00 -9.11509e-03
-1.62220e+02 -1.27118e+00 -9.12221e-03
-1.62210e+02 -1.27109e+00 -9.12934e-03
-1.62200e+02 -1.27099e+00 -9.13647e-03
-1.62190e+02 -1.27090e+00 -9.14361e-03
-1.62180e+02 -1.27081e+00 -9.15075e-03
-1.62170e+02 -1.27072e+00 -9.15790e-03
-1.62160e+02 -1.27063e+00 -9.16506e-03
-1.62150e+02 -1.27054e+00 -9.17222e-03
-1.62140e+02 -1.27044e+00 -9.17939e-03
-1.62130e+02 -1.27035e+00 -9.18656e-03
-1.62120e+02 -1.27026e+00 -9.19374e-03
-1.62110e+02 -1.27017e+00 -9.20092e-03
-1.62100e+02 -1.27008e+00 -9.20811e-03
-1.62090e+02 -1.26998e+00 -9.21531e-03
-1.62080e+02 -1.26989e+00 -9.22251e-03
-1.62070e+02 -1.26980e+00 -9.22972e-03
-1.62060e+02 -1.26971e+00 -9.23693e-03
-1.62050e+02 -1.26962e+00 -9.24415e-03
-1.62040e+02 -1.26952e+00 -9.25137e-03
-1.62030e+02 -1.26943e+00 -9.25860e-03
-1.62020e+02 -1.26934e+00 -9.26584e-03
-1.62010e+02 -1.26924e+00 -9.27308e-03
-1.62000e+02 -1.26915e+00 -9.28033e-03
-1.61990e+02 -1.26906e+00 -9.28757e-03
-1.61980e+02 -1.26897e+00 -9.29480e-03
-1.61970e+02 -1.26887e+00 -9.30202e-03
-1.61960e+02 -1.26878e+00 -9.30922e-03
-1.61950e+02 -1.26869e+00 -9.31642e-03
-1.61940e+02 -1.26859e+00 -9.32360e-03
-1.61930e+02 -1.26850e+00 -9.33076e-03
-1.61920e+02 -1.26841e+00 -9.33792e-03
-1.61910e+02 -1.26831e+00 -9.34506e-03
-1.61900e+02 -1.26822e+00 -9.35219e-03
-1.61890e+02 -1.26813e+00 -9.35930e-03
-1.61880e+02 -1.26803e+00 -9.36641e-03
-1.61870e+02 -1.26794e+00 -9.37350e-03
-1.61860e+02 -1.26785e+00 -9.38057e-03
-1.61850e+02 -1.26775e+00 -9.38764e-03
-1.61840e+02 -1.26766e+00 -9.39469e-03
-1.61830e+02 -1.26756e+00 -9.40173e-03
-1.61820e+02 -1.26747e+00 -9.40876e-03
-1.61810e+02 -1.26738e+00 -9.41577e-03
-1.61800e+02 -1.26728e+00 -9.42277e-03
-1.61790e+02 -1.26719e+00 -9.42976e-03
-1.61780e+02 -1.26709e+00 -9.43673e-03
-1.61770e+02 -1.26700e+00 -9.44370e-03
-1.61760e+02 -1.26690e+00 -9.45065e-03
-1.61750e+02 -1.26681e+00 -9.45758e-03
-1.61740e+02 -1.26672e+00 -9.46451e-03
-1.61730e+02 -1.26662e+00 -9.47142e-03
-1.61720e+02 -1.26653e+00 -9.47832e-03
-1.61710e+02 -1.26643e+00 -9.48521e-03
-1.61700e+02 -1.26634e+00 -9.49208e-03
-1.61690e+02 -1.26624e+00 -9.49894e-03
-1.61680e+02 -1.26615e+00 -9.50579e-03
-1.61670e+02 -1.26605e+00 -9.51262e-03
-1.61660e+02 -1.26596e+00 -9.51944e-03
-1.61650e+02 -1.26586e+00 -9.52625e-03
-1.61640e+02 -1.26577e+00 -9.53305e-03
-1.61630e+02 -1.26567e+00 -9.53983e-03
-1.61620e+02 -1.26557e+00 -9.54660e-03
-1.61610e+02 -1.26548e+00 -9.55336e-03
-1.61600e+02 -1.26538e+00 -9.56011e-03
-1.61590e+02 -1.26529e+00 -9.56684e-03
-1.61580e+02 -1.26519e+00 -9.57356e-03
-1.61570e+02 -1.26510e+00 -9.58027e-03
-1.61560e+02 -1.26500e+00 -9.58696e-03
-1.61550e+02 -1.26490e+00 -9.59364e-03
-1.61540e+02 -1.26481e+00 -9.60031e-03
-1.61530e+02 -1.26471e+00 -9.60697e-03
-1.61520e+02 -1.26462e+00 -9.61361e-03
-1.61510e+02 -1.26452e+00 -9.62024e-03
-1.61500e+02 -1.26442e+00 -9.62686e-03
-1.61490e+02 -1.26433e+00 -9.63347e-03
-1.61480e+02 -1.26423e+00 -9.64006e-03
-1.61470e+02 -1.26413e+00 -9.64664e-03
-1.61460e+02 -1.26404e+00 -9.65321e-03
-1.61450e+02 -1.26394e+00 -9.65976e-03
-1.61440e+02 -1.26385e+00 -9.66630e-03
-1.61430e+02 -1.26375e+00 -9.67283e-03
-1.61420e+02 -1.26365e+00 -9.67934e-03
-1.61410e+02 -1.26355e+00 -9.68585e-03
-1.61400e+02 -1.26346e+00 -9.69234e-03
-1.61390e+02 -1.26336e+00 -9.69881e-03
-1.61380e+02 -1.26326e+00 -9.70528e-03
-1.61370e+02 -1.26317e+00 -9.71173e-03
-1.61360e+02 -1.26307e+00 -9.71817e-03
-1.61350e+02 -1.26297e+00 -9.72460e-03
-1.61340e+02 -1.26288e+00 -9.73101e-03
-1.61330e+02 -1.26278e+00 -9.73741e-03
-1.61320e+02 -1.26268e+00 -9.74380e-03
-1.61310e+02 -1.26258e+00 -9.75017e-03
-1.61300e+02 -1.26249e+00 -9.75654e-03
-1.61290e+02 -1.26239e+00 -9.76289e-03
-1.61280e+02 -1.26229e+00 -9.76922e-03
-1.61270e+02 -1.26219e+00 -9.77555e-03
-1.61260e+02 -1.26209e+00 -9.78186e-03
-1.61250e+02 -1.26200e+00 -9.78816e-03
-1.61240e+02 -1.26190e+00 -9.79444e-03
-1.61230e+02 -1.26180e+00 -9.80072e-03
-1.61220e+02 -1.26170e+00 -9.80698e-03
-1.61210e+02 -1.26160e+00 -9.81322e-03
-1.61200e+02 -1.26151e+00 -9.81946e-03
-1.61190e+02 -1.26141e+00 -9.82568e-03
-1.61180e+02 -1.26131e+00 -9.83189e-03
-1.61170e+02 -1.26121e+00 -9.83809e-03
-1.61160e+02 -1.26111e+00 -9.84427e-03
-1.61150e+02 -1.26102e+00 -9.85044e-03
-1.61140e+02 -1.26092e+00 -9.85660e-03
-1.61130e+02 -1.26082e+00 -9.86274e-03
-1.61120e+02 -1.26072e+00 -9.86888e-03
-1.61110e+02 -1.26062e+00 -9.87500e-03
-1.61100e+02 -1.26052e+00 -9.88110e-03
-1.61090e+02 -1.26042e+00 -9.88720e-03
-1.61080e+02 -1.26032e+00 -9.89328e-03
-1.61070e+02 -1.26023e+00 -9.89935e-03
-1.61060e+02 -1.26013e+00 -9.90540e-03
-1.61050e+02 -1.26003e+00 -9.91145e-03
-1.61040e+02 -1.25993e+00 -9.91748e-03
-1.61030e+02 -1.25983e+00 -9.92349e-03
-1.61020e+02 -1.25973e+00 -9.92950e-03
-1.61010e+02 -1.25963e+00 -9.93549e-03
-1.61000e+02 -1.25953e+00 -9.94147e-03
-1.60990e+02 -1.25943e+00 -9.94744e-03
-1.60980e+02 -1.25933e+00 -9.95339e-03
-1.60970e+02 -1.25923e+00 -9.95933e-03
-1.60960e+02 -1.25913e+00 -9.96526e-03
-1.60950e+02 -1.25903e+00 -9.97117e-03
-1.60940e+02 -1.25893e+00 -9.97708e-03
-1.60930e+02 -1.25883e+00 -9.98297e-03
-1.60920e+02 -1.25873e+00 -9.98884e-03
-1.60910e+02 -1.25863e+00 -9.99471e-03
-1.60900e+02 -1.25853e+00 -1.00006e-02
-1.60890e+02 -1.25843e+00 -1.00064e-02
-1.60880e+02 -1.25833e+00 -1.00122e-02
-1.60870e+02 -1.25823e+00 -1.00180e-02
-1.60860e+02 -1.25813e+00 -1.00238e-02
-1.60850e+02 -1.25803e+00 -1.00296e-02
-1.60840e+02 -1.25793e+00 -1.00354e-02
-1.60830e+02 -1.25783e+00 -1.00412e-02
-1.60820e+02 -1.25773e+00 -1.00469e-02
-1.60810e+02 -1.25763e+00 -1.00526e-02
-1.60800e+02 -1.25753e+00 -1.00584e-02
-1.60790e+02 -1.25743e+00 -1.00641e-02
-1.60780e+02 -1.25733e+00 -1.00698e-02
-1.60770e+02 -1.25723e+00 -1.00755e-02
-1.60760e+02 -1.25713e+00 -1.00811e-02
-1.60750e+02 -1.25703e+00 -1.00868e-02
-1.60740e+02 -1.25693e+00 -1.00924e-02
-1.60730e+02 -1.25683e+00 -1.00981e-02
-1.60720e+02 -1.25672e+00 -1.01037e-02
-1.60710e+02 -1.25662e+00 -1.01093e-02
-1.60700e+02 -1.25652e+00 -1.01149e-02
-1.60690e+02 -1.25642e+00 -1.01205e-02
-1.60680e+02 -1.25632e+00 -1.01261e-02
-1.60670e+02 -1.25622e+00 -1.01316e-02
-1.60660e+02 -1.25612e+00 -1.01372e-02
-1.60650e+02 -1.25602e+00 -1.01427e-02
-1.60640e+02 -1.25591e+00 -1.01482e-02
-1.60630e+02 -1.25581e+00 -1.01537e-02
-1.60620e+02 -1.25571e+00 -1.01592e-02
-1.60610e+02 -1.25561e+00 -1.01647e-02
-1.60600e+02 -1.25551e+00 -1.01702e-02
-1.60590e+02 -1.25541e+00 -1.01756e-02
-1.60580e+02 -1.25530e+00 -1.01811e-02
-1.60570e+02 -1.25520e+00 -1.01865e-02
-1.60560e+02 -1.25510e+00 -1.01919e-02
-1.60550e+02 -1.25500e+00 -1.01973e-02
-1.60540e+02 -1.25490e+00 -1.02027e-02
-1.60530e+02 -1.25479e+00 -1.02081e-02
-1.60520e+02 -1.25469e+00 -1.02135e-02
-1.60510e+02 -1.25459e+00 -1.02188e-02
-1.60500e+02 -1.25449e+00 -1.02241e-02
-1.60490e+02 -1.25439e+00 -1.02295e-02
-1.60480e+02 -1.25428e+00 -1.02348e-02
-1.60470e+02 -1.25418e+00 -1.02401e-02
-1.60460e+02 -1.25408e+00 -1.02454e-02
-1.60450e+02 -1.25398e+00 -1.02507e-02
-1.60440e+02 -1.25387e+00 -1.02559e-02
-1.60430e+02 -1.25377e+00 -1.02612e-02
-1.60420e+02 -1.25367e+00 -1.02664e-02
-1.60410e+02 -1.25357e+00 -1.02716e-02
-1.60400e+02 -1.25346e+00 -1.02769e-02
-1.60390e+02 -1.25336e+00 -1.02821e-02
-1.60380e+02 -1.25326e+00 -1.02872e-02
-1.60370e+02 -1.25315e+00 -1.02924e-02
-1.60360e+02 -1.25305e+00 -1.02976e-02
-1.60350e+02 -1.25295e+00 -1.03027e-02
-1.60340e+02 -1.25285e+00 -1.03079e-02
-1.60330e+02 -1.25274e+00 -1.03130e-02
-1.60320e+02 -1.25264e+00 -1.03181e-02
-1.60310e+02 -1.25254e+00 -1.03232e-02
-1.60300e+02 -1.25243e+00 -1.03283e-02
-1.60290e+02 -1.25233e+00 -1.03334e-02
-1.60280e+02 -1.25223e+00 -1.03384e-02
-1.60270e+02 -1.25212e+00 -1.03435e-02
-1.60260e+02 -1.25202e+00 -1.03485e-02
-1.60250e+02 -1.25192e+00 -1.03535e-02
-1.60240e+02 -1.25181e+00 -1.03585e-02
-1.60230e+02 -1.25171e+00 -1.03635e-02
-1.60220e+02 -1.25160e+00 -1.03685e-02
-1.60210e+02 -1.25150e+00 -1.03735e-02
-1.60200e+02 -1.25140e+00 -1.03784e-02
-1.60190e+02 -1.25129e+00 -1.03834e-02
-1.60180e+02 -1.25119e+00 -1.03883e-02
-1.60170e+02 -1.25109e+00 -1.03932e-02
-1.60160e+02 -1.25098e+00 -1.03981e-02
-1.60150e+02 -1.25088e+00 -1.04030e-02
-1.60140e+02 -1.25077e+00 -1.04079e-02
-1.60130e+02 -1.25067e+00 -1.04128e-02
-1.60120e+02 -1.25057e+00 -1.04176e-02
-1.60110e+02 -1.25046e+00 -1.04225e-02
-1.60100e+02 -1.25036e+00 -1.04273e-02
-1.60090e+02 -1.25025e+00 -1.04321e-02
-1.60080e+02 -1.25015e+00 -1.04369e-02
-1.60070e+02 -1.25004e+00 -1.04417e-02
-1.60060e+02 -1.24994e+00 -1.04465e-02
-1.60050e+02 -1.24983e+00 -1.04513e-02
-1.60040e+02 -1.24973e+00 -1.04560e-02
-1.60030e+02 -1.24963e+00 -1.04608e-02
-1.60020e+02 -1.24952e+00 -1.04655e-02
-1.60010e+02 -1.24942e+00 -1.04702e-02
-1.60000e+02 -1.24931e+00 -1.04749e-02
-1.59990e+02 -1.24921e+00 -1.04796e-02
-1.59980e+02 -1.24910e+00 -1.04843e-02
-1.59970e+02 -1.24900e+00 -1.04889e-02
-1.59960e+02 -1.24889e+00 -1.04936e-02
-1.59950e+02 -1.24879e+00 -1.04982e-02
-1.59940e+02 -1.24868e+00 -1.05028e-02
-1.59930e+02 -1.24858e+00 -1.05075e-02
-1.59920e+02 -1.24847e+00 -1.05121e-02
-1.59910e+02 -1.24837e+00 -1.05166e-02
-1.59900e+02 -1.24826e+00 -1.05212e-02
-1.59890e+02 -1.24816e+00 -1.05258e-02
-1.59880e+02 -1.24805e+00 -1.05303e-02
-1.59870e+02 -1.24795e+00 -1.05349e-02
-1.59860e+02 -1.24784e+00 -1.05394e-02
-1.59850e+02 -1.24774e+00 -1.05439e-02
-1.59840e+02 -1.24763e+00 -1.05484e-02
-1.59830e+02 -1.24752e+00 -1.05529e-02
-1.59820e+02 -1.24742e+00 -1.05574e-02
-1.59810e+02 -1.24731e+00 -1.05618e-02
-1.59800e+02 -1.24721e+00 -1.05663e-02
-1.59790e+02 -1.24710e+00 -1.05707e-02
-1.59780e+02 -1.24700e+00 -1.05751e-02
-1.59770e+02 -1.24689e+00 -1.05795e-02
-1.59760e+02 -1.24678e+00 -1.05839e-02
-1.59750e+02 -1.24668e+00 -1.05883e-02
-1.59740e+02 -1.24657e+00 -1.05927e-02
-1.59730e+02 -1.24647e+00 -1.05970e-02
-1.59720e+02 -1.24636e+00 -1.06014e-02
-1.59710e+02 -1.24625e+00 -1.06057e-02
-1.59700e+02 -1.24615e+00 -1.06100e-02
-1.59690e+02 -1.24604e+00 -1.06143e-02
-1.59680e+02 -1.24594e+00 -1.06186e-02
-1.59670e+02 -1.24583e+00 -1.06229e-02
-1.59660e+02 -1.24572e+00 -1.06272e-02
-1.59650e+02 -1.24562e+00 -1.06314e-02
-1.59640e+02 -1.24551e+00 -1.06357e-02
-1.59630e+02 -1.24540e+00 -1.06399e-02
-1.59620e+02 -1.24530e+00 -1.06441e-02
-1.59610e+02 -1.24519e+00 -1.06483e-02
-1.59600e+02 -1.24509e+00 -1.06525e-02
-1.59590e+02 -1.24498e+00 -1.06567e-02
-1.59580e+02 -1.24487e+00 -1.06609e-02
-1.59570e+02 -1.24477e+00 -1.06650e-02
-1.59560e+02 -1.24466e+00 -1.06692e-02
-1.59550e+02 -1.24455e+00 -1.06733e-02
-1.59540e+02 -1.24445e+00 -1.06774e-02
-1.59530e+02 -1.24434e+00 -1.06815e-02
-1.59520e+02 -1.24423e+00 -1.06856e-02
-1.59510e+02 -1.24413e+00 -1.06897e-02
-1.59500e+02 -1.24402e+00 -1.06937e-02
-1.59490e+02 -1.24391e+00 -1.06978e-02
-1.59480e+02 -1.24380e+00 -1.07018e-02
-1.59470e+02 -1.24370e+00 -1.07058e-02
-1.59460e+02 -1.24359e+00 -1.07099e-02
-1.59450e+02 -1.24348e+00 -1.07139e-02
-1.59440e+02 -1.24338e+00 -1.07178e-02
-1.59430e+02 -1.24327e+00 -1.07218e-02
-1.59420e+02 -1.24316e+00 -1.07258e-02
-1.59410e+02 -1.24305e+00 -1.07297e-02
-1.59400e+02 -1.24295e+00 -1.07337e-02
-1.59390e+02 -1.24284e+00 -1.07376e-02
-1.59380e+02 -1.24273e+00 -1.07415e-02
-1.59370e+02 -1.24262e+00 -1.07454e-02
-1.59360e+02 -1.24252e+00 -1.07493e-02
-1.59350e+02 -1.24241e+00 -1.07531e-02
-1.59340e+02 -1.24230e+00 -1.07570e-02
-1.59330e+02 -1.24219e+00 -1.07609e-02
-1.59320e+02 -1.24209e+00 -1.07647e-02
-1.59310e+02 -1.24198e+00 -1.07685e-02
-1.59300e+02 -1.24187e+00 -1.07723e-02
-1.59290e+02 -1.24176e+00 -1.07761e-02
-1.59280e+02 -1.24166e+00 -1.07799e-02
-1.59270e+02 -1.24155e+00 -1.07837e-02
-1.59260e+02 -1.24144e+00 -1.07874e-02
-1.59250e+02 -1.24133e+00 -1.07912e-02
-1.59240e+02 -1.24122e+00 -1.07949e-02
-1.59230e+02 -1.24112e+00 -1.07986e-02
-1.59220e+02 -1.24101e+00 -1.08023e-02
-1.59210e+02 -1.24090e+00 -1.08060e-02
-1.59200e+02 -1.24079e+00 -1.08097e-02
-1.59190e+02 -1.24068e+00 -1.08134e-02
-1.59180e+02 -1.24058e+00 -1.08170e-02
-1.59170e+02 -1.24047e+00 -1.08207e-02
-1.59160e+02 -1.24036e+00 -1.08243e-02
-1.59150e+02 -1.24025e+00 -1.08279e-02
-1.59140e+02 -1.24014e+00 -1.08315e-02
-1.59130e+02 -1.24003e+00 -1.08351e-02
-1.59120e+02 -1.23993e+00 -1.08387e-02
-1.59110e+02 -1.23982e+00 -1.08422e-02
-1.59100e+02 -1.23971e+00 -1.08458e-02
-1.59090e+02 -1.23960e+00 -1.08493e-02
-1.59080e+02 -1.23949e+00 -1.08529e-02
-1.59070e+02 -1.23938e+00 -1.08564e-02
-1.59060e+02 -1.23928e+00 -1.08599e-02
-1.59050e+02 -1.23917e+00 -1.08634e-02
-1.59040e+02 -1.23906e+00 -1.08668e-02
-1.59030e+02 -1.23895e+00 -1.08703e-02
-1.59020e+02 -1.23884e+00 -1.08738e-02
-1.59010e+02 -1.23873e+00 -1.08772e-02
-1.59000e+02 -1.23862e+00 -1.08806e-02
-1.58990e+02 -1.23851e+00 -1.08840e-02
-1.58980e+02 -1.23841e+00 -1.08874e-02
-1.58970e+02 -1.23830e+00 -1.08908e-02
-1.58960e+02 -1.23819e+00 -1.08942e-02
-1.58950e+02 -1.23808e+00 -1.08976e-02
-1.58940e+02 -1.23797e+00 -1.09009e-02
-1.58930e+02 -1.23786e+00 -1.09042e-02
-1.58920e+02 -1.23775e+00 -1.09076e-02
-1.58910e+02 -1.23764e+00 -1.09109e-02
-1.58900e+02 -1.23753e+00 -1.09142e-02
-1.58890e+02 -1.23742e+00 -1.09175e-02
-1.58880e+02 -1.23732e+00 -1.09207e-02
-1.58870e+02 -1.23721e+00 -1.09240e-02
-1.58860e+02 -1.23710e+00 -1.09272e-02
-1.58850e+02 -1.23699e+00 -1.09305e-02
-1.58840e+02 -1.23688e+00 -1.09337e-02
-1.58830e+02 -1.23677e+00 -1.09369e-02
-1.58820e+02 -1.23666e+00 -1.09401e-02
-1.58810e+02 -1.23655e+00 -1.09433e-02
-1.58800e+02 -1.23644e+00 -1.09464e-02
-1.58790e+02 -1.23633e+00 -1.09496e-02
-1.58780e+02 -1.23622e+00 -1.09527e-02
-1.58770e+02 -1.23611e+00 -1.09559e-02
-1.58760e+02 -1.23600e+00 -1.09590e-02
-1.58750e+02 -1.23589e+00 -1.09621e-02
-1.58740e+02 -1.23578e+00 -1.09652e-02
-1.58730e+02 -1.23567e+00 -1.09683e-02
-1.58720e+02 -1.23556e+00 -1.09713e-02
-1.58710e+02 -1.23545e+00 -1.09744e-02
-1.58700e+02 -1.23534e+00 -1.09774e-02
-1.58690e+02 -1.23523e+00 -1.09805e-02
-1.58680e+02 -1.23512e+00 -1.09835e-02
-1.58670e+02 -1.23501e+00 -1.09865e-02
-1.58660e+02 -1.23491e+00 -1.09895e-02
-1.58650e+02 -1.23480e+00 -1.09924e-02
-1.58640e+02 -1.23469e+00 -1.09954e-02
-1.58630e+02 -1.23458e+00 -1.09984e-02
-1.58620e+02 -1.23447e+00 -1.10013e-02
-1.58610e+02 -1.23436e+00 -1.10042e-02
-1.58600e+02 -1.23425e+00 -1.10071e-02
-1.58590e+02 -1.23414e+00 -1.10100e-02
-1.58580e+02 -1.23402e+00 -1.10129e-02
-1.58570e+02 -1.23391e+00 -1.10158e-02
-1.58560e+02 -1.23380e+00 -1.10187e-02
-1.58550e+02 -1.23369e+00 -1.10215e-02
-1.58540e+02 -1.23358e+00 -1.10244e-02
-1.58530e+02 -1.23347e+00 -1.10272e-02
-1.58520e+02 -1.23336e+00 -1.10300e-02
-1.58510e+02 -1.23325e+00 -1.10328e-02
-1.58500e+02 -1.23314e+00 -1.10356e-02
-1.58490e+02 -1.23303e+00 -1.10384e-02
-1.58480e+02 -1.23292e+00 -1.10411e-02
-1.58470e+02 -1.23281e+00 -1.10439e-02
-1.58460e+02 -1.23270e+00 -1.10466e-02
-1.58450e+02 -1.23259e+00 -1.10493e-02
-1.58440e+02 -1.23248e+00 -1.10520e-02
-1.58430e+02 -1.23237e+00 -1.10547e-02
-1.58420e+02 -1.23226e+00 -1.10574e-02
-1.58410e+02 -1.23215e+00 -1.10601e-02
-1.58400e+02 -1.23204e+00 -1.10627e-02
-1.58390e+02 -1.23193e+00 -1.10654e-02
-1.58380e+02 -1.23182e+00 -1.10680e-02
-1.58370e+02 -1.23171e+00 -1.10706e-02
-1.58360e+02 -1.23160e+00 -1.10733e-02
-1.58350e+02 -1.23148e+00 -1.10759e-02
-1.58340e+02 -1.23137e+00 -1.10784e-02
-1.58330e+02 -1.23126e+00 -1.10810e-02
-1.58320e+02 -1.23115e+00 -1.10836e-02
-1.58310e+02 -1.23104e+00 -1.10861e-02
-1.58300e+02 -1.23093e+00 -1.10886e-02
-1.58290e+02 -1.23082e+00 -1.10912e-02
-1.58280e+02 -1.23071e+00 -1.10937e-02
-1.58270e+02 -1.23060e+00 -1.10962e-02
-1.58260e+02 -1.23049e+00 -1.10986e-02
-1.58250e+02 -1.23038e+00 -1.11011e-02
-1.58240e+02 -1.23026e+00 -1.11036e-02
-1.58230e+02 -1.23015e+00 -1.11060e-02
-1.58220e+02 -1.23004e+00 -1.11084e-02
-1.58210e+02 -1.22993e+00 -1.11108e-02
-1.58200e+02 -1.22982e+00 -1.11132e-02
-1.58190e+02 -1.22971e+00 -1.11156e-02
-1.58180e+02 -1.22960e+00 -1.11180e-02
-1.58170e+02 -1.22949e+00 -1.11204e-02
-1.58160e+02 -1.22938e+00 -1.11227e-02
-1.58150e+02 -1.22926e+00 -1.11251e-02
-1.58140e+02 -1.22915e+00 -1.11274e-02
-1.58130e+02 -1.22904e+00 -1.11297e-02
-1.58120e+02 -1.22893e+00 -1.11320e-02
-1.58110e+02 -1.22882e+00 -1.11343e-02
-1.58100e+02 -1.22871e+00 -1.11366e-02
-1.58090e+02 -1.22860e+00 -1.11388e-02
-1.58080e+02 -1.22849e+00 -1.11411e-02
-1.58070e+02 -1.22837e+00 -1.11433e-02
-1.58060e+02 -1.22826e+00 -1.11455e-02
-1.58050e+02 -1.22815e+00 -1.11478e-02
-1.58040e+02 -1.22804e+00 -1.11500e-02
-1.58030e+02 -1.22793e+00 -1.11521e-02
-1.58020e+02 -1.22782e+00 -1.11543e-02
-1.58010e+02 -1.22770e+00 -1.11565e-02
-1.58000e+02 -1.22759e+00 -1.11586e-02
-1.57990e+02 -1.22748e+00 -1.11608e-02
-1.57980e+02 -1.22737e+00 -1.11629e-02
-1.57970e+02 -1.22726e+00 -1.11650e-02
-1.57960e+02 -1.22715e+00 -1.11671e-02
-1.57950e+02 -1.22703e+00 -1.11692e-02
-1.57940e+02 -1.22692e+00 -1.11712e-02
-1.57930e+02 -1.22681e+00 -1.11733e-02
-1.57920e+02 -1.22670e+00 -1.11753e-02
-1.57910e+02 -1.22659e+00 -1.11774e-02
-1.57900e+02 -1.22648e+00 -1.11794e-02
-1.57890e+02 -1.22636e+00 -1.11814e-02
-1.57880e+02 -1.22625e+00 -1.11834e-02
-1.57870e+02 -1.22614e+00 -1.11854e-02
-1.57860e+02 -1.22603e+00 -1.11874e-02
-1.57850e+02 -1.22592e+00 -1.11893e-02
-1.57840e+02 -1.22581e+00 -1.11913e-02
-1.57830e+02 -1.22569e+00 -1.11932e-02
-1.57820e+02 -1.22558e+00 -1.11951e-02
-1.57810e+02 -1.22547e+00 -1.11970e-02
-1.57800e+02 -1.22536e+00 -1.11989e-02
-1.57790e+02 -1.22525e+00 -1.12008e-02
-1.57780e+02 -1.22513e+00 -1.12026e-02
-1.57770e+02 -1.22502e+00 -1.12045e-02
-1.57760e+02 -1.22491e+00 -1.12063e-02
-1.57750e+02 -1.22480e+00 -1.12082e-02
-1.57740e+02 -1.22468e+00 -1.12100e-02
-1.57730e+02 -1.22457e+00 -1.12118e-02
-1.57720e+02 -1.22446e+00 -1.12136e-02
-1.57710e+02 -1.22435e+00 -1.12154e-02
-1.57700e+02 -1.22424e+00 -1.12171e-02
-1.57690e+02 -1.22412e+00 -1.12189e-02
-1.57680e+02 -1.22401e+00 -1.12206e-02
-1.57670e+02 -1.22390e+00 -1.12223e-02
-1.57660e+02 -1.22379e+00 -1.12241e-02
-1.57650e+02 -1.22368e+00 -1.12258e-02
-1.57640e+02 -1.22356e+00 -1.12274e-02
-1.57630e+02 -1.22345e+00 -1.12291e-02
-1.57620e+02 -1.22334e+00 -1.12308e-02
-1.57610e+02 -1.22323e+00 -1.12324e-02
-1.57600e+02 -1.22311e+00 -1.12341e-02
-1.57590e+02 -1.22300e+00 -1.12357e-02
-1.57580e+02 -1.22289e+00 -1.12373e-02
-1.57570e+02 -1.22278e+00 -1.12389e-02
-1.57560e+02 -1.22266e+00 -1.12405e-02
-1.57550e+02 -1.22255e+00 -1.12421e-02
-1.57540e+02 -1.22244e+00 -1.12436e-02
-1.57530e+02 -1.22233e+00 -1.12452e-02
-1.57520e+02 -1.22221e+00 -1.12467e-02
-1.57510e+02 -1.22210e+00 -1.12482e-02
-1.57500e+02 -1.22199e+00 -1.12497e-02
-1.57490e+02 -1.22188e+00 -1.12512e-02
-1.57480e+02 -1.22176e+00 -1.12527e-02
-1.57470e+02 -1.22165e+00 -1.12542e-02
-1.57460e+02 -1.22154e+00 -1.12556e-02
-1.57450e+02 -1.22143e+00 -1.12571e-02
-1.57440e+02 -1.22131e+00 -1.12585e-02
-1.57430e+02 -1.22120e+00 -1.12599e-02
-1.57420e+02 -1.22109e+00 -1.12614e-02
-1.57410e+02 -1.22098e+00 -1.12627e-02
-1.57400e+02 -1.22086e+00 -1.12641e-02
-1.57390e+02 -1.22075e+00 -1.12655e-02
-1.57380e+02 -1.22064e+00 -1.12669e-02
-1.57370e+02 -1.22053e+00 -1.12682e-02
-1.57360e+02 -1.22041e+00 -1.12695e-02
-1.57350e+02 -1.22030e+00 -1.12708e-02
-1.57340e+02 -1.22019e+00 -1.12721e-02
-1.57330e+02 -1.22008e+00 -1.12734e-02
-1.57320e+02 -1.21996e+00 -1.12747e-02
-1.57310e+02 -1.21985e+00 -1.12760e-02
-1.57300e+02 -1.21974e+00 -1.12772e-02
-1.57290e+02 -1.21962e+00 -1.12785e-02
-1.57280e+02 -1.21951e+00 -1.12797e-02
-1.57270e+02 -1.21940e+00 -1.12809e-02
-1.57260e+02 -1.21929e+00 -1.12821e-02
-1.57250e+02 -1.21917e+00 -1.12833e-02
-1.57240e+02 -1.21906e+00 -1.12845e-02
-1.57230e+02 -1.21895e+00 -1.12857e-02
-1.57220e+02 -1.21883e+00 -1.12868e-02
-1.57210e+02 -1.21872e+00 -1.12880e-02
-1.57200e+02 -1.21861e+00 -1.12891e-02
-1.57190e+02 -1.21850e+00 -1.12902e-02
-1.57180e+02 -1.21838e+00 -1.12913e-02
-1.57170e+02 -1.21827e+00 -1.12924e-02
-1.57160e+02 -1.21816e+00 -1.12935e-02
-1.57150e+02 -1.21804e+00 -1.12945e-02
-1.57140e+02 -1.21793e+00 -1.12956e-02
-1.57130e+02 -1.21782e+00 -1.12966e-02
-1.57120e+02 -1.21771e+00 -1.12976e-02
-1.57110e+02 -1.21759e+00 -1.12986e-02
-1.57100e+02 -1.21748e+00 -1.12996e-02
-1.57090e+02 -1.21737e+00 -1.13006e-02
-1.57080e+02 -1.21725e+00 -1.13016e-02
-1.57070e+02 -1.21714e+00 -1.13026e-02
-1.57060e+02 -1.21703e+00 -1.13035e-02
-1.57050e+02 -1.21691e+00 -1.13044e-02
-1.57040e+02 -1.21680e+00 -1.13054e-02
-1.57030e+02 -1.21669e+00 -1.13063e-02
-1.57020e+02 -1.21657e+00 -1.13072e-02
-1.57010e+02 -1.21646e+00 -1.13080e-02
-1.57000e+02 -1.21635e+00 -1.13089e-02
-1.56990e+02 -1.21624e+00 -1.13098e-02
-1.56980e+02 -1.21612e+00 -1.13106e-02
-1.56970e+02 -1.21601e+00 -1.13115e-02
-1.56960e+02 -1.21590e+00 -1.13123e-02
-1.56950e+02 -1.21578e+00 -1.13131e-02
-1.56940e+02 -1.21567e+00 -1.13139e-02
-1.56930e+02 -1.21556e+00 -1.13147e-02
-1.56920e+02 -1.21544e+00 -1.13154e-02
-1.56910e+02 -1.21533e+00 -1.13162e-02
-1.56900e+02 -1.21522e+00 -1.13169e-02
-1.56890e+02 -1.21510e+00 -1.13177e-02
-1.56880e+02 -1.21499e+00 -1.13184e-02
-1.56870e+02 -1.21488e+00 -1.13191e-02
-1.56860e+02 -1.21476e+00 -1.13198e-02
-1.56850e+02 -1.21465e+00 -1.13204e-02
-1.56840e+02 -1.21454e+00 -1.13211e-02
-1.56830e+02 -1.21443e+00 -1.13218e-02
-1.56820e+02 -1.21431e+00 -1.13224e-02
-1.56810e+02 -1.21420e+00 -1.13230e-02
-1.56800e+02 -1.21409e+00 -1.13237e-02
-1.56790e+02 -1.21397e+00 -1.13243e-02
-1.56780e+02 -1.21386e+00 -1.13248e-02
-1.56770e+02 -1.21375e+00 -1.13254e-02
-1.56760e+02 -1.21363e+00 -1.13260e-02
-1.56750e+02 -1.21352e+00 -1.13265e-02
-1.56740e+02 -1.21341e+00 -1.13271e-02
-1.56730e+02 -1.21329e+00 -1.13276e-02
-1.56720e+02 -1.21318e+00 -1.13281e-02
-1.56710e+02 -1.21307e+00 -1.13286e-02
-1.56700e+02 -1.21295e+00 -1.13291e-02
-1.56690e+02 -1.21284e+00 -1.13296e-02
-1.56680e+02 -1.21273e+00 -1.13300e-02
-1.56670e+02 -1.21261e+00 -1.13305e-02
-1.56660e+02 -1.21250e+00 -1.13309e-02
-1.56650e+02 -1.21239e+00 -1.13314e-02
-1.56640e+02 -1.21227e+00 -1.13318e-02
-1.56630e+02 -1.21216e+00 -1.13322e-02
-1.56620e+02 -1.21205e+00 -1.13325e-02
-1.56610e+02 -1.21193e+00 -1.13329e-02
-1.56600e+02 -1.21182e+00 -1.13333e-02
-1.56590e+02 -1.21171e+00 -1.13336e-02
-1.56580e+02 -1.21159e+00 -1.13340e-02
-1.56570e+02 -1.21148e+00 -1.13343e-02
-1.56560e+02 -1.21137e+00 -1.13346e-02
-1.56550e+02 -1.21125e+00 -1.13349e-02
-1.56540e+02 -1.21114e+00 -1.13352e-02
-1.56530e+02 -1.21103e+00 -1.13354e-02
-1.56520e+02 -1.21091e+00 -1.13357e-02
-1.56510e+02 -1.21080e+00 -1.13359e-02
-1.56500e+02 -1.21069e+00 -1.13362e-02
-1.56490e+02 -1.21057e+00 -1.13364e-02
-1.56480e+02 -1.21046e+00 -1.13366e-02
-1.56470e+02 -1.21035e+00 -1.13368e-02
-1.56460e+02 -1.21023e+00 -1.13370e-02
-1.56450e+02 -1.21012e+00 -1.13371e-02
-1.56440e+02 -1.21001e+00 -1.13373e-02
-1.56430e+02 -1.20989e+00 -1.13374e-02
-1.56420e+02 -1.20978e+00 -1.13376e-02
-1.56410e+02 -1.20967e+00 -1.13377e-02
-1.56400e+02 -1.20955e+00 -1.13378e-02
-1.56390e+02 -1.20944e+00 -1.13379e-02
-1.56380e+02 -1.20933e+00 -1.13380e-02
-1.56370e+02 -1.20921e+00 -1.13380e-02
-1.56360e+02 -1.20910e+00 -1.13381e-02
-1.56350e+02 -1.20899e+00 -1.13381e-02
-1.56340e+02 -1.20887e+00 -1.13382e-02
-1.56330e+02 -1.20876e+00 -1.13382e-02
-1.56320e+02 -1.20865e+00 -1.13382e-02
-1.56310e+02 -1.20853e+00 -1.13382e-02
-1.56300e+02 -1.20842e+00 -1.13381e-02
-1.56290e+02 -1.20831e+00 -1.13381e-02
-1.56280e+02 -1.20819e+00 -1.13381e-02
-1.56270e+02 -1.20808e+00 -1.13380e-02
-1.56260e+02 -1.20797e+00 -1.13379e-02
-1.56250e+02 -1.20785e+00 -1.13378e-02
-1.56240e+02 -1.20774e+00 -1.13377e-02
-1.56230e+02 -1.20762e+00 -1.13376e-02
-1.56220e+02 -1.20751e+00 -1.13375e-02
-1.56210e+02 -1.20740e+00 -1.13374e-02
-1.56200e+02 -1.20728e+00 -1.13372e-02
-1.56190e+02 -1.20717e+00 -1.13370e-02
-1.56180e+02 -1.20706e+00 -1.13369e-02
-1.56170e+02 -1.20694e+00 -1.13367e-02
-1.56160e+02 -1.20683e+00 -1.13365e-02
-1.56150e+02 -1.20672e+00 -1.13363e-02
-1.56140e+02 -1.20660e+00 -1.13360e-02
-1.56130e+02 -1.20649e+00 -1.13358e-02
-1.56120e+02 -1.20638e+00 -1.13355e-02
-1.56110e+02 -1.20626e+00 -1.13353e-02
-1.56100e+02 -1.20615e+00 -1.13350e-02
-1.56090e+02 -1.20604e+00 -1.13347e-02
-1.56080e+02 -1.20592e+00 -1.13344e-02
-1.56070e+02 -1.20581e+00 -1.13341e-02
-1.56060e+02 -1.20570e+00 -1.13337e-02
-1.56050e+02 -1.20558e+00 -1.13334e-02
-1.56040e+02 -1.20547e+00 -1.13330e-02
-1.56030e+02 -1.20536e+00 -1.13327e-02
-1.56020e+02 -1.20524e+00 -1.13323e-02
-1.56010e+02 -1.20513e+00 -1.13319e-02
-1.56000e+02 -1.20502e+00 -1.13315e-02
-1.55990e+02 -1.20490e+00 -1.13311e-02
-1.55980e+02 -1.20479e+00 -1.13306e-02
-1.55970e+02 -1.20468e+00 -1.13302e-02
-1.55960e+02 -1.20456e+00 -1.13297e-02
-1.55950e+02 -1.20445e+00 -1.13293e-02
-1.55940e+02 -1.20434e+00 -1.13288e-02
-1.55930e+02 -1.20422e+00 -1.13283e-02
-1.55920e+02 -1.20411e+00 -1.13278e-02
-1.55910e+02 -1.20400e+00 -1.13273e-02
-1.55900e+02 -1.20388e+00 -1.13267e-02
-1.55890e+02 -1.20377e+00 -1.13262e-02
-1.55880e+02 -1.20366e+00 -1.13256e-02
-1.55870e+02 -1.20355e+00 -1.13251e-02
-1.55860e+02 -1.20343e+00 -1.13245e-02
-1.55850e+02 -1.20332e+00 -1.13239e-02
-1.55840e+02 -1.20321e+00 -1.13233e-02
-1.55830e+02 -1.20309e+00 -1.13226e-02
-1.55820e+02 -1.20298e+00 -1.13220e-02
-1.55810e+02 -1.20287e+00 -1.13214e-02
-1.55800e+02 -1.20275e+00 -1.13207e-02
-1.55790e+02 -1.20264e+00 -1.13200e-02
-1.55780e+02 -1.20253e+00 -1.13193e-02
-1.55770e+02 -1.20241e+00 -1.13186e-02
-1.55760e+02 -1.20230e+00 -1.13179e-02
-1.55750e+02 -1.20219e+00 -1.13172e-02
-1.55740e+02 -1.20207e+00 -1.13165e-02
-1.55730e+02 -1.20196e+00 -1.13157e-02
-1.55720e+02 -1.20185e+00 -1.13149e-02
-1.55710e+02 -1.20173e+00 -1.13142e-02
-1.55700e+02 -1.20162e+00 -1.13134e-02
-1.55690e+02 -1.20151e+00 -1.13126e-02
-1.55680e+02 -1.20139e+00 -1.13118e-02
-1.55670e+02 -1.20128e+00 -1.13109e-02
-1.55660e+02 -1.20117e+00 -1.13101e-02
-1.55650e+02 -1.20106e+00 -1.13092e-02
-1.55640e+02 -1.20094e+00 -1.13084e-02
-1.55630e+02 -1.20083e+00 -1.13075e-02
-1.55620e+02 -1.20072e+00 -1.13066e-02
-1.55610e+02 -1.20060e+00 -1.13057e-02
-1.55600e+02 -1.20049e+00 -1.13048e-02
-1.55590e+02 -1.20038e+00 -1.13038e-02
-1.55580e+02 -1.20026e+00 -1.13029e-02
-1.55570e+02 -1.20015e+00 -1.13019e-02
-1.55560e+02 -1.20004e+00 -1.13010e-02
-1.55550e+02 -1.19992e+00 -1.13000e-02
-1.55540e+02 -1.19981e+00 -1.12990e-02
-1.55530e+02 -1.19970e+00 -1.12980e-02
-1.55520e+02 -1.19959e+00 -1.12970e-02
-1.55510e+02 -1.19947e+00 -1.12959e-02
-1.55500e+02 -1.19936e+00 -1.12949e-02
-1.55490e+02 -1.19925e+00 -1.12938e-02
-1.55480e+02 -1.19913e+00 -1.12928e-02
-1.55470e+02 -1.19902e+00 -1.12917e-02
-1.55460e+02 -1.19891e+00 -1.12906e-02
-1.55450e+02 -1.19880e+00 -1.12895e-02
-1.55440e+02 -1.19868e+00 -1.12884e-02
-1.55430e+02 -1.19857e+00 -1.12872e-02
-1.55420e+02 -1.19846e+00 -1.12861e-02
-1.55410e+02 -1.19834e+00 -1.12849e-02
-1.55400e+02 -1.19823e+00 -1.12837e-02
-1.55390e+02 -1.19812e+00 -1.12826e-02
-1.55380e+02 -1.19801e+00 -1.12814e-02
-1.55370e+02 -1.19789e+00 -1.12802e-02
-1.55360e+02 -1.19778e+00 -1.12789e-02
-1.55350e+02 -1.19767e+00 -1.12777e-02
-1.55340e+02 -1.19755e+00 -1.12764e-02
-1.55330e+02 -1.19744e+00 -1.12752e-02
-1.55320e+02 -1.19733e+00 -1.12739e-02
-1.55310e+02 -1.19722e+00 -1.12726e-02
-1.55300e+02 -1.19710e+00 -1.12713e-02
-1.55290e+02 -1.19699e+00 -1.12700e-02
-1.55280e+02 -1.19688e+00 -1.12687e-02
-1.55270e+02 -1.19677e+00 -1.12673e-02
-1.55260e+02 -1.19665e+00 -1.12660e-02
-1.55250e+02 -1.19654e+00 -1.12646e-02
-1.55240e+02 -1.19643e+00 -1.12632e-02
-1.55230e+02 -1.19631e+00 -1.12619e-02
-1.55220e+02 -1.19620e+00 -1.12605e-02
-1.55210e+02 -1.19609e+00 -1.12590e-02
-1.55200e+02 -1.19598e+00 -1.12576e-02
-1.55190e+02 -1.19586e+00 -1.12562e-02
-1.55180e+02 -1.19575e+00 -1.12547e-02
-1.55170e+02 -1.19564e+00 -1.12533e-02
-1.55160e+02 -1.19553e+00 -1.12518e-02
-1.55150e+02 -1.19541e+00 -1.12503e-02
-1.55140e+02 -1.19530e+00 -1.12488e-02
-1.55130e+02 -1.19519e+00 -1.12473e-02
-1.55120e+02 -1.19508e+00 -1.12457e-02
-1.55110e+02 -1.19496e+00 -1.12442e-02
-1.55100e+02 -1.19485e+00 -1.12426e-02
-1.55090e+02 -1.19474e+00 -1.12411e-02
-1.55080e+02 -1.19463e+00 -1.12395e-02
-1.55070e+02 -1.19451e+00 -1.12379e-02
-1.55060e+02 -1.19440e+00 -1.12363e-02
-1.55050e+02 -1.19429e+00 -1.12347e-02
-1.55040e+02 -1.19418e+00 -1.12330e-02
-1.55030e+02 -1.19407e+00 -1.12314e-02
-1.55020e+02 -1.19395e+00 -1.12297e-02
-1.55010e+02 -1.19384e+00 -1.12281e-02
-1.55000e+02 -1.19373e+00 -1.12264e-02
-1.54990e+02 -1.19362e+00 -1.12247e-02
-1.54980e+02 -1.19350e+00 -1.12230e-02
-1.54970e+02 -1.19339e+00 -1.12212e-02
-1.54960e+02 -1.19328e+00 -1.12195e-02
-1.54950e+02 -1.19317e+00 -1.12178e-02
-1.54940e+02 -1.19305e+00 -1.12160e-02
-1.54930e+02 -1.19294e+00 -1.12142e-02
-1.54920e+02 -1.19283e+00 -1.12124e-02
-1.54910e+02 -1.19272e+00 -1.12106e-02
-1.54900e+02 -1.19261e+00 -1.12088e-02
-1.54890e+02 -1.19249e+00 -1.12070e-02
-1.54880e+02 -1.19238e+00 -1.12052e-02
-1.54870e+02 -1.19227e+00 -1.12033e-02
-1.54860e+02 -1.19216e+00 -1.12015e-02
-1.54850e+02 -1.19205e+00 -1.11996e-02
-1.54840e+02 -1.19193e+00 -1.11977e-02
-1.54830e+02 -1.19182e+00 -1.11958e-02
-1.54820e+02 -1.19171e+00 -1.11939e-02
-1.54810e+02 -1.19160e+00 -1.11920e-02
-1.54800e+02 -1.19149e+00 -1.11900e-02
-1.54790e+02 -1.19137e+00 -1.11881e-02
-1.54780e+02 -1.19126e+00 -1.11861e-02
-1.54770e+02 -1.19115e+00 -1.11842e-02
-1.54760e+02 -1.19104e+00 -1.11822e-02
-1.54750e+02 -1.19093e+00 -1.11803e-02
-1.54740e+02 -1.19082e+00 -1.11783e-02
-1.54730e+02 -1.19070e+00 -1.11764e-02
-1.54720e+02 -1.19059e+00 -1.11744e-02
-1.54710e+02 -1.19048e+00 -1.11724e-02
-1.54700e+02 -1.19037e+00 -1.11705e-02
-1.54690e+02 -1.19026e+00 -1.11685e-02
-1.54680e+02 -1.19015e+00 -1.11666e-02
-1.54670e+02 -1.19003e+00 -1.11646e-02
-1.54660e+02 -1.18992e+00 -1.11626e-02
-1.54650e+02 -1.18981e+00 -1.11607e-02
-1.54640e+02 -1.18970e+00 -1.11587e-02
-1.54630e+02 -1.18959e+00 -1.11567e-02
-1.54620e+02 -1.18948e+00 -1.11548e-02
-1.54610e+02 -1.18936e+00 -1.11528e-02
-1.54600e+02 -1.18925e+00 -1.11508e-02
-1.54590e+02 -1.18914e+00 -1.11488e-02
-1.54580e+02 -1.18903e+00 -1.11468e-02
-1.54570e+02 -1.18892e+00 -1.11449e-02
-1.54560e+02 -1.18881e+00 -1.11429e-02
-1.54550e+02 -1.18870e+00 -1.11409e-02
-1.54540e+02 -1.18858e+00 -1.11389e-02
-1.54530e+02 -1.18847e+00 -1.11369e-02
-1.54520e+02 -1.18836e+00 -1.11349e-02
-1.54510e+02 -1.18825e+00 -1.11330e-02
-1.54500e+02 -1.18814e+00 -1.11310e-02
-1.54490e+02 -1.18803e+00 -1.11290e-02
-1.54480e+02 -1.18792e+00 -1.11270e-02
-1.54470e+02 -1.18780e+00 -1.11250e-02
-1.54460e+02 -1.18769e+00 -1.11230e-02
-1.54450e+02 -1.18758e+00 -1.11210e-02
-1.54440e+02 -1.18747e+00 -1.11190e-02
-1.54430e+02 -1.18736e+00 -1.11170e-02
-1.54420e+02 -1.18725e+00 -1.11150e-02
-1.54410e+02 -1.18714e+00 -1.11130e-02
-1.54400e+02 -1.18703e+00 -1.11110e-02
-1.54390e+02 -1.18692e+00 -1.11090e-02
-1.54380e+02 -1.18680e+00 -1.11070e-02
-1.54370e+02 -1.18669e+00 -1.11049e-02
-1.54360e+02 -1.18658e+00 -1.11029e-02
-1.54350e+02 -1.18647e+00 -1.11009e-02
-1.54340e+02 -1.18636e+00 -1.10989e-02
-1.54330e+02 -1.18625e+00 -1.10969e-02
-1.54320e+02 -1.18614e+00 -1.10949e-02
-1.54310e+02 -1.18603e+00 -1.10928e-02
-1.54300e+02 -1.18592e+00 -1.10908e-02
-1.54290e+02 -1.18581e+00 -1.10888e-02
-1.54280e+02 -1.18569e+00 -1.10868e-02
-1.54270e+02 -1.18558e+00 -1.10848e-02
-1.54260e+02 -1.18547e+00 -1.10827e-02
-1.54250e+02 -1.18536e+00 -1.10807e-02
-1.54240e+02 -1.18525e+00 -1.10787e-02
-1.54230e+02 -1.18514e+00 -1.10766e-02
-1.54220e+02 -1.18503e+00 -1.10746e-02
-1.54210e+02 -1.18492e+00 -1.10726e-02
-1.54200e+02 -1.18481e+00 -1.10705e-02
-1.54190e+02 -1.18470e+00 -1.10685e-02
-1.54180e+02 -1.18459e+00 -1.10665e-02
-1.54170e+02 -1.18448e+00 -1.10644e-02
-1.54160e+02 -1.18437e+00 -1.10624e-02
-1.54150e+02 -1.18425e+00 -1.10603e-02
-1.54140e+02 -1.18414e+00 -1.10583e-02
-1.54130e+02 -1.18403e+00 -1.10562e-02
-1.54120e+02 -1.18392e+00 -1.10542e-02
-1.54110e+02 -1.18381e+00 -1.10521e-02
-1.54100e+02 -1.18370e+00 -1.10501e-02
-1.54090e+02 -1.18359e+00 -1.10480e-02
-1.54080e+02 -1.18348e+00 -1.10460e-02
-1.54070e+02 -1.18337e+00 -1.10439e-02
-1.54060e+02 -1.18326e+00 -1.10419e-02
-1.54050e+02 -1.18315e+00 -1.10398e-02
-1.54040e+02 -1.18304e+00 -1.10377e-02
-1.54030e+02 -1.18293e+00 -1.10357e-02
-1.54020e+02 -1.18282e+00 -1.10336e-02
-1.54010e+02 -1.18271e+00 -1.10315e-02
-1.54000e+02 -1.18260e+00 -1.10295e-02
-1.53990e+02 -1.18249e+00 -1.10274e-02
-1.53980e+02 -1.18238e+00 -1.10253e-02
-1.53970e+02 -1.18227e+00 -1.10233e-02
-1.53960e+02 -1.18216e+00 -1.10212e-02
-1.53950e+02 -1.18205e+00 -1.10191e-02
-1.53940e+02 -1.18194e+00 -1.10170e-02
-1.53930e+02 -1.18183e+00 -1.10150e-02
-1.53920e+02 -1.18172e+00 -1.10129e-02
-1.53910e+02 -1.18161e+00 -1.10108e-02
-1.53900e+02 -1.18150e+00 -1.10087e-02
-1.53890e+02 -1.18139e+00 -1.10066e-02
-1.53880e+02 -1.18128e+00 -1.10045e-02
-1.53870e+02 -1.18117e+00 -1.10025e-02
-1.53860e+02 -1.18106e+00 -1.10004e-02
-1.53850e+02 -1.18095e+00 -1.09983e-02
-1.53840e+02 -1.18084e+00 -1.09962e-02
-1.53830e+02 -1.18073e+00 -1.09941e-02
-1.53820e+02 -1.18062e+00 -1.09920e-02
-1.53810e+02 -1.18051e+00 -1.09899e-02
-1.53800e+02 -1.18040e+00 -1.09878e-02
-1.53790e+02 -1.18029e+00 -1.09857e-02
-1.53780e+02 -1.18018e+00 -1.09836e-02
-1.53770e+02 -1.18007e+00 -1.09815e-02
-1.53760e+02 -1.17996e+00 -1.09794e-02
-1.53750e+02 -1.17985e+00 -1.09773e-02
-1.53740e+02 -1.17974e+00 -1.09752e-02
-1.53730e+02 -1.17963e+00 -1.09731e-02
-1.53720e+02 -1.17952e+00 -1.09710e-02
-1.53710e+02 -1.17941e+00 -1.09688e-02
-1.53700e+02 -1.17930e+00 -1.09667e-02
-1.53690e+02 -1.17919e+00 -1.09646e-02
-1.53680e+02 -1.17908e+00 -1.09625e-02
-1.53670e+02 -1.17897e+00 -1.09604e-02
-1.53660e+02 -1.17886e+00 -1.09583e-02
-1.53650e+02 -1.17875e+00 -1.09561e-02
-1.53640e+02 -1.17864e+00 -1.09540e-02
-1.53630e+02 -1.17853e+00 -1.09519e-02
-1.53620e+02 -1.17842e+00 -1.09498e-02
-1.53610e+02 -1.17831e+00 -1.09476e-02
-1.53600e+02 -1.17820e+00 -1.09455e-02
-1.53590e+02 -1.17809e+00 -1.09434e-02
-1.53580e+02 -1.17798e+00 -1.09412e-02
-1.53570e+02 -1.17787e+00 -1.09391e-02
-1.53560e+02 -1.17777e+00 -1.09370e-02
-1.53550e+02 -1.17766e+00 -1.09348e-02
-1.53540e+02 -1.17755e+00 -1.09327e-02
-1.53530e+02 -1.17744e+00 -1.09306e-02
-1.53520e+02 -1.17733e+00 -1.09284e-02
-1.53510e+02 -1.17722e+00 -1.09263e-02
-1.53500e+02 -1.17711e+00 -1.09241e-02
-1.53490e+02 -1.17700e+00 -1.09220e-02
-1.53480e+02 -1.17689e+00 -1.09198e-02
-1.53470e+02 -1.17678e+00 -1.09177e-02
-1.53460e+02 -1.17667e+00 -1.09155e-02
-1.53450e+02 -1.17656e+00 -1.09134e-02
-1.53440e+02 -1.17645e+00 -1.09112e-02
-1.53430e+02 -1.17635e+00 -1.09091e-02
-1.53420e+02 -1.17624e+00 -1.09069e-02
-1.53410e+02 -1.17613e+00 -1.09048e-02
-1.53400e+02 -1.17602e+00 -1.09026e-02
-1.53390e+02 -1.17591e+00 -1.09004e-02
-1.53380e+02 -1.17580e+00 -1.08983e-02
-1.53370e+02 -1.17569e+00 -1.08961e-02
-1.53360e+02 -1.17558e+00 -1.08939e-02
-1.53350e+02 -1.17547e+00 -1.08918e-02
-1.53340e+02 -1.17536e+00 -1.08896e-02
-1.53330e+02 -1.17526e+00 -1.08874e-02
-1.53320e+02 -1.17515e+00 -1.08853e-02
-1.53310e+02 -1.17504e+00 -1.08831e-02
-1.53300e+02 -1.17493e+00 -1.08809e-02
-1.53290e+02 -1.17482e+00 -1.08787e-02
-1.53280e+02 -1.17471e+00 -1.08766e-02
-1.53270e+02 -1.17460e+00 -1.08744e-02
-1.53260e+02 -1.17449e+00 -1.08722e-02
-1.53250e+02 -1.17439e+00 -1.08700e-02
-1.53240e+02 -1.17428e+00 -1.08678e-02
-1.53230e+02 -1.17417e+00 -1.08656e-02
-1.53220e+02 -1.17406e+00 -1.08635e-02
-1.53210e+02 -1.17395e+00 -1.08613e-02
-1.53200e+02 -1.17384e+00 -1.08591e-02
-1.53190e+02 -1.17373e+00 -1.08569e-02
-1.53180e+02 -1.17362e+00 -1.08547e-02
-1.53170e+02 -1.17352e+00 -1.08525e-02
-1.53160e+02 -1.17341e+00 -1.08503e-02
-1.53150e+02 -1.17330e+00 -1.08481e-02
-1.53140e+02 -1.17319e+00 -1.08459e-02
-1.53130e+02 -1.17308e+00 -1.08437e-02
-1.53120e+02 -1.17297e+00 -1.08415e-02
-1.53110e+02 -1.17287e+00 -1.08393e-02
-1.53100e+02 -1.17276e+00 -1.08371e-02
-1.53090e+02 -1.17265e+00 -1.08349e-02
-1.53080e+02 -1.17254e+00 -1.08327e-02
-1.53070e+02 -1.17243e+00 -1.08305e-02
-1.53060e+02 -1.17232e+00 -1.08282e-02
-1.53050e+02 -1.17222e+00 -1.08260e-02
-1.53040e+02 -1.17211e+00 -1.08238e-02
-1.53030e+02 -1.17200e+00 -1.08216e-02
-1.53020e+02 -1.17189e+00 -1.08194e-02
-1.53010e+02 -1.17178e+00 -1.08172e-02
-1.53000e+02 -1.17167e+00 -1.08149e-02
-1.52990e+02 -1.17157e+00 -1.08127e-02
-1.52980e+02 -1.17146e+00 -1.08105e-02
-1.52970e+02 -1.17135e+00 -1.08083e-02
-1.52960e+02 -1.17124e+00 -1.08060e-02
-1.52950e+02 -1.17113e+00 -1.08038e-02
-1.52940e+02 -1.17103e+00 -1.08016e-02
-1.52930e+02 -1.17092e+00 -1.07994e-02
-1.52920e+02 -1.17081e+00 -1.07971e-02
-1.52910e+02 -1.17070e+00 -1.07949e-02
-1.52900e+02 -1.17059e+00 -1.07926e-02
-1.52890e+02 -1.17049e+00 -1.07904e-02
-1.52880e+02 -1.17038e+00 -1.07882e-02
-1.52870e+02 -1.17027e+00 -1.07859e-02
-1.52860e+02 -1.17016e+00 -1.07837e-02
-1.52850e+02 -1.17005e+00 -1.07814e-02
-1.52840e+02 -1.16995e+00 -1.07792e-02
-1.52830e+02 -1.16984e+00 -1.07769e-02
-1.52820e+02 -1.16973e+00 -1.07747e-02
-1.52810e+02 -1.16962e+00 -1.07724e-02
-1.52800e+02 -1.16952e+00 -1.07702e-02
-1.52790e+02 -1.16941e+00 -1.07679e-02
-1.52780e+02 -1.16930e+00 -1.07657e-02
-1.52770e+02 -1.16919e+00 -1.07634e-02
-1.52760e+02 -1.16909e+00 -1.07612e-02
-1.52750e+02 -1.16898e+00 -1.07589e-02
-1.52740e+02 -1.16887e+00 -1.07566e-02
-1.52730e+02 -1.16876e+00 -1.07544e-02
-1.52720e+02 -1.16866e+00 -1.07521e-02
-1.52710e+02 -1.16855e+00 -1.07499e-02
-1.52700e+02 -1.16844e+00 -1.07476e-02
-1.52690e+02 -1.16833e+00 -1.07453e-02
-1.52680e+02 -1.16823e+00 -1.07430e-02
-1.52670e+02 -1.16812e+00 -1.07408e-02
-1.52660e+02 -1.16801e+00 -1.07385e-02
-1.52650e+02 -1.16790e+00 -1.07362e-02
-1.52640e+02 -1.16780e+00 -1.07339e-02
-1.52630e+02 -1.16769e+00 -1.07317e-02
-1.52620e+02 -1.16758e+00 -1.07294e-02
-1.52610e+02 -1.16747e+00 -1.07271e-02
-1.52600e+02 -1.16737e+00 -1.07248e-02
-1.52590e+02 -1.16726e+00 -1.07225e-02
-1.52580e+02 -1.16715e+00 -1.07203e-02
-1.52570e+02 -1.16704e+00 -1.07180e-02
-1.52560e+02 -1.16694e+00 -1.07157e-02
-1.52550e+02 -1.16683e+00 -1.07134e-02
-1.52540e+02 -1.16672e+00 -1.07111e-02
-1.52530e+02 -1.16662e+00 -1.07088e-02
-1.52520e+02 -1.16651e+00 -1.07065e-02
-1.52510e+02 -1.16640e+00 -1.07042e-02
-1.52500e+02 -1.16630e+00 -1.07019e-02
-1.52490e+02 -1.16619e+00 -1.06996e-02
-1.52480e+02 -1.16608e+00 -1.06973e-02
-1.52470e+02 -1.16597e+00 -1.06950e-02
-1.52460e+02 -1.16587e+00 -1.06927e-02
-1.52450e+02 -1.16576e+00 -1.06904e-02
-1.52440e+02 -1.16565e+00 -1.06881e-02
-1.52430e+02 -1.16555e+00 -1.06858e-02
-1.52420e+02 -1.16544e+00 -1.06835e-02
-1.52410e+02 -1.16533e+00 -1.06812e-02
-1.52400e+02 -1.16523e+00 -1.06788e-02
-1.52390e+02 -1.16512e+00 -1.06765e-02
-1.52380e+02 -1.16501e+00 -1.06742e-02
-1.52370e+02 -1.16491e+00 -1.06719e-02
-1.52360e+02 -1.16480e+00 -1.06696e-02
-1.52350e+02 -1.16469e+00 -1.06673e-02
-1.52340e+02 -1.16459e+00 -1.06649e-02
-1.52330e+02 -1.16448e+00 -1.06626e-02
-1.52320e+02 -1.16437e+00 -1.06603e-02
-1.52310e+02 -1.16427e+00 -1.06580e-02
-1.52300e+02 -1.16416e+00 -1.06556e-02
-1.52290e+02 -1.16405e+00 -1.06533e-02
-1.52280e+02 -1.16395e+00 -1.06510e-02
-1.52270e+02 -1.16384e+00 -1.06486e-02
-1.52260e+02 -1.16373e+00 -1.06463e-02
-1.52250e+02 -1.16363e+00 -1.06440e-02
-1.52240e+02 -1.16352e+00 -1.06416e-02
-1.52230e+02 -1.16341e+00 -1.06393e-02
-1.52220e+02 -1.16331e+00 -1.06369e-02
-1.52210e+02 -1.16320e+00 -1.06346e-02
-1.52200e+02 -1.16310e+00 -1.06322e-02
-1.52190e+02 -1.16299e+00 -1.06299e-02
-1.52180e+02 -1.16288e+00 -1.06276e-02
-1.52170e+02 -1.16278e+00 -1.06252e-02
-1.52160e+02 -1.16267e+00 -1.06229e-02
-1.52150e+02 -1.16256e+00 -1.06205e-02
-1.52140e+02 -1.16246e+00 -1.06182e-02
-1.52130e+02 -1.16235e+00 -1.06158e-02
-1.52120e+02 -1.16225e+00 -1.06134e-02
-1.52110e+02 -1.16214e+00 -1.06111e-02
-1.52100e+02 -1.16203e+00 -1.06087e-02
-1.52090e+02 -1.16193e+00 -1.06064e-02
-1.52080e+02 -1.16182e+00 -1.06040e-02
-1.52070e+02 -1.16171e+00 -1.06016e-02
-1.52060e+02 -1.16161e+00 -1.05993e-02
-1.52050e+02 -1.16150e+00 -1.05969e-02
-1.52040e+02 -1.16140e+00 -1.05945e-02
-1.52030e+02 -1.16129e+00 -1.05922e-02
-1.52020e+02 -1.16119e+00 -1.05898e-02
-1.52010e+02 -1.16108e+00 -1.05874e-02
-1.52000e+02 -1.16097e+00 -1.05850e-02
-1.51990e+02 -1.16087e+00 -1.05827e-02
-1.51980e+02 -1.16076e+00 -1.05803e-02
-1.51970e+02 -1.16066e+00 -1.05779e-02
-1.51960e+02 -1.16055e+00 -1.05755e-02
-1.51950e+02 -1.16044e+00 -1.05731e-02
-1.51940e+02 -1.16034e+00 -1.05708e-02
-1.51930e+02 -1.16023e+00 -1.05684e-02
-1.51920e+02 -1.16013e+00 -1.05660e-02
-1.51910e+02 -1.16002e+00 -1.05636e-02
-1.51900e+02 -1.15992e+00 -1.05612e-02
-1.51890e+02 -1.15981e+00 -1.05588e-02
-1.51880e+02 -1.15970e+00 -1.05564e-02
-1.51870e+02 -1.15960e+00 -1.05540e-02
-1.51860e+02 -1.15949e+00 -1.05516e-02
-1.51850e+02 -1.15939e+00 -1.05492e-02
-1.51840e+02 -1.15928e+00 -1.05468e-02
-1.51830e+02 -1.15918e+00 -1.05444e-02
-1.51820e+02 -1.15907e+00 -1.05420e-02
-1.51810e+02 -1.15897e+00 -1.05396e-02
-1.51800e+02 -1.15886e+00 -1.05372e-02
-1.51790e+02 -1.15876e+00 -1.05348e-02
-1.51780e+02 -1.15865e+00 -1.05324e-02
-1.51770e+02 -1.15855e+00 -1.05300e-02
-1.51760e+02 -1.15844e+00 -1.05276e-02
-1.51750e+02 -1.15833e+00 -1.05252e-02
-1.51740e+02 -1.15823e+00 -1.05227e-02
-1.51730e+02 -1.15812e+00 -1.05203e-02
-1.51720e+02 -1.15802e+00 -1.05179e-02
-1.51710e+02 -1.15791e+00 -1.05155e-02
-1.51700e+02 -1.15781e+00 -1.05131e-02
-1.51690e+02 -1.15770e+00 -1.05106e-02
-1.51680e+02 -1.15760e+00 -1.05082e-02
-1.51670e+02 -1.15749e+00 -1.05058e-02
-1.51660e+02 -1.15739e+00 -1.05034e-02
-1.51650e+02 -1.15728e+00 -1.05009e-02
-1.51640e+02 -1.15718e+00 -1.04985e-02
-1.51630e+02 -1.15707e+00 -1.04961e-02
-1.51620e+02 -1.15697e+00 -1.04936e-02
-1.51610e+02 -1.15686e+00 -1.04912e-02
-1.51600e+02 -1.15676e+00 -1.04888e-02
-1.51590e+02 -1.15665e+00 -1.04863e-02
-1.51580e+02 -1.15655e+00 -1.04839e-02
-1.51570e+02 -1.15644e+00 -1.04814e-02
-1.51560e+02 -1.15634e+00 -1.04790e-02
-1.51550e+02 -1.15623e+00 -1.04766e-02
-1.51540e+02 -1.15613e+00 -1.04741e-02
-1.51530e+02 -1.15602e+00 -1.04717e-02
-1.51520e+02 -1.15592e+00 -1.04692e-02
-1.51510e+02 -1.15582e+00 -1.04668e-02
-1.51500e+02 -1.15571e+00 -1.04643e-02
-1.51490e+02 -1.15561e+00 -1.04619e-02
-1.51480e+02 -1.15550e+00 -1.04594e-02
-1.51470e+02 -1.15540e+00 -1.04570e-02
-1.51460e+02 -1.15529e+00 -1.04545e-02
-1.51450e+02 -1.15519e+00 -1.04520e-02
-1.51440e+02 -1.15508e+00 -1.04496e-02
-1.51430e+02 -1.15498e+00 -1.04471e-02
-1.51420e+02 -1.15487e+00 -1.04446e-02
-1.51410e+02 -1.15477e+00 -1.04422e-02
-1.51400e+02 -1.15467e+00 -1.04397e-02
-1.51390e+02 -1.15456e+00 -1.04372e-02
-1.51380e+02 -1.15446e+00 -1.04348e-02
-1.51370e+02 -1.15435e+00 -1.04323e-02
-1.51360e+02 -1.15425e+00 -1.04298e-02
-1.51350e+02 -1.15414e+00 -1.04274e-02
-1.51340e+02 -1.15404e+00 -1.04249e-02
-1.51330e+02 -1.15394e+00 -1.04224e-02
-1.51320e+02 -1.15383e+00 -1.04199e-02
-1.51310e+02 -1.15373e+00 -1.04174e-02
-1.51300e+02 -1.15362e+00 -1.04150e-02
-1.51290e+02 -1.15352e+00 -1.04125e-02
-1.51280e+02 -1.15341e+00 -1.04100e-02
-1.51270e+02 -1.15331e+00 -1.04075e-02
-1.51260e+02 -1.15321e+00 -1.04050e-02
-1.51250e+02 -1.15310e+00 -1.04025e-02
-1.51240e+02 -1.15300e+00 -1.04000e-02
-1.51230e+02 -1.15289e+00 -1.03975e-02
-1.51220e+02 -1.15279e+00 -1.03950e-02
-1.51210e+02 -1.15269e+00 -1.03925e-02
-1.51200e+02 -1.15258e+00 -1.03900e-02
-1.51190e+02 -1.15248e+00 -1.03875e-02
-1.51180e+02 -1.15237e+00 -1.03850e-02
-1.51170e+02 -1.15227e+00 -1.03825e-02
-1.51160e+02 -1.15217e+00 -1.03800e-02
-1.51150e+02 -1.15206e+00 -1.03775e-02
-1.51140e+02 -1.15196e+00 -1.03750e-02
-1.51130e+02 -1.15186e+00 -1.03725e-02
-1.51120e+02 -1.15175e+00 -1.03700e-02
-1.51110e+02 -1.15165e+00 -1.03675e-02
-1.51100e+02 -1.15154e+00 -1.03650e-02
-1.51090e+02 -1.15144e+00 -1.03625e-02
-1.51080e+02 -1.15134e+00 -1.03599e-02
-1.51070e+02 -1.15123e+00 -1.03574e-02
-1.51060e+02 -1.15113e+00 -1.03549e-02
-1.51050e+02 -1.15103e+00 -1.03524e-02
-1.51040e+02 -1.15092e+00 -1.03499e-02
-1.51030e+02 -1.15082e+00 -1.03473e-02
-1.51020e+02 -1.15072e+00 -1.03448e-02
-1.51010e+02 -1.15061e+00 -1.03423e-02
-1.51000e+02 -1.15051e+00 -1.03398e-02
-1.50990e+02 -1.15041e+00 -1.03372e-02
-1.50980e+02 -1.15030e+00 -1.03347e-02
-1.50970e+02 -1.15020e+00 -1.03322e-02
-1.50960e+02 -1.15010e+00 -1.03296e-02
-1.50950e+02 -1.14999e+00 -1.03271e-02
-1.50940e+02 -1.14989e+00 -1.03245e-02
-1.50930e+02 -1.14979e+00 -1.03220e-02
-1.50920e+02 -1.14968e+00 -1.03195e-02
-1.50910e+02 -1.14958e+00 -1.03169e-02
-1.50900e+02 -1.14948e+00 -1.03144e-02
-1.50890e+02 -1.14937e+00 -1.03118e-02
-1.50880e+02 -1.14927e+00 -1.03093e-02
-1.50870e+02 -1.14917e+00 -1.03067e-02
-1.50860e+02 -1.14906e+00 -1.03042e-02
-1.50850e+02 -1.14896e+00 -1.03016e-02
-1.50840e+02 -1.14886e+00 -1.02991e-02
-1.50830e+02 -1.14876e+00 -1.02965e-02
-1.50820e+02 -1.14865e+00 -1.02940e-02
-1.50810e+02 -1.14855e+00 -1.02914e-02
-1.50800e+02 -1.14845e+00 -1.02888e-02
-1.50790e+02 -1.14834e+00 -1.02863e-02
-1.50780e+02 -1.14824e+00 -1.02837e-02
-1.50770e+02 -1.14814e+00 -1.02812e-02
-1.50760e+02 -1.14804e+00 -1.02786e-02
-1.50750e+02 -1.14793e+00 -1.02760e-02
-1.50740e+02 -1.14783e+00 -1.02735e-02
-1.50730e+02 -1.14773e+00 -1.02709e-02
-1.50720e+02 -1.14762e+00 -1.02683e-02
-1.50710e+02 -1.14752e+00 -1.02657e-02
-1.50700e+02 -1.14742e+00 -1.02632e-02
-1.50690e+02 -1.14732e+00 -1.02606e-02
-1.50680e+02 -1.14721e+00 -1.02580e-02
-1.50670e+02 -1.14711e+00 -1.02554e-02
-1.50660e+02 -1.14701e+00 -1.02529e-02
-1.50650e+02 -1.14691e+00 -1.02503e-02
-1.50640e+02 -1.14680e+00 -1.02477e-02
-1.50630e+02 -1.14670e+00 -1.02451e-02
-1.50620e+02 -1.14660e+00 -1.02425e-02
-1.50610e+02 -1.14650e+00 -1.02399e-02
-1.50600e+02 -1.14639e+00 -1.02373e-02
-1.50590e+02 -1.14629e+00 -1.02347e-02
-1.50580e+02 -1.14619e+00 -1.02321e-02
-1.50570e+02 -1.14609e+00 -1.02296e-02
-1.50560e+02 -1.14598e+00 -1.02270e-02
-1.50550e+02 -1.14588e+00 -1.02244e-02
-1.50540e+02 -1.14578e+00 -1.02218e-02
-1.50530e+02 -1.14568e+00 -1.02192e-02
-1.50520e+02 -1.14558e+00 -1.02166e-02
-1.50510e+02 -1.14547e+00 -1.02139e-02
-1.50500e+02 -1.14537e+00 -1.02113e-02
-1.50490e+02 -1.14527e+00 -1.02087e-02
-1.50480e+02 -1.14517e+00 -1.02061e-02
-1.50470e+02 -1.14507e+00 -1.02035e-02
-1.50460e+02 -1.14496e+00 -1.02009e-02
-1.50450e+02 -1.14486e+00 -1.01983e-02
-1.50440e+02 -1.14476e+00 -1.01957e-02
-1.50430e+02 -1.14466e+00 -1.01931e-02
-1.50420e+02 -1.14456e+00 -1.01904e-02
-1.50410e+02 -1.14445e+00 -1.01878e-02
-1.50400e+02 -1.14435e+00 -1.01852e-02
-1.50390e+02 -1.14425e+00 -1.01826e-02
-1.50380e+02 -1.14415e+00 -1.01800e-02
-1.50370e+02 -1.14405e+00 -1.01773e-02
-1.50360e+02 -1.14394e+00 -1.01747e-02
-1.50350e+02 -1.14384e+00 -1.01721e-02
-1.50340e+02 -1.14374e+00 -1.01694e-02
-1.50330e+02 -1.14364e+00 -1.01668e-02
-1.50320e+02 -1.14354e+00 -1.01642e-02
-1.50310e+02 -1.14344e+00 -1.01615e-02
-1.50300e+02 -1.14333e+00 -1.01589e-02
-1.50290e+02 -1.14323e+00 -1.01563e-02
-1.50280e+02 -1.14313e+00 -1.01536e-02
-1.50270e+02 -1.14303e+00 -1.01510e-02
-1.50260e+02 -1.14293e+00 -1.01483e-02
-1.50250e+02 -1.14283e+00 -1.01457e-02
-1.50240e+02 -1.14273e+00 -1.01430e-02
-1.50230e+02 -1.14262e+00 -1.01404e-02
-1.50220e+02 -1.14252e+00 -1.01378e-02
-1.50210e+02 -1.14242e+00 -1.01351e-02
-1.50200e+02 -1.14232e+00 -1.01324e-02
-1.50190e+02 -1.14222e+00 -1.01298e-02
-1.50180e+02 -1.14212e+00 -1.01271e-02
-1.50170e+02 -1.14202e+00 -1.01245e-02
-1.50160e+02 -1.14192e+00 -1.01218e-02
-1.50150e+02 -1.14181e+00 -1.01192e-02
-1.50140e+02 -1.14171e+00 -1.01165e-02
-1.50130e+02 -1.14161e+00 -1.01138e-02
-1.50120e+02 -1.14151e+00 -1.01112e-02
-1.50110e+02 -1.14141e+00 -1.01085e-02
-1.50100e+02 -1.14131e+00 -1.01058e-02
-1.50090e+02 -1.14121e+00 -1.01032e-02
-1.50080e+02 -1.14111e+00 -1.01005e-02
-1.50070e+02 -1.14101e+00 -1.00978e-02
-1.50060e+02 -1.14090e+00 -1.00952e-02
-1.50050e+02 -1.14080e+00 -1.00925e-02
-1.50040e+02 -1.14070e+00 -1.00898e-02
-1.50030e+02 -1.14060e+00 -1.00871e-02
-1.50020e+02 -1.14050e+00 -1.00844e-02
-1.50010e+02 -1.14040e+00 -1.00818e-02
-1.50000e+02 -1.14030e+00 -1.00791e-02
-1.49990e+02 -1.14020e+00 -1.00764e-02
-1.49980e+02 -1.14010e+00 -1.00737e-02
-1.49970e+02 -1.14000e+00 -1.00710e-02
-1.49960e+02 -1.13990e+00 -1.00683e-02
-1.49950e+02 -1.13980e+00 -1.00656e-02
-1.49940e+02 -1.13969e+00 -1.00630e-02
-1.49930e+02 -1.13959e+00 -1.00603e-02
-1.49920e+02 -1.13949e+00 -1.00576e-02
-1.49910e+02 -1.13939e+00 -1.00549e-02
-1.49900e+02 -1.13929e+00 -1.00522e-02
-1.49890e+02 -1.13919e+00 -1.00495e-02
-1.49880e+02 -1.13909e+00 -1.00468e-02
-1.49870e+02 -1.13899e+00 -1.00441e-02
-1.49860e+02 -1.13889e+00 -1.00414e-02
-1.49850e+02 -1.13879e+00 -1.00387e-02
-1.49840e+02 -1.13869e+00 -1.00360e-02
-1.49830e+02 -1.13859e+00 -1.00332e-02
-1.49820e+02 -1.13849e+00 -1.00305e-02
-1.49810e+02 -1.13839e+00 -1.00278e-02
-1.49800e+02 -1.13829e+00 -1.00251e-02
-1.49790e+02 -1.13819e+00 -1.00224e-02
-1.49780e+02 -1.13809e+00 -1.00197e-02
-1.49770e+02 -1.13799e+00 -1.00170e-02
-1.49760e+02 -1.13789e+00 -1.00142e-02
-1.49750e+02 -1.13779e+00 -1.00115e-02
-1.49740e+02 -1.13769e+00 -1.00088e-02
-1.49730e+02 -1.13759e+00 -1.00061e-02
-1.49720e+02 -1.13749e+00 -1.00033e-02
-1.49710e+02 -1.13739e+00 -1.00006e-02
-1.49700e+02 -1.13729e+00 -9.99789e-03
-1.49690e+02 -1.13719e+00 -9.99516e-03
-1.49680e+02 -1.13709e+00 -9.99242e-03
-1.49670e+02 -1.13699e+00 -9.98969e-03
-1.49660e+02 -1.13689e+00 -9.98696e-03
-1.49650e+02 -1.13679e+00 -9.98422e-03
-1.49640e+02 -1.13669e+00 -9.98148e-03
-1.49630e+02 -1.13659e+00 -9.97874e-03
-1.49620e+02 -1.13649e+00 -9.97600e-03
-1.49610e+02 -1.13639e+00 -9.97326e-03
-1.49600e+02 -1.13629e+00 -9.97051e-03
-1.49590e+02 -1.13619e+00 -9.96777e-03
-1.49580e+02 -1.13609e+00 -9.96502e-03
-1.49570e+02 -1.13599e+00 -9.96227e-03
-1.49560e+02 -1.13589e+00 -9.95952e-03
-1.49550e+02 -1.13579e+00 -9.95677e-03
-1.49540e+02 -1.13569e+00 -9.95401e-03
-1.49530e+02 -1.13559e+00 -9.95126e-03
-1.49520e+02 -1.13549e+00 -9.94850e-03
-1.49510e+02 -1.13539e+00 -9.94574e-03
-1.49500e+02 -1.13529e+00 -9.94298e-03
-1.49490e+02 -1.13519e+00 -9.94022e-03
-1.49480e+02 -1.13509e+00 -9.93746e-03
-1.49470e+02 -1.13500e+00 -9.93470e-03
-1.49460e+02 -1.13490e+00 -9.93193e-03
-1.49450e+02 -1.13480e+00 -9.92916e-03
-1.49440e+02 -1.13470e+00 -9.92639e-03
-1.49430e+02 -1.13460e+00 -9.92362e-03
-1.49420e+02 -1.13450e+00 -9.92085e-03
-1.49410e+02 -1.13440e+00 -9.91808e-03
-1.49400e+02 -1.13430e+00 -9.91530e-03
-1.49390e+02 -1.13420e+00 -9.91253e-03
-1.49380e+02 -1.13410e+00 -9.90975e-03
-1.49370e+02 -1.13400e+00 -9.90697e-03
-1.49360e+02 -1.13390e+00 -9.90419e-03
-1.49350e+02 -1.13380e+00 -9.90140e-03
-1.49340e+02 -1.13371e+00 -9.89862e-03
-1.49330e+02 -1.13361e+00 -9.89583e-03
-1.49320e+02 -1.13351e+00 -9.89305e-03
-1.49310e+02 -1.13341e+00 -9.89026e-03
-1.49300e+02 -1.13331e+00 -9.88747e-03
-1.49290e+02 -1.13321e+00 -9.88468e-03
-1.49280e+02 -1.13311e+00 -9.88188e-03
-1.49270e+02 -1.13301e+00 -9.87909e-03
-1.49260e+02 -1.13291e+00 -9.87629e-03
-1.49250e+02 -1.13282e+00 -9.87349e-03
-1.49240e+02 -1.13272e+00 -9.87069e-03
-1.49230e+02 -1.13262e+00 -9.86789e-03
-1.49220e+02 -1.13252e+00 -9.86509e-03
-1.49210e+02 -1.13242e+00 -9.86228e-03
-1.49200e+02 -1.13232e+00 -9.85948e-03
-1.49190e+02 -1.13222e+00 -9.85667e-03
-1.49180e+02 -1.13213e+00 -9.85386e-03
-1.49170e+02 -1.13203e+00 -9.85105e-03
-1.49160e+02 -1.13193e+00 -9.84824e-03
-1.49150e+02 -1.13183e+00 -9.84543e-03
-1.49140e+02 -1.13173e+00 -9.84261e-03
-1.49130e+02 -1.13163e+00 -9.83979e-03
-1.49120e+02 -1.13153e+00 -9.83698e-03
-1.49110e+02 -1.13144e+00 -9.83416e-03
-1.49100e+02 -1.13134e+00 -9.83134e-03
-1.49090e+02 -1.13124e+00 -9.82851e-03
-1.49080e+02 -1.13114e+00 -9.82569e-03
-1.49070e+02 -1.13104e+00 -9.82286e-03
-1.49060e+02 -1.13095e+00 -9.82004e-03
-1.49050e+02 -1.13085e+00 -9.81721e-03
-1.49040e+02 -1.13075e+00 -9.81438e-03
-1.49030e+02 -1.13065e+00 -9.81154e-03
-1.49020e+02 -1.13055e+00 -9.80871e-03
-1.49010e+02 -1.13045e+00 -9.80588e-03
-1.49000e+02 -1.13036e+00 -9.80304e-03
-1.48990e+02 -1.13026e+00 -9.80020e-03
-1.48980e+02 -1.13016e+00 -9.79736e-03
-1.48970e+02 -1.13006e+00 -9.79452e-03
-1.48960e+02 -1.12996e+00 -9.79168e-03
-1.48950e+02 -1.12987e+00 -9.78883e-03
-1.48940e+02 -1.12977e+00 -9.78599e-03
-1.48930e+02 -1.12967e+00 -9.78314e-03
-1.48920e+02 -1.12957e+00 -9.78029e-03
-1.48910e+02 -1.12948e+00 -9.77744e-03
-1.48900e+02 -1.12938e+00 -9.77459e-03
-1.48890e+02 -1.12928e+00 -9.77173e-03
-1.48880e+02 -1.12918e+00 -9.76888e-03
-1.48870e+02 -1.12908e+00 -9.76602e-03
-1.48860e+02 -1.12899e+00 -9.76316e-03
-1.48850e+02 -1.12889e+00 -9.76031e-03
-1.48840e+02 -1.12879e+00 -9.75744e-03
-1.48830e+02 -1.12869e+00 -9.75458e-03
-1.48820e+02 -1.12860e+00 -9.75172e-03
-1.48810e+02 -1.12850e+00 -9.74885e-03
-1.48800e+02 -1.12840e+00 -9.74598e-03
-1.48790e+02 -1.12830e+00 -9.74311e-03
-1.48780e+02 -1.12821e+00 -9.74024e-03
-1.48770e+02 -1.12811e+00 -9.73737e-03
-1.48760e+02 -1.12801e+00 -9.73450e-03
-1.48750e+02 -1.12791e+00 -9.73162e-03
-1.48740e+02 -1.12782e+00 -9.72875e-03
-1.48730e+02 -1.12772e+00 -9.72587e-03
-1.48720e+02 -1.12762e+00 -9.72299e-03
-1.48710e+02 -1.12753e+00 -9.72011e-03
-1.48700e+02 -1.12743e+00 -9.71723e-03
-1.48690e+02 -1.12733e+00 -9.71434e-03
-1.48680e+02 -1.12723e+00 -9.71146e-03
-1.48670e+02 -1.12714e+00 -9.70857e-03
-1.48660e+02 -1.12704e+00 -9.70568e-03
-1.48650e+02 -1.12694e+00 -9.70279e-03
-1.48640e+02 -1.12685e+00 -9.69990e-03
-1.48630e+02 -1.12675e+00 -9.69700e-03
-1.48620e+02 -1.12665e+00 -9.69411e-03
-1.48610e+02 -1.12656e+00 -9.69121e-03
-1.48600e+02 -1.12646e+00 -9.68831e-03
-1.48590e+02 -1.12636e+00 -9.68541e-03
-1.48580e+02 -1.12626e+00 -9.68251e-03
-1.48570e+02 -1.12617e+00 -9.67961e-03
-1.48560e+02 -1.12607e+00 -9.67671e-03
-1.48550e+02 -1.12597e+00 -9.67380e-03
-1.48540e+02 -1.12588e+00 -9.67089e-03
-1.48530e+02 -1.12578e+00 -9.66798e-03
-1.48520e+02 -1.12568e+00 -9.66507e-03
-1.48510e+02 -1.12559e+00 -9.66216e-03
-1.48500e+02 -1.12549e+00 -9.65925e-03
-1.48490e+02 -1.12539e+00 -9.65633e-03
-1.48480e+02 -1.12530e+00 -9.65342e-03
-1.48470e+02 -1.12520e+00 -9.65050e-03
-1.48460e+02 -1.12510e+00 -9.64758e-03
-1.48450e+02 -1.12501e+00 -9.64466e-03
-1.48440e+02 -1.12491e+00 -9.64173e-03
-1.48430e+02 -1.12482e+00 -9.63881e-03
-1.48420e+02 -1.12472e+00 -9.63588e-03
-1.48410e+02 -1.12462e+00 -9.63296e-03
-1.48400e+02 -1.12453e+00 -9.63003e-03
-1.48390e+02 -1.12443e+00 -9.62710e-03
-1.48380e+02 -1.12433e+00 -9.62417e-03
-1.48370e+02 -1.12424e+00 -9.62123e-03
-1.48360e+02 -1.12414e+00 -9.61830e-03
-1.48350e+02 -1.12405e+00 -9.61536e-03
-1.48340e+02 -1.12395e+00 -9.61242e-03
-1.48330e+02 -1.12385e+00 -9.60948e-03
-1.48320e+02 -1.12376e+00 -9.60654e-03
-1.48310e+02 -1.12366e+00 -9.60360e-03
-1.48300e+02 -1.12356e+00 -9.60065e-03
-1.48290e+02 -1.12347e+00 -9.59771e-03
-1.48280e+02 -1.12337e+00 -9.59476e-03
-1.48270e+02 -1.12328e+00 -9.59181e-03
-1.48260e+02 -1.12318e+00 -9.58886e-03
-1.48250e+02 -1.12309e+00 -9.58591e-03
-1.48240e+02 -1.12299e+00 -9.58296e-03
-1.48230e+02 -1.12289e+00 -9.58000e-03
-1.48220e+02 -1.12280e+00 -9.57705e-03
-1.48210e+02 -1.12270e+00 -9.57409e-03
-1.48200e+02 -1.12261e+00 -9.57113e-03
-1.48190e+02 -1.12251e+00 -9.56817e-03
-1.48180e+02 -1.12241e+00 -9.56520e-03
-1.48170e+02 -1.12232e+00 -9.56224e-03
-1.48160e+02 -1.12222e+00 -9.55927e-03
-1.48150e+02 -1.12213e+00 -9.55631e-03
-1.48140e+02 -1.12203e+00 -9.55334e-03
-1.48130e+02 -1.12194e+00 -9.55037e-03
-1.48120e+02 -1.12184e+00 -9.54739e-03
-1.48110e+02 -1.12175e+00 -9.54442e-03
-1.48100e+02 -1.12165e+00 -9.54145e-03
-1.48090e+02 -1.12156e+00 -9.53847e-03
-1.48080e+02 -1.12146e+00 -9.53549e-03
-1.48070e+02 -1.12136e+00 -9.53251e-03
-1.48060e+02 -1.12127e+00 -9.52953e-03
-1.48050e+02 -1.12117e+00 -9.52655e-03
-1.48040e+02 -1.12108e+00 -9.52356e-03
-1.48030e+02 -1.12098e+00 -9.52058e-03
-1.48020e+02 -1.12089e+00 -9.51759e-03
-1.48010e+02 -1.12079e+00 -9.51460e-03
-1.48000e+02 -1.12070e+00 -9.51161e-03
-1.47990e+02 -1.12060e+00 -9.50862e-03
-1.47980e+02 -1.12051e+00 -9.50563e-03
-1.47970e+02 -1.12041e+00 -9.50263e-03
-1.47960e+02 -1.12032e+00 -9.49963e-03
-1.47950e+02 -1.12022e+00 -9.49664e-03
-1.47940e+02 -1.12013e+00 -9.49364e-03
-1.47930e+02 -1.12003e+00 -9.49064e-03
-1.47920e+02 -1.11994e+00 -9.48763e-03
-1.47910e+02 -1.11984e+00 -9.48463e-03
-1.47900e+02 -1.11975e+00 -9.48162e-03
-1.47890e+02 -1.11965e+00 -9.47862e-03
-1.47880e+02 -1.11956e+00 -9.47561e-03
-1.47870e+02 -1.11946e+00 -9.47260e-03
-1.47860e+02 -1.11937e+00 -9.46958e-03
-1.47850e+02 -1.11927e+00 -9.46657e-03
-1.47840e+02 -1.11918e+00 -9.46356e-03
-1.47830e+02 -1.11909e+00 -9.46054e-03
-1.47820e+02 -1.11899e+00 -9.45752e-03
-1.47810e+02 -1.11890e+00 -9.45450e-03
-1.47800e+02 -1.11880e+00 -9.45148e-03
-1.47790e+02 -1.11871e+00 -9.44846e-03
-1.47780e+02 -1.11861e+00 -9.44543e-03
-1.47770e+02 -1.11852e+00 -9.44241e-03
-1.47760e+02 -1.11842e+00 -9.43938e-03
-1.47750e+02 -1.11833e+00 -9.43635e-03
-1.47740e+02 -1.11824e+00 -9.43332e-03
-1.47730e+02 -1.11814e+00 -9.43029e-03
-1.47720e+02 -1.11805e+00 -9.42726e-03
-1.47710e+02 -1.11795e+00 -9.42422e-03
-1.47700e+02 -1.11786e+00 -9.42118e-03
-1.47690e+02 -1.11776e+00 -9.41815e-03
-1.47680e+02 -1.11767e+00 -9.41511e-03
-1.47670e+02 -1.11758e+00 -9.41207e-03
-1.47660e+02 -1.11748e+00 -9.40902e-03
-1.47650e+02 -1.11739e+00 -9.40598e-03
-1.47640e+02 -1.11729e+00 -9.40293e-03
-1.47630e+02 -1.11720e+00 -9.39989e-03
-1.47620e+02 -1.11711e+00 -9.39684e-03
-1.47610e+02 -1.11701e+00 -9.39379e-03
-1.47600e+02 -1.11692e+00 -9.39073e-03
-1.47590e+02 -1.11682e+00 -9.38768e-03
-1.47580e+02 -1.11673e+00 -9.38462e-03
-1.47570e+02 -1.11664e+00 -9.38155e-03
-1.47560e+02 -1.11654e+00 -9.37848e-03
-1.47550e+02 -1.11645e+00 -9.37540e-03
-1.47540e+02 -1.11635e+00 -9.37231e-03
-1.47530e+02 -1.11626e+00 -9.36922e-03
-1.47520e+02 -1.11617e+00 -9.36612e-03
-1.47510e+02 -1.11607e+00 -9.36302e-03
-1.47500e+02 -1.11598e+00 -9.35991e-03
-1.47490e+02 -1.11589e+00 -9.35679e-03
-1.47480e+02 -1.11579e+00 -9.35367e-03
-1.47470e+02 -1.11570e+00 -9.35054e-03
-1.47460e+02 -1.11561e+00 -9.34741e-03
-1.47450e+02 -1.11551e+00 -9.34427e-03
-1.47440e+02 -1.11542e+00 -9.34112e-03
-1.47430e+02 -1.11533e+00 -9.33797e-03
-1.47420e+02 -1.11523e+00 -9.33482e-03
-1.47410e+02 -1.11514e+00 -9.33165e-03
-1.47400e+02 -1.11505e+00 -9.32848e-03
-1.47390e+02 -1.11495e+00 -9.32531e-03
-1.47380e+02 -1.11486e+00 -9.32213e-03
-1.47370e+02 -1.11477e+00 -9.31894e-03
-1.47360e+02 -1.11467e+00 -9.31575e-03
-1.47350e+02 -1.11458e+00 -9.31255e-03
-1.47340e+02 -1.11449e+00 -9.30934e-03
-1.47330e+02 -1.11439e+00 -9.30613e-03
-1.47320e+02 -1.11430e+00 -9.30291e-03
-1.47310e+02 -1.11421e+00 -9.29969e-03
-1.47300e+02 -1.11411e+00 -9.29646e-03
-1.47290e+02 -1.11402e+00 -9.29322e-03
-1.47280e+02 -1.11393e+00 -9.28998e-03
-1.47270e+02 -1.11384e+00 -9.28674e-03
-1.47260e+02 -1.11374e+00 -9.28348e-03
-1.47250e+02 -1.11365e+00 -9.28022e-03
-1.47240e+02 -1.11356e+00 -9.27696e-03
-1.47230e+02 -1.11346e+00 -9.27369e-03
-1.47220e+02 -1.11337e+00 -9.27041e-03
-1.47210e+02 -1.11328e+00 -9.26713e-03
-1.47200e+02 -1.11319e+00 -9.26384e-03
-1.47190e+02 -1.11309e+00 -9.26054e-03
-1.47180e+02 -1.11300e+00 -9.25724e-03
-1.47170e+02 -1.11291e+00 -9.25393e-03
-1.47160e+02 -1.11282e+00 -9.25062e-03
-1.47150e+02 -1.11272e+00 -9.24730e-03
-1.47140e+02 -1.11263e+00 -9.24398e-03
-1.47130e+02 -1.11254e+00 -9.24064e-03
-1.47120e+02 -1.11245e+00 -9.23731e-03
-1.47110e+02 -1.11235e+00 -9.23396e-03
-1.47100e+02 -1.11226e+00 -9.23062e-03
-1.47090e+02 -1.11217e+00 -9.22726e-03
-1.47080e+02 -1.11208e+00 -9.22390e-03
-1.47070e+02 -1.11198e+00 -9.22053e-03
-1.47060e+02 -1.11189e+00 -9.21716e-03
-1.47050e+02 -1.11180e+00 -9.21378e-03
-1.47040e+02 -1.11171e+00 -9.21040e-03
-1.47030e+02 -1.11162e+00 -9.20700e-03
-1.47020e+02 -1.11152e+00 -9.20361e-03
-1.47010e+02 -1.11143e+00 -9.20020e-03
-1.47000e+02 -1.11134e+00 -9.19680e-03
-1.46990e+02 -1.11125e+00 -9.19338e-03
-1.46980e+02 -1.11116e+00 -9.18996e-03
-1.46970e+02 -1.11106e+00 -9.18653e-03
-1.46960e+02 -1.11097e+00 -9.18310e-03
-1.46950e+02 -1.11088e+00 -9.17966e-03
-1.46940e+02 -1.11079e+00 -9.17622e-03
-1.46930e+02 -1.11070e+00 -9.17276e-03
-1.46920e+02 -1.11061e+00 -9.16931e-03
-1.46910e+02 -1.11051e+00 -9.16585e-03
-1.46900e+02 -1.11042e+00 -9.16238e-03
-1.46890e+02 -1.11033e+00 -9.15890e-03
-1.46880e+02 -1.11024e+00 -9.15542e-03
-1.46870e+02 -1.11015e+00 -9.15193e-03
-1.46860e+02 -1.11006e+00 -9.14844e-03
-1.46850e+02 -1.10996e+00 -9.14494e-03
-1.46840e+02 -1.10987e+00 -9.14144e-03
-1.46830e+02 -1.10978e+00 -9.13793e-03
-1.46820e+02 -1.10969e+00 -9.13441e-03
-1.46810e+02 -1.10960e+00 -9.13089e-03
-1.46800e+02 -1.10951e+00 -9.12736e-03
-1.46790e+02 -1.10942e+00 -9.12382e-03
-1.46780e+02 -1.10933e+00 -9.12028e-03
-1.46770e+02 -1.10923e+00 -9.11674e-03
-1.46760e+02 -1.10914e+00 -9.11318e-03
-1.46750e+02 -1.10905e+00 -9.10963e-03
-1.46740e+02 -1.10896e+00 -9.10606e-03
-1.46730e+02 -1.10887e+00 -9.10249e-03
-1.46720e+02 -1.10878e+00 -9.09891e-03
-1.46710e+02 -1.10869e+00 -9.09533e-03
-1.46700e+02 -1.10860e+00 -9.09174e-03
-1.46690e+02 -1.10851e+00 -9.08815e-03
-1.46680e+02 -1.10841e+00 -9.08455e-03
-1.46670e+02 -1.10832e+00 -9.08094e-03
-1.46660e+02 -1.10823e+00 -9.07733e-03
-1.46650e+02 -1.10814e+00 -9.07371e-03
-1.46640e+02 -1.10805e+00 -9.07009e-03
-1.46630e+02 -1.10796e+00 -9.06645e-03
-1.46620e+02 -1.10787e+00 -9.06282e-03
-1.46610e+02 -1.10778e+00 -9.05918e-03
-1.46600e+02 -1.10769e+00 -9.05553e-03
-1.46590e+02 -1.10760e+00 -9.05187e-03
-1.46580e+02 -1.10751e+00 -9.04821e-03
-1.46570e+02 -1.10742e+00 -9.04455e-03
-1.46560e+02 -1.10733e+00 -9.04087e-03
-1.46550e+02 -1.10724e+00 -9.03720e-03
-1.46540e+02 -1.10715e+00 -9.03351e-03
-1.46530e+02 -1.10706e+00 -9.02982e-03
-1.46520e+02 -1.10697e+00 -9.02612e-03
-1.46510e+02 -1.10688e+00 -9.02242e-03
-1.46500e+02 -1.10679e+00 -9.01871e-03
-1.46490e+02 -1.10670e+00 -9.01500e-03
-1.46480e+02 -1.10661e+00 -9.01128e-03
-1.46470e+02 -1.10652e+00 -9.00755e-03
-1.46460e+02 -1.10643e+00 -9.00382e-03
-1.46450e+02 -1.10634e+00 -9.00008e-03
-1.46440e+02 -1.10625e+00 -8.99634e-03
-1.46430e+02 -1.10616e+00 -8.99259e-03
-1.46420e+02 -1.10607e+00 -8.98883e-03
-1.46410e+02 -1.10598e+00 -8.98507e-03
-1.46400e+02 -1.10589e+00 -8.98130e-03
-1.46390e+02 -1.10580e+00 -8.97753e-03
-1.46380e+02 -1.10571e+00 -8.97375e-03
-1.46370e+02 -1.10562e+00 -8.96996e-03
-1.46360e+02 -1.10553e+00 -8.96617e-03
-1.46350e+02 -1.10544e+00 -8.96237e-03
-1.46340e+02 -1.10535e+00 -8.95857e-03
-1.46330e+02 -1.10526e+00 -8.95476e-03
-1.46320e+02 -1.10517e+00 -8.95094e-03
-1.46310e+02 -1.10508e+00 -8.94712e-03
-1.46300e+02 -1.10499e+00 -8.94329e-03
-1.46290e+02 -1.10490e+00 -8.93946e-03
-1.46280e+02 -1.10481e+00 -8.93562e-03
-1.46270e+02 -1.10472e+00 -8.93177e-03
-1.46260e+02 -1.10463e+00 -8.92792e-03
-1.46250e+02 -1.10454e+00 -8.92406e-03
-1.46240e+02 -1.10445e+00 -8.92020e-03
-1.46230e+02 -1.10436e+00 -8.91633e-03
-1.46220e+02 -1.10428e+00 -8.91245e-03
-1.46210e+02 -1.10419e+00 -8.90857e-03
-1.46200e+02 -1.10410e+00 -8.90468e-03
-1.46190e+02 -1.10401e+00 -8.90079e-03
-1.46180e+02 -1.10392e+00 -8.89689e-03
-1.46170e+02 -1.10383e+00 -8.89298e-03
-1.46160e+02 -1.10374e+00 -8.88907e-03
-1.46150e+02 -1.10365e+00 -8.88515e-03
-1.46140e+02 -1.10356e+00 -8.88123e-03
-1.46130e+02 -1.10347e+00 -8.87730e-03
-1.46120e+02 -1.10339e+00 -8.87336e-03
-1.46110e+02 -1.10330e+00 -8.86942e-03
-1.46100e+02 -1.10321e+00 -8.86547e-03
-1.46090e+02 -1.10312e+00 -8.86152e-03
-1.46080e+02 -1.10303e+00 -8.85756e-03
-1.46070e+02 -1.10294e+00 -8.85359e-03
-1.46060e+02 -1.10285e+00 -8.84962e-03
-1.46050e+02 -1.10277e+00 -8.84564e-03
-1.46040e+02 -1.10268e+00 -8.84166e-03
-1.46030e+02 -1.10259e+00 -8.83767e-03
-1.46020e+02 -1.10250e+00 -8.83367e-03
-1.46010e+02 -1.10241e+00 -8.82967e-03
-1.46000e+02 -1.10232e+00 -8.82566e-03
-1.45990e+02 -1.10224e+00 -8.82165e-03
-1.45980e+02 -1.10215e+00 -8.81763e-03
-1.45970e+02 -1.10206e+00 -8.81360e-03
-1.45960e+02 -1.10197e+00 -8.80957e-03
-1.45950e+02 -1.10188e+00 -8.80554e-03
-1.45940e+02 -1.10180e+00 -8.80149e-03
-1.45930e+02 -1.10171e+00 -8.79744e-03
-1.45920e+02 -1.10162e+00 -8.79339e-03
-1.45910e+02 -1.10153e+00 -8.78933e-03
-1.45900e+02 -1.10144e+00 -8.78526e-03
-1.45890e+02 -1.10136e+00 -8.78118e-03
-1.45880e+02 -1.10127e+00 -8.77710e-03
-1.45870e+02 -1.10118e+00 -8.77302e-03
-1.45860e+02 -1.10109e+00 -8.76893e-03
-1.45850e+02 -1.10100e+00 -8.76483e-03
-1.45840e+02 -1.10092e+00 -8.76073e-03
-1.45830e+02 -1.10083e+00 -8.75662e-03
-1.45820e+02 -1.10074e+00 -8.75250e-03
-1.45810e+02 -1.10065e+00 -8.74838e-03
-1.45800e+02 -1.10057e+00 -8.74425e-03
-1.45790e+02 -1.10048e+00 -8.74012e-03
-1.45780e+02 -1.10039e+00 -8.73598e-03
-1.45770e+02 -1.10030e+00 -8.73183e-03
-1.45760e+02 -1.10022e+00 -8.72768e-03
-1.45750e+02 -1.10013e+00 -8.72353e-03
-1.45740e+02 -1.10004e+00 -8.71936e-03
-1.45730e+02 -1.09996e+00 -8.71519e-03
-1.45720e+02 -1.09987e+00 -8.71102e-03
-1.45710e+02 -1.09978e+00 -8.70684e-03
-1.45700e+02 -1.09969e+00 -8.70265e-03
-1.45690e+02 -1.09961e+00 -8.69846e-03
-1.45680e+02 -1.09952e+00 -8.69426e-03
-1.45670e+02 -1.09943e+00 -8.69005e-03
-1.45660e+02 -1.09935e+00 -8.68584e-03
-1.45650e+02 -1.09926e+00 -8.68162e-03
-1.45640e+02 -1.09917e+00 -8.67740e-03
-1.45630e+02 -1.09909e+00 -8.67317e-03
-1.45620e+02 -1.09900e+00 -8.66893e-03
-1.45610e+02 -1.09891e+00 -8.66469e-03
-1.45600e+02 -1.09883e+00 -8.66045e-03
-1.45590e+02 -1.09874e+00 -8.65619e-03
-1.45580e+02 -1.09865e+00 -8.65193e-03
-1.45570e+02 -1.09857e+00 -8.64767e-03
-1.45560e+02 -1.09848e+00 -8.64340e-03
-1.45550e+02 -1.09839e+00 -8.63912e-03
-1.45540e+02 -1.09831e+00 -8.63484e-03
-1.45530e+02 -1.09822e+00 -8.63055e-03
-1.45520e+02 -1.09813e+00 -8.62625e-03
-1.45510e+02 -1.09805e+00 -8.62195e-03
-1.45500e+02 -1.09796e+00 -8.61765e-03
-1.45490e+02 -1.09788e+00 -8.61333e-03
-1.45480e+02 -1.09779e+00 -8.60901e-03
-1.45470e+02 -1.09770e+00 -8.60469e-03
-1.45460e+02 -1.09762e+00 -8.60036e-03
-1.45450e+02 -1.09753e+00 -8.59602e-03
-1.45440e+02 -1.09745e+00 -8.59168e-03
-1.45430e+02 -1.09736e+00 -8.58733e-03
-1.45420e+02 -1.09727e+00 -8.58297e-03
-1.45410e+02 -1.09719e+00 -8.57861e-03
-1.45400e+02 -1.09710e+00 -8.57425e-03
-1.45390e+02 -1.09702e+00 -8.56987e-03
-1.45380e+02 -1.09693e+00 -8.56549e-03
-1.45370e+02 -1.09685e+00 -8.56111e-03
-1.45360e+02 -1.09676e+00 -8.55672e-03
-1.45350e+02 -1.09667e+00 -8.55232e-03
-1.45340e+02 -1.09659e+00 -8.54792e-03
-1.45330e+02 -1.09650e+00 -8.54351e-03
-1.45320e+02 -1.09642e+00 -8.53909e-03
-1.45310e+02 -1.09633e+00 -8.53467e-03
-1.45300e+02 -1.09625e+00 -8.53025e-03
-1.45290e+02 -1.09616e+00 -8.52581e-03
-1.45280e+02 -1.09608e+00 -8.52137e-03
-1.45270e+02 -1.09599e+00 -8.51693e-03
-1.45260e+02 -1.09591e+00 -8.51248e-03
-1.45250e+02 -1.09582e+00 -8.50802e-03
-1.45240e+02 -1.09574e+00 -8.50356e-03
-1.45230e+02 -1.09565e+00 -8.49909e-03
-1.45220e+02 -1.09557e+00 -8.49462e-03
-1.45210e+02 -1.09548e+00 -8.49014e-03
-1.45200e+02 -1.09540e+00 -8.48565e-03
-1.45190e+02 -1.09531e+00 -8.48116e-03
-1.45180e+02 -1.09523e+00 -8.47666e-03
-1.45170e+02 -1.09514e+00 -8.47215e-03
-1.45160e+02 -1.09506e+00 -8.46764e-03
-1.45150e+02 -1.09497e+00 -8.46313e-03
-1.45140e+02 -1.09489e+00 -8.45860e-03
-1.45130e+02 -1.09480e+00 -8.45407e-03
-1.45120e+02 -1.09472e+00 -8.44954e-03
-1.45110e+02 -1.09463e+00 -8.44500e-03
-1.45100e+02 -1.09455e+00 -8.44045e-03
-1.45090e+02 -1.09447e+00 -8.43590e-03
-1.45080e+02 -1.09438e+00 -8.43134e-03
-1.45070e+02 -1.09430e+00 -8.42678e-03
-1.45060e+02 -1.09421e+00 -8.42221e-03
-1.45050e+02 -1.09413e+00 -8.41763e-03
-1.45040e+02 -1.09404e+00 -8.41305e-03
-1.45030e+02 -1.09396e+00 -8.40846e-03
-1.45020e+02 -1.09388e+00 -8.40386e-03
-1.45010e+02 -1.09379e+00 -8.39926e-03
-1.45000e+02 -1.09371e+00 -8.39466e-03
-1.44990e+02 -1.09362e+00 -8.39005e-03
-1.44980e+02 -1.09354e+00 -8.38543e-03
-1.44970e+02 -1.09346e+00 -8.38080e-03
-1.44960e+02 -1.09337e+00 -8.37617e-03
-1.44950e+02 -1.09329e+00 -8.37154e-03
-1.44940e+02 -1.09321e+00 -8.36689e-03
-1.44930e+02 -1.09312e+00 -8.36225e-03
-1.44920e+02 -1.09304e+00 -8.35759e-03
-1.44910e+02 -1.09296e+00 -8.35293e-03
-1.44900e+02 -1.09287e+00 -8.34826e-03
-1.44890e+02 -1.09279e+00 -8.34359e-03
-1.44880e+02 -1.09270e+00 -8.33891e-03
-1.44870e+02 -1.09262e+00 -8.33423e-03
-1.44860e+02 -1.09254e+00 -8.32954e-03
-1.44850e+02 -1.09245e+00 -8.32484e-03
-1.44840e+02 -1.09237e+00 -8.32014e-03
-1.44830e+02 -1.09229e+00 -8.31543e-03
-1.44820e+02 -1.09221e+00 -8.31072e-03
-1.44810e+02 -1.09212e+00 -8.30600e-03
-1.44800e+02 -1.09204e+00 -8.30127e-03
-1.44790e+02 -1.09196e+00 -8.29654e-03
-1.44780e+02 -1.09187e+00 -8.29180e-03
-1.44770e+02 -1.09179e+00 -8.28706e-03
-1.44760e+02 -1.09171e+00 -8.28231e-03
-1.44750e+02 -1.09162e+00 -8.27755e-03
-1.44740e+02 -1.09154e+00 -8.27279e-03
-1.44730e+02 -1.09146e+00 -8.26802e-03
-1.44720e+02 -1.09138e+00 -8.26325e-03
-1.44710e+02 -1.09129e+00 -8.25847e-03
-1.44700e+02 -1.09121e+00 -8.25368e-03
-1.44690e+02 -1.09113e+00 -8.24889e-03
-1.44680e+02 -1.09105e+00 -8.24409e-03
-1.44670e+02 -1.09096e+00 -8.23929e-03
-1.44660e+02 -1.09088e+00 -8.23448e-03
-1.44650e+02 -1.09080e+00 -8.22966e-03
-1.44640e+02 -1.09072e+00 -8.22484e-03
-1.44630e+02 -1.09063e+00 -8.22001e-03
-1.44620e+02 -1.09055e+00 -8.21518e-03
-1.44610e+02 -1.09047e+00 -8.21034e-03
-1.44600e+02 -1.09039e+00 -8.20549e-03
-1.44590e+02 -1.09031e+00 -8.20064e-03
-1.44580e+02 -1.09022e+00 -8.19578e-03
-1.44570e+02 -1.09014e+00 -8.19092e-03
-1.44560e+02 -1.09006e+00 -8.18605e-03
-1.44550e+02 -1.08998e+00 -8.18117e-03
-1.44540e+02 -1.08990e+00 -8.17629e-03
-1.44530e+02 -1.08982e+00 -8.17140e-03
-1.44520e+02 -1.08973e+00 -8.16651e-03
-1.44510e+02 -1.08965e+00 -8.16161e-03
-1.44500e+02 -1.08957e+00 -8.15670e-03
-1.44490e+02 -1.08949e+00 -8.15179e-03
-1.44480e+02 -1.08941e+00 -8.14687e-03
-1.44470e+02 -1.08933e+00 -8.14195e-03
-1.44460e+02 -1.08924e+00 -8.13702e-03
-1.44450e+02 -1.08916e+00 -8.13208e-03
-1.44440e+02 -1.08908e+00 -8.12714e-03
-1.44430e+02 -1.08900e+00 -8.12219e-03
-1.44420e+02 -1.08892e+00 -8.11724e-03
-1.44410e+02 -1.08884e+00 -8.11228e-03
-1.44400e+02 -1.08876e+00 -8.10731e-03
-1.44390e+02 -1.08868e+00 -8.10234e-03
-1.44380e+02 -1.08860e+00 -8.09737e-03
-1.44370e+02 -1.08851e+00 -8.09238e-03
-1.44360e+02 -1.08843e+00 -8.08739e-03
-1.44350e+02 -1.08835e+00 -8.08240e-03
-1.44340e+02 -1.08827e+00 -8.07739e-03
-1.44330e+02 -1.08819e+00 -8.07239e-03
-1.44320e+02 -1.08811e+00 -8.06737e-03
-1.44310e+02 -1.08803e+00 -8.06235e-03
-1.44300e+02 -1.08795e+00 -8.05733e-03
-1.44290e+02 -1.08787e+00 -8.05230e-03
-1.44280e+02 -1.08779e+00 -8.04726e-03
-1.44270e+02 -1.08771e+00 -8.04222e-03
-1.44260e+02 -1.08763e+00 -8.03717e-03
-1.44250e+02 -1.08755e+00 -8.03211e-03
-1.44240e+02 -1.08747e+00 -8.02705e-03
-1.44230e+02 -1.08739e+00 -8.02198e-03
-1.44220e+02 -1.08731e+00 -8.01691e-03
-1.44210e+02 -1.08723e+00 -8.01183e-03
-1.44200e+02 -1.08715e+00 -8.00674e-03
-1.44190e+02 -1.08707e+00 -8.00165e-03
-1.44180e+02 -1.08699e+00 -7.99655e-03
-1.44170e+02 -1.08691e+00 -7.99145e-03
-1.44160e+02 -1.08683e+00 -7.98634e-03
-1.44150e+02 -1.08675e+00 -7.98123e-03
-1.44140e+02 -1.08667e+00 -7.97611e-03
-1.44130e+02 -1.08659e+00 -7.97098e-03
-1.44120e+02 -1.08651e+00 -7.96584e-03
-1.44110e+02 -1.08643e+00 -7.96071e-03
-1.44100e+02 -1.08635e+00 -7.95556e-03
-1.44090e+02 -1.08627e+00 -7.95041e-03
-1.44080e+02 -1.08619e+00 -7.94525e-03
-1.44070e+02 -1.08611e+00 -7.94009e-03
-1.44060e+02 -1.08603e+00 -7.93492e-03
-1.44050e+02 -1.08595e+00 -7.92974e-03
-1.44040e+02 -1.08587e+00 -7.92456e-03
-1.44030e+02 -1.08579e+00 -7.91938e-03
-1.44020e+02 -1.08571e+00 -7.91418e-03
-1.44010e+02 -1.08563e+00 -7.90898e-03
-1.44000e+02 -1.08555e+00 -7.90378e-03
-1.43990e+02 -1.08548e+00 -7.89857e-03
-1.43980e+02 -1.08540e+00 -7.89335e-03
-1.43970e+02 -1.08532e+00 -7.88813e-03
-1.43960e+02 -1.08524e+00 -7.88290e-03
-1.43950e+02 -1.08516e+00 -7.87766e-03
-1.43940e+02 -1.08508e+00 -7.87242e-03
-1.43930e+02 -1.08500e+00 -7.86717e-03
-1.43920e+02 -1.08492e+00 -7.86192e-03
-1.43910e+02 -1.08485e+00 -7.85666e-03
-1.43900e+02 -1.08477e+00 -7.85140e-03
-1.43890e+02 -1.08469e+00 -7.84613e-03
-1.43880e+02 -1.08461e+00 -7.84085e-03
-1.43870e+02 -1.08453e+00 -7.83557e-03
-1.43860e+02 -1.08445e+00 -7.83028e-03
-1.43850e+02 -1.08437e+00 -7.82498e-03
-1.43840e+02 -1.08430e+00 -7.81968e-03
-1.43830e+02 -1.08422e+00 -7.81437e-03
-1.43820e+02 -1.08414e+00 -7.80906e-03
-1.43810e+02 -1.08406e+00 -7.80374e-03
-1.43800e+02 -1.08398e+00 -7.79842e-03
-1.43790e+02 -1.08391e+00 -7.79309e-03
-1.43780e+02 -1.08383e+00 -7.78775e-03
-1.43770e+02 -1.08375e+00 -7.78241e-03
-1.43760e+02 -1.08367e+00 -7.77706e-03
-1.43750e+02 -1.08359e+00 -7.77170e-03
-1.43740e+02 -1.08352e+00 -7.76634e-03
-1.43730e+02 -1.08344e+00 -7.76097e-03
-1.43720e+02 -1.08336e+00 -7.75560e-03
-1.43710e+02 -1.08328e+00 -7.75022e-03
-1.43700e+02 -1.08321e+00 -7.74484e-03
-1.43690e+02 -1.08313e+00 -7.73945e-03
-1.43680e+02 -1.08305e+00 -7.73405e-03
-1.43670e+02 -1.08297e+00 -7.72865e-03
-1.43660e+02 -1.08290e+00 -7.72324e-03
-1.43650e+02 -1.08282e+00 -7.71782e-03
-1.43640e+02 -1.08274e+00 -7.71240e-03
-1.43630e+02 -1.08267e+00 -7.70698e-03
-1.43620e+02 -1.08259e+00 -7.70154e-03
-1.43610e+02 -1.08251e+00 -7.69611e-03
-1.43600e+02 -1.08244e+00 -7.69066e-03
-1.43590e+02 -1.08236e+00 -7.68521e-03
-1.43580e+02 -1.08228e+00 -7.67975e-03
-1.43570e+02 -1.08220e+00 -7.67429e-03
-1.43560e+02 -1.08213e+00 -7.66882e-03
-1.43550e+02 -1.08205e+00 -7.66335e-03
-1.43540e+02 -1.08197e+00 -7.65787e-03
-1.43530e+02 -1.08190e+00 -7.65238e-03
-1.43520e+02 -1.08182e+00 -7.64689e-03
-1.43510e+02 -1.08175e+00 -7.64139e-03
-1.43500e+02 -1.08167e+00 -7.63588e-03
-1.43490e+02 -1.08159e+00 -7.63037e-03
-1.43480e+02 -1.08152e+00 -7.62486e-03
-1.43470e+02 -1.08144e+00 -7.61933e-03
-1.43460e+02 -1.08136e+00 -7.61381e-03
-1.43450e+02 -1.08129e+00 -7.60827e-03
-1.43440e+02 -1.08121e+00 -7.60273e-03
-1.43430e+02 -1.08114e+00 -7.59718e-03
-1.43420e+02 -1.08106e+00 -7.59163e-03
-1.43410e+02 -1.08098e+00 -7.58607e-03
-1.43400e+02 -1.08091e+00 -7.58051e-03
-1.43390e+02 -1.08083e+00 -7.57494e-03
-1.43380e+02 -1.08076e+00 -7.56936e-03
-1.43370e+02 -1.08068e+00 -7.56378e-03
-1.43360e+02 -1.08061e+00 -7.55819e-03
-1.43350e+02 -1.08053e+00 -7.55260e-03
-1.43340e+02 -1.08045e+00 -7.54700e-03
-1.43330e+02 -1.08038e+00 -7.54139e-03
-1.43320e+02 -1.08030e+00 -7.53578e-03
-1.43310e+02 -1.08023e+00 -7.53016e-03
-1.43300e+02 -1.08015e+00 -7.52454e-03
-1.43290e+02 -1.08008e+00 -7.51891e-03
-1.43280e+02 -1.08000e+00 -7.51327e-03
-1.43270e+02 -1.07993e+00 -7.50763e-03
-1.43260e+02 -1.07985e+00 -7.50198e-03
-1.43250e+02 -1.07978e+00 -7.49632e-03
-1.43240e+02 -1.07970e+00 -7.49066e-03
-1.43230e+02 -1.07963e+00 -7.48500e-03
-1.43220e+02 -1.07955e+00 -7.47933e-03
-1.43210e+02 -1.07948e+00 -7.47365e-03
-1.43200e+02 -1.07940e+00 -7.46796e-03
-1.43190e+02 -1.07933e+00 -7.46227e-03
-1.43180e+02 -1.07925e+00 -7.45658e-03
-1.43170e+02 -1.07918e+00 -7.45088e-03
-1.43160e+02 -1.07910e+00 -7.44517e-03
-1.43150e+02 -1.07903e+00 -7.43945e-03
-1.43140e+02 -1.07896e+00 -7.43373e-03
-1.43130e+02 -1.07888e+00 -7.42801e-03
-1.43120e+02 -1.07881e+00 -7.42227e-03
-1.43110e+02 -1.07873e+00 -7.41654e-03
-1.43100e+02 -1.07866e+00 -7.41079e-03
-1.43090e+02 -1.07859e+00 -7.40504e-03
-1.43080e+02 -1.07851e+00 -7.39929e-03
-1.43070e+02 -1.07844e+00 -7.39352e-03
-1.43060e+02 -1.07836e+00 -7.38776e-03
-1.43050e+02 -1.07829e+00 -7.38198e-03
-1.43040e+02 -1.07822e+00 -7.37620e-03
-1.43030e+02 -1.07814e+00 -7.37042e-03
-1.43020e+02 -1.07807e+00 -7.36462e-03
-1.43010e+02 -1.07799e+00 -7.35883e-03
-1.43000e+02 -1.07792e+00 -7.35302e-03
-1.42990e+02 -1.07785e+00 -7.34721e-03
-1.42980e+02 -1.07777e+00 -7.34140e-03
-1.42970e+02 -1.07770e+00 -7.33557e-03
-1.42960e+02 -1.07763e+00 -7.32975e-03
-1.42950e+02 -1.07755e+00 -7.32391e-03
-1.42940e+02 -1.07748e+00 -7.31807e-03
-1.42930e+02 -1.07741e+00 -7.31223e-03
-1.42920e+02 -1.07733e+00 -7.30638e-03
-1.42910e+02 -1.07726e+00 -7.30052e-03
-1.42900e+02 -1.07719e+00 -7.29465e-03
-1.42890e+02 -1.07712e+00 -7.28878e-03
-1.42880e+02 -1.07704e+00 -7.28291e-03
-1.42870e+02 -1.07697e+00 -7.27703e-03
-1.42860e+02 -1.07690e+00 -7.27114e-03
-1.42850e+02 -1.07682e+00 -7.26525e-03
-1.42840e+02 -1.07675e+00 -7.25935e-03
-1.42830e+02 -1.07668e+00 -7.25344e-03
-1.42820e+02 -1.07661e+00 -7.24753e-03
-1.42810e+02 -1.07653e+00 -7.24161e-03
-1.42800e+02 -1.07646e+00 -7.23569e-03
-1.42790e+02 -1.07639e+00 -7.22976e-03
-1.42780e+02 -1.07632e+00 -7.22382e-03
-1.42770e+02 -1.07625e+00 -7.21788e-03
-1.42760e+02 -1.07617e+00 -7.21193e-03
-1.42750e+02 -1.07610e+00 -7.20598e-03
-1.42740e+02 -1.07603e+00 -7.20002e-03
-1.42730e+02 -1.07596e+00 -7.19405e-03
-1.42720e+02 -1.07589e+00 -7.18808e-03
-1.42710e+02 -1.07581e+00 -7.18210e-03
-1.42700e+02 -1.07574e+00 -7.17612e-03
-1.42690e+02 -1.07567e+00 -7.17013e-03
-1.42680e+02 -1.07560e+00 -7.16414e-03
-1.42670e+02 -1.07553e+00 -7.15813e-03
-1.42660e+02 -1.07546e+00 -7.15213e-03
-1.42650e+02 -1.07538e+00 -7.14611e-03
-1.42640e+02 -1.07531e+00 -7.14009e-03
-1.42630e+02 -1.07524e+00 -7.13407e-03
-1.42620e+02 -1.07517e+00 -7.12804e-03
-1.42610e+02 -1.07510e+00 -7.12200e-03
-1.42600e+02 -1.07503e+00 -7.11596e-03
-1.42590e+02 -1.07496e+00 -7.10991e-03
-1.42580e+02 -1.07488e+00 -7.10385e-03
-1.42570e+02 -1.07481e+00 -7.09779e-03
-1.42560e+02 -1.07474e+00 -7.09172e-03
-1.42550e+02 -1.07467e+00 -7.08565e-03
-1.42540e+02 -1.07460e+00 -7.07957e-03
-1.42530e+02 -1.07453e+00 -7.07348e-03
-1.42520e+02 -1.07446e+00 -7.06739e-03
-1.42510e+02 -1.07439e+00 -7.06130e-03
-1.42500e+02 -1.07432e+00 -7.05519e-03
-1.42490e+02 -1.07425e+00 -7.04908e-03
-1.42480e+02 -1.07418e+00 -7.04297e-03
-1.42470e+02 -1.07411e+00 -7.03685e-03
-1.42460e+02 -1.07404e+00 -7.03072e-03
-1.42450e+02 -1.07397e+00 -7.02459e-03
-1.42440e+02 -1.07390e+00 -7.01845e-03
-1.42430e+02 -1.07383e+00 -7.01230e-03
-1.42420e+02 -1.07376e+00 -7.00615e-03
-1.42410e+02 -1.07369e+00 -6.99999e-03
-1.42400e+02 -1.07362e+00 -6.99383e-03
-1.42390e+02 -1.07355e+00 -6.98766e-03
-1.42380e+02 -1.07348e+00 -6.98149e-03
-1.42370e+02 -1.07341e+00 -6.97530e-03
-1.42360e+02 -1.07334e+00 -6.96912e-03
-1.42350e+02 -1.07327e+00 -6.96292e-03
-1.42340e+02 -1.07320e+00 -6.95673e-03
-1.42330e+02 -1.07313e+00 -6.95052e-03
-1.42320e+02 -1.07306e+00 -6.94431e-03
-1.42310e+02 -1.07299e+00 -6.93809e-03
-1.42300e+02 -1.07292e+00 -6.93187e-03
-1.42290e+02 -1.07285e+00 -6.92564e-03
-1.42280e+02 -1.07278e+00 -6.91940e-03
-1.42270e+02 -1.07271e+00 -6.91316e-03
-1.42260e+02 -1.07264e+00 -6.90692e-03
-1.42250e+02 -1.07257e+00 -6.90066e-03
-1.42240e+02 -1.07250e+00 -6.89440e-03
-1.42230e+02 -1.07244e+00 -6.88814e-03
-1.42220e+02 -1.07237e+00 -6.88187e-03
-1.42210e+02 -1.07230e+00 -6.87559e-03
-1.42200e+02 -1.07223e+00 -6.86931e-03
-1.42190e+02 -1.07216e+00 -6.86302e-03
-1.42180e+02 -1.07209e+00 -6.85673e-03
-1.42170e+02 -1.07202e+00 -6.85042e-03
-1.42160e+02 -1.07196e+00 -6.84412e-03
-1.42150e+02 -1.07189e+00 -6.83780e-03
-1.42140e+02 -1.07182e+00 -6.83149e-03
-1.42130e+02 -1.07175e+00 -6.82516e-03
-1.42120e+02 -1.07168e+00 -6.81883e-03
-1.42110e+02 -1.07161e+00 -6.81249e-03
-1.42100e+02 -1.07155e+00 -6.80615e-03
-1.42090e+02 -1.07148e+00 -6.79980e-03
-1.42080e+02 -1.07141e+00 -6.79345e-03
-1.42070e+02 -1.07134e+00 -6.78709e-03
-1.42060e+02 -1.07127e+00 -6.78072e-03
-1.42050e+02 -1.07121e+00 -6.77435e-03
-1.42040e+02 -1.07114e+00 -6.76797e-03
-1.42030e+02 -1.07107e+00 -6.76158e-03
-1.42020e+02 -1.07100e+00 -6.75519e-03
-1.42010e+02 -1.07094e+00 -6.74880e-03
-1.42000e+02 -1.07087e+00 -6.74239e-03
-1.41990e+02 -1.07080e+00 -6.73598e-03
-1.41980e+02 -1.07073e+00 -6.72957e-03
-1.41970e+02 -1.07067e+00 -6.72315e-03
-1.41960e+02 -1.07060e+00 -6.71672e-03
-1.41950e+02 -1.07053e+00 -6.71029e-03
-1.41940e+02 -1.07047e+00 -6.70385e-03
-1.41930e+02 -1.07040e+00 -6.69741e-03
-1.41920e+02 -1.07033e+00 -6.69096e-03
-1.41910e+02 -1.07026e+00 -6.68450e-03
-1.41900e+02 -1.07020e+00 -6.67804e-03
-1.41890e+02 -1.07013e+00 -6.67157e-03
-1.41880e+02 -1.07006e+00 -6.66509e-03
-1.41870e+02 -1.07000e+00 -6.65861e-03
-1.41860e+02 -1.06993e+00 -6.65213e-03
-1.41850e+02 -1.06986e+00 -6.64563e-03
-1.41840e+02 -1.06980e+00 -6.63914e-03
-1.41830e+02 -1.06973e+00 -6.63263e-03
-1.41820e+02 -1.06967e+00 -6.62612e-03
-1.41810e+02 -1.06960e+00 -6.61960e-03
-1.41800e+02 -1.06953e+00 -6.61308e-03
-1.41790e+02 -1.06947e+00 -6.60655e-03
-1.41780e+02 -1.06940e+00 -6.60002e-03
-1.41770e+02 -1.06933e+00 -6.59348e-03
-1.41760e+02 -1.06927e+00 -6.58693e-03
-1.41750e+02 -1.06920e+00 -6.58038e-03
-1.41740e+02 -1.06914e+00 -6.57382e-03
-1.41730e+02 -1.06907e+00 -6.56726e-03
-1.41720e+02 -1.06901e+00 -6.56069e-03
-1.41710e+02 -1.06894e+00 -6.55411e-03
-1.41700e+02 -1.06887e+00 -6.54753e-03
-1.41690e+02 -1.06881e+00 -6.54094e-03
-1.41680e+02 -1.06874e+00 -6.53435e-03
-1.41670e+02 -1.06868e+00 -6.52775e-03
-1.41660e+02 -1.06861e+00 -6.52114e-03
-1.41650e+02 -1.06855e+00 -6.51453e-03
-1.41640e+02 -1.06848e+00 -6.50791e-03
-1.41630e+02 -1.06842e+00 -6.50128e-03
-1.41620e+02 -1.06835e+00 -6.49465e-03
-1.41610e+02 -1.06829e+00 -6.48802e-03
-1.41600e+02 -1.06822e+00 -6.48138e-03
-1.41590e+02 -1.06816e+00 -6.47473e-03
-1.41580e+02 -1.06809e+00 -6.46807e-03
-1.41570e+02 -1.06803e+00 -6.46141e-03
-1.41560e+02 -1.06796e+00 -6.45475e-03
-1.41550e+02 -1.06790e+00 -6.44808e-03
-1.41540e+02 -1.06784e+00 -6.44140e-03
-1.41530e+02 -1.06777e+00 -6.43471e-03
-1.41520e+02 -1.06771e+00 -6.42802e-03
-1.41510e+02 -1.06764e+00 -6.42133e-03
-1.41500e+02 -1.06758e+00 -6.41463e-03
-1.41490e+02 -1.06751e+00 -6.40792e-03
-1.41480e+02 -1.06745e+00 -6.40120e-03
-1.41470e+02 -1.06739e+00 -6.39448e-03
-1.41460e+02 -1.06732e+00 -6.38776e-03
-1.41450e+02 -1.06726e+00 -6.38103e-03
-1.41440e+02 -1.06719e+00 -6.37429e-03
-1.41430e+02 -1.06713e+00 -6.36754e-03
-1.41420e+02 -1.06707e+00 -6.36079e-03
-1.41410e+02 -1.06700e+00 -6.35404e-03
-1.41400e+02 -1.06694e+00 -6.34728e-03
-1.41390e+02 -1.06688e+00 -6.34051e-03
-1.41380e+02 -1.06681e+00 -6.33373e-03
-1.41370e+02 -1.06675e+00 -6.32695e-03
-1.41360e+02 -1.06669e+00 -6.32017e-03
-1.41350e+02 -1.06662e+00 -6.31338e-03
-1.41340e+02 -1.06656e+00 -6.30658e-03
-1.41330e+02 -1.06650e+00 -6.29977e-03
-1.41320e+02 -1.06643e+00 -6.29296e-03
-1.41310e+02 -1.06637e+00 -6.28615e-03
-1.41300e+02 -1.06631e+00 -6.27933e-03
-1.41290e+02 -1.06625e+00 -6.27250e-03
-1.41280e+02 -1.06618e+00 -6.26567e-03
-1.41270e+02 -1.06612e+00 -6.25883e-03
-1.41260e+02 -1.06606e+00 -6.25198e-03
-1.41250e+02 -1.06600e+00 -6.24513e-03
-1.41240e+02 -1.06593e+00 -6.23827e-03
-1.41230e+02 -1.06587e+00 -6.23141e-03
-1.41220e+02 -1.06581e+00 -6.22454e-03
-1.41210e+02 -1.06575e+00 -6.21766e-03
-1.41200e+02 -1.06568e+00 -6.21078e-03
-1.41190e+02 -1.06562e+00 -6.20389e-03
-1.41180e+02 -1.06556e+00 -6.19700e-03
-1.41170e+02 -1.06550e+00 -6.19010e-03
-1.41160e+02 -1.06544e+00 -6.18319e-03
-1.41150e+02 -1.06537e+00 -6.17628e-03
-1.41140e+02 -1.06531e+00 -6.16936e-03
-1.41130e+02 -1.06525e+00 -6.16244e-03
-1.41120e+02 -1.06519e+00 -6.15551e-03
-1.41110e+02 -1.06513e+00 -6.14858e-03
-1.41100e+02 -1.06507e+00 -6.14163e-03
-1.41090e+02 -1.06501e+00 -6.13469e-03
-1.41080e+02 -1.06494e+00 -6.12773e-03
-1.41070e+02 -1.06488e+00 -6.12077e-03
-1.41060e+02 -1.06482e+00 -6.11381e-03
-1.41050e+02 -1.06476e+00 -6.10684e-03
-1.41040e+02 -1.06470e+00 -6.09986e-03
-1.41030e+02 -1.06464e+00 -6.09288e-03
-1.41020e+02 -1.06458e+00 -6.08589e-03
-1.41010e+02 -1.06452e+00 -6.07889e-03
-1.41000e+02 -1.06446e+00 -6.07189e-03
-1.40990e+02 -1.06440e+00 -6.06488e-03
-1.40980e+02 -1.06433e+00 -6.05787e-03
-1.40970e+02 -1.06427e+00 -6.05085e-03
-1.40960e+02 -1.06421e+00 -6.04382e-03
-1.40950e+02 -1.06415e+00 -6.03679e-03
-1.40940e+02 -1.06409e+00 -6.02975e-03
-1.40930e+02 -1.06403e+00 -6.02271e-03
-1.40920e+02 -1.06397e+00 -6.01566e-03
-1.40910e+02 -1.06391e+00 -6.00861e-03
-1.40900e+02 -1.06385e+00 -6.00155e-03
-1.40890e+02 -1.06379e+00 -5.99448e-03
-1.40880e+02 -1.06373e+00 -5.98740e-03
-1.40870e+02 -1.06367e+00 -5.98033e-03
-1.40860e+02 -1.06361e+00 -5.97324e-03
-1.40850e+02 -1.06355e+00 -5.96615e-03
-1.40840e+02 -1.06349e+00 -5.95905e-03
-1.40830e+02 -1.06343e+00 -5.95195e-03
-1.40820e+02 -1.06337e+00 -5.94484e-03
-1.40810e+02 -1.06332e+00 -5.93772e-03
-1.40800e+02 -1.06326e+00 -5.93060e-03
-1.40790e+02 -1.06320e+00 -5.92348e-03
-1.40780e+02 -1.06314e+00 -5.91634e-03
-1.40770e+02 -1.06308e+00 -5.90920e-03
-1.40760e+02 -1.06302e+00 -5.90206e-03
-1.40750e+02 -1.06296e+00 -5.89491e-03
-1.40740e+02 -1.06290e+00 -5.88775e-03
-1.40730e+02 -1.06284e+00 -5.88059e-03
-1.40720e+02 -1.06278e+00 -5.87342e-03
-1.40710e+02 -1.06273e+00 -5.86624e-03
-1.40700e+02 -1.06267e+00 -5.85906e-03
-1.40690e+02 -1.06261e+00 -5.85188e-03
-1.40680e+02 -1.06255e+00 -5.84468e-03
-1.40670e+02 -1.06249e+00 -5.83748e-03
-1.40660e+02 -1.06243e+00 -5.83028e-03
-1.40650e+02 -1.06237e+00 -5.82307e-03
-1.40640e+02 -1.06232e+00 -5.81585e-03
-1.40630e+02 -1.06226e+00 -5.80863e-03
-1.40620e+02 -1.06220e+00 -5.80140e-03
-1.40610e+02 -1.06214e+00 -5.79416e-03
-1.40600e+02 -1.06208e+00 -5.78692e-03
-1.40590e+02 -1.06203e+00 -5.77968e-03
-1.40580e+02 -1.06197e+00 -5.77242e-03
-1.40570e+02 -1.06191e+00 -5.76516e-03
-1.40560e+02 -1.06185e+00 -5.75790e-03
-1.40550e+02 -1.06180e+00 -5.75063e-03
-1.40540e+02 -1.06174e+00 -5.74335e-03
-1.40530e+02 -1.06168e+00 -5.73607e-03
-1.40520e+02 -1.06162e+00 -5.72878e-03
-1.40510e+02 -1.06157e+00 -5.72148e-03
-1.40500e+02 -1.06151e+00 -5.71418e-03
-1.40490e+02 -1.06145e+00 -5.70688e-03
-1.40480e+02 -1.06140e+00 -5.69956e-03
-1.40470e+02 -1.06134e+00 -5.69225e-03
-1.40460e+02 -1.06128e+00 -5.68492e-03
-1.40450e+02 -1.06122e+00 -5.67759e-03
-1.40440e+02 -1.06117e+00 -5.67025e-03
-1.40430e+02 -1.06111e+00 -5.66291e-03
-1.40420e+02 -1.06105e+00 -5.65556e-03
-1.40410e+02 -1.06100e+00 -5.64821e-03
-1.40400e+02 -1.06094e+00 -5.64085e-03
-1.40390e+02 -1.06089e+00 -5.63348e-03
-1.40380e+02 -1.06083e+00 -5.62612e-03
-1.40370e+02 -1.06077e+00 -5.61875e-03
-1.40360e+02 -1.06072e+00 -5.61138e-03
-1.40350e+02 -1.06066e+00 -5.60401e-03
-1.40340e+02 -1.06060e+00 -5.59664e-03
-1.40330e+02 -1.06055e+00 -5.58926e-03
-1.40320e+02 -1.06049e+00 -5.58189e-03
-1.40310e+02 -1.06044e+00 -5.57451e-03
-1.40300e+02 -1.06038e+00 -5.56713e-03
-1.40290e+02 -1.06033e+00 -5.55975e-03
-1.40280e+02 -1.06027e+00 -5.55237e-03
-1.40270e+02 -1.06021e+00 -5.54498e-03
-1.40260e+02 -1.06016e+00 -5.53760e-03
-1.40250e+02 -1.06010e+00 -5.53021e-03
-1.40240e+02 -1.06005e+00 -5.52282e-03
-1.40230e+02 -1.05999e+00 -5.51543e-03
-1.40220e+02 -1.05994e+00 -5.50804e-03
-1.40210e+02 -1.05988e+00 -5.50065e-03
-1.40200e+02 -1.05983e+00 -5.49325e-03
-1.40190e+02 -1.05977e+00 -5.48586e-03
-1.40180e+02 -1.05972e+00 -5.47846e-03
-1.40170e+02 -1.05966e+00 -5.47106e-03
-1.40160e+02 -1.05961e+00 -5.46366e-03
-1.40150e+02 -1.05955e+00 -5.45626e-03
-1.40140e+02 -1.05950e+00 -5.44885e-03
-1.40130e+02 -1.05945e+00 -5.44145e-03
-1.40120e+02 -1.05939e+00 -5.43404e-03
-1.40110e+02 -1.05934e+00 -5.42663e-03
-1.40100e+02 -1.05928e+00 -5.41922e-03
-1.40090e+02 -1.05923e+00 -5.41181e-03
-1.40080e+02 -1.05917e+00 -5.40439e-03
-1.40070e+02 -1.05912e+00 -5.39698e-03
-1.40060e+02 -1.05907e+00 -5.38956e-03
-1.40050e+02 -1.05901e+00 -5.38214e-03
-1.40040e+02 -1.05896e+00 -5.37472e-03
-1.40030e+02 -1.05890e+00 -5.36730e-03
-1.40020e+02 -1.05885e+00 -5.35987e-03
-1.40010e+02 -1.05880e+00 -5.35245e-03
-1.40000e+02 -1.05874e+00 -5.34502e-03
-1.39990e+02 -1.05869e+00 -5.33759e-03
-1.39980e+02 -1.05864e+00 -5.33016e-03
-1.39970e+02 -1.05858e+00 -5.32273e-03
-1.39960e+02 -1.05853e+00 -5.31530e-03
-1.39950e+02 -1.05848e+00 -5.30787e-03
-1.39940e+02 -1.05842e+00 -5.30043e-03
-1.39930e+02 -1.05837e+00 -5.29299e-03
-1.39920e+02 -1.05832e+00 -5.28555e-03
-1.39910e+02 -1.05827e+00 -5.27811e-03
-1.39900e+02 -1.05821e+00 -5.27067e-03
-1.39890e+02 -1.05816e+00 -5.26322e-03
-1.39880e+02 -1.05811e+00 -5.25578e-03
-1.39870e+02 -1.05806e+00 -5.24833e-03
-1.39860e+02 -1.05800e+00 -5.24088e-03
-1.39850e+02 -1.05795e+00 -5.23343e-03
-1.39840e+02 -1.05790e+00 -5.22598e-03
-1.39830e+02 -1.05785e+00 -5.21852e-03
-1.39820e+02 -1.05779e+00 -5.21107e-03
-1.39810e+02 -1.05774e+00 -5.20361e-03
-1.39800e+02 -1.05769e+00 -5.19615e-03
-1.39790e+02 -1.05764e+00 -5.18869e-03
-1.39780e+02 -1.05759e+00 -5.18123e-03
-1.39770e+02 -1.05753e+00 -5.17377e-03
-1.39760e+02 -1.05748e+00 -5.16630e-03
-1.39750e+02 -1.05743e+00 -5.15884e-03
-1.39740e+02 -1.05738e+00 -5.15137e-03
-1.39730e+02 -1.05733e+00 -5.14390e-03
-1.39720e+02 -1.05728e+00 -5.13643e-03
-1.39710e+02 -1.05723e+00 -5.12895e-03
-1.39700e+02 -1.05717e+00 -5.12148e-03
-1.39690e+02 -1.05712e+00 -5.11400e-03
-1.39680e+02 -1.05707e+00 -5.10652e-03
-1.39670e+02 -1.05702e+00 -5.09905e-03
-1.39660e+02 -1.05697e+00 -5.09156e-03
-1.39650e+02 -1.05692e+00 -5.08408e-03
-1.39640e+02 -1.05687e+00 -5.07660e-03
-1.39630e+02 -1.05682e+00 -5.06911e-03
-1.39620e+02 -1.05677e+00 -5.06162e-03
-1.39610e+02 -1.05672e+00 -5.05414e-03
-1.39600e+02 -1.05667e+00 -5.04664e-03
-1.39590e+02 -1.05662e+00 -5.03915e-03
-1.39580e+02 -1.05656e+00 -5.03166e-03
-1.39570e+02 -1.05651e+00 -5.02416e-03
-1.39560e+02 -1.05646e+00 -5.01667e-03
-1.39550e+02 -1.05641e+00 -5.00917e-03
-1.39540e+02 -1.05636e+00 -5.00167e-03
-1.39530e+02 -1.05631e+00 -4.99417e-03
-1.39520e+02 -1.05626e+00 -4.98666e-03
-1.39510e+02 -1.05621e+00 -4.97916e-03
-1.39500e+02 -1.05616e+00 -4.97165e-03
-1.39490e+02 -1.05612e+00 -4.96414e-03
-1.39480e+02 -1.05607e+00 -4.95663e-03
-1.39470e+02 -1.05602e+00 -4.94912e-03
-1.39460e+02 -1.05597e+00 -4.94161e-03
-1.39450e+02 -1.05592e+00 -4.93409e-03
-1.39440e+02 -1.05587e+00 -4.92658e-03
-1.39430e+02 -1.05582e+00 -4.91906e-03
-1.39420e+02 -1.05577e+00 -4.91154e-03
-1.39410e+02 -1.05572e+00 -4.90402e-03
-1.39400e+02 -1.05567e+00 -4.89650e-03
-1.39390e+02 -1.05562e+00 -4.88897e-03
-1.39380e+02 -1.05557e+00 -4.88145e-03
-1.39370e+02 -1.05552e+00 -4.87392e-03
-1.39360e+02 -1.05548e+00 -4.86639e-03
-1.39350e+02 -1.05543e+00 -4.85886e-03
-1.39340e+02 -1.05538e+00 -4.85133e-03
-1.39330e+02 -1.05533e+00 -4.84379e-03
-1.39320e+02 -1.05528e+00 -4.83626e-03
-1.39310e+02 -1.05523e+00 -4.82872e-03
-1.39300e+02 -1.05519e+00 -4.82118e-03
-1.39290e+02 -1.05514e+00 -4.81364e-03
-1.39280e+02 -1.05509e+00 -4.80610e-03
-1.39270e+02 -1.05504e+00 -4.79856e-03
-1.39260e+02 -1.05499e+00 -4.79101e-03
-1.39250e+02 -1.05495e+00 -4.78347e-03
-1.39240e+02 -1.05490e+00 -4.77592e-03
-1.39230e+02 -1.05485e+00 -4.76837e-03
-1.39220e+02 -1.05480e+00 -4.76082e-03
-1.39210e+02 -1.05475e+00 -4.75327e-03
-1.39200e+02 -1.05471e+00 -4.74571e-03
-1.39190e+02 -1.05466e+00 -4.73816e-03
-1.39180e+02 -1.05461e+00 -4.73060e-03
-1.39170e+02 -1.05457e+00 -4.72304e-03
-1.39160e+02 -1.05452e+00 -4.71548e-03
-1.39150e+02 -1.05447e+00 -4.70791e-03
-1.39140e+02 -1.05442e+00 -4.70035e-03
-1.39130e+02 -1.05438e+00 -4.69279e-03
-1.39120e+02 -1.05433e+00 -4.68522e-03
-1.39110e+02 -1.05428e+00 -4.67765e-03
-1.39100e+02 -1.05424e+00 -4.67008e-03
-1.39090e+02 -1.05419e+00 -4.66251e-03
-1.39080e+02 -1.05414e+00 -4.65493e-03
-1.39070e+02 -1.05410e+00 -4.64736e-03
-1.39060e+02 -1.05405e+00 -4.63978e-03
-1.39050e+02 -1.05400e+00 -4.63220e-03
-1.39040e+02 -1.05396e+00 -4.62462e-03
-1.39030e+02 -1.05391e+00 -4.61704e-03
-1.39020e+02 -1.05387e+00 -4.60946e-03
-1.39010e+02 -1.05382e+00 -4.60187e-03
-1.39000e+02 -1.05377e+00 -4.59429e-03
-1.38990e+02 -1.05373e+00 -4.58670e-03
-1.38980e+02 -1.05368e+00 -4.57911e-03
-1.38970e+02 -1.05364e+00 -4.57152e-03
-1.38960e+02 -1.05359e+00 -4.56392e-03
-1.38950e+02 -1.05354e+00 -4.55633e-03
-1.38940e+02 -1.05350e+00 -4.54873e-03
-1.38930e+02 -1.05345e+00 -4.54114e-03
-1.38920e+02 -1.05341e+00 -4.53354e-03
-1.38910e+02 -1.05336e+00 -4.52594e-03
-1.38900e+02 -1.05332e+00 -4.51833e-03
-1.38890e+02 -1.05327e+00 -4.51073e-03
-1.38880e+02 -1.05323e+00 -4.50313e-03
-1.38870e+02 -1.05318e+00 -4.49552e-03
-1.38860e+02 -1.05314e+00 -4.48791e-03
-1.38850e+02 -1.05309e+00 -4.48030e-03
-1.38840e+02 -1.05305e+00 -4.47269e-03
-1.38830e+02 -1.05300e+00 -4.46507e-03
-1.38820e+02 -1.05296e+00 -4.45746e-03
-1.38810e+02 -1.05291e+00 -4.44984e-03
-1.38800e+02 -1.05287e+00 -4.44222e-03
-1.38790e+02 -1.05283e+00 -4.43460e-03
-1.38780e+02 -1.05278e+00 -4.42698e-03
-1.38770e+02 -1.05274e+00 -4.41936e-03
-1.38760e+02 -1.05269e+00 -4.41173e-03
-1.38750e+02 -1.05265e+00 -4.40411e-03
-1.38740e+02 -1.05260e+00 -4.39648e-03
-1.38730e+02 -1.05256e+00 -4.38885e-03
-1.38720e+02 -1.05252e+00 -4.38122e-03
-1.38710e+02 -1.05247e+00 -4.37359e-03
-1.38700e+02 -1.05243e+00 -4.36595e-03
-1.38690e+02 -1.05239e+00 -4.35832e-03
-1.38680e+02 -1.05234e+00 -4.35068e-03
-1.38670e+02 -1.05230e+00 -4.34304e-03
-1.38660e+02 -1.05226e+00 -4.33540e-03
-1.38650e+02 -1.05221e+00 -4.32776e-03
-1.38640e+02 -1.05217e+00 -4.32011e-03
-1.38630e+02 -1.05213e+00 -4.31247e-03
-1.38620e+02 -1.05208e+00 -4.30482e-03
-1.38610e+02 -1.05204e+00 -4.29717e-03
-1.38600e+02 -1.05200e+00 -4.28952e-03
-1.38590e+02 -1.05195e+00 -4.28187e-03
-1.38580e+02 -1.05191e+00 -4.27422e-03
-1.38570e+02 -1.05187e+00 -4.26656e-03
-1.38560e+02 -1.05183e+00 -4.25890e-03
-1.38550e+02 -1.05178e+00 -4.25125e-03
-1.38540e+02 -1.05174e+00 -4.24359e-03
-1.38530e+02 -1.05170e+00 -4.23592e-03
-1.38520e+02 -1.05166e+00 -4.22826e-03
-1.38510e+02 -1.05161e+00 -4.22060e-03
-1.38500e+02 -1.05157e+00 -4.21293e-03
-1.38490e+02 -1.05153e+00 -4.20526e-03
-1.38480e+02 -1.05149e+00 -4.19759e-03
-1.38470e+02 -1.05145e+00 -4.18992e-03
-1.38460e+02 -1.05140e+00 -4.18225e-03
-1.38450e+02 -1.05136e+00 -4.17458e-03
-1.38440e+02 -1.05132e+00 -4.16690e-03
-1.38430e+02 -1.05128e+00 -4.15922e-03
-1.38420e+02 -1.05124e+00 -4.15154e-03
-1.38410e+02 -1.05120e+00 -4.14386e-03
-1.38400e+02 -1.05115e+00 -4.13618e-03
-1.38390e+02 -1.05111e+00 -4.12850e-03
-1.38380e+02 -1.05107e+00 -4.12081e-03
-1.38370e+02 -1.05103e+00 -4.11312e-03
-1.38360e+02 -1.05099e+00 -4.10544e-03
-1.38350e+02 -1.05095e+00 -4.09775e-03
-1.38340e+02 -1.05091e+00 -4.09005e-03
-1.38330e+02 -1.05087e+00 -4.08236e-03
-1.38320e+02 -1.05083e+00 -4.07467e-03
-1.38310e+02 -1.05078e+00 -4.06697e-03
-1.38300e+02 -1.05074e+00 -4.05927e-03
-1.38290e+02 -1.05070e+00 -4.05157e-03
-1.38280e+02 -1.05066e+00 -4.04387e-03
-1.38270e+02 -1.05062e+00 -4.03617e-03
-1.38260e+02 -1.05058e+00 -4.02846e-03
-1.38250e+02 -1.05054e+00 -4.02076e-03
-1.38240e+02 -1.05050e+00 -4.01305e-03
-1.38230e+02 -1.05046e+00 -4.00534e-03
-1.38220e+02 -1.05042e+00 -3.99763e-03
-1.38210e+02 -1.05038e+00 -3.98992e-03
-1.38200e+02 -1.05034e+00 -3.98220e-03
-1.38190e+02 -1.05030e+00 -3.97449e-03
-1.38180e+02 -1.05026e+00 -3.96677e-03
-1.38170e+02 -1.05022e+00 -3.95905e-03
-1.38160e+02 -1.05018e+00 -3.95133e-03
-1.38150e+02 -1.05014e+00 -3.94361e-03
-1.38140e+02 -1.05010e+00 -3.93588e-03
-1.38130e+02 -1.05007e+00 -3.92816e-03
-1.38120e+02 -1.05003e+00 -3.92043e-03
-1.38110e+02 -1.04999e+00 -3.91270e-03
-1.38100e+02 -1.04995e+00 -3.90497e-03
-1.38090e+02 -1.04991e+00 -3.89724e-03
-1.38080e+02 -1.04987e+00 -3.88951e-03
-1.38070e+02 -1.04983e+00 -3.88177e-03
-1.38060e+02 -1.04979e+00 -3.87404e-03
-1.38050e+02 -1.04975e+00 -3.86630e-03
-1.38040e+02 -1.04971e+00 -3.85856e-03
-1.38030e+02 -1.04968e+00 -3.85082e-03
-1.38020e+02 -1.04964e+00 -3.84307e-03
-1.38010e+02 -1.04960e+00 -3.83533e-03
-1.38000e+02 -1.04956e+00 -3.82758e-03
-1.37990e+02 -1.04952e+00 -3.81984e-03
-1.37980e+02 -1.04948e+00 -3.81209e-03
-1.37970e+02 -1.04945e+00 -3.80433e-03
-1.37960e+02 -1.04941e+00 -3.79658e-03
-1.37950e+02 -1.04937e+00 -3.78883e-03
-1.37940e+02 -1.04933e+00 -3.78107e-03
-1.37930e+02 -1.04929e+00 -3.77332e-03
-1.37920e+02 -1.04926e+00 -3.76556e-03
-1.37910e+02 -1.04922e+00 -3.75780e-03
-1.37900e+02 -1.04918e+00 -3.75003e-03
-1.37890e+02 -1.04914e+00 -3.74227e-03
-1.37880e+02 -1.04911e+00 -3.73451e-03
-1.37870e+02 -1.04907e+00 -3.72674e-03
-1.37860e+02 -1.04903e+00 -3.71897e-03
-1.37850e+02 -1.04900e+00 -3.71120e-03
-1.37840e+02 -1.04896e+00 -3.70343e-03
-1.37830e+02 -1.04892e+00 -3.69566e-03
-1.37820e+02 -1.04888e+00 -3.68788e-03
-1.37810e+02 -1.04885e+00 -3.68010e-03
-1.37800e+02 -1.04881e+00 -3.67233e-03
-1.37790e+02 -1.04877e+00 -3.66455e-03
-1.37780e+02 -1.04874e+00 -3.65677e-03
-1.37770e+02 -1.04870e+00 -3.64898e-03
-1.37760e+02 -1.04866e+00 -3.64120e-03
-1.37750e+02 -1.04863e+00 -3.63341e-03
-1.37740e+02 -1.04859e+00 -3.62562e-03
-1.37730e+02 -1.04856e+00 -3.61784e-03
-1.37720e+02 -1.04852e+00 -3.61004e-03
-1.37710e+02 -1.04848e+00 -3.60225e-03
-1.37700e+02 -1.04845e+00 -3.59446e-03
-1.37690e+02 -1.04841e+00 -3.58666e-03
-1.37680e+02 -1.04838e+00 -3.57887e-03
-1.37670e+02 -1.04834e+00 -3.57107e-03
-1.37660e+02 -1.04830e+00 -3.56327e-03
-1.37650e+02 -1.04827e+00 -3.55546e-03
-1.37640e+02 -1.04823e+00 -3.54766e-03
-1.37630e+02 -1.04820e+00 -3.53986e-03
-1.37620e+02 -1.04816e+00 -3.53205e-03
-1.37610e+02 -1.04813e+00 -3.52424e-03
-1.37600e+02 -1.04809e+00 -3.51643e-03
-1.37590e+02 -1.04806e+00 -3.50862e-03
-1.37580e+02 -1.04802e+00 -3.50081e-03
-1.37570e+02 -1.04799e+00 -3.49299e-03
-1.37560e+02 -1.04795e+00 -3.48517e-03
-1.37550e+02 -1.04792e+00 -3.47736e-03
-1.37540e+02 -1.04788e+00 -3.46954e-03
-1.37530e+02 -1.04785e+00 -3.46172e-03
-1.37520e+02 -1.04781e+00 -3.45389e-03
-1.37510e+02 -1.04778e+00 -3.44607e-03
-1.37500e+02 -1.04774e+00 -3.43824e-03
-1.37490e+02 -1.04771e+00 -3.43042e-03
-1.37480e+02 -1.04768e+00 -3.42259e-03
-1.37470e+02 -1.04764e+00 -3.41476e-03
-1.37460e+02 -1.04761e+00 -3.40692e-03
-1.37450e+02 -1.04757e+00 -3.39909e-03
-1.37440e+02 -1.04754e+00 -3.39125e-03
-1.37430e+02 -1.04751e+00 -3.38342e-03
-1.37420e+02 -1.04747e+00 -3.37558e-03
-1.37410e+02 -1.04744e+00 -3.36774e-03
-1.37400e+02 -1.04740e+00 -3.35990e-03
-1.37390e+02 -1.04737e+00 -3.35205e-03
-1.37380e+02 -1.04734e+00 -3.34421e-03
-1.37370e+02 -1.04730e+00 -3.33636e-03
-1.37360e+02 -1.04727e+00 -3.32851e-03
-1.37350e+02 -1.04724e+00 -3.32066e-03
-1.37340e+02 -1.04720e+00 -3.31281e-03
-1.37330e+02 -1.04717e+00 -3.30496e-03
-1.37320e+02 -1.04714e+00 -3.29710e-03
-1.37310e+02 -1.04711e+00 -3.28925e-03
-1.37300e+02 -1.04707e+00 -3.28139e-03
-1.37290e+02 -1.04704e+00 -3.27353e-03
-1.37280e+02 -1.04701e+00 -3.26567e-03
-1.37270e+02 -1.04697e+00 -3.25781e-03
-1.37260e+02 -1.04694e+00 -3.24994e-03
-1.37250e+02 -1.04691e+00 -3.24208e-03
-1.37240e+02 -1.04688e+00 -3.23421e-03
-1.37230e+02 -1.04684e+00 -3.22634e-03
-1.37220e+02 -1.04681e+00 -3.21847e-03
-1.37210e+02 -1.04678e+00 -3.21060e-03
-1.37200e+02 -1.04675e+00 -3.20272e-03
-1.37190e+02 -1.04672e+00 -3.19485e-03
-1.37180e+02 -1.04668e+00 -3.18697e-03
-1.37170e+02 -1.04665e+00 -3.17909e-03
-1.37160e+02 -1.04662e+00 -3.17121e-03
-1.37150e+02 -1.04659e+00 -3.16333e-03
-1.37140e+02 -1.04656e+00 -3.15545e-03
-1.37130e+02 -1.04653e+00 -3.14756e-03
-1.37120e+02 -1.04649e+00 -3.13968e-03
-1.37110e+02 -1.04646e+00 -3.13179e-03
-1.37100e+02 -1.04643e+00 -3.12390e-03
-1.37090e+02 -1.04640e+00 -3.11601e-03
-1.37080e+02 -1.04637e+00 -3.10811e-03
-1.37070e+02 -1.04634e+00 -3.10022e-03
-1.37060e+02 -1.04631e+00 -3.09232e-03
-1.37050e+02 -1.04628e+00 -3.08442e-03
-1.37040e+02 -1.04625e+00 -3.07653e-03
-1.37030e+02 -1.04622e+00 -3.06862e-03
-1.37020e+02 -1.04618e+00 -3.06072e-03
-1.37010e+02 -1.04615e+00 -3.05282e-03
-1.37000e+02 -1.04612e+00 -3.04491e-03
-1.36990e+02 -1.04609e+00 -3.03700e-03
-1.36980e+02 -1.04606e+00 -3.02910e-03
-1.36970e+02 -1.04603e+00 -3.02118e-03
-1.36960e+02 -1.04600e+00 -3.01327e-03
-1.36950e+02 -1.04597e+00 -3.00536e-03
-1.36940e+02 -1.04594e+00 -2.99744e-03
-1.36930e+02 -1.04591e+00 -2.98953e-03
-1.36920e+02 -1.04588e+00 -2.98161e-03
-1.36910e+02 -1.04585e+00 -2.97369e-03
-1.36900e+02 -1.04582e+00 -2.96577e-03
-1.36890e+02 -1.04579e+00 -2.95784e-03
-1.36880e+02 -1.04576e+00 -2.94992e-03
-1.36870e+02 -1.04573e+00 -2.94199e-03
-1.36860e+02 -1.04570e+00 -2.93406e-03
-1.36850e+02 -1.04568e+00 -2.92613e-03
-1.36840e+02 -1.04565e+00 -2.91820e-03
-1.36830e+02 -1.04562e+00 -2.91027e-03
-1.36820e+02 -1.04559e+00 -2.90234e-03
-1.36810e+02 -1.04556e+00 -2.89440e-03
-1.36800e+02 -1.04553e+00 -2.88646e-03
-1.36790e+02 -1.04550e+00 -2.87852e-03
-1.36780e+02 -1.04547e+00 -2.87058e-03
-1.36770e+02 -1.04544e+00 -2.86264e-03
-1.36760e+02 -1.04542e+00 -2.85469e-03
-1.36750e+02 -1.04539e+00 -2.84675e-03
-1.36740e+02 -1.04536e+00 -2.83880e-03
-1.36730e+02 -1.04533e+00 -2.83085e-03
-1.36720e+02 -1.04530e+00 -2.82290e-03
-1.36710e+02 -1.04527e+00 -2.81495e-03
-1.36700e+02 -1.04525e+00 -2.80700e-03
-1.36690e+02 -1.04522e+00 -2.79904e-03
-1.36680e+02 -1.04519e+00 -2.79108e-03
-1.36670e+02 -1.04516e+00 -2.78313e-03
-1.36660e+02 -1.04513e+00 -2.77517e-03
-1.36650e+02 -1.04511e+00 -2.76720e-03
-1.36640e+02 -1.04508e+00 -2.75924e-03
-1.36630e+02 -1.04505e+00 -2.75128e-03
-1.36620e+02 -1.04502e+00 -2.74331e-03
-1.36610e+02 -1.04500e+00 -2.73534e-03
-1.36600e+02 -1.04497e+00 -2.72737e-03
-1.36590e+02 -1.04494e+00 -2.71940e-03
-1.36580e+02 -1.04491e+00 -2.71143e-03
-1.36570e+02 -1.04489e+00 -2.70345e-03
-1.36560e+02 -1.04486e+00 -2.69548e-03
-1.36550e+02 -1.04483e+00 -2.68750e-03
-1.36540e+02 -1.04481e+00 -2.67952e-03
-1.36530e+02 -1.04478e+00 -2.67154e-03
-1.36520e+02 -1.04475e+00 -2.66356e-03
-1.36510e+02 -1.04473e+00 -2.65557e-03
-1.36500e+02 -1.04470e+00 -2.64759e-03
-1.36490e+02 -1.04467e+00 -2.63960e-03
-1.36480e+02 -1.04465e+00 -2.63161e-03
-1.36470e+02 -1.04462e+00 -2.62362e-03
-1.36460e+02 -1.04459e+00 -2.61563e-03
-1.36450e+02 -1.04457e+00 -2.60764e-03
-1.36440e+02 -1.04454e+00 -2.59964e-03
-1.36430e+02 -1.04452e+00 -2.59164e-03
-1.36420e+02 -1.04449e+00 -2.58365e-03
-1.36410e+02 -1.04446e+00 -2.57565e-03
-1.36400e+02 -1.04444e+00 -2.56764e-03
-1.36390e+02 -1.04441e+00 -2.55964e-03
-1.36380e+02 -1.04439e+00 -2.55164e-03
-1.36370e+02 -1.04436e+00 -2.54363e-03
-1.36360e+02 -1.04434e+00 -2.53562e-03
-1.36350e+02 -1.04431e+00 -2.52761e-03
-1.36340e+02 -1.04429e+00 -2.51960e-03
-1.36330e+02 -1.04426e+00 -2.51159e-03
-1.36320e+02 -1.04424e+00 -2.50358e-03
-1.36310e+02 -1.04421e+00 -2.49556e-03
-1.36300e+02 -1.04419e+00 -2.48754e-03
-1.36290e+02 -1.04416e+00 -2.47952e-03
-1.36280e+02 -1.04414e+00 -2.47150e-03
-1.36270e+02 -1.04411e+00 -2.46348e-03
-1.36260e+02 -1.04409e+00 -2.45546e-03
-1.36250e+02 -1.04406e+00 -2.44743e-03
-1.36240e+02 -1.04404e+00 -2.43940e-03
-1.36230e+02 -1.04401e+00 -2.43137e-03
-1.36220e+02 -1.04399e+00 -2.42334e-03
-1.36210e+02 -1.04397e+00 -2.41531e-03
-1.36200e+02 -1.04394e+00 -2.40728e-03
-1.36190e+02 -1.04392e+00 -2.39924e-03
-1.36180e+02 -1.04389e+00 -2.39121e-03
-1.36170e+02 -1.04387e+00 -2.38317e-03
-1.36160e+02 -1.04385e+00 -2.37513e-03
-1.36150e+02 -1.04382e+00 -2.36709e-03
-1.36140e+02 -1.04380e+00 -2.35904e-03
-1.36130e+02 -1.04378e+00 -2.35100e-03
-1.36120e+02 -1.04375e+00 -2.34295e-03
-1.36110e+02 -1.04373e+00 -2.33491e-03
-1.36100e+02 -1.04371e+00 -2.32686e-03
-1.36090e+02 -1.04368e+00 -2.31880e-03
-1.36080e+02 -1.04366e+00 -2.31075e-03
-1.36070e+02 -1.04364e+00 -2.30270e-03
-1.36060e+02 -1.04361e+00 -2.29464e-03
-1.36050e+02 -1.04359e+00 -2.28658e-03
-1.36040e+02 -1.04357e+00 -2.27853e-03
-1.36030e+02 -1.04354e+00 -2.27047e-03
-1.36020e+02 -1.04352e+00 -2.26240e-03
-1.36010e+02 -1.04350e+00 -2.25434e-03
-1.36000e+02 -1.04348e+00 -2.24627e-03
-1.35990e+02 -1.04345e+00 -2.23821e-03
-1.35980e+02 -1.04343e+00 -2.23014e-03
-1.35970e+02 -1.04341e+00 -2.22207e-03
-1.35960e+02 -1.04339e+00 -2.21400e-03
-1.35950e+02 -1.04337e+00 -2.20592e-03
-1.35940e+02 -1.04334e+00 -2.19785e-03
-1.35930e+02 -1.04332e+00 -2.18977e-03
-1.35920e+02 -1.04330e+00 -2.18169e-03
-1.35910e+02 -1.04328e+00 -2.17361e-03
-1.35900e+02 -1.04326e+00 -2.16553e-03
-1.35890e+02 -1.04323e+00 -2.15745e-03
-1.35880e+02 -1.04321e+00 -2.14936e-03
-1.35870e+02 -1.04319e+00 -2.14128e-03
-1.35860e+02 -1.04317e+00 -2.13319e-03
-1.35850e+02 -1.04315e+00 -2.12510e-03
-1.35840e+02 -1.04313e+00 -2.11701e-03
-1.35830e+02 -1.04311e+00 -2.10892e-03
-1.35820e+02 -1.04309e+00 -2.10082e-03
-1.35810e+02 -1.04306e+00 -2.09273e-03
-1.35800e+02 -1.04304e+00 -2.08463e-03
-1.35790e+02 -1.04302e+00 -2.07653e-03
-1.35780e+02 -1.04300e+00 -2.06843e-03
-1.35770e+02 -1.04298e+00 -2.06033e-03
-1.35760e+02 -1.04296e+00 -2.05222e-03
-1.35750e+02 -1.04294e+00 -2.04412e-03
-1.35740e+02 -1.04292e+00 -2.03601e-03
-1.35730e+02 -1.04290e+00 -2.02790e-03
-1.35720e+02 -1.04288e+00 -2.01979e-03
-1.35710e+02 -1.04286e+00 -2.01168e-03
-1.35700e+02 -1.04284e+00 -2.00357e-03
-1.35690e+02 -1.04282e+00 -1.99545e-03
-1.35680e+02 -1.04280e+00 -1.98734e-03
-1.35670e+02 -1.04278e+00 -1.97922e-03
-1.35660e+02 -1.04276e+00 -1.97110e-03
-1.35650e+02 -1.04274e+00 -1.96298e-03
-1.35640e+02 -1.04272e+00 -1.95486e-03
-1.35630e+02 -1.04270e+00 -1.94673e-03
-1.35620e+02 -1.04268e+00 -1.93860e-03
-1.35610e+02 -1.04266e+00 -1.93048e-03
-1.35600e+02 -1.04264e+00 -1.92235e-03
-1.35590e+02 -1.04262e+00 -1.91422e-03
-1.35580e+02 -1.04260e+00 -1.90608e-03
-1.35570e+02 -1.04259e+00 -1.89795e-03
-1.35560e+02 -1.04257e+00 -1.88981e-03
-1.35550e+02 -1.04255e+00 -1.88168e-03
-1.35540e+02 -1.04253e+00 -1.87354e-03
-1.35530e+02 -1.04251e+00 -1.86540e-03
-1.35520e+02 -1.04249e+00 -1.85726e-03
-1.35510e+02 -1.04247e+00 -1.84911e-03
-1.35500e+02 -1.04245e+00 -1.84097e-03
-1.35490e+02 -1.04244e+00 -1.83282e-03
-1.35480e+02 -1.04242e+00 -1.82467e-03
-1.35470e+02 -1.04240e+00 -1.81652e-03
-1.35460e+02 -1.04238e+00 -1.80837e-03
-1.35450e+02 -1.04236e+00 -1.80022e-03
-1.35440e+02 -1.04235e+00 -1.79206e-03
-1.35430e+02 -1.04233e+00 -1.78391e-03
-1.35420e+02 -1.04231e+00 -1.77575e-03
-1.35410e+02 -1.04229e+00 -1.76759e-03
-1.35400e+02 -1.04227e+00 -1.75943e-03
-1.35390e+02 -1.04226e+00 -1.75126e-03
-1.35380e+02 -1.04224e+00 -1.74310e-03
-1.35370e+02 -1.04222e+00 -1.73493e-03
-1.35360e+02 -1.04220e+00 -1.72677e-03
-1.35350e+02 -1.04219e+00 -1.71860e-03
-1.35340e+02 -1.04217e+00 -1.71043e-03
-1.35330e+02 -1.04215e+00 -1.70225e-03
-1.35320e+02 -1.04214e+00 -1.69408e-03
-1.35310e+02 -1.04212e+00 -1.68590e-03
-1.35300e+02 -1.04210e+00 -1.67773e-03
-1.35290e+02 -1.04209e+00 -1.66955e-03
-1.35280e+02 -1.04207e+00 -1.66137e-03
-1.35270e+02 -1.04205e+00 -1.65319e-03
-1.35260e+02 -1.04204e+00 -1.64500e-03
-1.35250e+02 -1.04202e+00 -1.63682e-03
-1.35240e+02 -1.04200e+00 -1.62863e-03
-1.35230e+02 -1.04199e+00 -1.62044e-03
-1.35220e+02 -1.04197e+00 -1.61225e-03
-1.35210e+02 -1.04195e+00 -1.60406e-03
-1.35200e+02 -1.04194e+00 -1.59587e-03
-1.35190e+02 -1.04192e+00 -1.58767e-03
-1.35180e+02 -1.04191e+00 -1.57948e-03
-1.35170e+02 -1.04189e+00 -1.57128e-03
-1.35160e+02 -1.04188e+00 -1.56308e-03
-1.35150e+02 -1.04186e+00 -1.55488e-03
-1.35140e+02 -1.04184e+00 -1.54667e-03
-1.35130e+02 -1.04183e+00 -1.53847e-03
-1.35120e+02 -1.04181e+00 -1.53026e-03
-1.35110e+02 -1.04180e+00 -1.52206e-03
-1.35100e+02 -1.04178e+00 -1.51385e-03
-1.35090e+02 -1.04177e+00 -1.50564e-03
-1.35080e+02 -1.04175e+00 -1.49742e-03
-1.35070e+02 -1.04174e+00 -1.48921e-03
-1.35060e+02 -1.04172e+00 -1.48099e-03
-1.35050e+02 -1.04171e+00 -1.47278e-03
-1.35040e+02 -1.04169e+00 -1.46456e-03
-1.35030e+02 -1.04168e+00 -1.45634e-03
-1.35020e+02 -1.04166e+00 -1.44812e-03
-1.35010e+02 -1.04165e+00 -1.43989e-03
-1.35000e+02 -1.04164e+00 -1.43167e-03
-1.34990e+02 -1.04162e+00 -1.42344e-03
-1.34980e+02 -1.04161e+00 -1.41521e-03
-1.34970e+02 -1.04159e+00 -1.40698e-03
-1.34960e+02 -1.04158e+00 -1.39875e-03
-1.34950e+02 -1.04157e+00 -1.39052e-03
-1.34940e+02 -1.04155e+00 -1.38228e-03
-1.34930e+02 -1.04154e+00 -1.37405e-03
-1.34920e+02 -1.04152e+00 -1.36581e-03
-1.34910e+02 -1.04151e+00 -1.35757e-03
-1.34900e+02 -1.04150e+00 -1.34933e-03
-1.34890e+02 -1.04148e+00 -1.34109e-03
-1.34880e+02 -1.04147e+00 -1.33284e-03
-1.34870e+02 -1.04146e+00 -1.32460e-03
-1.34860e+02 -1.04144e+00 -1.31635e-03
-1.34850e+02 -1.04143e+00 -1.30810e-03
-1.34840e+02 -1.04142e+00 -1.29985e-03
-1.34830e+02 -1.04140e+00 -1.29160e-03
-1.34820e+02 -1.04139e+00 -1.28334e-03
-1.34810e+02 -1.04138e+00 -1.27509e-03
-1.34800e+02 -1.04137e+00 -1.26683e-03
-1.34790e+02 -1.04135e+00 -1.25857e-03
-1.34780e+02 -1.04134e+00 -1.25031e-03
-1.34770e+02 -1.04133e+00 -1.24205e-03
-1.34760e+02 -1.04132e+00 -1.23379e-03
-1.34750e+02 -1.04130e+00 -1.22552e-03
-1.34740e+02 -1.04129e+00 -1.21726e-03
-1.34730e+02 -1.04128e+00 -1.20899e-03
-1.34720e+02 -1.04127e+00 -1.20072e-03
-1.34710e+02 -1.04126e+00 -1.19245e-03
-1.34700e+02 -1.04124e+00 -1.18417e-03
-1.34690e+02 -1.04123e+00 -1.17590e-03
-1.34680e+02 -1.04122e+00 -1.16762e-03
-1.34670e+02 -1.04121e+00 -1.15934e-03
-1.34660e+02 -1.04120e+00 -1.15106e-03
-1.34650e+02 -1.04119e+00 -1.14278e-03
-1.34640e+02 -1.04117e+00 -1.13450e-03
-1.34630e+02 -1.04116e+00 -1.12622e-03
-1.34620e+02 -1.04115e+00 -1.11793e-03
-1.34610e+02 -1.04114e+00 -1.10964e-03
-1.34600e+02 -1.04113e+00 -1.10136e-03
-1.34590e+02 -1.04112e+00 -1.09306e-03
-1.34580e+02 -1.04111e+00 -1.08477e-03
-1.34570e+02 -1.04110e+00 -1.07648e-03
-1.34560e+02 -1.04109e+00 -1.06818e-03
-1.34550e+02 -1.04108e+00 -1.05989e-03
-1.34540e+02 -1.04106e+00 -1.05159e-03
-1.34530e+02 -1.04105e+00 -1.04329e-03
-1.34520e+02 -1.04104e+00 -1.03499e-03
-1.34510e+02 -1.04103e+00 -1.02668e-03
-1.34500e+02 -1.04102e+00 -1.01838e-03
-1.34490e+02 -1.04101e+00 -1.01007e-03
-1.34480e+02 -1.04100e+00 -1.00176e-03
-1.34470e+02 -1.04099e+00 -9.93453e-04
-1.34460e+02 -1.04098e+00 -9.85142e-04
-1.34450e+02 -1.04097e+00 -9.76829e-04
-1.34440e+02 -1.04096e+00 -9.68515e-04
-1.34430e+02 -1.04095e+00 -9.60198e-04
-1.34420e+02 -1.04094e+00 -9.51881e-04
-1.34410e+02 -1.04094e+00 -9.43561e-04
-1.34400e+02 -1.04093e+00 -9.35241e-04
-1.34390e+02 -1.04092e+00 -9.26918e-04
-1.34380e+02 -1.04091e+00 -9.18594e-04
-1.34370e+02 -1.04090e+00 -9.10268e-04
-1.34360e+02 -1.04089e+00 -9.01941e-04
-1.34350e+02 -1.04088e+00 -8.93612e-04
-1.34340e+02 -1.04087e+00 -8.85282e-04
-1.34330e+02 -1.04086e+00 -8.76950e-04
-1.34320e+02 -1.04085e+00 -8.68616e-04
-1.34310e+02 -1.04084e+00 -8.60281e-04
-1.34300e+02 -1.04084e+00 -8.51944e-04
-1.34290e+02 -1.04083e+00 -8.43605e-04
-1.34280e+02 -1.04082e+00 -8.35265e-04
-1.34270e+02 -1.04081e+00 -8.26924e-04
-1.34260e+02 -1.04080e+00 -8.18580e-04
-1.34250e+02 -1.04079e+00 -8.10236e-04
-1.34240e+02 -1.04079e+00 -8.01889e-04
-1.34230e+02 -1.04078e+00 -7.93541e-04
-1.34220e+02 -1.04077e+00 -7.85191e-04
-1.34210e+02 -1.04076e+00 -7.76840e-04
-1.34200e+02 -1.04076e+00 -7.68487e-04
-1.34190e+02 -1.04075e+00 -7.60133e-04
-1.34180e+02 -1.04074e+00 -7.51777e-04
-1.34170e+02 -1.04073e+00 -7.43419e-04
-1.34160e+02 -1.04073e+00 -7.35060e-04
-1.34150e+02 -1.04072e+00 -7.26699e-04
-1.34140e+02 -1.04071e+00 -7.18337e-04
-1.34130e+02 -1.04070e+00 -7.09973e-04
-1.34120e+02 -1.04070e+00 -7.01607e-04
-1.34110e+02 -1.04069e+00 -6.93240e-04
-1.34100e+02 -1.04068e+00 -6.84871e-04
-1.34090e+02 -1.04068e+00 -6.76501e-04
-1.34080e+02 -1.04067e+00 -6.68129e-04
-1.34070e+02 -1.04066e+00 -6.59755e-04
-1.34060e+02 -1.04066e+00 -6.51380e-04
-1.34050e+02 -1.04065e+00 -6.43003e-04
-1.34040e+02 -1.04064e+00 -6.34625e-04
-1.34030e+02 -1.04064e+00 -6.26245e-04
-1.34020e+02 -1.04063e+00 -6.17863e-04
-1.34010e+02 -1.04062e+00 -6.09480e-04
-1.34000e+02 -1.04062e+00 -6.01095e-04
-1.33990e+02 -1.04061e+00 -5.92709e-04
-1.33980e+02 -1.04061e+00 -5.84321e-04
-1.33970e+02 -1.04060e+00 -5.75932e-04
-1.33960e+02 -1.04059e+00 -5.67540e-04
-1.33950e+02 -1.04059e+00 -5.59148e-04
-1.33940e+02 -1.04058e+00 -5.50753e-04
-1.33930e+02 -1.04058e+00 -5.42357e-04
-1.33920e+02 -1.04057e+00 -5.33960e-04
-1.33910e+02 -1.04057e+00 -5.25561e-04
-1.33900e+02 -1.04056e+00 -5.17160e-04
-1.33890e+02 -1.04056e+00 -5.08758e-04
-1.33880e+02 -1.04055e+00 -5.00354e-04
-1.33870e+02 -1.04055e+00 -4.91948e-04
-1.33860e+02 -1.04054e+00 -4.83541e-04
-1.33850e+02 -1.04054e+00 -4.75132e-04
-1.33840e+02 -1.04053e+00 -4.66722e-04
-1.33830e+02 -1.04053e+00 -4.58310e-04
-1.33820e+02 -1.04052e+00 -4.49897e-04
-1.33810e+02 -1.04052e+00 -4.41482e-04
-1.33800e+02 -1.04051e+00 -4.33065e-04
-1.33790e+02 -1.04051e+00 -4.24647e-04
-1.33780e+02 -1.04051e+00 -4.16227e-04
-1.33770e+02 -1.04050e+00 -4.07805e-04
-1.33760e+02 -1.04050e+00 -3.99382e-04
-1.33750e+02 -1.04049e+00 -3.90957e-04
-1.33740e+02 -1.04049e+00 -3.82531e-04
-1.33730e+02 -1.04049e+00 -3.74103e-04
-1.33720e+02 -1.04048e+00 -3.65674e-04
-1.33710e+02 -1.04048e+00 -3.57243e-04
-1.33700e+02 -1.04048e+00 -3.48810e-04
-1.33690e+02 -1.04047e+00 -3.40376e-04
-1.33680e+02 -1.04047e+00 -3.31940e-04
-1.33670e+02 -1.04047e+00 -3.23502e-04
-1.33660e+02 -1.04046e+00 -3.15063e-04
-1.33650e+02 -1.04046e+00 -3.06623e-04
-1.33640e+02 -1.04046e+00 -2.98181e-04
-1.33630e+02 -1.04045e+00 -2.89737e-04
-1.33620e+02 -1.04045e+00 -2.81291e-04
-1.33610e+02 -1.04045e+00 -2.72844e-04
-1.33600e+02 -1.04045e+00 -2.64396e-04
-1.33590e+02 -1.04044e+00 -2.55945e-04
-1.33580e+02 -1.04044e+00 -2.47493e-04
-1.33570e+02 -1.04044e+00 -2.39040e-04
-1.33560e+02 -1.04044e+00 -2.30585e-04
-1.33550e+02 -1.04043e+00 -2.22128e-04
-1.33540e+02 -1.04043e+00 -2.13670e-04
-1.33530e+02 -1.04043e+00 -2.05210e-04
-1.33520e+02 -1.04043e+00 -1.96749e-04
-1.33510e+02 -1.04042e+00 -1.88286e-04
-1.33500e+02 -1.04042e+00 -1.79821e-04
-1.33490e+02 -1.04042e+00 -1.71355e-04
-1.33480e+02 -1.04042e+00 -1.62887e-04
-1.33470e+02 -1.04042e+00 -1.54418e-04
-1.33460e+02 -1.04042e+00 -1.45947e-04
-1.33450e+02 -1.04042e+00 -1.37474e-04
-1.33440e+02 -1.04041e+00 -1.29000e-04
-1.33430e+02 -1.04041e+00 -1.20524e-04
-1.33420e+02 -1.04041e+00 -1.12047e-04
-1.33410e+02 -1.04041e+00 -1.03568e-04
-1.33400e+02 -1.04041e+00 -9.50876e-05
-1.33390e+02 -1.04041e+00 -8.66054e-05
-1.33380e+02 -1.04041e+00 -7.81216e-05
-1.33370e+02 -1.04041e+00 -6.96363e-05
-1.33360e+02 -1.04041e+00 -6.11493e-05
-1.33350e+02 -1.04041e+00 -5.26608e-05
-1.33340e+02 -1.04041e+00 -4.41706e-05
-1.33330e+02 -1.04040e+00 -3.56789e-05
-1.33320e+02 -1.04040e+00 -2.71855e-05
-1.33310e+02 -1.04040e+00 -1.86906e-05
-1.33300e+02 -1.04040e+00 -1.01941e-05
-1.33290e+02 -1.04040e+00 -1.69594e-06
-1.33280e+02 -1.04040e+00 6.80378e-06
-1.33270e+02 -1.04040e+00 1.53051e-05
-1.33260e+02 -1.04040e+00 2.38080e-05
-1.33250e+02 -1.04040e+00 3.23126e-05
-1.33240e+02 -1.04040e+00 4.08187e-05
-1.33230e+02 -1.04041e+00 4.93264e-05
-1.33220e+02 -1.04041e+00 5.78357e-05
-1.33210e+02 -1.04041e+00 6.63466e-05
-1.33200e+02 -1.04041e+00 7.48591e-05
-1.33190e+02 -1.04041e+00 8.33779e-05
-1.33180e+02 -1.04041e+00 9.19077e-05
-1.33170e+02 -1.04041e+00 1.00449e-04
-1.33160e+02 -1.04041e+00 1.09000e-04
-1.33150e+02 -1.04041e+00 1.17563e-04
-1.33140e+02 -1.04041e+00 1.26137e-04
-1.33130e+02 -1.04041e+00 1.34722e-04
-1.33120e+02 -1.04042e+00 1.43318e-04
-1.33110e+02 -1.04042e+00 1.51925e-04
-1.33100e+02 -1.04042e+00 1.60543e-04
-1.33090e+02 -1.04042e+00 1.69172e-04
-1.33080e+02 -1.04042e+00 1.77812e-04
-1.33070e+02 -1.04042e+00 1.86463e-04
-1.33060e+02 -1.04043e+00 1.95126e-04
-1.33050e+02 -1.04043e+00 2.03799e-04
-1.33040e+02 -1.04043e+00 2.12483e-04
-1.33030e+02 -1.04043e+00 2.21178e-04
-1.33020e+02 -1.04043e+00 2.29884e-04
-1.33010e+02 -1.04044e+00 2.38601e-04
-1.33000e+02 -1.04044e+00 2.47330e-04
-1.32990e+02 -1.04044e+00 2.56069e-04
-1.32980e+02 -1.04044e+00 2.64819e-04
-1.32970e+02 -1.04045e+00 2.73580e-04
-1.32960e+02 -1.04045e+00 2.82353e-04
-1.32950e+02 -1.04045e+00 2.91136e-04
-1.32940e+02 -1.04046e+00 2.99931e-04
-1.32930e+02 -1.04046e+00 3.08736e-04
-1.32920e+02 -1.04046e+00 3.17552e-04
-1.32910e+02 -1.04047e+00 3.26380e-04
-1.32900e+02 -1.04047e+00 3.35218e-04
-1.32890e+02 -1.04047e+00 3.44068e-04
-1.32880e+02 -1.04048e+00 3.52928e-04
-1.32870e+02 -1.04048e+00 3.61800e-04
-1.32860e+02 -1.04048e+00 3.70682e-04
-1.32850e+02 -1.04049e+00 3.79576e-04
-1.32840e+02 -1.04049e+00 3.88481e-04
-1.32830e+02 -1.04049e+00 3.97396e-04
-1.32820e+02 -1.04050e+00 4.06323e-04
-1.32810e+02 -1.04050e+00 4.15261e-04
-1.32800e+02 -1.04051e+00 4.24209e-04
-1.32790e+02 -1.04051e+00 4.33169e-04
-1.32780e+02 -1.04052e+00 4.42140e-04
-1.32770e+02 -1.04052e+00 4.51121e-04
-1.32760e+02 -1.04052e+00 4.60114e-04
-1.32750e+02 -1.04053e+00 4.69118e-04
-1.32740e+02 -1.04053e+00 4.78133e-04
-1.32730e+02 -1.04054e+00 4.87159e-04
-1.32720e+02 -1.04054e+00 4.96196e-04
-1.32710e+02 -1.04055e+00 5.05243e-04
-1.32700e+02 -1.04055e+00 5.14302e-04
-1.32690e+02 -1.04056e+00 5.23372e-04
-1.32680e+02 -1.04056e+00 5.32453e-04
-1.32670e+02 -1.04057e+00 5.41545e-04
-1.32660e+02 -1.04057e+00 5.50648e-04
-1.32650e+02 -1.04058e+00 5.59762e-04
-1.32640e+02 -1.04059e+00 5.68887e-04
-1.32630e+02 -1.04059e+00 5.78023e-04
-1.32620e+02 -1.04060e+00 5.87171e-04
-1.32610e+02 -1.04060e+00 5.96329e-04
-1.32600e+02 -1.04061e+00 6.05498e-04
-1.32590e+02 -1.04062e+00 6.14678e-04
-1.32580e+02 -1.04062e+00 6.23869e-04
-1.32570e+02 -1.04063e+00 6.33071e-04
-1.32560e+02 -1.04063e+00 6.42285e-04
-1.32550e+02 -1.04064e+00 6.51509e-04
-1.32540e+02 -1.04065e+00 6.60744e-04
-1.32530e+02 -1.04065e+00 6.69990e-04
-1.32520e+02 -1.04066e+00 6.79248e-04
-1.32510e+02 -1.04067e+00 6.88516e-04
-1.32500e+02 -1.04067e+00 6.97796e-04
-1.32490e+02 -1.04068e+00 7.07086e-04
-1.32480e+02 -1.04069e+00 7.16387e-04
-1.32470e+02 -1.04070e+00 7.25700e-04
-1.32460e+02 -1.04070e+00 7.35023e-04
-1.32450e+02 -1.04071e+00 7.44358e-04
-1.32440e+02 -1.04072e+00 7.53703e-04
-1.32430e+02 -1.04073e+00 7.63060e-04
-1.32420e+02 -1.04073e+00 7.72427e-04
-1.32410e+02 -1.04074e+00 7.81806e-04
-1.32400e+02 -1.04075e+00 7.91195e-04
-1.32390e+02 -1.04076e+00 8.00596e-04
-1.32380e+02 -1.04076e+00 8.10008e-04
-1.32370e+02 -1.04077e+00 8.19430e-04
-1.32360e+02 -1.04078e+00 8.28864e-04
-1.32350e+02 -1.04079e+00 8.38309e-04
-1.32340e+02 -1.04080e+00 8.47765e-04
-1.32330e+02 -1.04081e+00 8.57231e-04
-1.32320e+02 -1.04082e+00 8.66709e-04
-1.32310e+02 -1.04082e+00 8.76198e-04
-1.32300e+02 -1.04083e+00 8.85698e-04
-1.32290e+02 -1.04084e+00 8.95209e-04
-1.32280e+02 -1.04085e+00 9.04730e-04
-1.32270e+02 -1.04086e+00 9.14263e-04
-1.32260e+02 -1.04087e+00 9.23807e-04
-1.32250e+02 -1.04088e+00 9.33362e-04
-1.32240e+02 -1.04089e+00 9.42928e-04
-1.32230e+02 -1.04090e+00 9.52505e-04
-1.32220e+02 -1.04091e+00 9.62093e-04
-1.32210e+02 -1.04092e+00 9.71692e-04
-1.32200e+02 -1.04093e+00 9.81302e-04
-1.32190e+02 -1.04094e+00 9.90923e-04
-1.32180e+02 -1.04095e+00 1.00056e-03
-1.32170e+02 -1.04096e+00 1.01020e-03
-1.32160e+02 -1.04097e+00 1.01985e-03
-1.32150e+02 -1.04098e+00 1.02952e-03
-1.32140e+02 -1.04099e+00 1.03919e-03
-1.32130e+02 -1.04100e+00 1.04888e-03
-1.32120e+02 -1.04101e+00 1.05858e-03
-1.32110e+02 -1.04102e+00 1.06829e-03
-1.32100e+02 -1.04103e+00 1.07801e-03
-1.32090e+02 -1.04104e+00 1.08774e-03
-1.32080e+02 -1.04105e+00 1.09748e-03
-1.32070e+02 -1.04106e+00 1.10724e-03
-1.32060e+02 -1.04107e+00 1.11700e-03
-1.32050e+02 -1.04108e+00 1.12678e-03
-1.32040e+02 -1.04110e+00 1.13656e-03
-1.32030e+02 -1.04111e+00 1.14636e-03
-1.32020e+02 -1.04112e+00 1.15617e-03
-1.32010e+02 -1.04113e+00 1.16599e-03
-1.32000e+02 -1.04114e+00 1.17582e-03
-1.31990e+02 -1.04115e+00 1.18566e-03
-1.31980e+02 -1.04117e+00 1.19551e-03
-1.31970e+02 -1.04118e+00 1.20538e-03
-1.31960e+02 -1.04119e+00 1.21525e-03
-1.31950e+02 -1.04120e+00 1.22514e-03
-1.31940e+02 -1.04121e+00 1.23503e-03
-1.31930e+02 -1.04123e+00 1.24494e-03
-1.31920e+02 -1.04124e+00 1.25486e-03
-1.31910e+02 -1.04125e+00 1.26479e-03
-1.31900e+02 -1.04126e+00 1.27473e-03
-1.31890e+02 -1.04128e+00 1.28468e-03
-1.31880e+02 -1.04129e+00 1.29464e-03
-1.31870e+02 -1.04130e+00 1.30462e-03
-1.31860e+02 -1.04132e+00 1.31460e-03
-1.31850e+02 -1.04133e+00 1.32460e-03
-1.31840e+02 -1.04134e+00 1.33460e-03
-1.31830e+02 -1.04136e+00 1.34462e-03
-1.31820e+02 -1.04137e+00 1.35465e-03
-1.31810e+02 -1.04138e+00 1.36469e-03
-1.31800e+02 -1.04140e+00 1.37474e-03
-1.31790e+02 -1.04141e+00 1.38480e-03
-1.31780e+02 -1.04142e+00 1.39488e-03
-1.31770e+02 -1.04144e+00 1.40496e-03
-1.31760e+02 -1.04145e+00 1.41506e-03
-1.31750e+02 -1.04147e+00 1.42516e-03
-1.31740e+02 -1.04148e+00 1.43528e-03
-1.31730e+02 -1.04150e+00 1.44541e-03
-1.31720e+02 -1.04151e+00 1.45555e-03
-1.31710e+02 -1.04152e+00 1.46570e-03
-1.31700e+02 -1.04154e+00 1.47586e-03
-1.31690e+02 -1.04155e+00 1.48603e-03
-1.31680e+02 -1.04157e+00 1.49621e-03
-1.31670e+02 -1.04158e+00 1.50641e-03
-1.31660e+02 -1.04160e+00 1.51661e-03
-1.31650e+02 -1.04161e+00 1.52683e-03
-1.31640e+02 -1.04163e+00 1.53706e-03
-1.31630e+02 -1.04165e+00 1.54730e-03
-1.31620e+02 -1.04166e+00 1.55754e-03
-1.31610e+02 -1.04168e+00 1.56781e-03
-1.31600e+02 -1.04169e+00 1.57808e-03
-1.31590e+02 -1.04171e+00 1.58836e-03
-1.31580e+02 -1.04172e+00 1.59865e-03
-1.31570e+02 -1.04174e+00 1.60896e-03
-1.31560e+02 -1.04176e+00 1.61927e-03
-1.31550e+02 -1.04177e+00 1.62960e-03
-1.31540e+02 -1.04179e+00 1.63994e-03
-1.31530e+02 -1.04180e+00 1.65028e-03
-1.31520e+02 -1.04182e+00 1.66064e-03
-1.31510e+02 -1.04184e+00 1.67102e-03
-1.31500e+02 -1.04185e+00 1.68140e-03
-1.31490e+02 -1.04187e+00 1.69179e-03
-1.31480e+02 -1.04189e+00 1.70219e-03
-1.31470e+02 -1.04191e+00 1.71261e-03
-1.31460e+02 -1.04192e+00 1.72303e-03
-1.31450e+02 -1.04194e+00 1.73347e-03
-1.31440e+02 -1.04196e+00 1.74392e-03
-1.31430e+02 -1.04198e+00 1.75438e-03
-1.31420e+02 -1.04199e+00 1.76485e-03
-1.31410e+02 -1.04201e+00 1.77533e-03
-1.31400e+02 -1.04203e+00 1.78582e-03
-1.31390e+02 -1.04205e+00 1.79632e-03
-1.31380e+02 -1.04206e+00 1.80684e-03
-1.31370e+02 -1.04208e+00 1.81736e-03
-1.31360e+02 -1.04210e+00 1.82790e-03
-1.31350e+02 -1.04212e+00 1.83844e-03
-1.31340e+02 -1.04214e+00 1.84900e-03
-1.31330e+02 -1.04216e+00 1.85957e-03
-1.31320e+02 -1.04217e+00 1.87015e-03
-1.31310e+02 -1.04219e+00 1.88074e-03
-1.31300e+02 -1.04221e+00 1.89134e-03
-1.31290e+02 -1.04223e+00 1.90196e-03
-1.31280e+02 -1.04225e+00 1.91258e-03
-1.31270e+02 -1.04227e+00 1.92322e-03
-1.31260e+02 -1.04229e+00 1.93386e-03
-1.31250e+02 -1.04231e+00 1.94452e-03
-1.31240e+02 -1.04233e+00 1.95519e-03
-1.31230e+02 -1.04235e+00 1.96587e-03
-1.31220e+02 -1.04237e+00 1.97656e-03
-1.31210e+02 -1.04239e+00 1.98726e-03
-1.31200e+02 -1.04241e+00 1.99797e-03
-1.31190e+02 -1.04243e+00 2.00869e-03
-1.31180e+02 -1.04245e+00 2.01943e-03
-1.31170e+02 -1.04247e+00 2.03017e-03
-1.31160e+02 -1.04249e+00 2.04093e-03
-1.31150e+02 -1.04251e+00 2.05170e-03
-1.31140e+02 -1.04253e+00 2.06248e-03
-1.31130e+02 -1.04255e+00 2.07327e-03
-1.31120e+02 -1.04257e+00 2.08407e-03
-1.31110e+02 -1.04259e+00 2.09488e-03
-1.31100e+02 -1.04261e+00 2.10570e-03
-1.31090e+02 -1.04263e+00 2.11653e-03
-1.31080e+02 -1.04265e+00 2.12738e-03
-1.31070e+02 -1.04268e+00 2.13823e-03
-1.31060e+02 -1.04270e+00 2.14910e-03
-1.31050e+02 -1.04272e+00 2.15998e-03
-1.31040e+02 -1.04274e+00 2.17087e-03
-1.31030e+02 -1.04276e+00 2.18177e-03
-1.31020e+02 -1.04278e+00 2.19268e-03
-1.31010e+02 -1.04281e+00 2.20360e-03
-1.31000e+02 -1.04283e+00 2.21453e-03
-1.30990e+02 -1.04285e+00 2.22548e-03
-1.30980e+02 -1.04287e+00 2.23643e-03
-1.30970e+02 -1.04289e+00 2.24740e-03
-1.30960e+02 -1.04292e+00 2.25837e-03
-1.30950e+02 -1.04294e+00 2.26936e-03
-1.30940e+02 -1.04296e+00 2.28036e-03
-1.30930e+02 -1.04299e+00 2.29137e-03
-1.30920e+02 -1.04301e+00 2.30239e-03
-1.30910e+02 -1.04303e+00 2.31342e-03
-1.30900e+02 -1.04305e+00 2.32447e-03
-1.30890e+02 -1.04308e+00 2.33552e-03
-1.30880e+02 -1.04310e+00 2.34659e-03
-1.30870e+02 -1.04312e+00 2.35766e-03
-1.30860e+02 -1.04315e+00 2.36875e-03
-1.30850e+02 -1.04317e+00 2.37985e-03
-1.30840e+02 -1.04320e+00 2.39096e-03
-1.30830e+02 -1.04322e+00 2.40208e-03
-1.30820e+02 -1.04324e+00 2.41321e-03
-1.30810e+02 -1.04327e+00 2.42435e-03
-1.30800e+02 -1.04329e+00 2.43550e-03
-1.30790e+02 -1.04332e+00 2.44667e-03
-1.30780e+02 -1.04334e+00 2.45784e-03
-1.30770e+02 -1.04337e+00 2.46903e-03
-1.30760e+02 -1.04339e+00 2.48023e-03
-1.30750e+02 -1.04342e+00 2.49143e-03
-1.30740e+02 -1.04344e+00 2.50265e-03
-1.30730e+02 -1.04347e+00 2.51388e-03
-1.30720e+02 -1.04349e+00 2.52512e-03
-1.30710e+02 -1.04352e+00 2.53638e-03
-1.30700e+02 -1.04354e+00 2.54764e-03
-1.30690e+02 -1.04357e+00 2.55891e-03
-1.30680e+02 -1.04359e+00 2.57020e-03
-1.30670e+02 -1.04362e+00 2.58150e-03
-1.30660e+02 -1.04364e+00 2.59280e-03
-1.30650e+02 -1.04367e+00 2.60412e-03
-1.30640e+02 -1.04370e+00 2.61545e-03
-1.30630e+02 -1.04372e+00 2.62679e-03
-1.30620e+02 -1.04375e+00 2.63814e-03
-1.30610e+02 -1.04378e+00 2.64951e-03
-1.30600e+02 -1.04380e+00 2.66088e-03
-1.30590e+02 -1.04383e+00 2.67227e-03
-1.30580e+02 -1.04386e+00 2.68366e-03
-1.30570e+02 -1.04388e+00 2.69507e-03
-1.30560e+02 -1.04391e+00 2.70649e-03
-1.30550e+02 -1.04394e+00 2.71791e-03
-1.30540e+02 -1.04396e+00 2.72935e-03
-1.30530e+02 -1.04399e+00 2.74081e-03
-1.30520e+02 -1.04402e+00 2.75227e-03
-1.30510e+02 -1.04405e+00 2.76374e-03
-1.30500e+02 -1.04407e+00 2.77522e-03
-1.30490e+02 -1.04410e+00 2.78672e-03
-1.30480e+02 -1.04413e+00 2.79822e-03
-1.30470e+02 -1.04416e+00 2.80974e-03
-1.30460e+02 -1.04419e+00 2.82127e-03
-1.30450e+02 -1.04421e+00 2.83281e-03
-1.30440e+02 -1.04424e+00 2.84436e-03
-1.30430e+02 -1.04427e+00 2.85592e-03
-1.30420e+02 -1.04430e+00 2.86749e-03
-1.30410e+02 -1.04433e+00 2.87908e-03
-1.30400e+02 -1.04436e+00 2.89067e-03
-1.30390e+02 -1.04439e+00 2.90227e-03
-1.30380e+02 -1.04442e+00 2.91389e-03
-1.30370e+02 -1.04444e+00 2.92552e-03
-1.30360e+02 -1.04447e+00 2.93716e-03
-1.30350e+02 -1.04450e+00 2.94881e-03
-1.30340e+02 -1.04453e+00 2.96047e-03
-1.30330e+02 -1.04456e+00 2.97214e-03
-1.30320e+02 -1.04459e+00 2.98382e-03
-1.30310e+02 -1.04462e+00 2.99551e-03
-1.30300e+02 -1.04465e+00 3.00722e-03
-1.30290e+02 -1.04468e+00 3.01893e-03
-1.30280e+02 -1.04471e+00 3.03066e-03
-1.30270e+02 -1.04474e+00 3.04240e-03
-1.30260e+02 -1.04477e+00 3.05414e-03
-1.30250e+02 -1.04480e+00 3.06590e-03
-1.30240e+02 -1.04483e+00 3.07767e-03
-1.30230e+02 -1.04487e+00 3.08946e-03
-1.30220e+02 -1.04490e+00 3.10125e-03
-1.30210e+02 -1.04493e+00 3.11305e-03
-1.30200e+02 -1.04496e+00 3.12487e-03
-1.30190e+02 -1.04499e+00 3.13669e-03
-1.30180e+02 -1.04502e+00 3.14853e-03
-1.30170e+02 -1.04505e+00 3.16038e-03
-1.30160e+02 -1.04508e+00 3.17223e-03
-1.30150e+02 -1.04512e+00 3.18410e-03
-1.30140e+02 -1.04515e+00 3.19599e-03
-1.30130e+02 -1.04518e+00 3.20788e-03
-1.30120e+02 -1.04521e+00 3.21978e-03
-1.30110e+02 -1.04524e+00 3.23169e-03
-1.30100e+02 -1.04528e+00 3.24362e-03
-1.30090e+02 -1.04531e+00 3.25555e-03
-1.30080e+02 -1.04534e+00 3.26750e-03
-1.30070e+02 -1.04538e+00 3.27946e-03
-1.30060e+02 -1.04541e+00 3.29143e-03
-1.30050e+02 -1.04544e+00 3.30341e-03
-1.30040e+02 -1.04547e+00 3.31540e-03
-1.30030e+02 -1.04551e+00 3.32740e-03
-1.30020e+02 -1.04554e+00 3.33941e-03
-1.30010e+02 -1.04557e+00 3.35144e-03
-1.30000e+02 -1.04561e+00 3.36347e-03
-1.29990e+02 -1.04564e+00 3.37552e-03
-1.29980e+02 -1.04568e+00 3.38758e-03
-1.29970e+02 -1.04571e+00 3.39964e-03
-1.29960e+02 -1.04574e+00 3.41172e-03
-1.29950e+02 -1.04578e+00 3.42381e-03
-1.29940e+02 -1.04581e+00 3.43591e-03
-1.29930e+02 -1.04585e+00 3.44803e-03
-1.29920e+02 -1.04588e+00 3.46015e-03
-1.29910e+02 -1.04592e+00 3.47228e-03
-1.29900e+02 -1.04595e+00 3.48443e-03
-1.29890e+02 -1.04598e+00 3.49659e-03
-1.29880e+02 -1.04602e+00 3.50875e-03
-1.29870e+02 -1.04606e+00 3.52093e-03
-1.29860e+02 -1.04609e+00 3.53312e-03
-1.29850e+02 -1.04613e+00 3.54532e-03
-1.29840e+02 -1.04616e+00 3.55753e-03
-1.29830e+02 -1.04620e+00 3.56975e-03
-1.29820e+02 -1.04623e+00 3.58199e-03
-1.29810e+02 -1.04627e+00 3.59423e-03
-1.29800e+02 -1.04630e+00 3.60649e-03
-1.29790e+02 -1.04634e+00 3.61875e-03
-1.29780e+02 -1.04638e+00 3.63103e-03
-1.29770e+02 -1.04641e+00 3.64332e-03
-1.29760e+02 -1.04645e+00 3.65562e-03
-1.29750e+02 -1.04649e+00 3.66793e-03
-1.29740e+02 -1.04652e+00 3.68025e-03
-1.29730e+02 -1.04656e+00 3.69258e-03
-1.29720e+02 -1.04660e+00 3.70493e-03
-1.29710e+02 -1.04663e+00 3.71728e-03
-1.29700e+02 -1.04667e+00 3.72965e-03
-1.29690e+02 -1.04671e+00 3.74203e-03
-1.29680e+02 -1.04675e+00 3.75441e-03
-1.29670e+02 -1.04678e+00 3.76681e-03
-1.29660e+02 -1.04682e+00 3.77922e-03
-1.29650e+02 -1.04686e+00 3.79164e-03
-1.29640e+02 -1.04690e+00 3.80407e-03
-1.29630e+02 -1.04694e+00 3.81652e-03
-1.29620e+02 -1.04697e+00 3.82897e-03
-1.29610e+02 -1.04701e+00 3.84144e-03
-1.29600e+02 -1.04705e+00 3.85391e-03
-1.29590e+02 -1.04709e+00 3.86640e-03
-1.29580e+02 -1.04713e+00 3.87890e-03
-1.29570e+02 -1.04717e+00 3.89141e-03
-1.29560e+02 -1.04721e+00 3.90393e-03
-1.29550e+02 -1.04724e+00 3.91646e-03
-1.29540e+02 -1.04728e+00 3.92900e-03
-1.29530e+02 -1.04732e+00 3.94155e-03
-1.29520e+02 -1.04736e+00 3.95412e-03
-1.29510e+02 -1.04740e+00 3.96669e-03
-1.29500e+02 -1.04744e+00 3.97928e-03
-1.29490e+02 -1.04748e+00 3.99187e-03
-1.29480e+02 -1.04752e+00 4.00448e-03
-1.29470e+02 -1.04756e+00 4.01710e-03
-1.29460e+02 -1.04760e+00 4.02973e-03
-1.29450e+02 -1.04764e+00 4.04237e-03
-1.29440e+02 -1.04768e+00 4.05503e-03
-1.29430e+02 -1.04772e+00 4.06769e-03
-1.29420e+02 -1.04776e+00 4.08036e-03
-1.29410e+02 -1.04781e+00 4.09305e-03
-1.29400e+02 -1.04785e+00 4.10574e-03
-1.29390e+02 -1.04789e+00 4.11845e-03
-1.29380e+02 -1.04793e+00 4.13117e-03
-1.29370e+02 -1.04797e+00 4.14390e-03
-1.29360e+02 -1.04801e+00 4.15664e-03
-1.29350e+02 -1.04805e+00 4.16939e-03
-1.29340e+02 -1.04809e+00 4.18215e-03
-1.29330e+02 -1.04814e+00 4.19493e-03
-1.29320e+02 -1.04818e+00 4.20771e-03
-1.29310e+02 -1.04822e+00 4.22051e-03
-1.29300e+02 -1.04826e+00 4.23332e-03
-1.29290e+02 -1.04831e+00 4.24613e-03
-1.29280e+02 -1.04835e+00 4.25896e-03
-1.29270e+02 -1.04839e+00 4.27180e-03
-1.29260e+02 -1.04843e+00 4.28465e-03
-1.29250e+02 -1.04848e+00 4.29751e-03
-1.29240e+02 -1.04852e+00 4.31039e-03
-1.29230e+02 -1.04856e+00 4.32327e-03
-1.29220e+02 -1.04861e+00 4.33616e-03
-1.29210e+02 -1.04865e+00 4.34907e-03
-1.29200e+02 -1.04869e+00 4.36199e-03
-1.29190e+02 -1.04874e+00 4.37492e-03
-1.29180e+02 -1.04878e+00 4.38785e-03
-1.29170e+02 -1.04882e+00 4.40080e-03
-1.29160e+02 -1.04887e+00 4.41376e-03
-1.29150e+02 -1.04891e+00 4.42674e-03
-1.29140e+02 -1.04896e+00 4.43972e-03
-1.29130e+02 -1.04900e+00 4.45271e-03
-1.29120e+02 -1.04905e+00 4.46572e-03
-1.29110e+02 -1.04909e+00 4.47873e-03
-1.29100e+02 -1.04914e+00 4.49176e-03
-1.29090e+02 -1.04918e+00 4.50480e-03
-1.29080e+02 -1.04923e+00 4.51785e-03
-1.29070e+02 -1.04927e+00 4.53091e-03
-1.29060e+02 -1.04932e+00 4.54398e-03
-1.29050e+02 -1.04936e+00 4.55706e-03
-1.29040e+02 -1.04941e+00 4.57016e-03
-1.29030e+02 -1.04945e+00 4.58326e-03
-1.29020e+02 -1.04950e+00 4.59638e-03
-1.29010e+02 -1.04955e+00 4.60950e-03
-1.29000e+02 -1.04959e+00 4.62264e-03
-1.28990e+02 -1.04964e+00 4.63579e-03
-1.28980e+02 -1.04968e+00 4.64895e-03
-1.28970e+02 -1.04973e+00 4.66212e-03
-1.28960e+02 -1.04978e+00 4.67530e-03
-1.28950e+02 -1.04982e+00 4.68849e-03
-1.28940e+02 -1.04987e+00 4.70169e-03
-1.28930e+02 -1.04992e+00 4.71491e-03
-1.28920e+02 -1.04997e+00 4.72813e-03
-1.28910e+02 -1.05001e+00 4.74137e-03
-1.28900e+02 -1.05006e+00 4.75462e-03
-1.28890e+02 -1.05011e+00 4.76788e-03
-1.28880e+02 -1.05016e+00 4.78115e-03
-1.28870e+02 -1.05020e+00 4.79443e-03
-1.28860e+02 -1.05025e+00 4.80772e-03
-1.28850e+02 -1.05030e+00 4.82102e-03
-1.28840e+02 -1.05035e+00 4.83433e-03
-1.28830e+02 -1.05040e+00 4.84766e-03
-1.28820e+02 -1.05044e+00 4.86099e-03
-1.28810e+02 -1.05049e+00 4.87434e-03
-1.28800e+02 -1.05054e+00 4.88770e-03
-1.28790e+02 -1.05059e+00 4.90107e-03
-1.28780e+02 -1.05064e+00 4.91445e-03
-1.28770e+02 -1.05069e+00 4.92784e-03
-1.28760e+02 -1.05074e+00 4.94124e-03
-1.28750e+02 -1.05079e+00 4.95465e-03
-1.28740e+02 -1.05084e+00 4.96808e-03
-1.28730e+02 -1.05089e+00 4.98151e-03
-1.28720e+02 -1.05094e+00 4.99496e-03
-1.28710e+02 -1.05099e+00 5.00841e-03
-1.28700e+02 -1.05104e+00 5.02188e-03
-1.28690e+02 -1.05109e+00 5.03536e-03
-1.28680e+02 -1.05114e+00 5.04885e-03
-1.28670e+02 -1.05119e+00 5.06235e-03
-1.28660e+02 -1.05124e+00 5.07586e-03
-1.28650e+02 -1.05129e+00 5.08939e-03
-1.28640e+02 -1.05134e+00 5.10292e-03
-1.28630e+02 -1.05139e+00 5.11647e-03
-1.28620e+02 -1.05144e+00 5.13002e-03
-1.28610e+02 -1.05150e+00 5.14359e-03
-1.28600e+02 -1.05155e+00 5.15717e-03
-1.28590e+02 -1.05160e+00 5.17076e-03
-1.28580e+02 -1.05165e+00 5.18436e-03
-1.28570e+02 -1.05170e+00 5.19797e-03
-1.28560e+02 -1.05175e+00 5.21159e-03
-1.28550e+02 -1.05181e+00 5.22522e-03
-1.28540e+02 -1.05186e+00 5.23887e-03
-1.28530e+02 -1.05191e+00 5.25252e-03
-1.28520e+02 -1.05196e+00 5.26619e-03
-1.28510e+02 -1.05202e+00 5.27987e-03
-1.28500e+02 -1.05207e+00 5.29356e-03
-1.28490e+02 -1.05212e+00 5.30726e-03
-1.28480e+02 -1.05218e+00 5.32097e-03
-1.28470e+02 -1.05223e+00 5.33469e-03
-1.28460e+02 -1.05228e+00 5.34842e-03
-1.28450e+02 -1.05234e+00 5.36216e-03
-1.28440e+02 -1.05239e+00 5.37592e-03
-1.28430e+02 -1.05244e+00 5.38968e-03
-1.28420e+02 -1.05250e+00 5.40346e-03
-1.28410e+02 -1.05255e+00 5.41725e-03
-1.28400e+02 -1.05261e+00 5.43105e-03
-1.28390e+02 -1.05266e+00 5.44486e-03
-1.28380e+02 -1.05271e+00 5.45868e-03
-1.28370e+02 -1.05277e+00 5.47251e-03
-1.28360e+02 -1.05282e+00 5.48635e-03
-1.28350e+02 -1.05288e+00 5.50021e-03
-1.28340e+02 -1.05293e+00 5.51407e-03
-1.28330e+02 -1.05299e+00 5.52795e-03
-1.28320e+02 -1.05304e+00 5.54183e-03
-1.28310e+02 -1.05310e+00 5.55573e-03
-1.28300e+02 -1.05316e+00 5.56964e-03
-1.28290e+02 -1.05321e+00 5.58356e-03
-1.28280e+02 -1.05327e+00 5.59749e-03
-1.28270e+02 -1.05332e+00 5.61143e-03
-1.28260e+02 -1.05338e+00 5.62539e-03
-1.28250e+02 -1.05344e+00 5.63935e-03
-1.28240e+02 -1.05349e+00 5.65332e-03
-1.28230e+02 -1.05355e+00 5.66731e-03
-1.28220e+02 -1.05361e+00 5.68131e-03
-1.28210e+02 -1.05366e+00 5.69532e-03
-1.28200e+02 -1.05372e+00 5.70933e-03
-1.28190e+02 -1.05378e+00 5.72336e-03
-1.28180e+02 -1.05383e+00 5.73741e-03
-1.28170e+02 -1.05389e+00 5.75146e-03
-1.28160e+02 -1.05395e+00 5.76552e-03
-1.28150e+02 -1.05401e+00 5.77960e-03
-1.28140e+02 -1.05406e+00 5.79368e-03
-1.28130e+02 -1.05412e+00 5.80778e-03
-1.28120e+02 -1.05418e+00 5.82188e-03
-1.28110e+02 -1.05424e+00 5.83600e-03
-1.28100e+02 -1.05430e+00 5.85013e-03
-1.28090e+02 -1.05436e+00 5.86427e-03
-1.28080e+02 -1.05441e+00 5.87842e-03
-1.28070e+02 -1.05447e+00 5.89259e-03
-1.28060e+02 -1.05453e+00 5.90676e-03
-1.28050e+02 -1.05459e+00 5.92094e-03
-1.28040e+02 -1.05465e+00 5.93514e-03
-1.28030e+02 -1.05471e+00 5.94935e-03
-1.28020e+02 -1.05477e+00 5.96356e-03
-1.28010e+02 -1.05483e+00 5.97779e-03
-1.28000e+02 -1.05489e+00 5.99203e-03
-1.27990e+02 -1.05495e+00 6.00628e-03
-1.27980e+02 -1.05501e+00 6.02054e-03
-1.27970e+02 -1.05507e+00 6.03482e-03
-1.27960e+02 -1.05513e+00 6.04910e-03
-1.27950e+02 -1.05519e+00 6.06339e-03
-1.27940e+02 -1.05525e+00 6.07770e-03
-1.27930e+02 -1.05531e+00 6.09202e-03
-1.27920e+02 -1.05537e+00 6.10634e-03
-1.27910e+02 -1.05543e+00 6.12068e-03
-1.27900e+02 -1.05550e+00 6.13503e-03
-1.27890e+02 -1.05556e+00 6.14939e-03
-1.27880e+02 -1.05562e+00 6.16377e-03
-1.27870e+02 -1.05568e+00 6.17815e-03
-1.27860e+02 -1.05574e+00 6.19254e-03
-1.27850e+02 -1.05580e+00 6.20695e-03
-1.27840e+02 -1.05587e+00 6.22136e-03
-1.27830e+02 -1.05593e+00 6.23579e-03
-1.27820e+02 -1.05599e+00 6.25023e-03
-1.27810e+02 -1.05605e+00 6.26468e-03
-1.27800e+02 -1.05612e+00 6.27914e-03
-1.27790e+02 -1.05618e+00 6.29361e-03
-1.27780e+02 -1.05624e+00 6.30809e-03
-1.27770e+02 -1.05631e+00 6.32258e-03
-1.27760e+02 -1.05637e+00 6.33709e-03
-1.27750e+02 -1.05643e+00 6.35160e-03
-1.27740e+02 -1.05650e+00 6.36613e-03
-1.27730e+02 -1.05656e+00 6.38066e-03
-1.27720e+02 -1.05662e+00 6.39521e-03
-1.27710e+02 -1.05669e+00 6.40977e-03
-1.27700e+02 -1.05675e+00 6.42434e-03
-1.27690e+02 -1.05682e+00 6.43892e-03
-1.27680e+02 -1.05688e+00 6.45352e-03
-1.27670e+02 -1.05695e+00 6.46812e-03
-1.27660e+02 -1.05701e+00 6.48273e-03
-1.27650e+02 -1.05707e+00 6.49736e-03
-1.27640e+02 -1.05714e+00 6.51200e-03
-1.27630e+02 -1.05721e+00 6.52664e-03
-1.27620e+02 -1.05727e+00 6.54130e-03
-1.27610e+02 -1.05734e+00 6.55597e-03
-1.27600e+02 -1.05740e+00 6.57065e-03
-1.27590e+02 -1.05747e+00 6.58534e-03
-1.27580e+02 -1.05753e+00 6.60004e-03
-1.27570e+02 -1.05760e+00 6.61476e-03
-1.27560e+02 -1.05767e+00 6.62948e-03
-1.27550e+02 -1.05773e+00 6.64422e-03
-1.27540e+02 -1.05780e+00 6.65897e-03
-1.27530e+02 -1.05787e+00 6.67372e-03
-1.27520e+02 -1.05793e+00 6.68849e-03
-1.27510e+02 -1.05800e+00 6.70327e-03
-1.27500e+02 -1.05807e+00 6.71806e-03
-1.27490e+02 -1.05813e+00 6.73286e-03
-1.27480e+02 -1.05820e+00 6.74768e-03
-1.27470e+02 -1.05827e+00 6.76250e-03
-1.27460e+02 -1.05834e+00 6.77733e-03
-1.27450e+02 -1.05840e+00 6.79218e-03
-1.27440e+02 -1.05847e+00 6.80704e-03
-1.27430e+02 -1.05854e+00 6.82191e-03
-1.27420e+02 -1.05861e+00 6.83678e-03
-1.27410e+02 -1.05868e+00 6.85167e-03
-1.27400e+02 -1.05875e+00 6.86657e-03
-1.27390e+02 -1.05881e+00 6.88149e-03
-1.27380e+02 -1.05888e+00 6.89641e-03
-1.27370e+02 -1.05895e+00 6.91134e-03
-1.27360e+02 -1.05902e+00 6.92629e-03
-1.27350e+02 -1.05909e+00 6.94124e-03
-1.27340e+02 -1.05916e+00 6.95621e-03
-1.27330e+02 -1.05923e+00 6.97119e-03
-1.27320e+02 -1.05930e+00 6.98618e-03
-1.27310e+02 -1.05937e+00 7.00118e-03
-1.27300e+02 -1.05944e+00 7.01619e-03
-1.27290e+02 -1.05951e+00 7.03121e-03
-1.27280e+02 -1.05958e+00 7.04625e-03
-1.27270e+02 -1.05965e+00 7.06129e-03
-1.27260e+02 -1.05972e+00 7.07634e-03
-1.27250e+02 -1.05979e+00 7.09141e-03
-1.27240e+02 -1.05986e+00 7.10649e-03
-1.27230e+02 -1.05993e+00 7.12158e-03
-1.27220e+02 -1.06001e+00 7.13668e-03
-1.27210e+02 -1.06008e+00 7.15179e-03
-1.27200e+02 -1.06015e+00 7.16691e-03
-1.27190e+02 -1.06022e+00 7.18204e-03
-1.27180e+02 -1.06029e+00 7.19718e-03
-1.27170e+02 -1.06036e+00 7.21234e-03
-1.27160e+02 -1.06044e+00 7.22750e-03
-1.27150e+02 -1.06051e+00 7.24268e-03
-1.27140e+02 -1.06058e+00 7.25787e-03
-1.27130e+02 -1.06065e+00 7.27307e-03
-1.27120e+02 -1.06073e+00 7.28827e-03
-1.27110e+02 -1.06080e+00 7.30350e-03
-1.27100e+02 -1.06087e+00 7.31873e-03
-1.27090e+02 -1.06095e+00 7.33397e-03
-1.27080e+02 -1.06102e+00 7.34922e-03
-1.27070e+02 -1.06109e+00 7.36449e-03
-1.27060e+02 -1.06117e+00 7.37976e-03
-1.27050e+02 -1.06124e+00 7.39505e-03
-1.27040e+02 -1.06131e+00 7.41035e-03
-1.27030e+02 -1.06139e+00 7.42566e-03
-1.27020e+02 -1.06146e+00 7.44098e-03
-1.27010e+02 -1.06154e+00 7.45631e-03
-1.27000e+02 -1.06161e+00 7.47165e-03
-1.26990e+02 -1.06169e+00 7.48700e-03
-1.26980e+02 -1.06176e+00 7.50237e-03
-1.26970e+02 -1.06184e+00 7.51774e-03
-1.26960e+02 -1.06191e+00 7.53313e-03
-1.26950e+02 -1.06199e+00 7.54852e-03
-1.26940e+02 -1.06206e+00 7.56393e-03
-1.26930e+02 -1.06214e+00 7.57935e-03
-1.26920e+02 -1.06221e+00 7.59478e-03
-1.26910e+02 -1.06229e+00 7.61022e-03
-1.26900e+02 -1.06237e+00 7.62567e-03
-1.26890e+02 -1.06244e+00 7.64114e-03
-1.26880e+02 -1.06252e+00 7.65661e-03
-1.26870e+02 -1.06260e+00 7.67210e-03
-1.26860e+02 -1.06267e+00 7.68759e-03
-1.26850e+02 -1.06275e+00 7.70310e-03
-1.26840e+02 -1.06283e+00 7.71862e-03
-1.26830e+02 -1.06290e+00 7.73415e-03
-1.26820e+02 -1.06298e+00 7.74969e-03
-1.26810e+02 -1.06306e+00 7.76524e-03
-1.26800e+02 -1.06314e+00 7.78080e-03
-1.26790e+02 -1.06322e+00 7.79637e-03
-1.26780e+02 -1.06329e+00 7.81196e-03
-1.26770e+02 -1.06337e+00 7.82755e-03
-1.26760e+02 -1.06345e+00 7.84316e-03
-1.26750e+02 -1.06353e+00 7.85878e-03
-1.26740e+02 -1.06361e+00 7.87440e-03
-1.26730e+02 -1.06369e+00 7.89004e-03
-1.26720e+02 -1.06376e+00 7.90569e-03
-1.26710e+02 -1.06384e+00 7.92136e-03
-1.26700e+02 -1.06392e+00 7.93703e-03
-1.26690e+02 -1.06400e+00 7.95271e-03
-1.26680e+02 -1.06408e+00 7.96841e-03
-1.26670e+02 -1.06416e+00 7.98411e-03
-1.26660e+02 -1.06424e+00 7.99983e-03
-1.26650e+02 -1.06432e+00 8.01556e-03
-1.26640e+02 -1.06440e+00 8.03129e-03
-1.26630e+02 -1.06448e+00 8.04704e-03
-1.26620e+02 -1.06456e+00 8.06281e-03
-1.26610e+02 -1.06464e+00 8.07858e-03
-1.26600e+02 -1.06472e+00 8.09436e-03
-1.26590e+02 -1.06481e+00 8.11015e-03
-1.26580e+02 -1.06489e+00 8.12596e-03
-1.26570e+02 -1.06497e+00 8.14177e-03
-1.26560e+02 -1.06505e+00 8.15760e-03
-1.26550e+02 -1.06513e+00 8.17344e-03
-1.26540e+02 -1.06521e+00 8.18929e-03
-1.26530e+02 -1.06530e+00 8.20515e-03
-1.26520e+02 -1.06538e+00 8.22102e-03
-1.26510e+02 -1.06546e+00 8.23690e-03
-1.26500e+02 -1.06554e+00 8.25279e-03
-1.26490e+02 -1.06562e+00 8.26870e-03
-1.26480e+02 -1.06571e+00 8.28461e-03
-1.26470e+02 -1.06579e+00 8.30054e-03
-1.26460e+02 -1.06587e+00 8.31647e-03
-1.26450e+02 -1.06596e+00 8.33242e-03
-1.26440e+02 -1.06604e+00 8.34838e-03
-1.26430e+02 -1.06612e+00 8.36435e-03
-1.26420e+02 -1.06621e+00 8.38033e-03
-1.26410e+02 -1.06629e+00 8.39633e-03
-1.26400e+02 -1.06638e+00 8.41233e-03
-1.26390e+02 -1.06646e+00 8.42834e-03
-1.26380e+02 -1.06654e+00 8.44437e-03
-1.26370e+02 -1.06663e+00 8.46040e-03
-1.26360e+02 -1.06671e+00 8.47645e-03
-1.26350e+02 -1.06680e+00 8.49251e-03
-1.26340e+02 -1.06688e+00 8.50858e-03
-1.26330e+02 -1.06697e+00 8.52466e-03
-1.26320e+02 -1.06705e+00 8.54075e-03
-1.26310e+02 -1.06714e+00 8.55685e-03
-1.26300e+02 -1.06722e+00 8.57297e-03
-1.26290e+02 -1.06731e+00 8.58909e-03
-1.26280e+02 -1.06740e+00 8.60523e-03
-1.26270e+02 -1.06748e+00 8.62137e-03
-1.26260e+02 -1.06757e+00 8.63753e-03
-1.26250e+02 -1.06766e+00 8.65370e-03
-1.26240e+02 -1.06774e+00 8.66988e-03
-1.26230e+02 -1.06783e+00 8.68607e-03
-1.26220e+02 -1.06792e+00 8.70227e-03
-1.26210e+02 -1.06800e+00 8.71848e-03
-1.26200e+02 -1.06809e+00 8.73471e-03
-1.26190e+02 -1.06818e+00 8.75094e-03
-1.26180e+02 -1.06827e+00 8.76719e-03
-1.26170e+02 -1.06835e+00 8.78344e-03
-1.26160e+02 -1.06844e+00 8.79971e-03
-1.26150e+02 -1.06853e+00 8.81599e-03
-1.26140e+02 -1.06862e+00 8.83228e-03
-1.26130e+02 -1.06871e+00 8.84858e-03
-1.26120e+02 -1.06879e+00 8.86489e-03
-1.26110e+02 -1.06888e+00 8.88121e-03
-1.26100e+02 -1.06897e+00 8.89755e-03
-1.26090e+02 -1.06906e+00 8.91389e-03
-1.26080e+02 -1.06915e+00 8.93025e-03
-1.26070e+02 -1.06924e+00 8.94662e-03
-1.26060e+02 -1.06933e+00 8.96299e-03
-1.26050e+02 -1.06942e+00 8.97938e-03
-1.26040e+02 -1.06951e+00 8.99578e-03
-1.26030e+02 -1.06960e+00 9.01219e-03
-1.26020e+02 -1.06969e+00 9.02862e-03
-1.26010e+02 -1.06978e+00 9.04505e-03
-1.26000e+02 -1.06987e+00 9.06149e-03
-1.25990e+02 -1.06996e+00 9.07794e-03
-1.25980e+02 -1.07005e+00 9.09437e-03
-1.25970e+02 -1.07014e+00 9.11079e-03
-1.25960e+02 -1.07023e+00 9.12720e-03
-1.25950e+02 -1.07032e+00 9.14359e-03
-1.25940e+02 -1.07042e+00 9.15997e-03
-1.25930e+02 -1.07051e+00 9.17634e-03
-1.25920e+02 -1.07060e+00 9.19270e-03
-1.25910e+02 -1.07069e+00 9.20905e-03
-1.25900e+02 -1.07078e+00 9.22539e-03
-1.25890e+02 -1.07088e+00 9.24171e-03
-1.25880e+02 -1.07097e+00 9.25802e-03
-1.25870e+02 -1.07106e+00 9.27432e-03
-1.25860e+02 -1.07115e+00 9.29061e-03
-1.25850e+02 -1.07125e+00 9.30688e-03
-1.25840e+02 -1.07134e+00 9.32314e-03
-1.25830e+02 -1.07143e+00 9.33939e-03
-1.25820e+02 -1.07153e+00 9.35563e-03
-1.25810e+02 -1.07162e+00 9.37186e-03
-1.25800e+02 -1.07171e+00 9.38807e-03
-1.25790e+02 -1.07181e+00 9.40428e-03
-1.25780e+02 -1.07190e+00 9.42047e-03
-1.25770e+02 -1.07200e+00 9.43665e-03
-1.25760e+02 -1.07209e+00 9.45281e-03
-1.25750e+02 -1.07219e+00 9.46897e-03
-1.25740e+02 -1.07228e+00 9.48511e-03
-1.25730e+02 -1.07238e+00 9.50124e-03
-1.25720e+02 -1.07247e+00 9.51736e-03
-1.25710e+02 -1.07257e+00 9.53346e-03
-1.25700e+02 -1.07266e+00 9.54956e-03
-1.25690e+02 -1.07276e+00 9.56564e-03
-1.25680e+02 -1.07285e+00 9.58171e-03
-1.25670e+02 -1.07295e+00 9.59777e-03
-1.25660e+02 -1.07304e+00 9.61381e-03
-1.25650e+02 -1.07314e+00 9.62985e-03
-1.25640e+02 -1.07324e+00 9.64587e-03
-1.25630e+02 -1.07333e+00 9.66188e-03
-1.25620e+02 -1.07343e+00 9.67788e-03
-1.25610e+02 -1.07353e+00 9.69386e-03
-1.25600e+02 -1.07362e+00 9.70984e-03
-1.25590e+02 -1.07372e+00 9.72580e-03
-1.25580e+02 -1.07382e+00 9.74175e-03
-1.25570e+02 -1.07392e+00 9.75768e-03
-1.25560e+02 -1.07401e+00 9.77361e-03
-1.25550e+02 -1.07411e+00 9.78952e-03
-1.25540e+02 -1.07421e+00 9.80542e-03
-1.25530e+02 -1.07431e+00 9.82131e-03
-1.25520e+02 -1.07441e+00 9.83719e-03
-1.25510e+02 -1.07450e+00 9.85306e-03
-1.25500e+02 -1.07460e+00 9.86891e-03
-1.25490e+02 -1.07470e+00 9.88475e-03
-1.25480e+02 -1.07480e+00 9.90058e-03
-1.25470e+02 -1.07490e+00 9.91640e-03
-1.25460e+02 -1.07500e+00 9.93220e-03
-1.25450e+02 -1.07510e+00 9.94799e-03
-1.25440e+02 -1.07520e+00 9.96377e-03
-1.25430e+02 -1.07530e+00 9.97954e-03
-1.25420e+02 -1.07540e+00 9.99530e-03
-1.25410e+02 -1.07550e+00 1.00110e-02
-1.25400e+02 -1.07560e+00 1.00268e-02
-1.25390e+02 -1.07570e+00 1.00425e-02
-1.25380e+02 -1.07580e+00 1.00582e-02
-1.25370e+02 -1.07590e+00 1.00739e-02
-1.25360e+02 -1.07600e+00 1.00896e-02
-1.25350e+02 -1.07610e+00 1.01053e-02
-1.25340e+02 -1.07620e+00 1.01209e-02
-1.25330e+02 -1.07630e+00 1.01366e-02
-1.25320e+02 -1.07641e+00 1.01522e-02
-1.25310e+02 -1.07651e+00 1.01678e-02
-1.25300e+02 -1.07661e+00 1.01834e-02
-1.25290e+02 -1.07671e+00 1.01990e-02
-1.25280e+02 -1.07681e+00 1.02146e-02
-1.25270e+02 -1.07691e+00 1.02302e-02
-1.25260e+02 -1.07702e+00 1.02458e-02
-1.25250e+02 -1.07712e+00 1.02613e-02
-1.25240e+02 -1.07722e+00 1.02769e-02
-1.25230e+02 -1.07733e+00 1.02924e-02
-1.25220e+02 -1.07743e+00 1.03079e-02
-1.25210e+02 -1.07753e+00 1.03234e-02
-1.25200e+02 -1.07763e+00 1.03389e-02
-1.25190e+02 -1.07774e+00 1.03544e-02
-1.25180e+02 -1.07784e+00 1.03698e-02
-1.25170e+02 -1.07795e+00 1.03853e-02
-1.25160e+02 -1.07805e+00 1.04007e-02
-1.25150e+02 -1.07815e+00 1.04162e-02
-1.25140e+02 -1.07826e+00 1.04316e-02
-1.25130e+02 -1.07836e+00 1.04470e-02
-1.25120e+02 -1.07847e+00 1.04624e-02
-1.25110e+02 -1.07857e+00 1.04778e-02
-1.25100e+02 -1.07868e+00 1.04931e-02
-1.25090e+02 -1.07878e+00 1.05085e-02
-1.25080e+02 -1.07889e+00 1.05239e-02
-1.25070e+02 -1.07899e+00 1.05392e-02
-1.25060e+02 -1.07910e+00 1.05545e-02
-1.25050e+02 -1.07920e+00 1.05698e-02
-1.25040e+02 -1.07931e+00 1.05851e-02
-1.25030e+02 -1.07941e+00 1.06004e-02
-1.25020e+02 -1.07952e+00 1.06157e-02
-1.25010e+02 -1.07963e+00 1.06309e-02
-1.25000e+02 -1.07973e+00 1.06462e-02
-1.24990e+02 -1.07984e+00 1.06614e-02
-1.24980e+02 -1.07995e+00 1.06767e-02
-1.24970e+02 -1.08005e+00 1.06919e-02
-1.24960e+02 -1.08016e+00 1.07071e-02
-1.24950e+02 -1.08027e+00 1.07223e-02
-1.24940e+02 -1.08037e+00 1.07374e-02
-1.24930e+02 -1.08048e+00 1.07526e-02
-1.24920e+02 -1.08059e+00 1.07678e-02
-1.24910e+02 -1.08070e+00 1.07829e-02
-1.24900e+02 -1.08081e+00 1.07980e-02
-1.24890e+02 -1.08091e+00 1.08132e-02
-1.24880e+02 -1.08102e+00 1.08283e-02
-1.24870e+02 -1.08113e+00 1.08434e-02
-1.24860e+02 -1.08124e+00 1.08584e-02
-1.24850e+02 -1.08135e+00 1.08735e-02
-1.24840e+02 -1.08146e+00 1.08886e-02
-1.24830e+02 -1.08157e+00 1.09036e-02
-1.24820e+02 -1.08167e+00 1.09186e-02
-1.24810e+02 -1.08178e+00 1.09337e-02
-1.24800e+02 -1.08189e+00 1.09487e-02
-1.24790e+02 -1.08200e+00 1.09637e-02
-1.24780e+02 -1.08211e+00 1.09787e-02
-1.24770e+02 -1.08222e+00 1.09936e-02
-1.24760e+02 -1.08233e+00 1.10086e-02
-1.24750e+02 -1.08244e+00 1.10235e-02
-1.24740e+02 -1.08255e+00 1.10385e-02
-1.24730e+02 -1.08266e+00 1.10534e-02
-1.24720e+02 -1.08277e+00 1.10683e-02
-1.24710e+02 -1.08288e+00 1.10832e-02
-1.24700e+02 -1.08300e+00 1.10981e-02
-1.24690e+02 -1.08311e+00 1.11130e-02
-1.24680e+02 -1.08322e+00 1.11278e-02
-1.24670e+02 -1.08333e+00 1.11427e-02
-1.24660e+02 -1.08344e+00 1.11575e-02
-1.24650e+02 -1.08355e+00 1.11724e-02
-1.24640e+02 -1.08366e+00 1.11872e-02
-1.24630e+02 -1.08378e+00 1.12020e-02
-1.24620e+02 -1.08389e+00 1.12168e-02
-1.24610e+02 -1.08400e+00 1.12316e-02
-1.24600e+02 -1.08411e+00 1.12463e-02
-1.24590e+02 -1.08423e+00 1.12611e-02
-1.24580e+02 -1.08434e+00 1.12758e-02
-1.24570e+02 -1.08445e+00 1.12906e-02
-1.24560e+02 -1.08456e+00 1.13053e-02
-1.24550e+02 -1.08468e+00 1.13200e-02
-1.24540e+02 -1.08479e+00 1.13347e-02
-1.24530e+02 -1.08490e+00 1.13494e-02
-1.24520e+02 -1.08502e+00 1.13640e-02
-1.24510e+02 -1.08513e+00 1.13787e-02
-1.24500e+02 -1.08524e+00 1.13934e-02
-1.24490e+02 -1.08536e+00 1.14080e-02
-1.24480e+02 -1.08547e+00 1.14226e-02
-1.24470e+02 -1.08559e+00 1.14372e-02
-1.24460e+02 -1.08570e+00 1.14518e-02
-1.24450e+02 -1.08582e+00 1.14664e-02
-1.24440e+02 -1.08593e+00 1.14810e-02
-1.24430e+02 -1.08605e+00 1.14956e-02
-1.24420e+02 -1.08616e+00 1.15101e-02
-1.24410e+02 -1.08628e+00 1.15246e-02
-1.24400e+02 -1.08639e+00 1.15392e-02
-1.24390e+02 -1.08651e+00 1.15537e-02
-1.24380e+02 -1.08662e+00 1.15682e-02
-1.24370e+02 -1.08674e+00 1.15827e-02
-1.24360e+02 -1.08685e+00 1.15972e-02
-1.24350e+02 -1.08697e+00 1.16116e-02
-1.24340e+02 -1.08709e+00 1.16261e-02
-1.24330e+02 -1.08720e+00 1.16405e-02
-1.24320e+02 -1.08732e+00 1.16550e-02
-1.24310e+02 -1.08744e+00 1.16694e-02
-1.24300e+02 -1.08755e+00 1.16838e-02
-1.24290e+02 -1.08767e+00 1.16982e-02
-1.24280e+02 -1.08779e+00 1.17126e-02
-1.24270e+02 -1.08790e+00 1.17269e-02
-1.24260e+02 -1.08802e+00 1.17413e-02
-1.24250e+02 -1.08814e+00 1.17556e-02
-1.24240e+02 -1.08826e+00 1.17700e-02
-1.24230e+02 -1.08837e+00 1.17843e-02
-1.24220e+02 -1.08849e+00 1.17986e-02
-1.24210e+02 -1.08861e+00 1.18129e-02
-1.24200e+02 -1.08873e+00 1.18272e-02
-1.24190e+02 -1.08885e+00 1.18415e-02
-1.24180e+02 -1.08896e+00 1.18557e-02
-1.24170e+02 -1.08908e+00 1.18700e-02
-1.24160e+02 -1.08920e+00 1.18842e-02
-1.24150e+02 -1.08932e+00 1.18984e-02
-1.24140e+02 -1.08944e+00 1.19127e-02
-1.24130e+02 -1.08956e+00 1.19269e-02
-1.24120e+02 -1.08968e+00 1.19410e-02
-1.24110e+02 -1.08980e+00 1.19552e-02
-1.24100e+02 -1.08992e+00 1.19694e-02
-1.24090e+02 -1.09004e+00 1.19835e-02
-1.24080e+02 -1.09016e+00 1.19977e-02
-1.24070e+02 -1.09028e+00 1.20118e-02
-1.24060e+02 -1.09040e+00 1.20259e-02
-1.24050e+02 -1.09052e+00 1.20400e-02
-1.24040e+02 -1.09064e+00 1.20541e-02
-1.24030e+02 -1.09076e+00 1.20682e-02
-1.24020e+02 -1.09088e+00 1.20823e-02
-1.24010e+02 -1.09100e+00 1.20963e-02
-1.24000e+02 -1.09112e+00 1.21104e-02
-1.23990e+02 -1.09124e+00 1.21244e-02
-1.23980e+02 -1.09136e+00 1.21384e-02
-1.23970e+02 -1.09149e+00 1.21525e-02
-1.23960e+02 -1.09161e+00 1.21665e-02
-1.23950e+02 -1.09173e+00 1.21804e-02
-1.23940e+02 -1.09185e+00 1.21944e-02
-1.23930e+02 -1.09197e+00 1.22084e-02
-1.23920e+02 -1.09210e+00 1.22223e-02
-1.23910e+02 -1.09222e+00 1.22363e-02
-1.23900e+02 -1.09234e+00 1.22502e-02
-1.23890e+02 -1.09246e+00 1.22641e-02
-1.23880e+02 -1.09259e+00 1.22780e-02
-1.23870e+02 -1.09271e+00 1.22919e-02
-1.23860e+02 -1.09283e+00 1.23058e-02
-1.23850e+02 -1.09295e+00 1.23196e-02
-1.23840e+02 -1.09308e+00 1.23335e-02
-1.23830e+02 -1.09320e+00 1.23473e-02
-1.23820e+02 -1.09332e+00 1.23611e-02
-1.23810e+02 -1.09345e+00 1.23750e-02
-1.23800e+02 -1.09357e+00 1.23888e-02
-1.23790e+02 -1.09370e+00 1.24026e-02
-1.23780e+02 -1.09382e+00 1.24163e-02
-1.23770e+02 -1.09394e+00 1.24301e-02
-1.23760e+02 -1.09407e+00 1.24439e-02
-1.23750e+02 -1.09419e+00 1.24576e-02
-1.23740e+02 -1.09432e+00 1.24713e-02
-1.23730e+02 -1.09444e+00 1.24851e-02
-1.23720e+02 -1.09457e+00 1.24988e-02
-1.23710e+02 -1.09469e+00 1.25125e-02
-1.23700e+02 -1.09482e+00 1.25261e-02
-1.23690e+02 -1.09494e+00 1.25398e-02
-1.23680e+02 -1.09507e+00 1.25535e-02
-1.23670e+02 -1.09519e+00 1.25671e-02
-1.23660e+02 -1.09532e+00 1.25808e-02
-1.23650e+02 -1.09545e+00 1.25944e-02
-1.23640e+02 -1.09557e+00 1.26080e-02
-1.23630e+02 -1.09570e+00 1.26216e-02
-1.23620e+02 -1.09582e+00 1.26352e-02
-1.23610e+02 -1.09595e+00 1.26488e-02
-1.23600e+02 -1.09608e+00 1.26623e-02
-1.23590e+02 -1.09620e+00 1.26759e-02
-1.23580e+02 -1.09633e+00 1.26894e-02
-1.23570e+02 -1.09646e+00 1.27029e-02
-1.23560e+02 -1.09658e+00 1.27165e-02
-1.23550e+02 -1.09671e+00 1.27300e-02
-1.23540e+02 -1.09684e+00 1.27435e-02
-1.23530e+02 -1.09697e+00 1.27569e-02
-1.23520e+02 -1.09709e+00 1.27704e-02
-1.23510e+02 -1.09722e+00 1.27839e-02
-1.23500e+02 -1.09735e+00 1.27973e-02
-1.23490e+02 -1.09748e+00 1.28107e-02
-1.23480e+02 -1.09761e+00 1.28241e-02
-1.23470e+02 -1.09773e+00 1.28376e-02
-1.23460e+02 -1.09786e+00 1.28509e-02
-1.23450e+02 -1.09799e+00 1.28643e-02
-1.23440e+02 -1.09812e+00 1.28777e-02
-1.23430e+02 -1.09825e+00 1.28911e-02
-1.23420e+02 -1.09838e+00 1.29044e-02
-1.23410e+02 -1.09851e+00 1.29177e-02
-1.23400e+02 -1.09864e+00 1.29311e-02
-1.23390e+02 -1.09877e+00 1.29444e-02
-1.23380e+02 -1.09890e+00 1.29577e-02
-1.23370e+02 -1.09902e+00 1.29710e-02
-1.23360e+02 -1.09915e+00 1.29842e-02
-1.23350e+02 -1.09928e+00 1.29975e-02
-1.23340e+02 -1.09941e+00 1.30107e-02
-1.23330e+02 -1.09954e+00 1.30240e-02
-1.23320e+02 -1.09968e+00 1.30372e-02
-1.23310e+02 -1.09981e+00 1.30504e-02
-1.23300e+02 -1.09994e+00 1.30636e-02
-1.23290e+02 -1.10007e+00 1.30768e-02
-1.23280e+02 -1.10020e+00 1.30900e-02
-1.23270e+02 -1.10033e+00 1.31032e-02
-1.23260e+02 -1.10046e+00 1.31163e-02
-1.23250e+02 -1.10059e+00 1.31295e-02
-1.23240e+02 -1.10072e+00 1.31426e-02
-1.23230e+02 -1.10085e+00 1.31557e-02
-1.23220e+02 -1.10099e+00 1.31688e-02
-1.23210e+02 -1.10112e+00 1.31819e-02
-1.23200e+02 -1.10125e+00 1.31950e-02
-1.23190e+02 -1.10138e+00 1.32080e-02
-1.23180e+02 -1.10151e+00 1.32211e-02
-1.23170e+02 -1.10165e+00 1.32342e-02
-1.23160e+02 -1.10178e+00 1.32472e-02
-1.23150e+02 -1.10191e+00 1.32602e-02
-1.23140e+02 -1.10204e+00 1.32732e-02
-1.23130e+02 -1.10218e+00 1.32862e-02
-1.23120e+02 -1.10231e+00 1.32992e-02
-1.23110e+02 -1.10244e+00 1.33122e-02
-1.23100e+02 -1.10258e+00 1.33251e-02
-1.23090e+02 -1.10271e+00 1.33381e-02
-1.23080e+02 -1.10284e+00 1.33510e-02
-1.23070e+02 -1.10298e+00 1.33639e-02
-1.23060e+02 -1.10311e+00 1.33769e-02
-1.23050e+02 -1.10324e+00 1.33898e-02
-1.23040e+02 -1.10338e+00 1.34026e-02
-1.23030e+02 -1.10351e+00 1.34155e-02
-1.23020e+02 -1.10365e+00 1.34284e-02
-1.23010e+02 -1.10378e+00 1.34412e-02
-1.23000e+02 -1.10391e+00 1.34541e-02
-1.22990e+02 -1.10405e+00 1.34669e-02
-1.22980e+02 -1.10418e+00 1.34797e-02
-1.22970e+02 -1.10432e+00 1.34925e-02
-1.22960e+02 -1.10445e+00 1.35053e-02
-1.22950e+02 -1.10459e+00 1.35181e-02
-1.22940e+02 -1.10472e+00 1.35309e-02
-1.22930e+02 -1.10486e+00 1.35436e-02
-1.22920e+02 -1.10499e+00 1.35564e-02
-1.22910e+02 -1.10513e+00 1.35691e-02
-1.22900e+02 -1.10527e+00 1.35818e-02
-1.22890e+02 -1.10540e+00 1.35945e-02
-1.22880e+02 -1.10554e+00 1.36072e-02
-1.22870e+02 -1.10567e+00 1.36199e-02
-1.22860e+02 -1.10581e+00 1.36326e-02
-1.22850e+02 -1.10595e+00 1.36452e-02
-1.22840e+02 -1.10608e+00 1.36579e-02
-1.22830e+02 -1.10622e+00 1.36705e-02
-1.22820e+02 -1.10636e+00 1.36831e-02
-1.22810e+02 -1.10649e+00 1.36958e-02
-1.22800e+02 -1.10663e+00 1.37084e-02
-1.22790e+02 -1.10677e+00 1.37209e-02
-1.22780e+02 -1.10690e+00 1.37335e-02
-1.22770e+02 -1.10704e+00 1.37461e-02
-1.22760e+02 -1.10718e+00 1.37586e-02
-1.22750e+02 -1.10732e+00 1.37712e-02
-1.22740e+02 -1.10746e+00 1.37837e-02
-1.22730e+02 -1.10759e+00 1.37962e-02
-1.22720e+02 -1.10773e+00 1.38087e-02
-1.22710e+02 -1.10787e+00 1.38212e-02
-1.22700e+02 -1.10801e+00 1.38337e-02
-1.22690e+02 -1.10815e+00 1.38461e-02
-1.22680e+02 -1.10828e+00 1.38586e-02
-1.22670e+02 -1.10842e+00 1.38710e-02
-1.22660e+02 -1.10856e+00 1.38835e-02
-1.22650e+02 -1.10870e+00 1.38959e-02
-1.22640e+02 -1.10884e+00 1.39083e-02
-1.22630e+02 -1.10898e+00 1.39207e-02
-1.22620e+02 -1.10912e+00 1.39331e-02
-1.22610e+02 -1.10926e+00 1.39454e-02
-1.22600e+02 -1.10940e+00 1.39578e-02
-1.22590e+02 -1.10954e+00 1.39702e-02
-1.22580e+02 -1.10968e+00 1.39825e-02
-1.22570e+02 -1.10982e+00 1.39948e-02
-1.22560e+02 -1.10996e+00 1.40071e-02
-1.22550e+02 -1.11010e+00 1.40194e-02
-1.22540e+02 -1.11024e+00 1.40317e-02
-1.22530e+02 -1.11038e+00 1.40440e-02
-1.22520e+02 -1.11052e+00 1.40562e-02
-1.22510e+02 -1.11066e+00 1.40685e-02
-1.22500e+02 -1.11080e+00 1.40807e-02
-1.22490e+02 -1.11094e+00 1.40930e-02
-1.22480e+02 -1.11108e+00 1.41052e-02
-1.22470e+02 -1.11122e+00 1.41174e-02
-1.22460e+02 -1.11136e+00 1.41296e-02
-1.22450e+02 -1.11150e+00 1.41417e-02
-1.22440e+02 -1.11165e+00 1.41539e-02
-1.22430e+02 -1.11179e+00 1.41661e-02
-1.22420e+02 -1.11193e+00 1.41782e-02
-1.22410e+02 -1.11207e+00 1.41903e-02
-1.22400e+02 -1.11221e+00 1.42024e-02
-1.22390e+02 -1.11236e+00 1.42145e-02
-1.22380e+02 -1.11250e+00 1.42266e-02
-1.22370e+02 -1.11264e+00 1.42387e-02
-1.22360e+02 -1.11278e+00 1.42508e-02
-1.22350e+02 -1.11292e+00 1.42628e-02
-1.22340e+02 -1.11307e+00 1.42749e-02
-1.22330e+02 -1.11321e+00 1.42869e-02
-1.22320e+02 -1.11335e+00 1.42989e-02
-1.22310e+02 -1.11350e+00 1.43110e-02
-1.22300e+02 -1.11364e+00 1.43230e-02
-1.22290e+02 -1.11378e+00 1.43349e-02
-1.22280e+02 -1.11393e+00 1.43469e-02
-1.22270e+02 -1.11407e+00 1.43589e-02
-1.22260e+02 -1.11421e+00 1.43708e-02
-1.22250e+02 -1.11436e+00 1.43828e-02
-1.22240e+02 -1.11450e+00 1.43947e-02
-1.22230e+02 -1.11465e+00 1.44066e-02
-1.22220e+02 -1.11479e+00 1.44185e-02
-1.22210e+02 -1.11493e+00 1.44304e-02
-1.22200e+02 -1.11508e+00 1.44423e-02
-1.22190e+02 -1.11522e+00 1.44541e-02
-1.22180e+02 -1.11537e+00 1.44660e-02
-1.22170e+02 -1.11551e+00 1.44778e-02
-1.22160e+02 -1.11566e+00 1.44896e-02
-1.22150e+02 -1.11580e+00 1.45015e-02
-1.22140e+02 -1.11595e+00 1.45133e-02
-1.22130e+02 -1.11609e+00 1.45251e-02
-1.22120e+02 -1.11624e+00 1.45368e-02
-1.22110e+02 -1.11638e+00 1.45486e-02
-1.22100e+02 -1.11653e+00 1.45604e-02
-1.22090e+02 -1.11667e+00 1.45721e-02
-1.22080e+02 -1.11682e+00 1.45838e-02
-1.22070e+02 -1.11697e+00 1.45956e-02
-1.22060e+02 -1.11711e+00 1.46073e-02
-1.22050e+02 -1.11726e+00 1.46190e-02
-1.22040e+02 -1.11740e+00 1.46306e-02
-1.22030e+02 -1.11755e+00 1.46423e-02
-1.22020e+02 -1.11770e+00 1.46540e-02
-1.22010e+02 -1.11784e+00 1.46656e-02
-1.22000e+02 -1.11799e+00 1.46773e-02
-1.21990e+02 -1.11814e+00 1.46889e-02
-1.21980e+02 -1.11828e+00 1.47005e-02
-1.21970e+02 -1.11843e+00 1.47121e-02
-1.21960e+02 -1.11858e+00 1.47237e-02
-1.21950e+02 -1.11873e+00 1.47352e-02
-1.21940e+02 -1.11887e+00 1.47468e-02
-1.21930e+02 -1.11902e+00 1.47584e-02
-1.21920e+02 -1.11917e+00 1.47699e-02
-1.21910e+02 -1.11932e+00 1.47814e-02
-1.21900e+02 -1.11946e+00 1.47929e-02
-1.21890e+02 -1.11961e+00 1.48044e-02
-1.21880e+02 -1.11976e+00 1.48159e-02
-1.21870e+02 -1.11991e+00 1.48274e-02
-1.21860e+02 -1.12006e+00 1.48389e-02
-1.21850e+02 -1.12020e+00 1.48503e-02
-1.21840e+02 -1.12035e+00 1.48618e-02
-1.21830e+02 -1.12050e+00 1.48732e-02
-1.21820e+02 -1.12065e+00 1.48846e-02
-1.21810e+02 -1.12080e+00 1.48960e-02
-1.21800e+02 -1.12095e+00 1.49074e-02
-1.21790e+02 -1.12110e+00 1.49188e-02
-1.21780e+02 -1.12125e+00 1.49302e-02
-1.21770e+02 -1.12140e+00 1.49415e-02
-1.21760e+02 -1.12155e+00 1.49529e-02
-1.21750e+02 -1.12170e+00 1.49642e-02
-1.21740e+02 -1.12184e+00 1.49755e-02
-1.21730e+02 -1.12199e+00 1.49868e-02
-1.21720e+02 -1.12214e+00 1.49981e-02
-1.21710e+02 -1.12229e+00 1.50094e-02
-1.21700e+02 -1.12244e+00 1.50207e-02
-1.21690e+02 -1.12260e+00 1.50320e-02
-1.21680e+02 -1.12275e+00 1.50432e-02
-1.21670e+02 -1.12290e+00 1.50545e-02
-1.21660e+02 -1.12305e+00 1.50657e-02
-1.21650e+02 -1.12320e+00 1.50769e-02
-1.21640e+02 -1.12335e+00 1.50881e-02
-1.21630e+02 -1.12350e+00 1.50993e-02
-1.21620e+02 -1.12365e+00 1.51105e-02
-1.21610e+02 -1.12380e+00 1.51216e-02
-1.21600e+02 -1.12395e+00 1.51328e-02
-1.21590e+02 -1.12410e+00 1.51439e-02
-1.21580e+02 -1.12426e+00 1.51551e-02
-1.21570e+02 -1.12441e+00 1.51662e-02
-1.21560e+02 -1.12456e+00 1.51773e-02
-1.21550e+02 -1.12471e+00 1.51884e-02
-1.21540e+02 -1.12486e+00 1.51994e-02
-1.21530e+02 -1.12501e+00 1.52105e-02
-1.21520e+02 -1.12517e+00 1.52216e-02
-1.21510e+02 -1.12532e+00 1.52326e-02
-1.21500e+02 -1.12547e+00 1.52436e-02
-1.21490e+02 -1.12562e+00 1.52547e-02
-1.21480e+02 -1.12578e+00 1.52657e-02
-1.21470e+02 -1.12593e+00 1.52767e-02
-1.21460e+02 -1.12608e+00 1.52877e-02
-1.21450e+02 -1.12623e+00 1.52986e-02
-1.21440e+02 -1.12639e+00 1.53096e-02
-1.21430e+02 -1.12654e+00 1.53205e-02
-1.21420e+02 -1.12669e+00 1.53315e-02
-1.21410e+02 -1.12685e+00 1.53424e-02
-1.21400e+02 -1.12700e+00 1.53533e-02
-1.21390e+02 -1.12715e+00 1.53642e-02
-1.21380e+02 -1.12731e+00 1.53751e-02
-1.21370e+02 -1.12746e+00 1.53860e-02
-1.21360e+02 -1.12762e+00 1.53968e-02
-1.21350e+02 -1.12777e+00 1.54077e-02
-1.21340e+02 -1.12792e+00 1.54185e-02
-1.21330e+02 -1.12808e+00 1.54294e-02
-1.21320e+02 -1.12823e+00 1.54402e-02
-1.21310e+02 -1.12839e+00 1.54510e-02
-1.21300e+02 -1.12854e+00 1.54618e-02
-1.21290e+02 -1.12870e+00 1.54726e-02
-1.21280e+02 -1.12885e+00 1.54833e-02
-1.21270e+02 -1.12901e+00 1.54941e-02
-1.21260e+02 -1.12916e+00 1.55048e-02
-1.21250e+02 -1.12932e+00 1.55156e-02
-1.21240e+02 -1.12947e+00 1.55263e-02
-1.21230e+02 -1.12963e+00 1.55370e-02
-1.21220e+02 -1.12978e+00 1.55477e-02
-1.21210e+02 -1.12994e+00 1.55584e-02
-1.21200e+02 -1.13009e+00 1.55690e-02
-1.21190e+02 -1.13025e+00 1.55797e-02
-1.21180e+02 -1.13041e+00 1.55903e-02
-1.21170e+02 -1.13056e+00 1.56010e-02
-1.21160e+02 -1.13072e+00 1.56116e-02
-1.21150e+02 -1.13087e+00 1.56222e-02
-1.21140e+02 -1.13103e+00 1.56328e-02
-1.21130e+02 -1.13119e+00 1.56434e-02
-1.21120e+02 -1.13134e+00 1.56540e-02
-1.21110e+02 -1.13150e+00 1.56645e-02
-1.21100e+02 -1.13166e+00 1.56751e-02
-1.21090e+02 -1.13181e+00 1.56856e-02
-1.21080e+02 -1.13197e+00 1.56961e-02
-1.21070e+02 -1.13213e+00 1.57067e-02
-1.21060e+02 -1.13228e+00 1.57172e-02
-1.21050e+02 -1.13244e+00 1.57276e-02
-1.21040e+02 -1.13260e+00 1.57381e-02
-1.21030e+02 -1.13276e+00 1.57486e-02
-1.21020e+02 -1.13291e+00 1.57590e-02
-1.21010e+02 -1.13307e+00 1.57695e-02
-1.21000e+02 -1.13323e+00 1.57799e-02
-1.20990e+02 -1.13339e+00 1.57903e-02
-1.20980e+02 -1.13354e+00 1.58007e-02
-1.20970e+02 -1.13370e+00 1.58111e-02
-1.20960e+02 -1.13386e+00 1.58215e-02
-1.20950e+02 -1.13402e+00 1.58319e-02
-1.20940e+02 -1.13418e+00 1.58422e-02
-1.20930e+02 -1.13434e+00 1.58526e-02
-1.20920e+02 -1.13449e+00 1.58629e-02
-1.20910e+02 -1.13465e+00 1.58732e-02
-1.20900e+02 -1.13481e+00 1.58836e-02
-1.20890e+02 -1.13497e+00 1.58939e-02
-1.20880e+02 -1.13513e+00 1.59041e-02
-1.20870e+02 -1.13529e+00 1.59144e-02
-1.20860e+02 -1.13545e+00 1.59247e-02
-1.20850e+02 -1.13561e+00 1.59349e-02
-1.20840e+02 -1.13577e+00 1.59452e-02
-1.20830e+02 -1.13593e+00 1.59554e-02
-1.20820e+02 -1.13609e+00 1.59656e-02
-1.20810e+02 -1.13625e+00 1.59758e-02
-1.20800e+02 -1.13641e+00 1.59860e-02
-1.20790e+02 -1.13657e+00 1.59962e-02
-1.20780e+02 -1.13673e+00 1.60063e-02
-1.20770e+02 -1.13689e+00 1.60165e-02
-1.20760e+02 -1.13705e+00 1.60266e-02
-1.20750e+02 -1.13721e+00 1.60368e-02
-1.20740e+02 -1.13737e+00 1.60469e-02
-1.20730e+02 -1.13753e+00 1.60570e-02
-1.20720e+02 -1.13769e+00 1.60671e-02
-1.20710e+02 -1.13785e+00 1.60772e-02
-1.20700e+02 -1.13801e+00 1.60872e-02
-1.20690e+02 -1.13817e+00 1.60973e-02
-1.20680e+02 -1.13833e+00 1.61073e-02
-1.20670e+02 -1.13849e+00 1.61174e-02
-1.20660e+02 -1.13865e+00 1.61274e-02
-1.20650e+02 -1.13881e+00 1.61374e-02
-1.20640e+02 -1.13898e+00 1.61474e-02
-1.20630e+02 -1.13914e+00 1.61574e-02
-1.20620e+02 -1.13930e+00 1.61673e-02
-1.20610e+02 -1.13946e+00 1.61773e-02
-1.20600e+02 -1.13962e+00 1.61872e-02
-1.20590e+02 -1.13978e+00 1.61972e-02
-1.20580e+02 -1.13995e+00 1.62071e-02
-1.20570e+02 -1.14011e+00 1.62170e-02
-1.20560e+02 -1.14027e+00 1.62269e-02
-1.20550e+02 -1.14043e+00 1.62368e-02
-1.20540e+02 -1.14060e+00 1.62467e-02
-1.20530e+02 -1.14076e+00 1.62565e-02
-1.20520e+02 -1.14092e+00 1.62664e-02
-1.20510e+02 -1.14108e+00 1.62762e-02
-1.20500e+02 -1.14125e+00 1.62861e-02
-1.20490e+02 -1.14141e+00 1.62959e-02
-1.20480e+02 -1.14157e+00 1.63057e-02
-1.20470e+02 -1.14174e+00 1.63155e-02
-1.20460e+02 -1.14190e+00 1.63253e-02
-1.20450e+02 -1.14206e+00 1.63350e-02
-1.20440e+02 -1.14223e+00 1.63448e-02
-1.20430e+02 -1.14239e+00 1.63545e-02
-1.20420e+02 -1.14255e+00 1.63643e-02
-1.20410e+02 -1.14272e+00 1.63740e-02
-1.20400e+02 -1.14288e+00 1.63837e-02
-1.20390e+02 -1.14304e+00 1.63934e-02
-1.20380e+02 -1.14321e+00 1.64031e-02
-1.20370e+02 -1.14337e+00 1.64127e-02
-1.20360e+02 -1.14354e+00 1.64224e-02
-1.20350e+02 -1.14370e+00 1.64320e-02
-1.20340e+02 -1.14386e+00 1.64417e-02
-1.20330e+02 -1.14403e+00 1.64513e-02
-1.20320e+02 -1.14419e+00 1.64609e-02
-1.20310e+02 -1.14436e+00 1.64705e-02
-1.20300e+02 -1.14452e+00 1.64801e-02
-1.20290e+02 -1.14469e+00 1.64897e-02
-1.20280e+02 -1.14485e+00 1.64992e-02
-1.20270e+02 -1.14502e+00 1.65088e-02
-1.20260e+02 -1.14518e+00 1.65183e-02
-1.20250e+02 -1.14535e+00 1.65278e-02
-1.20240e+02 -1.14551e+00 1.65374e-02
-1.20230e+02 -1.14568e+00 1.65469e-02
-1.20220e+02 -1.14584e+00 1.65563e-02
-1.20210e+02 -1.14601e+00 1.65658e-02
-1.20200e+02 -1.14618e+00 1.65753e-02
-1.20190e+02 -1.14634e+00 1.65847e-02
-1.20180e+02 -1.14651e+00 1.65942e-02
-1.20170e+02 -1.14667e+00 1.66036e-02
-1.20160e+02 -1.14684e+00 1.66130e-02
-1.20150e+02 -1.14701e+00 1.66224e-02
-1.20140e+02 -1.14717e+00 1.66318e-02
-1.20130e+02 -1.14734e+00 1.66412e-02
-1.20120e+02 -1.14750e+00 1.66506e-02
-1.20110e+02 -1.14767e+00 1.66599e-02
-1.20100e+02 -1.14784e+00 1.66693e-02
-1.20090e+02 -1.14800e+00 1.66786e-02
-1.20080e+02 -1.14817e+00 1.66879e-02
-1.20070e+02 -1.14834e+00 1.66973e-02
-1.20060e+02 -1.14851e+00 1.67065e-02
-1.20050e+02 -1.14867e+00 1.67158e-02
-1.20040e+02 -1.14884e+00 1.67251e-02
-1.20030e+02 -1.14901e+00 1.67344e-02
-1.20020e+02 -1.14917e+00 1.67436e-02
-1.20010e+02 -1.14934e+00 1.67529e-02
-1.20000e+02 -1.14951e+00 1.67621e-02
-1.19990e+02 -1.14968e+00 1.67713e-02
-1.19980e+02 -1.14984e+00 1.67805e-02
-1.19970e+02 -1.15001e+00 1.67897e-02
-1.19960e+02 -1.15018e+00 1.67989e-02
-1.19950e+02 -1.15035e+00 1.68080e-02
-1.19940e+02 -1.15052e+00 1.68172e-02
-1.19930e+02 -1.15069e+00 1.68263e-02
-1.19920e+02 -1.15085e+00 1.68354e-02
-1.19910e+02 -1.15102e+00 1.68446e-02
-1.19900e+02 -1.15119e+00 1.68537e-02
-1.19890e+02 -1.15136e+00 1.68628e-02
-1.19880e+02 -1.15153e+00 1.68718e-02
-1.19870e+02 -1.15170e+00 1.68809e-02
-1.19860e+02 -1.15187e+00 1.68900e-02
-1.19850e+02 -1.15203e+00 1.68990e-02
-1.19840e+02 -1.15220e+00 1.69080e-02
-1.19830e+02 -1.15237e+00 1.69171e-02
-1.19820e+02 -1.15254e+00 1.69261e-02
-1.19810e+02 -1.15271e+00 1.69351e-02
-1.19800e+02 -1.15288e+00 1.69441e-02
-1.19790e+02 -1.15305e+00 1.69530e-02
-1.19780e+02 -1.15322e+00 1.69620e-02
-1.19770e+02 -1.15339e+00 1.69709e-02
-1.19760e+02 -1.15356e+00 1.69799e-02
-1.19750e+02 -1.15373e+00 1.69888e-02
-1.19740e+02 -1.15390e+00 1.69977e-02
-1.19730e+02 -1.15407e+00 1.70066e-02
-1.19720e+02 -1.15424e+00 1.70155e-02
-1.19710e+02 -1.15441e+00 1.70244e-02
-1.19700e+02 -1.15458e+00 1.70332e-02
-1.19690e+02 -1.15475e+00 1.70421e-02
-1.19680e+02 -1.15492e+00 1.70509e-02
-1.19670e+02 -1.15509e+00 1.70597e-02
-1.19660e+02 -1.15526e+00 1.70686e-02
-1.19650e+02 -1.15543e+00 1.70774e-02
-1.19640e+02 -1.15560e+00 1.70862e-02
-1.19630e+02 -1.15577e+00 1.70949e-02
-1.19620e+02 -1.15594e+00 1.71037e-02
-1.19610e+02 -1.15612e+00 1.71125e-02
-1.19600e+02 -1.15629e+00 1.71212e-02
-1.19590e+02 -1.15646e+00 1.71299e-02
-1.19580e+02 -1.15663e+00 1.71387e-02
-1.19570e+02 -1.15680e+00 1.71474e-02
-1.19560e+02 -1.15697e+00 1.71561e-02
-1.19550e+02 -1.15714e+00 1.71647e-02
-1.19540e+02 -1.15732e+00 1.71734e-02
-1.19530e+02 -1.15749e+00 1.71821e-02
-1.19520e+02 -1.15766e+00 1.71907e-02
-1.19510e+02 -1.15783e+00 1.71993e-02
-1.19500e+02 -1.15800e+00 1.72080e-02
-1.19490e+02 -1.15818e+00 1.72166e-02
-1.19480e+02 -1.15835e+00 1.72252e-02
-1.19470e+02 -1.15852e+00 1.72338e-02
-1.19460e+02 -1.15869e+00 1.72423e-02
-1.19450e+02 -1.15886e+00 1.72509e-02
-1.19440e+02 -1.15904e+00 1.72595e-02
-1.19430e+02 -1.15921e+00 1.72680e-02
-1.19420e+02 -1.15938e+00 1.72765e-02
-1.19410e+02 -1.15956e+00 1.72850e-02
-1.19400e+02 -1.15973e+00 1.72935e-02
-1.19390e+02 -1.15990e+00 1.73020e-02
-1.19380e+02 -1.16007e+00 1.73105e-02
-1.19370e+02 -1.16025e+00 1.73190e-02
-1.19360e+02 -1.16042e+00 1.73274e-02
-1.19350e+02 -1.16059e+00 1.73359e-02
-1.19340e+02 -1.16077e+00 1.73443e-02
-1.19330e+02 -1.16094e+00 1.73527e-02
-1.19320e+02 -1.16111e+00 1.73611e-02
-1.19310e+02 -1.16129e+00 1.73695e-02
-1.19300e+02 -1.16146e+00 1.73779e-02
-1.19290e+02 -1.16164e+00 1.73863e-02
-1.19280e+02 -1.16181e+00 1.73946e-02
-1.19270e+02 -1.16198e+00 1.74030e-02
-1.19260e+02 -1.16216e+00 1.74113e-02
-1.19250e+02 -1.16233e+00 1.74196e-02
-1.19240e+02 -1.16251e+00 1.74279e-02
-1.19230e+02 -1.16268e+00 1.74362e-02
-1.19220e+02 -1.16285e+00 1.74445e-02
-1.19210e+02 -1.16303e+00 1.74528e-02
-1.19200e+02 -1.16320e+00 1.74610e-02
-1.19190e+02 -1.16338e+00 1.74693e-02
-1.19180e+02 -1.16355e+00 1.74775e-02
-1.19170e+02 -1.16373e+00 1.74858e-02
-1.19160e+02 -1.16390e+00 1.74940e-02
-1.19150e+02 -1.16408e+00 1.75022e-02
-1.19140e+02 -1.16425e+00 1.75104e-02
-1.19130e+02 -1.16443e+00 1.75185e-02
-1.19120e+02 -1.16460e+00 1.75267e-02
-1.19110e+02 -1.16478e+00 1.75348e-02
-1.19100e+02 -1.16495e+00 1.75430e-02
-1.19090e+02 -1.16513e+00 1.75511e-02
-1.19080e+02 -1.16531e+00 1.75592e-02
-1.19070e+02 -1.16548e+00 1.75673e-02
-1.19060e+02 -1.16566e+00 1.75754e-02
-1.19050e+02 -1.16583e+00 1.75835e-02
-1.19040e+02 -1.16601e+00 1.75916e-02
-1.19030e+02 -1.16618e+00 1.75996e-02
-1.19020e+02 -1.16636e+00 1.76077e-02
-1.19010e+02 -1.16654e+00 1.76157e-02
-1.19000e+02 -1.16671e+00 1.76237e-02
-1.18990e+02 -1.16689e+00 1.76317e-02
-1.18980e+02 -1.16707e+00 1.76397e-02
-1.18970e+02 -1.16724e+00 1.76477e-02
-1.18960e+02 -1.16742e+00 1.76557e-02
-1.18950e+02 -1.16759e+00 1.76636e-02
-1.18940e+02 -1.16777e+00 1.76716e-02
-1.18930e+02 -1.16795e+00 1.76795e-02
-1.18920e+02 -1.16812e+00 1.76875e-02
-1.18910e+02 -1.16830e+00 1.76954e-02
-1.18900e+02 -1.16848e+00 1.77033e-02
-1.18890e+02 -1.16866e+00 1.77112e-02
-1.18880e+02 -1.16883e+00 1.77190e-02
-1.18870e+02 -1.16901e+00 1.77269e-02
-1.18860e+02 -1.16919e+00 1.77347e-02
-1.18850e+02 -1.16936e+00 1.77426e-02
-1.18840e+02 -1.16954e+00 1.77504e-02
-1.18830e+02 -1.16972e+00 1.77582e-02
-1.18820e+02 -1.16990e+00 1.77660e-02
-1.18810e+02 -1.17008e+00 1.77738e-02
-1.18800e+02 -1.17025e+00 1.77816e-02
-1.18790e+02 -1.17043e+00 1.77894e-02
-1.18780e+02 -1.17061e+00 1.77971e-02
-1.18770e+02 -1.17079e+00 1.78049e-02
-1.18760e+02 -1.17096e+00 1.78126e-02
-1.18750e+02 -1.17114e+00 1.78203e-02
-1.18740e+02 -1.17132e+00 1.78281e-02
-1.18730e+02 -1.17150e+00 1.78358e-02
-1.18720e+02 -1.17168e+00 1.78435e-02
-1.18710e+02 -1.17186e+00 1.78512e-02
-1.18700e+02 -1.17204e+00 1.78589e-02
-1.18690e+02 -1.17221e+00 1.78665e-02
-1.18680e+02 -1.17239e+00 1.78742e-02
-1.18670e+02 -1.17257e+00 1.78818e-02
-1.18660e+02 -1.17275e+00 1.78895e-02
-1.18650e+02 -1.17293e+00 1.78971e-02
-1.18640e+02 -1.17311e+00 1.79048e-02
-1.18630e+02 -1.17329e+00 1.79124e-02
-1.18620e+02 -1.17347e+00 1.79200e-02
-1.18610e+02 -1.17365e+00 1.79276e-02
-1.18600e+02 -1.17382e+00 1.79352e-02
-1.18590e+02 -1.17400e+00 1.79427e-02
-1.18580e+02 -1.17418e+00 1.79503e-02
-1.18570e+02 -1.17436e+00 1.79579e-02
-1.18560e+02 -1.17454e+00 1.79654e-02
-1.18550e+02 -1.17472e+00 1.79730e-02
-1.18540e+02 -1.17490e+00 1.79805e-02
-1.18530e+02 -1.17508e+00 1.79880e-02
-1.18520e+02 -1.17526e+00 1.79955e-02
-1.18510e+02 -1.17544e+00 1.80030e-02
-1.18500e+02 -1.17562e+00 1.80105e-02
-1.18490e+02 -1.17580e+00 1.80180e-02
-1.18480e+02 -1.17598e+00 1.80255e-02
-1.18470e+02 -1.17616e+00 1.80330e-02
-1.18460e+02 -1.17634e+00 1.80404e-02
-1.18450e+02 -1.17652e+00 1.80479e-02
-1.18440e+02 -1.17670e+00 1.80553e-02
-1.18430e+02 -1.17688e+00 1.80627e-02
-1.18420e+02 -1.17707e+00 1.80702e-02
-1.18410e+02 -1.17725e+00 1.80776e-02
-1.18400e+02 -1.17743e+00 1.80850e-02
-1.18390e+02 -1.17761e+00 1.80924e-02
-1.18380e+02 -1.17779e+00 1.80997e-02
-1.18370e+02 -1.17797e+00 1.81071e-02
-1.18360e+02 -1.17815e+00 1.81145e-02
-1.18350e+02 -1.17833e+00 1.81218e-02
-1.18340e+02 -1.17851e+00 1.81292e-02
-1.18330e+02 -1.17869e+00 1.81365e-02
-1.18320e+02 -1.17888e+00 1.81438e-02
-1.18310e+02 -1.17906e+00 1.81511e-02
-1.18300e+02 -1.17924e+00 1.81584e-02
-1.18290e+02 -1.17942e+00 1.81657e-02
-1.18280e+02 -1.17960e+00 1.81730e-02
-1.18270e+02 -1.17978e+00 1.81803e-02
-1.18260e+02 -1.17997e+00 1.81876e-02
-1.18250e+02 -1.18015e+00 1.81948e-02
-1.18240e+02 -1.18033e+00 1.82021e-02
-1.18230e+02 -1.18051e+00 1.82093e-02
-1.18220e+02 -1.18069e+00 1.82166e-02
-1.18210e+02 -1.18088e+00 1.82238e-02
-1.18200e+02 -1.18106e+00 1.82310e-02
-1.18190e+02 -1.18124e+00 1.82382e-02
-1.18180e+02 -1.18142e+00 1.82454e-02
-1.18170e+02 -1.18161e+00 1.82526e-02
-1.18160e+02 -1.18179e+00 1.82597e-02
-1.18150e+02 -1.18197e+00 1.82669e-02
-1.18140e+02 -1.18215e+00 1.82741e-02
-1.18130e+02 -1.18234e+00 1.82812e-02
-1.18120e+02 -1.18252e+00 1.82883e-02
-1.18110e+02 -1.18270e+00 1.82955e-02
-1.18100e+02 -1.18289e+00 1.83026e-02
-1.18090e+02 -1.18307e+00 1.83097e-02
-1.18080e+02 -1.18325e+00 1.83168e-02
-1.18070e+02 -1.18343e+00 1.83239e-02
-1.18060e+02 -1.18362e+00 1.83309e-02
-1.18050e+02 -1.18380e+00 1.83380e-02
-1.18040e+02 -1.18398e+00 1.83451e-02
-1.18030e+02 -1.18417e+00 1.83521e-02
-1.18020e+02 -1.18435e+00 1.83592e-02
-1.18010e+02 -1.18454e+00 1.83662e-02
-1.18000e+02 -1.18472e+00 1.83732e-02
-1.17990e+02 -1.18490e+00 1.83802e-02
-1.17980e+02 -1.18509e+00 1.83872e-02
-1.17970e+02 -1.18527e+00 1.83942e-02
-1.17960e+02 -1.18545e+00 1.84012e-02
-1.17950e+02 -1.18564e+00 1.84082e-02
-1.17940e+02 -1.18582e+00 1.84152e-02
-1.17930e+02 -1.18601e+00 1.84221e-02
-1.17920e+02 -1.18619e+00 1.84291e-02
-1.17910e+02 -1.18638e+00 1.84360e-02
-1.17900e+02 -1.18656e+00 1.84429e-02
-1.17890e+02 -1.18674e+00 1.84499e-02
-1.17880e+02 -1.18693e+00 1.84568e-02
-1.17870e+02 -1.18711e+00 1.84637e-02
-1.17860e+02 -1.18730e+00 1.84705e-02
-1.17850e+02 -1.18748e+00 1.84774e-02
-1.17840e+02 -1.18767e+00 1.84843e-02
-1.17830e+02 -1.18785e+00 1.84912e-02
-1.17820e+02 -1.18804e+00 1.84980e-02
-1.17810e+02 -1.18822e+00 1.85049e-02
-1.17800e+02 -1.18841e+00 1.85117e-02
-1.17790e+02 -1.18859e+00 1.85185e-02
-1.17780e+02 -1.18878e+00 1.85253e-02
-1.17770e+02 -1.18896e+00 1.85321e-02
-1.17760e+02 -1.18915e+00 1.85389e-02
-1.17750e+02 -1.18933e+00 1.85457e-02
-1.17740e+02 -1.18952e+00 1.85525e-02
-1.17730e+02 -1.18971e+00 1.85593e-02
-1.17720e+02 -1.18989e+00 1.85660e-02
-1.17710e+02 -1.19008e+00 1.85728e-02
-1.17700e+02 -1.19026e+00 1.85795e-02
-1.17690e+02 -1.19045e+00 1.85862e-02
-1.17680e+02 -1.19063e+00 1.85930e-02
-1.17670e+02 -1.19082e+00 1.85997e-02
-1.17660e+02 -1.19101e+00 1.86064e-02
-1.17650e+02 -1.19119e+00 1.86131e-02
-1.17640e+02 -1.19138e+00 1.86197e-02
-1.17630e+02 -1.19156e+00 1.86264e-02
-1.17620e+02 -1.19175e+00 1.86331e-02
-1.17610e+02 -1.19194e+00 1.86397e-02
-1.17600e+02 -1.19212e+00 1.86464e-02
-1.17590e+02 -1.19231e+00 1.86530e-02
-1.17580e+02 -1.19250e+00 1.86596e-02
-1.17570e+02 -1.19268e+00 1.86663e-02
-1.17560e+02 -1.19287e+00 1.86729e-02
-1.17550e+02 -1.19306e+00 1.86795e-02
-1.17540e+02 -1.19324e+00 1.86861e-02
-1.17530e+02 -1.19343e+00 1.86926e-02
-1.17520e+02 -1.19362e+00 1.86992e-02
-1.17510e+02 -1.19380e+00 1.87058e-02
-1.17500e+02 -1.19399e+00 1.87123e-02
-1.17490e+02 -1.19418e+00 1.87189e-02
-1.17480e+02 -1.19437e+00 1.87254e-02
-1.17470e+02 -1.19455e+00 1.87319e-02
-1.17460e+02 -1.19474e+00 1.87384e-02
-1.17450e+02 -1.19493e+00 1.87449e-02
-1.17440e+02 -1.19512e+00 1.87514e-02
-1.17430e+02 -1.19530e+00 1.87579e-02
-1.17420e+02 -1.19549e+00 1.87644e-02
-1.17410e+02 -1.19568e+00 1.87708e-02
-1.17400e+02 -1.19587e+00 1.87773e-02
-1.17390e+02 -1.19605e+00 1.87837e-02
-1.17380e+02 -1.19624e+00 1.87902e-02
-1.17370e+02 -1.19643e+00 1.87966e-02
-1.17360e+02 -1.19662e+00 1.88030e-02
-1.17350e+02 -1.19681e+00 1.88094e-02
-1.17340e+02 -1.19699e+00 1.88158e-02
-1.17330e+02 -1.19718e+00 1.88222e-02
-1.17320e+02 -1.19737e+00 1.88286e-02
-1.17310e+02 -1.19756e+00 1.88350e-02
-1.17300e+02 -1.19775e+00 1.88413e-02
-1.17290e+02 -1.19794e+00 1.88477e-02
-1.17280e+02 -1.19812e+00 1.88540e-02
-1.17270e+02 -1.19831e+00 1.88604e-02
-1.17260e+02 -1.19850e+00 1.88667e-02
-1.17250e+02 -1.19869e+00 1.88730e-02
-1.17240e+02 -1.19888e+00 1.88793e-02
-1.17230e+02 -1.19907e+00 1.88856e-02
-1.17220e+02 -1.19926e+00 1.88919e-02
-1.17210e+02 -1.19945e+00 1.88982e-02
-1.17200e+02 -1.19963e+00 1.89044e-02
-1.17190e+02 -1.19982e+00 1.89107e-02
-1.17180e+02 -1.20001e+00 1.89169e-02
-1.17170e+02 -1.20020e+00 1.89232e-02
-1.17160e+02 -1.20039e+00 1.89294e-02
-1.17150e+02 -1.20058e+00 1.89356e-02
-1.17140e+02 -1.20077e+00 1.89418e-02
-1.17130e+02 -1.20096e+00 1.89480e-02
-1.17120e+02 -1.20115e+00 1.89542e-02
-1.17110e+02 -1.20134e+00 1.89604e-02
-1.17100e+02 -1.20153e+00 1.89666e-02
-1.17090e+02 -1.20172e+00 1.89728e-02
-1.17080e+02 -1.20191e+00 1.89789e-02
-1.17070e+02 -1.20210e+00 1.89851e-02
-1.17060e+02 -1.20229e+00 1.89912e-02
-1.17050e+02 -1.20248e+00 1.89973e-02
-1.17040e+02 -1.20267e+00 1.90034e-02
-1.17030e+02 -1.20286e+00 1.90095e-02
-1.17020e+02 -1.20305e+00 1.90156e-02
-1.17010e+02 -1.20324e+00 1.90217e-02
-1.17000e+02 -1.20343e+00 1.90278e-02
-1.16990e+02 -1.20362e+00 1.90339e-02
-1.16980e+02 -1.20381e+00 1.90399e-02
-1.16970e+02 -1.20400e+00 1.90460e-02
-1.16960e+02 -1.20419e+00 1.90520e-02
-1.16950e+02 -1.20438e+00 1.90581e-02
-1.16940e+02 -1.20457e+00 1.90641e-02
-1.16930e+02 -1.20476e+00 1.90701e-02
-1.16920e+02 -1.20495e+00 1.90761e-02
-1.16910e+02 -1.20514e+00 1.90821e-02
-1.16900e+02 -1.20533e+00 1.90881e-02
-1.16890e+02 -1.20552e+00 1.90940e-02
-1.16880e+02 -1.20572e+00 1.91000e-02
-1.16870e+02 -1.20591e+00 1.91060e-02
-1.16860e+02 -1.20610e+00 1.91119e-02
-1.16850e+02 -1.20629e+00 1.91178e-02
-1.16840e+02 -1.20648e+00 1.91238e-02
-1.16830e+02 -1.20667e+00 1.91297e-02
-1.16820e+02 -1.20686e+00 1.91356e-02
-1.16810e+02 -1.20705e+00 1.91415e-02
-1.16800e+02 -1.20724e+00 1.91474e-02
-1.16790e+02 -1.20744e+00 1.91533e-02
-1.16780e+02 -1.20763e+00 1.91591e-02
-1.16770e+02 -1.20782e+00 1.91650e-02
-1.16760e+02 -1.20801e+00 1.91709e-02
-1.16750e+02 -1.20820e+00 1.91767e-02
-1.16740e+02 -1.20839e+00 1.91825e-02
-1.16730e+02 -1.20859e+00 1.91884e-02
-1.16720e+02 -1.20878e+00 1.91942e-02
-1.16710e+02 -1.20897e+00 1.92000e-02
-1.16700e+02 -1.20916e+00 1.92058e-02
-1.16690e+02 -1.20935e+00 1.92116e-02
-1.16680e+02 -1.20955e+00 1.92173e-02
-1.16670e+02 -1.20974e+00 1.92231e-02
-1.16660e+02 -1.20993e+00 1.92289e-02
-1.16650e+02 -1.21012e+00 1.92346e-02
-1.16640e+02 -1.21032e+00 1.92403e-02
-1.16630e+02 -1.21051e+00 1.92461e-02
-1.16620e+02 -1.21070e+00 1.92518e-02
-1.16610e+02 -1.21089e+00 1.92575e-02
-1.16600e+02 -1.21109e+00 1.92632e-02
-1.16590e+02 -1.21128e+00 1.92689e-02
-1.16580e+02 -1.21147e+00 1.92746e-02
-1.16570e+02 -1.21166e+00 1.92802e-02
-1.16560e+02 -1.21186e+00 1.92859e-02
-1.16550e+02 -1.21205e+00 1.92916e-02
-1.16540e+02 -1.21224e+00 1.92972e-02
-1.16530e+02 -1.21244e+00 1.93028e-02
-1.16520e+02 -1.21263e+00 1.93085e-02
-1.16510e+02 -1.21282e+00 1.93141e-02
-1.16500e+02 -1.21302e+00 1.93197e-02
-1.16490e+02 -1.21321e+00 1.93253e-02
-1.16480e+02 -1.21340e+00 1.93309e-02
-1.16470e+02 -1.21360e+00 1.93365e-02
-1.16460e+02 -1.21379e+00 1.93420e-02
-1.16450e+02 -1.21398e+00 1.93476e-02
-1.16440e+02 -1.21418e+00 1.93531e-02
-1.16430e+02 -1.21437e+00 1.93587e-02
-1.16420e+02 -1.21456e+00 1.93642e-02
-1.16410e+02 -1.21476e+00 1.93697e-02
-1.16400e+02 -1.21495e+00 1.93752e-02
-1.16390e+02 -1.21514e+00 1.93807e-02
-1.16380e+02 -1.21534e+00 1.93862e-02
-1.16370e+02 -1.21553e+00 1.93917e-02
-1.16360e+02 -1.21573e+00 1.93972e-02
-1.16350e+02 -1.21592e+00 1.94027e-02
-1.16340e+02 -1.21611e+00 1.94081e-02
-1.16330e+02 -1.21631e+00 1.94136e-02
-1.16320e+02 -1.21650e+00 1.94190e-02
-1.16310e+02 -1.21670e+00 1.94244e-02
-1.16300e+02 -1.21689e+00 1.94298e-02
-1.16290e+02 -1.21708e+00 1.94352e-02
-1.16280e+02 -1.21728e+00 1.94406e-02
-1.16270e+02 -1.21747e+00 1.94460e-02
-1.16260e+02 -1.21767e+00 1.94514e-02
-1.16250e+02 -1.21786e+00 1.94568e-02
-1.16240e+02 -1.21806e+00 1.94621e-02
-1.16230e+02 -1.21825e+00 1.94675e-02
-1.16220e+02 -1.21845e+00 1.94728e-02
-1.16210e+02 -1.21864e+00 1.94782e-02
-1.16200e+02 -1.21884e+00 1.94835e-02
-1.16190e+02 -1.21903e+00 1.94888e-02
-1.16180e+02 -1.21923e+00 1.94941e-02
-1.16170e+02 -1.21942e+00 1.94994e-02
-1.16160e+02 -1.21962e+00 1.95047e-02
-1.16150e+02 -1.21981e+00 1.95100e-02
-1.16140e+02 -1.22001e+00 1.95152e-02
-1.16130e+02 -1.22020e+00 1.95205e-02
-1.16120e+02 -1.22040e+00 1.95257e-02
-1.16110e+02 -1.22059e+00 1.95310e-02
-1.16100e+02 -1.22079e+00 1.95362e-02
-1.16090e+02 -1.22098e+00 1.95414e-02
-1.16080e+02 -1.22118e+00 1.95466e-02
-1.16070e+02 -1.22137e+00 1.95518e-02
-1.16060e+02 -1.22157e+00 1.95570e-02
-1.16050e+02 -1.22176e+00 1.95622e-02
-1.16040e+02 -1.22196e+00 1.95674e-02
-1.16030e+02 -1.22216e+00 1.95725e-02
-1.16020e+02 -1.22235e+00 1.95777e-02
-1.16010e+02 -1.22255e+00 1.95828e-02
-1.16000e+02 -1.22274e+00 1.95880e-02
-1.15990e+02 -1.22294e+00 1.95931e-02
-1.15980e+02 -1.22313e+00 1.95982e-02
-1.15970e+02 -1.22333e+00 1.96033e-02
-1.15960e+02 -1.22353e+00 1.96084e-02
-1.15950e+02 -1.22372e+00 1.96135e-02
-1.15940e+02 -1.22392e+00 1.96186e-02
-1.15930e+02 -1.22412e+00 1.96237e-02
-1.15920e+02 -1.22431e+00 1.96287e-02
-1.15910e+02 -1.22451e+00 1.96338e-02
-1.15900e+02 -1.22470e+00 1.96388e-02
-1.15890e+02 -1.22490e+00 1.96438e-02
-1.15880e+02 -1.22510e+00 1.96489e-02
-1.15870e+02 -1.22529e+00 1.96539e-02
-1.15860e+02 -1.22549e+00 1.96589e-02
-1.15850e+02 -1.22569e+00 1.96639e-02
-1.15840e+02 -1.22588e+00 1.96688e-02
-1.15830e+02 -1.22608e+00 1.96738e-02
-1.15820e+02 -1.22628e+00 1.96788e-02
-1.15810e+02 -1.22647e+00 1.96837e-02
-1.15800e+02 -1.22667e+00 1.96887e-02
-1.15790e+02 -1.22687e+00 1.96936e-02
-1.15780e+02 -1.22706e+00 1.96985e-02
-1.15770e+02 -1.22726e+00 1.97035e-02
-1.15760e+02 -1.22746e+00 1.97084e-02
-1.15750e+02 -1.22766e+00 1.97133e-02
-1.15740e+02 -1.22785e+00 1.97182e-02
-1.15730e+02 -1.22805e+00 1.97230e-02
-1.15720e+02 -1.22825e+00 1.97279e-02
-1.15710e+02 -1.22844e+00 1.97328e-02
-1.15700e+02 -1.22864e+00 1.97376e-02
-1.15690e+02 -1.22884e+00 1.97425e-02
-1.15680e+02 -1.22904e+00 1.97473e-02
-1.15670e+02 -1.22923e+00 1.97521e-02
-1.15660e+02 -1.22943e+00 1.97569e-02
-1.15650e+02 -1.22963e+00 1.97617e-02
-1.15640e+02 -1.22983e+00 1.97665e-02
-1.15630e+02 -1.23002e+00 1.97713e-02
-1.15620e+02 -1.23022e+00 1.97761e-02
-1.15610e+02 -1.23042e+00 1.97809e-02
-1.15600e+02 -1.23062e+00 1.97856e-02
-1.15590e+02 -1.23082e+00 1.97904e-02
-1.15580e+02 -1.23101e+00 1.97951e-02
-1.15570e+02 -1.23121e+00 1.97998e-02
-1.15560e+02 -1.23141e+00 1.98045e-02
-1.15550e+02 -1.23161e+00 1.98093e-02
-1.15540e+02 -1.23181e+00 1.98140e-02
-1.15530e+02 -1.23200e+00 1.98186e-02
-1.15520e+02 -1.23220e+00 1.98233e-02
-1.15510e+02 -1.23240e+00 1.98280e-02
-1.15500e+02 -1.23260e+00 1.98327e-02
-1.15490e+02 -1.23280e+00 1.98373e-02
-1.15480e+02 -1.23300e+00 1.98420e-02
-1.15470e+02 -1.23319e+00 1.98466e-02
-1.15460e+02 -1.23339e+00 1.98512e-02
-1.15450e+02 -1.23359e+00 1.98558e-02
-1.15440e+02 -1.23379e+00 1.98604e-02
-1.15430e+02 -1.23399e+00 1.98650e-02
-1.15420e+02 -1.23419e+00 1.98696e-02
-1.15410e+02 -1.23439e+00 1.98742e-02
-1.15400e+02 -1.23458e+00 1.98788e-02
-1.15390e+02 -1.23478e+00 1.98833e-02
-1.15380e+02 -1.23498e+00 1.98879e-02
-1.15370e+02 -1.23518e+00 1.98924e-02
-1.15360e+02 -1.23538e+00 1.98969e-02
-1.15350e+02 -1.23558e+00 1.99015e-02
-1.15340e+02 -1.23578e+00 1.99060e-02
-1.15330e+02 -1.23598e+00 1.99105e-02
-1.15320e+02 -1.23618e+00 1.99150e-02
-1.15310e+02 -1.23638e+00 1.99195e-02
-1.15300e+02 -1.23657e+00 1.99239e-02
-1.15290e+02 -1.23677e+00 1.99284e-02
-1.15280e+02 -1.23697e+00 1.99328e-02
-1.15270e+02 -1.23717e+00 1.99373e-02
-1.15260e+02 -1.23737e+00 1.99417e-02
-1.15250e+02 -1.23757e+00 1.99462e-02
-1.15240e+02 -1.23777e+00 1.99506e-02
-1.15230e+02 -1.23797e+00 1.99550e-02
-1.15220e+02 -1.23817e+00 1.99594e-02
-1.15210e+02 -1.23837e+00 1.99638e-02
-1.15200e+02 -1.23857e+00 1.99681e-02
-1.15190e+02 -1.23877e+00 1.99725e-02
-1.15180e+02 -1.23897e+00 1.99769e-02
-1.15170e+02 -1.23917e+00 1.99812e-02
-1.15160e+02 -1.23937e+00 1.99856e-02
-1.15150e+02 -1.23957e+00 1.99899e-02
-1.15140e+02 -1.23977e+00 1.99942e-02
-1.15130e+02 -1.23997e+00 1.99985e-02
-1.15120e+02 -1.24017e+00 2.00028e-02
-1.15110e+02 -1.24037e+00 2.00071e-02
-1.15100e+02 -1.24057e+00 2.00114e-02
-1.15090e+02 -1.24077e+00 2.00157e-02
-1.15080e+02 -1.24097e+00 2.00200e-02
-1.15070e+02 -1.24117e+00 2.00242e-02
-1.15060e+02 -1.24137e+00 2.00285e-02
-1.15050e+02 -1.24157e+00 2.00327e-02
-1.15040e+02 -1.24177e+00 2.00369e-02
-1.15030e+02 -1.24197e+00 2.00411e-02
-1.15020e+02 -1.24217e+00 2.00454e-02
-1.15010e+02 -1.24237e+00 2.00496e-02
-1.15000e+02 -1.24257e+00 2.00537e-02
-1.14990e+02 -1.24277e+00 2.00579e-02
-1.14980e+02 -1.24297e+00 2.00621e-02
-1.14970e+02 -1.24317e+00 2.00663e-02
-1.14960e+02 -1.24337e+00 2.00704e-02
-1.14950e+02 -1.24358e+00 2.00746e-02
-1.14940e+02 -1.24378e+00 2.00787e-02
-1.14930e+02 -1.24398e+00 2.00828e-02
-1.14920e+02 -1.24418e+00 2.00869e-02
-1.14910e+02 -1.24438e+00 2.00910e-02
-1.14900e+02 -1.24458e+00 2.00951e-02
-1.14890e+02 -1.24478e+00 2.00992e-02
-1.14880e+02 -1.24498e+00 2.01033e-02
-1.14870e+02 -1.24518e+00 2.01074e-02
-1.14860e+02 -1.24538e+00 2.01114e-02
-1.14850e+02 -1.24558e+00 2.01155e-02
-1.14840e+02 -1.24579e+00 2.01195e-02
-1.14830e+02 -1.24599e+00 2.01235e-02
-1.14820e+02 -1.24619e+00 2.01276e-02
-1.14810e+02 -1.24639e+00 2.01316e-02
-1.14800e+02 -1.24659e+00 2.01356e-02
-1.14790e+02 -1.24679e+00 2.01396e-02
-1.14780e+02 -1.24699e+00 2.01436e-02
-1.14770e+02 -1.24720e+00 2.01475e-02
-1.14760e+02 -1.24740e+00 2.01515e-02
-1.14750e+02 -1.24760e+00 2.01554e-02
-1.14740e+02 -1.24780e+00 2.01594e-02
-1.14730e+02 -1.24800e+00 2.01633e-02
-1.14720e+02 -1.24820e+00 2.01672e-02
-1.14710e+02 -1.24840e+00 2.01712e-02
-1.14700e+02 -1.24861e+00 2.01751e-02
-1.14690e+02 -1.24881e+00 2.01790e-02
-1.14680e+02 -1.24901e+00 2.01829e-02
-1.14670e+02 -1.24921e+00 2.01867e-02
-1.14660e+02 -1.24941e+00 2.01906e-02
-1.14650e+02 -1.24962e+00 2.01945e-02
-1.14640e+02 -1.24982e+00 2.01983e-02
-1.14630e+02 -1.25002e+00 2.02022e-02
-1.14620e+02 -1.25022e+00 2.02060e-02
-1.14610e+02 -1.25042e+00 2.02098e-02
-1.14600e+02 -1.25063e+00 2.02136e-02
-1.14590e+02 -1.25083e+00 2.02174e-02
-1.14580e+02 -1.25103e+00 2.02212e-02
-1.14570e+02 -1.25123e+00 2.02250e-02
-1.14560e+02 -1.25143e+00 2.02288e-02
-1.14550e+02 -1.25164e+00 2.02326e-02
-1.14540e+02 -1.25184e+00 2.02363e-02
-1.14530e+02 -1.25204e+00 2.02401e-02
-1.14520e+02 -1.25224e+00 2.02438e-02
-1.14510e+02 -1.25245e+00 2.02475e-02
-1.14500e+02 -1.25265e+00 2.02512e-02
-1.14490e+02 -1.25285e+00 2.02549e-02
-1.14480e+02 -1.25305e+00 2.02586e-02
-1.14470e+02 -1.25326e+00 2.02623e-02
-1.14460e+02 -1.25346e+00 2.02660e-02
-1.14450e+02 -1.25366e+00 2.02697e-02
-1.14440e+02 -1.25386e+00 2.02733e-02
-1.14430e+02 -1.25407e+00 2.02770e-02
-1.14420e+02 -1.25427e+00 2.02806e-02
-1.14410e+02 -1.25447e+00 2.02843e-02
-1.14400e+02 -1.25468e+00 2.02879e-02
-1.14390e+02 -1.25488e+00 2.02915e-02
-1.14380e+02 -1.25508e+00 2.02951e-02
-1.14370e+02 -1.25528e+00 2.02987e-02
-1.14360e+02 -1.25549e+00 2.03023e-02
-1.14350e+02 -1.25569e+00 2.03059e-02
-1.14340e+02 -1.25589e+00 2.03094e-02
-1.14330e+02 -1.25610e+00 2.03130e-02
-1.14320e+02 -1.25630e+00 2.03166e-02
-1.14310e+02 -1.25650e+00 2.03201e-02
-1.14300e+02 -1.25671e+00 2.03236e-02
-1.14290e+02 -1.25691e+00 2.03271e-02
-1.14280e+02 -1.25711e+00 2.03307e-02
-1.14270e+02 -1.25732e+00 2.03342e-02
-1.14260e+02 -1.25752e+00 2.03376e-02
-1.14250e+02 -1.25772e+00 2.03411e-02
-1.14240e+02 -1.25793e+00 2.03446e-02
-1.14230e+02 -1.25813e+00 2.03481e-02
-1.14220e+02 -1.25833e+00 2.03515e-02
-1.14210e+02 -1.25854e+00 2.03550e-02
-1.14200e+02 -1.25874e+00 2.03584e-02
-1.14190e+02 -1.25894e+00 2.03618e-02
-1.14180e+02 -1.25915e+00 2.03652e-02
-1.14170e+02 -1.25935e+00 2.03687e-02
-1.14160e+02 -1.25956e+00 2.03720e-02
-1.14150e+02 -1.25976e+00 2.03754e-02
-1.14140e+02 -1.25996e+00 2.03788e-02
-1.14130e+02 -1.26017e+00 2.03822e-02
-1.14120e+02 -1.26037e+00 2.03855e-02
-1.14110e+02 -1.26057e+00 2.03889e-02
-1.14100e+02 -1.26078e+00 2.03922e-02
-1.14090e+02 -1.26098e+00 2.03956e-02
-1.14080e+02 -1.26119e+00 2.03989e-02
-1.14070e+02 -1.26139e+00 2.04022e-02
-1.14060e+02 -1.26159e+00 2.04055e-02
-1.14050e+02 -1.26180e+00 2.04088e-02
-1.14040e+02 -1.26200e+00 2.04121e-02
-1.14030e+02 -1.26221e+00 2.04154e-02
-1.14020e+02 -1.26241e+00 2.04186e-02
-1.14010e+02 -1.26261e+00 2.04219e-02
-1.14000e+02 -1.26282e+00 2.04251e-02
-1.13990e+02 -1.26302e+00 2.04284e-02
-1.13980e+02 -1.26323e+00 2.04316e-02
-1.13970e+02 -1.26343e+00 2.04348e-02
-1.13960e+02 -1.26364e+00 2.04380e-02
-1.13950e+02 -1.26384e+00 2.04412e-02
-1.13940e+02 -1.26405e+00 2.04444e-02
-1.13930e+02 -1.26425e+00 2.04476e-02
-1.13920e+02 -1.26445e+00 2.04508e-02
-1.13910e+02 -1.26466e+00 2.04539e-02
-1.13900e+02 -1.26486e+00 2.04571e-02
-1.13890e+02 -1.26507e+00 2.04602e-02
-1.13880e+02 -1.26527e+00 2.04633e-02
-1.13870e+02 -1.26548e+00 2.04665e-02
-1.13860e+02 -1.26568e+00 2.04696e-02
-1.13850e+02 -1.26589e+00 2.04727e-02
-1.13840e+02 -1.26609e+00 2.04758e-02
-1.13830e+02 -1.26630e+00 2.04789e-02
-1.13820e+02 -1.26650e+00 2.04819e-02
-1.13810e+02 -1.26671e+00 2.04850e-02
-1.13800e+02 -1.26691e+00 2.04881e-02
-1.13790e+02 -1.26712e+00 2.04911e-02
-1.13780e+02 -1.26732e+00 2.04942e-02
-1.13770e+02 -1.26753e+00 2.04972e-02
-1.13760e+02 -1.26773e+00 2.05002e-02
-1.13750e+02 -1.26794e+00 2.05032e-02
-1.13740e+02 -1.26814e+00 2.05062e-02
-1.13730e+02 -1.26835e+00 2.05092e-02
-1.13720e+02 -1.26855e+00 2.05122e-02
-1.13710e+02 -1.26876e+00 2.05152e-02
-1.13700e+02 -1.26896e+00 2.05181e-02
-1.13690e+02 -1.26917e+00 2.05211e-02
-1.13680e+02 -1.26937e+00 2.05240e-02
-1.13670e+02 -1.26958e+00 2.05270e-02
-1.13660e+02 -1.26978e+00 2.05299e-02
-1.13650e+02 -1.26999e+00 2.05328e-02
-1.13640e+02 -1.27019e+00 2.05357e-02
-1.13630e+02 -1.27040e+00 2.05386e-02
-1.13620e+02 -1.27060e+00 2.05415e-02
-1.13610e+02 -1.27081e+00 2.05444e-02
-1.13600e+02 -1.27101e+00 2.05472e-02
-1.13590e+02 -1.27122e+00 2.05501e-02
-1.13580e+02 -1.27143e+00 2.05530e-02
-1.13570e+02 -1.27163e+00 2.05558e-02
-1.13560e+02 -1.27184e+00 2.05586e-02
-1.13550e+02 -1.27204e+00 2.05614e-02
-1.13540e+02 -1.27225e+00 2.05643e-02
-1.13530e+02 -1.27245e+00 2.05671e-02
-1.13520e+02 -1.27266e+00 2.05699e-02
-1.13510e+02 -1.27286e+00 2.05726e-02
-1.13500e+02 -1.27307e+00 2.05754e-02
-1.13490e+02 -1.27328e+00 2.05782e-02
-1.13480e+02 -1.27348e+00 2.05809e-02
-1.13470e+02 -1.27369e+00 2.05837e-02
-1.13460e+02 -1.27389e+00 2.05864e-02
-1.13450e+02 -1.27410e+00 2.05891e-02
-1.13440e+02 -1.27431e+00 2.05919e-02
-1.13430e+02 -1.27451e+00 2.05946e-02
-1.13420e+02 -1.27472e+00 2.05973e-02
-1.13410e+02 -1.27492e+00 2.06000e-02
-1.13400e+02 -1.27513e+00 2.06026e-02
-1.13390e+02 -1.27534e+00 2.06053e-02
-1.13380e+02 -1.27554e+00 2.06080e-02
-1.13370e+02 -1.27575e+00 2.06106e-02
-1.13360e+02 -1.27595e+00 2.06133e-02
-1.13350e+02 -1.27616e+00 2.06159e-02
-1.13340e+02 -1.27637e+00 2.06185e-02
-1.13330e+02 -1.27657e+00 2.06211e-02
-1.13320e+02 -1.27678e+00 2.06237e-02
-1.13310e+02 -1.27698e+00 2.06263e-02
-1.13300e+02 -1.27719e+00 2.06289e-02
-1.13290e+02 -1.27740e+00 2.06315e-02
-1.13280e+02 -1.27760e+00 2.06341e-02
-1.13270e+02 -1.27781e+00 2.06366e-02
-1.13260e+02 -1.27802e+00 2.06392e-02
-1.13250e+02 -1.27822e+00 2.06417e-02
-1.13240e+02 -1.27843e+00 2.06442e-02
-1.13230e+02 -1.27864e+00 2.06468e-02
-1.13220e+02 -1.27884e+00 2.06493e-02
-1.13210e+02 -1.27905e+00 2.06518e-02
-1.13200e+02 -1.27925e+00 2.06543e-02
-1.13190e+02 -1.27946e+00 2.06567e-02
-1.13180e+02 -1.27967e+00 2.06592e-02
-1.13170e+02 -1.27987e+00 2.06617e-02
-1.13160e+02 -1.28008e+00 2.06641e-02
-1.13150e+02 -1.28029e+00 2.06666e-02
-1.13140e+02 -1.28049e+00 2.06690e-02
-1.13130e+02 -1.28070e+00 2.06714e-02
-1.13120e+02 -1.28091e+00 2.06738e-02
-1.13110e+02 -1.28111e+00 2.06763e-02
-1.13100e+02 -1.28132e+00 2.06786e-02
-1.13090e+02 -1.28153e+00 2.06810e-02
-1.13080e+02 -1.28174e+00 2.06834e-02
-1.13070e+02 -1.28194e+00 2.06858e-02
-1.13060e+02 -1.28215e+00 2.06881e-02
-1.13050e+02 -1.28236e+00 2.06905e-02
-1.13040e+02 -1.28256e+00 2.06928e-02
-1.13030e+02 -1.28277e+00 2.06952e-02
-1.13020e+02 -1.28298e+00 2.06975e-02
-1.13010e+02 -1.28318e+00 2.06998e-02
-1.13000e+02 -1.28339e+00 2.07021e-02
-1.12990e+02 -1.28360e+00 2.07044e-02
-1.12980e+02 -1.28380e+00 2.07067e-02
-1.12970e+02 -1.28401e+00 2.07089e-02
-1.12960e+02 -1.28422e+00 2.07112e-02
-1.12950e+02 -1.28443e+00 2.07135e-02
-1.12940e+02 -1.28463e+00 2.07157e-02
-1.12930e+02 -1.28484e+00 2.07180e-02
-1.12920e+02 -1.28505e+00 2.07202e-02
-1.12910e+02 -1.28525e+00 2.07224e-02
-1.12900e+02 -1.28546e+00 2.07246e-02
-1.12890e+02 -1.28567e+00 2.07268e-02
-1.12880e+02 -1.28588e+00 2.07290e-02
-1.12870e+02 -1.28608e+00 2.07312e-02
-1.12860e+02 -1.28629e+00 2.07333e-02
-1.12850e+02 -1.28650e+00 2.07355e-02
-1.12840e+02 -1.28671e+00 2.07377e-02
-1.12830e+02 -1.28691e+00 2.07398e-02
-1.12820e+02 -1.28712e+00 2.07419e-02
-1.12810e+02 -1.28733e+00 2.07441e-02
-1.12800e+02 -1.28754e+00 2.07462e-02
-1.12790e+02 -1.28774e+00 2.07483e-02
-1.12780e+02 -1.28795e+00 2.07504e-02
-1.12770e+02 -1.28816e+00 2.07524e-02
-1.12760e+02 -1.28837e+00 2.07545e-02
-1.12750e+02 -1.28857e+00 2.07566e-02
-1.12740e+02 -1.28878e+00 2.07586e-02
-1.12730e+02 -1.28899e+00 2.07607e-02
-1.12720e+02 -1.28920e+00 2.07627e-02
-1.12710e+02 -1.28940e+00 2.07648e-02
-1.12700e+02 -1.28961e+00 2.07668e-02
-1.12690e+02 -1.28982e+00 2.07688e-02
-1.12680e+02 -1.29003e+00 2.07708e-02
-1.12670e+02 -1.29023e+00 2.07728e-02
-1.12660e+02 -1.29044e+00 2.07748e-02
-1.12650e+02 -1.29065e+00 2.07767e-02
-1.12640e+02 -1.29086e+00 2.07787e-02
-1.12630e+02 -1.29107e+00 2.07807e-02
-1.12620e+02 -1.29127e+00 2.07826e-02
-1.12610e+02 -1.29148e+00 2.07845e-02
-1.12600e+02 -1.29169e+00 2.07865e-02
-1.12590e+02 -1.29190e+00 2.07884e-02
-1.12580e+02 -1.29210e+00 2.07903e-02
-1.12570e+02 -1.29231e+00 2.07922e-02
-1.12560e+02 -1.29252e+00 2.07941e-02
-1.12550e+02 -1.29273e+00 2.07959e-02
-1.12540e+02 -1.29294e+00 2.07978e-02
-1.12530e+02 -1.29314e+00 2.07997e-02
-1.12520e+02 -1.29335e+00 2.08015e-02
-1.12510e+02 -1.29356e+00 2.08034e-02
-1.12500e+02 -1.29377e+00 2.08052e-02
-1.12490e+02 -1.29398e+00 2.08070e-02
-1.12480e+02 -1.29418e+00 2.08088e-02
-1.12470e+02 -1.29439e+00 2.08106e-02
-1.12460e+02 -1.29460e+00 2.08124e-02
-1.12450e+02 -1.29481e+00 2.08142e-02
-1.12440e+02 -1.29502e+00 2.08160e-02
-1.12430e+02 -1.29523e+00 2.08177e-02
-1.12420e+02 -1.29543e+00 2.08195e-02
-1.12410e+02 -1.29564e+00 2.08212e-02
-1.12400e+02 -1.29585e+00 2.08230e-02
-1.12390e+02 -1.29606e+00 2.08247e-02
-1.12380e+02 -1.29627e+00 2.08264e-02
-1.12370e+02 -1.29647e+00 2.08281e-02
-1.12360e+02 -1.29668e+00 2.08298e-02
-1.12350e+02 -1.29689e+00 2.08315e-02
-1.12340e+02 -1.29710e+00 2.08332e-02
-1.12330e+02 -1.29731e+00 2.08349e-02
-1.12320e+02 -1.29752e+00 2.08365e-02
-1.12310e+02 -1.29772e+00 2.08382e-02
-1.12300e+02 -1.29793e+00 2.08398e-02
-1.12290e+02 -1.29814e+00 2.08414e-02
-1.12280e+02 -1.29835e+00 2.08431e-02
-1.12270e+02 -1.29856e+00 2.08447e-02
-1.12260e+02 -1.29877e+00 2.08463e-02
-1.12250e+02 -1.29898e+00 2.08479e-02
-1.12240e+02 -1.29918e+00 2.08495e-02
-1.12230e+02 -1.29939e+00 2.08510e-02
-1.12220e+02 -1.29960e+00 2.08526e-02
-1.12210e+02 -1.29981e+00 2.08542e-02
-1.12200e+02 -1.30002e+00 2.08557e-02
-1.12190e+02 -1.30023e+00 2.08572e-02
-1.12180e+02 -1.30043e+00 2.08588e-02
-1.12170e+02 -1.30064e+00 2.08603e-02
-1.12160e+02 -1.30085e+00 2.08618e-02
-1.12150e+02 -1.30106e+00 2.08633e-02
-1.12140e+02 -1.30127e+00 2.08648e-02
-1.12130e+02 -1.30148e+00 2.08663e-02
-1.12120e+02 -1.30169e+00 2.08677e-02
-1.12110e+02 -1.30190e+00 2.08692e-02
-1.12100e+02 -1.30210e+00 2.08707e-02
-1.12090e+02 -1.30231e+00 2.08721e-02
-1.12080e+02 -1.30252e+00 2.08735e-02
-1.12070e+02 -1.30273e+00 2.08750e-02
-1.12060e+02 -1.30294e+00 2.08764e-02
-1.12050e+02 -1.30315e+00 2.08778e-02
-1.12040e+02 -1.30336e+00 2.08792e-02
-1.12030e+02 -1.30357e+00 2.08806e-02
-1.12020e+02 -1.30377e+00 2.08819e-02
-1.12010e+02 -1.30398e+00 2.08833e-02
-1.12000e+02 -1.30419e+00 2.08847e-02
-1.11990e+02 -1.30440e+00 2.08860e-02
-1.11980e+02 -1.30461e+00 2.08874e-02
-1.11970e+02 -1.30482e+00 2.08887e-02
-1.11960e+02 -1.30503e+00 2.08900e-02
-1.11950e+02 -1.30524e+00 2.08913e-02
-1.11940e+02 -1.30545e+00 2.08926e-02
-1.11930e+02 -1.30565e+00 2.08939e-02
-1.11920e+02 -1.30586e+00 2.08952e-02
-1.11910e+02 -1.30607e+00 2.08965e-02
-1.11900e+02 -1.30628e+00 2.08977e-02
-1.11890e+02 -1.30649e+00 2.08990e-02
-1.11880e+02 -1.30670e+00 2.09002e-02
-1.11870e+02 -1.30691e+00 2.09015e-02
-1.11860e+02 -1.30712e+00 2.09027e-02
-1.11850e+02 -1.30733e+00 2.09039e-02
-1.11840e+02 -1.30754e+00 2.09051e-02
-1.11830e+02 -1.30774e+00 2.09063e-02
-1.11820e+02 -1.30795e+00 2.09075e-02
-1.11810e+02 -1.30816e+00 2.09087e-02
-1.11800e+02 -1.30837e+00 2.09099e-02
-1.11790e+02 -1.30858e+00 2.09110e-02
-1.11780e+02 -1.30879e+00 2.09122e-02
-1.11770e+02 -1.30900e+00 2.09133e-02
-1.11760e+02 -1.30921e+00 2.09144e-02
-1.11750e+02 -1.30942e+00 2.09156e-02
-1.11740e+02 -1.30963e+00 2.09167e-02
-1.11730e+02 -1.30984e+00 2.09178e-02
-1.11720e+02 -1.31004e+00 2.09189e-02
-1.11710e+02 -1.31025e+00 2.09200e-02
-1.11700e+02 -1.31046e+00 2.09210e-02
-1.11690e+02 -1.31067e+00 2.09221e-02
-1.11680e+02 -1.31088e+00 2.09232e-02
-1.11670e+02 -1.31109e+00 2.09242e-02
-1.11660e+02 -1.31130e+00 2.09252e-02
-1.11650e+02 -1.31151e+00 2.09263e-02
-1.11640e+02 -1.31172e+00 2.09273e-02
-1.11630e+02 -1.31193e+00 2.09283e-02
-1.11620e+02 -1.31214e+00 2.09293e-02
-1.11610e+02 -1.31235e+00 2.09303e-02
-1.11600e+02 -1.31256e+00 2.09313e-02
-1.11590e+02 -1.31276e+00 2.09323e-02
-1.11580e+02 -1.31297e+00 2.09333e-02
-1.11570e+02 -1.31318e+00 2.09343e-02
-1.11560e+02 -1.31339e+00 2.09354e-02
-1.11550e+02 -1.31360e+00 2.09364e-02
-1.11540e+02 -1.31381e+00 2.09375e-02
-1.11530e+02 -1.31402e+00 2.09387e-02
-1.11520e+02 -1.31423e+00 2.09398e-02
-1.11510e+02 -1.31444e+00 2.09410e-02
-1.11500e+02 -1.31465e+00 2.09422e-02
-1.11490e+02 -1.31486e+00 2.09434e-02
-1.11480e+02 -1.31507e+00 2.09447e-02
-1.11470e+02 -1.31528e+00 2.09459e-02
-1.11460e+02 -1.31549e+00 2.09472e-02
-1.11450e+02 -1.31570e+00 2.09485e-02
-1.11440e+02 -1.31591e+00 2.09499e-02
-1.11430e+02 -1.31612e+00 2.09512e-02
-1.11420e+02 -1.31633e+00 2.09526e-02
-1.11410e+02 -1.31653e+00 2.09540e-02
-1.11400e+02 -1.31674e+00 2.09555e-02
-1.11390e+02 -1.31695e+00 2.09569e-02
-1.11380e+02 -1.31716e+00 2.09584e-02
-1.11370e+02 -1.31737e+00 2.09599e-02
-1.11360e+02 -1.31758e+00 2.09614e-02
-1.11350e+02 -1.31779e+00 2.09630e-02
-1.11340e+02 -1.31800e+00 2.09646e-02
-1.11330e+02 -1.31821e+00 2.09662e-02
-1.11320e+02 -1.31842e+00 2.09678e-02
-1.11310e+02 -1.31863e+00 2.09694e-02
-1.11300e+02 -1.31884e+00 2.09711e-02
-1.11290e+02 -1.31905e+00 2.09728e-02
-1.11280e+02 -1.31926e+00 2.09745e-02
-1.11270e+02 -1.31947e+00 2.09762e-02
-1.11260e+02 -1.31968e+00 2.09780e-02
-1.11250e+02 -1.31989e+00 2.09798e-02
-1.11240e+02 -1.32010e+00 2.09816e-02
-1.11230e+02 -1.32031e+00 2.09834e-02
-1.11220e+02 -1.32052e+00 2.09853e-02
-1.11210e+02 -1.32073e+00 2.09871e-02
-1.11200e+02 -1.32094e+00 2.09890e-02
-1.11190e+02 -1.32115e+00 2.09910e-02
-1.11180e+02 -1.32136e+00 2.09929e-02
-1.11170e+02 -1.32157e+00 2.09949e-02
-1.11160e+02 -1.32178e+00 2.09969e-02
-1.11150e+02 -1.32199e+00 2.09989e-02
-1.11140e+02 -1.32220e+00 2.10009e-02
-1.11130e+02 -1.32241e+00 2.10030e-02
-1.11120e+02 -1.32262e+00 2.10051e-02
-1.11110e+02 -1.32283e+00 2.10072e-02
-1.11100e+02 -1.32304e+00 2.10093e-02
-1.11090e+02 -1.32325e+00 2.10115e-02
-1.11080e+02 -1.32346e+00 2.10137e-02
-1.11070e+02 -1.32367e+00 2.10159e-02
-1.11060e+02 -1.32388e+00 2.10181e-02
-1.11050e+02 -1.32409e+00 2.10203e-02
-1.11040e+02 -1.32430e+00 2.10226e-02
-1.11030e+02 -1.32451e+00 2.10249e-02
-1.11020e+02 -1.32472e+00 2.10272e-02
-1.11010e+02 -1.32493e+00 2.10296e-02
-1.11000e+02 -1.32514e+00 2.10319e-02
-1.10990e+02 -1.32535e+00 2.10343e-02
-1.10980e+02 -1.32556e+00 2.10368e-02
-1.10970e+02 -1.32577e+00 2.10392e-02
-1.10960e+02 -1.32598e+00 2.10417e-02
-1.10950e+02 -1.32619e+00 2.10441e-02
-1.10940e+02 -1.32640e+00 2.10466e-02
-1.10930e+02 -1.32661e+00 2.10492e-02
-1.10920e+02 -1.32682e+00 2.10517e-02
-1.10910e+02 -1.32703e+00 2.10543e-02
-1.10900e+02 -1.32724e+00 2.10569e-02
-1.10890e+02 -1.32746e+00 2.10595e-02
-1.10880e+02 -1.32767e+00 2.10622e-02
-1.10870e+02 -1.32788e+00 2.10649e-02
-1.10860e+02 -1.32809e+00 2.10676e-02
-1.10850e+02 -1.32830e+00 2.10703e-02
-1.10840e+02 -1.32851e+00 2.10730e-02
-1.10830e+02 -1.32872e+00 2.10758e-02
-1.10820e+02 -1.32893e+00 2.10786e-02
-1.10810e+02 -1.32914e+00 2.10814e-02
-1.10800e+02 -1.32935e+00 2.10842e-02
-1.10790e+02 -1.32956e+00 2.10871e-02
-1.10780e+02 -1.32977e+00 2.10900e-02
-1.10770e+02 -1.32998e+00 2.10929e-02
-1.10760e+02 -1.33020e+00 2.10958e-02
-1.10750e+02 -1.33041e+00 2.10988e-02
-1.10740e+02 -1.33062e+00 2.11017e-02
-1.10730e+02 -1.33083e+00 2.11047e-02
-1.10720e+02 -1.33104e+00 2.11077e-02
-1.10710e+02 -1.33125e+00 2.11108e-02
-1.10700e+02 -1.33146e+00 2.11139e-02
-1.10690e+02 -1.33167e+00 2.11170e-02
-1.10680e+02 -1.33188e+00 2.11201e-02
-1.10670e+02 -1.33210e+00 2.11232e-02
-1.10660e+02 -1.33231e+00 2.11264e-02
-1.10650e+02 -1.33252e+00 2.11296e-02
-1.10640e+02 -1.33273e+00 2.11328e-02
-1.10630e+02 -1.33294e+00 2.11360e-02
-1.10620e+02 -1.33315e+00 2.11393e-02
-1.10610e+02 -1.33336e+00 2.11425e-02
-1.10600e+02 -1.33357e+00 2.11458e-02
-1.10590e+02 -1.33379e+00 2.11492e-02
-1.10580e+02 -1.33400e+00 2.11525e-02
-1.10570e+02 -1.33421e+00 2.11559e-02
-1.10560e+02 -1.33442e+00 2.11593e-02
-1.10550e+02 -1.33463e+00 2.11627e-02
-1.10540e+02 -1.33484e+00 2.11662e-02
-1.10530e+02 -1.33506e+00 2.11696e-02
-1.10520e+02 -1.33527e+00 2.11731e-02
-1.10510e+02 -1.33548e+00 2.11766e-02
-1.10500e+02 -1.33569e+00 2.11802e-02
-1.10490e+02 -1.33590e+00 2.11837e-02
-1.10480e+02 -1.33611e+00 2.11873e-02
-1.10470e+02 -1.33633e+00 2.11909e-02
-1.10460e+02 -1.33654e+00 2.11946e-02
-1.10450e+02 -1.33675e+00 2.11982e-02
-1.10440e+02 -1.33696e+00 2.12019e-02
-1.10430e+02 -1.33717e+00 2.12056e-02
-1.10420e+02 -1.33739e+00 2.12093e-02
-1.10410e+02 -1.33760e+00 2.12131e-02
-1.10400e+02 -1.33781e+00 2.12168e-02
-1.10390e+02 -1.33802e+00 2.12206e-02
-1.10380e+02 -1.33824e+00 2.12245e-02
-1.10370e+02 -1.33845e+00 2.12283e-02
-1.10360e+02 -1.33866e+00 2.12322e-02
-1.10350e+02 -1.33887e+00 2.12360e-02
-1.10340e+02 -1.33908e+00 2.12400e-02
-1.10330e+02 -1.33930e+00 2.12439e-02
-1.10320e+02 -1.33951e+00 2.12479e-02
-1.10310e+02 -1.33972e+00 2.12518e-02
-1.10300e+02 -1.33993e+00 2.12558e-02
-1.10290e+02 -1.34015e+00 2.12599e-02
-1.10280e+02 -1.34036e+00 2.12639e-02
-1.10270e+02 -1.34057e+00 2.12680e-02
-1.10260e+02 -1.34078e+00 2.12721e-02
-1.10250e+02 -1.34100e+00 2.12762e-02
-1.10240e+02 -1.34121e+00 2.12804e-02
-1.10230e+02 -1.34142e+00 2.12845e-02
-1.10220e+02 -1.34164e+00 2.12887e-02
-1.10210e+02 -1.34185e+00 2.12929e-02
-1.10200e+02 -1.34206e+00 2.12972e-02
-1.10190e+02 -1.34227e+00 2.13014e-02
-1.10180e+02 -1.34249e+00 2.13057e-02
-1.10170e+02 -1.34270e+00 2.13100e-02
-1.10160e+02 -1.34291e+00 2.13144e-02
-1.10150e+02 -1.34313e+00 2.13187e-02
-1.10140e+02 -1.34334e+00 2.13231e-02
-1.10130e+02 -1.34355e+00 2.13275e-02
-1.10120e+02 -1.34377e+00 2.13319e-02
-1.10110e+02 -1.34398e+00 2.13364e-02
-1.10100e+02 -1.34419e+00 2.13409e-02
-1.10090e+02 -1.34441e+00 2.13454e-02
-1.10080e+02 -1.34462e+00 2.13499e-02
-1.10070e+02 -1.34483e+00 2.13544e-02
-1.10060e+02 -1.34505e+00 2.13590e-02
-1.10050e+02 -1.34526e+00 2.13636e-02
-1.10040e+02 -1.34548e+00 2.13682e-02
-1.10030e+02 -1.34569e+00 2.13728e-02
-1.10020e+02 -1.34590e+00 2.13775e-02
-1.10010e+02 -1.34612e+00 2.13822e-02
-1.10000e+02 -1.34633e+00 2.13869e-02
-1.09990e+02 -1.34654e+00 2.13916e-02
-1.09980e+02 -1.34676e+00 2.13964e-02
-1.09970e+02 -1.34697e+00 2.14011e-02
-1.09960e+02 -1.34719e+00 2.14059e-02
-1.09950e+02 -1.34740e+00 2.14108e-02
-1.09940e+02 -1.34761e+00 2.14156e-02
-1.09930e+02 -1.34783e+00 2.14205e-02
-1.09920e+02 -1.34804e+00 2.14254e-02
-1.09910e+02 -1.34826e+00 2.14303e-02
-1.09900e+02 -1.34847e+00 2.14352e-02
-1.09890e+02 -1.34869e+00 2.14402e-02
-1.09880e+02 -1.34890e+00 2.14452e-02
-1.09870e+02 -1.34911e+00 2.14502e-02
-1.09860e+02 -1.34933e+00 2.14552e-02
-1.09850e+02 -1.34954e+00 2.14603e-02
-1.09840e+02 -1.34976e+00 2.14654e-02
-1.09830e+02 -1.34997e+00 2.14705e-02
-1.09820e+02 -1.35019e+00 2.14756e-02
-1.09810e+02 -1.35040e+00 2.14808e-02
-1.09800e+02 -1.35062e+00 2.14859e-02
-1.09790e+02 -1.35083e+00 2.14911e-02
-1.09780e+02 -1.35105e+00 2.14964e-02
-1.09770e+02 -1.35126e+00 2.15016e-02
-1.09760e+02 -1.35148e+00 2.15069e-02
-1.09750e+02 -1.35169e+00 2.15122e-02
-1.09740e+02 -1.35191e+00 2.15175e-02
-1.09730e+02 -1.35212e+00 2.15228e-02
-1.09720e+02 -1.35234e+00 2.15282e-02
-1.09710e+02 -1.35255e+00 2.15336e-02
-1.09700e+02 -1.35277e+00 2.15390e-02
-1.09690e+02 -1.35298e+00 2.15444e-02
-1.09680e+02 -1.35320e+00 2.15499e-02
-1.09670e+02 -1.35342e+00 2.15553e-02
-1.09660e+02 -1.35363e+00 2.15609e-02
-1.09650e+02 -1.35385e+00 2.15664e-02
-1.09640e+02 -1.35406e+00 2.15719e-02
-1.09630e+02 -1.35428e+00 2.15775e-02
-1.09620e+02 -1.35449e+00 2.15831e-02
-1.09610e+02 -1.35471e+00 2.15887e-02
-1.09600e+02 -1.35493e+00 2.15944e-02
-1.09590e+02 -1.35514e+00 2.16000e-02
-1.09580e+02 -1.35536e+00 2.16057e-02
-1.09570e+02 -1.35557e+00 2.16114e-02
-1.09560e+02 -1.35579e+00 2.16172e-02
-1.09550e+02 -1.35601e+00 2.16229e-02
-1.09540e+02 -1.35622e+00 2.16287e-02
-1.09530e+02 -1.35644e+00 2.16345e-02
-1.09520e+02 -1.35665e+00 2.16403e-02
-1.09510e+02 -1.35687e+00 2.16462e-02
-1.09500e+02 -1.35709e+00 2.16521e-02
-1.09490e+02 -1.35730e+00 2.16580e-02
-1.09480e+02 -1.35752e+00 2.16639e-02
-1.09470e+02 -1.35774e+00 2.16698e-02
-1.09460e+02 -1.35795e+00 2.16758e-02
-1.09450e+02 -1.35817e+00 2.16818e-02
-1.09440e+02 -1.35839e+00 2.16878e-02
-1.09430e+02 -1.35860e+00 2.16939e-02
-1.09420e+02 -1.35882e+00 2.16999e-02
-1.09410e+02 -1.35904e+00 2.17060e-02
-1.09400e+02 -1.35926e+00 2.17121e-02
-1.09390e+02 -1.35947e+00 2.17183e-02
-1.09380e+02 -1.35969e+00 2.17244e-02
-1.09370e+02 -1.35991e+00 2.17306e-02
-1.09360e+02 -1.36012e+00 2.17368e-02
-1.09350e+02 -1.36034e+00 2.17430e-02
-1.09340e+02 -1.36056e+00 2.17493e-02
-1.09330e+02 -1.36078e+00 2.17556e-02
-1.09320e+02 -1.36099e+00 2.17619e-02
-1.09310e+02 -1.36121e+00 2.17682e-02
-1.09300e+02 -1.36143e+00 2.17745e-02
-1.09290e+02 -1.36165e+00 2.17809e-02
-1.09280e+02 -1.36187e+00 2.17873e-02
-1.09270e+02 -1.36208e+00 2.17937e-02
-1.09260e+02 -1.36230e+00 2.18001e-02
-1.09250e+02 -1.36252e+00 2.18066e-02
-1.09240e+02 -1.36274e+00 2.18131e-02
-1.09230e+02 -1.36296e+00 2.18196e-02
-1.09220e+02 -1.36317e+00 2.18261e-02
-1.09210e+02 -1.36339e+00 2.18327e-02
-1.09200e+02 -1.36361e+00 2.18393e-02
-1.09190e+02 -1.36383e+00 2.18459e-02
-1.09180e+02 -1.36405e+00 2.18525e-02
-1.09170e+02 -1.36427e+00 2.18591e-02
-1.09160e+02 -1.36448e+00 2.18658e-02
-1.09150e+02 -1.36470e+00 2.18725e-02
-1.09140e+02 -1.36492e+00 2.18792e-02
-1.09130e+02 -1.36514e+00 2.18860e-02
-1.09120e+02 -1.36536e+00 2.18927e-02
-1.09110e+02 -1.36558e+00 2.18995e-02
-1.09100e+02 -1.36580e+00 2.19063e-02
-1.09090e+02 -1.36602e+00 2.19132e-02
-1.09080e+02 -1.36624e+00 2.19200e-02
-1.09070e+02 -1.36646e+00 2.19269e-02
-1.09060e+02 -1.36667e+00 2.19338e-02
-1.09050e+02 -1.36689e+00 2.19407e-02
-1.09040e+02 -1.36711e+00 2.19477e-02
-1.09030e+02 -1.36733e+00 2.19547e-02
-1.09020e+02 -1.36755e+00 2.19617e-02
-1.09010e+02 -1.36777e+00 2.19687e-02
-1.09000e+02 -1.36799e+00 2.19757e-02
-1.08990e+02 -1.36821e+00 2.19828e-02
-1.08980e+02 -1.36843e+00 2.19899e-02
-1.08970e+02 -1.36865e+00 2.19970e-02
-1.08960e+02 -1.36887e+00 2.20042e-02
-1.08950e+02 -1.36909e+00 2.20113e-02
-1.08940e+02 -1.36931e+00 2.20185e-02
-1.08930e+02 -1.36953e+00 2.20257e-02
-1.08920e+02 -1.36975e+00 2.20330e-02
-1.08910e+02 -1.36997e+00 2.20402e-02
-1.08900e+02 -1.37019e+00 2.20475e-02
-1.08890e+02 -1.37041e+00 2.20548e-02
-1.08880e+02 -1.37063e+00 2.20621e-02
-1.08870e+02 -1.37085e+00 2.20695e-02
-1.08860e+02 -1.37108e+00 2.20769e-02
-1.08850e+02 -1.37130e+00 2.20843e-02
-1.08840e+02 -1.37152e+00 2.20917e-02
-1.08830e+02 -1.37174e+00 2.20991e-02
-1.08820e+02 -1.37196e+00 2.21066e-02
-1.08810e+02 -1.37218e+00 2.21141e-02
-1.08800e+02 -1.37240e+00 2.21216e-02
-1.08790e+02 -1.37262e+00 2.21291e-02
-1.08780e+02 -1.37284e+00 2.21367e-02
-1.08770e+02 -1.37307e+00 2.21443e-02
-1.08760e+02 -1.37329e+00 2.21519e-02
-1.08750e+02 -1.37351e+00 2.21595e-02
-1.08740e+02 -1.37373e+00 2.21672e-02
-1.08730e+02 -1.37395e+00 2.21748e-02
-1.08720e+02 -1.37417e+00 2.21826e-02
-1.08710e+02 -1.37440e+00 2.21903e-02
-1.08700e+02 -1.37462e+00 2.21980e-02
-1.08690e+02 -1.37484e+00 2.22058e-02
-1.08680e+02 -1.37506e+00 2.22136e-02
-1.08670e+02 -1.37528e+00 2.22214e-02
-1.08660e+02 -1.37551e+00 2.22293e-02
-1.08650e+02 -1.37573e+00 2.22371e-02
-1.08640e+02 -1.37595e+00 2.22450e-02
-1.08630e+02 -1.37617e+00 2.22529e-02
-1.08620e+02 -1.37640e+00 2.22609e-02
-1.08610e+02 -1.37662e+00 2.22688e-02
-1.08600e+02 -1.37684e+00 2.22768e-02
-1.08590e+02 -1.37706e+00 2.22848e-02
-1.08580e+02 -1.37729e+00 2.22928e-02
-1.08570e+02 -1.37751e+00 2.23009e-02
-1.08560e+02 -1.37773e+00 2.23090e-02
-1.08550e+02 -1.37796e+00 2.23171e-02
-1.08540e+02 -1.37818e+00 2.23252e-02
-1.08530e+02 -1.37840e+00 2.23333e-02
-1.08520e+02 -1.37863e+00 2.23415e-02
-1.08510e+02 -1.37885e+00 2.23497e-02
-1.08500e+02 -1.37907e+00 2.23579e-02
-1.08490e+02 -1.37930e+00 2.23661e-02
-1.08480e+02 -1.37952e+00 2.23744e-02
-1.08470e+02 -1.37974e+00 2.23827e-02
-1.08460e+02 -1.37997e+00 2.23910e-02
-1.08450e+02 -1.38019e+00 2.23993e-02
-1.08440e+02 -1.38042e+00 2.24077e-02
-1.08430e+02 -1.38064e+00 2.24161e-02
-1.08420e+02 -1.38086e+00 2.24245e-02
-1.08410e+02 -1.38109e+00 2.24329e-02
-1.08400e+02 -1.38131e+00 2.24414e-02
-1.08390e+02 -1.38154e+00 2.24498e-02
-1.08380e+02 -1.38176e+00 2.24583e-02
-1.08370e+02 -1.38199e+00 2.24668e-02
-1.08360e+02 -1.38221e+00 2.24754e-02
-1.08350e+02 -1.38244e+00 2.24840e-02
-1.08340e+02 -1.38266e+00 2.24925e-02
-1.08330e+02 -1.38289e+00 2.25012e-02
-1.08320e+02 -1.38311e+00 2.25098e-02
-1.08310e+02 -1.38334e+00 2.25185e-02
-1.08300e+02 -1.38356e+00 2.25271e-02
-1.08290e+02 -1.38379e+00 2.25358e-02
-1.08280e+02 -1.38401e+00 2.25446e-02
-1.08270e+02 -1.38424e+00 2.25533e-02
-1.08260e+02 -1.38446e+00 2.25621e-02
-1.08250e+02 -1.38469e+00 2.25709e-02
-1.08240e+02 -1.38491e+00 2.25797e-02
-1.08230e+02 -1.38514e+00 2.25886e-02
-1.08220e+02 -1.38537e+00 2.25975e-02
-1.08210e+02 -1.38559e+00 2.26064e-02
-1.08200e+02 -1.38582e+00 2.26153e-02
-1.08190e+02 -1.38604e+00 2.26242e-02
-1.08180e+02 -1.38627e+00 2.26332e-02
-1.08170e+02 -1.38650e+00 2.26422e-02
-1.08160e+02 -1.38672e+00 2.26512e-02
-1.08150e+02 -1.38695e+00 2.26602e-02
-1.08140e+02 -1.38718e+00 2.26693e-02
-1.08130e+02 -1.38740e+00 2.26784e-02
-1.08120e+02 -1.38763e+00 2.26875e-02
-1.08110e+02 -1.38786e+00 2.26966e-02
-1.08100e+02 -1.38808e+00 2.27057e-02
-1.08090e+02 -1.38831e+00 2.27149e-02
-1.08080e+02 -1.38854e+00 2.27241e-02
-1.08070e+02 -1.38877e+00 2.27333e-02
-1.08060e+02 -1.38899e+00 2.27426e-02
-1.08050e+02 -1.38922e+00 2.27518e-02
-1.08040e+02 -1.38945e+00 2.27611e-02
-1.08030e+02 -1.38968e+00 2.27705e-02
-1.08020e+02 -1.38990e+00 2.27798e-02
-1.08010e+02 -1.39013e+00 2.27892e-02
-1.08000e+02 -1.39036e+00 2.27985e-02
-1.07990e+02 -1.39059e+00 2.28080e-02
-1.07980e+02 -1.39082e+00 2.28174e-02
-1.07970e+02 -1.39104e+00 2.28268e-02
-1.07960e+02 -1.39127e+00 2.28363e-02
-1.07950e+02 -1.39150e+00 2.28458e-02
-1.07940e+02 -1.39173e+00 2.28553e-02
-1.07930e+02 -1.39196e+00 2.28649e-02
-1.07920e+02 -1.39219e+00 2.28745e-02
-1.07910e+02 -1.39242e+00 2.28841e-02
-1.07900e+02 -1.39264e+00 2.28937e-02
-1.07890e+02 -1.39287e+00 2.29033e-02
-1.07880e+02 -1.39310e+00 2.29130e-02
-1.07870e+02 -1.39333e+00 2.29227e-02
-1.07860e+02 -1.39356e+00 2.29324e-02
-1.07850e+02 -1.39379e+00 2.29421e-02
-1.07840e+02 -1.39402e+00 2.29519e-02
-1.07830e+02 -1.39425e+00 2.29617e-02
-1.07820e+02 -1.39448e+00 2.29715e-02
-1.07810e+02 -1.39471e+00 2.29813e-02
-1.07800e+02 -1.39494e+00 2.29912e-02
-1.07790e+02 -1.39517e+00 2.30011e-02
-1.07780e+02 -1.39540e+00 2.30110e-02
-1.07770e+02 -1.39563e+00 2.30209e-02
-1.07760e+02 -1.39586e+00 2.30308e-02
-1.07750e+02 -1.39609e+00 2.30408e-02
-1.07740e+02 -1.39632e+00 2.30508e-02
-1.07730e+02 -1.39655e+00 2.30608e-02
-1.07720e+02 -1.39678e+00 2.30708e-02
-1.07710e+02 -1.39701e+00 2.30809e-02
-1.07700e+02 -1.39724e+00 2.30910e-02
-1.07690e+02 -1.39747e+00 2.31011e-02
-1.07680e+02 -1.39770e+00 2.31112e-02
-1.07670e+02 -1.39794e+00 2.31214e-02
-1.07660e+02 -1.39817e+00 2.31316e-02
-1.07650e+02 -1.39840e+00 2.31418e-02
-1.07640e+02 -1.39863e+00 2.31520e-02
-1.07630e+02 -1.39886e+00 2.31623e-02
-1.07620e+02 -1.39909e+00 2.31725e-02
-1.07610e+02 -1.39932e+00 2.31828e-02
-1.07600e+02 -1.39956e+00 2.31932e-02
-1.07590e+02 -1.39979e+00 2.32035e-02
-1.07580e+02 -1.40002e+00 2.32139e-02
-1.07570e+02 -1.40025e+00 2.32243e-02
-1.07560e+02 -1.40049e+00 2.32347e-02
-1.07550e+02 -1.40072e+00 2.32451e-02
-1.07540e+02 -1.40095e+00 2.32556e-02
-1.07530e+02 -1.40118e+00 2.32661e-02
-1.07520e+02 -1.40142e+00 2.32766e-02
-1.07510e+02 -1.40165e+00 2.32871e-02
-1.07500e+02 -1.40188e+00 2.32977e-02
-1.07490e+02 -1.40211e+00 2.33082e-02
-1.07480e+02 -1.40235e+00 2.33188e-02
-1.07470e+02 -1.40258e+00 2.33295e-02
-1.07460e+02 -1.40281e+00 2.33401e-02
-1.07450e+02 -1.40305e+00 2.33508e-02
-1.07440e+02 -1.40328e+00 2.33615e-02
-1.07430e+02 -1.40351e+00 2.33722e-02
-1.07420e+02 -1.40375e+00 2.33829e-02
-1.07410e+02 -1.40398e+00 2.33937e-02
-1.07400e+02 -1.40422e+00 2.34045e-02
-1.07390e+02 -1.40445e+00 2.34153e-02
-1.07380e+02 -1.40468e+00 2.34262e-02
-1.07370e+02 -1.40492e+00 2.34370e-02
-1.07360e+02 -1.40515e+00 2.34479e-02
-1.07350e+02 -1.40539e+00 2.34588e-02
-1.07340e+02 -1.40562e+00 2.34697e-02
-1.07330e+02 -1.40586e+00 2.34807e-02
-1.07320e+02 -1.40609e+00 2.34917e-02
-1.07310e+02 -1.40633e+00 2.35027e-02
-1.07300e+02 -1.40656e+00 2.35137e-02
-1.07290e+02 -1.40680e+00 2.35247e-02
-1.07280e+02 -1.40703e+00 2.35358e-02
-1.07270e+02 -1.40727e+00 2.35469e-02
-1.07260e+02 -1.40750e+00 2.35580e-02
-1.07250e+02 -1.40774e+00 2.35692e-02
-1.07240e+02 -1.40798e+00 2.35803e-02
-1.07230e+02 -1.40821e+00 2.35915e-02
-1.07220e+02 -1.40845e+00 2.36027e-02
-1.07210e+02 -1.40868e+00 2.36139e-02
-1.07200e+02 -1.40892e+00 2.36252e-02
-1.07190e+02 -1.40916e+00 2.36365e-02
-1.07180e+02 -1.40939e+00 2.36478e-02
-1.07170e+02 -1.40963e+00 2.36591e-02
-1.07160e+02 -1.40987e+00 2.36705e-02
-1.07150e+02 -1.41010e+00 2.36818e-02
-1.07140e+02 -1.41034e+00 2.36932e-02
-1.07130e+02 -1.41058e+00 2.37047e-02
-1.07120e+02 -1.41081e+00 2.37161e-02
-1.07110e+02 -1.41105e+00 2.37276e-02
-1.07100e+02 -1.41129e+00 2.37391e-02
-1.07090e+02 -1.41152e+00 2.37506e-02
-1.07080e+02 -1.41176e+00 2.37621e-02
-1.07070e+02 -1.41200e+00 2.37737e-02
-1.07060e+02 -1.41224e+00 2.37853e-02
-1.07050e+02 -1.41248e+00 2.37969e-02
-1.07040e+02 -1.41271e+00 2.38085e-02
-1.07030e+02 -1.41295e+00 2.38202e-02
-1.07020e+02 -1.41319e+00 2.38318e-02
-1.07010e+02 -1.41343e+00 2.38435e-02
-1.07000e+02 -1.41367e+00 2.38553e-02
-1.06990e+02 -1.41391e+00 2.38670e-02
-1.06980e+02 -1.41414e+00 2.38788e-02
-1.06970e+02 -1.41438e+00 2.38906e-02
-1.06960e+02 -1.41462e+00 2.39024e-02
-1.06950e+02 -1.41486e+00 2.39142e-02
-1.06940e+02 -1.41510e+00 2.39261e-02
-1.06930e+02 -1.41534e+00 2.39380e-02
-1.06920e+02 -1.41558e+00 2.39499e-02
-1.06910e+02 -1.41582e+00 2.39618e-02
-1.06900e+02 -1.41606e+00 2.39738e-02
-1.06890e+02 -1.41630e+00 2.39858e-02
-1.06880e+02 -1.41654e+00 2.39978e-02
-1.06870e+02 -1.41678e+00 2.40098e-02
-1.06860e+02 -1.41702e+00 2.40219e-02
-1.06850e+02 -1.41726e+00 2.40340e-02
-1.06840e+02 -1.41750e+00 2.40461e-02
-1.06830e+02 -1.41774e+00 2.40582e-02
-1.06820e+02 -1.41798e+00 2.40703e-02
-1.06810e+02 -1.41822e+00 2.40825e-02
-1.06800e+02 -1.41846e+00 2.40947e-02
-1.06790e+02 -1.41870e+00 2.41069e-02
-1.06780e+02 -1.41894e+00 2.41191e-02
-1.06770e+02 -1.41919e+00 2.41314e-02
-1.06760e+02 -1.41943e+00 2.41437e-02
-1.06750e+02 -1.41967e+00 2.41560e-02
-1.06740e+02 -1.41991e+00 2.41683e-02
-1.06730e+02 -1.42015e+00 2.41807e-02
-1.06720e+02 -1.42039e+00 2.41931e-02
-1.06710e+02 -1.42064e+00 2.42055e-02
-1.06700e+02 -1.42088e+00 2.42179e-02
-1.06690e+02 -1.42112e+00 2.42303e-02
-1.06680e+02 -1.42136e+00 2.42428e-02
-1.06670e+02 -1.42160e+00 2.42553e-02
-1.06660e+02 -1.42185e+00 2.42678e-02
-1.06650e+02 -1.42209e+00 2.42804e-02
-1.06640e+02 -1.42233e+00 2.42930e-02
-1.06630e+02 -1.42258e+00 2.43055e-02
-1.06620e+02 -1.42282e+00 2.43182e-02
-1.06610e+02 -1.42306e+00 2.43308e-02
-1.06600e+02 -1.42331e+00 2.43435e-02
-1.06590e+02 -1.42355e+00 2.43561e-02
-1.06580e+02 -1.42379e+00 2.43688e-02
-1.06570e+02 -1.42404e+00 2.43816e-02
-1.06560e+02 -1.42428e+00 2.43943e-02
-1.06550e+02 -1.42452e+00 2.44071e-02
-1.06540e+02 -1.42477e+00 2.44199e-02
-1.06530e+02 -1.42501e+00 2.44327e-02
-1.06520e+02 -1.42526e+00 2.44456e-02
-1.06510e+02 -1.42550e+00 2.44585e-02
-1.06500e+02 -1.42575e+00 2.44714e-02
-1.06490e+02 -1.42599e+00 2.44843e-02
-1.06480e+02 -1.42624e+00 2.44972e-02
-1.06470e+02 -1.42648e+00 2.45102e-02
-1.06460e+02 -1.42673e+00 2.45232e-02
-1.06450e+02 -1.42697e+00 2.45362e-02
-1.06440e+02 -1.42722e+00 2.45492e-02
-1.06430e+02 -1.42746e+00 2.45623e-02
-1.06420e+02 -1.42771e+00 2.45754e-02
-1.06410e+02 -1.42795e+00 2.45885e-02
-1.06400e+02 -1.42820e+00 2.46016e-02
-1.06390e+02 -1.42845e+00 2.46147e-02
-1.06380e+02 -1.42869e+00 2.46279e-02
-1.06370e+02 -1.42894e+00 2.46411e-02
-1.06360e+02 -1.42919e+00 2.46543e-02
-1.06350e+02 -1.42943e+00 2.46676e-02
-1.06340e+02 -1.42968e+00 2.46808e-02
-1.06330e+02 -1.42993e+00 2.46941e-02
-1.06320e+02 -1.43017e+00 2.47075e-02
-1.06310e+02 -1.43042e+00 2.47208e-02
-1.06300e+02 -1.43067e+00 2.47342e-02
-1.06290e+02 -1.43091e+00 2.47475e-02
-1.06280e+02 -1.43116e+00 2.47610e-02
-1.06270e+02 -1.43141e+00 2.47744e-02
-1.06260e+02 -1.43166e+00 2.47878e-02
-1.06250e+02 -1.43191e+00 2.48013e-02
-1.06240e+02 -1.43215e+00 2.48148e-02
-1.06230e+02 -1.43240e+00 2.48284e-02
-1.06220e+02 -1.43265e+00 2.48419e-02
-1.06210e+02 -1.43290e+00 2.48555e-02
-1.06200e+02 -1.43315e+00 2.48691e-02
-1.06190e+02 -1.43340e+00 2.48827e-02
-1.06180e+02 -1.43364e+00 2.48963e-02
-1.06170e+02 -1.43389e+00 2.49100e-02
-1.06160e+02 -1.43414e+00 2.49237e-02
-1.06150e+02 -1.43439e+00 2.49374e-02
-1.06140e+02 -1.43464e+00 2.49511e-02
-1.06130e+02 -1.43489e+00 2.49649e-02
-1.06120e+02 -1.43514e+00 2.49787e-02
-1.06110e+02 -1.43539e+00 2.49925e-02
-1.06100e+02 -1.43564e+00 2.50063e-02
-1.06090e+02 -1.43589e+00 2.50202e-02
-1.06080e+02 -1.43614e+00 2.50341e-02
-1.06070e+02 -1.43639e+00 2.50480e-02
-1.06060e+02 -1.43664e+00 2.50619e-02
-1.06050e+02 -1.43689e+00 2.50758e-02
-1.06040e+02 -1.43714e+00 2.50898e-02
-1.06030e+02 -1.43739e+00 2.51038e-02
-1.06020e+02 -1.43765e+00 2.51178e-02
-1.06010e+02 -1.43790e+00 2.51319e-02
-1.06000e+02 -1.43815e+00 2.51459e-02
-1.05990e+02 -1.43840e+00 2.51600e-02
-1.05980e+02 -1.43865e+00 2.51741e-02
-1.05970e+02 -1.43890e+00 2.51883e-02
-1.05960e+02 -1.43916e+00 2.52024e-02
-1.05950e+02 -1.43941e+00 2.52166e-02
-1.05940e+02 -1.43966e+00 2.52308e-02
-1.05930e+02 -1.43991e+00 2.52450e-02
-1.05920e+02 -1.44016e+00 2.52593e-02
-1.05910e+02 -1.44042e+00 2.52736e-02
-1.05900e+02 -1.44067e+00 2.52878e-02
-1.05890e+02 -1.44092e+00 2.53022e-02
-1.05880e+02 -1.44118e+00 2.53165e-02
-1.05870e+02 -1.44143e+00 2.53309e-02
-1.05860e+02 -1.44168e+00 2.53453e-02
-1.05850e+02 -1.44194e+00 2.53597e-02
-1.05840e+02 -1.44219e+00 2.53741e-02
-1.05830e+02 -1.44244e+00 2.53886e-02
-1.05820e+02 -1.44270e+00 2.54031e-02
-1.05810e+02 -1.44295e+00 2.54176e-02
-1.05800e+02 -1.44321e+00 2.54321e-02
-1.05790e+02 -1.44346e+00 2.54467e-02
-1.05780e+02 -1.44371e+00 2.54613e-02
-1.05770e+02 -1.44397e+00 2.54759e-02
-1.05760e+02 -1.44422e+00 2.54905e-02
-1.05750e+02 -1.44448e+00 2.55051e-02
-1.05740e+02 -1.44473e+00 2.55198e-02
-1.05730e+02 -1.44499e+00 2.55345e-02
-1.05720e+02 -1.44525e+00 2.55492e-02
-1.05710e+02 -1.44550e+00 2.55640e-02
-1.05700e+02 -1.44576e+00 2.55787e-02
-1.05690e+02 -1.44601e+00 2.55935e-02
-1.05680e+02 -1.44627e+00 2.56083e-02
-1.05670e+02 -1.44652e+00 2.56232e-02
-1.05660e+02 -1.44678e+00 2.56380e-02
-1.05650e+02 -1.44704e+00 2.56529e-02
-1.05640e+02 -1.44729e+00 2.56678e-02
-1.05630e+02 -1.44755e+00 2.56827e-02
-1.05620e+02 -1.44781e+00 2.56977e-02
-1.05610e+02 -1.44806e+00 2.57127e-02
-1.05600e+02 -1.44832e+00 2.57277e-02
-1.05590e+02 -1.44858e+00 2.57427e-02
-1.05580e+02 -1.44884e+00 2.57577e-02
-1.05570e+02 -1.44909e+00 2.57728e-02
-1.05560e+02 -1.44935e+00 2.57879e-02
-1.05550e+02 -1.44961e+00 2.58030e-02
-1.05540e+02 -1.44987e+00 2.58182e-02
-1.05530e+02 -1.45013e+00 2.58333e-02
-1.05520e+02 -1.45038e+00 2.58485e-02
-1.05510e+02 -1.45064e+00 2.58637e-02
-1.05500e+02 -1.45090e+00 2.58790e-02
-1.05490e+02 -1.45116e+00 2.58942e-02
-1.05480e+02 -1.45142e+00 2.59095e-02
-1.05470e+02 -1.45168e+00 2.59248e-02
-1.05460e+02 -1.45194e+00 2.59401e-02
-1.05450e+02 -1.45220e+00 2.59555e-02
-1.05440e+02 -1.45246e+00 2.59709e-02
-1.05430e+02 -1.45272e+00 2.59863e-02
-1.05420e+02 -1.45298e+00 2.60017e-02
-1.05410e+02 -1.45324e+00 2.60171e-02
-1.05400e+02 -1.45350e+00 2.60326e-02
-1.05390e+02 -1.45376e+00 2.60481e-02
-1.05380e+02 -1.45402e+00 2.60636e-02
-1.05370e+02 -1.45428e+00 2.60791e-02
-1.05360e+02 -1.45454e+00 2.60947e-02
-1.05350e+02 -1.45480e+00 2.61103e-02
-1.05340e+02 -1.45506e+00 2.61259e-02
-1.05330e+02 -1.45532e+00 2.61415e-02
-1.05320e+02 -1.45559e+00 2.61572e-02
-1.05310e+02 -1.45585e+00 2.61729e-02
-1.05300e+02 -1.45611e+00 2.61886e-02
-1.05290e+02 -1.45637e+00 2.62043e-02
-1.05280e+02 -1.45663e+00 2.62200e-02
-1.05270e+02 -1.45689e+00 2.62358e-02
-1.05260e+02 -1.45716e+00 2.62516e-02
-1.05250e+02 -1.45742e+00 2.62674e-02
-1.05240e+02 -1.45768e+00 2.62833e-02
-1.05230e+02 -1.45795e+00 2.62991e-02
-1.05220e+02 -1.45821e+00 2.63150e-02
-1.05210e+02 -1.45847e+00 2.63309e-02
-1.05200e+02 -1.45874e+00 2.63469e-02
-1.05190e+02 -1.45900e+00 2.63628e-02
-1.05180e+02 -1.45926e+00 2.63788e-02
-1.05170e+02 -1.45953e+00 2.63948e-02
-1.05160e+02 -1.45979e+00 2.64108e-02
-1.05150e+02 -1.46005e+00 2.64269e-02
-1.05140e+02 -1.46032e+00 2.64430e-02
-1.05130e+02 -1.46058e+00 2.64591e-02
-1.05120e+02 -1.46085e+00 2.64752e-02
-1.05110e+02 -1.46111e+00 2.64913e-02
-1.05100e+02 -1.46138e+00 2.65075e-02
-1.05090e+02 -1.46164e+00 2.65237e-02
-1.05080e+02 -1.46191e+00 2.65399e-02
-1.05070e+02 -1.46217e+00 2.65562e-02
-1.05060e+02 -1.46244e+00 2.65724e-02
-1.05050e+02 -1.46271e+00 2.65887e-02
-1.05040e+02 -1.46297e+00 2.66050e-02
-1.05030e+02 -1.46324e+00 2.66214e-02
-1.05020e+02 -1.46350e+00 2.66377e-02
-1.05010e+02 -1.46377e+00 2.66541e-02
-1.05000e+02 -1.46404e+00 2.66705e-02
-1.04990e+02 -1.46430e+00 2.66869e-02
-1.04980e+02 -1.46457e+00 2.67034e-02
-1.04970e+02 -1.46484e+00 2.67199e-02
-1.04960e+02 -1.46511e+00 2.67363e-02
-1.04950e+02 -1.46537e+00 2.67529e-02
-1.04940e+02 -1.46564e+00 2.67694e-02
-1.04930e+02 -1.46591e+00 2.67860e-02
-1.04920e+02 -1.46618e+00 2.68026e-02
-1.04910e+02 -1.46644e+00 2.68192e-02
-1.04900e+02 -1.46671e+00 2.68358e-02
-1.04890e+02 -1.46698e+00 2.68525e-02
-1.04880e+02 -1.46725e+00 2.68692e-02
-1.04870e+02 -1.46752e+00 2.68859e-02
-1.04860e+02 -1.46779e+00 2.69026e-02
-1.04850e+02 -1.46806e+00 2.69194e-02
-1.04840e+02 -1.46833e+00 2.69361e-02
-1.04830e+02 -1.46859e+00 2.69529e-02
-1.04820e+02 -1.46886e+00 2.69698e-02
-1.04810e+02 -1.46913e+00 2.69866e-02
-1.04800e+02 -1.46940e+00 2.70035e-02
-1.04790e+02 -1.46967e+00 2.70204e-02
-1.04780e+02 -1.46994e+00 2.70373e-02
-1.04770e+02 -1.47022e+00 2.70542e-02
-1.04760e+02 -1.47049e+00 2.70712e-02
-1.04750e+02 -1.47076e+00 2.70882e-02
-1.04740e+02 -1.47103e+00 2.71052e-02
-1.04730e+02 -1.47130e+00 2.71222e-02
-1.04720e+02 -1.47157e+00 2.71393e-02
-1.04710e+02 -1.47184e+00 2.71564e-02
-1.04700e+02 -1.47211e+00 2.71735e-02
-1.04690e+02 -1.47238e+00 2.71906e-02
-1.04680e+02 -1.47266e+00 2.72078e-02
-1.04670e+02 -1.47293e+00 2.72249e-02
-1.04660e+02 -1.47320e+00 2.72421e-02
-1.04650e+02 -1.47347e+00 2.72594e-02
-1.04640e+02 -1.47375e+00 2.72766e-02
-1.04630e+02 -1.47402e+00 2.72939e-02
-1.04620e+02 -1.47429e+00 2.73112e-02
-1.04610e+02 -1.47457e+00 2.73285e-02
-1.04600e+02 -1.47484e+00 2.73458e-02
-1.04590e+02 -1.47511e+00 2.73632e-02
-1.04580e+02 -1.47539e+00 2.73806e-02
-1.04570e+02 -1.47566e+00 2.73980e-02
-1.04560e+02 -1.47593e+00 2.74154e-02
-1.04550e+02 -1.47621e+00 2.74329e-02
-1.04540e+02 -1.47648e+00 2.74504e-02
-1.04530e+02 -1.47676e+00 2.74679e-02
-1.04520e+02 -1.47703e+00 2.74854e-02
-1.04510e+02 -1.47731e+00 2.75029e-02
-1.04500e+02 -1.47758e+00 2.75205e-02
-1.04490e+02 -1.47786e+00 2.75381e-02
-1.04480e+02 -1.47813e+00 2.75557e-02
-1.04470e+02 -1.47841e+00 2.75734e-02
-1.04460e+02 -1.47868e+00 2.75910e-02
-1.04450e+02 -1.47896e+00 2.76087e-02
-1.04440e+02 -1.47924e+00 2.76264e-02
-1.04430e+02 -1.47951e+00 2.76442e-02
-1.04420e+02 -1.47979e+00 2.76619e-02
-1.04410e+02 -1.48007e+00 2.76797e-02
-1.04400e+02 -1.48034e+00 2.76975e-02
-1.04390e+02 -1.48062e+00 2.77153e-02
-1.04380e+02 -1.48090e+00 2.77330e-02
-1.04370e+02 -1.48117e+00 2.77506e-02
-1.04360e+02 -1.48145e+00 2.77681e-02
-1.04350e+02 -1.48173e+00 2.77855e-02
-1.04340e+02 -1.48201e+00 2.78028e-02
-1.04330e+02 -1.48229e+00 2.78200e-02
-1.04320e+02 -1.48256e+00 2.78372e-02
-1.04310e+02 -1.48284e+00 2.78542e-02
-1.04300e+02 -1.48312e+00 2.78711e-02
-1.04290e+02 -1.48340e+00 2.78880e-02
-1.04280e+02 -1.48368e+00 2.79048e-02
-1.04270e+02 -1.48396e+00 2.79214e-02
-1.04260e+02 -1.48424e+00 2.79380e-02
-1.04250e+02 -1.48452e+00 2.79545e-02
-1.04240e+02 -1.48480e+00 2.79709e-02
-1.04230e+02 -1.48508e+00 2.79872e-02
-1.04220e+02 -1.48536e+00 2.80034e-02
-1.04210e+02 -1.48564e+00 2.80195e-02
-1.04200e+02 -1.48592e+00 2.80356e-02
-1.04190e+02 -1.48620e+00 2.80515e-02
-1.04180e+02 -1.48648e+00 2.80674e-02
-1.04170e+02 -1.48676e+00 2.80831e-02
-1.04160e+02 -1.48704e+00 2.80988e-02
-1.04150e+02 -1.48732e+00 2.81143e-02
-1.04140e+02 -1.48760e+00 2.81298e-02
-1.04130e+02 -1.48788e+00 2.81452e-02
-1.04120e+02 -1.48816e+00 2.81605e-02
-1.04110e+02 -1.48845e+00 2.81757e-02
-1.04100e+02 -1.48873e+00 2.81908e-02
-1.04090e+02 -1.48901e+00 2.82058e-02
-1.04080e+02 -1.48929e+00 2.82208e-02
-1.04070e+02 -1.48957e+00 2.82356e-02
-1.04060e+02 -1.48986e+00 2.82504e-02
-1.04050e+02 -1.49014e+00 2.82650e-02
-1.04040e+02 -1.49042e+00 2.82796e-02
-1.04030e+02 -1.49071e+00 2.82940e-02
-1.04020e+02 -1.49099e+00 2.83084e-02
-1.04010e+02 -1.49127e+00 2.83227e-02
-1.04000e+02 -1.49155e+00 2.83369e-02
-1.03990e+02 -1.49184e+00 2.83510e-02
-1.03980e+02 -1.49212e+00 2.83650e-02
-1.03970e+02 -1.49241e+00 2.83789e-02
-1.03960e+02 -1.49269e+00 2.83928e-02
-1.03950e+02 -1.49297e+00 2.84065e-02
-1.03940e+02 -1.49326e+00 2.84202e-02
-1.03930e+02 -1.49354e+00 2.84337e-02
-1.03920e+02 -1.49383e+00 2.84472e-02
-1.03910e+02 -1.49411e+00 2.84605e-02
-1.03900e+02 -1.49440e+00 2.84738e-02
-1.03890e+02 -1.49468e+00 2.84870e-02
-1.03880e+02 -1.49497e+00 2.85001e-02
-1.03870e+02 -1.49525e+00 2.85131e-02
-1.03860e+02 -1.49554e+00 2.85260e-02
-1.03850e+02 -1.49582e+00 2.85388e-02
-1.03840e+02 -1.49611e+00 2.85516e-02
-1.03830e+02 -1.49639e+00 2.85642e-02
-1.03820e+02 -1.49668e+00 2.85767e-02
-1.03810e+02 -1.49696e+00 2.85892e-02
-1.03800e+02 -1.49725e+00 2.86016e-02
-1.03790e+02 -1.49754e+00 2.86138e-02
-1.03780e+02 -1.49782e+00 2.86260e-02
-1.03770e+02 -1.49811e+00 2.86381e-02
-1.03760e+02 -1.49839e+00 2.86501e-02
-1.03750e+02 -1.49868e+00 2.86620e-02
-1.03740e+02 -1.49897e+00 2.86738e-02
-1.03730e+02 -1.49925e+00 2.86855e-02
-1.03720e+02 -1.49954e+00 2.86971e-02
-1.03710e+02 -1.49983e+00 2.87087e-02
-1.03700e+02 -1.50012e+00 2.87201e-02
-1.03690e+02 -1.50040e+00 2.87315e-02
-1.03680e+02 -1.50069e+00 2.87427e-02
-1.03670e+02 -1.50098e+00 2.87539e-02
-1.03660e+02 -1.50127e+00 2.87650e-02
-1.03650e+02 -1.50155e+00 2.87760e-02
-1.03640e+02 -1.50184e+00 2.87869e-02
-1.03630e+02 -1.50213e+00 2.87977e-02
-1.03620e+02 -1.50242e+00 2.88084e-02
-1.03610e+02 -1.50270e+00 2.88190e-02
-1.03600e+02 -1.50299e+00 2.88295e-02
-1.03590e+02 -1.50328e+00 2.88399e-02
-1.03580e+02 -1.50357e+00 2.88503e-02
-1.03570e+02 -1.50386e+00 2.88605e-02
-1.03560e+02 -1.50415e+00 2.88707e-02
-1.03550e+02 -1.50444e+00 2.88808e-02
-1.03540e+02 -1.50472e+00 2.88907e-02
-1.03530e+02 -1.50501e+00 2.89006e-02
-1.03520e+02 -1.50530e+00 2.89104e-02
-1.03510e+02 -1.50559e+00 2.89201e-02
-1.03500e+02 -1.50588e+00 2.89297e-02
-1.03490e+02 -1.50617e+00 2.89392e-02
-1.03480e+02 -1.50646e+00 2.89487e-02
-1.03470e+02 -1.50675e+00 2.89580e-02
-1.03460e+02 -1.50704e+00 2.89672e-02
-1.03450e+02 -1.50733e+00 2.89764e-02
-1.03440e+02 -1.50762e+00 2.89855e-02
-1.03430e+02 -1.50791e+00 2.89944e-02
-1.03420e+02 -1.50820e+00 2.90033e-02
-1.03410e+02 -1.50849e+00 2.90121e-02
-1.03400e+02 -1.50878e+00 2.90208e-02
-1.03390e+02 -1.50907e+00 2.90294e-02
-1.03380e+02 -1.50936e+00 2.90379e-02
-1.03370e+02 -1.50965e+00 2.90463e-02
-1.03360e+02 -1.50994e+00 2.90546e-02
-1.03350e+02 -1.51023e+00 2.90629e-02
-1.03340e+02 -1.51052e+00 2.90710e-02
-1.03330e+02 -1.51081e+00 2.90790e-02
-1.03320e+02 -1.51110e+00 2.90870e-02
-1.03310e+02 -1.51139e+00 2.90949e-02
-1.03300e+02 -1.51168e+00 2.91026e-02
-1.03290e+02 -1.51198e+00 2.91103e-02
-1.03280e+02 -1.51227e+00 2.91179e-02
-1.03270e+02 -1.51256e+00 2.91254e-02
-1.03260e+02 -1.51285e+00 2.91328e-02
-1.03250e+02 -1.51314e+00 2.91401e-02
-1.03240e+02 -1.51343e+00 2.91474e-02
-1.03230e+02 -1.51372e+00 2.91545e-02
-1.03220e+02 -1.51402e+00 2.91615e-02
-1.03210e+02 -1.51431e+00 2.91685e-02
-1.03200e+02 -1.51460e+00 2.91753e-02
-1.03190e+02 -1.51489e+00 2.91821e-02
-1.03180e+02 -1.51518e+00 2.91888e-02
-1.03170e+02 -1.51547e+00 2.91954e-02
-1.03160e+02 -1.51577e+00 2.92018e-02
-1.03150e+02 -1.51606e+00 2.92082e-02
-1.03140e+02 -1.51635e+00 2.92146e-02
-1.03130e+02 -1.51664e+00 2.92208e-02
-1.03120e+02 -1.51694e+00 2.92269e-02
-1.03110e+02 -1.51723e+00 2.92329e-02
-1.03100e+02 -1.51752e+00 2.92389e-02
-1.03090e+02 -1.51781e+00 2.92447e-02
-1.03080e+02 -1.51810e+00 2.92505e-02
-1.03070e+02 -1.51840e+00 2.92561e-02
-1.03060e+02 -1.51869e+00 2.92617e-02
-1.03050e+02 -1.51898e+00 2.92672e-02
-1.03040e+02 -1.51928e+00 2.92726e-02
-1.03030e+02 -1.51957e+00 2.92779e-02
-1.03020e+02 -1.51986e+00 2.92831e-02
-1.03010e+02 -1.52015e+00 2.92882e-02
-1.03000e+02 -1.52045e+00 2.92932e-02
-1.02990e+02 -1.52074e+00 2.92981e-02
-1.02980e+02 -1.52103e+00 2.93030e-02
-1.02970e+02 -1.52133e+00 2.93077e-02
-1.02960e+02 -1.52162e+00 2.93124e-02
-1.02950e+02 -1.52191e+00 2.93169e-02
-1.02940e+02 -1.52220e+00 2.93214e-02
-1.02930e+02 -1.52250e+00 2.93258e-02
-1.02920e+02 -1.52279e+00 2.93301e-02
-1.02910e+02 -1.52308e+00 2.93343e-02
-1.02900e+02 -1.52338e+00 2.93384e-02
-1.02890e+02 -1.52367e+00 2.93424e-02
-1.02880e+02 -1.52396e+00 2.93463e-02
-1.02870e+02 -1.52426e+00 2.93502e-02
-1.02860e+02 -1.52455e+00 2.93539e-02
-1.02850e+02 -1.52485e+00 2.93575e-02
-1.02840e+02 -1.52514e+00 2.93611e-02
-1.02830e+02 -1.52543e+00 2.93646e-02
-1.02820e+02 -1.52573e+00 2.93679e-02
-1.02810e+02 -1.52602e+00 2.93712e-02
-1.02800e+02 -1.52631e+00 2.93744e-02
-1.02790e+02 -1.52661e+00 2.93775e-02
-1.02780e+02 -1.52690e+00 2.93805e-02
-1.02770e+02 -1.52720e+00 2.93834e-02
-1.02760e+02 -1.52749e+00 2.93862e-02
-1.02750e+02 -1.52778e+00 2.93890e-02
-1.02740e+02 -1.52808e+00 2.93916e-02
-1.02730e+02 -1.52837e+00 2.93941e-02
-1.02720e+02 -1.52866e+00 2.93966e-02
-1.02710e+02 -1.52896e+00 2.93990e-02
-1.02700e+02 -1.52925e+00 2.94012e-02
-1.02690e+02 -1.52955e+00 2.94034e-02
-1.02680e+02 -1.52984e+00 2.94055e-02
-1.02670e+02 -1.53013e+00 2.94075e-02
-1.02660e+02 -1.53043e+00 2.94094e-02
-1.02650e+02 -1.53072e+00 2.94112e-02
-1.02640e+02 -1.53102e+00 2.94129e-02
-1.02630e+02 -1.53131e+00 2.94145e-02
-1.02620e+02 -1.53161e+00 2.94161e-02
-1.02610e+02 -1.53190e+00 2.94175e-02
-1.02600e+02 -1.53219e+00 2.94189e-02
-1.02590e+02 -1.53249e+00 2.94201e-02
-1.02580e+02 -1.53278e+00 2.94213e-02
-1.02570e+02 -1.53308e+00 2.94224e-02
-1.02560e+02 -1.53337e+00 2.94234e-02
-1.02550e+02 -1.53366e+00 2.94243e-02
-1.02540e+02 -1.53396e+00 2.94251e-02
-1.02530e+02 -1.53425e+00 2.94258e-02
-1.02520e+02 -1.53455e+00 2.94264e-02
-1.02510e+02 -1.53484e+00 2.94269e-02
-1.02500e+02 -1.53514e+00 2.94274e-02
-1.02490e+02 -1.53543e+00 2.94277e-02
-1.02480e+02 -1.53572e+00 2.94280e-02
-1.02470e+02 -1.53602e+00 2.94281e-02
-1.02460e+02 -1.53631e+00 2.94282e-02
-1.02450e+02 -1.53661e+00 2.94282e-02
-1.02440e+02 -1.53690e+00 2.94281e-02
-1.02430e+02 -1.53720e+00 2.94278e-02
-1.02420e+02 -1.53749e+00 2.94275e-02
-1.02410e+02 -1.53778e+00 2.94272e-02
-1.02400e+02 -1.53808e+00 2.94267e-02
-1.02390e+02 -1.53837e+00 2.94261e-02
-1.02380e+02 -1.53867e+00 2.94254e-02
-1.02370e+02 -1.53896e+00 2.94247e-02
-1.02360e+02 -1.53926e+00 2.94238e-02
-1.02350e+02 -1.53955e+00 2.94229e-02
-1.02340e+02 -1.53984e+00 2.94219e-02
-1.02330e+02 -1.54014e+00 2.94207e-02
-1.02320e+02 -1.54043e+00 2.94195e-02
-1.02310e+02 -1.54073e+00 2.94182e-02
-1.02300e+02 -1.54102e+00 2.94168e-02
-1.02290e+02 -1.54132e+00 2.94153e-02
-1.02280e+02 -1.54161e+00 2.94137e-02
-1.02270e+02 -1.54190e+00 2.94121e-02
-1.02260e+02 -1.54220e+00 2.94103e-02
-1.02250e+02 -1.54249e+00 2.94084e-02
-1.02240e+02 -1.54279e+00 2.94065e-02
-1.02230e+02 -1.54308e+00 2.94045e-02
-1.02220e+02 -1.54337e+00 2.94023e-02
-1.02210e+02 -1.54367e+00 2.94001e-02
-1.02200e+02 -1.54396e+00 2.93978e-02
-1.02190e+02 -1.54426e+00 2.93954e-02
-1.02180e+02 -1.54455e+00 2.93929e-02
-1.02170e+02 -1.54484e+00 2.93903e-02
-1.02160e+02 -1.54514e+00 2.93876e-02
-1.02150e+02 -1.54543e+00 2.93848e-02
-1.02140e+02 -1.54573e+00 2.93820e-02
-1.02130e+02 -1.54602e+00 2.93790e-02
-1.02120e+02 -1.54631e+00 2.93759e-02
-1.02110e+02 -1.54661e+00 2.93728e-02
-1.02100e+02 -1.54690e+00 2.93696e-02
-1.02090e+02 -1.54719e+00 2.93662e-02
-1.02080e+02 -1.54749e+00 2.93628e-02
-1.02070e+02 -1.54778e+00 2.93593e-02
-1.02060e+02 -1.54807e+00 2.93557e-02
-1.02050e+02 -1.54837e+00 2.93520e-02
-1.02040e+02 -1.54866e+00 2.93482e-02
-1.02030e+02 -1.54896e+00 2.93444e-02
-1.02020e+02 -1.54925e+00 2.93404e-02
-1.02010e+02 -1.54954e+00 2.93363e-02
-1.02000e+02 -1.54984e+00 2.93322e-02
-1.01990e+02 -1.55013e+00 2.93279e-02
-1.01980e+02 -1.55042e+00 2.93236e-02
-1.01970e+02 -1.55072e+00 2.93192e-02
-1.01960e+02 -1.55101e+00 2.93147e-02
-1.01950e+02 -1.55130e+00 2.93101e-02
-1.01940e+02 -1.55159e+00 2.93054e-02
-1.01930e+02 -1.55189e+00 2.93006e-02
-1.01920e+02 -1.55218e+00 2.92957e-02
-1.01910e+02 -1.55247e+00 2.92907e-02
-1.01900e+02 -1.55277e+00 2.92856e-02
-1.01890e+02 -1.55306e+00 2.92805e-02
-1.01880e+02 -1.55335e+00 2.92752e-02
-1.01870e+02 -1.55364e+00 2.92699e-02
-1.01860e+02 -1.55394e+00 2.92644e-02
-1.01850e+02 -1.55423e+00 2.92589e-02
-1.01840e+02 -1.55452e+00 2.92533e-02
-1.01830e+02 -1.55482e+00 2.92476e-02
-1.01820e+02 -1.55511e+00 2.92418e-02
-1.01810e+02 -1.55540e+00 2.92359e-02
-1.01800e+02 -1.55569e+00 2.92299e-02
-1.01790e+02 -1.55598e+00 2.92238e-02
-1.01780e+02 -1.55628e+00 2.92177e-02
-1.01770e+02 -1.55657e+00 2.92114e-02
-1.01760e+02 -1.55686e+00 2.92050e-02
-1.01750e+02 -1.55715e+00 2.91986e-02
-1.01740e+02 -1.55745e+00 2.91921e-02
-1.01730e+02 -1.55774e+00 2.91854e-02
-1.01720e+02 -1.55803e+00 2.91787e-02
-1.01710e+02 -1.55832e+00 2.91719e-02
-1.01700e+02 -1.55861e+00 2.91650e-02
-1.01690e+02 -1.55890e+00 2.91580e-02
-1.01680e+02 -1.55920e+00 2.91509e-02
-1.01670e+02 -1.55949e+00 2.91437e-02
-1.01660e+02 -1.55978e+00 2.91365e-02
-1.01650e+02 -1.56007e+00 2.91291e-02
-1.01640e+02 -1.56036e+00 2.91217e-02
-1.01630e+02 -1.56065e+00 2.91141e-02
-1.01620e+02 -1.56094e+00 2.91065e-02
-1.01610e+02 -1.56123e+00 2.90987e-02
-1.01600e+02 -1.56153e+00 2.90909e-02
-1.01590e+02 -1.56182e+00 2.90830e-02
-1.01580e+02 -1.56211e+00 2.90750e-02
-1.01570e+02 -1.56240e+00 2.90669e-02
-1.01560e+02 -1.56269e+00 2.90587e-02
-1.01550e+02 -1.56298e+00 2.90504e-02
-1.01540e+02 -1.56327e+00 2.90421e-02
-1.01530e+02 -1.56356e+00 2.90336e-02
-1.01520e+02 -1.56385e+00 2.90251e-02
-1.01510e+02 -1.56414e+00 2.90164e-02
-1.01500e+02 -1.56443e+00 2.90077e-02
-1.01490e+02 -1.56472e+00 2.89988e-02
-1.01480e+02 -1.56501e+00 2.89899e-02
-1.01470e+02 -1.56530e+00 2.89809e-02
-1.01460e+02 -1.56559e+00 2.89718e-02
-1.01450e+02 -1.56588e+00 2.89626e-02
-1.01440e+02 -1.56617e+00 2.89533e-02
-1.01430e+02 -1.56646e+00 2.89439e-02
-1.01420e+02 -1.56675e+00 2.89345e-02
-1.01410e+02 -1.56704e+00 2.89249e-02
-1.01400e+02 -1.56733e+00 2.89152e-02
-1.01390e+02 -1.56762e+00 2.89055e-02
-1.01380e+02 -1.56790e+00 2.88957e-02
-1.01370e+02 -1.56819e+00 2.88857e-02
-1.01360e+02 -1.56848e+00 2.88757e-02
-1.01350e+02 -1.56877e+00 2.88656e-02
-1.01340e+02 -1.56906e+00 2.88554e-02
-1.01330e+02 -1.56935e+00 2.88451e-02
-1.01320e+02 -1.56964e+00 2.88347e-02
-1.01310e+02 -1.56992e+00 2.88242e-02
-1.01300e+02 -1.57021e+00 2.88137e-02
-1.01290e+02 -1.57050e+00 2.88030e-02
-1.01280e+02 -1.57079e+00 2.87922e-02
-1.01270e+02 -1.57108e+00 2.87814e-02
-1.01260e+02 -1.57136e+00 2.87704e-02
-1.01250e+02 -1.57165e+00 2.87594e-02
-1.01240e+02 -1.57194e+00 2.87483e-02
-1.01230e+02 -1.57223e+00 2.87371e-02
-1.01220e+02 -1.57251e+00 2.87258e-02
-1.01210e+02 -1.57280e+00 2.87144e-02
-1.01200e+02 -1.57309e+00 2.87029e-02
-1.01190e+02 -1.57338e+00 2.86913e-02
-1.01180e+02 -1.57366e+00 2.86796e-02
-1.01170e+02 -1.57395e+00 2.86679e-02
-1.01160e+02 -1.57424e+00 2.86560e-02
-1.01150e+02 -1.57452e+00 2.86441e-02
-1.01140e+02 -1.57481e+00 2.86320e-02
-1.01130e+02 -1.57510e+00 2.86199e-02
-1.01120e+02 -1.57538e+00 2.86077e-02
-1.01110e+02 -1.57567e+00 2.85953e-02
-1.01100e+02 -1.57595e+00 2.85829e-02
-1.01090e+02 -1.57624e+00 2.85704e-02
-1.01080e+02 -1.57652e+00 2.85579e-02
-1.01070e+02 -1.57681e+00 2.85452e-02
-1.01060e+02 -1.57710e+00 2.85324e-02
-1.01050e+02 -1.57738e+00 2.85195e-02
-1.01040e+02 -1.57767e+00 2.85066e-02
-1.01030e+02 -1.57795e+00 2.84935e-02
-1.01020e+02 -1.57824e+00 2.84804e-02
-1.01010e+02 -1.57852e+00 2.84672e-02
-1.01000e+02 -1.57881e+00 2.84538e-02
-1.00990e+02 -1.57909e+00 2.84404e-02
-1.00980e+02 -1.57937e+00 2.84269e-02
-1.00970e+02 -1.57966e+00 2.84133e-02
-1.00960e+02 -1.57994e+00 2.83996e-02
-1.00950e+02 -1.58023e+00 2.83858e-02
-1.00940e+02 -1.58051e+00 2.83720e-02
-1.00930e+02 -1.58079e+00 2.83580e-02
-1.00920e+02 -1.58108e+00 2.83439e-02
-1.00910e+02 -1.58136e+00 2.83298e-02
-1.00900e+02 -1.58164e+00 2.83155e-02
-1.00890e+02 -1.58193e+00 2.83012e-02
-1.00880e+02 -1.58221e+00 2.82868e-02
-1.00870e+02 -1.58249e+00 2.82723e-02
-1.00860e+02 -1.58278e+00 2.82577e-02
-1.00850e+02 -1.58306e+00 2.82430e-02
-1.00840e+02 -1.58334e+00 2.82282e-02
-1.00830e+02 -1.58362e+00 2.82133e-02
-1.00820e+02 -1.58390e+00 2.81983e-02
-1.00810e+02 -1.58419e+00 2.81832e-02
-1.00800e+02 -1.58447e+00 2.81681e-02
-1.00790e+02 -1.58475e+00 2.81528e-02
-1.00780e+02 -1.58503e+00 2.81375e-02
-1.00770e+02 -1.58531e+00 2.81220e-02
-1.00760e+02 -1.58559e+00 2.81065e-02
-1.00750e+02 -1.58587e+00 2.80909e-02
-1.00740e+02 -1.58616e+00 2.80752e-02
-1.00730e+02 -1.58644e+00 2.80594e-02
-1.00720e+02 -1.58672e+00 2.80435e-02
-1.00710e+02 -1.58700e+00 2.80275e-02
-1.00700e+02 -1.58728e+00 2.80114e-02
-1.00690e+02 -1.58756e+00 2.79953e-02
-1.00680e+02 -1.58784e+00 2.79790e-02
-1.00670e+02 -1.58812e+00 2.79627e-02
-1.00660e+02 -1.58840e+00 2.79462e-02
-1.00650e+02 -1.58868e+00 2.79297e-02
-1.00640e+02 -1.58895e+00 2.79131e-02
-1.00630e+02 -1.58923e+00 2.78963e-02
-1.00620e+02 -1.58951e+00 2.78795e-02
-1.00610e+02 -1.58979e+00 2.78626e-02
-1.00600e+02 -1.59007e+00 2.78456e-02
-1.00590e+02 -1.59035e+00 2.78285e-02
-1.00580e+02 -1.59063e+00 2.78114e-02
-1.00570e+02 -1.59090e+00 2.77941e-02
-1.00560e+02 -1.59118e+00 2.77767e-02
-1.00550e+02 -1.59146e+00 2.77593e-02
-1.00540e+02 -1.59174e+00 2.77417e-02
-1.00530e+02 -1.59201e+00 2.77241e-02
-1.00520e+02 -1.59229e+00 2.77064e-02
-1.00510e+02 -1.59257e+00 2.76886e-02
-1.00500e+02 -1.59285e+00 2.76706e-02
-1.00490e+02 -1.59312e+00 2.76526e-02
-1.00480e+02 -1.59340e+00 2.76346e-02
-1.00470e+02 -1.59368e+00 2.76164e-02
-1.00460e+02 -1.59395e+00 2.75981e-02
-1.00450e+02 -1.59423e+00 2.75797e-02
-1.00440e+02 -1.59450e+00 2.75613e-02
-1.00430e+02 -1.59478e+00 2.75427e-02
-1.00420e+02 -1.59505e+00 2.75241e-02
-1.00410e+02 -1.59533e+00 2.75053e-02
-1.00400e+02 -1.59560e+00 2.74865e-02
-1.00390e+02 -1.59588e+00 2.74676e-02
-1.00380e+02 -1.59615e+00 2.74486e-02
-1.00370e+02 -1.59643e+00 2.74295e-02
-1.00360e+02 -1.59670e+00 2.74103e-02
-1.00350e+02 -1.59698e+00 2.73910e-02
-1.00340e+02 -1.59725e+00 2.73716e-02
-1.00330e+02 -1.59752e+00 2.73521e-02
-1.00320e+02 -1.59780e+00 2.73326e-02
-1.00310e+02 -1.59807e+00 2.73129e-02
-1.00300e+02 -1.59834e+00 2.72932e-02
-1.00290e+02 -1.59862e+00 2.72733e-02
-1.00280e+02 -1.59889e+00 2.72534e-02
-1.00270e+02 -1.59916e+00 2.72334e-02
-1.00260e+02 -1.59943e+00 2.72133e-02
-1.00250e+02 -1.59970e+00 2.71931e-02
-1.00240e+02 -1.59998e+00 2.71728e-02
-1.00230e+02 -1.60025e+00 2.71524e-02
-1.00220e+02 -1.60052e+00 2.71319e-02
-1.00210e+02 -1.60079e+00 2.71113e-02
-1.00200e+02 -1.60106e+00 2.70907e-02
-1.00190e+02 -1.60133e+00 2.70699e-02
-1.00180e+02 -1.60160e+00 2.70491e-02
-1.00170e+02 -1.60187e+00 2.70281e-02
-1.00160e+02 -1.60214e+00 2.70071e-02
-1.00150e+02 -1.60241e+00 2.69860e-02
-1.00140e+02 -1.60268e+00 2.69648e-02
-1.00130e+02 -1.60295e+00 2.69435e-02
-1.00120e+02 -1.60322e+00 2.69221e-02
-1.00110e+02 -1.60349e+00 2.69006e-02
-1.00100e+02 -1.60376e+00 2.68790e-02
-1.00090e+02 -1.60403e+00 2.68573e-02
-1.00080e+02 -1.60430e+00 2.68355e-02
-1.00070e+02 -1.60457e+00 2.68137e-02
-1.00060e+02 -1.60483e+00 2.67917e-02
-1.00050e+02 -1.60510e+00 2.67697e-02
-1.00040e+02 -1.60537e+00 2.67476e-02
-1.00030e+02 -1.60564e+00 2.67254e-02
-1.00020e+02 -1.60590e+00 2.67030e-02
-1.00010e+02 -1.60617e+00 2.66806e-02
-1.00000e+02 -1.60644e+00 2.66581e-02
-9.99900e+01 -1.60670e+00 2.66355e-02
-9.99800e+01 -1.60697e+00 2.66129e-02
-9.99700e+01 -1.60724e+00 2.65901e-02
-9.99600e+01 -1.60750e+00 2.65672e-02
-9.99500e+01 -1.60777e+00 2.65443e-02
-9.99400e+01 -1.60803e+00 2.65212e-02
-9.99300e+01 -1.60830e+00 2.64981e-02
-9.99200e+01 -1.60856e+00 2.64749e-02
-9.99100e+01 -1.60883e+00 2.64515e-02
-9.99000e+01 -1.60909e+00 2.64281e-02
-9.98900e+01 -1.60936e+00 2.64046e-02
-9.98800e+01 -1.60962e+00 2.63810e-02
-9.98700e+01 -1.60988e+00 2.63573e-02
-9.98600e+01 -1.61015e+00 2.63335e-02
-9.98500e+01 -1.61041e+00 2.63097e-02
-9.98400e+01 -1.61067e+00 2.62857e-02
-9.98300e+01 -1.61094e+00 2.62616e-02
-9.98200e+01 -1.61120e+00 2.62375e-02
-9.98100e+01 -1.61146e+00 2.62133e-02
-9.98000e+01 -1.61172e+00 2.61889e-02
-9.97900e+01 -1.61198e+00 2.61645e-02
-9.97800e+01 -1.61225e+00 2.61400e-02
-9.97700e+01 -1.61251e+00 2.61154e-02
-9.97600e+01 -1.61277e+00 2.60907e-02
-9.97500e+01 -1.61303e+00 2.60659e-02
-9.97400e+01 -1.61329e+00 2.60410e-02
-9.97300e+01 -1.61355e+00 2.60160e-02
-9.97200e+01 -1.61381e+00 2.59910e-02
-9.97100e+01 -1.61407e+00 2.59658e-02
-9.97000e+01 -1.61433e+00 2.59405e-02
-9.96900e+01 -1.61459e+00 2.59152e-02
-9.96800e+01 -1.61485e+00 2.58898e-02
-9.96700e+01 -1.61511e+00 2.58642e-02
-9.96600e+01 -1.61536e+00 2.58386e-02
-9.96500e+01 -1.61562e+00 2.58129e-02
-9.96400e+01 -1.61588e+00 2.57871e-02
-9.96300e+01 -1.61614e+00 2.57612e-02
-9.96200e+01 -1.61640e+00 2.57352e-02
-9.96100e+01 -1.61665e+00 2.57092e-02
-9.96000e+01 -1.61691e+00 2.56830e-02
-9.95900e+01 -1.61717e+00 2.56567e-02
-9.95800e+01 -1.61742e+00 2.56304e-02
-9.95700e+01 -1.61768e+00 2.56040e-02
-9.95600e+01 -1.61794e+00 2.55774e-02
-9.95500e+01 -1.61819e+00 2.55508e-02
-9.95400e+01 -1.61845e+00 2.55241e-02
-9.95300e+01 -1.61870e+00 2.54973e-02
-9.95200e+01 -1.61896e+00 2.54704e-02
-9.95100e+01 -1.61921e+00 2.54434e-02
-9.95000e+01 -1.61947e+00 2.54163e-02
-9.94900e+01 -1.61972e+00 2.53891e-02
-9.94800e+01 -1.61997e+00 2.53618e-02
-9.94700e+01 -1.62023e+00 2.53345e-02
-9.94600e+01 -1.62048e+00 2.53070e-02
-9.94500e+01 -1.62073e+00 2.52795e-02
-9.94400e+01 -1.62099e+00 2.52519e-02
-9.94300e+01 -1.62124e+00 2.52241e-02
-9.94200e+01 -1.62149e+00 2.51963e-02
-9.94100e+01 -1.62174e+00 2.51684e-02
-9.94000e+01 -1.62199e+00 2.51404e-02
-9.93900e+01 -1.62224e+00 2.51123e-02
-9.93800e+01 -1.62250e+00 2.50841e-02
-9.93700e+01 -1.62275e+00 2.50558e-02
-9.93600e+01 -1.62300e+00 2.50275e-02
-9.93500e+01 -1.62325e+00 2.49990e-02
-9.93400e+01 -1.62350e+00 2.49705e-02
-9.93300e+01 -1.62375e+00 2.49418e-02
-9.93200e+01 -1.62400e+00 2.49131e-02
-9.93100e+01 -1.62424e+00 2.48843e-02
-9.93000e+01 -1.62449e+00 2.48553e-02
-9.92900e+01 -1.62474e+00 2.48263e-02
-9.92800e+01 -1.62499e+00 2.47972e-02
-9.92700e+01 -1.62524e+00 2.47680e-02
-9.92600e+01 -1.62549e+00 2.47387e-02
-9.92500e+01 -1.62573e+00 2.47094e-02
-9.92400e+01 -1.62598e+00 2.46799e-02
-9.92300e+01 -1.62623e+00 2.46503e-02
-9.92200e+01 -1.62647e+00 2.46207e-02
-9.92100e+01 -1.62672e+00 2.45909e-02
-9.92000e+01 -1.62696e+00 2.45611e-02
-9.91900e+01 -1.62721e+00 2.45312e-02
-9.91800e+01 -1.62745e+00 2.45012e-02
-9.91700e+01 -1.62770e+00 2.44710e-02
-9.91600e+01 -1.62794e+00 2.44408e-02
-9.91500e+01 -1.62819e+00 2.44105e-02
-9.91400e+01 -1.62843e+00 2.43802e-02
-9.91300e+01 -1.62868e+00 2.43497e-02
-9.91200e+01 -1.62892e+00 2.43191e-02
-9.91100e+01 -1.62916e+00 2.42884e-02
-9.91000e+01 -1.62941e+00 2.42577e-02
-9.90900e+01 -1.62965e+00 2.42268e-02
-9.90800e+01 -1.62989e+00 2.41959e-02
-9.90700e+01 -1.63013e+00 2.41649e-02
-9.90600e+01 -1.63037e+00 2.41338e-02
-9.90500e+01 -1.63061e+00 2.41026e-02
-9.90400e+01 -1.63086e+00 2.40712e-02
-9.90300e+01 -1.63110e+00 2.40399e-02
-9.90200e+01 -1.63134e+00 2.40084e-02
-9.90100e+01 -1.63158e+00 2.39768e-02
-9.90000e+01 -1.63182e+00 2.39451e-02
-9.89900e+01 -1.63205e+00 2.39134e-02
-9.89800e+01 -1.63229e+00 2.38815e-02
-9.89700e+01 -1.63253e+00 2.38495e-02
-9.89600e+01 -1.63277e+00 2.38175e-02
-9.89500e+01 -1.63301e+00 2.37854e-02
-9.89400e+01 -1.63325e+00 2.37532e-02
-9.89300e+01 -1.63348e+00 2.37208e-02
-9.89200e+01 -1.63372e+00 2.36884e-02
-9.89100e+01 -1.63396e+00 2.36559e-02
-9.89000e+01 -1.63419e+00 2.36234e-02
-9.88900e+01 -1.63443e+00 2.35907e-02
-9.88800e+01 -1.63467e+00 2.35579e-02
-9.88700e+01 -1.63490e+00 2.35250e-02
-9.88600e+01 -1.63514e+00 2.34921e-02
-9.88500e+01 -1.63537e+00 2.34590e-02
-9.88400e+01 -1.63561e+00 2.34259e-02
-9.88300e+01 -1.63584e+00 2.33927e-02
-9.88200e+01 -1.63607e+00 2.33593e-02
-9.88100e+01 -1.63631e+00 2.33259e-02
-9.88000e+01 -1.63654e+00 2.32924e-02
-9.87900e+01 -1.63677e+00 2.32588e-02
-9.87800e+01 -1.63701e+00 2.32251e-02
-9.87700e+01 -1.63724e+00 2.31914e-02
-9.87600e+01 -1.63747e+00 2.31575e-02
-9.87500e+01 -1.63770e+00 2.31235e-02
-9.87400e+01 -1.63793e+00 2.30895e-02
-9.87300e+01 -1.63816e+00 2.30553e-02
-9.87200e+01 -1.63839e+00 2.30211e-02
-9.87100e+01 -1.63862e+00 2.29867e-02
-9.87000e+01 -1.63885e+00 2.29523e-02
-9.86900e+01 -1.63908e+00 2.29178e-02
-9.86800e+01 -1.63931e+00 2.28832e-02
-9.86700e+01 -1.63954e+00 2.28485e-02
-9.86600e+01 -1.63977e+00 2.28137e-02
-9.86500e+01 -1.64000e+00 2.27788e-02
-9.86400e+01 -1.64022e+00 2.27439e-02
-9.86300e+01 -1.64045e+00 2.27088e-02
-9.86200e+01 -1.64068e+00 2.26736e-02
-9.86100e+01 -1.64090e+00 2.26384e-02
-9.86000e+01 -1.64113e+00 2.26031e-02
-9.85900e+01 -1.64136e+00 2.25676e-02
-9.85800e+01 -1.64158e+00 2.25321e-02
-9.85700e+01 -1.64181e+00 2.24965e-02
-9.85600e+01 -1.64203e+00 2.24608e-02
-9.85500e+01 -1.64226e+00 2.24250e-02
-9.85400e+01 -1.64248e+00 2.23891e-02
-9.85300e+01 -1.64270e+00 2.23531e-02
-9.85200e+01 -1.64293e+00 2.23170e-02
-9.85100e+01 -1.64315e+00 2.22809e-02
-9.85000e+01 -1.64337e+00 2.22446e-02
-9.84900e+01 -1.64359e+00 2.22083e-02
-9.84800e+01 -1.64382e+00 2.21718e-02
-9.84700e+01 -1.64404e+00 2.21353e-02
-9.84600e+01 -1.64426e+00 2.20987e-02
-9.84500e+01 -1.64448e+00 2.20619e-02
-9.84400e+01 -1.64470e+00 2.20251e-02
-9.84300e+01 -1.64492e+00 2.19882e-02
-9.84200e+01 -1.64514e+00 2.19512e-02
-9.84100e+01 -1.64536e+00 2.19142e-02
-9.84000e+01 -1.64558e+00 2.18770e-02
-9.83900e+01 -1.64580e+00 2.18397e-02
-9.83800e+01 -1.64602e+00 2.18024e-02
-9.83700e+01 -1.64623e+00 2.17649e-02
-9.83600e+01 -1.64645e+00 2.17274e-02
-9.83500e+01 -1.64667e+00 2.16897e-02
-9.83400e+01 -1.64688e+00 2.16520e-02
-9.83300e+01 -1.64710e+00 2.16142e-02
-9.83200e+01 -1.64732e+00 2.15763e-02
-9.83100e+01 -1.64753e+00 2.15383e-02
-9.83000e+01 -1.64775e+00 2.15002e-02
-9.82900e+01 -1.64796e+00 2.14620e-02
-9.82800e+01 -1.64818e+00 2.14237e-02
-9.82700e+01 -1.64839e+00 2.13854e-02
-9.82600e+01 -1.64860e+00 2.13469e-02
-9.82500e+01 -1.64882e+00 2.13083e-02
-9.82400e+01 -1.64903e+00 2.12697e-02
-9.82300e+01 -1.64924e+00 2.12310e-02
-9.82200e+01 -1.64946e+00 2.11921e-02
-9.82100e+01 -1.64967e+00 2.11532e-02
-9.82000e+01 -1.64988e+00 2.11142e-02
-9.81900e+01 -1.65009e+00 2.10751e-02
-9.81800e+01 -1.65030e+00 2.10359e-02
-9.81700e+01 -1.65051e+00 2.09966e-02
-9.81600e+01 -1.65072e+00 2.09573e-02
-9.81500e+01 -1.65093e+00 2.09178e-02
-9.81400e+01 -1.65114e+00 2.08782e-02
-9.81300e+01 -1.65135e+00 2.08386e-02
-9.81200e+01 -1.65155e+00 2.07988e-02
-9.81100e+01 -1.65176e+00 2.07590e-02
-9.81000e+01 -1.65197e+00 2.07191e-02
-9.80900e+01 -1.65218e+00 2.06791e-02
-9.80800e+01 -1.65238e+00 2.06389e-02
-9.80700e+01 -1.65259e+00 2.05987e-02
-9.80600e+01 -1.65280e+00 2.05584e-02
-9.80500e+01 -1.65300e+00 2.05181e-02
-9.80400e+01 -1.65321e+00 2.04776e-02
-9.80300e+01 -1.65341e+00 2.04370e-02
-9.80200e+01 -1.65361e+00 2.03964e-02
-9.80100e+01 -1.65382e+00 2.03556e-02
-9.80000e+01 -1.65402e+00 2.03148e-02
-9.79900e+01 -1.65422e+00 2.02738e-02
-9.79800e+01 -1.65443e+00 2.02328e-02
-9.79700e+01 -1.65463e+00 2.01917e-02
-9.79600e+01 -1.65483e+00 2.01505e-02
-9.79500e+01 -1.65503e+00 2.01092e-02
-9.79400e+01 -1.65523e+00 2.00678e-02
-9.79300e+01 -1.65543e+00 2.00263e-02
-9.79200e+01 -1.65563e+00 1.99847e-02
-9.79100e+01 -1.65583e+00 1.99430e-02
-9.79000e+01 -1.65603e+00 1.99013e-02
-9.78900e+01 -1.65623e+00 1.98594e-02
-9.78800e+01 -1.65643e+00 1.98175e-02
-9.78700e+01 -1.65663e+00 1.97754e-02
-9.78600e+01 -1.65683e+00 1.97333e-02
-9.78500e+01 -1.65702e+00 1.96911e-02
-9.78400e+01 -1.65722e+00 1.96488e-02
-9.78300e+01 -1.65742e+00 1.96064e-02
-9.78200e+01 -1.65761e+00 1.95639e-02
-9.78100e+01 -1.65781e+00 1.95213e-02
-9.78000e+01 -1.65800e+00 1.94786e-02
-9.77900e+01 -1.65820e+00 1.94358e-02
-9.77800e+01 -1.65839e+00 1.93930e-02
-9.77700e+01 -1.65858e+00 1.93500e-02
-9.77600e+01 -1.65878e+00 1.93070e-02
-9.77500e+01 -1.65897e+00 1.92638e-02
-9.77400e+01 -1.65916e+00 1.92206e-02
-9.77300e+01 -1.65935e+00 1.91773e-02
-9.77200e+01 -1.65955e+00 1.91339e-02
-9.77100e+01 -1.65974e+00 1.90904e-02
-9.77000e+01 -1.65993e+00 1.90468e-02
-9.76900e+01 -1.66012e+00 1.90031e-02
-9.76800e+01 -1.66031e+00 1.89593e-02
-9.76700e+01 -1.66050e+00 1.89154e-02
-9.76600e+01 -1.66069e+00 1.88715e-02
-9.76500e+01 -1.66088e+00 1.88274e-02
-9.76400e+01 -1.66106e+00 1.87833e-02
-9.76300e+01 -1.66125e+00 1.87390e-02
-9.76200e+01 -1.66144e+00 1.86947e-02
-9.76100e+01 -1.66162e+00 1.86503e-02
-9.76000e+01 -1.66181e+00 1.86058e-02
-9.75900e+01 -1.66200e+00 1.85612e-02
-9.75800e+01 -1.66218e+00 1.85165e-02
-9.75700e+01 -1.66237e+00 1.84717e-02
-9.75600e+01 -1.66255e+00 1.84268e-02
-9.75500e+01 -1.66274e+00 1.83818e-02
-9.75400e+01 -1.66292e+00 1.83368e-02
-9.75300e+01 -1.66310e+00 1.82916e-02
-9.75200e+01 -1.66329e+00 1.82464e-02
-9.75100e+01 -1.66347e+00 1.82010e-02
-9.75000e+01 -1.66365e+00 1.81556e-02
-9.74900e+01 -1.66383e+00 1.81101e-02
-9.74800e+01 -1.66401e+00 1.80644e-02
-9.74700e+01 -1.66419e+00 1.80187e-02
-9.74600e+01 -1.66437e+00 1.79729e-02
-9.74500e+01 -1.66455e+00 1.79271e-02
-9.74400e+01 -1.66473e+00 1.78811e-02
-9.74300e+01 -1.66491e+00 1.78350e-02
-9.74200e+01 -1.66509e+00 1.77888e-02
-9.74100e+01 -1.66526e+00 1.77426e-02
-9.74000e+01 -1.66544e+00 1.76962e-02
-9.73900e+01 -1.66562e+00 1.76498e-02
-9.73800e+01 -1.66579e+00 1.76033e-02
-9.73700e+01 -1.66597e+00 1.75566e-02
-9.73600e+01 -1.66615e+00 1.75099e-02
-9.73500e+01 -1.66632e+00 1.74631e-02
-9.73400e+01 -1.66650e+00 1.74162e-02
-9.73300e+01 -1.66667e+00 1.73692e-02
-9.73200e+01 -1.66684e+00 1.73221e-02
-9.73100e+01 -1.66702e+00 1.72750e-02
-9.73000e+01 -1.66719e+00 1.72277e-02
-9.72900e+01 -1.66736e+00 1.71803e-02
-9.72800e+01 -1.66753e+00 1.71329e-02
-9.72700e+01 -1.66770e+00 1.70854e-02
-9.72600e+01 -1.66787e+00 1.70377e-02
-9.72500e+01 -1.66804e+00 1.69900e-02
-9.72400e+01 -1.66821e+00 1.69422e-02
-9.72300e+01 -1.66838e+00 1.68943e-02
-9.72200e+01 -1.66855e+00 1.68463e-02
-9.72100e+01 -1.66872e+00 1.67982e-02
-9.72000e+01 -1.66889e+00 1.67500e-02
-9.71900e+01 -1.66905e+00 1.67018e-02
-9.71800e+01 -1.66922e+00 1.66538e-02
-9.71700e+01 -1.66939e+00 1.66059e-02
-9.71600e+01 -1.66955e+00 1.65581e-02
-9.71500e+01 -1.66972e+00 1.65105e-02
-9.71400e+01 -1.66988e+00 1.64630e-02
-9.71300e+01 -1.67005e+00 1.64157e-02
-9.71200e+01 -1.67021e+00 1.63684e-02
-9.71100e+01 -1.67038e+00 1.63213e-02
-9.71000e+01 -1.67054e+00 1.62744e-02
-9.70900e+01 -1.67070e+00 1.62275e-02
-9.70800e+01 -1.67086e+00 1.61809e-02
-9.70700e+01 -1.67102e+00 1.61343e-02
-9.70600e+01 -1.67119e+00 1.60879e-02
-9.70500e+01 -1.67135e+00 1.60416e-02
-9.70400e+01 -1.67151e+00 1.59954e-02
-9.70300e+01 -1.67167e+00 1.59494e-02
-9.70200e+01 -1.67183e+00 1.59035e-02
-9.70100e+01 -1.67198e+00 1.58577e-02
-9.70000e+01 -1.67214e+00 1.58121e-02
-9.69900e+01 -1.67230e+00 1.57666e-02
-9.69800e+01 -1.67246e+00 1.57212e-02
-9.69700e+01 -1.67261e+00 1.56760e-02
-9.69600e+01 -1.67277e+00 1.56309e-02
-9.69500e+01 -1.67293e+00 1.55860e-02
-9.69400e+01 -1.67308e+00 1.55411e-02
-9.69300e+01 -1.67324e+00 1.54964e-02
-9.69200e+01 -1.67339e+00 1.54519e-02
-9.69100e+01 -1.67355e+00 1.54075e-02
-9.69000e+01 -1.67370e+00 1.53632e-02
-9.68900e+01 -1.67385e+00 1.53190e-02
-9.68800e+01 -1.67401e+00 1.52750e-02
-9.68700e+01 -1.67416e+00 1.52311e-02
-9.68600e+01 -1.67431e+00 1.51873e-02
-9.68500e+01 -1.67446e+00 1.51437e-02
-9.68400e+01 -1.67461e+00 1.51002e-02
-9.68300e+01 -1.67477e+00 1.50568e-02
-9.68200e+01 -1.67492e+00 1.50136e-02
-9.68100e+01 -1.67507e+00 1.49705e-02
-9.68000e+01 -1.67522e+00 1.49276e-02
-9.67900e+01 -1.67536e+00 1.48847e-02
-9.67800e+01 -1.67551e+00 1.48420e-02
-9.67700e+01 -1.67566e+00 1.47995e-02
-9.67600e+01 -1.67581e+00 1.47570e-02
-9.67500e+01 -1.67596e+00 1.47148e-02
-9.67400e+01 -1.67610e+00 1.46726e-02
-9.67300e+01 -1.67625e+00 1.46306e-02
-9.67200e+01 -1.67640e+00 1.45887e-02
-9.67100e+01 -1.67654e+00 1.45469e-02
-9.67000e+01 -1.67669e+00 1.45053e-02
-9.66900e+01 -1.67683e+00 1.44638e-02
-9.66800e+01 -1.67698e+00 1.44224e-02
-9.66700e+01 -1.67712e+00 1.43812e-02
-9.66600e+01 -1.67726e+00 1.43401e-02
-9.66500e+01 -1.67741e+00 1.42992e-02
-9.66400e+01 -1.67755e+00 1.42583e-02
-9.66300e+01 -1.67769e+00 1.42176e-02
-9.66200e+01 -1.67783e+00 1.41771e-02
-9.66100e+01 -1.67798e+00 1.41367e-02
-9.66000e+01 -1.67812e+00 1.40964e-02
-9.65900e+01 -1.67826e+00 1.40562e-02
-9.65800e+01 -1.67840e+00 1.40162e-02
-9.65700e+01 -1.67854e+00 1.39763e-02
-9.65600e+01 -1.67868e+00 1.39365e-02
-9.65500e+01 -1.67882e+00 1.38969e-02
-9.65400e+01 -1.67896e+00 1.38574e-02
-9.65300e+01 -1.67909e+00 1.38181e-02
-9.65200e+01 -1.67923e+00 1.37788e-02
-9.65100e+01 -1.67937e+00 1.37397e-02
-9.65000e+01 -1.67951e+00 1.37008e-02
-9.64900e+01 -1.67964e+00 1.36620e-02
-9.64800e+01 -1.67978e+00 1.36233e-02
-9.64700e+01 -1.67992e+00 1.35847e-02
-9.64600e+01 -1.68005e+00 1.35463e-02
-9.64500e+01 -1.68019e+00 1.35080e-02
-9.64400e+01 -1.68032e+00 1.34698e-02
-9.64300e+01 -1.68046e+00 1.34318e-02
-9.64200e+01 -1.68059e+00 1.33939e-02
-9.64100e+01 -1.68072e+00 1.33562e-02
-9.64000e+01 -1.68086e+00 1.33185e-02
-9.63900e+01 -1.68099e+00 1.32810e-02
-9.63800e+01 -1.68112e+00 1.32437e-02
-9.63700e+01 -1.68126e+00 1.32065e-02
-9.63600e+01 -1.68139e+00 1.31694e-02
-9.63500e+01 -1.68152e+00 1.31324e-02
-9.63400e+01 -1.68165e+00 1.30956e-02
-9.63300e+01 -1.68178e+00 1.30589e-02
-9.63200e+01 -1.68191e+00 1.30223e-02
-9.63100e+01 -1.68204e+00 1.29859e-02
-9.63000e+01 -1.68217e+00 1.29496e-02
-9.62900e+01 -1.68230e+00 1.29135e-02
-9.62800e+01 -1.68243e+00 1.28775e-02
-9.62700e+01 -1.68256e+00 1.28416e-02
-9.62600e+01 -1.68269e+00 1.28058e-02
-9.62500e+01 -1.68281e+00 1.27702e-02
-9.62400e+01 -1.68294e+00 1.27347e-02
-9.62300e+01 -1.68307e+00 1.26993e-02
-9.62200e+01 -1.68320e+00 1.26641e-02
-9.62100e+01 -1.68332e+00 1.26290e-02
-9.62000e+01 -1.68345e+00 1.25941e-02
-9.61900e+01 -1.68357e+00 1.25592e-02
-9.61800e+01 -1.68370e+00 1.25246e-02
-9.61700e+01 -1.68382e+00 1.24900e-02
-9.61600e+01 -1.68395e+00 1.24556e-02
-9.61500e+01 -1.68407e+00 1.24213e-02
-9.61400e+01 -1.68420e+00 1.23871e-02
-9.61300e+01 -1.68432e+00 1.23531e-02
-9.61200e+01 -1.68444e+00 1.23192e-02
-9.61100e+01 -1.68457e+00 1.22855e-02
-9.61000e+01 -1.68469e+00 1.22518e-02
-9.60900e+01 -1.68481e+00 1.22183e-02
-9.60800e+01 -1.68493e+00 1.21850e-02
-9.60700e+01 -1.68506e+00 1.21518e-02
-9.60600e+01 -1.68518e+00 1.21187e-02
-9.60500e+01 -1.68530e+00 1.20857e-02
-9.60400e+01 -1.68542e+00 1.20529e-02
-9.60300e+01 -1.68554e+00 1.20202e-02
-9.60200e+01 -1.68566e+00 1.19877e-02
-9.60100e+01 -1.68578e+00 1.19552e-02
-9.60000e+01 -1.68590e+00 1.19229e-02
-9.59900e+01 -1.68602e+00 1.18908e-02
-9.59800e+01 -1.68614e+00 1.18588e-02
-9.59700e+01 -1.68625e+00 1.18269e-02
-9.59600e+01 -1.68637e+00 1.17951e-02
-9.59500e+01 -1.68649e+00 1.17635e-02
-9.59400e+01 -1.68661e+00 1.17320e-02
-9.59300e+01 -1.68673e+00 1.17007e-02
-9.59200e+01 -1.68684e+00 1.16694e-02
-9.59100e+01 -1.68696e+00 1.16384e-02
-9.59000e+01 -1.68708e+00 1.16074e-02
-9.58900e+01 -1.68719e+00 1.15766e-02
-9.58800e+01 -1.68731e+00 1.15459e-02
-9.58700e+01 -1.68742e+00 1.15153e-02
-9.58600e+01 -1.68754e+00 1.14849e-02
-9.58500e+01 -1.68765e+00 1.14546e-02
-9.58400e+01 -1.68777e+00 1.14245e-02
-9.58300e+01 -1.68788e+00 1.13945e-02
-9.58200e+01 -1.68799e+00 1.13646e-02
-9.58100e+01 -1.68811e+00 1.13348e-02
-9.58000e+01 -1.68822e+00 1.13052e-02
-9.57900e+01 -1.68833e+00 1.12757e-02
-9.57800e+01 -1.68845e+00 1.12463e-02
-9.57700e+01 -1.68856e+00 1.12171e-02
-9.57600e+01 -1.68867e+00 1.11880e-02
-9.57500e+01 -1.68878e+00 1.11591e-02
-9.57400e+01 -1.68889e+00 1.11303e-02
-9.57300e+01 -1.68900e+00 1.11016e-02
-9.57200e+01 -1.68912e+00 1.10730e-02
-9.57100e+01 -1.68923e+00 1.10446e-02
-9.57000e+01 -1.68934e+00 1.10163e-02
-9.56900e+01 -1.68945e+00 1.09882e-02
-9.56800e+01 -1.68956e+00 1.09601e-02
-9.56700e+01 -1.68967e+00 1.09323e-02
-9.56600e+01 -1.68977e+00 1.09045e-02
-9.56500e+01 -1.68988e+00 1.08769e-02
-9.56400e+01 -1.68999e+00 1.08494e-02
-9.56300e+01 -1.69010e+00 1.08220e-02
-9.56200e+01 -1.69021e+00 1.07948e-02
-9.56100e+01 -1.69032e+00 1.07677e-02
-9.56000e+01 -1.69042e+00 1.07408e-02
-9.55900e+01 -1.69053e+00 1.07140e-02
-9.55800e+01 -1.69064e+00 1.06873e-02
-9.55700e+01 -1.69075e+00 1.06607e-02
-9.55600e+01 -1.69085e+00 1.06343e-02
-9.55500e+01 -1.69096e+00 1.06080e-02
-9.55400e+01 -1.69106e+00 1.05819e-02
-9.55300e+01 -1.69117e+00 1.05558e-02
-9.55200e+01 -1.69128e+00 1.05300e-02
-9.55100e+01 -1.69138e+00 1.05042e-02
-9.55000e+01 -1.69149e+00 1.04786e-02
-9.54900e+01 -1.69159e+00 1.04531e-02
-9.54800e+01 -1.69169e+00 1.04278e-02
-9.54700e+01 -1.69180e+00 1.04025e-02
-9.54600e+01 -1.69190e+00 1.03774e-02
-9.54500e+01 -1.69201e+00 1.03525e-02
-9.54400e+01 -1.69211e+00 1.03277e-02
-9.54300e+01 -1.69221e+00 1.03030e-02
-9.54200e+01 -1.69232e+00 1.02784e-02
-9.54100e+01 -1.69242e+00 1.02540e-02
-9.54000e+01 -1.69252e+00 1.02297e-02
-9.53900e+01 -1.69262e+00 1.02056e-02
-9.53800e+01 -1.69272e+00 1.01816e-02
-9.53700e+01 -1.69283e+00 1.01577e-02
-9.53600e+01 -1.69293e+00 1.01339e-02
-9.53500e+01 -1.69303e+00 1.01103e-02
-9.53400e+01 -1.69313e+00 1.00868e-02
-9.53300e+01 -1.69323e+00 1.00635e-02
-9.53200e+01 -1.69333e+00 1.00403e-02
-9.53100e+01 -1.69343e+00 1.00172e-02
-9.53000e+01 -1.69353e+00 9.99422e-03
-9.52900e+01 -1.69363e+00 9.97140e-03
-9.52800e+01 -1.69373e+00 9.94872e-03
-9.52700e+01 -1.69383e+00 9.92617e-03
-9.52600e+01 -1.69393e+00 9.90375e-03
-9.52500e+01 -1.69403e+00 9.88147e-03
-9.52400e+01 -1.69413e+00 9.85932e-03
-9.52300e+01 -1.69423e+00 9.83730e-03
-9.52200e+01 -1.69432e+00 9.81541e-03
-9.52100e+01 -1.69442e+00 9.79366e-03
-9.52000e+01 -1.69452e+00 9.77205e-03
-9.51900e+01 -1.69462e+00 9.75056e-03
-9.51800e+01 -1.69471e+00 9.72921e-03
-9.51700e+01 -1.69481e+00 9.70799e-03
-9.51600e+01 -1.69491e+00 9.68691e-03
-9.51500e+01 -1.69501e+00 9.66596e-03
-9.51400e+01 -1.69510e+00 9.64514e-03
-9.51300e+01 -1.69520e+00 9.62446e-03
-9.51200e+01 -1.69529e+00 9.60391e-03
-9.51100e+01 -1.69539e+00 9.58349e-03
-9.51000e+01 -1.69549e+00 9.56321e-03
-9.50900e+01 -1.69558e+00 9.54306e-03
-9.50800e+01 -1.69568e+00 9.52304e-03
-9.50700e+01 -1.69577e+00 9.50316e-03
-9.50600e+01 -1.69587e+00 9.48341e-03
-9.50500e+01 -1.69596e+00 9.46379e-03
-9.50400e+01 -1.69606e+00 9.44431e-03
-9.50300e+01 -1.69615e+00 9.42496e-03
-9.50200e+01 -1.69625e+00 9.40574e-03
-9.50100e+01 -1.69634e+00 9.38666e-03
-9.50000e+01 -1.69643e+00 9.36771e-03
-9.49900e+01 -1.69653e+00 9.34889e-03
-9.49800e+01 -1.69662e+00 9.33021e-03
-9.49700e+01 -1.69671e+00 9.31166e-03
-9.49600e+01 -1.69681e+00 9.29325e-03
-9.49500e+01 -1.69690e+00 9.27496e-03
-9.49400e+01 -1.69699e+00 9.25682e-03
-9.49300e+01 -1.69708e+00 9.23880e-03
-9.49200e+01 -1.69718e+00 9.22092e-03
-9.49100e+01 -1.69727e+00 9.20317e-03
-9.49000e+01 -1.69736e+00 9.18555e-03
-9.48900e+01 -1.69745e+00 9.16807e-03
-9.48800e+01 -1.69754e+00 9.15072e-03
-9.48700e+01 -1.69764e+00 9.13351e-03
-9.48600e+01 -1.69773e+00 9.11642e-03
-9.48500e+01 -1.69782e+00 9.09948e-03
-9.48400e+01 -1.69791e+00 9.08266e-03
-9.48300e+01 -1.69800e+00 9.06598e-03
-9.48200e+01 -1.69809e+00 9.04943e-03
-9.48100e+01 -1.69818e+00 9.03301e-03
-9.48000e+01 -1.69827e+00 9.01673e-03
-9.47900e+01 -1.69836e+00 9.00058e-03
-9.47800e+01 -1.69845e+00 8.98457e-03
-9.47700e+01 -1.69854e+00 8.96869e-03
-9.47600e+01 -1.69863e+00 8.95294e-03
-9.47500e+01 -1.69872e+00 8.93733e-03
-9.47400e+01 -1.69881e+00 8.92184e-03
-9.47300e+01 -1.69890e+00 8.90650e-03
-9.47200e+01 -1.69899e+00 8.89128e-03
-9.47100e+01 -1.69908e+00 8.87620e-03
-9.47000e+01 -1.69916e+00 8.86125e-03
-9.46900e+01 -1.69925e+00 8.84644e-03
-9.46800e+01 -1.69934e+00 8.83176e-03
-9.46700e+01 -1.69943e+00 8.81721e-03
-9.46600e+01 -1.69952e+00 8.80279e-03
-9.46500e+01 -1.69961e+00 8.78851e-03
-9.46400e+01 -1.69969e+00 8.77437e-03
-9.46300e+01 -1.69978e+00 8.76035e-03
-9.46200e+01 -1.69987e+00 8.74647e-03
-9.46100e+01 -1.69996e+00 8.73272e-03
-9.46000e+01 -1.70004e+00 8.71911e-03
-9.45900e+01 -1.70013e+00 8.70563e-03
-9.45800e+01 -1.70022e+00 8.69228e-03
-9.45700e+01 -1.70030e+00 8.67907e-03
-9.45600e+01 -1.70039e+00 8.66599e-03
-9.45500e+01 -1.70048e+00 8.65304e-03
-9.45400e+01 -1.70056e+00 8.64023e-03
-9.45300e+01 -1.70065e+00 8.62755e-03
-9.45200e+01 -1.70074e+00 8.61500e-03
-9.45100e+01 -1.70082e+00 8.60259e-03
-9.45000e+01 -1.70091e+00 8.59031e-03
-9.44900e+01 -1.70099e+00 8.57816e-03
-9.44800e+01 -1.70108e+00 8.56615e-03
-9.44700e+01 -1.70117e+00 8.55427e-03
-9.44600e+01 -1.70125e+00 8.54252e-03
-9.44500e+01 -1.70134e+00 8.53091e-03
-9.44400e+01 -1.70142e+00 8.51943e-03
-9.44300e+01 -1.70151e+00 8.50808e-03
-9.44200e+01 -1.70159e+00 8.49687e-03
-9.44100e+01 -1.70168e+00 8.48579e-03
-9.44000e+01 -1.70176e+00 8.47485e-03
-9.43900e+01 -1.70185e+00 8.46403e-03
-9.43800e+01 -1.70193e+00 8.45335e-03
-9.43700e+01 -1.70202e+00 8.44281e-03
-9.43600e+01 -1.70210e+00 8.43239e-03
-9.43500e+01 -1.70218e+00 8.42212e-03
-9.43400e+01 -1.70227e+00 8.41197e-03
-9.43300e+01 -1.70235e+00 8.40196e-03
-9.43200e+01 -1.70244e+00 8.39208e-03
-9.43100e+01 -1.70252e+00 8.38233e-03
-9.43000e+01 -1.70260e+00 8.37272e-03
-9.42900e+01 -1.70269e+00 8.36324e-03
-9.42800e+01 -1.70277e+00 8.35390e-03
-9.42700e+01 -1.70285e+00 8.34468e-03
-9.42600e+01 -1.70294e+00 8.33561e-03
-9.42500e+01 -1.70302e+00 8.32666e-03
-9.42400e+01 -1.70310e+00 8.31785e-03
-9.42300e+01 -1.70319e+00 8.30917e-03
-9.42200e+01 -1.70327e+00 8.30063e-03
-9.42100e+01 -1.70335e+00 8.29221e-03
-9.42000e+01 -1.70344e+00 8.28394e-03
-9.41900e+01 -1.70352e+00 8.27579e-03
-9.41800e+01 -1.70360e+00 8.26778e-03
-9.41700e+01 -1.70368e+00 8.25990e-03
-9.41600e+01 -1.70377e+00 8.25216e-03
-9.41500e+01 -1.70385e+00 8.24455e-03
-9.41400e+01 -1.70393e+00 8.23707e-03
-9.41300e+01 -1.70401e+00 8.22972e-03
-9.41200e+01 -1.70410e+00 8.22251e-03
-9.41100e+01 -1.70418e+00 8.21543e-03
-9.41000e+01 -1.70426e+00 8.20849e-03
-9.40900e+01 -1.70434e+00 8.20168e-03
-9.40800e+01 -1.70443e+00 8.19500e-03
-9.40700e+01 -1.70451e+00 8.18846e-03
-9.40600e+01 -1.70459e+00 8.18205e-03
-9.40500e+01 -1.70467e+00 8.17577e-03
-9.40400e+01 -1.70475e+00 8.16963e-03
-9.40300e+01 -1.70483e+00 8.16361e-03
-9.40200e+01 -1.70492e+00 8.15774e-03
-9.40100e+01 -1.70500e+00 8.15199e-03
-9.40000e+01 -1.70508e+00 8.14638e-03
-9.39900e+01 -1.70516e+00 8.14091e-03
-9.39800e+01 -1.70524e+00 8.13556e-03
-9.39700e+01 -1.70532e+00 8.13035e-03
-9.39600e+01 -1.70540e+00 8.12528e-03
-9.39500e+01 -1.70549e+00 8.12033e-03
-9.39400e+01 -1.70557e+00 8.11552e-03
-9.39300e+01 -1.70565e+00 8.11084e-03
-9.39200e+01 -1.70573e+00 8.10630e-03
-9.39100e+01 -1.70581e+00 8.10189e-03
-9.39000e+01 -1.70589e+00 8.09762e-03
-9.38900e+01 -1.70597e+00 8.09347e-03
-9.38800e+01 -1.70605e+00 8.08946e-03
-9.38700e+01 -1.70613e+00 8.08559e-03
-9.38600e+01 -1.70621e+00 8.08184e-03
-9.38500e+01 -1.70630e+00 8.07823e-03
-9.38400e+01 -1.70638e+00 8.07476e-03
-9.38300e+01 -1.70646e+00 8.07141e-03
-9.38200e+01 -1.70654e+00 8.06821e-03
-9.38100e+01 -1.70662e+00 8.06513e-03
-9.38000e+01 -1.70670e+00 8.06219e-03
-9.37900e+01 -1.70678e+00 8.05938e-03
-9.37800e+01 -1.70686e+00 8.05670e-03
-9.37700e+01 -1.70694e+00 8.05416e-03
-9.37600e+01 -1.70702e+00 8.05175e-03
-9.37500e+01 -1.70710e+00 8.04947e-03
-9.37400e+01 -1.70718e+00 8.04733e-03
-9.37300e+01 -1.70726e+00 8.04532e-03
-9.37200e+01 -1.70734e+00 8.04345e-03
-9.37100e+01 -1.70742e+00 8.04171e-03
-9.37000e+01 -1.70750e+00 8.04010e-03
-9.36900e+01 -1.70758e+00 8.03862e-03
-9.36800e+01 -1.70766e+00 8.03728e-03
-9.36700e+01 -1.70774e+00 8.03607e-03
-9.36600e+01 -1.70783e+00 8.03500e-03
-9.36500e+01 -1.70791e+00 8.03405e-03
-9.36400e+01 -1.70799e+00 8.03325e-03
-9.36300e+01 -1.70807e+00 8.03257e-03
-9.36200e+01 -1.70815e+00 8.03203e-03
-9.36100e+01 -1.70823e+00 8.03162e-03
-9.36000e+01 -1.70831e+00 8.03135e-03
-9.35900e+01 -1.70839e+00 8.03121e-03
-9.35800e+01 -1.70847e+00 8.03120e-03
-9.35700e+01 -1.70855e+00 8.03132e-03
-9.35600e+01 -1.70863e+00 8.03158e-03
-9.35500e+01 -1.70871e+00 8.03197e-03
-9.35400e+01 -1.70879e+00 8.03250e-03
-9.35300e+01 -1.70887e+00 8.03316e-03
-9.35200e+01 -1.70895e+00 8.03395e-03
-9.35100e+01 -1.70903e+00 8.03488e-03
-9.35000e+01 -1.70911e+00 8.03594e-03
-9.34900e+01 -1.70919e+00 8.03713e-03
-9.34800e+01 -1.70927e+00 8.03845e-03
-9.34700e+01 -1.70935e+00 8.03991e-03
-9.34600e+01 -1.70943e+00 8.04151e-03
-9.34500e+01 -1.70951e+00 8.04323e-03
-9.34400e+01 -1.70959e+00 8.04509e-03
-9.34300e+01 -1.70967e+00 8.04708e-03
-9.34200e+01 -1.70975e+00 8.04921e-03
-9.34100e+01 -1.70983e+00 8.05147e-03
-9.34000e+01 -1.70991e+00 8.05386e-03
-9.33900e+01 -1.71000e+00 8.05639e-03
-9.33800e+01 -1.71008e+00 8.05905e-03
-9.33700e+01 -1.71016e+00 8.06184e-03
-9.33600e+01 -1.71024e+00 8.06477e-03
-9.33500e+01 -1.71032e+00 8.06783e-03
-9.33400e+01 -1.71040e+00 8.07102e-03
-9.33300e+01 -1.71048e+00 8.07435e-03
-9.33200e+01 -1.71056e+00 8.07781e-03
-9.33100e+01 -1.71064e+00 8.08140e-03
-9.33000e+01 -1.71072e+00 8.08513e-03
-9.32900e+01 -1.71080e+00 8.08899e-03
-9.32800e+01 -1.71088e+00 8.09298e-03
-9.32700e+01 -1.71096e+00 8.09711e-03
-9.32600e+01 -1.71105e+00 8.10137e-03
-9.32500e+01 -1.71113e+00 8.10577e-03
-9.32400e+01 -1.71121e+00 8.11029e-03
-9.32300e+01 -1.71129e+00 8.11495e-03
-9.32200e+01 -1.71137e+00 8.11975e-03
-9.32100e+01 -1.71145e+00 8.12467e-03
-9.32000e+01 -1.71153e+00 8.12974e-03
-9.31900e+01 -1.71161e+00 8.13493e-03
-9.31800e+01 -1.71169e+00 8.14026e-03
-9.31700e+01 -1.71178e+00 8.14572e-03
-9.31600e+01 -1.71186e+00 8.15131e-03
-9.31500e+01 -1.71194e+00 8.15704e-03
-9.31400e+01 -1.71202e+00 8.16290e-03
-9.31300e+01 -1.71210e+00 8.16890e-03
-9.31200e+01 -1.71218e+00 8.17502e-03
-9.31100e+01 -1.71227e+00 8.18129e-03
-9.31000e+01 -1.71235e+00 8.18768e-03
-9.30900e+01 -1.71243e+00 8.19421e-03
-9.30800e+01 -1.71251e+00 8.20087e-03
-9.30700e+01 -1.71259e+00 8.20767e-03
-9.30600e+01 -1.71268e+00 8.21459e-03
-9.30500e+01 -1.71276e+00 8.22166e-03
-9.30400e+01 -1.71284e+00 8.22885e-03
-9.30300e+01 -1.71292e+00 8.23618e-03
-9.30200e+01 -1.71301e+00 8.24364e-03
-9.30100e+01 -1.71309e+00 8.25124e-03
-9.30000e+01 -1.71317e+00 8.25896e-03
-9.29900e+01 -1.71325e+00 8.26683e-03
-9.29800e+01 -1.71334e+00 8.27482e-03
-9.29700e+01 -1.71342e+00 8.28295e-03
-9.29600e+01 -1.71350e+00 8.29121e-03
-9.29500e+01 -1.71358e+00 8.29961e-03
-9.29400e+01 -1.71367e+00 8.30814e-03
-9.29300e+01 -1.71375e+00 8.31680e-03
-9.29200e+01 -1.71383e+00 8.32560e-03
-9.29100e+01 -1.71392e+00 8.33453e-03
-9.29000e+01 -1.71400e+00 8.34359e-03
-9.28900e+01 -1.71408e+00 8.35278e-03
-9.28800e+01 -1.71417e+00 8.36211e-03
-9.28700e+01 -1.71425e+00 8.37158e-03
-9.28600e+01 -1.71433e+00 8.38117e-03
-9.28500e+01 -1.71442e+00 8.39090e-03
-9.28400e+01 -1.71450e+00 8.40076e-03
-9.28300e+01 -1.71459e+00 8.41076e-03
-9.28200e+01 -1.71467e+00 8.42089e-03
-9.28100e+01 -1.71476e+00 8.43115e-03
-9.28000e+01 -1.71484e+00 8.44155e-03
-9.27900e+01 -1.71492e+00 8.45208e-03
-9.27800e+01 -1.71501e+00 8.46274e-03
-9.27700e+01 -1.71509e+00 8.47354e-03
-9.27600e+01 -1.71518e+00 8.48447e-03
-9.27500e+01 -1.71526e+00 8.49553e-03
-9.27400e+01 -1.71535e+00 8.50673e-03
-9.27300e+01 -1.71543e+00 8.51806e-03
-9.27200e+01 -1.71552e+00 8.52952e-03
-9.27100e+01 -1.71560e+00 8.54112e-03
-9.27000e+01 -1.71569e+00 8.55285e-03
-9.26900e+01 -1.71577e+00 8.56472e-03
-9.26800e+01 -1.71586e+00 8.57671e-03
-9.26700e+01 -1.71595e+00 8.58884e-03
-9.26600e+01 -1.71603e+00 8.60111e-03
-9.26500e+01 -1.71612e+00 8.61350e-03
-9.26400e+01 -1.71620e+00 8.62604e-03
-9.26300e+01 -1.71629e+00 8.63870e-03
-9.26200e+01 -1.71638e+00 8.65150e-03
-9.26100e+01 -1.71646e+00 8.66443e-03
-9.26000e+01 -1.71655e+00 8.67749e-03
-9.25900e+01 -1.71664e+00 8.69069e-03
-9.25800e+01 -1.71672e+00 8.70402e-03
-9.25700e+01 -1.71681e+00 8.71749e-03
-9.25600e+01 -1.71690e+00 8.73108e-03
-9.25500e+01 -1.71699e+00 8.74482e-03
-9.25400e+01 -1.71707e+00 8.75868e-03
-9.25300e+01 -1.71716e+00 8.77268e-03
-9.25200e+01 -1.71725e+00 8.78681e-03
-9.25100e+01 -1.71734e+00 8.80107e-03
-9.25000e+01 -1.71742e+00 8.81547e-03
-9.24900e+01 -1.71751e+00 8.83000e-03
-9.24800e+01 -1.71760e+00 8.84467e-03
-9.24700e+01 -1.71769e+00 8.85947e-03
-9.24600e+01 -1.71778e+00 8.87440e-03
-9.24500e+01 -1.71787e+00 8.88946e-03
-9.24400e+01 -1.71796e+00 8.90466e-03
-9.24300e+01 -1.71805e+00 8.91999e-03
-9.24200e+01 -1.71813e+00 8.93546e-03
-9.24100e+01 -1.71822e+00 8.95106e-03
-9.24000e+01 -1.71831e+00 8.96679e-03
-9.23900e+01 -1.71840e+00 8.98266e-03
-9.23800e+01 -1.71849e+00 8.99866e-03
-9.23700e+01 -1.71858e+00 9.01479e-03
-9.23600e+01 -1.71867e+00 9.03105e-03
-9.23500e+01 -1.71876e+00 9.04745e-03
-9.23400e+01 -1.71885e+00 9.06399e-03
-9.23300e+01 -1.71895e+00 9.08065e-03
-9.23200e+01 -1.71904e+00 9.09745e-03
-9.23100e+01 -1.71913e+00 9.11438e-03
-9.23000e+01 -1.71922e+00 9.13145e-03
-9.22900e+01 -1.71931e+00 9.14865e-03
-9.22800e+01 -1.71940e+00 9.16598e-03
-9.22700e+01 -1.71949e+00 9.18345e-03
-9.22600e+01 -1.71959e+00 9.20105e-03
-9.22500e+01 -1.71968e+00 9.21878e-03
-9.22400e+01 -1.71977e+00 9.23665e-03
-9.22300e+01 -1.71986e+00 9.25465e-03
-9.22200e+01 -1.71995e+00 9.27278e-03
-9.22100e+01 -1.72005e+00 9.29105e-03
-9.22000e+01 -1.72014e+00 9.30945e-03
-9.21900e+01 -1.72023e+00 9.32798e-03
-9.21800e+01 -1.72033e+00 9.34665e-03
-9.21700e+01 -1.72042e+00 9.36545e-03
-9.21600e+01 -1.72051e+00 9.38438e-03
-9.21500e+01 -1.72061e+00 9.40345e-03
-9.21400e+01 -1.72070e+00 9.42265e-03
-9.21300e+01 -1.72080e+00 9.44198e-03
-9.21200e+01 -1.72089e+00 9.46145e-03
-9.21100e+01 -1.72099e+00 9.48105e-03
-9.21000e+01 -1.72108e+00 9.50078e-03
-9.20900e+01 -1.72118e+00 9.52065e-03
-9.20800e+01 -1.72127e+00 9.54065e-03
-9.20700e+01 -1.72137e+00 9.56078e-03
-9.20600e+01 -1.72146e+00 9.58105e-03
-9.20500e+01 -1.72156e+00 9.60145e-03
-9.20400e+01 -1.72165e+00 9.62199e-03
-9.20300e+01 -1.72175e+00 9.64265e-03
-9.20200e+01 -1.72185e+00 9.66345e-03
-9.20100e+01 -1.72194e+00 9.68439e-03
-9.20000e+01 -1.72204e+00 9.70546e-03
-9.19900e+01 -1.72214e+00 9.72666e-03
-9.19800e+01 -1.72224e+00 9.74799e-03
-9.19700e+01 -1.72233e+00 9.76946e-03
-9.19600e+01 -1.72243e+00 9.79106e-03
-9.19500e+01 -1.72253e+00 9.81280e-03
-9.19400e+01 -1.72263e+00 9.83467e-03
-9.19300e+01 -1.72273e+00 9.85667e-03
-9.19200e+01 -1.72282e+00 9.87880e-03
-9.19100e+01 -1.72292e+00 9.90107e-03
-9.19000e+01 -1.72302e+00 9.92347e-03
-9.18900e+01 -1.72312e+00 9.94601e-03
-9.18800e+01 -1.72322e+00 9.96867e-03
-9.18700e+01 -1.72332e+00 9.99148e-03
-9.18600e+01 -1.72342e+00 1.00144e-02
-9.18500e+01 -1.72352e+00 1.00375e-02
-9.18400e+01 -1.72362e+00 1.00607e-02
-9.18300e+01 -1.72372e+00 1.00840e-02
-9.18200e+01 -1.72382e+00 1.01075e-02
-9.18100e+01 -1.72392e+00 1.01311e-02
-9.18000e+01 -1.72403e+00 1.01548e-02
-9.17900e+01 -1.72413e+00 1.01787e-02
-9.17800e+01 -1.72423e+00 1.02027e-02
-9.17700e+01 -1.72433e+00 1.02268e-02
-9.17600e+01 -1.72443e+00 1.02511e-02
-9.17500e+01 -1.72454e+00 1.02755e-02
-9.17400e+01 -1.72464e+00 1.03000e-02
-9.17300e+01 -1.72474e+00 1.03247e-02
-9.17200e+01 -1.72485e+00 1.03495e-02
-9.17100e+01 -1.72495e+00 1.03744e-02
-9.17000e+01 -1.72505e+00 1.03995e-02
-9.16900e+01 -1.72516e+00 1.04247e-02
-9.16800e+01 -1.72526e+00 1.04501e-02
-9.16700e+01 -1.72537e+00 1.04755e-02
-9.16600e+01 -1.72547e+00 1.05011e-02
-9.16500e+01 -1.72558e+00 1.05269e-02
-9.16400e+01 -1.72568e+00 1.05527e-02
-9.16300e+01 -1.72579e+00 1.05787e-02
-9.16200e+01 -1.72589e+00 1.06049e-02
-9.16100e+01 -1.72600e+00 1.06311e-02
-9.16000e+01 -1.72611e+00 1.06575e-02
-9.15900e+01 -1.72621e+00 1.06841e-02
-9.15800e+01 -1.72632e+00 1.07108e-02
-9.15700e+01 -1.72643e+00 1.07376e-02
-9.15600e+01 -1.72654e+00 1.07645e-02
-9.15500e+01 -1.72664e+00 1.07916e-02
-9.15400e+01 -1.72675e+00 1.08188e-02
-9.15300e+01 -1.72686e+00 1.08461e-02
-9.15200e+01 -1.72697e+00 1.08736e-02
-9.15100e+01 -1.72708e+00 1.09012e-02
-9.15000e+01 -1.72719e+00 1.09289e-02
-9.14900e+01 -1.72730e+00 1.09568e-02
-9.14800e+01 -1.72741e+00 1.09848e-02
-9.14700e+01 -1.72752e+00 1.10129e-02
-9.14600e+01 -1.72763e+00 1.10412e-02
-9.14500e+01 -1.72774e+00 1.10696e-02
-9.14400e+01 -1.72785e+00 1.10981e-02
-9.14300e+01 -1.72796e+00 1.11268e-02
-9.14200e+01 -1.72807e+00 1.11556e-02
-9.14100e+01 -1.72818e+00 1.11846e-02
-9.14000e+01 -1.72829e+00 1.12136e-02
-9.13900e+01 -1.72841e+00 1.12428e-02
-9.13800e+01 -1.72852e+00 1.12722e-02
-9.13700e+01 -1.72863e+00 1.13016e-02
-9.13600e+01 -1.72874e+00 1.13312e-02
-9.13500e+01 -1.72886e+00 1.13610e-02
-9.13400e+01 -1.72897e+00 1.13909e-02
-9.13300e+01 -1.72909e+00 1.14209e-02
-9.13200e+01 -1.72920e+00 1.14510e-02
-9.13100e+01 -1.72931e+00 1.14813e-02
-9.13000e+01 -1.72943e+00 1.15117e-02
-9.12900e+01 -1.72954e+00 1.15422e-02
-9.12800e+01 -1.72966e+00 1.15729e-02
-9.12700e+01 -1.72978e+00 1.16037e-02
-9.12600e+01 -1.72989e+00 1.16346e-02
-9.12500e+01 -1.73001e+00 1.16657e-02
-9.12400e+01 -1.73013e+00 1.16969e-02
-9.12300e+01 -1.73024e+00 1.17282e-02
-9.12200e+01 -1.73036e+00 1.17597e-02
-9.12100e+01 -1.73048e+00 1.17913e-02
-9.12000e+01 -1.73060e+00 1.18231e-02
-9.11900e+01 -1.73071e+00 1.18549e-02
-9.11800e+01 -1.73083e+00 1.18869e-02
-9.11700e+01 -1.73095e+00 1.19191e-02
-9.11600e+01 -1.73107e+00 1.19514e-02
-9.11500e+01 -1.73119e+00 1.19838e-02
-9.11400e+01 -1.73131e+00 1.20163e-02
-9.11300e+01 -1.73143e+00 1.20490e-02
-9.11200e+01 -1.73155e+00 1.20818e-02
-9.11100e+01 -1.73167e+00 1.21147e-02
-9.11000e+01 -1.73179e+00 1.21478e-02
-9.10900e+01 -1.73192e+00 1.21810e-02
-9.10800e+01 -1.73204e+00 1.22143e-02
-9.10700e+01 -1.73216e+00 1.22478e-02
-9.10600e+01 -1.73228e+00 1.22814e-02
-9.10500e+01 -1.73241e+00 1.23152e-02
-9.10400e+01 -1.73253e+00 1.23490e-02
-9.10300e+01 -1.73265e+00 1.23830e-02
-9.10200e+01 -1.73278e+00 1.24172e-02
-9.10100e+01 -1.73290e+00 1.24515e-02
-9.10000e+01 -1.73303e+00 1.24859e-02
-9.09900e+01 -1.73315e+00 1.25204e-02
-9.09800e+01 -1.73328e+00 1.25551e-02
-9.09700e+01 -1.73340e+00 1.25899e-02
-9.09600e+01 -1.73353e+00 1.26248e-02
-9.09500e+01 -1.73365e+00 1.26599e-02
-9.09400e+01 -1.73378e+00 1.26951e-02
-9.09300e+01 -1.73391e+00 1.27304e-02
-9.09200e+01 -1.73404e+00 1.27659e-02
-9.09100e+01 -1.73416e+00 1.28015e-02
-9.09000e+01 -1.73429e+00 1.28373e-02
-9.08900e+01 -1.73442e+00 1.28731e-02
-9.08800e+01 -1.73455e+00 1.29091e-02
-9.08700e+01 -1.73468e+00 1.29453e-02
-9.08600e+01 -1.73481e+00 1.29816e-02
-9.08500e+01 -1.73494e+00 1.30180e-02
-9.08400e+01 -1.73507e+00 1.30545e-02
-9.08300e+01 -1.73520e+00 1.30912e-02
-9.08200e+01 -1.73533e+00 1.31280e-02
-9.08100e+01 -1.73546e+00 1.31649e-02
-9.08000e+01 -1.73559e+00 1.32020e-02
-9.07900e+01 -1.73573e+00 1.32392e-02
-9.07800e+01 -1.73586e+00 1.32766e-02
-9.07700e+01 -1.73599e+00 1.33140e-02
-9.07600e+01 -1.73612e+00 1.33516e-02
-9.07500e+01 -1.73626e+00 1.33894e-02
-9.07400e+01 -1.73639e+00 1.34273e-02
-9.07300e+01 -1.73653e+00 1.34653e-02
-9.07200e+01 -1.73666e+00 1.35034e-02
-9.07100e+01 -1.73680e+00 1.35417e-02
-9.07000e+01 -1.73693e+00 1.35801e-02
-9.06900e+01 -1.73707e+00 1.36186e-02
-9.06800e+01 -1.73721e+00 1.36573e-02
-9.06700e+01 -1.73734e+00 1.36961e-02
-9.06600e+01 -1.73748e+00 1.37351e-02
-9.06500e+01 -1.73762e+00 1.37741e-02
-9.06400e+01 -1.73775e+00 1.38133e-02
-9.06300e+01 -1.73789e+00 1.38527e-02
-9.06200e+01 -1.73803e+00 1.38922e-02
-9.06100e+01 -1.73817e+00 1.39318e-02
-9.06000e+01 -1.73831e+00 1.39715e-02
-9.05900e+01 -1.73845e+00 1.40114e-02
-9.05800e+01 -1.73859e+00 1.40514e-02
-9.05700e+01 -1.73873e+00 1.40915e-02
-9.05600e+01 -1.73887e+00 1.41318e-02
-9.05500e+01 -1.73901e+00 1.41722e-02
-9.05400e+01 -1.73916e+00 1.42128e-02
-9.05300e+01 -1.73930e+00 1.42534e-02
-9.05200e+01 -1.73944e+00 1.42943e-02
-9.05100e+01 -1.73958e+00 1.43352e-02
-9.05000e+01 -1.73973e+00 1.43763e-02
-9.04900e+01 -1.73987e+00 1.44175e-02
-9.04800e+01 -1.74002e+00 1.44588e-02
-9.04700e+01 -1.74016e+00 1.45003e-02
-9.04600e+01 -1.74031e+00 1.45419e-02
-9.04500e+01 -1.74045e+00 1.45837e-02
-9.04400e+01 -1.74060e+00 1.46255e-02
-9.04300e+01 -1.74074e+00 1.46675e-02
-9.04200e+01 -1.74089e+00 1.47097e-02
-9.04100e+01 -1.74104e+00 1.47520e-02
-9.04000e+01 -1.74119e+00 1.47944e-02
-9.03900e+01 -1.74133e+00 1.48369e-02
-9.03800e+01 -1.74148e+00 1.48796e-02
-9.03700e+01 -1.74163e+00 1.49224e-02
-9.03600e+01 -1.74178e+00 1.49654e-02
-9.03500e+01 -1.74193e+00 1.50084e-02
-9.03400e+01 -1.74208e+00 1.50516e-02
-9.03300e+01 -1.74223e+00 1.50950e-02
-9.03200e+01 -1.74238e+00 1.51385e-02
-9.03100e+01 -1.74253e+00 1.51821e-02
-9.03000e+01 -1.74269e+00 1.52258e-02
-9.02900e+01 -1.74284e+00 1.52697e-02
-9.02800e+01 -1.74299e+00 1.53137e-02
-9.02700e+01 -1.74315e+00 1.53579e-02
-9.02600e+01 -1.74330e+00 1.54021e-02
-9.02500e+01 -1.74345e+00 1.54465e-02
-9.02400e+01 -1.74361e+00 1.54911e-02
-9.02300e+01 -1.74376e+00 1.55358e-02
-9.02200e+01 -1.74392e+00 1.55806e-02
-9.02100e+01 -1.74407e+00 1.56255e-02
-9.02000e+01 -1.74423e+00 1.56706e-02
-9.01900e+01 -1.74439e+00 1.57158e-02
-9.01800e+01 -1.74455e+00 1.57612e-02
-9.01700e+01 -1.74470e+00 1.58066e-02
-9.01600e+01 -1.74486e+00 1.58522e-02
-9.01500e+01 -1.74502e+00 1.58980e-02
-9.01400e+01 -1.74518e+00 1.59439e-02
-9.01300e+01 -1.74534e+00 1.59899e-02
-9.01200e+01 -1.74550e+00 1.60360e-02
-9.01100e+01 -1.74566e+00 1.60823e-02
-9.01000e+01 -1.74582e+00 1.61287e-02
-9.00900e+01 -1.74598e+00 1.61753e-02
-9.00800e+01 -1.74614e+00 1.62219e-02
-9.00700e+01 -1.74631e+00 1.62688e-02
-9.00600e+01 -1.74647e+00 1.63157e-02
-9.00500e+01 -1.74663e+00 1.63628e-02
-9.00400e+01 -1.74680e+00 1.64100e-02
-9.00300e+01 -1.74696e+00 1.64573e-02
-9.00200e+01 -1.74713e+00 1.65048e-02
-9.00100e+01 -1.74729e+00 1.65524e-02
-9.00000e+01 -1.74746e+00 1.66002e-02
-8.99900e+01 -1.74762e+00 1.66479e-02
-8.99800e+01 -1.74779e+00 1.66955e-02
-8.99700e+01 -1.74796e+00 1.67430e-02
-8.99600e+01 -1.74813e+00 1.67903e-02
-8.99500e+01 -1.74829e+00 1.68375e-02
-8.99400e+01 -1.74846e+00 1.68846e-02
-8.99300e+01 -1.74863e+00 1.69315e-02
-8.99200e+01 -1.74880e+00 1.69783e-02
-8.99100e+01 -1.74897e+00 1.70249e-02
-8.99000e+01 -1.74914e+00 1.70714e-02
-8.98900e+01 -1.74931e+00 1.71178e-02
-8.98800e+01 -1.74948e+00 1.71640e-02
-8.98700e+01 -1.74966e+00 1.72101e-02
-8.98600e+01 -1.74983e+00 1.72560e-02
-8.98500e+01 -1.75000e+00 1.73019e-02
-8.98400e+01 -1.75017e+00 1.73475e-02
-8.98300e+01 -1.75035e+00 1.73931e-02
-8.98200e+01 -1.75052e+00 1.74385e-02
-8.98100e+01 -1.75070e+00 1.74837e-02
-8.98000e+01 -1.75087e+00 1.75289e-02
-8.97900e+01 -1.75105e+00 1.75738e-02
-8.97800e+01 -1.75122e+00 1.76187e-02
-8.97700e+01 -1.75140e+00 1.76634e-02
-8.97600e+01 -1.75158e+00 1.77080e-02
-8.97500e+01 -1.75175e+00 1.77524e-02
-8.97400e+01 -1.75193e+00 1.77967e-02
-8.97300e+01 -1.75211e+00 1.78409e-02
-8.97200e+01 -1.75229e+00 1.78849e-02
-8.97100e+01 -1.75247e+00 1.79288e-02
-8.97000e+01 -1.75265e+00 1.79725e-02
-8.96900e+01 -1.75283e+00 1.80161e-02
-8.96800e+01 -1.75301e+00 1.80596e-02
-8.96700e+01 -1.75319e+00 1.81029e-02
-8.96600e+01 -1.75337e+00 1.81461e-02
-8.96500e+01 -1.75355e+00 1.81892e-02
-8.96400e+01 -1.75373e+00 1.82321e-02
-8.96300e+01 -1.75392e+00 1.82749e-02
-8.96200e+01 -1.75410e+00 1.83175e-02
-8.96100e+01 -1.75428e+00 1.83600e-02
-8.96000e+01 -1.75447e+00 1.84024e-02
-8.95900e+01 -1.75465e+00 1.84446e-02
-8.95800e+01 -1.75483e+00 1.84867e-02
-8.95700e+01 -1.75502e+00 1.85287e-02
-8.95600e+01 -1.75520e+00 1.85705e-02
-8.95500e+01 -1.75539e+00 1.86122e-02
-8.95400e+01 -1.75558e+00 1.86537e-02
-8.95300e+01 -1.75576e+00 1.86951e-02
-8.95200e+01 -1.75595e+00 1.87364e-02
-8.95100e+01 -1.75614e+00 1.87775e-02
-8.95000e+01 -1.75633e+00 1.88185e-02
-8.94900e+01 -1.75652e+00 1.88594e-02
-8.94800e+01 -1.75670e+00 1.89001e-02
-8.94700e+01 -1.75689e+00 1.89406e-02
-8.94600e+01 -1.75708e+00 1.89811e-02
-8.94500e+01 -1.75727e+00 1.90214e-02
-8.94400e+01 -1.75746e+00 1.90615e-02
-8.94300e+01 -1.75765e+00 1.91016e-02
-8.94200e+01 -1.75785e+00 1.91415e-02
-8.94100e+01 -1.75804e+00 1.91812e-02
-8.94000e+01 -1.75823e+00 1.92208e-02
-8.93900e+01 -1.75842e+00 1.92603e-02
-8.93800e+01 -1.75861e+00 1.92996e-02
-8.93700e+01 -1.75881e+00 1.93388e-02
-8.93600e+01 -1.75900e+00 1.93779e-02
-8.93500e+01 -1.75919e+00 1.94168e-02
-8.93400e+01 -1.75939e+00 1.94556e-02
-8.93300e+01 -1.75958e+00 1.94942e-02
-8.93200e+01 -1.75978e+00 1.95327e-02
-8.93100e+01 -1.75997e+00 1.95711e-02
-8.93000e+01 -1.76017e+00 1.96093e-02
-8.92900e+01 -1.76037e+00 1.96474e-02
-8.92800e+01 -1.76056e+00 1.96854e-02
-8.92700e+01 -1.76076e+00 1.97232e-02
-8.92600e+01 -1.76096e+00 1.97609e-02
-8.92500e+01 -1.76116e+00 1.97984e-02
-8.92400e+01 -1.76135e+00 1.98358e-02
-8.92300e+01 -1.76155e+00 1.98731e-02
-8.92200e+01 -1.76175e+00 1.99102e-02
-8.92100e+01 -1.76195e+00 1.99472e-02
-8.92000e+01 -1.76215e+00 1.99841e-02
-8.91900e+01 -1.76235e+00 2.00208e-02
-8.91800e+01 -1.76255e+00 2.00574e-02
-8.91700e+01 -1.76275e+00 2.00938e-02
-8.91600e+01 -1.76295e+00 2.01301e-02
-8.91500e+01 -1.76315e+00 2.01663e-02
-8.91400e+01 -1.76336e+00 2.02023e-02
-8.91300e+01 -1.76356e+00 2.02382e-02
-8.91200e+01 -1.76376e+00 2.02740e-02
-8.91100e+01 -1.76396e+00 2.03096e-02
-8.91000e+01 -1.76417e+00 2.03451e-02
-8.90900e+01 -1.76437e+00 2.03804e-02
-8.90800e+01 -1.76457e+00 2.04156e-02
-8.90700e+01 -1.76478e+00 2.04507e-02
-8.90600e+01 -1.76498e+00 2.04856e-02
-8.90500e+01 -1.76519e+00 2.05204e-02
-8.90400e+01 -1.76539e+00 2.05550e-02
-8.90300e+01 -1.76560e+00 2.05895e-02
-8.90200e+01 -1.76581e+00 2.06239e-02
-8.90100e+01 -1.76601e+00 2.06581e-02
-8.90000e+01 -1.76622e+00 2.06922e-02
-8.89900e+01 -1.76643e+00 2.07262e-02
-8.89800e+01 -1.76663e+00 2.07600e-02
-8.89700e+01 -1.76684e+00 2.07937e-02
-8.89600e+01 -1.76705e+00 2.08272e-02
-8.89500e+01 -1.76726e+00 2.08607e-02
-8.89400e+01 -1.76747e+00 2.08939e-02
-8.89300e+01 -1.76768e+00 2.09271e-02
-8.89200e+01 -1.76788e+00 2.09600e-02
-8.89100e+01 -1.76809e+00 2.09929e-02
-8.89000e+01 -1.76830e+00 2.10256e-02
-8.88900e+01 -1.76852e+00 2.10582e-02
-8.88800e+01 -1.76873e+00 2.10907e-02
-8.88700e+01 -1.76894e+00 2.11230e-02
-8.88600e+01 -1.76915e+00 2.11551e-02
-8.88500e+01 -1.76936e+00 2.11872e-02
-8.88400e+01 -1.76957e+00 2.12190e-02
-8.88300e+01 -1.76978e+00 2.12508e-02
-8.88200e+01 -1.77000e+00 2.12824e-02
-8.88100e+01 -1.77021e+00 2.13139e-02
-8.88000e+01 -1.77042e+00 2.13452e-02
-8.87900e+01 -1.77064e+00 2.13764e-02
-8.87800e+01 -1.77085e+00 2.14075e-02
-8.87700e+01 -1.77107e+00 2.14384e-02
-8.87600e+01 -1.77128e+00 2.14692e-02
-8.87500e+01 -1.77149e+00 2.14999e-02
-8.87400e+01 -1.77171e+00 2.15304e-02
-8.87300e+01 -1.77193e+00 2.15608e-02
-8.87200e+01 -1.77214e+00 2.15910e-02
-8.87100e+01 -1.77236e+00 2.16211e-02
-8.87000e+01 -1.77257e+00 2.16511e-02
-8.86900e+01 -1.77279e+00 2.16809e-02
-8.86800e+01 -1.77301e+00 2.17106e-02
-8.86700e+01 -1.77322e+00 2.17401e-02
-8.86600e+01 -1.77344e+00 2.17695e-02
-8.86500e+01 -1.77366e+00 2.17988e-02
-8.86400e+01 -1.77388e+00 2.18279e-02
-8.86300e+01 -1.77410e+00 2.18569e-02
-8.86200e+01 -1.77431e+00 2.18858e-02
-8.86100e+01 -1.77453e+00 2.19145e-02
-8.86000e+01 -1.77475e+00 2.19431e-02
-8.85900e+01 -1.77497e+00 2.19715e-02
-8.85800e+01 -1.77519e+00 2.19999e-02
-8.85700e+01 -1.77541e+00 2.20280e-02
-8.85600e+01 -1.77563e+00 2.20561e-02
-8.85500e+01 -1.77585e+00 2.20840e-02
-8.85400e+01 -1.77607e+00 2.21117e-02
-8.85300e+01 -1.77630e+00 2.21393e-02
-8.85200e+01 -1.77652e+00 2.21668e-02
-8.85100e+01 -1.77674e+00 2.21942e-02
-8.85000e+01 -1.77696e+00 2.22214e-02
-8.84900e+01 -1.77718e+00 2.22484e-02
-8.84800e+01 -1.77741e+00 2.22754e-02
-8.84700e+01 -1.77763e+00 2.23021e-02
-8.84600e+01 -1.77785e+00 2.23288e-02
-8.84500e+01 -1.77808e+00 2.23553e-02
-8.84400e+01 -1.77830e+00 2.23817e-02
-8.84300e+01 -1.77852e+00 2.24079e-02
-8.84200e+01 -1.77875e+00 2.24340e-02
-8.84100e+01 -1.77897e+00 2.24600e-02
-8.84000e+01 -1.77920e+00 2.24858e-02
-8.83900e+01 -1.77942e+00 2.25115e-02
-8.83800e+01 -1.77965e+00 2.25371e-02
-8.83700e+01 -1.77987e+00 2.25625e-02
-8.83600e+01 -1.78010e+00 2.25878e-02
-8.83500e+01 -1.78032e+00 2.26129e-02
-8.83400e+01 -1.78055e+00 2.26379e-02
-8.83300e+01 -1.78078e+00 2.26628e-02
-8.83200e+01 -1.78100e+00 2.26875e-02
-8.83100e+01 -1.78123e+00 2.27121e-02
-8.83000e+01 -1.78146e+00 2.27365e-02
-8.82900e+01 -1.78169e+00 2.27608e-02
-8.82800e+01 -1.78191e+00 2.27850e-02
-8.82700e+01 -1.78214e+00 2.28090e-02
-8.82600e+01 -1.78237e+00 2.28329e-02
-8.82500e+01 -1.78260e+00 2.28567e-02
-8.82400e+01 -1.78283e+00 2.28803e-02
-8.82300e+01 -1.78306e+00 2.29038e-02
-8.82200e+01 -1.78328e+00 2.29271e-02
-8.82100e+01 -1.78351e+00 2.29504e-02
-8.82000e+01 -1.78374e+00 2.29734e-02
-8.81900e+01 -1.78397e+00 2.29964e-02
-8.81800e+01 -1.78420e+00 2.30191e-02
-8.81700e+01 -1.78443e+00 2.30418e-02
-8.81600e+01 -1.78466e+00 2.30643e-02
-8.81500e+01 -1.78490e+00 2.30867e-02
-8.81400e+01 -1.78513e+00 2.31089e-02
-8.81300e+01 -1.78536e+00 2.31311e-02
-8.81200e+01 -1.78559e+00 2.31530e-02
-8.81100e+01 -1.78582e+00 2.31749e-02
-8.81000e+01 -1.78605e+00 2.31965e-02
-8.80900e+01 -1.78628e+00 2.32181e-02
-8.80800e+01 -1.78652e+00 2.32395e-02
-8.80700e+01 -1.78675e+00 2.32608e-02
-8.80600e+01 -1.78698e+00 2.32819e-02
-8.80500e+01 -1.78721e+00 2.33029e-02
-8.80400e+01 -1.78745e+00 2.33238e-02
-8.80300e+01 -1.78768e+00 2.33445e-02
-8.80200e+01 -1.78791e+00 2.33651e-02
-8.80100e+01 -1.78815e+00 2.33856e-02
-8.80000e+01 -1.78838e+00 2.34059e-02
-8.79900e+01 -1.78862e+00 2.34261e-02
-8.79800e+01 -1.78885e+00 2.34461e-02
-8.79700e+01 -1.78909e+00 2.34660e-02
-8.79600e+01 -1.78932e+00 2.34858e-02
-8.79500e+01 -1.78956e+00 2.35054e-02
-8.79400e+01 -1.78979e+00 2.35249e-02
-8.79300e+01 -1.79003e+00 2.35442e-02
-8.79200e+01 -1.79026e+00 2.35634e-02
-8.79100e+01 -1.79050e+00 2.35825e-02
-8.79000e+01 -1.79073e+00 2.36014e-02
-8.78900e+01 -1.79097e+00 2.36202e-02
-8.78800e+01 -1.79121e+00 2.36389e-02
-8.78700e+01 -1.79144e+00 2.36574e-02
-8.78600e+01 -1.79168e+00 2.36758e-02
-8.78500e+01 -1.79192e+00 2.36940e-02
-8.78400e+01 -1.79215e+00 2.37121e-02
-8.78300e+01 -1.79239e+00 2.37301e-02
-8.78200e+01 -1.79263e+00 2.37479e-02
-8.78100e+01 -1.79286e+00 2.37656e-02
-8.78000e+01 -1.79310e+00 2.37832e-02
-8.77900e+01 -1.79334e+00 2.38006e-02
-8.77800e+01 -1.79358e+00 2.38179e-02
-8.77700e+01 -1.79382e+00 2.38350e-02
-8.77600e+01 -1.79406e+00 2.38520e-02
-8.77500e+01 -1.79429e+00 2.38689e-02
-8.77400e+01 -1.79453e+00 2.38856e-02
-8.77300e+01 -1.79477e+00 2.39022e-02
-8.77200e+01 -1.79501e+00 2.39187e-02
-8.77100e+01 -1.79525e+00 2.39350e-02
-8.77000e+01 -1.79549e+00 2.39512e-02
-8.76900e+01 -1.79573e+00 2.39672e-02
-8.76800e+01 -1.79597e+00 2.39831e-02
-8.76700e+01 -1.79621e+00 2.39989e-02
-8.76600e+01 -1.79645e+00 2.40145e-02
-8.76500e+01 -1.79669e+00 2.40300e-02
-8.76400e+01 -1.79693e+00 2.40454e-02
-8.76300e+01 -1.79717e+00 2.40606e-02
-8.76200e+01 -1.79741e+00 2.40756e-02
-8.76100e+01 -1.79765e+00 2.40906e-02
-8.76000e+01 -1.79789e+00 2.41054e-02
-8.75900e+01 -1.79813e+00 2.41200e-02
-8.75800e+01 -1.79837e+00 2.41346e-02
-8.75700e+01 -1.79862e+00 2.41490e-02
-8.75600e+01 -1.79886e+00 2.41632e-02
-8.75500e+01 -1.79910e+00 2.41773e-02
-8.75400e+01 -1.79934e+00 2.41913e-02
-8.75300e+01 -1.79958e+00 2.42051e-02
-8.75200e+01 -1.79983e+00 2.42188e-02
-8.75100e+01 -1.80007e+00 2.42324e-02
-8.75000e+01 -1.80031e+00 2.42458e-02
-8.74900e+01 -1.80055e+00 2.42591e-02
-8.74800e+01 -1.80080e+00 2.42722e-02
-8.74700e+01 -1.80104e+00 2.42852e-02
-8.74600e+01 -1.80128e+00 2.42981e-02
-8.74500e+01 -1.80152e+00 2.43108e-02
-8.74400e+01 -1.80177e+00 2.43234e-02
-8.74300e+01 -1.80201e+00 2.43359e-02
-8.74200e+01 -1.80225e+00 2.43482e-02
-8.74100e+01 -1.80250e+00 2.43604e-02
-8.74000e+01 -1.80274e+00 2.43724e-02
-8.73900e+01 -1.80298e+00 2.43843e-02
-8.73800e+01 -1.80323e+00 2.43961e-02
-8.73700e+01 -1.80347e+00 2.44077e-02
-8.73600e+01 -1.80372e+00 2.44192e-02
-8.73500e+01 -1.80396e+00 2.44306e-02
-8.73400e+01 -1.80421e+00 2.44418e-02
-8.73300e+01 -1.80445e+00 2.44529e-02
-8.73200e+01 -1.80469e+00 2.44638e-02
-8.73100e+01 -1.80494e+00 2.44746e-02
-8.73000e+01 -1.80518e+00 2.44853e-02
-8.72900e+01 -1.80543e+00 2.44958e-02
-8.72800e+01 -1.80567e+00 2.45062e-02
-8.72700e+01 -1.80592e+00 2.45164e-02
-8.72600e+01 -1.80616e+00 2.45266e-02
-8.72500e+01 -1.80641e+00 2.45365e-02
-8.72400e+01 -1.80665e+00 2.45464e-02
-8.72300e+01 -1.80690e+00 2.45561e-02
-8.72200e+01 -1.80715e+00 2.45656e-02
-8.72100e+01 -1.80739e+00 2.45751e-02
-8.72000e+01 -1.80764e+00 2.45843e-02
-8.71900e+01 -1.80788e+00 2.45935e-02
-8.71800e+01 -1.80813e+00 2.46025e-02
-8.71700e+01 -1.80838e+00 2.46114e-02
-8.71600e+01 -1.80862e+00 2.46201e-02
-8.71500e+01 -1.80887e+00 2.46287e-02
-8.71400e+01 -1.80911e+00 2.46372e-02
-8.71300e+01 -1.80936e+00 2.46455e-02
-8.71200e+01 -1.80961e+00 2.46537e-02
-8.71100e+01 -1.80985e+00 2.46617e-02
-8.71000e+01 -1.81010e+00 2.46696e-02
-8.70900e+01 -1.81035e+00 2.46774e-02
-8.70800e+01 -1.81059e+00 2.46850e-02
-8.70700e+01 -1.81084e+00 2.46925e-02
-8.70600e+01 -1.81109e+00 2.46999e-02
-8.70500e+01 -1.81133e+00 2.47071e-02
-8.70400e+01 -1.81158e+00 2.47142e-02
-8.70300e+01 -1.81183e+00 2.47211e-02
-8.70200e+01 -1.81208e+00 2.47279e-02
-8.70100e+01 -1.81232e+00 2.47346e-02
-8.70000e+01 -1.81257e+00 2.47411e-02
-8.69900e+01 -1.81282e+00 2.47475e-02
-8.69800e+01 -1.81307e+00 2.47538e-02
-8.69700e+01 -1.81331e+00 2.47599e-02
-8.69600e+01 -1.81356e+00 2.47658e-02
-8.69500e+01 -1.81381e+00 2.47717e-02
-8.69400e+01 -1.81406e+00 2.47774e-02
-8.69300e+01 -1.81430e+00 2.47830e-02
-8.69200e+01 -1.81455e+00 2.47884e-02
-8.69100e+01 -1.81480e+00 2.47937e-02
-8.69000e+01 -1.81505e+00 2.47988e-02
-8.68900e+01 -1.81530e+00 2.48038e-02
-8.68800e+01 -1.81554e+00 2.48087e-02
-8.68700e+01 -1.81579e+00 2.48134e-02
-8.68600e+01 -1.81604e+00 2.48180e-02
-8.68500e+01 -1.81629e+00 2.48225e-02
-8.68400e+01 -1.81654e+00 2.48268e-02
-8.68300e+01 -1.81679e+00 2.48310e-02
-8.68200e+01 -1.81703e+00 2.48351e-02
-8.68100e+01 -1.81728e+00 2.48390e-02
-8.68000e+01 -1.81753e+00 2.48427e-02
-8.67900e+01 -1.81778e+00 2.48464e-02
-8.67800e+01 -1.81803e+00 2.48499e-02
-8.67700e+01 -1.81828e+00 2.48532e-02
-8.67600e+01 -1.81852e+00 2.48565e-02
-8.67500e+01 -1.81877e+00 2.48595e-02
-8.67400e+01 -1.81902e+00 2.48625e-02
-8.67300e+01 -1.81927e+00 2.48653e-02
-8.67200e+01 -1.81952e+00 2.48680e-02
-8.67100e+01 -1.81977e+00 2.48705e-02
-8.67000e+01 -1.82002e+00 2.48729e-02
-8.66900e+01 -1.82026e+00 2.48751e-02
-8.66800e+01 -1.82051e+00 2.48773e-02
-8.66700e+01 -1.82076e+00 2.48792e-02
-8.66600e+01 -1.82101e+00 2.48811e-02
-8.66500e+01 -1.82126e+00 2.48828e-02
-8.66400e+01 -1.82151e+00 2.48844e-02
-8.66300e+01 -1.82176e+00 2.48858e-02
-8.66200e+01 -1.82201e+00 2.48871e-02
-8.66100e+01 -1.82226e+00 2.48882e-02
-8.66000e+01 -1.82250e+00 2.48892e-02
-8.65900e+01 -1.82275e+00 2.48901e-02
-8.65800e+01 -1.82300e+00 2.48909e-02
-8.65700e+01 -1.82325e+00 2.48915e-02
-8.65600e+01 -1.82350e+00 2.48919e-02
-8.65500e+01 -1.82375e+00 2.48923e-02
-8.65400e+01 -1.82400e+00 2.48924e-02
-8.65300e+01 -1.82425e+00 2.48925e-02
-8.65200e+01 -1.82450e+00 2.48924e-02
-8.65100e+01 -1.82474e+00 2.48922e-02
-8.65000e+01 -1.82499e+00 2.48918e-02
-8.64900e+01 -1.82524e+00 2.48913e-02
-8.64800e+01 -1.82549e+00 2.48907e-02
-8.64700e+01 -1.82574e+00 2.48899e-02
-8.64600e+01 -1.82599e+00 2.48890e-02
-8.64500e+01 -1.82624e+00 2.48879e-02
-8.64400e+01 -1.82649e+00 2.48867e-02
-8.64300e+01 -1.82674e+00 2.48854e-02
-8.64200e+01 -1.82698e+00 2.48840e-02
-8.64100e+01 -1.82723e+00 2.48824e-02
-8.64000e+01 -1.82748e+00 2.48806e-02
-8.63900e+01 -1.82773e+00 2.48787e-02
-8.63800e+01 -1.82798e+00 2.48767e-02
-8.63700e+01 -1.82823e+00 2.48746e-02
-8.63600e+01 -1.82848e+00 2.48723e-02
-8.63500e+01 -1.82873e+00 2.48698e-02
-8.63400e+01 -1.82897e+00 2.48673e-02
-8.63300e+01 -1.82922e+00 2.48646e-02
-8.63200e+01 -1.82947e+00 2.48617e-02
-8.63100e+01 -1.82972e+00 2.48587e-02
-8.63000e+01 -1.82997e+00 2.48556e-02
-8.62900e+01 -1.83022e+00 2.48524e-02
-8.62800e+01 -1.83047e+00 2.48490e-02
-8.62700e+01 -1.83071e+00 2.48454e-02
-8.62600e+01 -1.83096e+00 2.48418e-02
-8.62500e+01 -1.83121e+00 2.48380e-02
-8.62400e+01 -1.83146e+00 2.48340e-02
-8.62300e+01 -1.83171e+00 2.48299e-02
-8.62200e+01 -1.83196e+00 2.48257e-02
-8.62100e+01 -1.83220e+00 2.48213e-02
-8.62000e+01 -1.83245e+00 2.48168e-02
-8.61900e+01 -1.83270e+00 2.48122e-02
-8.61800e+01 -1.83295e+00 2.48074e-02
-8.61700e+01 -1.83320e+00 2.48025e-02
-8.61600e+01 -1.83345e+00 2.47975e-02
-8.61500e+01 -1.83369e+00 2.47923e-02
-8.61400e+01 -1.83394e+00 2.47870e-02
-8.61300e+01 -1.83419e+00 2.47815e-02
-8.61200e+01 -1.83444e+00 2.47759e-02
-8.61100e+01 -1.83468e+00 2.47702e-02
-8.61000e+01 -1.83493e+00 2.47643e-02
-8.60900e+01 -1.83518e+00 2.47583e-02
-8.60800e+01 -1.83543e+00 2.47521e-02
-8.60700e+01 -1.83567e+00 2.47458e-02
-8.60600e+01 -1.83592e+00 2.47394e-02
-8.60500e+01 -1.83617e+00 2.47328e-02
-8.60400e+01 -1.83642e+00 2.47261e-02
-8.60300e+01 -1.83666e+00 2.47193e-02
-8.60200e+01 -1.83691e+00 2.47123e-02
-8.60100e+01 -1.83716e+00 2.47052e-02
-8.60000e+01 -1.83741e+00 2.46979e-02
-8.59900e+01 -1.83765e+00 2.46905e-02
-8.59800e+01 -1.83790e+00 2.46830e-02
-8.59700e+01 -1.83815e+00 2.46753e-02
-8.59600e+01 -1.83839e+00 2.46675e-02
-8.59500e+01 -1.83864e+00 2.46596e-02
-8.59400e+01 -1.83889e+00 2.46515e-02
-8.59300e+01 -1.83913e+00 2.46433e-02
-8.59200e+01 -1.83938e+00 2.46349e-02
-8.59100e+01 -1.83963e+00 2.46264e-02
-8.59000e+01 -1.83987e+00 2.46178e-02
-8.58900e+01 -1.84012e+00 2.46090e-02
-8.58800e+01 -1.84036e+00 2.46001e-02
-8.58700e+01 -1.84061e+00 2.45911e-02
-8.58600e+01 -1.84086e+00 2.45819e-02
-8.58500e+01 -1.84110e+00 2.45726e-02
-8.58400e+01 -1.84135e+00 2.45631e-02
-8.58300e+01 -1.84159e+00 2.45535e-02
-8.58200e+01 -1.84184e+00 2.45438e-02
-8.58100e+01 -1.84208e+00 2.45339e-02
-8.58000e+01 -1.84233e+00 2.45239e-02
-8.57900e+01 -1.84257e+00 2.45137e-02
-8.57800e+01 -1.84282e+00 2.45034e-02
-8.57700e+01 -1.84306e+00 2.44930e-02
-8.57600e+01 -1.84331e+00 2.44825e-02
-8.57500e+01 -1.84355e+00 2.44718e-02
-8.57400e+01 -1.84380e+00 2.44609e-02
-8.57300e+01 -1.84404e+00 2.44499e-02
-8.57200e+01 -1.84429e+00 2.44388e-02
-8.57100e+01 -1.84453e+00 2.44276e-02
-8.57000e+01 -1.84478e+00 2.44162e-02
-8.56900e+01 -1.84502e+00 2.44047e-02
-8.56800e+01 -1.84526e+00 2.43930e-02
-8.56700e+01 -1.84551e+00 2.43812e-02
-8.56600e+01 -1.84575e+00 2.43692e-02
-8.56500e+01 -1.84599e+00 2.43572e-02
-8.56400e+01 -1.84624e+00 2.43449e-02
-8.56300e+01 -1.84648e+00 2.43326e-02
-8.56200e+01 -1.84673e+00 2.43201e-02
-8.56100e+01 -1.84697e+00 2.43075e-02
-8.56000e+01 -1.84721e+00 2.42947e-02
-8.55900e+01 -1.84745e+00 2.42818e-02
-8.55800e+01 -1.84770e+00 2.42687e-02
-8.55700e+01 -1.84794e+00 2.42556e-02
-8.55600e+01 -1.84818e+00 2.42422e-02
-8.55500e+01 -1.84842e+00 2.42288e-02
-8.55400e+01 -1.84867e+00 2.42152e-02
-8.55300e+01 -1.84891e+00 2.42015e-02
-8.55200e+01 -1.84915e+00 2.41876e-02
-8.55100e+01 -1.84939e+00 2.41736e-02
-8.55000e+01 -1.84963e+00 2.41594e-02
-8.54900e+01 -1.84988e+00 2.41451e-02
-8.54800e+01 -1.85012e+00 2.41307e-02
-8.54700e+01 -1.85036e+00 2.41162e-02
-8.54600e+01 -1.85060e+00 2.41015e-02
-8.54500e+01 -1.85084e+00 2.40866e-02
-8.54400e+01 -1.85108e+00 2.40717e-02
-8.54300e+01 -1.85132e+00 2.40565e-02
-8.54200e+01 -1.85156e+00 2.40413e-02
-8.54100e+01 -1.85180e+00 2.40259e-02
-8.54000e+01 -1.85204e+00 2.40104e-02
-8.53900e+01 -1.85228e+00 2.39947e-02
-8.53800e+01 -1.85252e+00 2.39789e-02
-8.53700e+01 -1.85276e+00 2.39630e-02
-8.53600e+01 -1.85300e+00 2.39469e-02
-8.53500e+01 -1.85324e+00 2.39307e-02
-8.53400e+01 -1.85348e+00 2.39143e-02
-8.53300e+01 -1.85372e+00 2.38978e-02
-8.53200e+01 -1.85396e+00 2.38812e-02
-8.53100e+01 -1.85420e+00 2.38644e-02
-8.53000e+01 -1.85444e+00 2.38475e-02
-8.52900e+01 -1.85467e+00 2.38305e-02
-8.52800e+01 -1.85491e+00 2.38133e-02
-8.52700e+01 -1.85515e+00 2.37960e-02
-8.52600e+01 -1.85539e+00 2.37786e-02
-8.52500e+01 -1.85563e+00 2.37610e-02
-8.52400e+01 -1.85586e+00 2.37432e-02
-8.52300e+01 -1.85610e+00 2.37254e-02
-8.52200e+01 -1.85634e+00 2.37074e-02
-8.52100e+01 -1.85657e+00 2.36892e-02
-8.52000e+01 -1.85681e+00 2.36709e-02
-8.51900e+01 -1.85705e+00 2.36525e-02
-8.51800e+01 -1.85728e+00 2.36339e-02
-8.51700e+01 -1.85752e+00 2.36153e-02
-8.51600e+01 -1.85776e+00 2.35964e-02
-8.51500e+01 -1.85799e+00 2.35774e-02
-8.51400e+01 -1.85823e+00 2.35583e-02
-8.51300e+01 -1.85846e+00 2.35391e-02
-8.51200e+01 -1.85870e+00 2.35197e-02
-8.51100e+01 -1.85893e+00 2.35002e-02
-8.51000e+01 -1.85917e+00 2.34805e-02
-8.50900e+01 -1.85940e+00 2.34607e-02
-8.50800e+01 -1.85964e+00 2.34408e-02
-8.50700e+01 -1.85987e+00 2.34207e-02
-8.50600e+01 -1.86011e+00 2.34005e-02
-8.50500e+01 -1.86034e+00 2.33801e-02
-8.50400e+01 -1.86057e+00 2.33597e-02
-8.50300e+01 -1.86081e+00 2.33390e-02
-8.50200e+01 -1.86104e+00 2.33183e-02
-8.50100e+01 -1.86127e+00 2.32974e-02
-8.50000e+01 -1.86151e+00 2.32763e-02
-8.49900e+01 -1.86174e+00 2.32552e-02
-8.49800e+01 -1.86197e+00 2.32338e-02
-8.49700e+01 -1.86220e+00 2.32124e-02
-8.49600e+01 -1.86244e+00 2.31908e-02
-8.49500e+01 -1.86267e+00 2.31691e-02
-8.49400e+01 -1.86290e+00 2.31472e-02
-8.49300e+01 -1.86313e+00 2.31252e-02
-8.49200e+01 -1.86336e+00 2.31031e-02
-8.49100e+01 -1.86359e+00 2.30808e-02
-8.49000e+01 -1.86382e+00 2.30584e-02
-8.48900e+01 -1.86405e+00 2.30358e-02
-8.48800e+01 -1.86428e+00 2.30131e-02
-8.48700e+01 -1.86451e+00 2.29903e-02
-8.48600e+01 -1.86474e+00 2.29673e-02
-8.48500e+01 -1.86497e+00 2.29442e-02
-8.48400e+01 -1.86520e+00 2.29210e-02
-8.48300e+01 -1.86543e+00 2.28976e-02
-8.48200e+01 -1.86566e+00 2.28741e-02
-8.48100e+01 -1.86589e+00 2.28504e-02
-8.48000e+01 -1.86612e+00 2.28266e-02
-8.47900e+01 -1.86635e+00 2.28027e-02
-8.47800e+01 -1.86657e+00 2.27786e-02
-8.47700e+01 -1.86680e+00 2.27544e-02
-8.47600e+01 -1.86703e+00 2.27300e-02
-8.47500e+01 -1.86726e+00 2.27056e-02
-8.47400e+01 -1.86748e+00 2.26809e-02
-8.47300e+01 -1.86771e+00 2.26562e-02
-8.47200e+01 -1.86794e+00 2.26313e-02
-8.47100e+01 -1.86816e+00 2.26062e-02
-8.47000e+01 -1.86839e+00 2.25811e-02
-8.46900e+01 -1.86861e+00 2.25558e-02
-8.46800e+01 -1.86884e+00 2.25303e-02
-8.46700e+01 -1.86907e+00 2.25047e-02
-8.46600e+01 -1.86929e+00 2.24790e-02
-8.46500e+01 -1.86951e+00 2.24531e-02
-8.46400e+01 -1.86974e+00 2.24271e-02
-8.46300e+01 -1.86996e+00 2.24010e-02
-8.46200e+01 -1.87019e+00 2.23747e-02
-8.46100e+01 -1.87041e+00 2.23483e-02
-8.46000e+01 -1.87063e+00 2.23217e-02
-8.45900e+01 -1.87086e+00 2.22950e-02
-8.45800e+01 -1.87108e+00 2.22682e-02
-8.45700e+01 -1.87130e+00 2.22413e-02
-8.45600e+01 -1.87153e+00 2.22141e-02
-8.45500e+01 -1.87175e+00 2.21869e-02
-8.45400e+01 -1.87197e+00 2.21595e-02
-8.45300e+01 -1.87219e+00 2.21320e-02
-8.45200e+01 -1.87241e+00 2.21044e-02
-8.45100e+01 -1.87263e+00 2.20766e-02
-8.45000e+01 -1.87285e+00 2.20486e-02
-8.44900e+01 -1.87307e+00 2.20206e-02
-8.44800e+01 -1.87329e+00 2.19924e-02
-8.44700e+01 -1.87351e+00 2.19640e-02
-8.44600e+01 -1.87373e+00 2.19355e-02
-8.44500e+01 -1.87395e+00 2.19069e-02
-8.44400e+01 -1.87417e+00 2.18781e-02
-8.44300e+01 -1.87439e+00 2.18493e-02
-8.44200e+01 -1.87461e+00 2.18202e-02
-8.44100e+01 -1.87483e+00 2.17910e-02
-8.44000e+01 -1.87504e+00 2.17617e-02
-8.43900e+01 -1.87526e+00 2.17323e-02
-8.43800e+01 -1.87548e+00 2.17027e-02
-8.43700e+01 -1.87570e+00 2.16730e-02
-8.43600e+01 -1.87591e+00 2.16431e-02
-8.43500e+01 -1.87613e+00 2.16131e-02
-8.43400e+01 -1.87634e+00 2.15830e-02
-8.43300e+01 -1.87656e+00 2.15527e-02
-8.43200e+01 -1.87678e+00 2.15223e-02
-8.43100e+01 -1.87699e+00 2.14917e-02
-8.43000e+01 -1.87720e+00 2.14611e-02
-8.42900e+01 -1.87742e+00 2.14302e-02
-8.42800e+01 -1.87763e+00 2.13993e-02
-8.42700e+01 -1.87785e+00 2.13682e-02
-8.42600e+01 -1.87806e+00 2.13369e-02
-8.42500e+01 -1.87827e+00 2.13056e-02
-8.42400e+01 -1.87849e+00 2.12740e-02
-8.42300e+01 -1.87870e+00 2.12424e-02
-8.42200e+01 -1.87891e+00 2.12106e-02
-8.42100e+01 -1.87912e+00 2.11787e-02
-8.42000e+01 -1.87934e+00 2.11466e-02
-8.41900e+01 -1.87955e+00 2.11144e-02
-8.41800e+01 -1.87976e+00 2.10821e-02
-8.41700e+01 -1.87997e+00 2.10496e-02
-8.41600e+01 -1.88018e+00 2.10170e-02
-8.41500e+01 -1.88039e+00 2.09842e-02
-8.41400e+01 -1.88060e+00 2.09513e-02
-8.41300e+01 -1.88081e+00 2.09183e-02
-8.41200e+01 -1.88102e+00 2.08851e-02
-8.41100e+01 -1.88123e+00 2.08518e-02
-8.41000e+01 -1.88143e+00 2.08184e-02
-8.40900e+01 -1.88164e+00 2.07848e-02
-8.40800e+01 -1.88185e+00 2.07510e-02
-8.40700e+01 -1.88206e+00 2.07172e-02
-8.40600e+01 -1.88226e+00 2.06832e-02
-8.40500e+01 -1.88247e+00 2.06491e-02
-8.40400e+01 -1.88268e+00 2.06148e-02
-8.40300e+01 -1.88288e+00 2.05804e-02
-8.40200e+01 -1.88309e+00 2.05458e-02
-8.40100e+01 -1.88329e+00 2.05111e-02
-8.40000e+01 -1.88350e+00 2.04763e-02
-8.39900e+01 -1.88370e+00 2.04414e-02
-8.39800e+01 -1.88391e+00 2.04063e-02
-8.39700e+01 -1.88411e+00 2.03710e-02
-8.39600e+01 -1.88431e+00 2.03357e-02
-8.39500e+01 -1.88452e+00 2.03001e-02
-8.39400e+01 -1.88472e+00 2.02645e-02
-8.39300e+01 -1.88492e+00 2.02287e-02
-8.39200e+01 -1.88513e+00 2.01928e-02
-8.39100e+01 -1.88533e+00 2.01567e-02
-8.39000e+01 -1.88553e+00 2.01205e-02
-8.38900e+01 -1.88573e+00 2.00842e-02
-8.38800e+01 -1.88593e+00 2.00477e-02
-8.38700e+01 -1.88613e+00 2.00111e-02
-8.38600e+01 -1.88633e+00 1.99743e-02
-8.38500e+01 -1.88653e+00 1.99374e-02
-8.38400e+01 -1.88673e+00 1.99004e-02
-8.38300e+01 -1.88693e+00 1.98632e-02
-8.38200e+01 -1.88713e+00 1.98259e-02
-8.38100e+01 -1.88732e+00 1.97885e-02
-8.38000e+01 -1.88752e+00 1.97509e-02
-8.37900e+01 -1.88772e+00 1.97132e-02
-8.37800e+01 -1.88792e+00 1.96753e-02
-8.37700e+01 -1.88811e+00 1.96373e-02
-8.37600e+01 -1.88831e+00 1.95992e-02
-8.37500e+01 -1.88851e+00 1.95609e-02
-8.37400e+01 -1.88870e+00 1.95225e-02
-8.37300e+01 -1.88890e+00 1.94840e-02
-8.37200e+01 -1.88909e+00 1.94453e-02
-8.37100e+01 -1.88928e+00 1.94065e-02
-8.37000e+01 -1.88948e+00 1.93675e-02
-8.36900e+01 -1.88967e+00 1.93284e-02
-8.36800e+01 -1.88986e+00 1.92892e-02
-8.36700e+01 -1.89006e+00 1.92498e-02
-8.36600e+01 -1.89025e+00 1.92103e-02
-8.36500e+01 -1.89044e+00 1.91707e-02
-8.36400e+01 -1.89063e+00 1.91309e-02
-8.36300e+01 -1.89082e+00 1.90910e-02
-8.36200e+01 -1.89102e+00 1.90509e-02
-8.36100e+01 -1.89121e+00 1.90107e-02
-8.36000e+01 -1.89140e+00 1.89704e-02
-8.35900e+01 -1.89158e+00 1.89299e-02
-8.35800e+01 -1.89177e+00 1.88893e-02
-8.35700e+01 -1.89196e+00 1.88485e-02
-8.35600e+01 -1.89215e+00 1.88076e-02
-8.35500e+01 -1.89234e+00 1.87666e-02
-8.35400e+01 -1.89253e+00 1.87254e-02
-8.35300e+01 -1.89271e+00 1.86841e-02
-8.35200e+01 -1.89290e+00 1.86427e-02
-8.35100e+01 -1.89309e+00 1.86011e-02
-8.35000e+01 -1.89327e+00 1.85594e-02
-8.34900e+01 -1.89346e+00 1.85176e-02
-8.34800e+01 -1.89364e+00 1.84756e-02
-8.34700e+01 -1.89383e+00 1.84334e-02
-8.34600e+01 -1.89401e+00 1.83912e-02
-8.34500e+01 -1.89419e+00 1.83488e-02
-8.34400e+01 -1.89438e+00 1.83062e-02
-8.34300e+01 -1.89456e+00 1.82635e-02
-8.34200e+01 -1.89474e+00 1.82207e-02
-8.34100e+01 -1.89493e+00 1.81778e-02
-8.34000e+01 -1.89511e+00 1.81347e-02
-8.33900e+01 -1.89529e+00 1.80914e-02
-8.33800e+01 -1.89547e+00 1.80481e-02
-8.33700e+01 -1.89565e+00 1.80046e-02
-8.33600e+01 -1.89583e+00 1.79609e-02
-8.33500e+01 -1.89601e+00 1.79171e-02
-8.33400e+01 -1.89619e+00 1.78732e-02
-8.33300e+01 -1.89637e+00 1.78292e-02
-8.33200e+01 -1.89654e+00 1.77850e-02
-8.33100e+01 -1.89672e+00 1.77406e-02
-8.33000e+01 -1.89690e+00 1.76962e-02
-8.32900e+01 -1.89708e+00 1.76515e-02
-8.32800e+01 -1.89725e+00 1.76068e-02
-8.32700e+01 -1.89743e+00 1.75619e-02
-8.32600e+01 -1.89760e+00 1.75169e-02
-8.32500e+01 -1.89778e+00 1.74717e-02
-8.32400e+01 -1.89795e+00 1.74264e-02
-8.32300e+01 -1.89813e+00 1.73810e-02
-8.32200e+01 -1.89830e+00 1.73354e-02
-8.32100e+01 -1.89847e+00 1.72897e-02
-8.32000e+01 -1.89865e+00 1.72439e-02
-8.31900e+01 -1.89882e+00 1.71979e-02
-8.31800e+01 -1.89899e+00 1.71517e-02
-8.31700e+01 -1.89916e+00 1.71055e-02
-8.31600e+01 -1.89933e+00 1.70591e-02
-8.31500e+01 -1.89950e+00 1.70125e-02
-8.31400e+01 -1.89967e+00 1.69659e-02
-8.31300e+01 -1.89984e+00 1.69190e-02
-8.31200e+01 -1.90001e+00 1.68721e-02
-8.31100e+01 -1.90018e+00 1.68250e-02
-8.31000e+01 -1.90035e+00 1.67778e-02
-8.30900e+01 -1.90051e+00 1.67304e-02
-8.30800e+01 -1.90068e+00 1.66829e-02
-8.30700e+01 -1.90085e+00 1.66353e-02
-8.30600e+01 -1.90101e+00 1.65875e-02
-8.30500e+01 -1.90118e+00 1.65396e-02
-8.30400e+01 -1.90134e+00 1.64915e-02
-8.30300e+01 -1.90151e+00 1.64433e-02
-8.30200e+01 -1.90167e+00 1.63950e-02
-8.30100e+01 -1.90184e+00 1.63465e-02
-8.30000e+01 -1.90200e+00 1.62979e-02
-8.29900e+01 -1.90216e+00 1.62492e-02
-8.29800e+01 -1.90233e+00 1.62003e-02
-8.29700e+01 -1.90249e+00 1.61512e-02
-8.29600e+01 -1.90265e+00 1.61021e-02
-8.29500e+01 -1.90281e+00 1.60528e-02
-8.29400e+01 -1.90297e+00 1.60034e-02
-8.29300e+01 -1.90313e+00 1.59538e-02
-8.29200e+01 -1.90329e+00 1.59041e-02
-8.29100e+01 -1.90345e+00 1.58542e-02
-8.29000e+01 -1.90361e+00 1.58042e-02
-8.28900e+01 -1.90376e+00 1.57541e-02
-8.28800e+01 -1.90392e+00 1.57039e-02
-8.28700e+01 -1.90408e+00 1.56535e-02
-8.28600e+01 -1.90423e+00 1.56029e-02
-8.28500e+01 -1.90439e+00 1.55522e-02
-8.28400e+01 -1.90454e+00 1.55014e-02
-8.28300e+01 -1.90470e+00 1.54505e-02
-8.28200e+01 -1.90485e+00 1.53994e-02
-8.28100e+01 -1.90501e+00 1.53482e-02
-8.28000e+01 -1.90516e+00 1.52968e-02
-8.27900e+01 -1.90531e+00 1.52454e-02
-8.27800e+01 -1.90547e+00 1.51941e-02
-8.27700e+01 -1.90562e+00 1.51429e-02
-8.27600e+01 -1.90577e+00 1.50918e-02
-8.27500e+01 -1.90592e+00 1.50407e-02
-8.27400e+01 -1.90607e+00 1.49898e-02
-8.27300e+01 -1.90622e+00 1.49389e-02
-8.27200e+01 -1.90637e+00 1.48882e-02
-8.27100e+01 -1.90652e+00 1.48375e-02
-8.27000e+01 -1.90667e+00 1.47869e-02
-8.26900e+01 -1.90681e+00 1.47364e-02
-8.26800e+01 -1.90696e+00 1.46860e-02
-8.26700e+01 -1.90711e+00 1.46357e-02
-8.26600e+01 -1.90725e+00 1.45854e-02
-8.26500e+01 -1.90740e+00 1.45353e-02
-8.26400e+01 -1.90754e+00 1.44852e-02
-8.26300e+01 -1.90769e+00 1.44352e-02
-8.26200e+01 -1.90783e+00 1.43854e-02
-8.26100e+01 -1.90798e+00 1.43356e-02
-8.26000e+01 -1.90812e+00 1.42859e-02
-8.25900e+01 -1.90826e+00 1.42362e-02
-8.25800e+01 -1.90840e+00 1.41867e-02
-8.25700e+01 -1.90854e+00 1.41373e-02
-8.25600e+01 -1.90869e+00 1.40879e-02
-8.25500e+01 -1.90883e+00 1.40387e-02
-8.25400e+01 -1.90897e+00 1.39895e-02
-8.25300e+01 -1.90911e+00 1.39404e-02
-8.25200e+01 -1.90925e+00 1.38914e-02
-8.25100e+01 -1.90938e+00 1.38425e-02
-8.25000e+01 -1.90952e+00 1.37937e-02
-8.24900e+01 -1.90966e+00 1.37449e-02
-8.24800e+01 -1.90980e+00 1.36963e-02
-8.24700e+01 -1.90993e+00 1.36477e-02
-8.24600e+01 -1.91007e+00 1.35993e-02
-8.24500e+01 -1.91021e+00 1.35509e-02
-8.24400e+01 -1.91034e+00 1.35026e-02
-8.24300e+01 -1.91048e+00 1.34544e-02
-8.24200e+01 -1.91061e+00 1.34063e-02
-8.24100e+01 -1.91074e+00 1.33583e-02
-8.24000e+01 -1.91088e+00 1.33103e-02
-8.23900e+01 -1.91101e+00 1.32625e-02
-8.23800e+01 -1.91114e+00 1.32147e-02
-8.23700e+01 -1.91127e+00 1.31671e-02
-8.23600e+01 -1.91141e+00 1.31195e-02
-8.23500e+01 -1.91154e+00 1.30720e-02
-8.23400e+01 -1.91167e+00 1.30246e-02
-8.23300e+01 -1.91180e+00 1.29773e-02
-8.23200e+01 -1.91193e+00 1.29300e-02
-8.23100e+01 -1.91206e+00 1.28829e-02
-8.23000e+01 -1.91218e+00 1.28359e-02
-8.22900e+01 -1.91231e+00 1.27889e-02
-8.22800e+01 -1.91244e+00 1.27420e-02
-8.22700e+01 -1.91257e+00 1.26952e-02
-8.22600e+01 -1.91269e+00 1.26485e-02
-8.22500e+01 -1.91282e+00 1.26019e-02
-8.22400e+01 -1.91295e+00 1.25554e-02
-8.22300e+01 -1.91307e+00 1.25090e-02
-8.22200e+01 -1.91320e+00 1.24626e-02
-8.22100e+01 -1.91332e+00 1.24164e-02
-8.22000e+01 -1.91345e+00 1.23702e-02
-8.21900e+01 -1.91357e+00 1.23242e-02
-8.21800e+01 -1.91369e+00 1.22782e-02
-8.21700e+01 -1.91381e+00 1.22323e-02
-8.21600e+01 -1.91394e+00 1.21865e-02
-8.21500e+01 -1.91406e+00 1.21407e-02
-8.21400e+01 -1.91418e+00 1.20951e-02
-8.21300e+01 -1.91430e+00 1.20496e-02
-8.21200e+01 -1.91442e+00 1.20041e-02
-8.21100e+01 -1.91454e+00 1.19587e-02
-8.21000e+01 -1.91466e+00 1.19135e-02
-8.20900e+01 -1.91478e+00 1.18683e-02
-8.20800e+01 -1.91490e+00 1.18232e-02
-8.20700e+01 -1.91501e+00 1.17782e-02
-8.20600e+01 -1.91513e+00 1.17332e-02
-8.20500e+01 -1.91525e+00 1.16884e-02
-8.20400e+01 -1.91537e+00 1.16437e-02
-8.20300e+01 -1.91548e+00 1.15990e-02
-8.20200e+01 -1.91560e+00 1.15544e-02
-8.20100e+01 -1.91571e+00 1.15100e-02
-8.20000e+01 -1.91583e+00 1.14656e-02
-8.19900e+01 -1.91594e+00 1.14213e-02
-8.19800e+01 -1.91606e+00 1.13770e-02
-8.19700e+01 -1.91617e+00 1.13329e-02
-8.19600e+01 -1.91628e+00 1.12889e-02
-8.19500e+01 -1.91640e+00 1.12449e-02
-8.19400e+01 -1.91651e+00 1.12011e-02
-8.19300e+01 -1.91662e+00 1.11573e-02
-8.19200e+01 -1.91673e+00 1.11136e-02
-8.19100e+01 -1.91684e+00 1.10700e-02
-8.19000e+01 -1.91695e+00 1.10265e-02
-8.18900e+01 -1.91706e+00 1.09831e-02
-8.18800e+01 -1.91717e+00 1.09398e-02
-8.18700e+01 -1.91728e+00 1.08965e-02
-8.18600e+01 -1.91739e+00 1.08534e-02
-8.18500e+01 -1.91750e+00 1.08103e-02
-8.18400e+01 -1.91761e+00 1.07673e-02
-8.18300e+01 -1.91771e+00 1.07244e-02
-8.18200e+01 -1.91782e+00 1.06816e-02
-8.18100e+01 -1.91793e+00 1.06389e-02
-8.18000e+01 -1.91803e+00 1.05963e-02
-8.17900e+01 -1.91814e+00 1.05538e-02
-8.17800e+01 -1.91824e+00 1.05113e-02
-8.17700e+01 -1.91835e+00 1.04690e-02
-8.17600e+01 -1.91845e+00 1.04267e-02
-8.17500e+01 -1.91856e+00 1.03845e-02
-8.17400e+01 -1.91866e+00 1.03425e-02
-8.17300e+01 -1.91877e+00 1.03005e-02
-8.17200e+01 -1.91887e+00 1.02585e-02
-8.17100e+01 -1.91897e+00 1.02167e-02
-8.17000e+01 -1.91907e+00 1.01750e-02
-8.16900e+01 -1.91917e+00 1.01333e-02
-8.16800e+01 -1.91927e+00 1.00918e-02
-8.16700e+01 -1.91938e+00 1.00503e-02
-8.16600e+01 -1.91948e+00 1.00089e-02
-8.16500e+01 -1.91958e+00 9.96763e-03
-8.16400e+01 -1.91968e+00 9.92643e-03
-8.16300e+01 -1.91977e+00 9.88531e-03
-8.16200e+01 -1.91987e+00 9.84429e-03
-8.16100e+01 -1.91997e+00 9.80335e-03
-8.16000e+01 -1.92007e+00 9.76250e-03
-8.15900e+01 -1.92017e+00 9.72174e-03
-8.15800e+01 -1.92026e+00 9.68106e-03
-8.15700e+01 -1.92036e+00 9.64048e-03
-8.15600e+01 -1.92046e+00 9.59999e-03
-8.15500e+01 -1.92055e+00 9.55958e-03
-8.15400e+01 -1.92065e+00 9.51926e-03
-8.15300e+01 -1.92074e+00 9.47903e-03
-8.15200e+01 -1.92084e+00 9.43889e-03
-8.15100e+01 -1.92093e+00 9.39884e-03
-8.15000e+01 -1.92102e+00 9.35887e-03
-8.14900e+01 -1.92112e+00 9.31900e-03
-8.14800e+01 -1.92121e+00 9.27921e-03
-8.14700e+01 -1.92130e+00 9.23951e-03
-8.14600e+01 -1.92140e+00 9.19990e-03
-8.14500e+01 -1.92149e+00 9.16038e-03
-8.14400e+01 -1.92158e+00 9.12095e-03
-8.14300e+01 -1.92167e+00 9.08161e-03
-8.14200e+01 -1.92176e+00 9.04235e-03
-8.14100e+01 -1.92185e+00 9.00318e-03
-8.14000e+01 -1.92194e+00 8.96411e-03
-8.13900e+01 -1.92203e+00 8.92512e-03
-8.13800e+01 -1.92212e+00 8.88621e-03
-8.13700e+01 -1.92221e+00 8.84740e-03
-8.13600e+01 -1.92230e+00 8.80868e-03
-8.13500e+01 -1.92238e+00 8.77004e-03
-8.13400e+01 -1.92247e+00 8.73150e-03
-8.13300e+01 -1.92256e+00 8.69304e-03
-8.13200e+01 -1.92265e+00 8.65467e-03
-8.13100e+01 -1.92273e+00 8.61639e-03
-8.13000e+01 -1.92282e+00 8.57819e-03
-8.12900e+01 -1.92290e+00 8.54009e-03
-8.12800e+01 -1.92299e+00 8.50207e-03
-8.12700e+01 -1.92307e+00 8.46415e-03
-8.12600e+01 -1.92316e+00 8.42631e-03
-8.12500e+01 -1.92324e+00 8.38856e-03
-8.12400e+01 -1.92333e+00 8.35090e-03
-8.12300e+01 -1.92341e+00 8.31333e-03
-8.12200e+01 -1.92349e+00 8.27584e-03
-8.12100e+01 -1.92357e+00 8.23845e-03
-8.12000e+01 -1.92366e+00 8.20114e-03
-8.11900e+01 -1.92374e+00 8.16392e-03
-8.11800e+01 -1.92382e+00 8.12679e-03
-8.11700e+01 -1.92390e+00 8.08975e-03
-8.11600e+01 -1.92398e+00 8.05280e-03
-8.11500e+01 -1.92406e+00 8.01593e-03
-8.11400e+01 -1.92414e+00 7.97916e-03
-8.11300e+01 -1.92422e+00 7.94247e-03
-8.11200e+01 -1.92430e+00 7.90587e-03
-8.11100e+01 -1.92438e+00 7.86936e-03
-8.11000e+01 -1.92446e+00 7.83294e-03
-8.10900e+01 -1.92454e+00 7.79661e-03
-8.10800e+01 -1.92461e+00 7.76036e-03
-8.10700e+01 -1.92469e+00 7.72421e-03
-8.10600e+01 -1.92477e+00 7.68814e-03
-8.10500e+01 -1.92485e+00 7.65216e-03
-8.10400e+01 -1.92492e+00 7.61627e-03
-8.10300e+01 -1.92500e+00 7.58047e-03
-8.10200e+01 -1.92507e+00 7.54476e-03
-8.10100e+01 -1.92515e+00 7.50914e-03
-8.10000e+01 -1.92522e+00 7.47360e-03
-8.09900e+01 -1.92530e+00 7.43815e-03
-8.09800e+01 -1.92537e+00 7.40279e-03
-8.09700e+01 -1.92545e+00 7.36752e-03
-8.09600e+01 -1.92552e+00 7.33234e-03
-8.09500e+01 -1.92559e+00 7.29725e-03
-8.09400e+01 -1.92567e+00 7.26225e-03
-8.09300e+01 -1.92574e+00 7.22733e-03
-8.09200e+01 -1.92581e+00 7.19250e-03
-8.09100e+01 -1.92588e+00 7.15776e-03
-8.09000e+01 -1.92595e+00 7.12311e-03
-8.08900e+01 -1.92602e+00 7.08855e-03
-8.08800e+01 -1.92610e+00 7.05408e-03
-8.08700e+01 -1.92617e+00 7.01970e-03
-8.08600e+01 -1.92624e+00 6.98540e-03
-8.08500e+01 -1.92631e+00 6.95119e-03
-8.08400e+01 -1.92637e+00 6.91707e-03
-8.08300e+01 -1.92644e+00 6.88304e-03
-8.08200e+01 -1.92651e+00 6.84910e-03
-8.08100e+01 -1.92658e+00 6.81525e-03
-8.08000e+01 -1.92665e+00 6.78149e-03
-8.07900e+01 -1.92672e+00 6.74781e-03
-8.07800e+01 -1.92678e+00 6.71422e-03
-8.07700e+01 -1.92685e+00 6.68072e-03
-8.07600e+01 -1.92692e+00 6.64731e-03
-8.07500e+01 -1.92698e+00 6.61399e-03
-8.07400e+01 -1.92705e+00 6.58076e-03
-8.07300e+01 -1.92712e+00 6.54762e-03
-8.07200e+01 -1.92718e+00 6.51456e-03
-8.07100e+01 -1.92725e+00 6.48159e-03
-8.07000e+01 -1.92731e+00 6.44871e-03
-8.06900e+01 -1.92737e+00 6.41592e-03
-8.06800e+01 -1.92744e+00 6.38322e-03
-8.06700e+01 -1.92750e+00 6.35061e-03
-8.06600e+01 -1.92757e+00 6.31808e-03
-8.06500e+01 -1.92763e+00 6.28565e-03
-8.06400e+01 -1.92769e+00 6.25330e-03
-8.06300e+01 -1.92775e+00 6.22104e-03
-8.06200e+01 -1.92782e+00 6.18887e-03
-8.06100e+01 -1.92788e+00 6.15679e-03
-8.06000e+01 -1.92794e+00 6.12480e-03
-8.05900e+01 -1.92800e+00 6.09289e-03
-8.05800e+01 -1.92806e+00 6.06108e-03
-8.05700e+01 -1.92812e+00 6.02935e-03
-8.05600e+01 -1.92818e+00 5.99771e-03
-8.05500e+01 -1.92824e+00 5.96616e-03
-8.05400e+01 -1.92830e+00 5.93470e-03
-8.05300e+01 -1.92836e+00 5.90333e-03
-8.05200e+01 -1.92842e+00 5.87204e-03
-8.05100e+01 -1.92848e+00 5.84085e-03
-8.05000e+01 -1.92854e+00 5.80974e-03
-8.04900e+01 -1.92859e+00 5.77872e-03
-8.04800e+01 -1.92865e+00 5.74779e-03
-8.04700e+01 -1.92871e+00 5.71695e-03
-8.04600e+01 -1.92877e+00 5.68620e-03
-8.04500e+01 -1.92882e+00 5.65553e-03
-8.04400e+01 -1.92888e+00 5.62495e-03
-8.04300e+01 -1.92893e+00 5.59447e-03
-8.04200e+01 -1.92899e+00 5.56407e-03
-8.04100e+01 -1.92905e+00 5.53376e-03
-8.04000e+01 -1.92910e+00 5.50354e-03
-8.03900e+01 -1.92916e+00 5.47340e-03
-8.03800e+01 -1.92921e+00 5.44336e-03
-8.03700e+01 -1.92926e+00 5.41340e-03
-8.03600e+01 -1.92932e+00 5.38354e-03
-8.03500e+01 -1.92937e+00 5.35376e-03
-8.03400e+01 -1.92943e+00 5.32407e-03
-8.03300e+01 -1.92948e+00 5.29446e-03
-8.03200e+01 -1.92953e+00 5.26495e-03
-8.03100e+01 -1.92958e+00 5.23553e-03
-8.03000e+01 -1.92964e+00 5.20619e-03
-8.02900e+01 -1.92969e+00 5.17694e-03
-8.02800e+01 -1.92974e+00 5.14778e-03
-8.02700e+01 -1.92979e+00 5.11871e-03
-8.02600e+01 -1.92984e+00 5.08973e-03
-8.02500e+01 -1.92989e+00 5.06084e-03
-8.02400e+01 -1.92994e+00 5.03203e-03
-8.02300e+01 -1.92999e+00 5.00332e-03
-8.02200e+01 -1.93004e+00 4.97469e-03
-8.02100e+01 -1.93009e+00 4.94615e-03
-8.02000e+01 -1.93014e+00 4.91770e-03
-8.01900e+01 -1.93019e+00 4.88934e-03
-8.01800e+01 -1.93024e+00 4.86107e-03
-8.01700e+01 -1.93029e+00 4.83288e-03
-8.01600e+01 -1.93034e+00 4.80479e-03
-8.01500e+01 -1.93038e+00 4.77678e-03
-8.01400e+01 -1.93043e+00 4.74886e-03
-8.01300e+01 -1.93048e+00 4.72103e-03
-8.01200e+01 -1.93053e+00 4.69329e-03
-8.01100e+01 -1.93057e+00 4.66563e-03
-8.01000e+01 -1.93062e+00 4.63807e-03
-8.00900e+01 -1.93067e+00 4.61059e-03
-8.00800e+01 -1.93071e+00 4.58321e-03
-8.00700e+01 -1.93076e+00 4.55591e-03
-8.00600e+01 -1.93080e+00 4.52870e-03
-8.00500e+01 -1.93085e+00 4.50157e-03
-8.00400e+01 -1.93089e+00 4.47454e-03
-8.00300e+01 -1.93094e+00 4.44760e-03
-8.00200e+01 -1.93098e+00 4.42074e-03
-8.00100e+01 -1.93103e+00 4.39397e-03
-8.00000e+01 -1.93107e+00 4.36729e-03
-7.99900e+01 -1.93111e+00 4.34070e-03
-7.99800e+01 -1.93116e+00 4.31420e-03
-7.99700e+01 -1.93120e+00 4.28779e-03
-7.99600e+01 -1.93124e+00 4.26146e-03
-7.99500e+01 -1.93129e+00 4.23523e-03
-7.99400e+01 -1.93133e+00 4.20908e-03
-7.99300e+01 -1.93137e+00 4.18302e-03
-7.99200e+01 -1.93141e+00 4.15705e-03
-7.99100e+01 -1.93145e+00 4.13117e-03
-7.99000e+01 -1.93149e+00 4.10537e-03
-7.98900e+01 -1.93153e+00 4.07967e-03
-7.98800e+01 -1.93158e+00 4.05405e-03
-7.98700e+01 -1.93162e+00 4.02852e-03
-7.98600e+01 -1.93166e+00 4.00309e-03
-7.98500e+01 -1.93170e+00 3.97773e-03
-7.98400e+01 -1.93174e+00 3.95247e-03
-7.98300e+01 -1.93178e+00 3.92730e-03
-7.98200e+01 -1.93181e+00 3.90221e-03
-7.98100e+01 -1.93185e+00 3.87722e-03
-7.98000e+01 -1.93189e+00 3.85231e-03
-7.97900e+01 -1.93193e+00 3.82749e-03
-7.97800e+01 -1.93197e+00 3.80276e-03
-7.97700e+01 -1.93201e+00 3.77812e-03
-7.97600e+01 -1.93204e+00 3.75356e-03
-7.97500e+01 -1.93208e+00 3.72910e-03
-7.97400e+01 -1.93212e+00 3.70472e-03
-7.97300e+01 -1.93216e+00 3.68044e-03
-7.97200e+01 -1.93219e+00 3.65624e-03
-7.97100e+01 -1.93223e+00 3.63213e-03
-7.97000e+01 -1.93226e+00 3.60810e-03
-7.96900e+01 -1.93230e+00 3.58417e-03
-7.96800e+01 -1.93234e+00 3.56033e-03
-7.96700e+01 -1.93237e+00 3.53657e-03
-7.96600e+01 -1.93241e+00 3.51290e-03
-7.96500e+01 -1.93244e+00 3.48932e-03
-7.96400e+01 -1.93248e+00 3.46583e-03
-7.96300e+01 -1.93251e+00 3.44243e-03
-7.96200e+01 -1.93255e+00 3.41912e-03
-7.96100e+01 -1.93258e+00 3.39589e-03
-7.96000e+01 -1.93261e+00 3.37275e-03
-7.95900e+01 -1.93265e+00 3.34971e-03
-7.95800e+01 -1.93268e+00 3.32675e-03
-7.95700e+01 -1.93271e+00 3.30388e-03
-7.95600e+01 -1.93275e+00 3.28109e-03
-7.95500e+01 -1.93278e+00 3.25840e-03
-7.95400e+01 -1.93281e+00 3.23579e-03
-7.95300e+01 -1.93284e+00 3.21328e-03
-7.95200e+01 -1.93288e+00 3.19085e-03
-7.95100e+01 -1.93291e+00 3.16851e-03
-7.95000e+01 -1.93294e+00 3.14626e-03
-7.94900e+01 -1.93297e+00 3.12410e-03
-7.94800e+01 -1.93300e+00 3.10202e-03
-7.94700e+01 -1.93303e+00 3.08004e-03
-7.94600e+01 -1.93306e+00 3.05814e-03
-7.94500e+01 -1.93309e+00 3.03633e-03
-7.94400e+01 -1.93312e+00 3.01462e-03
-7.94300e+01 -1.93315e+00 2.99298e-03
-7.94200e+01 -1.93318e+00 2.97144e-03
-7.94100e+01 -1.93321e+00 2.94999e-03
-7.94000e+01 -1.93324e+00 2.92862e-03
-7.93900e+01 -1.93327e+00 2.90735e-03
-7.93800e+01 -1.93330e+00 2.88616e-03
-7.93700e+01 -1.93333e+00 2.86506e-03
-7.93600e+01 -1.93336e+00 2.84405e-03
-7.93500e+01 -1.93339e+00 2.82313e-03
-7.93400e+01 -1.93342e+00 2.80229e-03
-7.93300e+01 -1.93344e+00 2.78155e-03
-7.93200e+01 -1.93347e+00 2.76089e-03
-7.93100e+01 -1.93350e+00 2.74032e-03
-7.93000e+01 -1.93353e+00 2.71984e-03
-7.92900e+01 -1.93355e+00 2.69945e-03
-7.92800e+01 -1.93358e+00 2.67915e-03
-7.92700e+01 -1.93361e+00 2.65894e-03
-7.92600e+01 -1.93363e+00 2.63881e-03
-7.92500e+01 -1.93366e+00 2.61877e-03
-7.92400e+01 -1.93369e+00 2.59883e-03
-7.92300e+01 -1.93371e+00 2.57897e-03
-7.92200e+01 -1.93374e+00 2.55920e-03
-7.92100e+01 -1.93376e+00 2.53951e-03
-7.92000e+01 -1.93379e+00 2.51992e-03
-7.91900e+01 -1.93381e+00 2.50041e-03
-7.91800e+01 -1.93384e+00 2.48100e-03
-7.91700e+01 -1.93386e+00 2.46167e-03
-7.91600e+01 -1.93389e+00 2.44243e-03
-7.91500e+01 -1.93391e+00 2.42328e-03
-7.91400e+01 -1.93394e+00 2.40422e-03
-7.91300e+01 -1.93396e+00 2.38524e-03
-7.91200e+01 -1.93398e+00 2.36636e-03
-7.91100e+01 -1.93401e+00 2.34756e-03
-7.91000e+01 -1.93403e+00 2.32885e-03
-7.90900e+01 -1.93405e+00 2.31023e-03
-7.90800e+01 -1.93408e+00 2.29170e-03
-7.90700e+01 -1.93410e+00 2.27326e-03
-7.90600e+01 -1.93412e+00 2.25491e-03
-7.90500e+01 -1.93414e+00 2.23664e-03
-7.90400e+01 -1.93417e+00 2.21846e-03
-7.90300e+01 -1.93419e+00 2.20037e-03
-7.90200e+01 -1.93421e+00 2.18238e-03
-7.90100e+01 -1.93423e+00 2.16446e-03
-7.90000e+01 -1.93425e+00 2.14664e-03
-7.89900e+01 -1.93428e+00 2.12891e-03
-7.89800e+01 -1.93430e+00 2.11126e-03
-7.89700e+01 -1.93432e+00 2.09371e-03
-7.89600e+01 -1.93434e+00 2.07624e-03
-7.89500e+01 -1.93436e+00 2.05886e-03
-7.89400e+01 -1.93438e+00 2.04157e-03
-7.89300e+01 -1.93440e+00 2.02436e-03
-7.89200e+01 -1.93442e+00 2.00725e-03
-7.89100e+01 -1.93444e+00 1.99022e-03
-7.89000e+01 -1.93446e+00 1.97329e-03
-7.88900e+01 -1.93448e+00 1.95644e-03
-7.88800e+01 -1.93450e+00 1.93968e-03
-7.88700e+01 -1.93452e+00 1.92301e-03
-7.88600e+01 -1.93454e+00 1.90643e-03
-7.88500e+01 -1.93456e+00 1.88993e-03
-7.88400e+01 -1.93457e+00 1.87353e-03
-7.88300e+01 -1.93459e+00 1.85721e-03
-7.88200e+01 -1.93461e+00 1.84098e-03
-7.88100e+01 -1.93463e+00 1.82484e-03
-7.88000e+01 -1.93465e+00 1.80879e-03
-7.87900e+01 -1.93467e+00 1.79283e-03
-7.87800e+01 -1.93468e+00 1.77695e-03
-7.87700e+01 -1.93470e+00 1.76117e-03
-7.87600e+01 -1.93472e+00 1.74547e-03
-7.87500e+01 -1.93474e+00 1.72986e-03
-7.87400e+01 -1.93475e+00 1.71434e-03
-7.87300e+01 -1.93477e+00 1.69891e-03
-7.87200e+01 -1.93479e+00 1.68357e-03
-7.87100e+01 -1.93481e+00 1.66831e-03
-7.87000e+01 -1.93482e+00 1.65315e-03
-7.86900e+01 -1.93484e+00 1.63807e-03
-7.86800e+01 -1.93485e+00 1.62308e-03
-7.86700e+01 -1.93487e+00 1.60818e-03
-7.86600e+01 -1.93489e+00 1.59337e-03
-7.86500e+01 -1.93490e+00 1.57865e-03
-7.86400e+01 -1.93492e+00 1.56402e-03
-7.86300e+01 -1.93493e+00 1.54947e-03
-7.86200e+01 -1.93495e+00 1.53501e-03
-7.86100e+01 -1.93496e+00 1.52064e-03
-7.86000e+01 -1.93498e+00 1.50636e-03
-7.85900e+01 -1.93499e+00 1.49217e-03
-7.85800e+01 -1.93501e+00 1.47807e-03
-7.85700e+01 -1.93502e+00 1.46406e-03
-7.85600e+01 -1.93504e+00 1.45013e-03
-7.85500e+01 -1.93505e+00 1.43629e-03
-7.85400e+01 -1.93507e+00 1.42255e-03
-7.85300e+01 -1.93508e+00 1.40889e-03
-7.85200e+01 -1.93510e+00 1.39531e-03
-7.85100e+01 -1.93511e+00 1.38183e-03
-7.85000e+01 -1.93512e+00 1.36844e-03
-7.84900e+01 -1.93514e+00 1.35513e-03
-7.84800e+01 -1.93515e+00 1.34191e-03
-7.84700e+01 -1.93516e+00 1.32879e-03
-7.84600e+01 -1.93518e+00 1.31575e-03
-7.84500e+01 -1.93519e+00 1.30279e-03
-7.84400e+01 -1.93520e+00 1.28993e-03
-7.84300e+01 -1.93522e+00 1.27716e-03
-7.84200e+01 -1.93523e+00 1.26447e-03
-7.84100e+01 -1.93524e+00 1.25187e-03
-7.84000e+01 -1.93525e+00 1.23937e-03
-7.83900e+01 -1.93527e+00 1.22695e-03
-7.83800e+01 -1.93528e+00 1.21461e-03
-7.83700e+01 -1.93529e+00 1.20237e-03
-7.83600e+01 -1.93530e+00 1.19022e-03
-7.83500e+01 -1.93531e+00 1.17815e-03
-7.83400e+01 -1.93533e+00 1.16617e-03
-7.83300e+01 -1.93534e+00 1.15429e-03
-7.83200e+01 -1.93535e+00 1.14249e-03
-7.83100e+01 -1.93536e+00 1.13077e-03
-7.83000e+01 -1.93537e+00 1.11915e-03
-7.82900e+01 -1.93538e+00 1.10762e-03
-7.82800e+01 -1.93539e+00 1.09617e-03
-7.82700e+01 -1.93540e+00 1.08481e-03
-7.82600e+01 -1.93542e+00 1.07354e-03
-7.82500e+01 -1.93543e+00 1.06236e-03
-7.82400e+01 -1.93544e+00 1.05127e-03
-7.82300e+01 -1.93545e+00 1.04027e-03
-7.82200e+01 -1.93546e+00 1.02936e-03
-7.82100e+01 -1.93547e+00 1.01853e-03
-7.82000e+01 -1.93548e+00 1.00779e-03
-7.81900e+01 -1.93549e+00 9.97144e-04
-7.81800e+01 -1.93550e+00 9.86584e-04
-7.81700e+01 -1.93551e+00 9.76112e-04
-7.81600e+01 -1.93552e+00 9.65729e-04
-7.81500e+01 -1.93553e+00 9.55435e-04
-7.81400e+01 -1.93554e+00 9.45229e-04
-7.81300e+01 -1.93555e+00 9.35111e-04
-7.81200e+01 -1.93555e+00 9.25083e-04
-7.81100e+01 -1.93556e+00 9.15142e-04
-7.81000e+01 -1.93557e+00 9.05291e-04
-7.80900e+01 -1.93558e+00 8.95528e-04
-7.80800e+01 -1.93559e+00 8.85853e-04
-7.80700e+01 -1.93560e+00 8.76267e-04
-7.80600e+01 -1.93561e+00 8.66770e-04
-7.80500e+01 -1.93562e+00 8.57361e-04
-7.80400e+01 -1.93563e+00 8.48041e-04
-7.80300e+01 -1.93563e+00 8.38809e-04
-7.80200e+01 -1.93564e+00 8.29666e-04
-7.80100e+01 -1.93565e+00 8.20612e-04
-7.80000e+01 -1.93566e+00 8.11646e-04
-7.79900e+01 -1.93567e+00 8.02768e-04
-7.79800e+01 -1.93568e+00 7.93980e-04
-7.79700e+01 -1.93568e+00 7.85279e-04
-7.79600e+01 -1.93569e+00 7.76668e-04
-7.79500e+01 -1.93570e+00 7.68144e-04
-7.79400e+01 -1.93571e+00 7.59710e-04
-7.79300e+01 -1.93571e+00 7.51364e-04
-7.79200e+01 -1.93572e+00 7.43106e-04
-7.79100e+01 -1.93573e+00 7.34938e-04
-7.79000e+01 -1.93574e+00 7.26857e-04
-7.78900e+01 -1.93574e+00 7.18866e-04
-7.78800e+01 -1.93575e+00 7.10962e-04
-7.78700e+01 -1.93576e+00 7.03148e-04
-7.78600e+01 -1.93576e+00 6.95422e-04
-7.78500e+01 -1.93577e+00 6.87784e-04
-7.78400e+01 -1.93578e+00 6.80235e-04
-7.78300e+01 -1.93578e+00 6.72775e-04
-7.78200e+01 -1.93579e+00 6.65403e-04
-7.78100e+01 -1.93580e+00 6.58120e-04
-7.78000e+01 -1.93580e+00 6.50925e-04
-7.77900e+01 -1.93581e+00 6.43819e-04
-7.77800e+01 -1.93582e+00 6.36802e-04
-7.77700e+01 -1.93582e+00 6.29873e-04
-7.77600e+01 -1.93583e+00 6.23032e-04
-7.77500e+01 -1.93584e+00 6.16281e-04
-7.77400e+01 -1.93584e+00 6.09617e-04
-7.77300e+01 -1.93585e+00 6.03043e-04
-7.77200e+01 -1.93585e+00 5.96556e-04
-7.77100e+01 -1.93586e+00 5.90159e-04
-7.77000e+01 -1.93587e+00 5.83850e-04
-7.76900e+01 -1.93587e+00 5.77629e-04
-7.76800e+01 -1.93588e+00 5.71498e-04
-7.76700e+01 -1.93588e+00 5.65454e-04
-7.76600e+01 -1.93589e+00 5.59500e-04
-7.76500e+01 -1.93589e+00 5.53633e-04
-7.76400e+01 -1.93590e+00 5.47856e-04
-7.76300e+01 -1.93591e+00 5.42167e-04
-7.76200e+01 -1.93591e+00 5.36566e-04
-7.76100e+01 -1.93592e+00 5.31054e-04
-7.76000e+01 -1.93592e+00 5.25631e-04
-7.75900e+01 -1.93593e+00 5.20296e-04
-7.75800e+01 -1.93593e+00 5.15050e-04
-7.75700e+01 -1.93594e+00 5.09892e-04
-7.75600e+01 -1.93594e+00 5.04823e-04
-7.75500e+01 -1.93595e+00 4.99843e-04
-7.75400e+01 -1.93595e+00 4.94951e-04
-7.75300e+01 -1.93596e+00 4.90147e-04
-7.75200e+01 -1.93596e+00 4.85433e-04
-7.75100e+01 -1.93597e+00 4.80806e-04
-7.75000e+01 -1.93597e+00 4.76269e-04
-7.74900e+01 -1.93598e+00 4.71820e-04
-7.74800e+01 -1.93598e+00 4.67459e-04
-7.74700e+01 -1.93599e+00 4.63187e-04
-7.74600e+01 -1.93599e+00 4.59004e-04
-7.74500e+01 -1.93600e+00 4.54909e-04
-7.74400e+01 -1.93600e+00 4.50902e-04
-7.74300e+01 -1.93600e+00 4.46985e-04
-7.74200e+01 -1.93601e+00 4.43156e-04
-7.74100e+01 -1.93601e+00 4.39415e-04
-7.74000e+01 -1.93602e+00 4.35763e-04
-7.73900e+01 -1.93602e+00 4.32199e-04
-7.73800e+01 -1.93603e+00 4.28725e-04
-7.73700e+01 -1.93603e+00 4.25338e-04
-7.73600e+01 -1.93603e+00 4.22040e-04
-7.73500e+01 -1.93604e+00 4.18831e-04
-7.73400e+01 -1.93604e+00 4.15711e-04
-7.73300e+01 -1.93605e+00 4.12679e-04
-7.73200e+01 -1.93605e+00 4.09735e-04
-7.73100e+01 -1.93606e+00 4.06880e-04
-7.73000e+01 -1.93606e+00 4.04114e-04
-7.72900e+01 -1.93606e+00 4.01436e-04
-7.72800e+01 -1.93607e+00 3.98847e-04
-7.72700e+01 -1.93607e+00 3.96346e-04
-7.72600e+01 -1.93608e+00 3.93934e-04
-7.72500e+01 -1.93608e+00 3.91610e-04
-7.72400e+01 -1.93608e+00 3.89375e-04
-7.72300e+01 -1.93609e+00 3.87229e-04
-7.72200e+01 -1.93609e+00 3.85171e-04
-7.72100e+01 -1.93609e+00 3.83202e-04
-7.72000e+01 -1.93610e+00 3.81321e-04
-7.71900e+01 -1.93610e+00 3.79529e-04
-7.71800e+01 -1.93611e+00 3.77825e-04
-7.71700e+01 -1.93611e+00 3.76210e-04
-7.71600e+01 -1.93611e+00 3.74684e-04
-7.71500e+01 -1.93612e+00 3.73246e-04
-7.71400e+01 -1.93612e+00 3.71897e-04
-7.71300e+01 -1.93612e+00 3.70636e-04
-7.71200e+01 -1.93613e+00 3.69464e-04
-7.71100e+01 -1.93613e+00 3.68380e-04
-7.71000e+01 -1.93614e+00 3.67385e-04
-7.70900e+01 -1.93614e+00 3.66479e-04
-7.70800e+01 -1.93614e+00 3.65661e-04
-7.70700e+01 -1.93615e+00 3.64931e-04
-7.70600e+01 -1.93615e+00 3.64290e-04
-7.70500e+01 -1.93615e+00 3.63738e-04
-7.70400e+01 -1.93616e+00 3.63275e-04
-7.70300e+01 -1.93616e+00 3.62899e-04
-7.70200e+01 -1.93616e+00 3.62613e-04
-7.70100e+01 -1.93617e+00 3.62415e-04
-7.70000e+01 -1.93617e+00 3.62306e-04
-7.69900e+01 -1.93618e+00 3.62285e-04
-7.69800e+01 -1.93618e+00 3.62352e-04
-7.69700e+01 -1.93618e+00 3.62509e-04
-7.69600e+01 -1.93619e+00 3.62754e-04
-7.69500e+01 -1.93619e+00 3.63087e-04
-7.69400e+01 -1.93619e+00 3.63509e-04
-7.69300e+01 -1.93620e+00 3.64019e-04
-7.69200e+01 -1.93620e+00 3.64619e-04
-7.69100e+01 -1.93620e+00 3.65306e-04
-7.69000e+01 -1.93621e+00 3.66083e-04
-7.68900e+01 -1.93621e+00 3.66947e-04
-7.68800e+01 -1.93622e+00 3.67901e-04
-7.68700e+01 -1.93622e+00 3.68943e-04
-7.68600e+01 -1.93622e+00 3.70073e-04
-7.68500e+01 -1.93623e+00 3.71292e-04
-7.68400e+01 -1.93623e+00 3.72600e-04
-7.68300e+01 -1.93623e+00 3.73996e-04
-7.68200e+01 -1.93624e+00 3.75481e-04
-7.68100e+01 -1.93624e+00 3.77054e-04
-7.68000e+01 -1.93625e+00 3.78716e-04
-7.67900e+01 -1.93625e+00 3.80467e-04
-7.67800e+01 -1.93625e+00 3.82306e-04
-7.67700e+01 -1.93626e+00 3.84233e-04
-7.67600e+01 -1.93626e+00 3.86249e-04
-7.67500e+01 -1.93626e+00 3.88354e-04
-7.67400e+01 -1.93627e+00 3.90547e-04
-7.67300e+01 -1.93627e+00 3.92829e-04
-7.67200e+01 -1.93628e+00 3.95200e-04
-7.67100e+01 -1.93628e+00 3.97659e-04
-7.67000e+01 -1.93628e+00 4.00206e-04
-7.66900e+01 -1.93629e+00 4.02842e-04
-7.66800e+01 -1.93629e+00 4.05567e-04
-7.66700e+01 -1.93630e+00 4.08380e-04
-7.66600e+01 -1.93630e+00 4.11282e-04
-7.66500e+01 -1.93630e+00 4.14273e-04
-7.66400e+01 -1.93631e+00 4.17351e-04
-7.66300e+01 -1.93631e+00 4.20519e-04
-7.66200e+01 -1.93632e+00 4.23775e-04
-7.66100e+01 -1.93632e+00 4.27120e-04
-7.66000e+01 -1.93633e+00 4.30553e-04
-7.65900e+01 -1.93633e+00 4.34075e-04
-7.65800e+01 -1.93633e+00 4.37685e-04
-7.65700e+01 -1.93634e+00 4.41384e-04
-7.65600e+01 -1.93634e+00 4.45171e-04
-7.65500e+01 -1.93635e+00 4.49048e-04
-7.65400e+01 -1.93635e+00 4.53012e-04
-7.65300e+01 -1.93636e+00 4.57065e-04
-7.65200e+01 -1.93636e+00 4.61207e-04
-7.65100e+01 -1.93637e+00 4.65437e-04
-7.65000e+01 -1.93637e+00 4.69756e-04
-7.64900e+01 -1.93638e+00 4.74164e-04
-7.64800e+01 -1.93638e+00 4.78660e-04
-7.64700e+01 -1.93639e+00 4.83244e-04
-7.64600e+01 -1.93639e+00 4.87917e-04
-7.64500e+01 -1.93640e+00 4.92679e-04
-7.64400e+01 -1.93640e+00 4.97529e-04
-7.64300e+01 -1.93640e+00 5.02468e-04
-7.64200e+01 -1.93641e+00 5.07496e-04
-7.64100e+01 -1.93642e+00 5.12611e-04
-7.64000e+01 -1.93642e+00 5.17816e-04
-7.63900e+01 -1.93643e+00 5.23109e-04
-7.63800e+01 -1.93643e+00 5.28491e-04
-7.63700e+01 -1.93644e+00 5.33961e-04
-7.63600e+01 -1.93644e+00 5.39520e-04
-7.63500e+01 -1.93645e+00 5.45167e-04
-7.63400e+01 -1.93645e+00 5.50903e-04
-7.63300e+01 -1.93646e+00 5.56728e-04
-7.63200e+01 -1.93646e+00 5.62641e-04
-7.63100e+01 -1.93647e+00 5.68642e-04
-7.63000e+01 -1.93647e+00 5.74732e-04
-7.62900e+01 -1.93648e+00 5.80911e-04
-7.62800e+01 -1.93649e+00 5.87178e-04
-7.62700e+01 -1.93649e+00 5.93534e-04
-7.62600e+01 -1.93650e+00 5.99979e-04
-7.62500e+01 -1.93650e+00 6.06512e-04
-7.62400e+01 -1.93651e+00 6.13133e-04
-7.62300e+01 -1.93652e+00 6.19843e-04
-7.62200e+01 -1.93652e+00 6.26642e-04
-7.62100e+01 -1.93653e+00 6.33529e-04
-7.62000e+01 -1.93654e+00 6.40505e-04
-7.61900e+01 -1.93654e+00 6.47570e-04
-7.61800e+01 -1.93655e+00 6.54723e-04
-7.61700e+01 -1.93656e+00 6.61964e-04
-7.61600e+01 -1.93656e+00 6.69294e-04
-7.61500e+01 -1.93657e+00 6.76713e-04
-7.61400e+01 -1.93658e+00 6.84220e-04
-7.61300e+01 -1.93658e+00 6.91816e-04
-7.61200e+01 -1.93659e+00 6.99500e-04
-7.61100e+01 -1.93660e+00 7.07273e-04
-7.61000e+01 -1.93660e+00 7.15135e-04
-7.60900e+01 -1.93661e+00 7.23085e-04
-7.60800e+01 -1.93662e+00 7.31123e-04
-7.60700e+01 -1.93663e+00 7.39251e-04
-7.60600e+01 -1.93663e+00 7.47466e-04
-7.60500e+01 -1.93664e+00 7.55771e-04
-7.60400e+01 -1.93665e+00 7.64164e-04
-7.60300e+01 -1.93666e+00 7.72645e-04
-7.60200e+01 -1.93666e+00 7.81215e-04
-7.60100e+01 -1.93667e+00 7.89874e-04
-7.60000e+01 -1.93668e+00 7.98621e-04
-7.59900e+01 -1.93669e+00 8.07456e-04
-7.59800e+01 -1.93669e+00 8.16381e-04
-7.59700e+01 -1.93670e+00 8.25394e-04
-7.59600e+01 -1.93671e+00 8.34495e-04
[truncated: 953,507 more chars]
