# Supplementary material for: A One-Bead-Per-Saccharide (1BPS) Model for Glycosaminoglycans
Source: J Chem Theory Comput. 2023 Jul 17;19(16):5491–502. doi: 10.1021/acs.jctc.3c00238 (PMC10448712; doi:10.1021/acs.jctc.3c00238)
Supplement: Supplementary file 2 — ct3c00238_si_002.zip [file ct3c00238_si_002.zip › GNG.xvg]

0.00000e+00 3.49227e+01 2.65891e-01
1.00000e-02 3.49200e+01 2.65889e-01
2.00000e-02 3.49174e+01 2.65887e-01
3.00000e-02 3.49147e+01 2.65885e-01
4.00000e-02 3.49121e+01 2.65883e-01
5.00000e-02 3.49094e+01 2.65881e-01
6.00000e-02 3.49067e+01 2.65879e-01
7.00000e-02 3.49041e+01 2.65877e-01
8.00000e-02 3.49014e+01 2.65875e-01
9.00000e-02 3.48988e+01 2.65873e-01
1.00000e-01 3.48961e+01 2.65870e-01
1.10000e-01 3.48934e+01 2.65868e-01
1.20000e-01 3.48908e+01 2.65866e-01
1.30000e-01 3.48881e+01 2.65864e-01
1.40000e-01 3.48855e+01 2.65861e-01
1.50000e-01 3.48828e+01 2.65859e-01
1.60000e-01 3.48802e+01 2.65856e-01
1.70000e-01 3.48775e+01 2.65854e-01
1.80000e-01 3.48748e+01 2.65851e-01
1.90000e-01 3.48722e+01 2.65849e-01
2.00000e-01 3.48695e+01 2.65846e-01
2.10000e-01 3.48669e+01 2.65844e-01
2.20000e-01 3.48642e+01 2.65841e-01
2.30000e-01 3.48615e+01 2.65838e-01
2.40000e-01 3.48589e+01 2.65835e-01
2.50000e-01 3.48562e+01 2.65833e-01
2.60000e-01 3.48536e+01 2.65830e-01
2.70000e-01 3.48509e+01 2.65827e-01
2.80000e-01 3.48483e+01 2.65824e-01
2.90000e-01 3.48456e+01 2.65821e-01
3.00000e-01 3.48429e+01 2.65818e-01
3.10000e-01 3.48403e+01 2.65815e-01
3.20000e-01 3.48376e+01 2.65812e-01
3.30000e-01 3.48350e+01 2.65809e-01
3.40000e-01 3.48323e+01 2.65806e-01
3.50000e-01 3.48296e+01 2.65803e-01
3.60000e-01 3.48270e+01 2.65800e-01
3.70000e-01 3.48243e+01 2.65796e-01
3.80000e-01 3.48217e+01 2.65793e-01
3.90000e-01 3.48190e+01 2.65790e-01
4.00000e-01 3.48164e+01 2.65787e-01
4.10000e-01 3.48137e+01 2.65783e-01
4.20000e-01 3.48110e+01 2.65780e-01
4.30000e-01 3.48084e+01 2.65776e-01
4.40000e-01 3.48057e+01 2.65773e-01
4.50000e-01 3.48031e+01 2.65769e-01
4.60000e-01 3.48004e+01 2.65766e-01
4.70000e-01 3.47978e+01 2.65762e-01
4.80000e-01 3.47951e+01 2.65759e-01
4.90000e-01 3.47924e+01 2.65755e-01
5.00000e-01 3.47898e+01 2.65751e-01
5.10000e-01 3.47871e+01 2.65747e-01
5.20000e-01 3.47845e+01 2.65744e-01
5.30000e-01 3.47818e+01 2.65741e-01
5.40000e-01 3.47792e+01 2.65738e-01
5.50000e-01 3.47765e+01 2.65735e-01
5.60000e-01 3.47738e+01 2.65732e-01
5.70000e-01 3.47712e+01 2.65730e-01
5.80000e-01 3.47685e+01 2.65727e-01
5.90000e-01 3.47659e+01 2.65725e-01
6.00000e-01 3.47632e+01 2.65723e-01
6.10000e-01 3.47605e+01 2.65721e-01
6.20000e-01 3.47579e+01 2.65720e-01
6.30000e-01 3.47552e+01 2.65718e-01
6.40000e-01 3.47526e+01 2.65717e-01
6.50000e-01 3.47499e+01 2.65716e-01
6.60000e-01 3.47473e+01 2.65715e-01
6.70000e-01 3.47446e+01 2.65715e-01
6.80000e-01 3.47419e+01 2.65714e-01
6.90000e-01 3.47393e+01 2.65714e-01
7.00000e-01 3.47366e+01 2.65714e-01
7.10000e-01 3.47340e+01 2.65714e-01
7.20000e-01 3.47313e+01 2.65714e-01
7.30000e-01 3.47287e+01 2.65715e-01
7.40000e-01 3.47260e+01 2.65715e-01
7.50000e-01 3.47233e+01 2.65716e-01
7.60000e-01 3.47207e+01 2.65717e-01
7.70000e-01 3.47180e+01 2.65718e-01
7.80000e-01 3.47154e+01 2.65720e-01
7.90000e-01 3.47127e+01 2.65721e-01
8.00000e-01 3.47101e+01 2.65723e-01
8.10000e-01 3.47074e+01 2.65725e-01
8.20000e-01 3.47047e+01 2.65727e-01
8.30000e-01 3.47021e+01 2.65730e-01
8.40000e-01 3.46994e+01 2.65732e-01
8.50000e-01 3.46968e+01 2.65735e-01
8.60000e-01 3.46941e+01 2.65738e-01
8.70000e-01 3.46915e+01 2.65741e-01
8.80000e-01 3.46888e+01 2.65744e-01
8.90000e-01 3.46861e+01 2.65747e-01
9.00000e-01 3.46835e+01 2.65751e-01
9.10000e-01 3.46808e+01 2.65755e-01
9.20000e-01 3.46782e+01 2.65759e-01
9.30000e-01 3.46755e+01 2.65763e-01
9.40000e-01 3.46729e+01 2.65768e-01
9.50000e-01 3.46702e+01 2.65772e-01
9.60000e-01 3.46675e+01 2.65777e-01
9.70000e-01 3.46649e+01 2.65782e-01
9.80000e-01 3.46622e+01 2.65787e-01
9.90000e-01 3.46596e+01 2.65792e-01
1.00000e+00 3.46569e+01 2.65798e-01
1.01000e+00 3.46543e+01 2.65803e-01
1.02000e+00 3.46516e+01 2.65809e-01
1.03000e+00 3.46489e+01 2.65815e-01
1.04000e+00 3.46463e+01 2.65822e-01
1.05000e+00 3.46436e+01 2.65828e-01
1.06000e+00 3.46410e+01 2.65835e-01
1.07000e+00 3.46383e+01 2.65841e-01
1.08000e+00 3.46356e+01 2.65848e-01
1.09000e+00 3.46330e+01 2.65856e-01
1.10000e+00 3.46303e+01 2.65863e-01
1.11000e+00 3.46277e+01 2.65870e-01
1.12000e+00 3.46250e+01 2.65878e-01
1.13000e+00 3.46224e+01 2.65886e-01
1.14000e+00 3.46197e+01 2.65894e-01
1.15000e+00 3.46170e+01 2.65903e-01
1.16000e+00 3.46144e+01 2.65911e-01
1.17000e+00 3.46117e+01 2.65920e-01
1.18000e+00 3.46091e+01 2.65929e-01
1.19000e+00 3.46064e+01 2.65938e-01
1.20000e+00 3.46037e+01 2.65947e-01
1.21000e+00 3.46011e+01 2.65956e-01
1.22000e+00 3.45984e+01 2.65966e-01
1.23000e+00 3.45958e+01 2.65976e-01
1.24000e+00 3.45931e+01 2.65986e-01
1.25000e+00 3.45904e+01 2.65996e-01
1.26000e+00 3.45878e+01 2.66006e-01
1.27000e+00 3.45851e+01 2.66017e-01
1.28000e+00 3.45825e+01 2.66027e-01
1.29000e+00 3.45798e+01 2.66038e-01
1.30000e+00 3.45771e+01 2.66049e-01
1.31000e+00 3.45745e+01 2.66061e-01
1.32000e+00 3.45718e+01 2.66072e-01
1.33000e+00 3.45692e+01 2.66084e-01
1.34000e+00 3.45665e+01 2.66096e-01
1.35000e+00 3.45638e+01 2.66108e-01
1.36000e+00 3.45612e+01 2.66120e-01
1.37000e+00 3.45585e+01 2.66132e-01
1.38000e+00 3.45559e+01 2.66145e-01
1.39000e+00 3.45532e+01 2.66157e-01
1.40000e+00 3.45505e+01 2.66170e-01
1.41000e+00 3.45479e+01 2.66184e-01
1.42000e+00 3.45452e+01 2.66197e-01
1.43000e+00 3.45425e+01 2.66210e-01
1.44000e+00 3.45399e+01 2.66224e-01
1.45000e+00 3.45372e+01 2.66238e-01
1.46000e+00 3.45346e+01 2.66252e-01
1.47000e+00 3.45319e+01 2.66266e-01
1.48000e+00 3.45292e+01 2.66281e-01
1.49000e+00 3.45266e+01 2.66295e-01
1.50000e+00 3.45239e+01 2.66310e-01
1.51000e+00 3.45212e+01 2.66325e-01
1.52000e+00 3.45186e+01 2.66339e-01
1.53000e+00 3.45159e+01 2.66354e-01
1.54000e+00 3.45133e+01 2.66368e-01
1.55000e+00 3.45106e+01 2.66381e-01
1.56000e+00 3.45079e+01 2.66394e-01
1.57000e+00 3.45053e+01 2.66408e-01
1.58000e+00 3.45026e+01 2.66420e-01
1.59000e+00 3.44999e+01 2.66433e-01
1.60000e+00 3.44973e+01 2.66445e-01
1.61000e+00 3.44946e+01 2.66457e-01
1.62000e+00 3.44919e+01 2.66468e-01
1.63000e+00 3.44893e+01 2.66480e-01
1.64000e+00 3.44866e+01 2.66491e-01
1.65000e+00 3.44839e+01 2.66501e-01
1.66000e+00 3.44813e+01 2.66512e-01
1.67000e+00 3.44786e+01 2.66522e-01
1.68000e+00 3.44759e+01 2.66532e-01
1.69000e+00 3.44733e+01 2.66541e-01
1.70000e+00 3.44706e+01 2.66551e-01
1.71000e+00 3.44680e+01 2.66560e-01
1.72000e+00 3.44653e+01 2.66568e-01
1.73000e+00 3.44626e+01 2.66577e-01
1.74000e+00 3.44600e+01 2.66585e-01
1.75000e+00 3.44573e+01 2.66593e-01
1.76000e+00 3.44546e+01 2.66600e-01
1.77000e+00 3.44520e+01 2.66608e-01
1.78000e+00 3.44493e+01 2.66615e-01
1.79000e+00 3.44466e+01 2.66621e-01
1.80000e+00 3.44440e+01 2.66628e-01
1.81000e+00 3.44413e+01 2.66634e-01
1.82000e+00 3.44386e+01 2.66640e-01
1.83000e+00 3.44360e+01 2.66645e-01
1.84000e+00 3.44333e+01 2.66651e-01
1.85000e+00 3.44306e+01 2.66656e-01
1.86000e+00 3.44280e+01 2.66660e-01
1.87000e+00 3.44253e+01 2.66665e-01
1.88000e+00 3.44226e+01 2.66669e-01
1.89000e+00 3.44200e+01 2.66672e-01
1.90000e+00 3.44173e+01 2.66676e-01
1.91000e+00 3.44146e+01 2.66679e-01
1.92000e+00 3.44120e+01 2.66682e-01
1.93000e+00 3.44093e+01 2.66685e-01
1.94000e+00 3.44066e+01 2.66687e-01
1.95000e+00 3.44040e+01 2.66689e-01
1.96000e+00 3.44013e+01 2.66691e-01
1.97000e+00 3.43986e+01 2.66693e-01
1.98000e+00 3.43960e+01 2.66694e-01
1.99000e+00 3.43933e+01 2.66695e-01
2.00000e+00 3.43906e+01 2.66695e-01
2.01000e+00 3.43880e+01 2.66696e-01
2.02000e+00 3.43853e+01 2.66696e-01
2.03000e+00 3.43826e+01 2.66696e-01
2.04000e+00 3.43800e+01 2.66695e-01
2.05000e+00 3.43773e+01 2.66694e-01
2.06000e+00 3.43746e+01 2.66693e-01
2.07000e+00 3.43720e+01 2.66692e-01
2.08000e+00 3.43693e+01 2.66690e-01
2.09000e+00 3.43666e+01 2.66688e-01
2.10000e+00 3.43640e+01 2.66686e-01
2.11000e+00 3.43613e+01 2.66684e-01
2.12000e+00 3.43586e+01 2.66681e-01
2.13000e+00 3.43560e+01 2.66678e-01
2.14000e+00 3.43533e+01 2.66674e-01
2.15000e+00 3.43506e+01 2.66671e-01
2.16000e+00 3.43480e+01 2.66667e-01
2.17000e+00 3.43453e+01 2.66662e-01
2.18000e+00 3.43426e+01 2.66658e-01
2.19000e+00 3.43400e+01 2.66653e-01
2.20000e+00 3.43373e+01 2.66648e-01
2.21000e+00 3.43346e+01 2.66642e-01
2.22000e+00 3.43320e+01 2.66637e-01
2.23000e+00 3.43293e+01 2.66631e-01
2.24000e+00 3.43266e+01 2.66624e-01
2.25000e+00 3.43240e+01 2.66618e-01
2.26000e+00 3.43213e+01 2.66611e-01
2.27000e+00 3.43186e+01 2.66604e-01
2.28000e+00 3.43160e+01 2.66596e-01
2.29000e+00 3.43133e+01 2.66589e-01
2.30000e+00 3.43106e+01 2.66581e-01
2.31000e+00 3.43080e+01 2.66572e-01
2.32000e+00 3.43053e+01 2.66564e-01
2.33000e+00 3.43026e+01 2.66555e-01
2.34000e+00 3.43000e+01 2.66546e-01
2.35000e+00 3.42973e+01 2.66536e-01
2.36000e+00 3.42946e+01 2.66527e-01
2.37000e+00 3.42920e+01 2.66517e-01
2.38000e+00 3.42893e+01 2.66506e-01
2.39000e+00 3.42866e+01 2.66496e-01
2.40000e+00 3.42840e+01 2.66485e-01
2.41000e+00 3.42813e+01 2.66474e-01
2.42000e+00 3.42786e+01 2.66462e-01
2.43000e+00 3.42760e+01 2.66451e-01
2.44000e+00 3.42733e+01 2.66439e-01
2.45000e+00 3.42706e+01 2.66426e-01
2.46000e+00 3.42680e+01 2.66414e-01
2.47000e+00 3.42653e+01 2.66401e-01
2.48000e+00 3.42627e+01 2.66387e-01
2.49000e+00 3.42600e+01 2.66374e-01
2.50000e+00 3.42573e+01 2.66360e-01
2.51000e+00 3.42547e+01 2.66346e-01
2.52000e+00 3.42520e+01 2.66333e-01
2.53000e+00 3.42493e+01 2.66320e-01
2.54000e+00 3.42467e+01 2.66307e-01
2.55000e+00 3.42440e+01 2.66294e-01
2.56000e+00 3.42414e+01 2.66281e-01
2.57000e+00 3.42387e+01 2.66269e-01
2.58000e+00 3.42360e+01 2.66257e-01
2.59000e+00 3.42334e+01 2.66245e-01
2.60000e+00 3.42307e+01 2.66233e-01
2.61000e+00 3.42280e+01 2.66222e-01
2.62000e+00 3.42254e+01 2.66211e-01
2.63000e+00 3.42227e+01 2.66200e-01
2.64000e+00 3.42201e+01 2.66190e-01
2.65000e+00 3.42174e+01 2.66179e-01
2.66000e+00 3.42147e+01 2.66169e-01
2.67000e+00 3.42121e+01 2.66159e-01
2.68000e+00 3.42094e+01 2.66150e-01
2.69000e+00 3.42067e+01 2.66140e-01
2.70000e+00 3.42041e+01 2.66131e-01
2.71000e+00 3.42014e+01 2.66122e-01
2.72000e+00 3.41988e+01 2.66114e-01
2.73000e+00 3.41961e+01 2.66106e-01
2.74000e+00 3.41934e+01 2.66097e-01
2.75000e+00 3.41908e+01 2.66090e-01
2.76000e+00 3.41881e+01 2.66082e-01
2.77000e+00 3.41855e+01 2.66075e-01
2.78000e+00 3.41828e+01 2.66067e-01
2.79000e+00 3.41801e+01 2.66060e-01
2.80000e+00 3.41775e+01 2.66054e-01
2.81000e+00 3.41748e+01 2.66047e-01
2.82000e+00 3.41722e+01 2.66041e-01
2.83000e+00 3.41695e+01 2.66035e-01
2.84000e+00 3.41668e+01 2.66030e-01
2.85000e+00 3.41642e+01 2.66024e-01
2.86000e+00 3.41615e+01 2.66019e-01
2.87000e+00 3.41589e+01 2.66014e-01
2.88000e+00 3.41562e+01 2.66010e-01
2.89000e+00 3.41535e+01 2.66005e-01
2.90000e+00 3.41509e+01 2.66001e-01
2.91000e+00 3.41482e+01 2.65997e-01
2.92000e+00 3.41456e+01 2.65993e-01
2.93000e+00 3.41429e+01 2.65990e-01
2.94000e+00 3.41402e+01 2.65987e-01
2.95000e+00 3.41376e+01 2.65984e-01
2.96000e+00 3.41349e+01 2.65981e-01
2.97000e+00 3.41323e+01 2.65979e-01
2.98000e+00 3.41296e+01 2.65976e-01
2.99000e+00 3.41269e+01 2.65974e-01
3.00000e+00 3.41243e+01 2.65973e-01
3.01000e+00 3.41216e+01 2.65971e-01
3.02000e+00 3.41190e+01 2.65970e-01
3.03000e+00 3.41163e+01 2.65969e-01
3.04000e+00 3.41136e+01 2.65968e-01
3.05000e+00 3.41110e+01 2.65968e-01
3.06000e+00 3.41083e+01 2.65968e-01
3.07000e+00 3.41057e+01 2.65968e-01
3.08000e+00 3.41030e+01 2.65968e-01
3.09000e+00 3.41003e+01 2.65968e-01
3.10000e+00 3.40977e+01 2.65969e-01
3.11000e+00 3.40950e+01 2.65970e-01
3.12000e+00 3.40924e+01 2.65971e-01
3.13000e+00 3.40897e+01 2.65973e-01
3.14000e+00 3.40870e+01 2.65975e-01
3.15000e+00 3.40844e+01 2.65977e-01
3.16000e+00 3.40817e+01 2.65979e-01
3.17000e+00 3.40791e+01 2.65981e-01
3.18000e+00 3.40764e+01 2.65984e-01
3.19000e+00 3.40737e+01 2.65987e-01
3.20000e+00 3.40711e+01 2.65990e-01
3.21000e+00 3.40684e+01 2.65994e-01
3.22000e+00 3.40658e+01 2.65997e-01
3.23000e+00 3.40631e+01 2.66001e-01
3.24000e+00 3.40604e+01 2.66005e-01
3.25000e+00 3.40578e+01 2.66010e-01
3.26000e+00 3.40551e+01 2.66015e-01
3.27000e+00 3.40525e+01 2.66020e-01
3.28000e+00 3.40498e+01 2.66025e-01
3.29000e+00 3.40471e+01 2.66030e-01
3.30000e+00 3.40445e+01 2.66036e-01
3.31000e+00 3.40418e+01 2.66042e-01
3.32000e+00 3.40392e+01 2.66048e-01
3.33000e+00 3.40365e+01 2.66054e-01
3.34000e+00 3.40338e+01 2.66061e-01
3.35000e+00 3.40312e+01 2.66068e-01
3.36000e+00 3.40285e+01 2.66075e-01
3.37000e+00 3.40259e+01 2.66082e-01
3.38000e+00 3.40232e+01 2.66090e-01
3.39000e+00 3.40205e+01 2.66098e-01
3.40000e+00 3.40179e+01 2.66106e-01
3.41000e+00 3.40152e+01 2.66114e-01
3.42000e+00 3.40125e+01 2.66123e-01
3.43000e+00 3.40099e+01 2.66132e-01
3.44000e+00 3.40072e+01 2.66141e-01
3.45000e+00 3.40046e+01 2.66150e-01
3.46000e+00 3.40019e+01 2.66160e-01
3.47000e+00 3.39992e+01 2.66170e-01
3.48000e+00 3.39966e+01 2.66180e-01
3.49000e+00 3.39939e+01 2.66190e-01
3.50000e+00 3.39913e+01 2.66201e-01
3.51000e+00 3.39886e+01 2.66212e-01
3.52000e+00 3.39859e+01 2.66222e-01
3.53000e+00 3.39833e+01 2.66232e-01
3.54000e+00 3.39806e+01 2.66242e-01
3.55000e+00 3.39779e+01 2.66252e-01
3.56000e+00 3.39753e+01 2.66261e-01
3.57000e+00 3.39726e+01 2.66271e-01
3.58000e+00 3.39700e+01 2.66280e-01
3.59000e+00 3.39673e+01 2.66289e-01
3.60000e+00 3.39646e+01 2.66297e-01
3.61000e+00 3.39620e+01 2.66306e-01
3.62000e+00 3.39593e+01 2.66314e-01
3.63000e+00 3.39566e+01 2.66322e-01
3.64000e+00 3.39540e+01 2.66330e-01
3.65000e+00 3.39513e+01 2.66337e-01
3.66000e+00 3.39487e+01 2.66345e-01
3.67000e+00 3.39460e+01 2.66352e-01
3.68000e+00 3.39433e+01 2.66359e-01
3.69000e+00 3.39407e+01 2.66366e-01
3.70000e+00 3.39380e+01 2.66372e-01
3.71000e+00 3.39353e+01 2.66378e-01
3.72000e+00 3.39327e+01 2.66384e-01
3.73000e+00 3.39300e+01 2.66390e-01
3.74000e+00 3.39273e+01 2.66396e-01
3.75000e+00 3.39247e+01 2.66401e-01
3.76000e+00 3.39220e+01 2.66406e-01
3.77000e+00 3.39193e+01 2.66411e-01
3.78000e+00 3.39167e+01 2.66416e-01
3.79000e+00 3.39140e+01 2.66421e-01
3.80000e+00 3.39114e+01 2.66425e-01
3.81000e+00 3.39087e+01 2.66429e-01
3.82000e+00 3.39060e+01 2.66433e-01
3.83000e+00 3.39034e+01 2.66437e-01
3.84000e+00 3.39007e+01 2.66440e-01
3.85000e+00 3.38980e+01 2.66443e-01
3.86000e+00 3.38954e+01 2.66446e-01
3.87000e+00 3.38927e+01 2.66449e-01
3.88000e+00 3.38900e+01 2.66452e-01
3.89000e+00 3.38874e+01 2.66454e-01
3.90000e+00 3.38847e+01 2.66456e-01
3.91000e+00 3.38820e+01 2.66458e-01
3.92000e+00 3.38794e+01 2.66460e-01
3.93000e+00 3.38767e+01 2.66461e-01
3.94000e+00 3.38741e+01 2.66463e-01
3.95000e+00 3.38714e+01 2.66464e-01
3.96000e+00 3.38687e+01 2.66465e-01
3.97000e+00 3.38661e+01 2.66465e-01
3.98000e+00 3.38634e+01 2.66466e-01
3.99000e+00 3.38607e+01 2.66466e-01
4.00000e+00 3.38581e+01 2.66466e-01
4.01000e+00 3.38554e+01 2.66466e-01
4.02000e+00 3.38527e+01 2.66465e-01
4.03000e+00 3.38501e+01 2.66464e-01
4.04000e+00 3.38474e+01 2.66464e-01
4.05000e+00 3.38447e+01 2.66462e-01
4.06000e+00 3.38421e+01 2.66461e-01
4.07000e+00 3.38394e+01 2.66460e-01
4.08000e+00 3.38367e+01 2.66458e-01
4.09000e+00 3.38341e+01 2.66456e-01
4.10000e+00 3.38314e+01 2.66454e-01
4.11000e+00 3.38288e+01 2.66451e-01
4.12000e+00 3.38261e+01 2.66449e-01
4.13000e+00 3.38234e+01 2.66446e-01
4.14000e+00 3.38208e+01 2.66443e-01
4.15000e+00 3.38181e+01 2.66439e-01
4.16000e+00 3.38154e+01 2.66436e-01
4.17000e+00 3.38128e+01 2.66432e-01
4.18000e+00 3.38101e+01 2.66428e-01
4.19000e+00 3.38074e+01 2.66424e-01
4.20000e+00 3.38048e+01 2.66420e-01
4.21000e+00 3.38021e+01 2.66415e-01
4.22000e+00 3.37994e+01 2.66410e-01
4.23000e+00 3.37968e+01 2.66405e-01
4.24000e+00 3.37941e+01 2.66400e-01
4.25000e+00 3.37915e+01 2.66395e-01
4.26000e+00 3.37888e+01 2.66389e-01
4.27000e+00 3.37861e+01 2.66383e-01
4.28000e+00 3.37835e+01 2.66377e-01
4.29000e+00 3.37808e+01 2.66371e-01
4.30000e+00 3.37781e+01 2.66364e-01
4.31000e+00 3.37755e+01 2.66357e-01
4.32000e+00 3.37728e+01 2.66350e-01
4.33000e+00 3.37701e+01 2.66343e-01
4.34000e+00 3.37675e+01 2.66336e-01
4.35000e+00 3.37648e+01 2.66328e-01
4.36000e+00 3.37622e+01 2.66320e-01
4.37000e+00 3.37595e+01 2.66312e-01
4.38000e+00 3.37568e+01 2.66304e-01
4.39000e+00 3.37542e+01 2.66296e-01
4.40000e+00 3.37515e+01 2.66287e-01
4.41000e+00 3.37488e+01 2.66278e-01
4.42000e+00 3.37462e+01 2.66269e-01
4.43000e+00 3.37435e+01 2.66260e-01
4.44000e+00 3.37409e+01 2.66250e-01
4.45000e+00 3.37382e+01 2.66240e-01
4.46000e+00 3.37355e+01 2.66230e-01
4.47000e+00 3.37329e+01 2.66220e-01
4.48000e+00 3.37302e+01 2.66209e-01
4.49000e+00 3.37275e+01 2.66199e-01
4.50000e+00 3.37249e+01 2.66188e-01
4.51000e+00 3.37222e+01 2.66177e-01
4.52000e+00 3.37196e+01 2.66166e-01
4.53000e+00 3.37169e+01 2.66156e-01
4.54000e+00 3.37142e+01 2.66146e-01
4.55000e+00 3.37116e+01 2.66136e-01
4.56000e+00 3.37089e+01 2.66126e-01
4.57000e+00 3.37062e+01 2.66116e-01
4.58000e+00 3.37036e+01 2.66107e-01
4.59000e+00 3.37009e+01 2.66097e-01
4.60000e+00 3.36983e+01 2.66088e-01
4.61000e+00 3.36956e+01 2.66079e-01
4.62000e+00 3.36929e+01 2.66071e-01
4.63000e+00 3.36903e+01 2.66062e-01
4.64000e+00 3.36876e+01 2.66054e-01
4.65000e+00 3.36850e+01 2.66046e-01
4.66000e+00 3.36823e+01 2.66038e-01
4.67000e+00 3.36796e+01 2.66030e-01
4.68000e+00 3.36770e+01 2.66023e-01
4.69000e+00 3.36743e+01 2.66016e-01
4.70000e+00 3.36717e+01 2.66009e-01
4.71000e+00 3.36690e+01 2.66002e-01
4.72000e+00 3.36663e+01 2.65995e-01
4.73000e+00 3.36637e+01 2.65989e-01
4.74000e+00 3.36610e+01 2.65982e-01
4.75000e+00 3.36584e+01 2.65976e-01
4.76000e+00 3.36557e+01 2.65971e-01
4.77000e+00 3.36530e+01 2.65965e-01
4.78000e+00 3.36504e+01 2.65960e-01
4.79000e+00 3.36477e+01 2.65954e-01
4.80000e+00 3.36451e+01 2.65949e-01
4.81000e+00 3.36424e+01 2.65944e-01
4.82000e+00 3.36397e+01 2.65940e-01
4.83000e+00 3.36371e+01 2.65935e-01
4.84000e+00 3.36344e+01 2.65931e-01
4.85000e+00 3.36318e+01 2.65927e-01
4.86000e+00 3.36291e+01 2.65923e-01
4.87000e+00 3.36264e+01 2.65920e-01
4.88000e+00 3.36238e+01 2.65916e-01
4.89000e+00 3.36211e+01 2.65913e-01
4.90000e+00 3.36185e+01 2.65910e-01
4.91000e+00 3.36158e+01 2.65907e-01
4.92000e+00 3.36132e+01 2.65905e-01
4.93000e+00 3.36105e+01 2.65902e-01
4.94000e+00 3.36078e+01 2.65900e-01
4.95000e+00 3.36052e+01 2.65898e-01
4.96000e+00 3.36025e+01 2.65896e-01
4.97000e+00 3.35999e+01 2.65895e-01
4.98000e+00 3.35972e+01 2.65893e-01
4.99000e+00 3.35945e+01 2.65892e-01
5.00000e+00 3.35919e+01 2.65891e-01
5.01000e+00 3.35892e+01 2.65890e-01
5.02000e+00 3.35866e+01 2.65890e-01
5.03000e+00 3.35839e+01 2.65889e-01
5.04000e+00 3.35812e+01 2.65889e-01
5.05000e+00 3.35786e+01 2.65889e-01
5.06000e+00 3.35759e+01 2.65890e-01
5.07000e+00 3.35733e+01 2.65890e-01
5.08000e+00 3.35706e+01 2.65891e-01
5.09000e+00 3.35680e+01 2.65891e-01
5.10000e+00 3.35653e+01 2.65892e-01
5.11000e+00 3.35626e+01 2.65894e-01
5.12000e+00 3.35600e+01 2.65895e-01
5.13000e+00 3.35573e+01 2.65897e-01
5.14000e+00 3.35547e+01 2.65899e-01
5.15000e+00 3.35520e+01 2.65901e-01
5.16000e+00 3.35493e+01 2.65903e-01
5.17000e+00 3.35467e+01 2.65905e-01
5.18000e+00 3.35440e+01 2.65908e-01
5.19000e+00 3.35414e+01 2.65911e-01
5.20000e+00 3.35387e+01 2.65914e-01
5.21000e+00 3.35360e+01 2.65917e-01
5.22000e+00 3.35334e+01 2.65921e-01
5.23000e+00 3.35307e+01 2.65924e-01
5.24000e+00 3.35281e+01 2.65928e-01
5.25000e+00 3.35254e+01 2.65932e-01
5.26000e+00 3.35227e+01 2.65936e-01
5.27000e+00 3.35201e+01 2.65941e-01
5.28000e+00 3.35174e+01 2.65946e-01
5.29000e+00 3.35148e+01 2.65951e-01
5.30000e+00 3.35121e+01 2.65956e-01
5.31000e+00 3.35094e+01 2.65961e-01
5.32000e+00 3.35068e+01 2.65966e-01
5.33000e+00 3.35041e+01 2.65972e-01
5.34000e+00 3.35015e+01 2.65978e-01
5.35000e+00 3.34988e+01 2.65984e-01
5.36000e+00 3.34961e+01 2.65990e-01
5.37000e+00 3.34935e+01 2.65997e-01
5.38000e+00 3.34908e+01 2.66003e-01
5.39000e+00 3.34882e+01 2.66010e-01
5.40000e+00 3.34855e+01 2.66017e-01
5.41000e+00 3.34828e+01 2.66025e-01
5.42000e+00 3.34802e+01 2.66032e-01
5.43000e+00 3.34775e+01 2.66040e-01
5.44000e+00 3.34749e+01 2.66048e-01
5.45000e+00 3.34722e+01 2.66056e-01
5.46000e+00 3.34695e+01 2.66064e-01
5.47000e+00 3.34669e+01 2.66073e-01
5.48000e+00 3.34642e+01 2.66081e-01
5.49000e+00 3.34616e+01 2.66090e-01
5.50000e+00 3.34589e+01 2.66100e-01
5.51000e+00 3.34562e+01 2.66109e-01
5.52000e+00 3.34536e+01 2.66118e-01
5.53000e+00 3.34509e+01 2.66127e-01
5.54000e+00 3.34483e+01 2.66135e-01
5.55000e+00 3.34456e+01 2.66144e-01
5.56000e+00 3.34429e+01 2.66153e-01
5.57000e+00 3.34403e+01 2.66161e-01
5.58000e+00 3.34376e+01 2.66170e-01
5.59000e+00 3.34350e+01 2.66178e-01
5.60000e+00 3.34323e+01 2.66186e-01
5.61000e+00 3.34296e+01 2.66194e-01
5.62000e+00 3.34270e+01 2.66202e-01
5.63000e+00 3.34243e+01 2.66210e-01
5.64000e+00 3.34216e+01 2.66218e-01
5.65000e+00 3.34190e+01 2.66225e-01
5.66000e+00 3.34163e+01 2.66233e-01
5.67000e+00 3.34137e+01 2.66240e-01
5.68000e+00 3.34110e+01 2.66247e-01
5.69000e+00 3.34083e+01 2.66255e-01
5.70000e+00 3.34057e+01 2.66262e-01
5.71000e+00 3.34030e+01 2.66269e-01
5.72000e+00 3.34003e+01 2.66275e-01
5.73000e+00 3.33977e+01 2.66282e-01
5.74000e+00 3.33950e+01 2.66289e-01
5.75000e+00 3.33924e+01 2.66295e-01
5.76000e+00 3.33897e+01 2.66302e-01
5.77000e+00 3.33870e+01 2.66308e-01
5.78000e+00 3.33844e+01 2.66314e-01
5.79000e+00 3.33817e+01 2.66320e-01
5.80000e+00 3.33790e+01 2.66326e-01
5.81000e+00 3.33764e+01 2.66332e-01
5.82000e+00 3.33737e+01 2.66338e-01
5.83000e+00 3.33710e+01 2.66343e-01
5.84000e+00 3.33684e+01 2.66349e-01
5.85000e+00 3.33657e+01 2.66354e-01
5.86000e+00 3.33631e+01 2.66359e-01
5.87000e+00 3.33604e+01 2.66365e-01
5.88000e+00 3.33577e+01 2.66370e-01
5.89000e+00 3.33551e+01 2.66375e-01
5.90000e+00 3.33524e+01 2.66379e-01
5.91000e+00 3.33497e+01 2.66384e-01
5.92000e+00 3.33471e+01 2.66389e-01
5.93000e+00 3.33444e+01 2.66393e-01
5.94000e+00 3.33417e+01 2.66398e-01
5.95000e+00 3.33391e+01 2.66402e-01
5.96000e+00 3.33364e+01 2.66406e-01
5.97000e+00 3.33338e+01 2.66410e-01
5.98000e+00 3.33311e+01 2.66414e-01
5.99000e+00 3.33284e+01 2.66418e-01
6.00000e+00 3.33258e+01 2.66422e-01
6.01000e+00 3.33231e+01 2.66425e-01
6.02000e+00 3.33204e+01 2.66429e-01
6.03000e+00 3.33178e+01 2.66432e-01
6.04000e+00 3.33151e+01 2.66435e-01
6.05000e+00 3.33124e+01 2.66439e-01
6.06000e+00 3.33098e+01 2.66442e-01
6.07000e+00 3.33071e+01 2.66445e-01
6.08000e+00 3.33044e+01 2.66447e-01
6.09000e+00 3.33018e+01 2.66450e-01
6.10000e+00 3.32991e+01 2.66453e-01
6.11000e+00 3.32965e+01 2.66455e-01
6.12000e+00 3.32938e+01 2.66458e-01
6.13000e+00 3.32911e+01 2.66460e-01
6.14000e+00 3.32885e+01 2.66462e-01
6.15000e+00 3.32858e+01 2.66464e-01
6.16000e+00 3.32831e+01 2.66466e-01
6.17000e+00 3.32805e+01 2.66468e-01
6.18000e+00 3.32778e+01 2.66470e-01
6.19000e+00 3.32751e+01 2.66471e-01
6.20000e+00 3.32725e+01 2.66473e-01
6.21000e+00 3.32698e+01 2.66474e-01
6.22000e+00 3.32671e+01 2.66475e-01
6.23000e+00 3.32645e+01 2.66477e-01
6.24000e+00 3.32618e+01 2.66478e-01
6.25000e+00 3.32591e+01 2.66479e-01
6.26000e+00 3.32565e+01 2.66479e-01
6.27000e+00 3.32538e+01 2.66480e-01
6.28000e+00 3.32512e+01 2.66481e-01
6.29000e+00 3.32485e+01 2.66481e-01
6.30000e+00 3.32458e+01 2.66482e-01
6.31000e+00 3.32432e+01 2.66482e-01
6.32000e+00 3.32405e+01 2.66482e-01
6.33000e+00 3.32378e+01 2.66482e-01
6.34000e+00 3.32352e+01 2.66482e-01
6.35000e+00 3.32325e+01 2.66482e-01
6.36000e+00 3.32298e+01 2.66482e-01
6.37000e+00 3.32272e+01 2.66481e-01
6.38000e+00 3.32245e+01 2.66481e-01
6.39000e+00 3.32218e+01 2.66480e-01
6.40000e+00 3.32192e+01 2.66480e-01
6.41000e+00 3.32165e+01 2.66479e-01
6.42000e+00 3.32138e+01 2.66478e-01
6.43000e+00 3.32112e+01 2.66477e-01
6.44000e+00 3.32085e+01 2.66476e-01
6.45000e+00 3.32059e+01 2.66474e-01
6.46000e+00 3.32032e+01 2.66473e-01
6.47000e+00 3.32005e+01 2.66471e-01
6.48000e+00 3.31979e+01 2.66470e-01
6.49000e+00 3.31952e+01 2.66468e-01
6.50000e+00 3.31925e+01 2.66466e-01
6.51000e+00 3.31899e+01 2.66464e-01
6.52000e+00 3.31872e+01 2.66463e-01
6.53000e+00 3.31845e+01 2.66461e-01
6.54000e+00 3.31819e+01 2.66459e-01
6.55000e+00 3.31792e+01 2.66457e-01
6.56000e+00 3.31765e+01 2.66455e-01
6.57000e+00 3.31739e+01 2.66453e-01
6.58000e+00 3.31712e+01 2.66451e-01
6.59000e+00 3.31685e+01 2.66449e-01
6.60000e+00 3.31659e+01 2.66448e-01
6.61000e+00 3.31632e+01 2.66446e-01
6.62000e+00 3.31606e+01 2.66444e-01
6.63000e+00 3.31579e+01 2.66442e-01
6.64000e+00 3.31552e+01 2.66440e-01
6.65000e+00 3.31526e+01 2.66438e-01
6.66000e+00 3.31499e+01 2.66436e-01
6.67000e+00 3.31472e+01 2.66435e-01
6.68000e+00 3.31446e+01 2.66433e-01
6.69000e+00 3.31419e+01 2.66431e-01
6.70000e+00 3.31392e+01 2.66429e-01
6.71000e+00 3.31366e+01 2.66427e-01
6.72000e+00 3.31339e+01 2.66425e-01
6.73000e+00 3.31312e+01 2.66424e-01
6.74000e+00 3.31286e+01 2.66422e-01
6.75000e+00 3.31259e+01 2.66420e-01
6.76000e+00 3.31233e+01 2.66418e-01
6.77000e+00 3.31206e+01 2.66416e-01
6.78000e+00 3.31179e+01 2.66414e-01
6.79000e+00 3.31153e+01 2.66413e-01
6.80000e+00 3.31126e+01 2.66411e-01
6.81000e+00 3.31099e+01 2.66409e-01
6.82000e+00 3.31073e+01 2.66407e-01
6.83000e+00 3.31046e+01 2.66405e-01
6.84000e+00 3.31019e+01 2.66403e-01
6.85000e+00 3.30993e+01 2.66402e-01
6.86000e+00 3.30966e+01 2.66400e-01
6.87000e+00 3.30939e+01 2.66398e-01
6.88000e+00 3.30913e+01 2.66396e-01
6.89000e+00 3.30886e+01 2.66394e-01
6.90000e+00 3.30860e+01 2.66393e-01
6.91000e+00 3.30833e+01 2.66391e-01
6.92000e+00 3.30806e+01 2.66389e-01
6.93000e+00 3.30780e+01 2.66387e-01
6.94000e+00 3.30753e+01 2.66385e-01
6.95000e+00 3.30726e+01 2.66384e-01
6.96000e+00 3.30700e+01 2.66382e-01
6.97000e+00 3.30673e+01 2.66380e-01
6.98000e+00 3.30646e+01 2.66378e-01
6.99000e+00 3.30620e+01 2.66376e-01
7.00000e+00 3.30593e+01 2.66375e-01
7.01000e+00 3.30567e+01 2.66373e-01
7.02000e+00 3.30540e+01 2.66371e-01
7.03000e+00 3.30513e+01 2.66369e-01
7.04000e+00 3.30487e+01 2.66367e-01
7.05000e+00 3.30460e+01 2.66366e-01
7.06000e+00 3.30433e+01 2.66364e-01
7.07000e+00 3.30407e+01 2.66362e-01
7.08000e+00 3.30380e+01 2.66360e-01
7.09000e+00 3.30353e+01 2.66359e-01
7.10000e+00 3.30327e+01 2.66357e-01
7.11000e+00 3.30300e+01 2.66355e-01
7.12000e+00 3.30274e+01 2.66353e-01
7.13000e+00 3.30247e+01 2.66352e-01
7.14000e+00 3.30220e+01 2.66350e-01
7.15000e+00 3.30194e+01 2.66348e-01
7.16000e+00 3.30167e+01 2.66346e-01
7.17000e+00 3.30140e+01 2.66344e-01
7.18000e+00 3.30114e+01 2.66343e-01
7.19000e+00 3.30087e+01 2.66341e-01
7.20000e+00 3.30060e+01 2.66339e-01
7.21000e+00 3.30034e+01 2.66337e-01
7.22000e+00 3.30007e+01 2.66336e-01
7.23000e+00 3.29981e+01 2.66334e-01
7.24000e+00 3.29954e+01 2.66332e-01
7.25000e+00 3.29927e+01 2.66331e-01
7.26000e+00 3.29901e+01 2.66329e-01
7.27000e+00 3.29874e+01 2.66327e-01
7.28000e+00 3.29847e+01 2.66325e-01
7.29000e+00 3.29821e+01 2.66324e-01
7.30000e+00 3.29794e+01 2.66322e-01
7.31000e+00 3.29768e+01 2.66320e-01
7.32000e+00 3.29741e+01 2.66318e-01
7.33000e+00 3.29714e+01 2.66317e-01
7.34000e+00 3.29688e+01 2.66315e-01
7.35000e+00 3.29661e+01 2.66313e-01
7.36000e+00 3.29634e+01 2.66311e-01
7.37000e+00 3.29608e+01 2.66310e-01
7.38000e+00 3.29581e+01 2.66308e-01
7.39000e+00 3.29554e+01 2.66306e-01
7.40000e+00 3.29528e+01 2.66305e-01
7.41000e+00 3.29501e+01 2.66303e-01
7.42000e+00 3.29475e+01 2.66301e-01
7.43000e+00 3.29448e+01 2.66300e-01
7.44000e+00 3.29421e+01 2.66298e-01
7.45000e+00 3.29395e+01 2.66296e-01
7.46000e+00 3.29368e+01 2.66294e-01
7.47000e+00 3.29341e+01 2.66293e-01
7.48000e+00 3.29315e+01 2.66291e-01
7.49000e+00 3.29288e+01 2.66289e-01
7.50000e+00 3.29262e+01 2.66288e-01
7.51000e+00 3.29235e+01 2.66286e-01
7.52000e+00 3.29208e+01 2.66284e-01
7.53000e+00 3.29182e+01 2.66282e-01
7.54000e+00 3.29155e+01 2.66281e-01
7.55000e+00 3.29128e+01 2.66279e-01
7.56000e+00 3.29102e+01 2.66277e-01
7.57000e+00 3.29075e+01 2.66275e-01
7.58000e+00 3.29049e+01 2.66274e-01
7.59000e+00 3.29022e+01 2.66272e-01
7.60000e+00 3.28995e+01 2.66270e-01
7.61000e+00 3.28969e+01 2.66268e-01
7.62000e+00 3.28942e+01 2.66266e-01
7.63000e+00 3.28915e+01 2.66264e-01
7.64000e+00 3.28889e+01 2.66262e-01
7.65000e+00 3.28862e+01 2.66260e-01
7.66000e+00 3.28835e+01 2.66258e-01
7.67000e+00 3.28809e+01 2.66256e-01
7.68000e+00 3.28782e+01 2.66254e-01
7.69000e+00 3.28756e+01 2.66252e-01
7.70000e+00 3.28729e+01 2.66250e-01
7.71000e+00 3.28702e+01 2.66248e-01
7.72000e+00 3.28676e+01 2.66246e-01
7.73000e+00 3.28649e+01 2.66244e-01
7.74000e+00 3.28622e+01 2.66242e-01
7.75000e+00 3.28596e+01 2.66240e-01
7.76000e+00 3.28569e+01 2.66238e-01
7.77000e+00 3.28543e+01 2.66236e-01
7.78000e+00 3.28516e+01 2.66234e-01
7.79000e+00 3.28489e+01 2.66232e-01
7.80000e+00 3.28463e+01 2.66229e-01
7.81000e+00 3.28436e+01 2.66227e-01
7.82000e+00 3.28410e+01 2.66225e-01
7.83000e+00 3.28383e+01 2.66223e-01
7.84000e+00 3.28356e+01 2.66221e-01
7.85000e+00 3.28330e+01 2.66218e-01
7.86000e+00 3.28303e+01 2.66216e-01
7.87000e+00 3.28276e+01 2.66214e-01
7.88000e+00 3.28250e+01 2.66211e-01
7.89000e+00 3.28223e+01 2.66209e-01
7.90000e+00 3.28197e+01 2.66207e-01
7.91000e+00 3.28170e+01 2.66204e-01
7.92000e+00 3.28143e+01 2.66202e-01
7.93000e+00 3.28117e+01 2.66200e-01
7.94000e+00 3.28090e+01 2.66197e-01
7.95000e+00 3.28063e+01 2.66195e-01
7.96000e+00 3.28037e+01 2.66192e-01
7.97000e+00 3.28010e+01 2.66190e-01
7.98000e+00 3.27984e+01 2.66187e-01
7.99000e+00 3.27957e+01 2.66185e-01
8.00000e+00 3.27930e+01 2.66182e-01
8.01000e+00 3.27904e+01 2.66180e-01
8.02000e+00 3.27877e+01 2.66177e-01
8.03000e+00 3.27850e+01 2.66175e-01
8.04000e+00 3.27824e+01 2.66172e-01
8.05000e+00 3.27797e+01 2.66169e-01
8.06000e+00 3.27771e+01 2.66167e-01
8.07000e+00 3.27744e+01 2.66164e-01
8.08000e+00 3.27717e+01 2.66162e-01
8.09000e+00 3.27691e+01 2.66159e-01
8.10000e+00 3.27664e+01 2.66156e-01
8.11000e+00 3.27638e+01 2.66154e-01
8.12000e+00 3.27611e+01 2.66151e-01
8.13000e+00 3.27584e+01 2.66148e-01
8.14000e+00 3.27558e+01 2.66145e-01
8.15000e+00 3.27531e+01 2.66143e-01
8.16000e+00 3.27504e+01 2.66140e-01
8.17000e+00 3.27478e+01 2.66137e-01
8.18000e+00 3.27451e+01 2.66134e-01
8.19000e+00 3.27425e+01 2.66131e-01
8.20000e+00 3.27398e+01 2.66129e-01
8.21000e+00 3.27371e+01 2.66126e-01
8.22000e+00 3.27345e+01 2.66123e-01
8.23000e+00 3.27318e+01 2.66120e-01
8.24000e+00 3.27292e+01 2.66117e-01
8.25000e+00 3.27265e+01 2.66114e-01
8.26000e+00 3.27238e+01 2.66111e-01
8.27000e+00 3.27212e+01 2.66108e-01
8.28000e+00 3.27185e+01 2.66105e-01
8.29000e+00 3.27159e+01 2.66102e-01
8.30000e+00 3.27132e+01 2.66099e-01
8.31000e+00 3.27105e+01 2.66096e-01
8.32000e+00 3.27079e+01 2.66093e-01
8.33000e+00 3.27052e+01 2.66090e-01
8.34000e+00 3.27025e+01 2.66087e-01
8.35000e+00 3.26999e+01 2.66084e-01
8.36000e+00 3.26972e+01 2.66081e-01
8.37000e+00 3.26946e+01 2.66078e-01
8.38000e+00 3.26919e+01 2.66075e-01
8.39000e+00 3.26892e+01 2.66071e-01
8.40000e+00 3.26866e+01 2.66068e-01
8.41000e+00 3.26839e+01 2.66065e-01
8.42000e+00 3.26813e+01 2.66062e-01
8.43000e+00 3.26786e+01 2.66059e-01
8.44000e+00 3.26759e+01 2.66055e-01
8.45000e+00 3.26733e+01 2.66052e-01
8.46000e+00 3.26706e+01 2.66049e-01
8.47000e+00 3.26680e+01 2.66045e-01
8.48000e+00 3.26653e+01 2.66042e-01
8.49000e+00 3.26626e+01 2.66039e-01
8.50000e+00 3.26600e+01 2.66035e-01
8.51000e+00 3.26573e+01 2.66032e-01
8.52000e+00 3.26547e+01 2.66029e-01
8.53000e+00 3.26520e+01 2.66026e-01
8.54000e+00 3.26493e+01 2.66023e-01
8.55000e+00 3.26467e+01 2.66020e-01
8.56000e+00 3.26440e+01 2.66018e-01
8.57000e+00 3.26414e+01 2.66015e-01
8.58000e+00 3.26387e+01 2.66013e-01
8.59000e+00 3.26360e+01 2.66010e-01
8.60000e+00 3.26334e+01 2.66008e-01
8.61000e+00 3.26307e+01 2.66006e-01
8.62000e+00 3.26281e+01 2.66004e-01
8.63000e+00 3.26254e+01 2.66002e-01
8.64000e+00 3.26227e+01 2.66001e-01
8.65000e+00 3.26201e+01 2.65999e-01
8.66000e+00 3.26174e+01 2.65998e-01
8.67000e+00 3.26148e+01 2.65997e-01
8.68000e+00 3.26121e+01 2.65995e-01
8.69000e+00 3.26094e+01 2.65994e-01
8.70000e+00 3.26068e+01 2.65993e-01
8.71000e+00 3.26041e+01 2.65993e-01
8.72000e+00 3.26015e+01 2.65992e-01
8.73000e+00 3.25988e+01 2.65991e-01
8.74000e+00 3.25961e+01 2.65991e-01
8.75000e+00 3.25935e+01 2.65991e-01
8.76000e+00 3.25908e+01 2.65990e-01
8.77000e+00 3.25882e+01 2.65990e-01
8.78000e+00 3.25855e+01 2.65990e-01
8.79000e+00 3.25828e+01 2.65991e-01
8.80000e+00 3.25802e+01 2.65991e-01
8.81000e+00 3.25775e+01 2.65991e-01
8.82000e+00 3.25749e+01 2.65992e-01
8.83000e+00 3.25722e+01 2.65993e-01
8.84000e+00 3.25695e+01 2.65994e-01
8.85000e+00 3.25669e+01 2.65994e-01
8.86000e+00 3.25642e+01 2.65996e-01
8.87000e+00 3.25616e+01 2.65997e-01
8.88000e+00 3.25589e+01 2.65998e-01
8.89000e+00 3.25562e+01 2.65999e-01
8.90000e+00 3.25536e+01 2.66001e-01
8.91000e+00 3.25509e+01 2.66003e-01
8.92000e+00 3.25483e+01 2.66005e-01
8.93000e+00 3.25456e+01 2.66006e-01
8.94000e+00 3.25429e+01 2.66009e-01
8.95000e+00 3.25403e+01 2.66011e-01
8.96000e+00 3.25376e+01 2.66013e-01
8.97000e+00 3.25350e+01 2.66015e-01
8.98000e+00 3.25323e+01 2.66018e-01
8.99000e+00 3.25296e+01 2.66021e-01
9.00000e+00 3.25270e+01 2.66024e-01
9.01000e+00 3.25243e+01 2.66026e-01
9.02000e+00 3.25217e+01 2.66030e-01
9.03000e+00 3.25190e+01 2.66033e-01
9.04000e+00 3.25163e+01 2.66036e-01
9.05000e+00 3.25137e+01 2.66039e-01
9.06000e+00 3.25110e+01 2.66043e-01
9.07000e+00 3.25084e+01 2.66047e-01
9.08000e+00 3.25057e+01 2.66050e-01
9.09000e+00 3.25030e+01 2.66054e-01
9.10000e+00 3.25004e+01 2.66058e-01
9.11000e+00 3.24977e+01 2.66063e-01
9.12000e+00 3.24951e+01 2.66067e-01
9.13000e+00 3.24924e+01 2.66071e-01
9.14000e+00 3.24897e+01 2.66076e-01
9.15000e+00 3.24871e+01 2.66081e-01
9.16000e+00 3.24844e+01 2.66085e-01
9.17000e+00 3.24817e+01 2.66090e-01
9.18000e+00 3.24791e+01 2.66095e-01
9.19000e+00 3.24764e+01 2.66101e-01
9.20000e+00 3.24738e+01 2.66106e-01
9.21000e+00 3.24711e+01 2.66111e-01
9.22000e+00 3.24684e+01 2.66117e-01
9.23000e+00 3.24658e+01 2.66122e-01
9.24000e+00 3.24631e+01 2.66128e-01
9.25000e+00 3.24605e+01 2.66134e-01
9.26000e+00 3.24578e+01 2.66140e-01
9.27000e+00 3.24551e+01 2.66146e-01
9.28000e+00 3.24525e+01 2.66153e-01
9.29000e+00 3.24498e+01 2.66159e-01
9.30000e+00 3.24472e+01 2.66166e-01
9.31000e+00 3.24445e+01 2.66172e-01
9.32000e+00 3.24418e+01 2.66179e-01
9.33000e+00 3.24392e+01 2.66186e-01
9.34000e+00 3.24365e+01 2.66193e-01
9.35000e+00 3.24338e+01 2.66200e-01
9.36000e+00 3.24312e+01 2.66208e-01
9.37000e+00 3.24285e+01 2.66215e-01
9.38000e+00 3.24259e+01 2.66222e-01
9.39000e+00 3.24232e+01 2.66230e-01
9.40000e+00 3.24205e+01 2.66238e-01
9.41000e+00 3.24179e+01 2.66246e-01
9.42000e+00 3.24152e+01 2.66254e-01
9.43000e+00 3.24125e+01 2.66262e-01
9.44000e+00 3.24099e+01 2.66270e-01
9.45000e+00 3.24072e+01 2.66279e-01
9.46000e+00 3.24046e+01 2.66287e-01
9.47000e+00 3.24019e+01 2.66296e-01
9.48000e+00 3.23992e+01 2.66305e-01
9.49000e+00 3.23966e+01 2.66314e-01
9.50000e+00 3.23939e+01 2.66323e-01
9.51000e+00 3.23912e+01 2.66332e-01
9.52000e+00 3.23886e+01 2.66340e-01
9.53000e+00 3.23859e+01 2.66349e-01
9.54000e+00 3.23832e+01 2.66358e-01
9.55000e+00 3.23806e+01 2.66366e-01
9.56000e+00 3.23779e+01 2.66374e-01
9.57000e+00 3.23753e+01 2.66382e-01
9.58000e+00 3.23726e+01 2.66390e-01
9.59000e+00 3.23699e+01 2.66397e-01
9.60000e+00 3.23673e+01 2.66405e-01
9.61000e+00 3.23646e+01 2.66412e-01
9.62000e+00 3.23619e+01 2.66419e-01
9.63000e+00 3.23593e+01 2.66426e-01
9.64000e+00 3.23566e+01 2.66432e-01
9.65000e+00 3.23539e+01 2.66439e-01
9.66000e+00 3.23513e+01 2.66445e-01
9.67000e+00 3.23486e+01 2.66451e-01
9.68000e+00 3.23460e+01 2.66457e-01
9.69000e+00 3.23433e+01 2.66463e-01
9.70000e+00 3.23406e+01 2.66468e-01
9.71000e+00 3.23380e+01 2.66474e-01
9.72000e+00 3.23353e+01 2.66479e-01
9.73000e+00 3.23326e+01 2.66484e-01
9.74000e+00 3.23300e+01 2.66489e-01
9.75000e+00 3.23273e+01 2.66493e-01
9.76000e+00 3.23246e+01 2.66498e-01
9.77000e+00 3.23220e+01 2.66502e-01
9.78000e+00 3.23193e+01 2.66506e-01
9.79000e+00 3.23166e+01 2.66510e-01
9.80000e+00 3.23140e+01 2.66514e-01
9.81000e+00 3.23113e+01 2.66518e-01
9.82000e+00 3.23086e+01 2.66521e-01
9.83000e+00 3.23060e+01 2.66524e-01
9.84000e+00 3.23033e+01 2.66527e-01
9.85000e+00 3.23006e+01 2.66530e-01
9.86000e+00 3.22980e+01 2.66533e-01
9.87000e+00 3.22953e+01 2.66535e-01
9.88000e+00 3.22927e+01 2.66537e-01
9.89000e+00 3.22900e+01 2.66540e-01
9.90000e+00 3.22873e+01 2.66541e-01
9.91000e+00 3.22847e+01 2.66543e-01
9.92000e+00 3.22820e+01 2.66545e-01
9.93000e+00 3.22793e+01 2.66546e-01
9.94000e+00 3.22767e+01 2.66547e-01
9.95000e+00 3.22740e+01 2.66548e-01
9.96000e+00 3.22713e+01 2.66549e-01
9.97000e+00 3.22687e+01 2.66550e-01
9.98000e+00 3.22660e+01 2.66550e-01
9.99000e+00 3.22633e+01 2.66551e-01
1.00000e+01 3.22607e+01 2.66551e-01
1.00100e+01 3.22580e+01 2.66551e-01
1.00200e+01 3.22553e+01 2.66551e-01
1.00300e+01 3.22527e+01 2.66550e-01
1.00400e+01 3.22500e+01 2.66550e-01
1.00500e+01 3.22473e+01 2.66549e-01
1.00600e+01 3.22447e+01 2.66548e-01
1.00700e+01 3.22420e+01 2.66547e-01
1.00800e+01 3.22393e+01 2.66545e-01
1.00900e+01 3.22367e+01 2.66544e-01
1.01000e+01 3.22340e+01 2.66542e-01
1.01100e+01 3.22313e+01 2.66540e-01
1.01200e+01 3.22287e+01 2.66538e-01
1.01300e+01 3.22260e+01 2.66536e-01
1.01400e+01 3.22233e+01 2.66534e-01
1.01500e+01 3.22207e+01 2.66531e-01
1.01600e+01 3.22180e+01 2.66528e-01
1.01700e+01 3.22154e+01 2.66525e-01
1.01800e+01 3.22127e+01 2.66522e-01
1.01900e+01 3.22100e+01 2.66519e-01
1.02000e+01 3.22074e+01 2.66515e-01
1.02100e+01 3.22047e+01 2.66512e-01
1.02200e+01 3.22020e+01 2.66508e-01
1.02300e+01 3.21994e+01 2.66504e-01
1.02400e+01 3.21967e+01 2.66500e-01
1.02500e+01 3.21940e+01 2.66495e-01
1.02600e+01 3.21914e+01 2.66491e-01
1.02700e+01 3.21887e+01 2.66486e-01
1.02800e+01 3.21860e+01 2.66481e-01
1.02900e+01 3.21834e+01 2.66476e-01
1.03000e+01 3.21807e+01 2.66470e-01
1.03100e+01 3.21780e+01 2.66465e-01
1.03200e+01 3.21754e+01 2.66459e-01
1.03300e+01 3.21727e+01 2.66453e-01
1.03400e+01 3.21700e+01 2.66447e-01
1.03500e+01 3.21674e+01 2.66441e-01
1.03600e+01 3.21647e+01 2.66435e-01
1.03700e+01 3.21621e+01 2.66428e-01
1.03800e+01 3.21594e+01 2.66421e-01
1.03900e+01 3.21567e+01 2.66414e-01
1.04000e+01 3.21541e+01 2.66407e-01
1.04100e+01 3.21514e+01 2.66400e-01
1.04200e+01 3.21487e+01 2.66393e-01
1.04300e+01 3.21461e+01 2.66385e-01
1.04400e+01 3.21434e+01 2.66377e-01
1.04500e+01 3.21407e+01 2.66369e-01
1.04600e+01 3.21381e+01 2.66361e-01
1.04700e+01 3.21354e+01 2.66352e-01
1.04800e+01 3.21328e+01 2.66344e-01
1.04900e+01 3.21301e+01 2.66335e-01
1.05000e+01 3.21274e+01 2.66326e-01
1.05100e+01 3.21248e+01 2.66317e-01
1.05200e+01 3.21221e+01 2.66308e-01
1.05300e+01 3.21194e+01 2.66300e-01
1.05400e+01 3.21168e+01 2.66291e-01
1.05500e+01 3.21141e+01 2.66283e-01
1.05600e+01 3.21114e+01 2.66275e-01
1.05700e+01 3.21088e+01 2.66267e-01
1.05800e+01 3.21061e+01 2.66260e-01
1.05900e+01 3.21035e+01 2.66252e-01
1.06000e+01 3.21008e+01 2.66245e-01
1.06100e+01 3.20981e+01 2.66238e-01
1.06200e+01 3.20955e+01 2.66231e-01
1.06300e+01 3.20928e+01 2.66224e-01
1.06400e+01 3.20901e+01 2.66217e-01
1.06500e+01 3.20875e+01 2.66211e-01
1.06600e+01 3.20848e+01 2.66205e-01
1.06700e+01 3.20822e+01 2.66199e-01
1.06800e+01 3.20795e+01 2.66193e-01
1.06900e+01 3.20768e+01 2.66187e-01
1.07000e+01 3.20742e+01 2.66182e-01
1.07100e+01 3.20715e+01 2.66176e-01
1.07200e+01 3.20689e+01 2.66171e-01
1.07300e+01 3.20662e+01 2.66166e-01
1.07400e+01 3.20635e+01 2.66161e-01
1.07500e+01 3.20609e+01 2.66157e-01
1.07600e+01 3.20582e+01 2.66152e-01
1.07700e+01 3.20555e+01 2.66148e-01
1.07800e+01 3.20529e+01 2.66144e-01
1.07900e+01 3.20502e+01 2.66140e-01
1.08000e+01 3.20476e+01 2.66137e-01
1.08100e+01 3.20449e+01 2.66133e-01
1.08200e+01 3.20422e+01 2.66130e-01
1.08300e+01 3.20396e+01 2.66126e-01
1.08400e+01 3.20369e+01 2.66123e-01
1.08500e+01 3.20343e+01 2.66121e-01
1.08600e+01 3.20316e+01 2.66118e-01
1.08700e+01 3.20289e+01 2.66116e-01
1.08800e+01 3.20263e+01 2.66113e-01
1.08900e+01 3.20236e+01 2.66111e-01
1.09000e+01 3.20209e+01 2.66109e-01
1.09100e+01 3.20183e+01 2.66108e-01
1.09200e+01 3.20156e+01 2.66106e-01
1.09300e+01 3.20130e+01 2.66105e-01
1.09400e+01 3.20103e+01 2.66104e-01
1.09500e+01 3.20076e+01 2.66103e-01
1.09600e+01 3.20050e+01 2.66102e-01
1.09700e+01 3.20023e+01 2.66101e-01
1.09800e+01 3.19997e+01 2.66101e-01
1.09900e+01 3.19970e+01 2.66100e-01
1.10000e+01 3.19943e+01 2.66100e-01
1.10100e+01 3.19917e+01 2.66100e-01
1.10200e+01 3.19890e+01 2.66101e-01
1.10300e+01 3.19864e+01 2.66101e-01
1.10400e+01 3.19837e+01 2.66102e-01
1.10500e+01 3.19810e+01 2.66102e-01
1.10600e+01 3.19784e+01 2.66103e-01
1.10700e+01 3.19757e+01 2.66105e-01
1.10800e+01 3.19731e+01 2.66106e-01
1.10900e+01 3.19704e+01 2.66107e-01
1.11000e+01 3.19677e+01 2.66109e-01
1.11100e+01 3.19651e+01 2.66111e-01
1.11200e+01 3.19624e+01 2.66113e-01
1.11300e+01 3.19597e+01 2.66115e-01
1.11400e+01 3.19571e+01 2.66118e-01
1.11500e+01 3.19544e+01 2.66120e-01
1.11600e+01 3.19518e+01 2.66123e-01
1.11700e+01 3.19491e+01 2.66126e-01
1.11800e+01 3.19464e+01 2.66129e-01
1.11900e+01 3.19438e+01 2.66133e-01
1.12000e+01 3.19411e+01 2.66136e-01
1.12100e+01 3.19385e+01 2.66140e-01
1.12200e+01 3.19358e+01 2.66144e-01
1.12300e+01 3.19331e+01 2.66148e-01
1.12400e+01 3.19305e+01 2.66152e-01
1.12500e+01 3.19278e+01 2.66156e-01
1.12600e+01 3.19251e+01 2.66161e-01
1.12700e+01 3.19225e+01 2.66166e-01
1.12800e+01 3.19198e+01 2.66171e-01
1.12900e+01 3.19172e+01 2.66176e-01
1.13000e+01 3.19145e+01 2.66181e-01
1.13100e+01 3.19118e+01 2.66187e-01
1.13200e+01 3.19092e+01 2.66192e-01
1.13300e+01 3.19065e+01 2.66198e-01
1.13400e+01 3.19039e+01 2.66204e-01
1.13500e+01 3.19012e+01 2.66210e-01
1.13600e+01 3.18985e+01 2.66217e-01
1.13700e+01 3.18959e+01 2.66223e-01
1.13800e+01 3.18932e+01 2.66230e-01
1.13900e+01 3.18905e+01 2.66237e-01
1.14000e+01 3.18879e+01 2.66244e-01
1.14100e+01 3.18852e+01 2.66251e-01
1.14200e+01 3.18826e+01 2.66259e-01
1.14300e+01 3.18799e+01 2.66267e-01
1.14400e+01 3.18772e+01 2.66274e-01
1.14500e+01 3.18746e+01 2.66282e-01
1.14600e+01 3.18719e+01 2.66291e-01
1.14700e+01 3.18692e+01 2.66299e-01
1.14800e+01 3.18666e+01 2.66307e-01
1.14900e+01 3.18639e+01 2.66316e-01
1.15000e+01 3.18613e+01 2.66325e-01
1.15100e+01 3.18586e+01 2.66334e-01
1.15200e+01 3.18559e+01 2.66343e-01
1.15300e+01 3.18533e+01 2.66351e-01
1.15400e+01 3.18506e+01 2.66360e-01
1.15500e+01 3.18479e+01 2.66368e-01
1.15600e+01 3.18453e+01 2.66376e-01
1.15700e+01 3.18426e+01 2.66384e-01
1.15800e+01 3.18399e+01 2.66391e-01
1.15900e+01 3.18373e+01 2.66399e-01
1.16000e+01 3.18346e+01 2.66406e-01
1.16100e+01 3.18320e+01 2.66413e-01
1.16200e+01 3.18293e+01 2.66420e-01
1.16300e+01 3.18266e+01 2.66427e-01
1.16400e+01 3.18240e+01 2.66434e-01
1.16500e+01 3.18213e+01 2.66440e-01
1.16600e+01 3.18186e+01 2.66446e-01
1.16700e+01 3.18160e+01 2.66452e-01
1.16800e+01 3.18133e+01 2.66458e-01
1.16900e+01 3.18106e+01 2.66464e-01
1.17000e+01 3.18080e+01 2.66469e-01
1.17100e+01 3.18053e+01 2.66475e-01
1.17200e+01 3.18026e+01 2.66480e-01
1.17300e+01 3.18000e+01 2.66485e-01
1.17400e+01 3.17973e+01 2.66489e-01
1.17500e+01 3.17946e+01 2.66494e-01
1.17600e+01 3.17920e+01 2.66498e-01
1.17700e+01 3.17893e+01 2.66503e-01
1.17800e+01 3.17867e+01 2.66507e-01
1.17900e+01 3.17840e+01 2.66511e-01
1.18000e+01 3.17813e+01 2.66514e-01
1.18100e+01 3.17787e+01 2.66518e-01
1.18200e+01 3.17760e+01 2.66521e-01
1.18300e+01 3.17733e+01 2.66524e-01
1.18400e+01 3.17707e+01 2.66527e-01
1.18500e+01 3.17680e+01 2.66530e-01
1.18600e+01 3.17653e+01 2.66533e-01
1.18700e+01 3.17627e+01 2.66535e-01
1.18800e+01 3.17600e+01 2.66537e-01
1.18900e+01 3.17573e+01 2.66539e-01
1.19000e+01 3.17547e+01 2.66541e-01
1.19100e+01 3.17520e+01 2.66543e-01
1.19200e+01 3.17493e+01 2.66545e-01
1.19300e+01 3.17467e+01 2.66546e-01
1.19400e+01 3.17440e+01 2.66547e-01
1.19500e+01 3.17413e+01 2.66548e-01
1.19600e+01 3.17387e+01 2.66549e-01
1.19700e+01 3.17360e+01 2.66550e-01
1.19800e+01 3.17333e+01 2.66550e-01
1.19900e+01 3.17307e+01 2.66550e-01
1.20000e+01 3.17280e+01 2.66550e-01
1.20100e+01 3.17253e+01 2.66550e-01
1.20200e+01 3.17227e+01 2.66550e-01
1.20300e+01 3.17200e+01 2.66550e-01
1.20400e+01 3.17174e+01 2.66549e-01
1.20500e+01 3.17147e+01 2.66548e-01
1.20600e+01 3.17120e+01 2.66547e-01
1.20700e+01 3.17094e+01 2.66546e-01
1.20800e+01 3.17067e+01 2.66545e-01
1.20900e+01 3.17040e+01 2.66543e-01
1.21000e+01 3.17014e+01 2.66541e-01
1.21100e+01 3.16987e+01 2.66540e-01
1.21200e+01 3.16960e+01 2.66537e-01
1.21300e+01 3.16934e+01 2.66535e-01
1.21400e+01 3.16907e+01 2.66533e-01
1.21500e+01 3.16880e+01 2.66530e-01
1.21600e+01 3.16854e+01 2.66527e-01
1.21700e+01 3.16827e+01 2.66524e-01
1.21800e+01 3.16800e+01 2.66521e-01
1.21900e+01 3.16774e+01 2.66518e-01
1.22000e+01 3.16747e+01 2.66514e-01
1.22100e+01 3.16720e+01 2.66511e-01
1.22200e+01 3.16694e+01 2.66507e-01
1.22300e+01 3.16667e+01 2.66503e-01
1.22400e+01 3.16640e+01 2.66499e-01
1.22500e+01 3.16614e+01 2.66494e-01
1.22600e+01 3.16587e+01 2.66490e-01
1.22700e+01 3.16561e+01 2.66485e-01
1.22800e+01 3.16534e+01 2.66480e-01
1.22900e+01 3.16507e+01 2.66475e-01
1.23000e+01 3.16481e+01 2.66470e-01
1.23100e+01 3.16454e+01 2.66464e-01
1.23200e+01 3.16427e+01 2.66458e-01
1.23300e+01 3.16401e+01 2.66453e-01
1.23400e+01 3.16374e+01 2.66447e-01
1.23500e+01 3.16347e+01 2.66440e-01
1.23600e+01 3.16321e+01 2.66434e-01
1.23700e+01 3.16294e+01 2.66427e-01
1.23800e+01 3.16267e+01 2.66421e-01
1.23900e+01 3.16241e+01 2.66414e-01
1.24000e+01 3.16214e+01 2.66407e-01
1.24100e+01 3.16187e+01 2.66399e-01
1.24200e+01 3.16161e+01 2.66392e-01
1.24300e+01 3.16134e+01 2.66384e-01
1.24400e+01 3.16108e+01 2.66376e-01
1.24500e+01 3.16081e+01 2.66368e-01
1.24600e+01 3.16054e+01 2.66360e-01
1.24700e+01 3.16028e+01 2.66352e-01
1.24800e+01 3.16001e+01 2.66343e-01
1.24900e+01 3.15974e+01 2.66335e-01
1.25000e+01 3.15948e+01 2.66326e-01
1.25100e+01 3.15921e+01 2.66317e-01
1.25200e+01 3.15894e+01 2.66308e-01
1.25300e+01 3.15868e+01 2.66299e-01
1.25400e+01 3.15841e+01 2.66291e-01
1.25500e+01 3.15815e+01 2.66283e-01
1.25600e+01 3.15788e+01 2.66275e-01
1.25700e+01 3.15761e+01 2.66267e-01
1.25800e+01 3.15735e+01 2.66259e-01
1.25900e+01 3.15708e+01 2.66252e-01
1.26000e+01 3.15681e+01 2.66245e-01
1.26100e+01 3.15655e+01 2.66238e-01
1.26200e+01 3.15628e+01 2.66231e-01
1.26300e+01 3.15602e+01 2.66224e-01
1.26400e+01 3.15575e+01 2.66217e-01
1.26500e+01 3.15548e+01 2.66211e-01
1.26600e+01 3.15522e+01 2.66205e-01
1.26700e+01 3.15495e+01 2.66199e-01
1.26800e+01 3.15469e+01 2.66193e-01
1.26900e+01 3.15442e+01 2.66187e-01
1.27000e+01 3.15415e+01 2.66182e-01
1.27100e+01 3.15389e+01 2.66176e-01
1.27200e+01 3.15362e+01 2.66171e-01
1.27300e+01 3.15335e+01 2.66166e-01
1.27400e+01 3.15309e+01 2.66161e-01
1.27500e+01 3.15282e+01 2.66157e-01
1.27600e+01 3.15256e+01 2.66152e-01
1.27700e+01 3.15229e+01 2.66148e-01
1.27800e+01 3.15202e+01 2.66144e-01
1.27900e+01 3.15176e+01 2.66140e-01
1.28000e+01 3.15149e+01 2.66137e-01
1.28100e+01 3.15122e+01 2.66133e-01
1.28200e+01 3.15096e+01 2.66130e-01
1.28300e+01 3.15069e+01 2.66127e-01
1.28400e+01 3.15043e+01 2.66124e-01
1.28500e+01 3.15016e+01 2.66121e-01
1.28600e+01 3.14989e+01 2.66118e-01
1.28700e+01 3.14963e+01 2.66116e-01
1.28800e+01 3.14936e+01 2.66114e-01
1.28900e+01 3.14910e+01 2.66111e-01
1.29000e+01 3.14883e+01 2.66110e-01
1.29100e+01 3.14856e+01 2.66108e-01
1.29200e+01 3.14830e+01 2.66106e-01
1.29300e+01 3.14803e+01 2.66105e-01
1.29400e+01 3.14777e+01 2.66104e-01
1.29500e+01 3.14750e+01 2.66103e-01
1.29600e+01 3.14723e+01 2.66102e-01
1.29700e+01 3.14697e+01 2.66101e-01
1.29800e+01 3.14670e+01 2.66101e-01
1.29900e+01 3.14643e+01 2.66101e-01
1.30000e+01 3.14617e+01 2.66100e-01
1.30100e+01 3.14590e+01 2.66101e-01
1.30200e+01 3.14564e+01 2.66101e-01
1.30300e+01 3.14537e+01 2.66101e-01
1.30400e+01 3.14510e+01 2.66102e-01
1.30500e+01 3.14484e+01 2.66103e-01
1.30600e+01 3.14457e+01 2.66104e-01
1.30700e+01 3.14431e+01 2.66105e-01
1.30800e+01 3.14404e+01 2.66106e-01
1.30900e+01 3.14377e+01 2.66108e-01
1.31000e+01 3.14351e+01 2.66109e-01
1.31100e+01 3.14324e+01 2.66111e-01
1.31200e+01 3.14298e+01 2.66113e-01
1.31300e+01 3.14271e+01 2.66116e-01
1.31400e+01 3.14244e+01 2.66118e-01
1.31500e+01 3.14218e+01 2.66121e-01
1.31600e+01 3.14191e+01 2.66123e-01
1.31700e+01 3.14164e+01 2.66126e-01
1.31800e+01 3.14138e+01 2.66129e-01
1.31900e+01 3.14111e+01 2.66133e-01
1.32000e+01 3.14085e+01 2.66136e-01
1.32100e+01 3.14058e+01 2.66140e-01
1.32200e+01 3.14031e+01 2.66144e-01
1.32300e+01 3.14005e+01 2.66148e-01
1.32400e+01 3.13978e+01 2.66152e-01
1.32500e+01 3.13952e+01 2.66156e-01
1.32600e+01 3.13925e+01 2.66161e-01
1.32700e+01 3.13898e+01 2.66166e-01
1.32800e+01 3.13872e+01 2.66171e-01
1.32900e+01 3.13845e+01 2.66176e-01
1.33000e+01 3.13819e+01 2.66181e-01
1.33100e+01 3.13792e+01 2.66187e-01
1.33200e+01 3.13765e+01 2.66192e-01
1.33300e+01 3.13739e+01 2.66198e-01
1.33400e+01 3.13712e+01 2.66204e-01
1.33500e+01 3.13685e+01 2.66210e-01
1.33600e+01 3.13659e+01 2.66217e-01
1.33700e+01 3.13632e+01 2.66223e-01
1.33800e+01 3.13606e+01 2.66230e-01
1.33900e+01 3.13579e+01 2.66237e-01
1.34000e+01 3.13552e+01 2.66244e-01
1.34100e+01 3.13526e+01 2.66251e-01
1.34200e+01 3.13499e+01 2.66259e-01
1.34300e+01 3.13472e+01 2.66266e-01
1.34400e+01 3.13446e+01 2.66274e-01
1.34500e+01 3.13419e+01 2.66282e-01
1.34600e+01 3.13393e+01 2.66290e-01
1.34700e+01 3.13366e+01 2.66299e-01
1.34800e+01 3.13339e+01 2.66307e-01
1.34900e+01 3.13313e+01 2.66316e-01
1.35000e+01 3.13286e+01 2.66325e-01
1.35100e+01 3.13259e+01 2.66334e-01
1.35200e+01 3.13233e+01 2.66342e-01
1.35300e+01 3.13206e+01 2.66351e-01
1.35400e+01 3.13179e+01 2.66359e-01
1.35500e+01 3.13153e+01 2.66367e-01
1.35600e+01 3.13126e+01 2.66375e-01
1.35700e+01 3.13100e+01 2.66383e-01
1.35800e+01 3.13073e+01 2.66391e-01
1.35900e+01 3.13046e+01 2.66398e-01
1.36000e+01 3.13020e+01 2.66406e-01
1.36100e+01 3.12993e+01 2.66413e-01
1.36200e+01 3.12966e+01 2.66420e-01
1.36300e+01 3.12940e+01 2.66426e-01
1.36400e+01 3.12913e+01 2.66433e-01
1.36500e+01 3.12886e+01 2.66439e-01
1.36600e+01 3.12860e+01 2.66445e-01
1.36700e+01 3.12833e+01 2.66451e-01
1.36800e+01 3.12806e+01 2.66457e-01
1.36900e+01 3.12780e+01 2.66463e-01
1.37000e+01 3.12753e+01 2.66468e-01
1.37100e+01 3.12727e+01 2.66474e-01
1.37200e+01 3.12700e+01 2.66479e-01
1.37300e+01 3.12673e+01 2.66484e-01
1.37400e+01 3.12647e+01 2.66489e-01
1.37500e+01 3.12620e+01 2.66493e-01
1.37600e+01 3.12593e+01 2.66498e-01
1.37700e+01 3.12567e+01 2.66502e-01
1.37800e+01 3.12540e+01 2.66506e-01
1.37900e+01 3.12513e+01 2.66510e-01
1.38000e+01 3.12487e+01 2.66513e-01
1.38100e+01 3.12460e+01 2.66517e-01
1.38200e+01 3.12433e+01 2.66520e-01
1.38300e+01 3.12407e+01 2.66524e-01
1.38400e+01 3.12380e+01 2.66526e-01
1.38500e+01 3.12353e+01 2.66529e-01
1.38600e+01 3.12327e+01 2.66532e-01
1.38700e+01 3.12300e+01 2.66534e-01
1.38800e+01 3.12273e+01 2.66537e-01
1.38900e+01 3.12247e+01 2.66539e-01
1.39000e+01 3.12220e+01 2.66541e-01
1.39100e+01 3.12194e+01 2.66542e-01
1.39200e+01 3.12167e+01 2.66544e-01
1.39300e+01 3.12140e+01 2.66545e-01
1.39400e+01 3.12114e+01 2.66546e-01
1.39500e+01 3.12087e+01 2.66548e-01
1.39600e+01 3.12060e+01 2.66548e-01
1.39700e+01 3.12034e+01 2.66549e-01
1.39800e+01 3.12007e+01 2.66549e-01
1.39900e+01 3.11980e+01 2.66550e-01
1.40000e+01 3.11954e+01 2.66550e-01
1.40100e+01 3.11927e+01 2.66550e-01
1.40200e+01 3.11900e+01 2.66550e-01
1.40300e+01 3.11874e+01 2.66549e-01
1.40400e+01 3.11847e+01 2.66549e-01
1.40500e+01 3.11820e+01 2.66548e-01
1.40600e+01 3.11794e+01 2.66547e-01
1.40700e+01 3.11767e+01 2.66546e-01
1.40800e+01 3.11740e+01 2.66544e-01
1.40900e+01 3.11714e+01 2.66543e-01
1.41000e+01 3.11687e+01 2.66541e-01
1.41100e+01 3.11660e+01 2.66539e-01
1.41200e+01 3.11634e+01 2.66537e-01
1.41300e+01 3.11607e+01 2.66535e-01
1.41400e+01 3.11580e+01 2.66533e-01
1.41500e+01 3.11554e+01 2.66530e-01
1.41600e+01 3.11527e+01 2.66528e-01
1.41700e+01 3.11501e+01 2.66525e-01
1.41800e+01 3.11474e+01 2.66522e-01
1.41900e+01 3.11447e+01 2.66518e-01
1.42000e+01 3.11421e+01 2.66515e-01
1.42100e+01 3.11394e+01 2.66511e-01
1.42200e+01 3.11367e+01 2.66507e-01
1.42300e+01 3.11341e+01 2.66503e-01
1.42400e+01 3.11314e+01 2.66499e-01
1.42500e+01 3.11287e+01 2.66495e-01
1.42600e+01 3.11261e+01 2.66490e-01
1.42700e+01 3.11234e+01 2.66486e-01
1.42800e+01 3.11207e+01 2.66481e-01
1.42900e+01 3.11181e+01 2.66476e-01
1.43000e+01 3.11154e+01 2.66470e-01
1.43100e+01 3.11127e+01 2.66465e-01
1.43200e+01 3.11101e+01 2.66459e-01
1.43300e+01 3.11074e+01 2.66454e-01
1.43400e+01 3.11047e+01 2.66448e-01
1.43500e+01 3.11021e+01 2.66442e-01
1.43600e+01 3.10994e+01 2.66435e-01
1.43700e+01 3.10968e+01 2.66429e-01
1.43800e+01 3.10941e+01 2.66422e-01
1.43900e+01 3.10914e+01 2.66415e-01
1.44000e+01 3.10888e+01 2.66408e-01
1.44100e+01 3.10861e+01 2.66401e-01
1.44200e+01 3.10834e+01 2.66394e-01
1.44300e+01 3.10808e+01 2.66386e-01
1.44400e+01 3.10781e+01 2.66378e-01
1.44500e+01 3.10754e+01 2.66370e-01
1.44600e+01 3.10728e+01 2.66362e-01
1.44700e+01 3.10701e+01 2.66354e-01
1.44800e+01 3.10675e+01 2.66345e-01
1.44900e+01 3.10648e+01 2.66337e-01
1.45000e+01 3.10621e+01 2.66328e-01
1.45100e+01 3.10595e+01 2.66319e-01
1.45200e+01 3.10568e+01 2.66310e-01
1.45300e+01 3.10541e+01 2.66302e-01
1.45400e+01 3.10515e+01 2.66293e-01
1.45500e+01 3.10488e+01 2.66285e-01
1.45600e+01 3.10461e+01 2.66277e-01
1.45700e+01 3.10435e+01 2.66268e-01
1.45800e+01 3.10408e+01 2.66260e-01
1.45900e+01 3.10382e+01 2.66252e-01
1.46000e+01 3.10355e+01 2.66245e-01
1.46100e+01 3.10328e+01 2.66237e-01
1.46200e+01 3.10302e+01 2.66229e-01
1.46300e+01 3.10275e+01 2.66222e-01
1.46400e+01 3.10248e+01 2.66215e-01
1.46500e+01 3.10222e+01 2.66207e-01
1.46600e+01 3.10195e+01 2.66200e-01
1.46700e+01 3.10169e+01 2.66193e-01
1.46800e+01 3.10142e+01 2.66186e-01
1.46900e+01 3.10115e+01 2.66180e-01
1.47000e+01 3.10089e+01 2.66173e-01
1.47100e+01 3.10062e+01 2.66166e-01
1.47200e+01 3.10036e+01 2.66160e-01
1.47300e+01 3.10009e+01 2.66154e-01
1.47400e+01 3.09982e+01 2.66147e-01
1.47500e+01 3.09956e+01 2.66141e-01
1.47600e+01 3.09929e+01 2.66135e-01
1.47700e+01 3.09902e+01 2.66130e-01
1.47800e+01 3.09876e+01 2.66124e-01
1.47900e+01 3.09849e+01 2.66118e-01
1.48000e+01 3.09823e+01 2.66113e-01
1.48100e+01 3.09796e+01 2.66107e-01
1.48200e+01 3.09769e+01 2.66102e-01
1.48300e+01 3.09743e+01 2.66097e-01
1.48400e+01 3.09716e+01 2.66092e-01
1.48500e+01 3.09690e+01 2.66087e-01
1.48600e+01 3.09663e+01 2.66082e-01
1.48700e+01 3.09636e+01 2.66078e-01
1.48800e+01 3.09610e+01 2.66073e-01
1.48900e+01 3.09583e+01 2.66068e-01
1.49000e+01 3.09557e+01 2.66064e-01
1.49100e+01 3.09530e+01 2.66060e-01
1.49200e+01 3.09503e+01 2.66056e-01
1.49300e+01 3.09477e+01 2.66052e-01
1.49400e+01 3.09450e+01 2.66048e-01
1.49500e+01 3.09424e+01 2.66044e-01
1.49600e+01 3.09397e+01 2.66041e-01
1.49700e+01 3.09370e+01 2.66037e-01
1.49800e+01 3.09344e+01 2.66034e-01
1.49900e+01 3.09317e+01 2.66030e-01
1.50000e+01 3.09290e+01 2.66027e-01
1.50100e+01 3.09264e+01 2.66024e-01
1.50200e+01 3.09237e+01 2.66021e-01
1.50300e+01 3.09211e+01 2.66018e-01
1.50400e+01 3.09184e+01 2.66016e-01
1.50500e+01 3.09157e+01 2.66013e-01
1.50600e+01 3.09131e+01 2.66011e-01
1.50700e+01 3.09104e+01 2.66008e-01
1.50800e+01 3.09078e+01 2.66006e-01
1.50900e+01 3.09051e+01 2.66004e-01
1.51000e+01 3.09024e+01 2.66002e-01
1.51100e+01 3.08998e+01 2.66000e-01
1.51200e+01 3.08971e+01 2.65998e-01
1.51300e+01 3.08945e+01 2.65996e-01
1.51400e+01 3.08918e+01 2.65995e-01
1.51500e+01 3.08891e+01 2.65993e-01
1.51600e+01 3.08865e+01 2.65992e-01
1.51700e+01 3.08838e+01 2.65991e-01
1.51800e+01 3.08812e+01 2.65990e-01
1.51900e+01 3.08785e+01 2.65989e-01
1.52000e+01 3.08758e+01 2.65988e-01
1.52100e+01 3.08732e+01 2.65987e-01
1.52200e+01 3.08705e+01 2.65986e-01
1.52300e+01 3.08679e+01 2.65986e-01
1.52400e+01 3.08652e+01 2.65986e-01
1.52500e+01 3.08625e+01 2.65985e-01
1.52600e+01 3.08599e+01 2.65985e-01
1.52700e+01 3.08572e+01 2.65985e-01
1.52800e+01 3.08546e+01 2.65985e-01
1.52900e+01 3.08519e+01 2.65985e-01
1.53000e+01 3.08492e+01 2.65986e-01
1.53100e+01 3.08466e+01 2.65986e-01
1.53200e+01 3.08439e+01 2.65987e-01
1.53300e+01 3.08413e+01 2.65987e-01
1.53400e+01 3.08386e+01 2.65988e-01
1.53500e+01 3.08359e+01 2.65989e-01
1.53600e+01 3.08333e+01 2.65990e-01
1.53700e+01 3.08306e+01 2.65991e-01
1.53800e+01 3.08280e+01 2.65992e-01
1.53900e+01 3.08253e+01 2.65993e-01
1.54000e+01 3.08227e+01 2.65995e-01
1.54100e+01 3.08200e+01 2.65996e-01
1.54200e+01 3.08173e+01 2.65998e-01
1.54300e+01 3.08147e+01 2.66000e-01
1.54400e+01 3.08120e+01 2.66002e-01
1.54500e+01 3.08094e+01 2.66004e-01
1.54600e+01 3.08067e+01 2.66006e-01
1.54700e+01 3.08040e+01 2.66008e-01
1.54800e+01 3.08014e+01 2.66011e-01
1.54900e+01 3.07987e+01 2.66013e-01
1.55000e+01 3.07960e+01 2.66016e-01
1.55100e+01 3.07934e+01 2.66018e-01
1.55200e+01 3.07907e+01 2.66021e-01
1.55300e+01 3.07881e+01 2.66024e-01
1.55400e+01 3.07854e+01 2.66027e-01
1.55500e+01 3.07827e+01 2.66029e-01
1.55600e+01 3.07801e+01 2.66032e-01
1.55700e+01 3.07774e+01 2.66035e-01
1.55800e+01 3.07748e+01 2.66038e-01
1.55900e+01 3.07721e+01 2.66040e-01
1.56000e+01 3.07694e+01 2.66043e-01
1.56100e+01 3.07668e+01 2.66046e-01
1.56200e+01 3.07641e+01 2.66049e-01
1.56300e+01 3.07615e+01 2.66052e-01
1.56400e+01 3.07588e+01 2.66055e-01
1.56500e+01 3.07561e+01 2.66058e-01
1.56600e+01 3.07535e+01 2.66060e-01
1.56700e+01 3.07508e+01 2.66063e-01
1.56800e+01 3.07482e+01 2.66066e-01
1.56900e+01 3.07455e+01 2.66069e-01
1.57000e+01 3.07428e+01 2.66072e-01
1.57100e+01 3.07402e+01 2.66075e-01
1.57200e+01 3.07375e+01 2.66078e-01
1.57300e+01 3.07349e+01 2.66081e-01
1.57400e+01 3.07322e+01 2.66084e-01
1.57500e+01 3.07295e+01 2.66087e-01
1.57600e+01 3.07269e+01 2.66090e-01
1.57700e+01 3.07242e+01 2.66094e-01
1.57800e+01 3.07216e+01 2.66097e-01
1.57900e+01 3.07189e+01 2.66100e-01
1.58000e+01 3.07162e+01 2.66103e-01
1.58100e+01 3.07136e+01 2.66106e-01
1.58200e+01 3.07109e+01 2.66109e-01
1.58300e+01 3.07082e+01 2.66112e-01
1.58400e+01 3.07056e+01 2.66116e-01
1.58500e+01 3.07029e+01 2.66119e-01
1.58600e+01 3.07003e+01 2.66122e-01
1.58700e+01 3.06976e+01 2.66125e-01
1.58800e+01 3.06949e+01 2.66128e-01
1.58900e+01 3.06923e+01 2.66132e-01
1.59000e+01 3.06896e+01 2.66135e-01
1.59100e+01 3.06870e+01 2.66138e-01
1.59200e+01 3.06843e+01 2.66142e-01
1.59300e+01 3.06816e+01 2.66145e-01
1.59400e+01 3.06790e+01 2.66148e-01
1.59500e+01 3.06763e+01 2.66152e-01
1.59600e+01 3.06737e+01 2.66155e-01
1.59700e+01 3.06710e+01 2.66159e-01
1.59800e+01 3.06683e+01 2.66162e-01
1.59900e+01 3.06657e+01 2.66165e-01
1.60000e+01 3.06630e+01 2.66169e-01
1.60100e+01 3.06603e+01 2.66172e-01
1.60200e+01 3.06577e+01 2.66176e-01
1.60300e+01 3.06550e+01 2.66179e-01
1.60400e+01 3.06524e+01 2.66183e-01
1.60500e+01 3.06497e+01 2.66186e-01
1.60600e+01 3.06470e+01 2.66190e-01
1.60700e+01 3.06444e+01 2.66193e-01
1.60800e+01 3.06417e+01 2.66197e-01
1.60900e+01 3.06390e+01 2.66201e-01
1.61000e+01 3.06364e+01 2.66204e-01
1.61100e+01 3.06337e+01 2.66208e-01
1.61200e+01 3.06311e+01 2.66211e-01
1.61300e+01 3.06284e+01 2.66215e-01
1.61400e+01 3.06257e+01 2.66219e-01
1.61500e+01 3.06231e+01 2.66222e-01
1.61600e+01 3.06204e+01 2.66226e-01
1.61700e+01 3.06178e+01 2.66230e-01
1.61800e+01 3.06151e+01 2.66234e-01
1.61900e+01 3.06124e+01 2.66237e-01
1.62000e+01 3.06098e+01 2.66241e-01
1.62100e+01 3.06071e+01 2.66245e-01
1.62200e+01 3.06044e+01 2.66249e-01
1.62300e+01 3.06018e+01 2.66252e-01
1.62400e+01 3.05991e+01 2.66256e-01
1.62500e+01 3.05965e+01 2.66260e-01
1.62600e+01 3.05938e+01 2.66264e-01
1.62700e+01 3.05911e+01 2.66268e-01
1.62800e+01 3.05885e+01 2.66272e-01
1.62900e+01 3.05858e+01 2.66276e-01
1.63000e+01 3.05831e+01 2.66280e-01
1.63100e+01 3.05805e+01 2.66284e-01
1.63200e+01 3.05778e+01 2.66287e-01
1.63300e+01 3.05751e+01 2.66291e-01
1.63400e+01 3.05725e+01 2.66295e-01
1.63500e+01 3.05698e+01 2.66299e-01
1.63600e+01 3.05672e+01 2.66303e-01
1.63700e+01 3.05645e+01 2.66307e-01
1.63800e+01 3.05618e+01 2.66312e-01
1.63900e+01 3.05592e+01 2.66316e-01
1.64000e+01 3.05565e+01 2.66320e-01
1.64100e+01 3.05538e+01 2.66324e-01
1.64200e+01 3.05512e+01 2.66328e-01
1.64300e+01 3.05485e+01 2.66332e-01
1.64400e+01 3.05459e+01 2.66336e-01
1.64500e+01 3.05432e+01 2.66340e-01
1.64600e+01 3.05405e+01 2.66344e-01
1.64700e+01 3.05379e+01 2.66349e-01
1.64800e+01 3.05352e+01 2.66353e-01
1.64900e+01 3.05325e+01 2.66357e-01
1.65000e+01 3.05299e+01 2.66361e-01
1.65100e+01 3.05272e+01 2.66366e-01
1.65200e+01 3.05245e+01 2.66370e-01
1.65300e+01 3.05219e+01 2.66374e-01
1.65400e+01 3.05192e+01 2.66377e-01
1.65500e+01 3.05166e+01 2.66381e-01
1.65600e+01 3.05139e+01 2.66385e-01
1.65700e+01 3.05112e+01 2.66388e-01
1.65800e+01 3.05086e+01 2.66392e-01
1.65900e+01 3.05059e+01 2.66395e-01
1.66000e+01 3.05032e+01 2.66398e-01
1.66100e+01 3.05006e+01 2.66401e-01
1.66200e+01 3.04979e+01 2.66404e-01
1.66300e+01 3.04952e+01 2.66406e-01
1.66400e+01 3.04926e+01 2.66409e-01
1.66500e+01 3.04899e+01 2.66412e-01
1.66600e+01 3.04873e+01 2.66414e-01
1.66700e+01 3.04846e+01 2.66416e-01
1.66800e+01 3.04819e+01 2.66418e-01
1.66900e+01 3.04793e+01 2.66421e-01
1.67000e+01 3.04766e+01 2.66422e-01
1.67100e+01 3.04739e+01 2.66424e-01
1.67200e+01 3.04713e+01 2.66426e-01
1.67300e+01 3.04686e+01 2.66428e-01
1.67400e+01 3.04659e+01 2.66429e-01
1.67500e+01 3.04633e+01 2.66430e-01
1.67600e+01 3.04606e+01 2.66432e-01
1.67700e+01 3.04579e+01 2.66433e-01
1.67800e+01 3.04553e+01 2.66434e-01
1.67900e+01 3.04526e+01 2.66434e-01
1.68000e+01 3.04500e+01 2.66435e-01
1.68100e+01 3.04473e+01 2.66436e-01
1.68200e+01 3.04446e+01 2.66436e-01
1.68300e+01 3.04420e+01 2.66437e-01
1.68400e+01 3.04393e+01 2.66437e-01
1.68500e+01 3.04366e+01 2.66437e-01
1.68600e+01 3.04340e+01 2.66437e-01
1.68700e+01 3.04313e+01 2.66437e-01
1.68800e+01 3.04286e+01 2.66437e-01
1.68900e+01 3.04260e+01 2.66436e-01
1.69000e+01 3.04233e+01 2.66436e-01
1.69100e+01 3.04206e+01 2.66435e-01
1.69200e+01 3.04180e+01 2.66435e-01
1.69300e+01 3.04153e+01 2.66434e-01
1.69400e+01 3.04127e+01 2.66433e-01
1.69500e+01 3.04100e+01 2.66432e-01
1.69600e+01 3.04073e+01 2.66431e-01
1.69700e+01 3.04047e+01 2.66430e-01
1.69800e+01 3.04020e+01 2.66428e-01
1.69900e+01 3.03993e+01 2.66427e-01
1.70000e+01 3.03967e+01 2.66425e-01
1.70100e+01 3.03940e+01 2.66423e-01
1.70200e+01 3.03913e+01 2.66421e-01
1.70300e+01 3.03887e+01 2.66419e-01
1.70400e+01 3.03860e+01 2.66417e-01
1.70500e+01 3.03833e+01 2.66415e-01
1.70600e+01 3.03807e+01 2.66413e-01
1.70700e+01 3.03780e+01 2.66410e-01
1.70800e+01 3.03754e+01 2.66408e-01
1.70900e+01 3.03727e+01 2.66405e-01
1.71000e+01 3.03700e+01 2.66402e-01
1.71100e+01 3.03674e+01 2.66399e-01
1.71200e+01 3.03647e+01 2.66396e-01
1.71300e+01 3.03620e+01 2.66393e-01
1.71400e+01 3.03594e+01 2.66389e-01
1.71500e+01 3.03567e+01 2.66386e-01
1.71600e+01 3.03540e+01 2.66383e-01
1.71700e+01 3.03514e+01 2.66379e-01
1.71800e+01 3.03487e+01 2.66375e-01
1.71900e+01 3.03460e+01 2.66371e-01
1.72000e+01 3.03434e+01 2.66367e-01
1.72100e+01 3.03407e+01 2.66363e-01
1.72200e+01 3.03381e+01 2.66359e-01
1.72300e+01 3.03354e+01 2.66354e-01
1.72400e+01 3.03327e+01 2.66350e-01
1.72500e+01 3.03301e+01 2.66345e-01
1.72600e+01 3.03274e+01 2.66341e-01
1.72700e+01 3.03247e+01 2.66336e-01
1.72800e+01 3.03221e+01 2.66331e-01
1.72900e+01 3.03194e+01 2.66326e-01
1.73000e+01 3.03168e+01 2.66320e-01
1.73100e+01 3.03141e+01 2.66315e-01
1.73200e+01 3.03114e+01 2.66310e-01
1.73300e+01 3.03088e+01 2.66304e-01
1.73400e+01 3.03061e+01 2.66298e-01
1.73500e+01 3.03034e+01 2.66293e-01
1.73600e+01 3.03008e+01 2.66287e-01
1.73700e+01 3.02981e+01 2.66281e-01
1.73800e+01 3.02954e+01 2.66274e-01
1.73900e+01 3.02928e+01 2.66268e-01
1.74000e+01 3.02901e+01 2.66262e-01
1.74100e+01 3.02875e+01 2.66255e-01
1.74200e+01 3.02848e+01 2.66249e-01
1.74300e+01 3.02821e+01 2.66242e-01
1.74400e+01 3.02795e+01 2.66235e-01
1.74500e+01 3.02768e+01 2.66228e-01
1.74600e+01 3.02741e+01 2.66221e-01
1.74700e+01 3.02715e+01 2.66214e-01
1.74800e+01 3.02688e+01 2.66206e-01
1.74900e+01 3.02662e+01 2.66199e-01
1.75000e+01 3.02635e+01 2.66191e-01
1.75100e+01 3.02608e+01 2.66184e-01
1.75200e+01 3.02582e+01 2.66176e-01
1.75300e+01 3.02555e+01 2.66169e-01
1.75400e+01 3.02529e+01 2.66162e-01
1.75500e+01 3.02502e+01 2.66155e-01
1.75600e+01 3.02475e+01 2.66148e-01
1.75700e+01 3.02449e+01 2.66142e-01
1.75800e+01 3.02422e+01 2.66135e-01
1.75900e+01 3.02395e+01 2.66129e-01
1.76000e+01 3.02369e+01 2.66123e-01
1.76100e+01 3.02342e+01 2.66117e-01
1.76200e+01 3.02316e+01 2.66111e-01
1.76300e+01 3.02289e+01 2.66105e-01
1.76400e+01 3.02262e+01 2.66100e-01
1.76500e+01 3.02236e+01 2.66094e-01
1.76600e+01 3.02209e+01 2.66089e-01
1.76700e+01 3.02183e+01 2.66084e-01
1.76800e+01 3.02156e+01 2.66079e-01
1.76900e+01 3.02129e+01 2.66075e-01
1.77000e+01 3.02103e+01 2.66070e-01
1.77100e+01 3.02076e+01 2.66066e-01
1.77200e+01 3.02050e+01 2.66062e-01
1.77300e+01 3.02023e+01 2.66058e-01
1.77400e+01 3.01996e+01 2.66054e-01
1.77500e+01 3.01970e+01 2.66050e-01
1.77600e+01 3.01943e+01 2.66046e-01
1.77700e+01 3.01917e+01 2.66043e-01
1.77800e+01 3.01890e+01 2.66040e-01
1.77900e+01 3.01863e+01 2.66037e-01
1.78000e+01 3.01837e+01 2.66034e-01
1.78100e+01 3.01810e+01 2.66031e-01
1.78200e+01 3.01783e+01 2.66028e-01
1.78300e+01 3.01757e+01 2.66026e-01
1.78400e+01 3.01730e+01 2.66024e-01
1.78500e+01 3.01704e+01 2.66021e-01
1.78600e+01 3.01677e+01 2.66020e-01
1.78700e+01 3.01650e+01 2.66018e-01
1.78800e+01 3.01624e+01 2.66016e-01
1.78900e+01 3.01597e+01 2.66015e-01
1.79000e+01 3.01571e+01 2.66013e-01
1.79100e+01 3.01544e+01 2.66012e-01
1.79200e+01 3.01517e+01 2.66011e-01
1.79300e+01 3.01491e+01 2.66010e-01
1.79400e+01 3.01464e+01 2.66010e-01
1.79500e+01 3.01438e+01 2.66009e-01
1.79600e+01 3.01411e+01 2.66009e-01
1.79700e+01 3.01384e+01 2.66008e-01
1.79800e+01 3.01358e+01 2.66008e-01
1.79900e+01 3.01331e+01 2.66008e-01
1.80000e+01 3.01305e+01 2.66009e-01
1.80100e+01 3.01278e+01 2.66009e-01
1.80200e+01 3.01251e+01 2.66010e-01
1.80300e+01 3.01225e+01 2.66011e-01
1.80400e+01 3.01198e+01 2.66011e-01
1.80500e+01 3.01172e+01 2.66012e-01
1.80600e+01 3.01145e+01 2.66014e-01
1.80700e+01 3.01118e+01 2.66015e-01
1.80800e+01 3.01092e+01 2.66017e-01
1.80900e+01 3.01065e+01 2.66018e-01
1.81000e+01 3.01039e+01 2.66020e-01
1.81100e+01 3.01012e+01 2.66022e-01
1.81200e+01 3.00985e+01 2.66024e-01
1.81300e+01 3.00959e+01 2.66027e-01
1.81400e+01 3.00932e+01 2.66029e-01
1.81500e+01 3.00906e+01 2.66032e-01
1.81600e+01 3.00879e+01 2.66035e-01
1.81700e+01 3.00852e+01 2.66038e-01
1.81800e+01 3.00826e+01 2.66041e-01
1.81900e+01 3.00799e+01 2.66044e-01
1.82000e+01 3.00773e+01 2.66048e-01
1.82100e+01 3.00746e+01 2.66051e-01
1.82200e+01 3.00719e+01 2.66055e-01
1.82300e+01 3.00693e+01 2.66059e-01
1.82400e+01 3.00666e+01 2.66063e-01
1.82500e+01 3.00640e+01 2.66067e-01
1.82600e+01 3.00613e+01 2.66072e-01
1.82700e+01 3.00586e+01 2.66076e-01
1.82800e+01 3.00560e+01 2.66081e-01
1.82900e+01 3.00533e+01 2.66086e-01
1.83000e+01 3.00507e+01 2.66091e-01
1.83100e+01 3.00480e+01 2.66096e-01
1.83200e+01 3.00453e+01 2.66102e-01
1.83300e+01 3.00427e+01 2.66107e-01
1.83400e+01 3.00400e+01 2.66113e-01
1.83500e+01 3.00373e+01 2.66119e-01
1.83600e+01 3.00347e+01 2.66125e-01
1.83700e+01 3.00320e+01 2.66131e-01
1.83800e+01 3.00294e+01 2.66138e-01
1.83900e+01 3.00267e+01 2.66144e-01
1.84000e+01 3.00240e+01 2.66151e-01
1.84100e+01 3.00214e+01 2.66158e-01
1.84200e+01 3.00187e+01 2.66165e-01
1.84300e+01 3.00161e+01 2.66172e-01
1.84400e+01 3.00134e+01 2.66179e-01
1.84500e+01 3.00107e+01 2.66186e-01
1.84600e+01 3.00081e+01 2.66194e-01
1.84700e+01 3.00054e+01 2.66202e-01
1.84800e+01 3.00027e+01 2.66210e-01
1.84900e+01 3.00001e+01 2.66218e-01
1.85000e+01 2.99974e+01 2.66226e-01
1.85100e+01 2.99948e+01 2.66234e-01
1.85200e+01 2.99921e+01 2.66243e-01
1.85300e+01 2.99894e+01 2.66251e-01
1.85400e+01 2.99868e+01 2.66258e-01
1.85500e+01 2.99841e+01 2.66266e-01
1.85600e+01 2.99814e+01 2.66273e-01
1.85700e+01 2.99788e+01 2.66281e-01
1.85800e+01 2.99761e+01 2.66288e-01
1.85900e+01 2.99735e+01 2.66295e-01
1.86000e+01 2.99708e+01 2.66302e-01
1.86100e+01 2.99681e+01 2.66308e-01
1.86200e+01 2.99655e+01 2.66315e-01
1.86300e+01 2.99628e+01 2.66321e-01
1.86400e+01 2.99601e+01 2.66327e-01
1.86500e+01 2.99575e+01 2.66333e-01
1.86600e+01 2.99548e+01 2.66339e-01
1.86700e+01 2.99522e+01 2.66345e-01
1.86800e+01 2.99495e+01 2.66350e-01
1.86900e+01 2.99468e+01 2.66356e-01
1.87000e+01 2.99442e+01 2.66361e-01
1.87100e+01 2.99415e+01 2.66366e-01
1.87200e+01 2.99388e+01 2.66371e-01
1.87300e+01 2.99362e+01 2.66376e-01
1.87400e+01 2.99335e+01 2.66380e-01
1.87500e+01 2.99308e+01 2.66385e-01
1.87600e+01 2.99282e+01 2.66389e-01
1.87700e+01 2.99255e+01 2.66393e-01
1.87800e+01 2.99229e+01 2.66397e-01
1.87900e+01 2.99202e+01 2.66401e-01
1.88000e+01 2.99175e+01 2.66404e-01
1.88100e+01 2.99149e+01 2.66408e-01
1.88200e+01 2.99122e+01 2.66411e-01
1.88300e+01 2.99095e+01 2.66414e-01
1.88400e+01 2.99069e+01 2.66417e-01
1.88500e+01 2.99042e+01 2.66420e-01
1.88600e+01 2.99015e+01 2.66422e-01
1.88700e+01 2.98989e+01 2.66425e-01
1.88800e+01 2.98962e+01 2.66427e-01
1.88900e+01 2.98935e+01 2.66429e-01
1.89000e+01 2.98909e+01 2.66431e-01
1.89100e+01 2.98882e+01 2.66433e-01
1.89200e+01 2.98856e+01 2.66435e-01
1.89300e+01 2.98829e+01 2.66436e-01
1.89400e+01 2.98802e+01 2.66438e-01
1.89500e+01 2.98776e+01 2.66439e-01
1.89600e+01 2.98749e+01 2.66440e-01
1.89700e+01 2.98722e+01 2.66441e-01
1.89800e+01 2.98696e+01 2.66442e-01
1.89900e+01 2.98669e+01 2.66442e-01
1.90000e+01 2.98642e+01 2.66442e-01
1.90100e+01 2.98616e+01 2.66443e-01
1.90200e+01 2.98589e+01 2.66443e-01
1.90300e+01 2.98562e+01 2.66443e-01
1.90400e+01 2.98536e+01 2.66442e-01
1.90500e+01 2.98509e+01 2.66442e-01
1.90600e+01 2.98483e+01 2.66441e-01
1.90700e+01 2.98456e+01 2.66441e-01
1.90800e+01 2.98429e+01 2.66440e-01
1.90900e+01 2.98403e+01 2.66439e-01
1.91000e+01 2.98376e+01 2.66437e-01
1.91100e+01 2.98349e+01 2.66436e-01
1.91200e+01 2.98323e+01 2.66434e-01
1.91300e+01 2.98296e+01 2.66433e-01
1.91400e+01 2.98269e+01 2.66431e-01
1.91500e+01 2.98243e+01 2.66429e-01
1.91600e+01 2.98216e+01 2.66427e-01
1.91700e+01 2.98189e+01 2.66424e-01
1.91800e+01 2.98163e+01 2.66422e-01
1.91900e+01 2.98136e+01 2.66419e-01
1.92000e+01 2.98110e+01 2.66416e-01
1.92100e+01 2.98083e+01 2.66413e-01
1.92200e+01 2.98056e+01 2.66410e-01
1.92300e+01 2.98030e+01 2.66407e-01
1.92400e+01 2.98003e+01 2.66403e-01
1.92500e+01 2.97976e+01 2.66400e-01
1.92600e+01 2.97950e+01 2.66396e-01
1.92700e+01 2.97923e+01 2.66392e-01
1.92800e+01 2.97896e+01 2.66388e-01
1.92900e+01 2.97870e+01 2.66384e-01
1.93000e+01 2.97843e+01 2.66379e-01
1.93100e+01 2.97816e+01 2.66375e-01
1.93200e+01 2.97790e+01 2.66370e-01
1.93300e+01 2.97763e+01 2.66365e-01
1.93400e+01 2.97737e+01 2.66360e-01
1.93500e+01 2.97710e+01 2.66354e-01
1.93600e+01 2.97683e+01 2.66349e-01
1.93700e+01 2.97657e+01 2.66343e-01
1.93800e+01 2.97630e+01 2.66338e-01
1.93900e+01 2.97603e+01 2.66332e-01
1.94000e+01 2.97577e+01 2.66326e-01
1.94100e+01 2.97550e+01 2.66320e-01
1.94200e+01 2.97524e+01 2.66313e-01
1.94300e+01 2.97497e+01 2.66307e-01
1.94400e+01 2.97470e+01 2.66300e-01
1.94500e+01 2.97444e+01 2.66293e-01
1.94600e+01 2.97417e+01 2.66286e-01
1.94700e+01 2.97390e+01 2.66279e-01
1.94800e+01 2.97364e+01 2.66272e-01
1.94900e+01 2.97337e+01 2.66264e-01
1.95000e+01 2.97310e+01 2.66256e-01
1.95100e+01 2.97284e+01 2.66249e-01
1.95200e+01 2.97257e+01 2.66241e-01
1.95300e+01 2.97231e+01 2.66234e-01
1.95400e+01 2.97204e+01 2.66227e-01
1.95500e+01 2.97177e+01 2.66220e-01
1.95600e+01 2.97151e+01 2.66213e-01
1.95700e+01 2.97124e+01 2.66207e-01
1.95800e+01 2.97098e+01 2.66200e-01
1.95900e+01 2.97071e+01 2.66194e-01
1.96000e+01 2.97044e+01 2.66188e-01
1.96100e+01 2.97018e+01 2.66182e-01
1.96200e+01 2.96991e+01 2.66177e-01
1.96300e+01 2.96964e+01 2.66171e-01
1.96400e+01 2.96938e+01 2.66166e-01
1.96500e+01 2.96911e+01 2.66161e-01
1.96600e+01 2.96885e+01 2.66156e-01
1.96700e+01 2.96858e+01 2.66151e-01
1.96800e+01 2.96831e+01 2.66147e-01
1.96900e+01 2.96805e+01 2.66142e-01
1.97000e+01 2.96778e+01 2.66138e-01
1.97100e+01 2.96751e+01 2.66134e-01
1.97200e+01 2.96725e+01 2.66131e-01
1.97300e+01 2.96698e+01 2.66127e-01
1.97400e+01 2.96672e+01 2.66123e-01
1.97500e+01 2.96645e+01 2.66120e-01
1.97600e+01 2.96618e+01 2.66117e-01
1.97700e+01 2.96592e+01 2.66114e-01
1.97800e+01 2.96565e+01 2.66112e-01
1.97900e+01 2.96539e+01 2.66109e-01
1.98000e+01 2.96512e+01 2.66107e-01
1.98100e+01 2.96485e+01 2.66105e-01
1.98200e+01 2.96459e+01 2.66103e-01
1.98300e+01 2.96432e+01 2.66101e-01
1.98400e+01 2.96406e+01 2.66099e-01
1.98500e+01 2.96379e+01 2.66098e-01
1.98600e+01 2.96352e+01 2.66097e-01
1.98700e+01 2.96326e+01 2.66096e-01
1.98800e+01 2.96299e+01 2.66095e-01
1.98900e+01 2.96272e+01 2.66094e-01
1.99000e+01 2.96246e+01 2.66094e-01
1.99100e+01 2.96219e+01 2.66093e-01
1.99200e+01 2.96193e+01 2.66093e-01
1.99300e+01 2.96166e+01 2.66093e-01
1.99400e+01 2.96139e+01 2.66094e-01
1.99500e+01 2.96113e+01 2.66094e-01
1.99600e+01 2.96086e+01 2.66095e-01
1.99700e+01 2.96060e+01 2.66095e-01
1.99800e+01 2.96033e+01 2.66096e-01
1.99900e+01 2.96006e+01 2.66098e-01
2.00000e+01 2.95980e+01 2.66099e-01
2.00100e+01 2.95953e+01 2.66100e-01
2.00200e+01 2.95927e+01 2.66102e-01
2.00300e+01 2.95900e+01 2.66104e-01
2.00400e+01 2.95873e+01 2.66106e-01
2.00500e+01 2.95847e+01 2.66108e-01
2.00600e+01 2.95820e+01 2.66111e-01
2.00700e+01 2.95794e+01 2.66113e-01
2.00800e+01 2.95767e+01 2.66116e-01
2.00900e+01 2.95740e+01 2.66119e-01
2.01000e+01 2.95714e+01 2.66122e-01
2.01100e+01 2.95687e+01 2.66126e-01
2.01200e+01 2.95660e+01 2.66129e-01
2.01300e+01 2.95634e+01 2.66133e-01
2.01400e+01 2.95607e+01 2.66137e-01
2.01500e+01 2.95581e+01 2.66141e-01
2.01600e+01 2.95554e+01 2.66145e-01
2.01700e+01 2.95527e+01 2.66150e-01
2.01800e+01 2.95501e+01 2.66155e-01
2.01900e+01 2.95474e+01 2.66159e-01
2.02000e+01 2.95448e+01 2.66164e-01
2.02100e+01 2.95421e+01 2.66170e-01
2.02200e+01 2.95394e+01 2.66175e-01
2.02300e+01 2.95368e+01 2.66181e-01
2.02400e+01 2.95341e+01 2.66186e-01
2.02500e+01 2.95314e+01 2.66192e-01
2.02600e+01 2.95288e+01 2.66198e-01
2.02700e+01 2.95261e+01 2.66205e-01
2.02800e+01 2.95235e+01 2.66211e-01
2.02900e+01 2.95208e+01 2.66218e-01
2.03000e+01 2.95181e+01 2.66225e-01
2.03100e+01 2.95155e+01 2.66232e-01
2.03200e+01 2.95128e+01 2.66239e-01
2.03300e+01 2.95101e+01 2.66246e-01
2.03400e+01 2.95075e+01 2.66254e-01
2.03500e+01 2.95048e+01 2.66262e-01
2.03600e+01 2.95022e+01 2.66270e-01
2.03700e+01 2.94995e+01 2.66278e-01
2.03800e+01 2.94968e+01 2.66286e-01
2.03900e+01 2.94942e+01 2.66295e-01
2.04000e+01 2.94915e+01 2.66303e-01
2.04100e+01 2.94888e+01 2.66312e-01
2.04200e+01 2.94862e+01 2.66321e-01
2.04300e+01 2.94835e+01 2.66331e-01
2.04400e+01 2.94809e+01 2.66340e-01
2.04500e+01 2.94782e+01 2.66350e-01
2.04600e+01 2.94755e+01 2.66360e-01
2.04700e+01 2.94729e+01 2.66369e-01
2.04800e+01 2.94702e+01 2.66380e-01
2.04900e+01 2.94675e+01 2.66390e-01
2.05000e+01 2.94649e+01 2.66401e-01
2.05100e+01 2.94622e+01 2.66411e-01
2.05200e+01 2.94595e+01 2.66421e-01
2.05300e+01 2.94569e+01 2.66431e-01
2.05400e+01 2.94542e+01 2.66441e-01
2.05500e+01 2.94516e+01 2.66451e-01
2.05600e+01 2.94489e+01 2.66460e-01
2.05700e+01 2.94462e+01 2.66470e-01
2.05800e+01 2.94436e+01 2.66479e-01
2.05900e+01 2.94409e+01 2.66488e-01
2.06000e+01 2.94382e+01 2.66496e-01
2.06100e+01 2.94356e+01 2.66504e-01
2.06200e+01 2.94329e+01 2.66513e-01
2.06300e+01 2.94302e+01 2.66521e-01
2.06400e+01 2.94276e+01 2.66528e-01
2.06500e+01 2.94249e+01 2.66536e-01
2.06600e+01 2.94222e+01 2.66543e-01
2.06700e+01 2.94196e+01 2.66550e-01
2.06800e+01 2.94169e+01 2.66557e-01
2.06900e+01 2.94142e+01 2.66564e-01
2.07000e+01 2.94116e+01 2.66570e-01
2.07100e+01 2.94089e+01 2.66577e-01
2.07200e+01 2.94062e+01 2.66583e-01
2.07300e+01 2.94036e+01 2.66588e-01
2.07400e+01 2.94009e+01 2.66594e-01
2.07500e+01 2.93982e+01 2.66599e-01
2.07600e+01 2.93956e+01 2.66605e-01
2.07700e+01 2.93929e+01 2.66609e-01
2.07800e+01 2.93902e+01 2.66614e-01
2.07900e+01 2.93876e+01 2.66619e-01
2.08000e+01 2.93849e+01 2.66623e-01
2.08100e+01 2.93822e+01 2.66627e-01
2.08200e+01 2.93796e+01 2.66631e-01
2.08300e+01 2.93769e+01 2.66635e-01
2.08400e+01 2.93742e+01 2.66638e-01
2.08500e+01 2.93716e+01 2.66641e-01
2.08600e+01 2.93689e+01 2.66644e-01
2.08700e+01 2.93663e+01 2.66647e-01
2.08800e+01 2.93636e+01 2.66650e-01
2.08900e+01 2.93609e+01 2.66652e-01
2.09000e+01 2.93583e+01 2.66654e-01
2.09100e+01 2.93556e+01 2.66656e-01
2.09200e+01 2.93529e+01 2.66658e-01
2.09300e+01 2.93503e+01 2.66660e-01
2.09400e+01 2.93476e+01 2.66661e-01
2.09500e+01 2.93449e+01 2.66662e-01
2.09600e+01 2.93423e+01 2.66663e-01
2.09700e+01 2.93396e+01 2.66664e-01
2.09800e+01 2.93369e+01 2.66664e-01
2.09900e+01 2.93343e+01 2.66664e-01
2.10000e+01 2.93316e+01 2.66665e-01
2.10100e+01 2.93289e+01 2.66664e-01
2.10200e+01 2.93263e+01 2.66664e-01
2.10300e+01 2.93236e+01 2.66663e-01
2.10400e+01 2.93209e+01 2.66663e-01
2.10500e+01 2.93183e+01 2.66662e-01
2.10600e+01 2.93156e+01 2.66660e-01
2.10700e+01 2.93129e+01 2.66659e-01
2.10800e+01 2.93103e+01 2.66657e-01
2.10900e+01 2.93076e+01 2.66655e-01
2.11000e+01 2.93049e+01 2.66653e-01
2.11100e+01 2.93023e+01 2.66651e-01
2.11200e+01 2.92996e+01 2.66648e-01
2.11300e+01 2.92969e+01 2.66646e-01
2.11400e+01 2.92943e+01 2.66643e-01
2.11500e+01 2.92916e+01 2.66639e-01
2.11600e+01 2.92889e+01 2.66636e-01
2.11700e+01 2.92863e+01 2.66632e-01
2.11800e+01 2.92836e+01 2.66629e-01
2.11900e+01 2.92809e+01 2.66625e-01
2.12000e+01 2.92783e+01 2.66620e-01
2.12100e+01 2.92756e+01 2.66616e-01
2.12200e+01 2.92729e+01 2.66611e-01
2.12300e+01 2.92703e+01 2.66606e-01
2.12400e+01 2.92676e+01 2.66601e-01
2.12500e+01 2.92649e+01 2.66596e-01
2.12600e+01 2.92623e+01 2.66590e-01
2.12700e+01 2.92596e+01 2.66585e-01
2.12800e+01 2.92569e+01 2.66579e-01
2.12900e+01 2.92543e+01 2.66573e-01
2.13000e+01 2.92516e+01 2.66566e-01
2.13100e+01 2.92489e+01 2.66560e-01
2.13200e+01 2.92463e+01 2.66553e-01
2.13300e+01 2.92436e+01 2.66546e-01
2.13400e+01 2.92409e+01 2.66539e-01
2.13500e+01 2.92383e+01 2.66531e-01
2.13600e+01 2.92356e+01 2.66524e-01
2.13700e+01 2.92329e+01 2.66516e-01
2.13800e+01 2.92303e+01 2.66508e-01
2.13900e+01 2.92276e+01 2.66499e-01
2.14000e+01 2.92249e+01 2.66491e-01
2.14100e+01 2.92223e+01 2.66482e-01
2.14200e+01 2.92196e+01 2.66473e-01
2.14300e+01 2.92169e+01 2.66464e-01
2.14400e+01 2.92143e+01 2.66455e-01
2.14500e+01 2.92116e+01 2.66445e-01
2.14600e+01 2.92090e+01 2.66435e-01
2.14700e+01 2.92063e+01 2.66425e-01
2.14800e+01 2.92036e+01 2.66415e-01
2.14900e+01 2.92010e+01 2.66405e-01
2.15000e+01 2.91983e+01 2.66394e-01
2.15100e+01 2.91956e+01 2.66383e-01
2.15200e+01 2.91930e+01 2.66373e-01
2.15300e+01 2.91903e+01 2.66362e-01
2.15400e+01 2.91876e+01 2.66352e-01
2.15500e+01 2.91850e+01 2.66342e-01
2.15600e+01 2.91823e+01 2.66333e-01
2.15700e+01 2.91797e+01 2.66323e-01
2.15800e+01 2.91770e+01 2.66314e-01
2.15900e+01 2.91743e+01 2.66305e-01
2.16000e+01 2.91717e+01 2.66296e-01
2.16100e+01 2.91690e+01 2.66287e-01
2.16200e+01 2.91663e+01 2.66279e-01
2.16300e+01 2.91637e+01 2.66270e-01
2.16400e+01 2.91610e+01 2.66262e-01
2.16500e+01 2.91583e+01 2.66254e-01
2.16600e+01 2.91557e+01 2.66246e-01
2.16700e+01 2.91530e+01 2.66239e-01
2.16800e+01 2.91504e+01 2.66231e-01
2.16900e+01 2.91477e+01 2.66224e-01
2.17000e+01 2.91450e+01 2.66217e-01
2.17100e+01 2.91424e+01 2.66210e-01
2.17200e+01 2.91397e+01 2.66204e-01
2.17300e+01 2.91371e+01 2.66197e-01
2.17400e+01 2.91344e+01 2.66191e-01
2.17500e+01 2.91317e+01 2.66185e-01
2.17600e+01 2.91291e+01 2.66179e-01
2.17700e+01 2.91264e+01 2.66173e-01
2.17800e+01 2.91237e+01 2.66168e-01
2.17900e+01 2.91211e+01 2.66162e-01
2.18000e+01 2.91184e+01 2.66157e-01
2.18100e+01 2.91158e+01 2.66152e-01
2.18200e+01 2.91131e+01 2.66148e-01
2.18300e+01 2.91104e+01 2.66143e-01
2.18400e+01 2.91078e+01 2.66139e-01
2.18500e+01 2.91051e+01 2.66135e-01
2.18600e+01 2.91025e+01 2.66131e-01
2.18700e+01 2.90998e+01 2.66127e-01
2.18800e+01 2.90971e+01 2.66123e-01
2.18900e+01 2.90945e+01 2.66120e-01
2.19000e+01 2.90918e+01 2.66117e-01
2.19100e+01 2.90891e+01 2.66114e-01
2.19200e+01 2.90865e+01 2.66111e-01
2.19300e+01 2.90838e+01 2.66108e-01
2.19400e+01 2.90812e+01 2.66106e-01
2.19500e+01 2.90785e+01 2.66104e-01
2.19600e+01 2.90758e+01 2.66102e-01
2.19700e+01 2.90732e+01 2.66100e-01
2.19800e+01 2.90705e+01 2.66098e-01
2.19900e+01 2.90679e+01 2.66097e-01
2.20000e+01 2.90652e+01 2.66096e-01
2.20100e+01 2.90625e+01 2.66094e-01
2.20200e+01 2.90599e+01 2.66094e-01
2.20300e+01 2.90572e+01 2.66093e-01
2.20400e+01 2.90546e+01 2.66092e-01
2.20500e+01 2.90519e+01 2.66092e-01
2.20600e+01 2.90492e+01 2.66092e-01
2.20700e+01 2.90466e+01 2.66092e-01
2.20800e+01 2.90439e+01 2.66092e-01
2.20900e+01 2.90412e+01 2.66093e-01
2.21000e+01 2.90386e+01 2.66093e-01
2.21100e+01 2.90359e+01 2.66094e-01
2.21200e+01 2.90333e+01 2.66095e-01
2.21300e+01 2.90306e+01 2.66096e-01
2.21400e+01 2.90279e+01 2.66098e-01
2.21500e+01 2.90253e+01 2.66099e-01
2.21600e+01 2.90226e+01 2.66101e-01
2.21700e+01 2.90200e+01 2.66103e-01
2.21800e+01 2.90173e+01 2.66105e-01
2.21900e+01 2.90146e+01 2.66108e-01
2.22000e+01 2.90120e+01 2.66110e-01
2.22100e+01 2.90093e+01 2.66113e-01
2.22200e+01 2.90067e+01 2.66116e-01
2.22300e+01 2.90040e+01 2.66119e-01
2.22400e+01 2.90013e+01 2.66123e-01
2.22500e+01 2.89987e+01 2.66126e-01
2.22600e+01 2.89960e+01 2.66130e-01
2.22700e+01 2.89933e+01 2.66134e-01
2.22800e+01 2.89907e+01 2.66138e-01
2.22900e+01 2.89880e+01 2.66142e-01
2.23000e+01 2.89854e+01 2.66147e-01
2.23100e+01 2.89827e+01 2.66151e-01
2.23200e+01 2.89800e+01 2.66156e-01
2.23300e+01 2.89774e+01 2.66161e-01
2.23400e+01 2.89747e+01 2.66166e-01
2.23500e+01 2.89721e+01 2.66172e-01
2.23600e+01 2.89694e+01 2.66178e-01
2.23700e+01 2.89667e+01 2.66183e-01
2.23800e+01 2.89641e+01 2.66189e-01
2.23900e+01 2.89614e+01 2.66196e-01
2.24000e+01 2.89587e+01 2.66202e-01
2.24100e+01 2.89561e+01 2.66209e-01
2.24200e+01 2.89534e+01 2.66215e-01
2.24300e+01 2.89508e+01 2.66222e-01
2.24400e+01 2.89481e+01 2.66229e-01
2.24500e+01 2.89454e+01 2.66237e-01
2.24600e+01 2.89428e+01 2.66244e-01
2.24700e+01 2.89401e+01 2.66252e-01
2.24800e+01 2.89374e+01 2.66260e-01
2.24900e+01 2.89348e+01 2.66268e-01
2.25000e+01 2.89321e+01 2.66277e-01
2.25100e+01 2.89295e+01 2.66285e-01
2.25200e+01 2.89268e+01 2.66293e-01
2.25300e+01 2.89241e+01 2.66301e-01
2.25400e+01 2.89215e+01 2.66309e-01
2.25500e+01 2.89188e+01 2.66316e-01
2.25600e+01 2.89161e+01 2.66324e-01
2.25700e+01 2.89135e+01 2.66331e-01
2.25800e+01 2.89108e+01 2.66338e-01
2.25900e+01 2.89082e+01 2.66344e-01
2.26000e+01 2.89055e+01 2.66351e-01
2.26100e+01 2.89028e+01 2.66357e-01
2.26200e+01 2.89002e+01 2.66364e-01
2.26300e+01 2.88975e+01 2.66370e-01
2.26400e+01 2.88948e+01 2.66375e-01
2.26500e+01 2.88922e+01 2.66381e-01
2.26600e+01 2.88895e+01 2.66386e-01
2.26700e+01 2.88868e+01 2.66392e-01
2.26800e+01 2.88842e+01 2.66397e-01
2.26900e+01 2.88815e+01 2.66402e-01
2.27000e+01 2.88789e+01 2.66406e-01
2.27100e+01 2.88762e+01 2.66411e-01
2.27200e+01 2.88735e+01 2.66415e-01
2.27300e+01 2.88709e+01 2.66419e-01
2.27400e+01 2.88682e+01 2.66423e-01
2.27500e+01 2.88655e+01 2.66427e-01
2.27600e+01 2.88629e+01 2.66430e-01
2.27700e+01 2.88602e+01 2.66433e-01
2.27800e+01 2.88575e+01 2.66436e-01
2.27900e+01 2.88549e+01 2.66439e-01
2.28000e+01 2.88522e+01 2.66442e-01
2.28100e+01 2.88495e+01 2.66445e-01
2.28200e+01 2.88469e+01 2.66447e-01
2.28300e+01 2.88442e+01 2.66449e-01
2.28400e+01 2.88416e+01 2.66451e-01
2.28500e+01 2.88389e+01 2.66453e-01
2.28600e+01 2.88362e+01 2.66454e-01
2.28700e+01 2.88336e+01 2.66456e-01
2.28800e+01 2.88309e+01 2.66457e-01
2.28900e+01 2.88282e+01 2.66458e-01
2.29000e+01 2.88256e+01 2.66459e-01
2.29100e+01 2.88229e+01 2.66459e-01
2.29200e+01 2.88202e+01 2.66460e-01
2.29300e+01 2.88176e+01 2.66460e-01
2.29400e+01 2.88149e+01 2.66460e-01
2.29500e+01 2.88122e+01 2.66460e-01
2.29600e+01 2.88096e+01 2.66459e-01
2.29700e+01 2.88069e+01 2.66459e-01
2.29800e+01 2.88042e+01 2.66458e-01
2.29900e+01 2.88016e+01 2.66457e-01
2.30000e+01 2.87989e+01 2.66456e-01
2.30100e+01 2.87963e+01 2.66455e-01
2.30200e+01 2.87936e+01 2.66453e-01
2.30300e+01 2.87909e+01 2.66451e-01
2.30400e+01 2.87883e+01 2.66449e-01
2.30500e+01 2.87856e+01 2.66447e-01
2.30600e+01 2.87829e+01 2.66445e-01
2.30700e+01 2.87803e+01 2.66442e-01
2.30800e+01 2.87776e+01 2.66440e-01
2.30900e+01 2.87749e+01 2.66437e-01
2.31000e+01 2.87723e+01 2.66434e-01
2.31100e+01 2.87696e+01 2.66431e-01
2.31200e+01 2.87669e+01 2.66427e-01
2.31300e+01 2.87643e+01 2.66423e-01
2.31400e+01 2.87616e+01 2.66420e-01
2.31500e+01 2.87590e+01 2.66416e-01
2.31600e+01 2.87563e+01 2.66411e-01
2.31700e+01 2.87536e+01 2.66407e-01
2.31800e+01 2.87510e+01 2.66402e-01
2.31900e+01 2.87483e+01 2.66397e-01
2.32000e+01 2.87456e+01 2.66392e-01
2.32100e+01 2.87430e+01 2.66387e-01
2.32200e+01 2.87403e+01 2.66382e-01
2.32300e+01 2.87376e+01 2.66376e-01
2.32400e+01 2.87350e+01 2.66371e-01
2.32500e+01 2.87323e+01 2.66365e-01
2.32600e+01 2.87297e+01 2.66358e-01
2.32700e+01 2.87270e+01 2.66352e-01
2.32800e+01 2.87243e+01 2.66345e-01
2.32900e+01 2.87217e+01 2.66339e-01
2.33000e+01 2.87190e+01 2.66332e-01
2.33100e+01 2.87163e+01 2.66325e-01
2.33200e+01 2.87137e+01 2.66317e-01
2.33300e+01 2.87110e+01 2.66310e-01
2.33400e+01 2.87083e+01 2.66302e-01
2.33500e+01 2.87057e+01 2.66294e-01
2.33600e+01 2.87030e+01 2.66286e-01
2.33700e+01 2.87004e+01 2.66278e-01
2.33800e+01 2.86977e+01 2.66269e-01
2.33900e+01 2.86950e+01 2.66261e-01
2.34000e+01 2.86924e+01 2.66252e-01
2.34100e+01 2.86897e+01 2.66243e-01
2.34200e+01 2.86870e+01 2.66234e-01
2.34300e+01 2.86844e+01 2.66224e-01
2.34400e+01 2.86817e+01 2.66214e-01
2.34500e+01 2.86791e+01 2.66205e-01
2.34600e+01 2.86764e+01 2.66195e-01
2.34700e+01 2.86737e+01 2.66184e-01
2.34800e+01 2.86711e+01 2.66174e-01
2.34900e+01 2.86684e+01 2.66163e-01
2.35000e+01 2.86657e+01 2.66153e-01
2.35100e+01 2.86631e+01 2.66142e-01
2.35200e+01 2.86604e+01 2.66131e-01
2.35300e+01 2.86578e+01 2.66121e-01
2.35400e+01 2.86551e+01 2.66111e-01
2.35500e+01 2.86524e+01 2.66101e-01
2.35600e+01 2.86498e+01 2.66091e-01
2.35700e+01 2.86471e+01 2.66082e-01
2.35800e+01 2.86445e+01 2.66072e-01
2.35900e+01 2.86418e+01 2.66063e-01
2.36000e+01 2.86391e+01 2.66055e-01
2.36100e+01 2.86365e+01 2.66046e-01
2.36200e+01 2.86338e+01 2.66038e-01
2.36300e+01 2.86312e+01 2.66030e-01
2.36400e+01 2.86285e+01 2.66022e-01
2.36500e+01 2.86258e+01 2.66014e-01
2.36600e+01 2.86232e+01 2.66006e-01
2.36700e+01 2.86205e+01 2.65999e-01
2.36800e+01 2.86179e+01 2.65992e-01
2.36900e+01 2.86152e+01 2.65985e-01
2.37000e+01 2.86125e+01 2.65979e-01
2.37100e+01 2.86099e+01 2.65972e-01
2.37200e+01 2.86072e+01 2.65966e-01
2.37300e+01 2.86046e+01 2.65960e-01
2.37400e+01 2.86019e+01 2.65955e-01
2.37500e+01 2.85992e+01 2.65949e-01
2.37600e+01 2.85966e+01 2.65944e-01
2.37700e+01 2.85939e+01 2.65939e-01
2.37800e+01 2.85913e+01 2.65934e-01
2.37900e+01 2.85886e+01 2.65929e-01
2.38000e+01 2.85859e+01 2.65925e-01
2.38100e+01 2.85833e+01 2.65921e-01
2.38200e+01 2.85806e+01 2.65917e-01
2.38300e+01 2.85780e+01 2.65913e-01
2.38400e+01 2.85753e+01 2.65910e-01
2.38500e+01 2.85726e+01 2.65906e-01
2.38600e+01 2.85700e+01 2.65903e-01
2.38700e+01 2.85673e+01 2.65900e-01
2.38800e+01 2.85647e+01 2.65898e-01
2.38900e+01 2.85620e+01 2.65895e-01
2.39000e+01 2.85593e+01 2.65893e-01
2.39100e+01 2.85567e+01 2.65891e-01
2.39200e+01 2.85540e+01 2.65890e-01
2.39300e+01 2.85514e+01 2.65888e-01
2.39400e+01 2.85487e+01 2.65887e-01
2.39500e+01 2.85461e+01 2.65886e-01
2.39600e+01 2.85434e+01 2.65885e-01
2.39700e+01 2.85407e+01 2.65884e-01
2.39800e+01 2.85381e+01 2.65884e-01
2.39900e+01 2.85354e+01 2.65884e-01
2.40000e+01 2.85328e+01 2.65884e-01
2.40100e+01 2.85301e+01 2.65884e-01
2.40200e+01 2.85274e+01 2.65884e-01
2.40300e+01 2.85248e+01 2.65885e-01
2.40400e+01 2.85221e+01 2.65886e-01
2.40500e+01 2.85195e+01 2.65887e-01
2.40600e+01 2.85168e+01 2.65888e-01
2.40700e+01 2.85141e+01 2.65890e-01
2.40800e+01 2.85115e+01 2.65892e-01
2.40900e+01 2.85088e+01 2.65894e-01
2.41000e+01 2.85062e+01 2.65896e-01
2.41100e+01 2.85035e+01 2.65898e-01
2.41200e+01 2.85009e+01 2.65901e-01
2.41300e+01 2.84982e+01 2.65904e-01
2.41400e+01 2.84955e+01 2.65907e-01
2.41500e+01 2.84929e+01 2.65910e-01
2.41600e+01 2.84902e+01 2.65914e-01
2.41700e+01 2.84876e+01 2.65918e-01
2.41800e+01 2.84849e+01 2.65922e-01
2.41900e+01 2.84822e+01 2.65926e-01
2.42000e+01 2.84796e+01 2.65930e-01
2.42100e+01 2.84769e+01 2.65935e-01
2.42200e+01 2.84743e+01 2.65940e-01
2.42300e+01 2.84716e+01 2.65945e-01
2.42400e+01 2.84689e+01 2.65950e-01
2.42500e+01 2.84663e+01 2.65956e-01
2.42600e+01 2.84636e+01 2.65962e-01
2.42700e+01 2.84610e+01 2.65968e-01
2.42800e+01 2.84583e+01 2.65974e-01
2.42900e+01 2.84556e+01 2.65980e-01
2.43000e+01 2.84530e+01 2.65987e-01
2.43100e+01 2.84503e+01 2.65994e-01
2.43200e+01 2.84477e+01 2.66001e-01
2.43300e+01 2.84450e+01 2.66008e-01
2.43400e+01 2.84423e+01 2.66016e-01
2.43500e+01 2.84397e+01 2.66023e-01
2.43600e+01 2.84370e+01 2.66031e-01
2.43700e+01 2.84344e+01 2.66039e-01
2.43800e+01 2.84317e+01 2.66048e-01
2.43900e+01 2.84290e+01 2.66056e-01
2.44000e+01 2.84264e+01 2.66065e-01
2.44100e+01 2.84237e+01 2.66074e-01
2.44200e+01 2.84211e+01 2.66084e-01
2.44300e+01 2.84184e+01 2.66093e-01
2.44400e+01 2.84157e+01 2.66103e-01
2.44500e+01 2.84131e+01 2.66113e-01
2.44600e+01 2.84104e+01 2.66123e-01
2.44700e+01 2.84078e+01 2.66133e-01
2.44800e+01 2.84051e+01 2.66144e-01
2.44900e+01 2.84024e+01 2.66155e-01
2.45000e+01 2.83998e+01 2.66166e-01
2.45100e+01 2.83971e+01 2.66177e-01
2.45200e+01 2.83944e+01 2.66188e-01
2.45300e+01 2.83918e+01 2.66199e-01
2.45400e+01 2.83891e+01 2.66209e-01
2.45500e+01 2.83865e+01 2.66220e-01
2.45600e+01 2.83838e+01 2.66230e-01
2.45700e+01 2.83811e+01 2.66240e-01
2.45800e+01 2.83785e+01 2.66250e-01
2.45900e+01 2.83758e+01 2.66260e-01
2.46000e+01 2.83731e+01 2.66270e-01
2.46100e+01 2.83705e+01 2.66280e-01
2.46200e+01 2.83678e+01 2.66289e-01
2.46300e+01 2.83652e+01 2.66298e-01
2.46400e+01 2.83625e+01 2.66307e-01
2.46500e+01 2.83598e+01 2.66316e-01
2.46600e+01 2.83572e+01 2.66325e-01
2.46700e+01 2.83545e+01 2.66334e-01
2.46800e+01 2.83518e+01 2.66343e-01
2.46900e+01 2.83492e+01 2.66351e-01
2.47000e+01 2.83465e+01 2.66359e-01
2.47100e+01 2.83439e+01 2.66367e-01
2.47200e+01 2.83412e+01 2.66375e-01
2.47300e+01 2.83385e+01 2.66383e-01
2.47400e+01 2.83359e+01 2.66391e-01
2.47500e+01 2.83332e+01 2.66398e-01
2.47600e+01 2.83305e+01 2.66406e-01
2.47700e+01 2.83279e+01 2.66413e-01
2.47800e+01 2.83252e+01 2.66420e-01
2.47900e+01 2.83225e+01 2.66427e-01
2.48000e+01 2.83199e+01 2.66434e-01
2.48100e+01 2.83172e+01 2.66440e-01
2.48200e+01 2.83145e+01 2.66447e-01
2.48300e+01 2.83119e+01 2.66453e-01
2.48400e+01 2.83092e+01 2.66459e-01
2.48500e+01 2.83066e+01 2.66465e-01
2.48600e+01 2.83039e+01 2.66471e-01
2.48700e+01 2.83012e+01 2.66477e-01
2.48800e+01 2.82986e+01 2.66482e-01
2.48900e+01 2.82959e+01 2.66488e-01
2.49000e+01 2.82932e+01 2.66493e-01
2.49100e+01 2.82906e+01 2.66498e-01
2.49200e+01 2.82879e+01 2.66503e-01
2.49300e+01 2.82852e+01 2.66508e-01
2.49400e+01 2.82826e+01 2.66513e-01
2.49500e+01 2.82799e+01 2.66517e-01
2.49600e+01 2.82772e+01 2.66521e-01
2.49700e+01 2.82746e+01 2.66526e-01
2.49800e+01 2.82719e+01 2.66530e-01
2.49900e+01 2.82692e+01 2.66534e-01
2.50000e+01 2.82666e+01 2.66538e-01
2.50100e+01 2.82639e+01 2.66541e-01
2.50200e+01 2.82612e+01 2.66545e-01
2.50300e+01 2.82586e+01 2.66548e-01
2.50400e+01 2.82559e+01 2.66551e-01
2.50500e+01 2.82533e+01 2.66554e-01
2.50600e+01 2.82506e+01 2.66557e-01
2.50700e+01 2.82479e+01 2.66560e-01
2.50800e+01 2.82453e+01 2.66562e-01
2.50900e+01 2.82426e+01 2.66565e-01
2.51000e+01 2.82399e+01 2.66567e-01
2.51100e+01 2.82373e+01 2.66569e-01
2.51200e+01 2.82346e+01 2.66571e-01
2.51300e+01 2.82319e+01 2.66573e-01
2.51400e+01 2.82293e+01 2.66575e-01
2.51500e+01 2.82266e+01 2.66576e-01
2.51600e+01 2.82239e+01 2.66578e-01
2.51700e+01 2.82213e+01 2.66579e-01
2.51800e+01 2.82186e+01 2.66580e-01
2.51900e+01 2.82159e+01 2.66581e-01
2.52000e+01 2.82133e+01 2.66582e-01
2.52100e+01 2.82106e+01 2.66583e-01
2.52200e+01 2.82079e+01 2.66583e-01
2.52300e+01 2.82053e+01 2.66583e-01
2.52400e+01 2.82026e+01 2.66584e-01
2.52500e+01 2.81999e+01 2.66584e-01
2.52600e+01 2.81973e+01 2.66584e-01
2.52700e+01 2.81946e+01 2.66583e-01
2.52800e+01 2.81919e+01 2.66583e-01
2.52900e+01 2.81893e+01 2.66582e-01
2.53000e+01 2.81866e+01 2.66582e-01
2.53100e+01 2.81839e+01 2.66581e-01
2.53200e+01 2.81813e+01 2.66580e-01
2.53300e+01 2.81786e+01 2.66579e-01
2.53400e+01 2.81759e+01 2.66578e-01
2.53500e+01 2.81733e+01 2.66576e-01
2.53600e+01 2.81706e+01 2.66574e-01
2.53700e+01 2.81679e+01 2.66573e-01
2.53800e+01 2.81653e+01 2.66571e-01
2.53900e+01 2.81626e+01 2.66569e-01
2.54000e+01 2.81600e+01 2.66567e-01
2.54100e+01 2.81573e+01 2.66564e-01
2.54200e+01 2.81546e+01 2.66562e-01
2.54300e+01 2.81520e+01 2.66559e-01
2.54400e+01 2.81493e+01 2.66556e-01
2.54500e+01 2.81466e+01 2.66554e-01
2.54600e+01 2.81440e+01 2.66550e-01
2.54700e+01 2.81413e+01 2.66547e-01
2.54800e+01 2.81386e+01 2.66544e-01
2.54900e+01 2.81360e+01 2.66540e-01
2.55000e+01 2.81333e+01 2.66537e-01
2.55100e+01 2.81306e+01 2.66533e-01
2.55200e+01 2.81280e+01 2.66529e-01
2.55300e+01 2.81253e+01 2.66526e-01
2.55400e+01 2.81226e+01 2.66522e-01
2.55500e+01 2.81200e+01 2.66518e-01
2.55600e+01 2.81173e+01 2.66515e-01
2.55700e+01 2.81146e+01 2.66511e-01
2.55800e+01 2.81120e+01 2.66507e-01
2.55900e+01 2.81093e+01 2.66504e-01
2.56000e+01 2.81066e+01 2.66500e-01
2.56100e+01 2.81040e+01 2.66497e-01
2.56200e+01 2.81013e+01 2.66493e-01
2.56300e+01 2.80986e+01 2.66489e-01
2.56400e+01 2.80960e+01 2.66486e-01
2.56500e+01 2.80933e+01 2.66482e-01
2.56600e+01 2.80907e+01 2.66479e-01
2.56700e+01 2.80880e+01 2.66475e-01
2.56800e+01 2.80853e+01 2.66472e-01
2.56900e+01 2.80827e+01 2.66468e-01
2.57000e+01 2.80800e+01 2.66465e-01
2.57100e+01 2.80773e+01 2.66462e-01
2.57200e+01 2.80747e+01 2.66458e-01
2.57300e+01 2.80720e+01 2.66455e-01
2.57400e+01 2.80693e+01 2.66451e-01
2.57500e+01 2.80667e+01 2.66448e-01
2.57600e+01 2.80640e+01 2.66445e-01
2.57700e+01 2.80613e+01 2.66441e-01
2.57800e+01 2.80587e+01 2.66438e-01
2.57900e+01 2.80560e+01 2.66435e-01
2.58000e+01 2.80534e+01 2.66431e-01
2.58100e+01 2.80507e+01 2.66428e-01
2.58200e+01 2.80480e+01 2.66425e-01
2.58300e+01 2.80454e+01 2.66422e-01
2.58400e+01 2.80427e+01 2.66418e-01
2.58500e+01 2.80400e+01 2.66415e-01
2.58600e+01 2.80374e+01 2.66412e-01
2.58700e+01 2.80347e+01 2.66409e-01
2.58800e+01 2.80320e+01 2.66406e-01
2.58900e+01 2.80294e+01 2.66403e-01
2.59000e+01 2.80267e+01 2.66399e-01
2.59100e+01 2.80240e+01 2.66396e-01
2.59200e+01 2.80214e+01 2.66393e-01
2.59300e+01 2.80187e+01 2.66390e-01
2.59400e+01 2.80161e+01 2.66387e-01
2.59500e+01 2.80134e+01 2.66384e-01
2.59600e+01 2.80107e+01 2.66381e-01
2.59700e+01 2.80081e+01 2.66378e-01
2.59800e+01 2.80054e+01 2.66375e-01
2.59900e+01 2.80027e+01 2.66372e-01
2.60000e+01 2.80001e+01 2.66369e-01
2.60100e+01 2.79974e+01 2.66366e-01
2.60200e+01 2.79947e+01 2.66363e-01
2.60300e+01 2.79921e+01 2.66360e-01
2.60400e+01 2.79894e+01 2.66357e-01
2.60500e+01 2.79868e+01 2.66354e-01
2.60600e+01 2.79841e+01 2.66351e-01
2.60700e+01 2.79814e+01 2.66349e-01
2.60800e+01 2.79788e+01 2.66346e-01
2.60900e+01 2.79761e+01 2.66343e-01
2.61000e+01 2.79734e+01 2.66340e-01
2.61100e+01 2.79708e+01 2.66337e-01
2.61200e+01 2.79681e+01 2.66334e-01
2.61300e+01 2.79654e+01 2.66332e-01
2.61400e+01 2.79628e+01 2.66329e-01
2.61500e+01 2.79601e+01 2.66326e-01
2.61600e+01 2.79575e+01 2.66323e-01
2.61700e+01 2.79548e+01 2.66321e-01
2.61800e+01 2.79521e+01 2.66318e-01
2.61900e+01 2.79495e+01 2.66315e-01
2.62000e+01 2.79468e+01 2.66313e-01
2.62100e+01 2.79441e+01 2.66310e-01
2.62200e+01 2.79415e+01 2.66307e-01
2.62300e+01 2.79388e+01 2.66305e-01
2.62400e+01 2.79362e+01 2.66302e-01
2.62500e+01 2.79335e+01 2.66300e-01
2.62600e+01 2.79308e+01 2.66297e-01
2.62700e+01 2.79282e+01 2.66294e-01
2.62800e+01 2.79255e+01 2.66292e-01
2.62900e+01 2.79228e+01 2.66289e-01
2.63000e+01 2.79202e+01 2.66287e-01
2.63100e+01 2.79175e+01 2.66284e-01
2.63200e+01 2.79148e+01 2.66282e-01
2.63300e+01 2.79122e+01 2.66279e-01
2.63400e+01 2.79095e+01 2.66277e-01
2.63500e+01 2.79069e+01 2.66275e-01
2.63600e+01 2.79042e+01 2.66272e-01
2.63700e+01 2.79015e+01 2.66270e-01
2.63800e+01 2.78989e+01 2.66267e-01
2.63900e+01 2.78962e+01 2.66265e-01
2.64000e+01 2.78935e+01 2.66263e-01
2.64100e+01 2.78909e+01 2.66260e-01
2.64200e+01 2.78882e+01 2.66258e-01
2.64300e+01 2.78856e+01 2.66256e-01
2.64400e+01 2.78829e+01 2.66253e-01
2.64500e+01 2.78802e+01 2.66251e-01
2.64600e+01 2.78776e+01 2.66249e-01
2.64700e+01 2.78749e+01 2.66247e-01
2.64800e+01 2.78722e+01 2.66244e-01
2.64900e+01 2.78696e+01 2.66242e-01
2.65000e+01 2.78669e+01 2.66240e-01
2.65100e+01 2.78643e+01 2.66238e-01
2.65200e+01 2.78616e+01 2.66236e-01
2.65300e+01 2.78589e+01 2.66234e-01
2.65400e+01 2.78563e+01 2.66232e-01
2.65500e+01 2.78536e+01 2.66230e-01
2.65600e+01 2.78509e+01 2.66228e-01
2.65700e+01 2.78483e+01 2.66227e-01
2.65800e+01 2.78456e+01 2.66225e-01
2.65900e+01 2.78430e+01 2.66224e-01
2.66000e+01 2.78403e+01 2.66222e-01
2.66100e+01 2.78376e+01 2.66221e-01
2.66200e+01 2.78350e+01 2.66220e-01
2.66300e+01 2.78323e+01 2.66219e-01
2.66400e+01 2.78296e+01 2.66218e-01
2.66500e+01 2.78270e+01 2.66217e-01
2.66600e+01 2.78243e+01 2.66216e-01
2.66700e+01 2.78217e+01 2.66215e-01
2.66800e+01 2.78190e+01 2.66214e-01
2.66900e+01 2.78163e+01 2.66214e-01
2.67000e+01 2.78137e+01 2.66213e-01
2.67100e+01 2.78110e+01 2.66213e-01
2.67200e+01 2.78084e+01 2.66213e-01
2.67300e+01 2.78057e+01 2.66212e-01
2.67400e+01 2.78030e+01 2.66212e-01
2.67500e+01 2.78004e+01 2.66212e-01
2.67600e+01 2.77977e+01 2.66212e-01
2.67700e+01 2.77950e+01 2.66212e-01
2.67800e+01 2.77924e+01 2.66213e-01
2.67900e+01 2.77897e+01 2.66213e-01
2.68000e+01 2.77871e+01 2.66213e-01
2.68100e+01 2.77844e+01 2.66214e-01
2.68200e+01 2.77817e+01 2.66214e-01
2.68300e+01 2.77791e+01 2.66215e-01
2.68400e+01 2.77764e+01 2.66216e-01
2.68500e+01 2.77737e+01 2.66216e-01
2.68600e+01 2.77711e+01 2.66217e-01
2.68700e+01 2.77684e+01 2.66218e-01
2.68800e+01 2.77658e+01 2.66219e-01
2.68900e+01 2.77631e+01 2.66221e-01
2.69000e+01 2.77604e+01 2.66222e-01
2.69100e+01 2.77578e+01 2.66223e-01
2.69200e+01 2.77551e+01 2.66225e-01
2.69300e+01 2.77524e+01 2.66226e-01
2.69400e+01 2.77498e+01 2.66228e-01
2.69500e+01 2.77471e+01 2.66229e-01
2.69600e+01 2.77445e+01 2.66231e-01
2.69700e+01 2.77418e+01 2.66233e-01
2.69800e+01 2.77391e+01 2.66235e-01
2.69900e+01 2.77365e+01 2.66237e-01
2.70000e+01 2.77338e+01 2.66239e-01
2.70100e+01 2.77311e+01 2.66241e-01
2.70200e+01 2.77285e+01 2.66244e-01
2.70300e+01 2.77258e+01 2.66246e-01
2.70400e+01 2.77232e+01 2.66248e-01
2.70500e+01 2.77205e+01 2.66251e-01
2.70600e+01 2.77178e+01 2.66254e-01
2.70700e+01 2.77152e+01 2.66256e-01
2.70800e+01 2.77125e+01 2.66259e-01
2.70900e+01 2.77098e+01 2.66262e-01
2.71000e+01 2.77072e+01 2.66265e-01
2.71100e+01 2.77045e+01 2.66268e-01
2.71200e+01 2.77019e+01 2.66271e-01
2.71300e+01 2.76992e+01 2.66275e-01
2.71400e+01 2.76965e+01 2.66278e-01
2.71500e+01 2.76939e+01 2.66281e-01
2.71600e+01 2.76912e+01 2.66285e-01
2.71700e+01 2.76885e+01 2.66289e-01
2.71800e+01 2.76859e+01 2.66292e-01
2.71900e+01 2.76832e+01 2.66296e-01
2.72000e+01 2.76806e+01 2.66300e-01
2.72100e+01 2.76779e+01 2.66304e-01
2.72200e+01 2.76752e+01 2.66308e-01
2.72300e+01 2.76726e+01 2.66312e-01
2.72400e+01 2.76699e+01 2.66316e-01
2.72500e+01 2.76672e+01 2.66320e-01
2.72600e+01 2.76646e+01 2.66325e-01
2.72700e+01 2.76619e+01 2.66329e-01
2.72800e+01 2.76593e+01 2.66334e-01
2.72900e+01 2.76566e+01 2.66339e-01
2.73000e+01 2.76539e+01 2.66343e-01
2.73100e+01 2.76513e+01 2.66348e-01
2.73200e+01 2.76486e+01 2.66353e-01
2.73300e+01 2.76459e+01 2.66358e-01
2.73400e+01 2.76433e+01 2.66363e-01
2.73500e+01 2.76406e+01 2.66368e-01
2.73600e+01 2.76379e+01 2.66374e-01
2.73700e+01 2.76353e+01 2.66379e-01
2.73800e+01 2.76326e+01 2.66384e-01
2.73900e+01 2.76300e+01 2.66390e-01
2.74000e+01 2.76273e+01 2.66395e-01
2.74100e+01 2.76246e+01 2.66401e-01
2.74200e+01 2.76220e+01 2.66407e-01
2.74300e+01 2.76193e+01 2.66413e-01
2.74400e+01 2.76166e+01 2.66419e-01
2.74500e+01 2.76140e+01 2.66425e-01
2.74600e+01 2.76113e+01 2.66431e-01
2.74700e+01 2.76086e+01 2.66437e-01
2.74800e+01 2.76060e+01 2.66443e-01
2.74900e+01 2.76033e+01 2.66450e-01
2.75000e+01 2.76006e+01 2.66456e-01
2.75100e+01 2.75980e+01 2.66463e-01
2.75200e+01 2.75953e+01 2.66469e-01
2.75300e+01 2.75927e+01 2.66475e-01
2.75400e+01 2.75900e+01 2.66481e-01
2.75500e+01 2.75873e+01 2.66487e-01
2.75600e+01 2.75847e+01 2.66492e-01
2.75700e+01 2.75820e+01 2.66498e-01
2.75800e+01 2.75793e+01 2.66503e-01
2.75900e+01 2.75767e+01 2.66508e-01
2.76000e+01 2.75740e+01 2.66512e-01
2.76100e+01 2.75713e+01 2.66517e-01
2.76200e+01 2.75687e+01 2.66521e-01
2.76300e+01 2.75660e+01 2.66526e-01
2.76400e+01 2.75633e+01 2.66530e-01
2.76500e+01 2.75607e+01 2.66534e-01
2.76600e+01 2.75580e+01 2.66537e-01
2.76700e+01 2.75553e+01 2.66541e-01
2.76800e+01 2.75527e+01 2.66544e-01
2.76900e+01 2.75500e+01 2.66547e-01
2.77000e+01 2.75473e+01 2.66550e-01
2.77100e+01 2.75447e+01 2.66553e-01
2.77200e+01 2.75420e+01 2.66555e-01
2.77300e+01 2.75393e+01 2.66558e-01
2.77400e+01 2.75367e+01 2.66560e-01
2.77500e+01 2.75340e+01 2.66562e-01
2.77600e+01 2.75313e+01 2.66564e-01
2.77700e+01 2.75287e+01 2.66565e-01
2.77800e+01 2.75260e+01 2.66567e-01
2.77900e+01 2.75234e+01 2.66568e-01
2.78000e+01 2.75207e+01 2.66569e-01
2.78100e+01 2.75180e+01 2.66570e-01
2.78200e+01 2.75154e+01 2.66571e-01
2.78300e+01 2.75127e+01 2.66571e-01
2.78400e+01 2.75100e+01 2.66572e-01
2.78500e+01 2.75074e+01 2.66572e-01
2.78600e+01 2.75047e+01 2.66572e-01
2.78700e+01 2.75020e+01 2.66572e-01
2.78800e+01 2.74994e+01 2.66571e-01
2.78900e+01 2.74967e+01 2.66571e-01
2.79000e+01 2.74940e+01 2.66570e-01
2.79100e+01 2.74914e+01 2.66569e-01
2.79200e+01 2.74887e+01 2.66568e-01
2.79300e+01 2.74860e+01 2.66567e-01
2.79400e+01 2.74834e+01 2.66565e-01
2.79500e+01 2.74807e+01 2.66563e-01
2.79600e+01 2.74780e+01 2.66562e-01
2.79700e+01 2.74754e+01 2.66559e-01
2.79800e+01 2.74727e+01 2.66557e-01
2.79900e+01 2.74700e+01 2.66555e-01
2.80000e+01 2.74674e+01 2.66552e-01
2.80100e+01 2.74647e+01 2.66549e-01
2.80200e+01 2.74620e+01 2.66547e-01
2.80300e+01 2.74594e+01 2.66543e-01
2.80400e+01 2.74567e+01 2.66540e-01
2.80500e+01 2.74540e+01 2.66536e-01
2.80600e+01 2.74514e+01 2.66533e-01
2.80700e+01 2.74487e+01 2.66529e-01
2.80800e+01 2.74461e+01 2.66525e-01
2.80900e+01 2.74434e+01 2.66521e-01
2.81000e+01 2.74407e+01 2.66516e-01
2.81100e+01 2.74381e+01 2.66512e-01
2.81200e+01 2.74354e+01 2.66507e-01
2.81300e+01 2.74327e+01 2.66502e-01
2.81400e+01 2.74301e+01 2.66497e-01
2.81500e+01 2.74274e+01 2.66491e-01
2.81600e+01 2.74247e+01 2.66486e-01
2.81700e+01 2.74221e+01 2.66480e-01
2.81800e+01 2.74194e+01 2.66474e-01
2.81900e+01 2.74167e+01 2.66468e-01
2.82000e+01 2.74141e+01 2.66462e-01
2.82100e+01 2.74114e+01 2.66455e-01
2.82200e+01 2.74087e+01 2.66448e-01
2.82300e+01 2.74061e+01 2.66442e-01
2.82400e+01 2.74034e+01 2.66435e-01
2.82500e+01 2.74007e+01 2.66427e-01
2.82600e+01 2.73981e+01 2.66420e-01
2.82700e+01 2.73954e+01 2.66412e-01
2.82800e+01 2.73928e+01 2.66405e-01
2.82900e+01 2.73901e+01 2.66397e-01
2.83000e+01 2.73874e+01 2.66389e-01
2.83100e+01 2.73848e+01 2.66380e-01
2.83200e+01 2.73821e+01 2.66372e-01
2.83300e+01 2.73794e+01 2.66363e-01
2.83400e+01 2.73768e+01 2.66354e-01
2.83500e+01 2.73741e+01 2.66345e-01
2.83600e+01 2.73714e+01 2.66336e-01
2.83700e+01 2.73688e+01 2.66327e-01
2.83800e+01 2.73661e+01 2.66317e-01
2.83900e+01 2.73635e+01 2.66307e-01
2.84000e+01 2.73608e+01 2.66297e-01
2.84100e+01 2.73581e+01 2.66287e-01
2.84200e+01 2.73555e+01 2.66277e-01
2.84300e+01 2.73528e+01 2.66266e-01
2.84400e+01 2.73501e+01 2.66255e-01
2.84500e+01 2.73475e+01 2.66245e-01
2.84600e+01 2.73448e+01 2.66234e-01
2.84700e+01 2.73422e+01 2.66222e-01
2.84800e+01 2.73395e+01 2.66211e-01
2.84900e+01 2.73368e+01 2.66199e-01
2.85000e+01 2.73342e+01 2.66187e-01
2.85100e+01 2.73315e+01 2.66176e-01
2.85200e+01 2.73288e+01 2.66164e-01
2.85300e+01 2.73262e+01 2.66153e-01
2.85400e+01 2.73235e+01 2.66142e-01
2.85500e+01 2.73209e+01 2.66131e-01
2.85600e+01 2.73182e+01 2.66120e-01
2.85700e+01 2.73155e+01 2.66110e-01
2.85800e+01 2.73129e+01 2.66099e-01
2.85900e+01 2.73102e+01 2.66090e-01
2.86000e+01 2.73076e+01 2.66080e-01
2.86100e+01 2.73049e+01 2.66070e-01
2.86200e+01 2.73022e+01 2.66061e-01
2.86300e+01 2.72996e+01 2.66052e-01
2.86400e+01 2.72969e+01 2.66043e-01
2.86500e+01 2.72943e+01 2.66035e-01
2.86600e+01 2.72916e+01 2.66026e-01
2.86700e+01 2.72889e+01 2.66018e-01
2.86800e+01 2.72863e+01 2.66010e-01
2.86900e+01 2.72836e+01 2.66003e-01
2.87000e+01 2.72810e+01 2.65995e-01
2.87100e+01 2.72783e+01 2.65988e-01
2.87200e+01 2.72756e+01 2.65981e-01
2.87300e+01 2.72730e+01 2.65974e-01
2.87400e+01 2.72703e+01 2.65968e-01
2.87500e+01 2.72677e+01 2.65962e-01
2.87600e+01 2.72650e+01 2.65956e-01
2.87700e+01 2.72623e+01 2.65950e-01
2.87800e+01 2.72597e+01 2.65944e-01
2.87900e+01 2.72570e+01 2.65939e-01
2.88000e+01 2.72544e+01 2.65934e-01
2.88100e+01 2.72517e+01 2.65929e-01
2.88200e+01 2.72490e+01 2.65924e-01
2.88300e+01 2.72464e+01 2.65920e-01
2.88400e+01 2.72437e+01 2.65916e-01
2.88500e+01 2.72411e+01 2.65912e-01
2.88600e+01 2.72384e+01 2.65908e-01
2.88700e+01 2.72357e+01 2.65904e-01
2.88800e+01 2.72331e+01 2.65901e-01
2.88900e+01 2.72304e+01 2.65898e-01
2.89000e+01 2.72278e+01 2.65895e-01
2.89100e+01 2.72251e+01 2.65893e-01
2.89200e+01 2.72224e+01 2.65890e-01
2.89300e+01 2.72198e+01 2.65888e-01
2.89400e+01 2.72171e+01 2.65886e-01
2.89500e+01 2.72145e+01 2.65885e-01
2.89600e+01 2.72118e+01 2.65883e-01
2.89700e+01 2.72092e+01 2.65882e-01
2.89800e+01 2.72065e+01 2.65881e-01
2.89900e+01 2.72038e+01 2.65880e-01
2.90000e+01 2.72012e+01 2.65880e-01
2.90100e+01 2.71985e+01 2.65879e-01
2.90200e+01 2.71959e+01 2.65879e-01
2.90300e+01 2.71932e+01 2.65879e-01
2.90400e+01 2.71905e+01 2.65880e-01
2.90500e+01 2.71879e+01 2.65880e-01
2.90600e+01 2.71852e+01 2.65881e-01
2.90700e+01 2.71826e+01 2.65882e-01
2.90800e+01 2.71799e+01 2.65884e-01
2.90900e+01 2.71772e+01 2.65885e-01
2.91000e+01 2.71746e+01 2.65887e-01
2.91100e+01 2.71719e+01 2.65889e-01
2.91200e+01 2.71693e+01 2.65891e-01
2.91300e+01 2.71666e+01 2.65894e-01
2.91400e+01 2.71640e+01 2.65897e-01
2.91500e+01 2.71613e+01 2.65899e-01
2.91600e+01 2.71586e+01 2.65903e-01
2.91700e+01 2.71560e+01 2.65906e-01
2.91800e+01 2.71533e+01 2.65910e-01
2.91900e+01 2.71507e+01 2.65913e-01
2.92000e+01 2.71480e+01 2.65918e-01
2.92100e+01 2.71453e+01 2.65922e-01
2.92200e+01 2.71427e+01 2.65926e-01
2.92300e+01 2.71400e+01 2.65931e-01
2.92400e+01 2.71374e+01 2.65936e-01
2.92500e+01 2.71347e+01 2.65941e-01
2.92600e+01 2.71320e+01 2.65947e-01
2.92700e+01 2.71294e+01 2.65953e-01
2.92800e+01 2.71267e+01 2.65958e-01
2.92900e+01 2.71241e+01 2.65965e-01
2.93000e+01 2.71214e+01 2.65971e-01
2.93100e+01 2.71187e+01 2.65978e-01
2.93200e+01 2.71161e+01 2.65984e-01
2.93300e+01 2.71134e+01 2.65992e-01
2.93400e+01 2.71108e+01 2.65999e-01
2.93500e+01 2.71081e+01 2.66006e-01
2.93600e+01 2.71054e+01 2.66014e-01
2.93700e+01 2.71028e+01 2.66022e-01
2.93800e+01 2.71001e+01 2.66030e-01
2.93900e+01 2.70975e+01 2.66039e-01
2.94000e+01 2.70948e+01 2.66048e-01
2.94100e+01 2.70921e+01 2.66056e-01
2.94200e+01 2.70895e+01 2.66066e-01
2.94300e+01 2.70868e+01 2.66075e-01
2.94400e+01 2.70842e+01 2.66085e-01
2.94500e+01 2.70815e+01 2.66094e-01
2.94600e+01 2.70788e+01 2.66104e-01
2.94700e+01 2.70762e+01 2.66115e-01
2.94800e+01 2.70735e+01 2.66125e-01
2.94900e+01 2.70709e+01 2.66136e-01
2.95000e+01 2.70682e+01 2.66147e-01
2.95100e+01 2.70655e+01 2.66158e-01
2.95200e+01 2.70629e+01 2.66169e-01
2.95300e+01 2.70602e+01 2.66180e-01
2.95400e+01 2.70575e+01 2.66190e-01
2.95500e+01 2.70549e+01 2.66201e-01
2.95600e+01 2.70522e+01 2.66211e-01
2.95700e+01 2.70496e+01 2.66221e-01
2.95800e+01 2.70469e+01 2.66231e-01
2.95900e+01 2.70442e+01 2.66241e-01
2.96000e+01 2.70416e+01 2.66251e-01
2.96100e+01 2.70389e+01 2.66261e-01
2.96200e+01 2.70362e+01 2.66270e-01
2.96300e+01 2.70336e+01 2.66280e-01
2.96400e+01 2.70309e+01 2.66289e-01
2.96500e+01 2.70283e+01 2.66298e-01
2.96600e+01 2.70256e+01 2.66307e-01
2.96700e+01 2.70229e+01 2.66316e-01
2.96800e+01 2.70203e+01 2.66325e-01
2.96900e+01 2.70176e+01 2.66333e-01
2.97000e+01 2.70149e+01 2.66342e-01
2.97100e+01 2.70123e+01 2.66350e-01
2.97200e+01 2.70096e+01 2.66358e-01
2.97300e+01 2.70070e+01 2.66366e-01
2.97400e+01 2.70043e+01 2.66374e-01
2.97500e+01 2.70016e+01 2.66382e-01
2.97600e+01 2.69990e+01 2.66390e-01
2.97700e+01 2.69963e+01 2.66397e-01
2.97800e+01 2.69936e+01 2.66404e-01
2.97900e+01 2.69910e+01 2.66412e-01
2.98000e+01 2.69883e+01 2.66419e-01
2.98100e+01 2.69856e+01 2.66426e-01
2.98200e+01 2.69830e+01 2.66433e-01
2.98300e+01 2.69803e+01 2.66439e-01
2.98400e+01 2.69776e+01 2.66446e-01
2.98500e+01 2.69750e+01 2.66452e-01
2.98600e+01 2.69723e+01 2.66459e-01
2.98700e+01 2.69697e+01 2.66465e-01
2.98800e+01 2.69670e+01 2.66471e-01
2.98900e+01 2.69643e+01 2.66477e-01
2.99000e+01 2.69617e+01 2.66482e-01
2.99100e+01 2.69590e+01 2.66488e-01
2.99200e+01 2.69563e+01 2.66493e-01
2.99300e+01 2.69537e+01 2.66499e-01
2.99400e+01 2.69510e+01 2.66504e-01
2.99500e+01 2.69483e+01 2.66509e-01
2.99600e+01 2.69457e+01 2.66514e-01
2.99700e+01 2.69430e+01 2.66519e-01
2.99800e+01 2.69403e+01 2.66523e-01
2.99900e+01 2.69377e+01 2.66528e-01
3.00000e+01 2.69350e+01 2.66532e-01
3.00100e+01 2.69323e+01 2.66536e-01
3.00200e+01 2.69297e+01 2.66540e-01
3.00300e+01 2.69270e+01 2.66544e-01
3.00400e+01 2.69243e+01 2.66548e-01
3.00500e+01 2.69217e+01 2.66552e-01
3.00600e+01 2.69190e+01 2.66555e-01
3.00700e+01 2.69164e+01 2.66559e-01
3.00800e+01 2.69137e+01 2.66562e-01
3.00900e+01 2.69110e+01 2.66565e-01
3.01000e+01 2.69084e+01 2.66568e-01
3.01100e+01 2.69057e+01 2.66571e-01
3.01200e+01 2.69030e+01 2.66574e-01
3.01300e+01 2.69004e+01 2.66577e-01
3.01400e+01 2.68977e+01 2.66579e-01
3.01500e+01 2.68950e+01 2.66581e-01
3.01600e+01 2.68924e+01 2.66584e-01
3.01700e+01 2.68897e+01 2.66586e-01
3.01800e+01 2.68870e+01 2.66588e-01
3.01900e+01 2.68844e+01 2.66589e-01
3.02000e+01 2.68817e+01 2.66591e-01
3.02100e+01 2.68790e+01 2.66593e-01
3.02200e+01 2.68764e+01 2.66594e-01
3.02300e+01 2.68737e+01 2.66595e-01
3.02400e+01 2.68710e+01 2.66596e-01
3.02500e+01 2.68684e+01 2.66597e-01
3.02600e+01 2.68657e+01 2.66598e-01
3.02700e+01 2.68630e+01 2.66599e-01
3.02800e+01 2.68604e+01 2.66599e-01
3.02900e+01 2.68577e+01 2.66600e-01
3.03000e+01 2.68550e+01 2.66600e-01
3.03100e+01 2.68524e+01 2.66600e-01
3.03200e+01 2.68497e+01 2.66600e-01
3.03300e+01 2.68470e+01 2.66600e-01
3.03400e+01 2.68444e+01 2.66600e-01
3.03500e+01 2.68417e+01 2.66600e-01
3.03600e+01 2.68390e+01 2.66599e-01
3.03700e+01 2.68364e+01 2.66598e-01
3.03800e+01 2.68337e+01 2.66598e-01
3.03900e+01 2.68310e+01 2.66597e-01
3.04000e+01 2.68284e+01 2.66596e-01
3.04100e+01 2.68257e+01 2.66594e-01
3.04200e+01 2.68230e+01 2.66593e-01
3.04300e+01 2.68204e+01 2.66592e-01
3.04400e+01 2.68177e+01 2.66590e-01
3.04500e+01 2.68150e+01 2.66588e-01
3.04600e+01 2.68124e+01 2.66586e-01
3.04700e+01 2.68097e+01 2.66584e-01
3.04800e+01 2.68071e+01 2.66582e-01
3.04900e+01 2.68044e+01 2.66580e-01
3.05000e+01 2.68017e+01 2.66578e-01
3.05100e+01 2.67991e+01 2.66575e-01
3.05200e+01 2.67964e+01 2.66572e-01
3.05300e+01 2.67937e+01 2.66570e-01
3.05400e+01 2.67911e+01 2.66567e-01
3.05500e+01 2.67884e+01 2.66564e-01
3.05600e+01 2.67857e+01 2.66562e-01
3.05700e+01 2.67831e+01 2.66559e-01
3.05800e+01 2.67804e+01 2.66556e-01
3.05900e+01 2.67777e+01 2.66553e-01
3.06000e+01 2.67751e+01 2.66550e-01
3.06100e+01 2.67724e+01 2.66547e-01
3.06200e+01 2.67697e+01 2.66544e-01
3.06300e+01 2.67671e+01 2.66541e-01
3.06400e+01 2.67644e+01 2.66538e-01
3.06500e+01 2.67617e+01 2.66535e-01
3.06600e+01 2.67591e+01 2.66532e-01
3.06700e+01 2.67564e+01 2.66528e-01
3.06800e+01 2.67537e+01 2.66525e-01
3.06900e+01 2.67511e+01 2.66522e-01
3.07000e+01 2.67484e+01 2.66518e-01
3.07100e+01 2.67457e+01 2.66515e-01
3.07200e+01 2.67431e+01 2.66511e-01
3.07300e+01 2.67404e+01 2.66508e-01
3.07400e+01 2.67377e+01 2.66504e-01
3.07500e+01 2.67351e+01 2.66501e-01
3.07600e+01 2.67324e+01 2.66497e-01
3.07700e+01 2.67298e+01 2.66493e-01
3.07800e+01 2.67271e+01 2.66490e-01
3.07900e+01 2.67244e+01 2.66486e-01
3.08000e+01 2.67218e+01 2.66482e-01
3.08100e+01 2.67191e+01 2.66478e-01
3.08200e+01 2.67164e+01 2.66474e-01
3.08300e+01 2.67138e+01 2.66470e-01
3.08400e+01 2.67111e+01 2.66466e-01
3.08500e+01 2.67084e+01 2.66462e-01
3.08600e+01 2.67058e+01 2.66458e-01
3.08700e+01 2.67031e+01 2.66454e-01
3.08800e+01 2.67004e+01 2.66449e-01
3.08900e+01 2.66978e+01 2.66445e-01
3.09000e+01 2.66951e+01 2.66441e-01
3.09100e+01 2.66924e+01 2.66436e-01
3.09200e+01 2.66898e+01 2.66432e-01
3.09300e+01 2.66871e+01 2.66427e-01
3.09400e+01 2.66845e+01 2.66423e-01
3.09500e+01 2.66818e+01 2.66418e-01
3.09600e+01 2.66791e+01 2.66414e-01
3.09700e+01 2.66765e+01 2.66409e-01
3.09800e+01 2.66738e+01 2.66404e-01
3.09900e+01 2.66711e+01 2.66400e-01
3.10000e+01 2.66685e+01 2.66395e-01
3.10100e+01 2.66658e+01 2.66390e-01
3.10200e+01 2.66631e+01 2.66385e-01
3.10300e+01 2.66605e+01 2.66380e-01
3.10400e+01 2.66578e+01 2.66375e-01
3.10500e+01 2.66552e+01 2.66370e-01
3.10600e+01 2.66525e+01 2.66365e-01
3.10700e+01 2.66498e+01 2.66360e-01
3.10800e+01 2.66472e+01 2.66355e-01
3.10900e+01 2.66445e+01 2.66350e-01
3.11000e+01 2.66418e+01 2.66344e-01
3.11100e+01 2.66392e+01 2.66339e-01
3.11200e+01 2.66365e+01 2.66334e-01
3.11300e+01 2.66338e+01 2.66328e-01
3.11400e+01 2.66312e+01 2.66323e-01
3.11500e+01 2.66285e+01 2.66317e-01
3.11600e+01 2.66259e+01 2.66312e-01
3.11700e+01 2.66232e+01 2.66306e-01
3.11800e+01 2.66205e+01 2.66301e-01
3.11900e+01 2.66179e+01 2.66295e-01
3.12000e+01 2.66152e+01 2.66289e-01
3.12100e+01 2.66125e+01 2.66283e-01
3.12200e+01 2.66099e+01 2.66278e-01
3.12300e+01 2.66072e+01 2.66272e-01
3.12400e+01 2.66046e+01 2.66266e-01
3.12500e+01 2.66019e+01 2.66260e-01
3.12600e+01 2.65992e+01 2.66254e-01
3.12700e+01 2.65966e+01 2.66248e-01
3.12800e+01 2.65939e+01 2.66242e-01
3.12900e+01 2.65912e+01 2.66236e-01
3.13000e+01 2.65886e+01 2.66229e-01
3.13100e+01 2.65859e+01 2.66223e-01
3.13200e+01 2.65833e+01 2.66217e-01
3.13300e+01 2.65806e+01 2.66211e-01
3.13400e+01 2.65779e+01 2.66204e-01
3.13500e+01 2.65753e+01 2.66198e-01
3.13600e+01 2.65726e+01 2.66191e-01
3.13700e+01 2.65699e+01 2.66185e-01
3.13800e+01 2.65673e+01 2.66178e-01
3.13900e+01 2.65646e+01 2.66172e-01
3.14000e+01 2.65620e+01 2.66165e-01
3.14100e+01 2.65593e+01 2.66158e-01
3.14200e+01 2.65566e+01 2.66152e-01
3.14300e+01 2.65540e+01 2.66145e-01
3.14400e+01 2.65513e+01 2.66138e-01
3.14500e+01 2.65486e+01 2.66131e-01
3.14600e+01 2.65460e+01 2.66124e-01
3.14700e+01 2.65433e+01 2.66117e-01
3.14800e+01 2.65407e+01 2.66110e-01
3.14900e+01 2.65380e+01 2.66103e-01
3.15000e+01 2.65353e+01 2.66096e-01
3.15100e+01 2.65327e+01 2.66089e-01
3.15200e+01 2.65300e+01 2.66082e-01
3.15300e+01 2.65274e+01 2.66075e-01
3.15400e+01 2.65247e+01 2.66069e-01
3.15500e+01 2.65220e+01 2.66063e-01
3.15600e+01 2.65194e+01 2.66057e-01
3.15700e+01 2.65167e+01 2.66051e-01
3.15800e+01 2.65141e+01 2.66045e-01
3.15900e+01 2.65114e+01 2.66040e-01
3.16000e+01 2.65087e+01 2.66035e-01
3.16100e+01 2.65061e+01 2.66030e-01
3.16200e+01 2.65034e+01 2.66025e-01
3.16300e+01 2.65008e+01 2.66020e-01
3.16400e+01 2.64981e+01 2.66016e-01
3.16500e+01 2.64954e+01 2.66011e-01
3.16600e+01 2.64928e+01 2.66007e-01
3.16700e+01 2.64901e+01 2.66004e-01
3.16800e+01 2.64875e+01 2.66000e-01
3.16900e+01 2.64848e+01 2.65997e-01
3.17000e+01 2.64821e+01 2.65993e-01
3.17100e+01 2.64795e+01 2.65990e-01
3.17200e+01 2.64768e+01 2.65988e-01
3.17300e+01 2.64742e+01 2.65985e-01
3.17400e+01 2.64715e+01 2.65983e-01
3.17500e+01 2.64688e+01 2.65980e-01
3.17600e+01 2.64662e+01 2.65978e-01
3.17700e+01 2.64635e+01 2.65977e-01
3.17800e+01 2.64609e+01 2.65975e-01
3.17900e+01 2.64582e+01 2.65974e-01
3.18000e+01 2.64555e+01 2.65972e-01
3.18100e+01 2.64529e+01 2.65972e-01
3.18200e+01 2.64502e+01 2.65971e-01
3.18300e+01 2.64476e+01 2.65970e-01
3.18400e+01 2.64449e+01 2.65970e-01
3.18500e+01 2.64422e+01 2.65970e-01
3.18600e+01 2.64396e+01 2.65970e-01
3.18700e+01 2.64369e+01 2.65970e-01
3.18800e+01 2.64343e+01 2.65970e-01
3.18900e+01 2.64316e+01 2.65971e-01
3.19000e+01 2.64289e+01 2.65972e-01
3.19100e+01 2.64263e+01 2.65973e-01
3.19200e+01 2.64236e+01 2.65974e-01
3.19300e+01 2.64210e+01 2.65976e-01
3.19400e+01 2.64183e+01 2.65977e-01
3.19500e+01 2.64156e+01 2.65979e-01
3.19600e+01 2.64130e+01 2.65981e-01
3.19700e+01 2.64103e+01 2.65983e-01
3.19800e+01 2.64077e+01 2.65986e-01
3.19900e+01 2.64050e+01 2.65988e-01
3.20000e+01 2.64023e+01 2.65991e-01
3.20100e+01 2.63997e+01 2.65994e-01
3.20200e+01 2.63970e+01 2.65998e-01
3.20300e+01 2.63944e+01 2.66001e-01
3.20400e+01 2.63917e+01 2.66005e-01
3.20500e+01 2.63890e+01 2.66009e-01
3.20600e+01 2.63864e+01 2.66013e-01
3.20700e+01 2.63837e+01 2.66017e-01
3.20800e+01 2.63811e+01 2.66021e-01
3.20900e+01 2.63784e+01 2.66026e-01
3.21000e+01 2.63757e+01 2.66031e-01
3.21100e+01 2.63731e+01 2.66036e-01
3.21200e+01 2.63704e+01 2.66041e-01
3.21300e+01 2.63678e+01 2.66047e-01
3.21400e+01 2.63651e+01 2.66053e-01
3.21500e+01 2.63624e+01 2.66058e-01
3.21600e+01 2.63598e+01 2.66065e-01
3.21700e+01 2.63571e+01 2.66071e-01
3.21800e+01 2.63545e+01 2.66077e-01
3.21900e+01 2.63518e+01 2.66084e-01
3.22000e+01 2.63491e+01 2.66091e-01
3.22100e+01 2.63465e+01 2.66098e-01
3.22200e+01 2.63438e+01 2.66105e-01
3.22300e+01 2.63412e+01 2.66113e-01
3.22400e+01 2.63385e+01 2.66121e-01
3.22500e+01 2.63358e+01 2.66128e-01
3.22600e+01 2.63332e+01 2.66137e-01
3.22700e+01 2.63305e+01 2.66145e-01
3.22800e+01 2.63278e+01 2.66153e-01
3.22900e+01 2.63252e+01 2.66162e-01
3.23000e+01 2.63225e+01 2.66171e-01
3.23100e+01 2.63199e+01 2.66180e-01
3.23200e+01 2.63172e+01 2.66190e-01
3.23300e+01 2.63145e+01 2.66199e-01
3.23400e+01 2.63119e+01 2.66209e-01
3.23500e+01 2.63092e+01 2.66219e-01
3.23600e+01 2.63066e+01 2.66229e-01
3.23700e+01 2.63039e+01 2.66239e-01
3.23800e+01 2.63012e+01 2.66250e-01
3.23900e+01 2.62986e+01 2.66260e-01
3.24000e+01 2.62959e+01 2.66271e-01
3.24100e+01 2.62932e+01 2.66283e-01
3.24200e+01 2.62906e+01 2.66294e-01
3.24300e+01 2.62879e+01 2.66305e-01
3.24400e+01 2.62852e+01 2.66317e-01
3.24500e+01 2.62826e+01 2.66329e-01
3.24600e+01 2.62799e+01 2.66341e-01
3.24700e+01 2.62773e+01 2.66354e-01
3.24800e+01 2.62746e+01 2.66366e-01
3.24900e+01 2.62719e+01 2.66379e-01
3.25000e+01 2.62693e+01 2.66392e-01
3.25100e+01 2.62666e+01 2.66405e-01
3.25200e+01 2.62639e+01 2.66418e-01
3.25300e+01 2.62613e+01 2.66430e-01
3.25400e+01 2.62586e+01 2.66442e-01
3.25500e+01 2.62559e+01 2.66455e-01
3.25600e+01 2.62533e+01 2.66466e-01
3.25700e+01 2.62506e+01 2.66478e-01
3.25800e+01 2.62480e+01 2.66489e-01
3.25900e+01 2.62453e+01 2.66501e-01
3.26000e+01 2.62426e+01 2.66512e-01
3.26100e+01 2.62400e+01 2.66522e-01
3.26200e+01 2.62373e+01 2.66533e-01
3.26300e+01 2.62346e+01 2.66543e-01
3.26400e+01 2.62320e+01 2.66553e-01
3.26500e+01 2.62293e+01 2.66563e-01
3.26600e+01 2.62266e+01 2.66573e-01
3.26700e+01 2.62240e+01 2.66582e-01
3.26800e+01 2.62213e+01 2.66591e-01
3.26900e+01 2.62186e+01 2.66600e-01
3.27000e+01 2.62160e+01 2.66609e-01
3.27100e+01 2.62133e+01 2.66617e-01
3.27200e+01 2.62106e+01 2.66626e-01
3.27300e+01 2.62080e+01 2.66634e-01
3.27400e+01 2.62053e+01 2.66642e-01
3.27500e+01 2.62026e+01 2.66649e-01
3.27600e+01 2.62000e+01 2.66657e-01
3.27700e+01 2.61973e+01 2.66664e-01
3.27800e+01 2.61946e+01 2.66671e-01
3.27900e+01 2.61920e+01 2.66678e-01
3.28000e+01 2.61893e+01 2.66684e-01
3.28100e+01 2.61866e+01 2.66690e-01
3.28200e+01 2.61840e+01 2.66697e-01
3.28300e+01 2.61813e+01 2.66702e-01
3.28400e+01 2.61786e+01 2.66708e-01
3.28500e+01 2.61760e+01 2.66713e-01
3.28600e+01 2.61733e+01 2.66719e-01
3.28700e+01 2.61706e+01 2.66724e-01
3.28800e+01 2.61680e+01 2.66728e-01
3.28900e+01 2.61653e+01 2.66733e-01
3.29000e+01 2.61626e+01 2.66737e-01
3.29100e+01 2.61600e+01 2.66741e-01
3.29200e+01 2.61573e+01 2.66745e-01
3.29300e+01 2.61546e+01 2.66749e-01
3.29400e+01 2.61520e+01 2.66752e-01
3.29500e+01 2.61493e+01 2.66755e-01
3.29600e+01 2.61466e+01 2.66758e-01
3.29700e+01 2.61440e+01 2.66761e-01
3.29800e+01 2.61413e+01 2.66764e-01
3.29900e+01 2.61386e+01 2.66766e-01
3.30000e+01 2.61360e+01 2.66768e-01
3.30100e+01 2.61333e+01 2.66770e-01
3.30200e+01 2.61306e+01 2.66771e-01
3.30300e+01 2.61280e+01 2.66773e-01
3.30400e+01 2.61253e+01 2.66774e-01
3.30500e+01 2.61226e+01 2.66775e-01
3.30600e+01 2.61199e+01 2.66776e-01
3.30700e+01 2.61173e+01 2.66776e-01
3.30800e+01 2.61146e+01 2.66777e-01
3.30900e+01 2.61119e+01 2.66777e-01
3.31000e+01 2.61093e+01 2.66777e-01
3.31100e+01 2.61066e+01 2.66776e-01
3.31200e+01 2.61039e+01 2.66776e-01
3.31300e+01 2.61013e+01 2.66775e-01
3.31400e+01 2.60986e+01 2.66774e-01
3.31500e+01 2.60959e+01 2.66773e-01
3.31600e+01 2.60933e+01 2.66771e-01
3.31700e+01 2.60906e+01 2.66769e-01
3.31800e+01 2.60879e+01 2.66768e-01
3.31900e+01 2.60853e+01 2.66765e-01
3.32000e+01 2.60826e+01 2.66763e-01
3.32100e+01 2.60799e+01 2.66760e-01
3.32200e+01 2.60773e+01 2.66758e-01
3.32300e+01 2.60746e+01 2.66755e-01
3.32400e+01 2.60719e+01 2.66751e-01
3.32500e+01 2.60693e+01 2.66748e-01
3.32600e+01 2.60666e+01 2.66744e-01
3.32700e+01 2.60639e+01 2.66740e-01
3.32800e+01 2.60613e+01 2.66736e-01
3.32900e+01 2.60586e+01 2.66732e-01
3.33000e+01 2.60559e+01 2.66727e-01
3.33100e+01 2.60533e+01 2.66723e-01
3.33200e+01 2.60506e+01 2.66717e-01
3.33300e+01 2.60479e+01 2.66712e-01
3.33400e+01 2.60453e+01 2.66707e-01
3.33500e+01 2.60426e+01 2.66701e-01
3.33600e+01 2.60399e+01 2.66695e-01
3.33700e+01 2.60373e+01 2.66689e-01
3.33800e+01 2.60346e+01 2.66683e-01
3.33900e+01 2.60319e+01 2.66676e-01
3.34000e+01 2.60293e+01 2.66669e-01
3.34100e+01 2.60266e+01 2.66662e-01
3.34200e+01 2.60239e+01 2.66655e-01
3.34300e+01 2.60213e+01 2.66648e-01
3.34400e+01 2.60186e+01 2.66640e-01
3.34500e+01 2.60159e+01 2.66632e-01
3.34600e+01 2.60133e+01 2.66624e-01
3.34700e+01 2.60106e+01 2.66616e-01
3.34800e+01 2.60079e+01 2.66607e-01
3.34900e+01 2.60053e+01 2.66598e-01
3.35000e+01 2.60026e+01 2.66589e-01
3.35100e+01 2.59999e+01 2.66580e-01
3.35200e+01 2.59973e+01 2.66571e-01
3.35300e+01 2.59946e+01 2.66562e-01
3.35400e+01 2.59919e+01 2.66553e-01
3.35500e+01 2.59893e+01 2.66545e-01
3.35600e+01 2.59866e+01 2.66536e-01
3.35700e+01 2.59839e+01 2.66527e-01
3.35800e+01 2.59813e+01 2.66519e-01
3.35900e+01 2.59786e+01 2.66511e-01
3.36000e+01 2.59759e+01 2.66502e-01
3.36100e+01 2.59733e+01 2.66494e-01
3.36200e+01 2.59706e+01 2.66486e-01
3.36300e+01 2.59679e+01 2.66478e-01
3.36400e+01 2.59653e+01 2.66470e-01
3.36500e+01 2.59626e+01 2.66462e-01
3.36600e+01 2.59599e+01 2.66454e-01
3.36700e+01 2.59573e+01 2.66447e-01
3.36800e+01 2.59546e+01 2.66439e-01
3.36900e+01 2.59520e+01 2.66431e-01
3.37000e+01 2.59493e+01 2.66424e-01
3.37100e+01 2.59466e+01 2.66417e-01
3.37200e+01 2.59440e+01 2.66409e-01
3.37300e+01 2.59413e+01 2.66402e-01
3.37400e+01 2.59386e+01 2.66395e-01
3.37500e+01 2.59360e+01 2.66388e-01
3.37600e+01 2.59333e+01 2.66381e-01
3.37700e+01 2.59306e+01 2.66374e-01
3.37800e+01 2.59280e+01 2.66367e-01
3.37900e+01 2.59253e+01 2.66361e-01
3.38000e+01 2.59227e+01 2.66354e-01
3.38100e+01 2.59200e+01 2.66348e-01
3.38200e+01 2.59173e+01 2.66341e-01
3.38300e+01 2.59147e+01 2.66335e-01
3.38400e+01 2.59120e+01 2.66328e-01
3.38500e+01 2.59093e+01 2.66322e-01
3.38600e+01 2.59067e+01 2.66316e-01
3.38700e+01 2.59040e+01 2.66310e-01
3.38800e+01 2.59013e+01 2.66304e-01
3.38900e+01 2.58987e+01 2.66298e-01
3.39000e+01 2.58960e+01 2.66293e-01
3.39100e+01 2.58934e+01 2.66287e-01
3.39200e+01 2.58907e+01 2.66281e-01
3.39300e+01 2.58880e+01 2.66276e-01
3.39400e+01 2.58854e+01 2.66271e-01
3.39500e+01 2.58827e+01 2.66265e-01
3.39600e+01 2.58800e+01 2.66260e-01
3.39700e+01 2.58774e+01 2.66255e-01
3.39800e+01 2.58747e+01 2.66250e-01
3.39900e+01 2.58721e+01 2.66245e-01
3.40000e+01 2.58694e+01 2.66240e-01
3.40100e+01 2.58667e+01 2.66235e-01
3.40200e+01 2.58641e+01 2.66230e-01
3.40300e+01 2.58614e+01 2.66226e-01
3.40400e+01 2.58587e+01 2.66221e-01
3.40500e+01 2.58561e+01 2.66217e-01
3.40600e+01 2.58534e+01 2.66212e-01
3.40700e+01 2.58508e+01 2.66208e-01
3.40800e+01 2.58481e+01 2.66204e-01
3.40900e+01 2.58454e+01 2.66200e-01
3.41000e+01 2.58428e+01 2.66196e-01
3.41100e+01 2.58401e+01 2.66192e-01
3.41200e+01 2.58374e+01 2.66188e-01
3.41300e+01 2.58348e+01 2.66184e-01
3.41400e+01 2.58321e+01 2.66180e-01
3.41500e+01 2.58295e+01 2.66177e-01
3.41600e+01 2.58268e+01 2.66173e-01
3.41700e+01 2.58241e+01 2.66170e-01
3.41800e+01 2.58215e+01 2.66166e-01
3.41900e+01 2.58188e+01 2.66163e-01
3.42000e+01 2.58162e+01 2.66160e-01
3.42100e+01 2.58135e+01 2.66157e-01
3.42200e+01 2.58108e+01 2.66154e-01
3.42300e+01 2.58082e+01 2.66151e-01
3.42400e+01 2.58055e+01 2.66148e-01
3.42500e+01 2.58028e+01 2.66145e-01
3.42600e+01 2.58002e+01 2.66143e-01
3.42700e+01 2.57975e+01 2.66140e-01
3.42800e+01 2.57949e+01 2.66138e-01
3.42900e+01 2.57922e+01 2.66135e-01
3.43000e+01 2.57895e+01 2.66133e-01
3.43100e+01 2.57869e+01 2.66131e-01
3.43200e+01 2.57842e+01 2.66128e-01
3.43300e+01 2.57816e+01 2.66126e-01
3.43400e+01 2.57789e+01 2.66124e-01
3.43500e+01 2.57762e+01 2.66122e-01
3.43600e+01 2.57736e+01 2.66121e-01
3.43700e+01 2.57709e+01 2.66119e-01
3.43800e+01 2.57682e+01 2.66117e-01
3.43900e+01 2.57656e+01 2.66116e-01
3.44000e+01 2.57629e+01 2.66114e-01
3.44100e+01 2.57603e+01 2.66113e-01
3.44200e+01 2.57576e+01 2.66112e-01
3.44300e+01 2.57549e+01 2.66110e-01
3.44400e+01 2.57523e+01 2.66109e-01
3.44500e+01 2.57496e+01 2.66108e-01
3.44600e+01 2.57470e+01 2.66107e-01
3.44700e+01 2.57443e+01 2.66106e-01
3.44800e+01 2.57416e+01 2.66105e-01
3.44900e+01 2.57390e+01 2.66105e-01
3.45000e+01 2.57363e+01 2.66104e-01
3.45100e+01 2.57337e+01 2.66104e-01
3.45200e+01 2.57310e+01 2.66103e-01
3.45300e+01 2.57283e+01 2.66103e-01
3.45400e+01 2.57257e+01 2.66102e-01
3.45500e+01 2.57230e+01 2.66102e-01
3.45600e+01 2.57204e+01 2.66102e-01
3.45700e+01 2.57177e+01 2.66102e-01
3.45800e+01 2.57150e+01 2.66101e-01
3.45900e+01 2.57124e+01 2.66101e-01
3.46000e+01 2.57097e+01 2.66101e-01
3.46100e+01 2.57070e+01 2.66101e-01
3.46200e+01 2.57044e+01 2.66101e-01
3.46300e+01 2.57017e+01 2.66102e-01
3.46400e+01 2.56991e+01 2.66102e-01
3.46500e+01 2.56964e+01 2.66102e-01
3.46600e+01 2.56937e+01 2.66103e-01
3.46700e+01 2.56911e+01 2.66103e-01
3.46800e+01 2.56884e+01 2.66103e-01
3.46900e+01 2.56858e+01 2.66104e-01
3.47000e+01 2.56831e+01 2.66105e-01
3.47100e+01 2.56804e+01 2.66105e-01
3.47200e+01 2.56778e+01 2.66106e-01
3.47300e+01 2.56751e+01 2.66107e-01
3.47400e+01 2.56725e+01 2.66108e-01
3.47500e+01 2.56698e+01 2.66108e-01
3.47600e+01 2.56671e+01 2.66109e-01
3.47700e+01 2.56645e+01 2.66110e-01
3.47800e+01 2.56618e+01 2.66111e-01
3.47900e+01 2.56591e+01 2.66113e-01
3.48000e+01 2.56565e+01 2.66114e-01
3.48100e+01 2.56538e+01 2.66115e-01
3.48200e+01 2.56512e+01 2.66116e-01
3.48300e+01 2.56485e+01 2.66118e-01
3.48400e+01 2.56458e+01 2.66119e-01
3.48500e+01 2.56432e+01 2.66121e-01
3.48600e+01 2.56405e+01 2.66122e-01
3.48700e+01 2.56379e+01 2.66124e-01
3.48800e+01 2.56352e+01 2.66126e-01
3.48900e+01 2.56325e+01 2.66127e-01
3.49000e+01 2.56299e+01 2.66129e-01
3.49100e+01 2.56272e+01 2.66131e-01
3.49200e+01 2.56246e+01 2.66133e-01
3.49300e+01 2.56219e+01 2.66135e-01
3.49400e+01 2.56192e+01 2.66137e-01
3.49500e+01 2.56166e+01 2.66139e-01
3.49600e+01 2.56139e+01 2.66141e-01
3.49700e+01 2.56112e+01 2.66143e-01
3.49800e+01 2.56086e+01 2.66146e-01
3.49900e+01 2.56059e+01 2.66148e-01
3.50000e+01 2.56033e+01 2.66150e-01
3.50100e+01 2.56006e+01 2.66153e-01
3.50200e+01 2.55979e+01 2.66155e-01
3.50300e+01 2.55953e+01 2.66158e-01
3.50400e+01 2.55926e+01 2.66161e-01
3.50500e+01 2.55900e+01 2.66163e-01
3.50600e+01 2.55873e+01 2.66166e-01
3.50700e+01 2.55846e+01 2.66169e-01
3.50800e+01 2.55820e+01 2.66172e-01
3.50900e+01 2.55793e+01 2.66175e-01
3.51000e+01 2.55766e+01 2.66178e-01
3.51100e+01 2.55740e+01 2.66181e-01
3.51200e+01 2.55713e+01 2.66184e-01
3.51300e+01 2.55687e+01 2.66187e-01
3.51400e+01 2.55660e+01 2.66190e-01
3.51500e+01 2.55633e+01 2.66194e-01
3.51600e+01 2.55607e+01 2.66197e-01
3.51700e+01 2.55580e+01 2.66200e-01
3.51800e+01 2.55553e+01 2.66204e-01
3.51900e+01 2.55527e+01 2.66208e-01
3.52000e+01 2.55500e+01 2.66211e-01
3.52100e+01 2.55474e+01 2.66215e-01
3.52200e+01 2.55447e+01 2.66219e-01
3.52300e+01 2.55420e+01 2.66222e-01
3.52400e+01 2.55394e+01 2.66226e-01
3.52500e+01 2.55367e+01 2.66230e-01
3.52600e+01 2.55341e+01 2.66234e-01
3.52700e+01 2.55314e+01 2.66238e-01
3.52800e+01 2.55287e+01 2.66242e-01
3.52900e+01 2.55261e+01 2.66246e-01
3.53000e+01 2.55234e+01 2.66251e-01
3.53100e+01 2.55207e+01 2.66255e-01
3.53200e+01 2.55181e+01 2.66259e-01
3.53300e+01 2.55154e+01 2.66264e-01
3.53400e+01 2.55127e+01 2.66268e-01
3.53500e+01 2.55101e+01 2.66273e-01
3.53600e+01 2.55074e+01 2.66277e-01
3.53700e+01 2.55048e+01 2.66282e-01
3.53800e+01 2.55021e+01 2.66286e-01
3.53900e+01 2.54994e+01 2.66291e-01
3.54000e+01 2.54968e+01 2.66296e-01
3.54100e+01 2.54941e+01 2.66301e-01
3.54200e+01 2.54914e+01 2.66306e-01
3.54300e+01 2.54888e+01 2.66311e-01
3.54400e+01 2.54861e+01 2.66316e-01
3.54500e+01 2.54835e+01 2.66321e-01
3.54600e+01 2.54808e+01 2.66326e-01
3.54700e+01 2.54781e+01 2.66331e-01
3.54800e+01 2.54755e+01 2.66337e-01
3.54900e+01 2.54728e+01 2.66342e-01
3.55000e+01 2.54701e+01 2.66347e-01
3.55100e+01 2.54675e+01 2.66353e-01
3.55200e+01 2.54648e+01 2.66358e-01
3.55300e+01 2.54622e+01 2.66363e-01
3.55400e+01 2.54595e+01 2.66368e-01
3.55500e+01 2.54568e+01 2.66373e-01
3.55600e+01 2.54542e+01 2.66378e-01
3.55700e+01 2.54515e+01 2.66382e-01
3.55800e+01 2.54488e+01 2.66386e-01
3.55900e+01 2.54462e+01 2.66391e-01
3.56000e+01 2.54435e+01 2.66395e-01
3.56100e+01 2.54408e+01 2.66399e-01
3.56200e+01 2.54382e+01 2.66402e-01
3.56300e+01 2.54355e+01 2.66406e-01
3.56400e+01 2.54328e+01 2.66409e-01
3.56500e+01 2.54302e+01 2.66413e-01
3.56600e+01 2.54275e+01 2.66416e-01
3.56700e+01 2.54249e+01 2.66419e-01
3.56800e+01 2.54222e+01 2.66422e-01
3.56900e+01 2.54195e+01 2.66425e-01
3.57000e+01 2.54169e+01 2.66427e-01
3.57100e+01 2.54142e+01 2.66430e-01
3.57200e+01 2.54115e+01 2.66432e-01
3.57300e+01 2.54089e+01 2.66434e-01
3.57400e+01 2.54062e+01 2.66436e-01
3.57500e+01 2.54035e+01 2.66438e-01
3.57600e+01 2.54009e+01 2.66440e-01
3.57700e+01 2.53982e+01 2.66441e-01
3.57800e+01 2.53955e+01 2.66443e-01
3.57900e+01 2.53929e+01 2.66444e-01
3.58000e+01 2.53902e+01 2.66445e-01
3.58100e+01 2.53876e+01 2.66446e-01
3.58200e+01 2.53849e+01 2.66447e-01
3.58300e+01 2.53822e+01 2.66447e-01
3.58400e+01 2.53796e+01 2.66448e-01
3.58500e+01 2.53769e+01 2.66448e-01
3.58600e+01 2.53742e+01 2.66449e-01
3.58700e+01 2.53716e+01 2.66449e-01
3.58800e+01 2.53689e+01 2.66449e-01
3.58900e+01 2.53662e+01 2.66448e-01
3.59000e+01 2.53636e+01 2.66448e-01
3.59100e+01 2.53609e+01 2.66448e-01
3.59200e+01 2.53582e+01 2.66447e-01
3.59300e+01 2.53556e+01 2.66446e-01
3.59400e+01 2.53529e+01 2.66445e-01
3.59500e+01 2.53503e+01 2.66444e-01
3.59600e+01 2.53476e+01 2.66443e-01
3.59700e+01 2.53449e+01 2.66442e-01
3.59800e+01 2.53423e+01 2.66440e-01
3.59900e+01 2.53396e+01 2.66438e-01
3.60000e+01 2.53369e+01 2.66437e-01
3.60100e+01 2.53343e+01 2.66435e-01
3.60200e+01 2.53316e+01 2.66433e-01
3.60300e+01 2.53289e+01 2.66430e-01
3.60400e+01 2.53263e+01 2.66428e-01
3.60500e+01 2.53236e+01 2.66425e-01
3.60600e+01 2.53209e+01 2.66423e-01
3.60700e+01 2.53183e+01 2.66420e-01
3.60800e+01 2.53156e+01 2.66417e-01
3.60900e+01 2.53130e+01 2.66414e-01
3.61000e+01 2.53103e+01 2.66410e-01
3.61100e+01 2.53076e+01 2.66407e-01
3.61200e+01 2.53050e+01 2.66404e-01
3.61300e+01 2.53023e+01 2.66400e-01
3.61400e+01 2.52996e+01 2.66396e-01
3.61500e+01 2.52970e+01 2.66392e-01
3.61600e+01 2.52943e+01 2.66388e-01
3.61700e+01 2.52916e+01 2.66383e-01
3.61800e+01 2.52890e+01 2.66379e-01
3.61900e+01 2.52863e+01 2.66374e-01
3.62000e+01 2.52836e+01 2.66370e-01
3.62100e+01 2.52810e+01 2.66365e-01
3.62200e+01 2.52783e+01 2.66360e-01
3.62300e+01 2.52757e+01 2.66355e-01
3.62400e+01 2.52730e+01 2.66349e-01
3.62500e+01 2.52703e+01 2.66344e-01
3.62600e+01 2.52677e+01 2.66338e-01
3.62700e+01 2.52650e+01 2.66332e-01
3.62800e+01 2.52623e+01 2.66326e-01
3.62900e+01 2.52597e+01 2.66320e-01
3.63000e+01 2.52570e+01 2.66314e-01
3.63100e+01 2.52544e+01 2.66308e-01
3.63200e+01 2.52517e+01 2.66301e-01
3.63300e+01 2.52490e+01 2.66295e-01
3.63400e+01 2.52464e+01 2.66288e-01
3.63500e+01 2.52437e+01 2.66281e-01
3.63600e+01 2.52410e+01 2.66274e-01
3.63700e+01 2.52384e+01 2.66267e-01
3.63800e+01 2.52357e+01 2.66259e-01
3.63900e+01 2.52330e+01 2.66252e-01
3.64000e+01 2.52304e+01 2.66244e-01
3.64100e+01 2.52277e+01 2.66236e-01
3.64200e+01 2.52251e+01 2.66228e-01
3.64300e+01 2.52224e+01 2.66220e-01
3.64400e+01 2.52197e+01 2.66212e-01
3.64500e+01 2.52171e+01 2.66204e-01
3.64600e+01 2.52144e+01 2.66195e-01
3.64700e+01 2.52118e+01 2.66186e-01
3.64800e+01 2.52091e+01 2.66177e-01
3.64900e+01 2.52064e+01 2.66168e-01
3.65000e+01 2.52038e+01 2.66159e-01
3.65100e+01 2.52011e+01 2.66150e-01
3.65200e+01 2.51984e+01 2.66141e-01
3.65300e+01 2.51958e+01 2.66133e-01
3.65400e+01 2.51931e+01 2.66124e-01
3.65500e+01 2.51905e+01 2.66116e-01
3.65600e+01 2.51878e+01 2.66108e-01
3.65700e+01 2.51851e+01 2.66100e-01
3.65800e+01 2.51825e+01 2.66093e-01
3.65900e+01 2.51798e+01 2.66086e-01
3.66000e+01 2.51772e+01 2.66078e-01
3.66100e+01 2.51745e+01 2.66072e-01
3.66200e+01 2.51718e+01 2.66065e-01
3.66300e+01 2.51692e+01 2.66059e-01
3.66400e+01 2.51665e+01 2.66052e-01
3.66500e+01 2.51639e+01 2.66047e-01
3.66600e+01 2.51612e+01 2.66041e-01
3.66700e+01 2.51585e+01 2.66035e-01
3.66800e+01 2.51559e+01 2.66030e-01
3.66900e+01 2.51532e+01 2.66025e-01
3.67000e+01 2.51505e+01 2.66020e-01
3.67100e+01 2.51479e+01 2.66016e-01
3.67200e+01 2.51452e+01 2.66011e-01
3.67300e+01 2.51426e+01 2.66007e-01
3.67400e+01 2.51399e+01 2.66003e-01
3.67500e+01 2.51372e+01 2.66000e-01
3.67600e+01 2.51346e+01 2.65996e-01
3.67700e+01 2.51319e+01 2.65993e-01
3.67800e+01 2.51293e+01 2.65990e-01
3.67900e+01 2.51266e+01 2.65987e-01
3.68000e+01 2.51239e+01 2.65985e-01
3.68100e+01 2.51213e+01 2.65982e-01
3.68200e+01 2.51186e+01 2.65980e-01
3.68300e+01 2.51160e+01 2.65978e-01
3.68400e+01 2.51133e+01 2.65977e-01
3.68500e+01 2.51106e+01 2.65975e-01
3.68600e+01 2.51080e+01 2.65974e-01
3.68700e+01 2.51053e+01 2.65973e-01
3.68800e+01 2.51027e+01 2.65972e-01
3.68900e+01 2.51000e+01 2.65972e-01
3.69000e+01 2.50974e+01 2.65972e-01
3.69100e+01 2.50947e+01 2.65972e-01
3.69200e+01 2.50920e+01 2.65972e-01
3.69300e+01 2.50894e+01 2.65972e-01
3.69400e+01 2.50867e+01 2.65973e-01
3.69500e+01 2.50841e+01 2.65974e-01
3.69600e+01 2.50814e+01 2.65975e-01
3.69700e+01 2.50787e+01 2.65976e-01
3.69800e+01 2.50761e+01 2.65978e-01
3.69900e+01 2.50734e+01 2.65979e-01
3.70000e+01 2.50708e+01 2.65981e-01
3.70100e+01 2.50681e+01 2.65984e-01
3.70200e+01 2.50654e+01 2.65986e-01
3.70300e+01 2.50628e+01 2.65989e-01
3.70400e+01 2.50601e+01 2.65992e-01
3.70500e+01 2.50575e+01 2.65995e-01
3.70600e+01 2.50548e+01 2.65998e-01
3.70700e+01 2.50521e+01 2.66002e-01
3.70800e+01 2.50495e+01 2.66005e-01
3.70900e+01 2.50468e+01 2.66009e-01
3.71000e+01 2.50442e+01 2.66014e-01
3.71100e+01 2.50415e+01 2.66018e-01
3.71200e+01 2.50388e+01 2.66023e-01
3.71300e+01 2.50362e+01 2.66028e-01
3.71400e+01 2.50335e+01 2.66033e-01
3.71500e+01 2.50309e+01 2.66038e-01
3.71600e+01 2.50282e+01 2.66044e-01
3.71700e+01 2.50255e+01 2.66050e-01
3.71800e+01 2.50229e+01 2.66056e-01
3.71900e+01 2.50202e+01 2.66062e-01
3.72000e+01 2.50176e+01 2.66068e-01
3.72100e+01 2.50149e+01 2.66075e-01
3.72200e+01 2.50122e+01 2.66082e-01
3.72300e+01 2.50096e+01 2.66089e-01
3.72400e+01 2.50069e+01 2.66097e-01
3.72500e+01 2.50042e+01 2.66104e-01
3.72600e+01 2.50016e+01 2.66112e-01
3.72700e+01 2.49989e+01 2.66120e-01
3.72800e+01 2.49963e+01 2.66129e-01
3.72900e+01 2.49936e+01 2.66137e-01
3.73000e+01 2.49909e+01 2.66146e-01
3.73100e+01 2.49883e+01 2.66155e-01
3.73200e+01 2.49856e+01 2.66164e-01
3.73300e+01 2.49830e+01 2.66174e-01
3.73400e+01 2.49803e+01 2.66183e-01
3.73500e+01 2.49776e+01 2.66193e-01
3.73600e+01 2.49750e+01 2.66203e-01
3.73700e+01 2.49723e+01 2.66214e-01
3.73800e+01 2.49696e+01 2.66224e-01
3.73900e+01 2.49670e+01 2.66235e-01
3.74000e+01 2.49643e+01 2.66246e-01
3.74100e+01 2.49617e+01 2.66257e-01
3.74200e+01 2.49590e+01 2.66269e-01
3.74300e+01 2.49563e+01 2.66280e-01
3.74400e+01 2.49537e+01 2.66292e-01
3.74500e+01 2.49510e+01 2.66305e-01
3.74600e+01 2.49483e+01 2.66317e-01
3.74700e+01 2.49457e+01 2.66330e-01
3.74800e+01 2.49430e+01 2.66342e-01
3.74900e+01 2.49404e+01 2.66355e-01
3.75000e+01 2.49377e+01 2.66369e-01
3.75100e+01 2.49350e+01 2.66382e-01
3.75200e+01 2.49324e+01 2.66395e-01
3.75300e+01 2.49297e+01 2.66408e-01
3.75400e+01 2.49270e+01 2.66421e-01
3.75500e+01 2.49244e+01 2.66434e-01
3.75600e+01 2.49217e+01 2.66446e-01
3.75700e+01 2.49190e+01 2.66459e-01
3.75800e+01 2.49164e+01 2.66471e-01
3.75900e+01 2.49137e+01 2.66483e-01
3.76000e+01 2.49110e+01 2.66495e-01
3.76100e+01 2.49084e+01 2.66507e-01
3.76200e+01 2.49057e+01 2.66518e-01
3.76300e+01 2.49031e+01 2.66530e-01
3.76400e+01 2.49004e+01 2.66541e-01
3.76500e+01 2.48977e+01 2.66552e-01
3.76600e+01 2.48951e+01 2.66563e-01
3.76700e+01 2.48924e+01 2.66574e-01
3.76800e+01 2.48897e+01 2.66584e-01
3.76900e+01 2.48871e+01 2.66595e-01
3.77000e+01 2.48844e+01 2.66605e-01
3.77100e+01 2.48817e+01 2.66615e-01
3.77200e+01 2.48791e+01 2.66625e-01
3.77300e+01 2.48764e+01 2.66635e-01
3.77400e+01 2.48737e+01 2.66645e-01
3.77500e+01 2.48711e+01 2.66654e-01
3.77600e+01 2.48684e+01 2.66664e-01
3.77700e+01 2.48657e+01 2.66673e-01
3.77800e+01 2.48631e+01 2.66682e-01
3.77900e+01 2.48604e+01 2.66691e-01
3.78000e+01 2.48577e+01 2.66700e-01
3.78100e+01 2.48551e+01 2.66708e-01
3.78200e+01 2.48524e+01 2.66717e-01
3.78300e+01 2.48497e+01 2.66725e-01
3.78400e+01 2.48471e+01 2.66733e-01
3.78500e+01 2.48444e+01 2.66741e-01
3.78600e+01 2.48417e+01 2.66749e-01
3.78700e+01 2.48391e+01 2.66757e-01
3.78800e+01 2.48364e+01 2.66764e-01
3.78900e+01 2.48337e+01 2.66771e-01
3.79000e+01 2.48311e+01 2.66778e-01
3.79100e+01 2.48284e+01 2.66785e-01
3.79200e+01 2.48257e+01 2.66792e-01
3.79300e+01 2.48230e+01 2.66799e-01
3.79400e+01 2.48204e+01 2.66806e-01
3.79500e+01 2.48177e+01 2.66812e-01
3.79600e+01 2.48150e+01 2.66818e-01
3.79700e+01 2.48124e+01 2.66824e-01
3.79800e+01 2.48097e+01 2.66830e-01
3.79900e+01 2.48070e+01 2.66836e-01
3.80000e+01 2.48044e+01 2.66841e-01
3.80100e+01 2.48017e+01 2.66847e-01
3.80200e+01 2.47990e+01 2.66852e-01
3.80300e+01 2.47964e+01 2.66857e-01
3.80400e+01 2.47937e+01 2.66862e-01
3.80500e+01 2.47910e+01 2.66867e-01
3.80600e+01 2.47884e+01 2.66872e-01
3.80700e+01 2.47857e+01 2.66876e-01
3.80800e+01 2.47830e+01 2.66880e-01
3.80900e+01 2.47804e+01 2.66885e-01
3.81000e+01 2.47777e+01 2.66889e-01
3.81100e+01 2.47750e+01 2.66892e-01
3.81200e+01 2.47723e+01 2.66896e-01
3.81300e+01 2.47697e+01 2.66900e-01
3.81400e+01 2.47670e+01 2.66903e-01
3.81500e+01 2.47643e+01 2.66906e-01
3.81600e+01 2.47617e+01 2.66909e-01
3.81700e+01 2.47590e+01 2.66912e-01
3.81800e+01 2.47563e+01 2.66915e-01
3.81900e+01 2.47537e+01 2.66917e-01
3.82000e+01 2.47510e+01 2.66920e-01
3.82100e+01 2.47483e+01 2.66922e-01
3.82200e+01 2.47457e+01 2.66924e-01
3.82300e+01 2.47430e+01 2.66926e-01
3.82400e+01 2.47403e+01 2.66928e-01
3.82500e+01 2.47376e+01 2.66930e-01
3.82600e+01 2.47350e+01 2.66931e-01
3.82700e+01 2.47323e+01 2.66932e-01
3.82800e+01 2.47296e+01 2.66934e-01
3.82900e+01 2.47270e+01 2.66935e-01
3.83000e+01 2.47243e+01 2.66935e-01
3.83100e+01 2.47216e+01 2.66936e-01
3.83200e+01 2.47190e+01 2.66937e-01
3.83300e+01 2.47163e+01 2.66937e-01
3.83400e+01 2.47136e+01 2.66937e-01
3.83500e+01 2.47110e+01 2.66937e-01
3.83600e+01 2.47083e+01 2.66937e-01
3.83700e+01 2.47056e+01 2.66937e-01
3.83800e+01 2.47029e+01 2.66937e-01
3.83900e+01 2.47003e+01 2.66936e-01
3.84000e+01 2.46976e+01 2.66935e-01
3.84100e+01 2.46949e+01 2.66934e-01
3.84200e+01 2.46923e+01 2.66933e-01
3.84300e+01 2.46896e+01 2.66932e-01
3.84400e+01 2.46869e+01 2.66931e-01
3.84500e+01 2.46843e+01 2.66929e-01
3.84600e+01 2.46816e+01 2.66927e-01
3.84700e+01 2.46789e+01 2.66926e-01
3.84800e+01 2.46763e+01 2.66924e-01
3.84900e+01 2.46736e+01 2.66921e-01
3.85000e+01 2.46709e+01 2.66919e-01
3.85100e+01 2.46682e+01 2.66917e-01
3.85200e+01 2.46656e+01 2.66914e-01
3.85300e+01 2.46629e+01 2.66912e-01
3.85400e+01 2.46602e+01 2.66909e-01
3.85500e+01 2.46576e+01 2.66906e-01
3.85600e+01 2.46549e+01 2.66903e-01
3.85700e+01 2.46522e+01 2.66901e-01
3.85800e+01 2.46496e+01 2.66898e-01
3.85900e+01 2.46469e+01 2.66895e-01
3.86000e+01 2.46442e+01 2.66892e-01
3.86100e+01 2.46416e+01 2.66888e-01
3.86200e+01 2.46389e+01 2.66885e-01
3.86300e+01 2.46362e+01 2.66882e-01
3.86400e+01 2.46335e+01 2.66878e-01
3.86500e+01 2.46309e+01 2.66875e-01
3.86600e+01 2.46282e+01 2.66871e-01
3.86700e+01 2.46255e+01 2.66868e-01
3.86800e+01 2.46229e+01 2.66864e-01
3.86900e+01 2.46202e+01 2.66860e-01
3.87000e+01 2.46175e+01 2.66856e-01
3.87100e+01 2.46149e+01 2.66853e-01
3.87200e+01 2.46122e+01 2.66849e-01
3.87300e+01 2.46095e+01 2.66844e-01
3.87400e+01 2.46069e+01 2.66840e-01
3.87500e+01 2.46042e+01 2.66836e-01
3.87600e+01 2.46015e+01 2.66832e-01
3.87700e+01 2.45989e+01 2.66827e-01
3.87800e+01 2.45962e+01 2.66823e-01
3.87900e+01 2.45935e+01 2.66819e-01
3.88000e+01 2.45909e+01 2.66814e-01
3.88100e+01 2.45882e+01 2.66809e-01
3.88200e+01 2.45855e+01 2.66805e-01
3.88300e+01 2.45828e+01 2.66800e-01
3.88400e+01 2.45802e+01 2.66795e-01
3.88500e+01 2.45775e+01 2.66790e-01
3.88600e+01 2.45748e+01 2.66785e-01
3.88700e+01 2.45722e+01 2.66780e-01
3.88800e+01 2.45695e+01 2.66775e-01
3.88900e+01 2.45668e+01 2.66769e-01
3.89000e+01 2.45642e+01 2.66764e-01
3.89100e+01 2.45615e+01 2.66759e-01
3.89200e+01 2.45588e+01 2.66753e-01
3.89300e+01 2.45562e+01 2.66748e-01
3.89400e+01 2.45535e+01 2.66742e-01
3.89500e+01 2.45508e+01 2.66736e-01
3.89600e+01 2.45482e+01 2.66730e-01
3.89700e+01 2.45455e+01 2.66725e-01
3.89800e+01 2.45428e+01 2.66719e-01
3.89900e+01 2.45402e+01 2.66713e-01
3.90000e+01 2.45375e+01 2.66707e-01
3.90100e+01 2.45348e+01 2.66700e-01
3.90200e+01 2.45322e+01 2.66694e-01
3.90300e+01 2.45295e+01 2.66688e-01
3.90400e+01 2.45268e+01 2.66682e-01
3.90500e+01 2.45242e+01 2.66675e-01
3.90600e+01 2.45215e+01 2.66669e-01
3.90700e+01 2.45188e+01 2.66662e-01
3.90800e+01 2.45162e+01 2.66655e-01
3.90900e+01 2.45135e+01 2.66649e-01
3.91000e+01 2.45108e+01 2.66642e-01
3.91100e+01 2.45082e+01 2.66635e-01
3.91200e+01 2.45055e+01 2.66628e-01
3.91300e+01 2.45028e+01 2.66621e-01
3.91400e+01 2.45002e+01 2.66614e-01
3.91500e+01 2.44975e+01 2.66607e-01
3.91600e+01 2.44948e+01 2.66599e-01
3.91700e+01 2.44922e+01 2.66592e-01
3.91800e+01 2.44895e+01 2.66585e-01
3.91900e+01 2.44868e+01 2.66577e-01
3.92000e+01 2.44842e+01 2.66570e-01
3.92100e+01 2.44815e+01 2.66562e-01
3.92200e+01 2.44788e+01 2.66554e-01
3.92300e+01 2.44762e+01 2.66546e-01
3.92400e+01 2.44735e+01 2.66539e-01
3.92500e+01 2.44708e+01 2.66531e-01
3.92600e+01 2.44682e+01 2.66523e-01
3.92700e+01 2.44655e+01 2.66515e-01
3.92800e+01 2.44628e+01 2.66506e-01
3.92900e+01 2.44602e+01 2.66498e-01
3.93000e+01 2.44575e+01 2.66490e-01
3.93100e+01 2.44549e+01 2.66481e-01
3.93200e+01 2.44522e+01 2.66473e-01
3.93300e+01 2.44495e+01 2.66465e-01
3.93400e+01 2.44469e+01 2.66456e-01
3.93500e+01 2.44442e+01 2.66447e-01
3.93600e+01 2.44415e+01 2.66438e-01
3.93700e+01 2.44389e+01 2.66430e-01
3.93800e+01 2.44362e+01 2.66421e-01
3.93900e+01 2.44335e+01 2.66412e-01
3.94000e+01 2.44309e+01 2.66403e-01
3.94100e+01 2.44282e+01 2.66394e-01
3.94200e+01 2.44255e+01 2.66384e-01
3.94300e+01 2.44229e+01 2.66375e-01
3.94400e+01 2.44202e+01 2.66366e-01
3.94500e+01 2.44176e+01 2.66356e-01
3.94600e+01 2.44149e+01 2.66347e-01
3.94700e+01 2.44122e+01 2.66337e-01
3.94800e+01 2.44096e+01 2.66328e-01
3.94900e+01 2.44069e+01 2.66318e-01
3.95000e+01 2.44042e+01 2.66308e-01
3.95100e+01 2.44016e+01 2.66298e-01
3.95200e+01 2.43989e+01 2.66289e-01
3.95300e+01 2.43962e+01 2.66279e-01
3.95400e+01 2.43936e+01 2.66270e-01
3.95500e+01 2.43909e+01 2.66261e-01
3.95600e+01 2.43883e+01 2.66252e-01
3.95700e+01 2.43856e+01 2.66243e-01
3.95800e+01 2.43829e+01 2.66235e-01
3.95900e+01 2.43803e+01 2.66226e-01
3.96000e+01 2.43776e+01 2.66218e-01
3.96100e+01 2.43750e+01 2.66210e-01
3.96200e+01 2.43723e+01 2.66201e-01
3.96300e+01 2.43696e+01 2.66194e-01
3.96400e+01 2.43670e+01 2.66186e-01
3.96500e+01 2.43643e+01 2.66178e-01
3.96600e+01 2.43616e+01 2.66171e-01
3.96700e+01 2.43590e+01 2.66164e-01
3.96800e+01 2.43563e+01 2.66157e-01
3.96900e+01 2.43537e+01 2.66150e-01
3.97000e+01 2.43510e+01 2.66143e-01
3.97100e+01 2.43483e+01 2.66136e-01
3.97200e+01 2.43457e+01 2.66130e-01
3.97300e+01 2.43430e+01 2.66123e-01
3.97400e+01 2.43403e+01 2.66117e-01
3.97500e+01 2.43377e+01 2.66111e-01
3.97600e+01 2.43350e+01 2.66105e-01
3.97700e+01 2.43324e+01 2.66100e-01
3.97800e+01 2.43297e+01 2.66094e-01
3.97900e+01 2.43270e+01 2.66089e-01
3.98000e+01 2.43244e+01 2.66083e-01
3.98100e+01 2.43217e+01 2.66078e-01
3.98200e+01 2.43191e+01 2.66073e-01
3.98300e+01 2.43164e+01 2.66069e-01
3.98400e+01 2.43137e+01 2.66064e-01
3.98500e+01 2.43111e+01 2.66059e-01
3.98600e+01 2.43084e+01 2.66055e-01
3.98700e+01 2.43058e+01 2.66051e-01
3.98800e+01 2.43031e+01 2.66047e-01
3.98900e+01 2.43004e+01 2.66043e-01
3.99000e+01 2.42978e+01 2.66039e-01
3.99100e+01 2.42951e+01 2.66036e-01
3.99200e+01 2.42925e+01 2.66032e-01
3.99300e+01 2.42898e+01 2.66029e-01
3.99400e+01 2.42871e+01 2.66026e-01
3.99500e+01 2.42845e+01 2.66023e-01
3.99600e+01 2.42818e+01 2.66020e-01
3.99700e+01 2.42792e+01 2.66018e-01
3.99800e+01 2.42765e+01 2.66015e-01
3.99900e+01 2.42738e+01 2.66013e-01
4.00000e+01 2.42712e+01 2.66011e-01
4.00100e+01 2.42685e+01 2.66009e-01
4.00200e+01 2.42659e+01 2.66007e-01
4.00300e+01 2.42632e+01 2.66005e-01
4.00400e+01 2.42605e+01 2.66004e-01
4.00500e+01 2.42579e+01 2.66003e-01
4.00600e+01 2.42552e+01 2.66001e-01
4.00700e+01 2.42526e+01 2.66000e-01
4.00800e+01 2.42499e+01 2.65999e-01
4.00900e+01 2.42472e+01 2.65999e-01
4.01000e+01 2.42446e+01 2.65998e-01
4.01100e+01 2.42419e+01 2.65998e-01
4.01200e+01 2.42393e+01 2.65997e-01
4.01300e+01 2.42366e+01 2.65997e-01
4.01400e+01 2.42339e+01 2.65997e-01
4.01500e+01 2.42313e+01 2.65997e-01
4.01600e+01 2.42286e+01 2.65998e-01
4.01700e+01 2.42260e+01 2.65998e-01
4.01800e+01 2.42233e+01 2.65999e-01
4.01900e+01 2.42206e+01 2.66000e-01
4.02000e+01 2.42180e+01 2.66001e-01
4.02100e+01 2.42153e+01 2.66002e-01
4.02200e+01 2.42127e+01 2.66003e-01
4.02300e+01 2.42100e+01 2.66005e-01
4.02400e+01 2.42073e+01 2.66006e-01
4.02500e+01 2.42047e+01 2.66008e-01
4.02600e+01 2.42020e+01 2.66010e-01
4.02700e+01 2.41994e+01 2.66012e-01
4.02800e+01 2.41967e+01 2.66014e-01
4.02900e+01 2.41940e+01 2.66016e-01
4.03000e+01 2.41914e+01 2.66019e-01
4.03100e+01 2.41887e+01 2.66022e-01
4.03200e+01 2.41861e+01 2.66024e-01
4.03300e+01 2.41834e+01 2.66027e-01
4.03400e+01 2.41807e+01 2.66030e-01
4.03500e+01 2.41781e+01 2.66034e-01
4.03600e+01 2.41754e+01 2.66037e-01
4.03700e+01 2.41728e+01 2.66041e-01
4.03800e+01 2.41701e+01 2.66045e-01
4.03900e+01 2.41674e+01 2.66048e-01
4.04000e+01 2.41648e+01 2.66053e-01
4.04100e+01 2.41621e+01 2.66057e-01
4.04200e+01 2.41594e+01 2.66061e-01
4.04300e+01 2.41568e+01 2.66066e-01
4.04400e+01 2.41541e+01 2.66070e-01
4.04500e+01 2.41515e+01 2.66075e-01
4.04600e+01 2.41488e+01 2.66080e-01
4.04700e+01 2.41461e+01 2.66085e-01
4.04800e+01 2.41435e+01 2.66091e-01
4.04900e+01 2.41408e+01 2.66096e-01
4.05000e+01 2.41382e+01 2.66102e-01
4.05100e+01 2.41355e+01 2.66107e-01
4.05200e+01 2.41328e+01 2.66113e-01
4.05300e+01 2.41302e+01 2.66119e-01
4.05400e+01 2.41275e+01 2.66124e-01
4.05500e+01 2.41249e+01 2.66130e-01
4.05600e+01 2.41222e+01 2.66136e-01
4.05700e+01 2.41195e+01 2.66141e-01
4.05800e+01 2.41169e+01 2.66147e-01
4.05900e+01 2.41142e+01 2.66153e-01
4.06000e+01 2.41115e+01 2.66158e-01
4.06100e+01 2.41089e+01 2.66164e-01
4.06200e+01 2.41062e+01 2.66170e-01
4.06300e+01 2.41036e+01 2.66175e-01
4.06400e+01 2.41009e+01 2.66181e-01
4.06500e+01 2.40982e+01 2.66186e-01
4.06600e+01 2.40956e+01 2.66192e-01
4.06700e+01 2.40929e+01 2.66198e-01
4.06800e+01 2.40903e+01 2.66203e-01
4.06900e+01 2.40876e+01 2.66209e-01
4.07000e+01 2.40849e+01 2.66214e-01
4.07100e+01 2.40823e+01 2.66220e-01
4.07200e+01 2.40796e+01 2.66225e-01
4.07300e+01 2.40769e+01 2.66231e-01
4.07400e+01 2.40743e+01 2.66237e-01
4.07500e+01 2.40716e+01 2.66242e-01
4.07600e+01 2.40690e+01 2.66248e-01
4.07700e+01 2.40663e+01 2.66253e-01
4.07800e+01 2.40636e+01 2.66259e-01
4.07900e+01 2.40610e+01 2.66264e-01
4.08000e+01 2.40583e+01 2.66270e-01
4.08100e+01 2.40556e+01 2.66275e-01
4.08200e+01 2.40530e+01 2.66281e-01
4.08300e+01 2.40503e+01 2.66286e-01
4.08400e+01 2.40477e+01 2.66292e-01
4.08500e+01 2.40450e+01 2.66297e-01
4.08600e+01 2.40423e+01 2.66303e-01
4.08700e+01 2.40397e+01 2.66308e-01
4.08800e+01 2.40370e+01 2.66313e-01
4.08900e+01 2.40343e+01 2.66319e-01
4.09000e+01 2.40317e+01 2.66324e-01
4.09100e+01 2.40290e+01 2.66330e-01
4.09200e+01 2.40264e+01 2.66335e-01
4.09300e+01 2.40237e+01 2.66341e-01
4.09400e+01 2.40210e+01 2.66346e-01
4.09500e+01 2.40184e+01 2.66351e-01
4.09600e+01 2.40157e+01 2.66357e-01
4.09700e+01 2.40130e+01 2.66362e-01
4.09800e+01 2.40104e+01 2.66368e-01
4.09900e+01 2.40077e+01 2.66373e-01
4.10000e+01 2.40050e+01 2.66378e-01
4.10100e+01 2.40024e+01 2.66384e-01
4.10200e+01 2.39997e+01 2.66389e-01
4.10300e+01 2.39971e+01 2.66394e-01
4.10400e+01 2.39944e+01 2.66400e-01
4.10500e+01 2.39917e+01 2.66405e-01
4.10600e+01 2.39891e+01 2.66410e-01
4.10700e+01 2.39864e+01 2.66416e-01
4.10800e+01 2.39837e+01 2.66421e-01
4.10900e+01 2.39811e+01 2.66426e-01
4.11000e+01 2.39784e+01 2.66432e-01
4.11100e+01 2.39757e+01 2.66437e-01
4.11200e+01 2.39731e+01 2.66442e-01
4.11300e+01 2.39704e+01 2.66448e-01
4.11400e+01 2.39677e+01 2.66453e-01
4.11500e+01 2.39651e+01 2.66458e-01
4.11600e+01 2.39624e+01 2.66463e-01
4.11700e+01 2.39598e+01 2.66469e-01
4.11800e+01 2.39571e+01 2.66474e-01
4.11900e+01 2.39544e+01 2.66479e-01
4.12000e+01 2.39518e+01 2.66484e-01
4.12100e+01 2.39491e+01 2.66490e-01
4.12200e+01 2.39464e+01 2.66495e-01
4.12300e+01 2.39438e+01 2.66500e-01
4.12400e+01 2.39411e+01 2.66505e-01
4.12500e+01 2.39384e+01 2.66511e-01
4.12600e+01 2.39358e+01 2.66516e-01
4.12700e+01 2.39331e+01 2.66521e-01
4.12800e+01 2.39304e+01 2.66526e-01
4.12900e+01 2.39278e+01 2.66531e-01
4.13000e+01 2.39251e+01 2.66537e-01
4.13100e+01 2.39224e+01 2.66542e-01
4.13200e+01 2.39198e+01 2.66547e-01
4.13300e+01 2.39171e+01 2.66552e-01
4.13400e+01 2.39144e+01 2.66557e-01
4.13500e+01 2.39118e+01 2.66562e-01
4.13600e+01 2.39091e+01 2.66567e-01
4.13700e+01 2.39064e+01 2.66573e-01
4.13800e+01 2.39038e+01 2.66578e-01
4.13900e+01 2.39011e+01 2.66583e-01
4.14000e+01 2.38984e+01 2.66588e-01
4.14100e+01 2.38958e+01 2.66593e-01
4.14200e+01 2.38931e+01 2.66598e-01
4.14300e+01 2.38905e+01 2.66603e-01
4.14400e+01 2.38878e+01 2.66608e-01
4.14500e+01 2.38851e+01 2.66613e-01
4.14600e+01 2.38825e+01 2.66618e-01
4.14700e+01 2.38798e+01 2.66624e-01
4.14800e+01 2.38771e+01 2.66629e-01
4.14900e+01 2.38745e+01 2.66634e-01
4.15000e+01 2.38718e+01 2.66639e-01
4.15100e+01 2.38691e+01 2.66644e-01
4.15200e+01 2.38665e+01 2.66648e-01
4.15300e+01 2.38638e+01 2.66653e-01
4.15400e+01 2.38611e+01 2.66657e-01
4.15500e+01 2.38585e+01 2.66662e-01
4.15600e+01 2.38558e+01 2.66666e-01
4.15700e+01 2.38531e+01 2.66669e-01
4.15800e+01 2.38505e+01 2.66673e-01
4.15900e+01 2.38478e+01 2.66676e-01
4.16000e+01 2.38451e+01 2.66680e-01
4.16100e+01 2.38425e+01 2.66683e-01
4.16200e+01 2.38398e+01 2.66686e-01
4.16300e+01 2.38371e+01 2.66688e-01
4.16400e+01 2.38345e+01 2.66691e-01
4.16500e+01 2.38318e+01 2.66693e-01
4.16600e+01 2.38291e+01 2.66695e-01
4.16700e+01 2.38265e+01 2.66697e-01
4.16800e+01 2.38238e+01 2.66699e-01
4.16900e+01 2.38211e+01 2.66700e-01
4.17000e+01 2.38185e+01 2.66702e-01
4.17100e+01 2.38158e+01 2.66703e-01
4.17200e+01 2.38131e+01 2.66704e-01
4.17300e+01 2.38105e+01 2.66705e-01
4.17400e+01 2.38078e+01 2.66705e-01
4.17500e+01 2.38051e+01 2.66706e-01
4.17600e+01 2.38024e+01 2.66706e-01
4.17700e+01 2.37998e+01 2.66706e-01
4.17800e+01 2.37971e+01 2.66706e-01
4.17900e+01 2.37944e+01 2.66705e-01
4.18000e+01 2.37918e+01 2.66705e-01
4.18100e+01 2.37891e+01 2.66704e-01
4.18200e+01 2.37864e+01 2.66703e-01
4.18300e+01 2.37838e+01 2.66702e-01
4.18400e+01 2.37811e+01 2.66701e-01
4.18500e+01 2.37784e+01 2.66699e-01
4.18600e+01 2.37758e+01 2.66698e-01
4.18700e+01 2.37731e+01 2.66696e-01
4.18800e+01 2.37704e+01 2.66694e-01
4.18900e+01 2.37678e+01 2.66692e-01
4.19000e+01 2.37651e+01 2.66689e-01
4.19100e+01 2.37624e+01 2.66687e-01
4.19200e+01 2.37598e+01 2.66684e-01
4.19300e+01 2.37571e+01 2.66681e-01
4.19400e+01 2.37544e+01 2.66678e-01
4.19500e+01 2.37518e+01 2.66674e-01
4.19600e+01 2.37491e+01 2.66671e-01
4.19700e+01 2.37464e+01 2.66667e-01
4.19800e+01 2.37438e+01 2.66663e-01
4.19900e+01 2.37411e+01 2.66659e-01
4.20000e+01 2.37384e+01 2.66654e-01
4.20100e+01 2.37358e+01 2.66650e-01
4.20200e+01 2.37331e+01 2.66645e-01
4.20300e+01 2.37304e+01 2.66640e-01
4.20400e+01 2.37278e+01 2.66635e-01
4.20500e+01 2.37251e+01 2.66630e-01
4.20600e+01 2.37224e+01 2.66625e-01
4.20700e+01 2.37198e+01 2.66619e-01
4.20800e+01 2.37171e+01 2.66613e-01
4.20900e+01 2.37144e+01 2.66607e-01
4.21000e+01 2.37118e+01 2.66601e-01
4.21100e+01 2.37091e+01 2.66595e-01
4.21200e+01 2.37064e+01 2.66588e-01
4.21300e+01 2.37038e+01 2.66581e-01
4.21400e+01 2.37011e+01 2.66574e-01
4.21500e+01 2.36985e+01 2.66567e-01
4.21600e+01 2.36958e+01 2.66560e-01
4.21700e+01 2.36931e+01 2.66552e-01
4.21800e+01 2.36905e+01 2.66544e-01
4.21900e+01 2.36878e+01 2.66537e-01
4.22000e+01 2.36851e+01 2.66528e-01
4.22100e+01 2.36825e+01 2.66520e-01
4.22200e+01 2.36798e+01 2.66512e-01
4.22300e+01 2.36771e+01 2.66503e-01
4.22400e+01 2.36745e+01 2.66494e-01
4.22500e+01 2.36718e+01 2.66485e-01
4.22600e+01 2.36691e+01 2.66476e-01
4.22700e+01 2.36665e+01 2.66466e-01
4.22800e+01 2.36638e+01 2.66457e-01
4.22900e+01 2.36611e+01 2.66447e-01
4.23000e+01 2.36585e+01 2.66437e-01
4.23100e+01 2.36558e+01 2.66427e-01
4.23200e+01 2.36531e+01 2.66417e-01
4.23300e+01 2.36505e+01 2.66406e-01
4.23400e+01 2.36478e+01 2.66395e-01
4.23500e+01 2.36452e+01 2.66384e-01
4.23600e+01 2.36425e+01 2.66373e-01
4.23700e+01 2.36398e+01 2.66362e-01
4.23800e+01 2.36372e+01 2.66350e-01
4.23900e+01 2.36345e+01 2.66339e-01
4.24000e+01 2.36318e+01 2.66327e-01
4.24100e+01 2.36292e+01 2.66315e-01
4.24200e+01 2.36265e+01 2.66302e-01
4.24300e+01 2.36238e+01 2.66290e-01
4.24400e+01 2.36212e+01 2.66277e-01
4.24500e+01 2.36185e+01 2.66265e-01
4.24600e+01 2.36159e+01 2.66252e-01
4.24700e+01 2.36132e+01 2.66238e-01
4.24800e+01 2.36105e+01 2.66225e-01
4.24900e+01 2.36079e+01 2.66211e-01
4.25000e+01 2.36052e+01 2.66198e-01
4.25100e+01 2.36025e+01 2.66184e-01
4.25200e+01 2.35999e+01 2.66171e-01
4.25300e+01 2.35972e+01 2.66157e-01
4.25400e+01 2.35946e+01 2.66145e-01
4.25500e+01 2.35919e+01 2.66133e-01
4.25600e+01 2.35892e+01 2.66121e-01
4.25700e+01 2.35866e+01 2.66109e-01
4.25800e+01 2.35839e+01 2.66098e-01
4.25900e+01 2.35813e+01 2.66087e-01
4.26000e+01 2.35786e+01 2.66076e-01
4.26100e+01 2.35759e+01 2.66066e-01
4.26200e+01 2.35733e+01 2.66056e-01
4.26300e+01 2.35706e+01 2.66046e-01
4.26400e+01 2.35680e+01 2.66037e-01
4.26500e+01 2.35653e+01 2.66028e-01
4.26600e+01 2.35626e+01 2.66020e-01
4.26700e+01 2.35600e+01 2.66011e-01
4.26800e+01 2.35573e+01 2.66004e-01
4.26900e+01 2.35547e+01 2.65996e-01
4.27000e+01 2.35520e+01 2.65989e-01
4.27100e+01 2.35493e+01 2.65982e-01
4.27200e+01 2.35467e+01 2.65975e-01
4.27300e+01 2.35440e+01 2.65969e-01
4.27400e+01 2.35414e+01 2.65964e-01
4.27500e+01 2.35387e+01 2.65958e-01
4.27600e+01 2.35360e+01 2.65953e-01
4.27700e+01 2.35334e+01 2.65948e-01
4.27800e+01 2.35307e+01 2.65944e-01
4.27900e+01 2.35281e+01 2.65940e-01
4.28000e+01 2.35254e+01 2.65936e-01
4.28100e+01 2.35227e+01 2.65932e-01
4.28200e+01 2.35201e+01 2.65929e-01
4.28300e+01 2.35174e+01 2.65927e-01
4.28400e+01 2.35148e+01 2.65924e-01
4.28500e+01 2.35121e+01 2.65922e-01
4.28600e+01 2.35094e+01 2.65921e-01
4.28700e+01 2.35068e+01 2.65919e-01
4.28800e+01 2.35041e+01 2.65918e-01
4.28900e+01 2.35015e+01 2.65918e-01
4.29000e+01 2.34988e+01 2.65917e-01
4.29100e+01 2.34961e+01 2.65917e-01
4.29200e+01 2.34935e+01 2.65918e-01
4.29300e+01 2.34908e+01 2.65918e-01
4.29400e+01 2.34882e+01 2.65919e-01
4.29500e+01 2.34855e+01 2.65921e-01
4.29600e+01 2.34829e+01 2.65922e-01
4.29700e+01 2.34802e+01 2.65925e-01
4.29800e+01 2.34775e+01 2.65927e-01
4.29900e+01 2.34749e+01 2.65930e-01
4.30000e+01 2.34722e+01 2.65933e-01
4.30100e+01 2.34696e+01 2.65936e-01
4.30200e+01 2.34669e+01 2.65940e-01
4.30300e+01 2.34642e+01 2.65944e-01
4.30400e+01 2.34616e+01 2.65949e-01
4.30500e+01 2.34589e+01 2.65954e-01
4.30600e+01 2.34563e+01 2.65959e-01
4.30700e+01 2.34536e+01 2.65964e-01
4.30800e+01 2.34509e+01 2.65970e-01
4.30900e+01 2.34483e+01 2.65976e-01
4.31000e+01 2.34456e+01 2.65983e-01
4.31100e+01 2.34430e+01 2.65990e-01
4.31200e+01 2.34403e+01 2.65997e-01
4.31300e+01 2.34376e+01 2.66004e-01
4.31400e+01 2.34350e+01 2.66012e-01
4.31500e+01 2.34323e+01 2.66021e-01
4.31600e+01 2.34297e+01 2.66029e-01
4.31700e+01 2.34270e+01 2.66038e-01
4.31800e+01 2.34243e+01 2.66047e-01
4.31900e+01 2.34217e+01 2.66057e-01
4.32000e+01 2.34190e+01 2.66067e-01
4.32100e+01 2.34164e+01 2.66077e-01
4.32200e+01 2.34137e+01 2.66088e-01
4.32300e+01 2.34110e+01 2.66099e-01
4.32400e+01 2.34084e+01 2.66110e-01
4.32500e+01 2.34057e+01 2.66122e-01
4.32600e+01 2.34031e+01 2.66134e-01
4.32700e+01 2.34004e+01 2.66146e-01
4.32800e+01 2.33977e+01 2.66159e-01
4.32900e+01 2.33951e+01 2.66172e-01
4.33000e+01 2.33924e+01 2.66186e-01
4.33100e+01 2.33897e+01 2.66199e-01
4.33200e+01 2.33871e+01 2.66213e-01
4.33300e+01 2.33844e+01 2.66228e-01
4.33400e+01 2.33818e+01 2.66243e-01
4.33500e+01 2.33791e+01 2.66258e-01
4.33600e+01 2.33764e+01 2.66273e-01
4.33700e+01 2.33738e+01 2.66289e-01
4.33800e+01 2.33711e+01 2.66305e-01
4.33900e+01 2.33684e+01 2.66322e-01
4.34000e+01 2.33658e+01 2.66338e-01
4.34100e+01 2.33631e+01 2.66356e-01
4.34200e+01 2.33605e+01 2.66373e-01
4.34300e+01 2.33578e+01 2.66391e-01
4.34400e+01 2.33551e+01 2.66409e-01
4.34500e+01 2.33525e+01 2.66428e-01
4.34600e+01 2.33498e+01 2.66446e-01
4.34700e+01 2.33471e+01 2.66466e-01
4.34800e+01 2.33445e+01 2.66485e-01
4.34900e+01 2.33418e+01 2.66505e-01
4.35000e+01 2.33391e+01 2.66525e-01
4.35100e+01 2.33365e+01 2.66546e-01
4.35200e+01 2.33338e+01 2.66565e-01
4.35300e+01 2.33311e+01 2.66585e-01
4.35400e+01 2.33285e+01 2.66604e-01
4.35500e+01 2.33258e+01 2.66623e-01
4.35600e+01 2.33231e+01 2.66641e-01
4.35700e+01 2.33205e+01 2.66659e-01
4.35800e+01 2.33178e+01 2.66676e-01
4.35900e+01 2.33151e+01 2.66693e-01
4.36000e+01 2.33125e+01 2.66710e-01
4.36100e+01 2.33098e+01 2.66726e-01
4.36200e+01 2.33071e+01 2.66742e-01
4.36300e+01 2.33045e+01 2.66757e-01
4.36400e+01 2.33018e+01 2.66772e-01
4.36500e+01 2.32991e+01 2.66787e-01
4.36600e+01 2.32965e+01 2.66801e-01
4.36700e+01 2.32938e+01 2.66814e-01
4.36800e+01 2.32911e+01 2.66828e-01
4.36900e+01 2.32885e+01 2.66841e-01
4.37000e+01 2.32858e+01 2.66853e-01
4.37100e+01 2.32831e+01 2.66866e-01
4.37200e+01 2.32805e+01 2.66877e-01
4.37300e+01 2.32778e+01 2.66889e-01
4.37400e+01 2.32751e+01 2.66900e-01
4.37500e+01 2.32725e+01 2.66910e-01
4.37600e+01 2.32698e+01 2.66920e-01
4.37700e+01 2.32671e+01 2.66930e-01
4.37800e+01 2.32644e+01 2.66940e-01
4.37900e+01 2.32618e+01 2.66948e-01
4.38000e+01 2.32591e+01 2.66957e-01
4.38100e+01 2.32564e+01 2.66965e-01
4.38200e+01 2.32538e+01 2.66973e-01
4.38300e+01 2.32511e+01 2.66980e-01
4.38400e+01 2.32484e+01 2.66987e-01
4.38500e+01 2.32458e+01 2.66994e-01
4.38600e+01 2.32431e+01 2.67000e-01
4.38700e+01 2.32404e+01 2.67006e-01
4.38800e+01 2.32377e+01 2.67011e-01
4.38900e+01 2.32351e+01 2.67016e-01
4.39000e+01 2.32324e+01 2.67020e-01
4.39100e+01 2.32297e+01 2.67025e-01
4.39200e+01 2.32271e+01 2.67028e-01
4.39300e+01 2.32244e+01 2.67032e-01
4.39400e+01 2.32217e+01 2.67034e-01
4.39500e+01 2.32191e+01 2.67037e-01
4.39600e+01 2.32164e+01 2.67039e-01
4.39700e+01 2.32137e+01 2.67041e-01
4.39800e+01 2.32110e+01 2.67042e-01
4.39900e+01 2.32084e+01 2.67043e-01
4.40000e+01 2.32057e+01 2.67043e-01
4.40100e+01 2.32030e+01 2.67044e-01
4.40200e+01 2.32004e+01 2.67043e-01
4.40300e+01 2.31977e+01 2.67043e-01
4.40400e+01 2.31950e+01 2.67041e-01
4.40500e+01 2.31923e+01 2.67040e-01
4.40600e+01 2.31897e+01 2.67038e-01
4.40700e+01 2.31870e+01 2.67036e-01
4.40800e+01 2.31843e+01 2.67033e-01
4.40900e+01 2.31817e+01 2.67030e-01
4.41000e+01 2.31790e+01 2.67026e-01
4.41100e+01 2.31763e+01 2.67022e-01
4.41200e+01 2.31737e+01 2.67018e-01
4.41300e+01 2.31710e+01 2.67013e-01
4.41400e+01 2.31683e+01 2.67008e-01
4.41500e+01 2.31656e+01 2.67003e-01
4.41600e+01 2.31630e+01 2.66997e-01
4.41700e+01 2.31603e+01 2.66990e-01
4.41800e+01 2.31576e+01 2.66984e-01
4.41900e+01 2.31550e+01 2.66977e-01
4.42000e+01 2.31523e+01 2.66969e-01
4.42100e+01 2.31496e+01 2.66961e-01
4.42200e+01 2.31470e+01 2.66953e-01
4.42300e+01 2.31443e+01 2.66944e-01
4.42400e+01 2.31416e+01 2.66935e-01
4.42500e+01 2.31390e+01 2.66925e-01
4.42600e+01 2.31363e+01 2.66915e-01
4.42700e+01 2.31336e+01 2.66905e-01
4.42800e+01 2.31309e+01 2.66894e-01
4.42900e+01 2.31283e+01 2.66883e-01
4.43000e+01 2.31256e+01 2.66871e-01
4.43100e+01 2.31229e+01 2.66859e-01
4.43200e+01 2.31203e+01 2.66847e-01
4.43300e+01 2.31176e+01 2.66834e-01
4.43400e+01 2.31149e+01 2.66821e-01
4.43500e+01 2.31123e+01 2.66807e-01
4.43600e+01 2.31096e+01 2.66793e-01
4.43700e+01 2.31069e+01 2.66779e-01
4.43800e+01 2.31043e+01 2.66764e-01
4.43900e+01 2.31016e+01 2.66749e-01
4.44000e+01 2.30989e+01 2.66733e-01
4.44100e+01 2.30963e+01 2.66717e-01
4.44200e+01 2.30936e+01 2.66701e-01
4.44300e+01 2.30909e+01 2.66684e-01
4.44400e+01 2.30883e+01 2.66667e-01
4.44500e+01 2.30856e+01 2.66649e-01
4.44600e+01 2.30829e+01 2.66631e-01
4.44700e+01 2.30803e+01 2.66613e-01
4.44800e+01 2.30776e+01 2.66594e-01
4.44900e+01 2.30749e+01 2.66575e-01
4.45000e+01 2.30723e+01 2.66555e-01
4.45100e+01 2.30696e+01 2.66536e-01
4.45200e+01 2.30669e+01 2.66516e-01
4.45300e+01 2.30643e+01 2.66497e-01
4.45400e+01 2.30616e+01 2.66478e-01
4.45500e+01 2.30589e+01 2.66460e-01
4.45600e+01 2.30563e+01 2.66442e-01
4.45700e+01 2.30536e+01 2.66424e-01
4.45800e+01 2.30509e+01 2.66406e-01
4.45900e+01 2.30483e+01 2.66389e-01
4.46000e+01 2.30456e+01 2.66372e-01
4.46100e+01 2.30430e+01 2.66356e-01
4.46200e+01 2.30403e+01 2.66339e-01
4.46300e+01 2.30376e+01 2.66323e-01
4.46400e+01 2.30350e+01 2.66308e-01
4.46500e+01 2.30323e+01 2.66292e-01
4.46600e+01 2.30296e+01 2.66277e-01
4.46700e+01 2.30270e+01 2.66263e-01
4.46800e+01 2.30243e+01 2.66248e-01
4.46900e+01 2.30216e+01 2.66234e-01
4.47000e+01 2.30190e+01 2.66220e-01
4.47100e+01 2.30163e+01 2.66207e-01
4.47200e+01 2.30137e+01 2.66193e-01
4.47300e+01 2.30110e+01 2.66180e-01
4.47400e+01 2.30083e+01 2.66168e-01
4.47500e+01 2.30057e+01 2.66156e-01
4.47600e+01 2.30030e+01 2.66144e-01
4.47700e+01 2.30004e+01 2.66132e-01
4.47800e+01 2.29977e+01 2.66121e-01
4.47900e+01 2.29950e+01 2.66109e-01
4.48000e+01 2.29924e+01 2.66099e-01
4.48100e+01 2.29897e+01 2.66088e-01
4.48200e+01 2.29870e+01 2.66078e-01
4.48300e+01 2.29844e+01 2.66068e-01
4.48400e+01 2.29817e+01 2.66059e-01
4.48500e+01 2.29791e+01 2.66049e-01
4.48600e+01 2.29764e+01 2.66041e-01
4.48700e+01 2.29737e+01 2.66032e-01
4.48800e+01 2.29711e+01 2.66024e-01
4.48900e+01 2.29684e+01 2.66016e-01
4.49000e+01 2.29658e+01 2.66008e-01
4.49100e+01 2.29631e+01 2.66001e-01
4.49200e+01 2.29604e+01 2.65993e-01
4.49300e+01 2.29578e+01 2.65987e-01
4.49400e+01 2.29551e+01 2.65980e-01
4.49500e+01 2.29525e+01 2.65974e-01
4.49600e+01 2.29498e+01 2.65968e-01
4.49700e+01 2.29471e+01 2.65963e-01
4.49800e+01 2.29445e+01 2.65957e-01
4.49900e+01 2.29418e+01 2.65952e-01
4.50000e+01 2.29392e+01 2.65948e-01
4.50100e+01 2.29365e+01 2.65944e-01
4.50200e+01 2.29338e+01 2.65940e-01
4.50300e+01 2.29312e+01 2.65936e-01
4.50400e+01 2.29285e+01 2.65932e-01
4.50500e+01 2.29259e+01 2.65929e-01
4.50600e+01 2.29232e+01 2.65927e-01
4.50700e+01 2.29206e+01 2.65924e-01
4.50800e+01 2.29179e+01 2.65922e-01
4.50900e+01 2.29152e+01 2.65920e-01
4.51000e+01 2.29126e+01 2.65918e-01
4.51100e+01 2.29099e+01 2.65917e-01
4.51200e+01 2.29073e+01 2.65916e-01
4.51300e+01 2.29046e+01 2.65916e-01
4.51400e+01 2.29019e+01 2.65915e-01
4.51500e+01 2.28993e+01 2.65915e-01
4.51600e+01 2.28966e+01 2.65916e-01
4.51700e+01 2.28940e+01 2.65916e-01
4.51800e+01 2.28913e+01 2.65917e-01
4.51900e+01 2.28886e+01 2.65918e-01
4.52000e+01 2.28860e+01 2.65920e-01
4.52100e+01 2.28833e+01 2.65922e-01
4.52200e+01 2.28807e+01 2.65924e-01
4.52300e+01 2.28780e+01 2.65926e-01
4.52400e+01 2.28753e+01 2.65929e-01
4.52500e+01 2.28727e+01 2.65932e-01
4.52600e+01 2.28700e+01 2.65935e-01
4.52700e+01 2.28674e+01 2.65939e-01
4.52800e+01 2.28647e+01 2.65943e-01
4.52900e+01 2.28620e+01 2.65947e-01
4.53000e+01 2.28594e+01 2.65952e-01
4.53100e+01 2.28567e+01 2.65957e-01
4.53200e+01 2.28541e+01 2.65962e-01
4.53300e+01 2.28514e+01 2.65968e-01
4.53400e+01 2.28487e+01 2.65973e-01
4.53500e+01 2.28461e+01 2.65980e-01
4.53600e+01 2.28434e+01 2.65986e-01
4.53700e+01 2.28408e+01 2.65993e-01
4.53800e+01 2.28381e+01 2.66000e-01
4.53900e+01 2.28355e+01 2.66007e-01
4.54000e+01 2.28328e+01 2.66015e-01
4.54100e+01 2.28301e+01 2.66023e-01
4.54200e+01 2.28275e+01 2.66031e-01
4.54300e+01 2.28248e+01 2.66040e-01
4.54400e+01 2.28221e+01 2.66048e-01
4.54500e+01 2.28195e+01 2.66058e-01
4.54600e+01 2.28168e+01 2.66067e-01
4.54700e+01 2.28142e+01 2.66077e-01
4.54800e+01 2.28115e+01 2.66087e-01
4.54900e+01 2.28088e+01 2.66098e-01
4.55000e+01 2.28062e+01 2.66108e-01
4.55100e+01 2.28035e+01 2.66119e-01
4.55200e+01 2.28009e+01 2.66130e-01
4.55300e+01 2.27982e+01 2.66140e-01
4.55400e+01 2.27955e+01 2.66151e-01
4.55500e+01 2.27929e+01 2.66161e-01
4.55600e+01 2.27902e+01 2.66172e-01
4.55700e+01 2.27876e+01 2.66182e-01
4.55800e+01 2.27849e+01 2.66192e-01
4.55900e+01 2.27822e+01 2.66202e-01
4.56000e+01 2.27796e+01 2.66212e-01
4.56100e+01 2.27769e+01 2.66222e-01
4.56200e+01 2.27742e+01 2.66231e-01
4.56300e+01 2.27716e+01 2.66241e-01
4.56400e+01 2.27689e+01 2.66250e-01
4.56500e+01 2.27663e+01 2.66260e-01
4.56600e+01 2.27636e+01 2.66269e-01
4.56700e+01 2.27609e+01 2.66278e-01
4.56800e+01 2.27583e+01 2.66287e-01
4.56900e+01 2.27556e+01 2.66296e-01
4.57000e+01 2.27529e+01 2.66305e-01
4.57100e+01 2.27503e+01 2.66313e-01
4.57200e+01 2.27476e+01 2.66322e-01
4.57300e+01 2.27450e+01 2.66331e-01
4.57400e+01 2.27423e+01 2.66339e-01
4.57500e+01 2.27396e+01 2.66347e-01
4.57600e+01 2.27370e+01 2.66355e-01
4.57700e+01 2.27343e+01 2.66364e-01
4.57800e+01 2.27316e+01 2.66372e-01
4.57900e+01 2.27290e+01 2.66379e-01
4.58000e+01 2.27263e+01 2.66387e-01
4.58100e+01 2.27236e+01 2.66395e-01
4.58200e+01 2.27210e+01 2.66402e-01
4.58300e+01 2.27183e+01 2.66410e-01
4.58400e+01 2.27157e+01 2.66417e-01
4.58500e+01 2.27130e+01 2.66424e-01
4.58600e+01 2.27103e+01 2.66431e-01
4.58700e+01 2.27077e+01 2.66438e-01
4.58800e+01 2.27050e+01 2.66445e-01
4.58900e+01 2.27023e+01 2.66452e-01
4.59000e+01 2.26997e+01 2.66459e-01
4.59100e+01 2.26970e+01 2.66465e-01
4.59200e+01 2.26943e+01 2.66472e-01
4.59300e+01 2.26917e+01 2.66478e-01
4.59400e+01 2.26890e+01 2.66485e-01
4.59500e+01 2.26863e+01 2.66491e-01
4.59600e+01 2.26837e+01 2.66497e-01
4.59700e+01 2.26810e+01 2.66503e-01
4.59800e+01 2.26783e+01 2.66509e-01
4.59900e+01 2.26757e+01 2.66514e-01
4.60000e+01 2.26730e+01 2.66520e-01
4.60100e+01 2.26704e+01 2.66526e-01
4.60200e+01 2.26677e+01 2.66531e-01
4.60300e+01 2.26650e+01 2.66536e-01
4.60400e+01 2.26624e+01 2.66542e-01
4.60500e+01 2.26597e+01 2.66547e-01
4.60600e+01 2.26570e+01 2.66552e-01
4.60700e+01 2.26544e+01 2.66557e-01
4.60800e+01 2.26517e+01 2.66561e-01
4.60900e+01 2.26490e+01 2.66566e-01
4.61000e+01 2.26464e+01 2.66571e-01
4.61100e+01 2.26437e+01 2.66575e-01
4.61200e+01 2.26410e+01 2.66579e-01
4.61300e+01 2.26384e+01 2.66584e-01
4.61400e+01 2.26357e+01 2.66588e-01
4.61500e+01 2.26330e+01 2.66592e-01
4.61600e+01 2.26304e+01 2.66596e-01
4.61700e+01 2.26277e+01 2.66600e-01
4.61800e+01 2.26250e+01 2.66603e-01
4.61900e+01 2.26224e+01 2.66607e-01
4.62000e+01 2.26197e+01 2.66611e-01
4.62100e+01 2.26170e+01 2.66614e-01
4.62200e+01 2.26144e+01 2.66617e-01
4.62300e+01 2.26117e+01 2.66620e-01
4.62400e+01 2.26090e+01 2.66624e-01
4.62500e+01 2.26064e+01 2.66627e-01
4.62600e+01 2.26037e+01 2.66629e-01
4.62700e+01 2.26010e+01 2.66632e-01
4.62800e+01 2.25984e+01 2.66635e-01
4.62900e+01 2.25957e+01 2.66637e-01
4.63000e+01 2.25930e+01 2.66640e-01
4.63100e+01 2.25904e+01 2.66642e-01
4.63200e+01 2.25877e+01 2.66644e-01
4.63300e+01 2.25850e+01 2.66647e-01
4.63400e+01 2.25824e+01 2.66649e-01
4.63500e+01 2.25797e+01 2.66651e-01
4.63600e+01 2.25770e+01 2.66652e-01
4.63700e+01 2.25744e+01 2.66654e-01
4.63800e+01 2.25717e+01 2.66656e-01
4.63900e+01 2.25690e+01 2.66657e-01
4.64000e+01 2.25664e+01 2.66659e-01
4.64100e+01 2.25637e+01 2.66660e-01
4.64200e+01 2.25610e+01 2.66661e-01
4.64300e+01 2.25584e+01 2.66662e-01
4.64400e+01 2.25557e+01 2.66663e-01
4.64500e+01 2.25530e+01 2.66664e-01
4.64600e+01 2.25504e+01 2.66665e-01
4.64700e+01 2.25477e+01 2.66665e-01
4.64800e+01 2.25450e+01 2.66666e-01
4.64900e+01 2.25424e+01 2.66666e-01
4.65000e+01 2.25397e+01 2.66667e-01
4.65100e+01 2.25370e+01 2.66667e-01
4.65200e+01 2.25344e+01 2.66667e-01
4.65300e+01 2.25317e+01 2.66667e-01
4.65400e+01 2.25290e+01 2.66667e-01
4.65500e+01 2.25264e+01 2.66667e-01
4.65600e+01 2.25237e+01 2.66667e-01
4.65700e+01 2.25210e+01 2.66667e-01
4.65800e+01 2.25184e+01 2.66667e-01
4.65900e+01 2.25157e+01 2.66667e-01
4.66000e+01 2.25130e+01 2.66666e-01
4.66100e+01 2.25104e+01 2.66666e-01
4.66200e+01 2.25077e+01 2.66666e-01
4.66300e+01 2.25050e+01 2.66665e-01
4.66400e+01 2.25024e+01 2.66665e-01
4.66500e+01 2.24997e+01 2.66664e-01
4.66600e+01 2.24970e+01 2.66663e-01
4.66700e+01 2.24944e+01 2.66662e-01
4.66800e+01 2.24917e+01 2.66662e-01
4.66900e+01 2.24890e+01 2.66661e-01
4.67000e+01 2.24864e+01 2.66660e-01
4.67100e+01 2.24837e+01 2.66659e-01
4.67200e+01 2.24810e+01 2.66658e-01
4.67300e+01 2.24784e+01 2.66657e-01
4.67400e+01 2.24757e+01 2.66655e-01
4.67500e+01 2.24730e+01 2.66654e-01
4.67600e+01 2.24704e+01 2.66653e-01
4.67700e+01 2.24677e+01 2.66651e-01
4.67800e+01 2.24650e+01 2.66650e-01
4.67900e+01 2.24624e+01 2.66648e-01
4.68000e+01 2.24597e+01 2.66647e-01
4.68100e+01 2.24570e+01 2.66645e-01
4.68200e+01 2.24544e+01 2.66644e-01
4.68300e+01 2.24517e+01 2.66642e-01
4.68400e+01 2.24490e+01 2.66640e-01
4.68500e+01 2.24464e+01 2.66638e-01
4.68600e+01 2.24437e+01 2.66636e-01
4.68700e+01 2.24410e+01 2.66634e-01
4.68800e+01 2.24384e+01 2.66632e-01
4.68900e+01 2.24357e+01 2.66630e-01
4.69000e+01 2.24330e+01 2.66628e-01
4.69100e+01 2.24304e+01 2.66625e-01
4.69200e+01 2.24277e+01 2.66623e-01
4.69300e+01 2.24250e+01 2.66621e-01
4.69400e+01 2.24224e+01 2.66618e-01
4.69500e+01 2.24197e+01 2.66616e-01
4.69600e+01 2.24170e+01 2.66613e-01
4.69700e+01 2.24144e+01 2.66610e-01
4.69800e+01 2.24117e+01 2.66608e-01
4.69900e+01 2.24091e+01 2.66605e-01
4.70000e+01 2.24064e+01 2.66602e-01
4.70100e+01 2.24037e+01 2.66599e-01
4.70200e+01 2.24011e+01 2.66596e-01
4.70300e+01 2.23984e+01 2.66593e-01
4.70400e+01 2.23957e+01 2.66590e-01
4.70500e+01 2.23931e+01 2.66587e-01
4.70600e+01 2.23904e+01 2.66584e-01
4.70700e+01 2.23877e+01 2.66581e-01
4.70800e+01 2.23851e+01 2.66577e-01
4.70900e+01 2.23824e+01 2.66574e-01
4.71000e+01 2.23797e+01 2.66570e-01
4.71100e+01 2.23771e+01 2.66567e-01
4.71200e+01 2.23744e+01 2.66563e-01
4.71300e+01 2.23717e+01 2.66560e-01
4.71400e+01 2.23691e+01 2.66556e-01
4.71500e+01 2.23664e+01 2.66552e-01
4.71600e+01 2.23637e+01 2.66548e-01
4.71700e+01 2.23611e+01 2.66544e-01
4.71800e+01 2.23584e+01 2.66540e-01
4.71900e+01 2.23557e+01 2.66536e-01
4.72000e+01 2.23531e+01 2.66532e-01
4.72100e+01 2.23504e+01 2.66528e-01
4.72200e+01 2.23477e+01 2.66524e-01
4.72300e+01 2.23451e+01 2.66520e-01
4.72400e+01 2.23424e+01 2.66515e-01
4.72500e+01 2.23397e+01 2.66511e-01
4.72600e+01 2.23371e+01 2.66506e-01
4.72700e+01 2.23344e+01 2.66502e-01
4.72800e+01 2.23317e+01 2.66497e-01
4.72900e+01 2.23291e+01 2.66493e-01
4.73000e+01 2.23264e+01 2.66488e-01
4.73100e+01 2.23238e+01 2.66483e-01
4.73200e+01 2.23211e+01 2.66478e-01
4.73300e+01 2.23184e+01 2.66473e-01
4.73400e+01 2.23158e+01 2.66468e-01
4.73500e+01 2.23131e+01 2.66463e-01
4.73600e+01 2.23104e+01 2.66458e-01
4.73700e+01 2.23078e+01 2.66453e-01
4.73800e+01 2.23051e+01 2.66448e-01
4.73900e+01 2.23024e+01 2.66442e-01
4.74000e+01 2.22998e+01 2.66437e-01
4.74100e+01 2.22971e+01 2.66432e-01
4.74200e+01 2.22944e+01 2.66426e-01
4.74300e+01 2.22918e+01 2.66421e-01
4.74400e+01 2.22891e+01 2.66415e-01
4.74500e+01 2.22865e+01 2.66409e-01
4.74600e+01 2.22838e+01 2.66404e-01
4.74700e+01 2.22811e+01 2.66398e-01
4.74800e+01 2.22785e+01 2.66392e-01
4.74900e+01 2.22758e+01 2.66386e-01
4.75000e+01 2.22731e+01 2.66380e-01
4.75100e+01 2.22705e+01 2.66374e-01
4.75200e+01 2.22678e+01 2.66368e-01
4.75300e+01 2.22651e+01 2.66363e-01
4.75400e+01 2.22625e+01 2.66357e-01
4.75500e+01 2.22598e+01 2.66352e-01
4.75600e+01 2.22572e+01 2.66346e-01
4.75700e+01 2.22545e+01 2.66341e-01
4.75800e+01 2.22518e+01 2.66336e-01
4.75900e+01 2.22492e+01 2.66331e-01
4.76000e+01 2.22465e+01 2.66326e-01
4.76100e+01 2.22438e+01 2.66321e-01
4.76200e+01 2.22412e+01 2.66316e-01
4.76300e+01 2.22385e+01 2.66312e-01
4.76400e+01 2.22358e+01 2.66308e-01
4.76500e+01 2.22332e+01 2.66303e-01
4.76600e+01 2.22305e+01 2.66299e-01
4.76700e+01 2.22279e+01 2.66295e-01
4.76800e+01 2.22252e+01 2.66291e-01
4.76900e+01 2.22225e+01 2.66287e-01
4.77000e+01 2.22199e+01 2.66283e-01
4.77100e+01 2.22172e+01 2.66280e-01
4.77200e+01 2.22145e+01 2.66276e-01
4.77300e+01 2.22119e+01 2.66273e-01
4.77400e+01 2.22092e+01 2.66270e-01
4.77500e+01 2.22066e+01 2.66267e-01
4.77600e+01 2.22039e+01 2.66264e-01
4.77700e+01 2.22012e+01 2.66261e-01
4.77800e+01 2.21986e+01 2.66258e-01
4.77900e+01 2.21959e+01 2.66255e-01
4.78000e+01 2.21932e+01 2.66253e-01
4.78100e+01 2.21906e+01 2.66250e-01
4.78200e+01 2.21879e+01 2.66248e-01
4.78300e+01 2.21853e+01 2.66246e-01
4.78400e+01 2.21826e+01 2.66244e-01
4.78500e+01 2.21799e+01 2.66242e-01
4.78600e+01 2.21773e+01 2.66240e-01
4.78700e+01 2.21746e+01 2.66238e-01
4.78800e+01 2.21719e+01 2.66237e-01
4.78900e+01 2.21693e+01 2.66235e-01
4.79000e+01 2.21666e+01 2.66234e-01
4.79100e+01 2.21640e+01 2.66233e-01
4.79200e+01 2.21613e+01 2.66232e-01
4.79300e+01 2.21586e+01 2.66231e-01
4.79400e+01 2.21560e+01 2.66230e-01
4.79500e+01 2.21533e+01 2.66229e-01
4.79600e+01 2.21506e+01 2.66228e-01
4.79700e+01 2.21480e+01 2.66228e-01
4.79800e+01 2.21453e+01 2.66227e-01
4.79900e+01 2.21427e+01 2.66227e-01
4.80000e+01 2.21400e+01 2.66227e-01
4.80100e+01 2.21373e+01 2.66227e-01
4.80200e+01 2.21347e+01 2.66227e-01
4.80300e+01 2.21320e+01 2.66227e-01
4.80400e+01 2.21293e+01 2.66227e-01
4.80500e+01 2.21267e+01 2.66228e-01
4.80600e+01 2.21240e+01 2.66228e-01
4.80700e+01 2.21214e+01 2.66229e-01
4.80800e+01 2.21187e+01 2.66230e-01
4.80900e+01 2.21160e+01 2.66231e-01
4.81000e+01 2.21134e+01 2.66232e-01
4.81100e+01 2.21107e+01 2.66233e-01
4.81200e+01 2.21080e+01 2.66234e-01
4.81300e+01 2.21054e+01 2.66235e-01
4.81400e+01 2.21027e+01 2.66237e-01
4.81500e+01 2.21001e+01 2.66238e-01
4.81600e+01 2.20974e+01 2.66240e-01
4.81700e+01 2.20947e+01 2.66242e-01
4.81800e+01 2.20921e+01 2.66244e-01
4.81900e+01 2.20894e+01 2.66246e-01
4.82000e+01 2.20867e+01 2.66248e-01
4.82100e+01 2.20841e+01 2.66250e-01
4.82200e+01 2.20814e+01 2.66253e-01
4.82300e+01 2.20788e+01 2.66255e-01
4.82400e+01 2.20761e+01 2.66258e-01
4.82500e+01 2.20734e+01 2.66261e-01
4.82600e+01 2.20708e+01 2.66264e-01
4.82700e+01 2.20681e+01 2.66267e-01
4.82800e+01 2.20654e+01 2.66270e-01
4.82900e+01 2.20628e+01 2.66273e-01
4.83000e+01 2.20601e+01 2.66276e-01
4.83100e+01 2.20575e+01 2.66280e-01
4.83200e+01 2.20548e+01 2.66283e-01
4.83300e+01 2.20521e+01 2.66287e-01
4.83400e+01 2.20495e+01 2.66291e-01
4.83500e+01 2.20468e+01 2.66295e-01
4.83600e+01 2.20441e+01 2.66299e-01
4.83700e+01 2.20415e+01 2.66303e-01
4.83800e+01 2.20388e+01 2.66307e-01
4.83900e+01 2.20362e+01 2.66312e-01
4.84000e+01 2.20335e+01 2.66316e-01
4.84100e+01 2.20308e+01 2.66321e-01
4.84200e+01 2.20282e+01 2.66326e-01
4.84300e+01 2.20255e+01 2.66331e-01
4.84400e+01 2.20228e+01 2.66336e-01
4.84500e+01 2.20202e+01 2.66341e-01
4.84600e+01 2.20175e+01 2.66346e-01
4.84700e+01 2.20148e+01 2.66351e-01
4.84800e+01 2.20122e+01 2.66357e-01
4.84900e+01 2.20095e+01 2.66363e-01
4.85000e+01 2.20069e+01 2.66368e-01
4.85100e+01 2.20042e+01 2.66374e-01
4.85200e+01 2.20015e+01 2.66380e-01
4.85300e+01 2.19989e+01 2.66385e-01
4.85400e+01 2.19962e+01 2.66391e-01
4.85500e+01 2.19935e+01 2.66397e-01
4.85600e+01 2.19909e+01 2.66402e-01
4.85700e+01 2.19882e+01 2.66408e-01
4.85800e+01 2.19855e+01 2.66413e-01
4.85900e+01 2.19829e+01 2.66418e-01
4.86000e+01 2.19802e+01 2.66424e-01
4.86100e+01 2.19776e+01 2.66429e-01
4.86200e+01 2.19749e+01 2.66434e-01
4.86300e+01 2.19722e+01 2.66439e-01
4.86400e+01 2.19696e+01 2.66444e-01
4.86500e+01 2.19669e+01 2.66449e-01
4.86600e+01 2.19642e+01 2.66454e-01
4.86700e+01 2.19616e+01 2.66459e-01
4.86800e+01 2.19589e+01 2.66464e-01
4.86900e+01 2.19562e+01 2.66469e-01
4.87000e+01 2.19536e+01 2.66474e-01
4.87100e+01 2.19509e+01 2.66479e-01
4.87200e+01 2.19482e+01 2.66484e-01
4.87300e+01 2.19456e+01 2.66488e-01
4.87400e+01 2.19429e+01 2.66493e-01
4.87500e+01 2.19402e+01 2.66497e-01
4.87600e+01 2.19376e+01 2.66502e-01
4.87700e+01 2.19349e+01 2.66506e-01
4.87800e+01 2.19323e+01 2.66511e-01
4.87900e+01 2.19296e+01 2.66515e-01
4.88000e+01 2.19269e+01 2.66520e-01
4.88100e+01 2.19243e+01 2.66524e-01
4.88200e+01 2.19216e+01 2.66528e-01
4.88300e+01 2.19189e+01 2.66532e-01
4.88400e+01 2.19163e+01 2.66537e-01
4.88500e+01 2.19136e+01 2.66541e-01
4.88600e+01 2.19109e+01 2.66545e-01
4.88700e+01 2.19083e+01 2.66549e-01
4.88800e+01 2.19056e+01 2.66553e-01
4.88900e+01 2.19029e+01 2.66557e-01
4.89000e+01 2.19003e+01 2.66560e-01
4.89100e+01 2.18976e+01 2.66564e-01
4.89200e+01 2.18949e+01 2.66568e-01
4.89300e+01 2.18923e+01 2.66572e-01
4.89400e+01 2.18896e+01 2.66575e-01
4.89500e+01 2.18869e+01 2.66579e-01
4.89600e+01 2.18843e+01 2.66583e-01
4.89700e+01 2.18816e+01 2.66586e-01
4.89800e+01 2.18789e+01 2.66589e-01
4.89900e+01 2.18763e+01 2.66593e-01
4.90000e+01 2.18736e+01 2.66596e-01
4.90100e+01 2.18709e+01 2.66600e-01
4.90200e+01 2.18683e+01 2.66603e-01
4.90300e+01 2.18656e+01 2.66606e-01
4.90400e+01 2.18629e+01 2.66609e-01
4.90500e+01 2.18603e+01 2.66612e-01
4.90600e+01 2.18576e+01 2.66615e-01
4.90700e+01 2.18549e+01 2.66618e-01
4.90800e+01 2.18523e+01 2.66621e-01
4.90900e+01 2.18496e+01 2.66624e-01
4.91000e+01 2.18469e+01 2.66627e-01
4.91100e+01 2.18443e+01 2.66630e-01
4.91200e+01 2.18416e+01 2.66633e-01
4.91300e+01 2.18390e+01 2.66636e-01
4.91400e+01 2.18363e+01 2.66638e-01
4.91500e+01 2.18336e+01 2.66641e-01
4.91600e+01 2.18310e+01 2.66644e-01
4.91700e+01 2.18283e+01 2.66646e-01
4.91800e+01 2.18256e+01 2.66649e-01
4.91900e+01 2.18230e+01 2.66651e-01
4.92000e+01 2.18203e+01 2.66653e-01
4.92100e+01 2.18176e+01 2.66656e-01
4.92200e+01 2.18150e+01 2.66658e-01
4.92300e+01 2.18123e+01 2.66660e-01
4.92400e+01 2.18096e+01 2.66663e-01
4.92500e+01 2.18070e+01 2.66665e-01
4.92600e+01 2.18043e+01 2.66667e-01
4.92700e+01 2.18016e+01 2.66669e-01
4.92800e+01 2.17990e+01 2.66671e-01
4.92900e+01 2.17963e+01 2.66673e-01
4.93000e+01 2.17936e+01 2.66675e-01
4.93100e+01 2.17910e+01 2.66677e-01
4.93200e+01 2.17883e+01 2.66678e-01
4.93300e+01 2.17856e+01 2.66680e-01
4.93400e+01 2.17830e+01 2.66682e-01
4.93500e+01 2.17803e+01 2.66684e-01
4.93600e+01 2.17776e+01 2.66685e-01
4.93700e+01 2.17750e+01 2.66687e-01
4.93800e+01 2.17723e+01 2.66688e-01
4.93900e+01 2.17696e+01 2.66690e-01
4.94000e+01 2.17670e+01 2.66691e-01
4.94100e+01 2.17643e+01 2.66693e-01
4.94200e+01 2.17616e+01 2.66694e-01
4.94300e+01 2.17589e+01 2.66695e-01
4.94400e+01 2.17563e+01 2.66696e-01
4.94500e+01 2.17536e+01 2.66698e-01
4.94600e+01 2.17509e+01 2.66699e-01
4.94700e+01 2.17483e+01 2.66700e-01
4.94800e+01 2.17456e+01 2.66701e-01
4.94900e+01 2.17429e+01 2.66702e-01
4.95000e+01 2.17403e+01 2.66703e-01
4.95100e+01 2.17376e+01 2.66704e-01
4.95200e+01 2.17349e+01 2.66704e-01
4.95300e+01 2.17323e+01 2.66705e-01
4.95400e+01 2.17296e+01 2.66706e-01
4.95500e+01 2.17269e+01 2.66707e-01
4.95600e+01 2.17243e+01 2.66707e-01
4.95700e+01 2.17216e+01 2.66708e-01
4.95800e+01 2.17189e+01 2.66709e-01
4.95900e+01 2.17163e+01 2.66709e-01
4.96000e+01 2.17136e+01 2.66710e-01
4.96100e+01 2.17109e+01 2.66710e-01
4.96200e+01 2.17083e+01 2.66711e-01
4.96300e+01 2.17056e+01 2.66711e-01
4.96400e+01 2.17029e+01 2.66711e-01
4.96500e+01 2.17003e+01 2.66712e-01
4.96600e+01 2.16976e+01 2.66712e-01
4.96700e+01 2.16949e+01 2.66712e-01
4.96800e+01 2.16923e+01 2.66712e-01
4.96900e+01 2.16896e+01 2.66712e-01
4.97000e+01 2.16869e+01 2.66712e-01
4.97100e+01 2.16843e+01 2.66712e-01
4.97200e+01 2.16816e+01 2.66712e-01
4.97300e+01 2.16789e+01 2.66712e-01
4.97400e+01 2.16763e+01 2.66712e-01
4.97500e+01 2.16736e+01 2.66712e-01
4.97600e+01 2.16709e+01 2.66712e-01
4.97700e+01 2.16683e+01 2.66712e-01
4.97800e+01 2.16656e+01 2.66711e-01
4.97900e+01 2.16629e+01 2.66711e-01
4.98000e+01 2.16603e+01 2.66711e-01
4.98100e+01 2.16576e+01 2.66710e-01
4.98200e+01 2.16549e+01 2.66710e-01
4.98300e+01 2.16523e+01 2.66709e-01
4.98400e+01 2.16496e+01 2.66709e-01
4.98500e+01 2.16469e+01 2.66708e-01
4.98600e+01 2.16443e+01 2.66707e-01
4.98700e+01 2.16416e+01 2.66707e-01
4.98800e+01 2.16389e+01 2.66706e-01
4.98900e+01 2.16363e+01 2.66705e-01
4.99000e+01 2.16336e+01 2.66705e-01
4.99100e+01 2.16309e+01 2.66704e-01
4.99200e+01 2.16283e+01 2.66703e-01
4.99300e+01 2.16256e+01 2.66702e-01
4.99400e+01 2.16229e+01 2.66701e-01
4.99500e+01 2.16203e+01 2.66700e-01
4.99600e+01 2.16176e+01 2.66699e-01
4.99700e+01 2.16149e+01 2.66698e-01
4.99800e+01 2.16123e+01 2.66697e-01
4.99900e+01 2.16096e+01 2.66695e-01
5.00000e+01 2.16069e+01 2.66694e-01
5.00100e+01 2.16043e+01 2.66693e-01
5.00200e+01 2.16016e+01 2.66692e-01
5.00300e+01 2.15989e+01 2.66690e-01
5.00400e+01 2.15963e+01 2.66689e-01
5.00500e+01 2.15936e+01 2.66687e-01
5.00600e+01 2.15909e+01 2.66686e-01
5.00700e+01 2.15883e+01 2.66684e-01
5.00800e+01 2.15856e+01 2.66683e-01
5.00900e+01 2.15829e+01 2.66681e-01
5.01000e+01 2.15803e+01 2.66679e-01
5.01100e+01 2.15776e+01 2.66678e-01
5.01200e+01 2.15749e+01 2.66676e-01
5.01300e+01 2.15723e+01 2.66674e-01
5.01400e+01 2.15696e+01 2.66672e-01
5.01500e+01 2.15669e+01 2.66670e-01
5.01600e+01 2.15643e+01 2.66669e-01
5.01700e+01 2.15616e+01 2.66667e-01
5.01800e+01 2.15589e+01 2.66665e-01
5.01900e+01 2.15563e+01 2.66662e-01
5.02000e+01 2.15536e+01 2.66660e-01
5.02100e+01 2.15509e+01 2.66658e-01
5.02200e+01 2.15483e+01 2.66656e-01
5.02300e+01 2.15456e+01 2.66654e-01
5.02400e+01 2.15429e+01 2.66652e-01
5.02500e+01 2.15403e+01 2.66649e-01
5.02600e+01 2.15376e+01 2.66647e-01
5.02700e+01 2.15349e+01 2.66644e-01
5.02800e+01 2.15323e+01 2.66642e-01
5.02900e+01 2.15296e+01 2.66640e-01
5.03000e+01 2.15269e+01 2.66637e-01
5.03100e+01 2.15243e+01 2.66634e-01
5.03200e+01 2.15216e+01 2.66632e-01
5.03300e+01 2.15189e+01 2.66629e-01
5.03400e+01 2.15163e+01 2.66626e-01
5.03500e+01 2.15136e+01 2.66624e-01
5.03600e+01 2.15109e+01 2.66621e-01
5.03700e+01 2.15083e+01 2.66618e-01
5.03800e+01 2.15056e+01 2.66615e-01
5.03900e+01 2.15029e+01 2.66612e-01
5.04000e+01 2.15003e+01 2.66609e-01
5.04100e+01 2.14976e+01 2.66606e-01
5.04200e+01 2.14949e+01 2.66603e-01
5.04300e+01 2.14923e+01 2.66600e-01
5.04400e+01 2.14896e+01 2.66597e-01
5.04500e+01 2.14869e+01 2.66594e-01
5.04600e+01 2.14843e+01 2.66591e-01
5.04700e+01 2.14816e+01 2.66587e-01
5.04800e+01 2.14789e+01 2.66584e-01
5.04900e+01 2.14763e+01 2.66581e-01
5.05000e+01 2.14736e+01 2.66577e-01
5.05100e+01 2.14709e+01 2.66574e-01
5.05200e+01 2.14683e+01 2.66570e-01
5.05300e+01 2.14656e+01 2.66567e-01
5.05400e+01 2.14629e+01 2.66564e-01
5.05500e+01 2.14603e+01 2.66561e-01
5.05600e+01 2.14576e+01 2.66557e-01
5.05700e+01 2.14549e+01 2.66554e-01
5.05800e+01 2.14523e+01 2.66551e-01
5.05900e+01 2.14496e+01 2.66548e-01
5.06000e+01 2.14469e+01 2.66545e-01
5.06100e+01 2.14443e+01 2.66542e-01
5.06200e+01 2.14416e+01 2.66539e-01
5.06300e+01 2.14390e+01 2.66536e-01
5.06400e+01 2.14363e+01 2.66533e-01
5.06500e+01 2.14336e+01 2.66531e-01
5.06600e+01 2.14310e+01 2.66528e-01
5.06700e+01 2.14283e+01 2.66525e-01
5.06800e+01 2.14256e+01 2.66522e-01
5.06900e+01 2.14230e+01 2.66520e-01
5.07000e+01 2.14203e+01 2.66517e-01
5.07100e+01 2.14176e+01 2.66515e-01
5.07200e+01 2.14150e+01 2.66512e-01
5.07300e+01 2.14123e+01 2.66510e-01
5.07400e+01 2.14096e+01 2.66507e-01
5.07500e+01 2.14070e+01 2.66505e-01
5.07600e+01 2.14043e+01 2.66502e-01
5.07700e+01 2.14016e+01 2.66500e-01
5.07800e+01 2.13990e+01 2.66498e-01
5.07900e+01 2.13963e+01 2.66496e-01
5.08000e+01 2.13936e+01 2.66493e-01
5.08100e+01 2.13910e+01 2.66491e-01
5.08200e+01 2.13883e+01 2.66489e-01
5.08300e+01 2.13857e+01 2.66487e-01
5.08400e+01 2.13830e+01 2.66485e-01
5.08500e+01 2.13803e+01 2.66483e-01
5.08600e+01 2.13777e+01 2.66481e-01
5.08700e+01 2.13750e+01 2.66479e-01
5.08800e+01 2.13723e+01 2.66477e-01
5.08900e+01 2.13697e+01 2.66476e-01
5.09000e+01 2.13670e+01 2.66474e-01
5.09100e+01 2.13643e+01 2.66472e-01
5.09200e+01 2.13617e+01 2.66471e-01
5.09300e+01 2.13590e+01 2.66469e-01
5.09400e+01 2.13563e+01 2.66467e-01
5.09500e+01 2.13537e+01 2.66466e-01
5.09600e+01 2.13510e+01 2.66464e-01
5.09700e+01 2.13483e+01 2.66463e-01
5.09800e+01 2.13457e+01 2.66461e-01
5.09900e+01 2.13430e+01 2.66460e-01
5.10000e+01 2.13403e+01 2.66459e-01
5.10100e+01 2.13377e+01 2.66457e-01
5.10200e+01 2.13350e+01 2.66456e-01
5.10300e+01 2.13324e+01 2.66455e-01
5.10400e+01 2.13297e+01 2.66454e-01
5.10500e+01 2.13270e+01 2.66453e-01
5.10600e+01 2.13244e+01 2.66451e-01
5.10700e+01 2.13217e+01 2.66450e-01
5.10800e+01 2.13190e+01 2.66449e-01
5.10900e+01 2.13164e+01 2.66448e-01
5.11000e+01 2.13137e+01 2.66448e-01
5.11100e+01 2.13110e+01 2.66447e-01
5.11200e+01 2.13084e+01 2.66446e-01
5.11300e+01 2.13057e+01 2.66445e-01
5.11400e+01 2.13030e+01 2.66444e-01
5.11500e+01 2.13004e+01 2.66444e-01
5.11600e+01 2.12977e+01 2.66443e-01
5.11700e+01 2.12951e+01 2.66442e-01
5.11800e+01 2.12924e+01 2.66442e-01
5.11900e+01 2.12897e+01 2.66441e-01
5.12000e+01 2.12871e+01 2.66441e-01
5.12100e+01 2.12844e+01 2.66440e-01
5.12200e+01 2.12817e+01 2.66440e-01
5.12300e+01 2.12791e+01 2.66439e-01
5.12400e+01 2.12764e+01 2.66439e-01
5.12500e+01 2.12737e+01 2.66439e-01
5.12600e+01 2.12711e+01 2.66439e-01
5.12700e+01 2.12684e+01 2.66438e-01
5.12800e+01 2.12657e+01 2.66438e-01
5.12900e+01 2.12631e+01 2.66438e-01
5.13000e+01 2.12604e+01 2.66438e-01
5.13100e+01 2.12578e+01 2.66438e-01
5.13200e+01 2.12551e+01 2.66438e-01
5.13300e+01 2.12524e+01 2.66438e-01
5.13400e+01 2.12498e+01 2.66438e-01
5.13500e+01 2.12471e+01 2.66438e-01
5.13600e+01 2.12444e+01 2.66438e-01
5.13700e+01 2.12418e+01 2.66439e-01
5.13800e+01 2.12391e+01 2.66439e-01
5.13900e+01 2.12364e+01 2.66439e-01
5.14000e+01 2.12338e+01 2.66439e-01
5.14100e+01 2.12311e+01 2.66440e-01
5.14200e+01 2.12284e+01 2.66440e-01
5.14300e+01 2.12258e+01 2.66441e-01
5.14400e+01 2.12231e+01 2.66441e-01
5.14500e+01 2.12205e+01 2.66442e-01
5.14600e+01 2.12178e+01 2.66442e-01
5.14700e+01 2.12151e+01 2.66443e-01
5.14800e+01 2.12125e+01 2.66444e-01
5.14900e+01 2.12098e+01 2.66444e-01
5.15000e+01 2.12071e+01 2.66445e-01
5.15100e+01 2.12045e+01 2.66446e-01
5.15200e+01 2.12018e+01 2.66447e-01
5.15300e+01 2.11991e+01 2.66448e-01
5.15400e+01 2.11965e+01 2.66448e-01
5.15500e+01 2.11938e+01 2.66449e-01
5.15600e+01 2.11911e+01 2.66450e-01
5.15700e+01 2.11885e+01 2.66451e-01
5.15800e+01 2.11858e+01 2.66451e-01
5.15900e+01 2.11831e+01 2.66452e-01
5.16000e+01 2.11805e+01 2.66453e-01
5.16100e+01 2.11778e+01 2.66454e-01
5.16200e+01 2.11752e+01 2.66454e-01
5.16300e+01 2.11725e+01 2.66455e-01
5.16400e+01 2.11698e+01 2.66456e-01
5.16500e+01 2.11672e+01 2.66456e-01
5.16600e+01 2.11645e+01 2.66457e-01
5.16700e+01 2.11618e+01 2.66458e-01
5.16800e+01 2.11592e+01 2.66459e-01
5.16900e+01 2.11565e+01 2.66459e-01
5.17000e+01 2.11538e+01 2.66460e-01
5.17100e+01 2.11512e+01 2.66461e-01
5.17200e+01 2.11485e+01 2.66461e-01
5.17300e+01 2.11458e+01 2.66462e-01
5.17400e+01 2.11432e+01 2.66463e-01
5.17500e+01 2.11405e+01 2.66463e-01
5.17600e+01 2.11379e+01 2.66464e-01
5.17700e+01 2.11352e+01 2.66465e-01
5.17800e+01 2.11325e+01 2.66465e-01
5.17900e+01 2.11299e+01 2.66466e-01
5.18000e+01 2.11272e+01 2.66466e-01
5.18100e+01 2.11245e+01 2.66467e-01
5.18200e+01 2.11219e+01 2.66468e-01
5.18300e+01 2.11192e+01 2.66468e-01
5.18400e+01 2.11165e+01 2.66469e-01
5.18500e+01 2.11139e+01 2.66470e-01
5.18600e+01 2.11112e+01 2.66470e-01
5.18700e+01 2.11085e+01 2.66471e-01
5.18800e+01 2.11059e+01 2.66471e-01
5.18900e+01 2.11032e+01 2.66472e-01
5.19000e+01 2.11005e+01 2.66473e-01
5.19100e+01 2.10979e+01 2.66473e-01
5.19200e+01 2.10952e+01 2.66474e-01
5.19300e+01 2.10926e+01 2.66474e-01
5.19400e+01 2.10899e+01 2.66475e-01
5.19500e+01 2.10872e+01 2.66475e-01
5.19600e+01 2.10846e+01 2.66476e-01
5.19700e+01 2.10819e+01 2.66477e-01
5.19800e+01 2.10792e+01 2.66477e-01
5.19900e+01 2.10766e+01 2.66478e-01
5.20000e+01 2.10739e+01 2.66478e-01
5.20100e+01 2.10712e+01 2.66479e-01
5.20200e+01 2.10686e+01 2.66479e-01
5.20300e+01 2.10659e+01 2.66480e-01
5.20400e+01 2.10632e+01 2.66480e-01
5.20500e+01 2.10606e+01 2.66481e-01
5.20600e+01 2.10579e+01 2.66481e-01
5.20700e+01 2.10552e+01 2.66482e-01
5.20800e+01 2.10526e+01 2.66482e-01
5.20900e+01 2.10499e+01 2.66483e-01
5.21000e+01 2.10472e+01 2.66483e-01
5.21100e+01 2.10446e+01 2.66484e-01
5.21200e+01 2.10419e+01 2.66484e-01
5.21300e+01 2.10393e+01 2.66485e-01
5.21400e+01 2.10366e+01 2.66485e-01
5.21500e+01 2.10339e+01 2.66486e-01
5.21600e+01 2.10313e+01 2.66486e-01
5.21700e+01 2.10286e+01 2.66487e-01
5.21800e+01 2.10259e+01 2.66487e-01
5.21900e+01 2.10233e+01 2.66488e-01
5.22000e+01 2.10206e+01 2.66488e-01
5.22100e+01 2.10179e+01 2.66488e-01
5.22200e+01 2.10153e+01 2.66489e-01
5.22300e+01 2.10126e+01 2.66489e-01
5.22400e+01 2.10099e+01 2.66490e-01
5.22500e+01 2.10073e+01 2.66490e-01
5.22600e+01 2.10046e+01 2.66491e-01
5.22700e+01 2.10019e+01 2.66491e-01
5.22800e+01 2.09993e+01 2.66491e-01
5.22900e+01 2.09966e+01 2.66492e-01
5.23000e+01 2.09940e+01 2.66492e-01
5.23100e+01 2.09913e+01 2.66493e-01
5.23200e+01 2.09886e+01 2.66493e-01
5.23300e+01 2.09860e+01 2.66493e-01
5.23400e+01 2.09833e+01 2.66494e-01
5.23500e+01 2.09806e+01 2.66494e-01
5.23600e+01 2.09780e+01 2.66494e-01
5.23700e+01 2.09753e+01 2.66495e-01
5.23800e+01 2.09726e+01 2.66495e-01
5.23900e+01 2.09700e+01 2.66496e-01
5.24000e+01 2.09673e+01 2.66496e-01
5.24100e+01 2.09646e+01 2.66496e-01
5.24200e+01 2.09620e+01 2.66497e-01
5.24300e+01 2.09593e+01 2.66497e-01
5.24400e+01 2.09566e+01 2.66497e-01
5.24500e+01 2.09540e+01 2.66498e-01
5.24600e+01 2.09513e+01 2.66498e-01
5.24700e+01 2.09486e+01 2.66498e-01
5.24800e+01 2.09460e+01 2.66499e-01
5.24900e+01 2.09433e+01 2.66499e-01
5.25000e+01 2.09407e+01 2.66499e-01
5.25100e+01 2.09380e+01 2.66499e-01
5.25200e+01 2.09353e+01 2.66500e-01
5.25300e+01 2.09327e+01 2.66500e-01
5.25400e+01 2.09300e+01 2.66501e-01
5.25500e+01 2.09273e+01 2.66501e-01
5.25600e+01 2.09247e+01 2.66502e-01
5.25700e+01 2.09220e+01 2.66502e-01
5.25800e+01 2.09193e+01 2.66503e-01
5.25900e+01 2.09167e+01 2.66503e-01
5.26000e+01 2.09140e+01 2.66504e-01
5.26100e+01 2.09113e+01 2.66505e-01
5.26200e+01 2.09087e+01 2.66505e-01
5.26300e+01 2.09060e+01 2.66506e-01
5.26400e+01 2.09033e+01 2.66507e-01
5.26500e+01 2.09007e+01 2.66508e-01
5.26600e+01 2.08980e+01 2.66509e-01
5.26700e+01 2.08953e+01 2.66510e-01
5.26800e+01 2.08927e+01 2.66510e-01
5.26900e+01 2.08900e+01 2.66511e-01
5.27000e+01 2.08874e+01 2.66513e-01
5.27100e+01 2.08847e+01 2.66514e-01
5.27200e+01 2.08820e+01 2.66515e-01
5.27300e+01 2.08794e+01 2.66516e-01
5.27400e+01 2.08767e+01 2.66517e-01
5.27500e+01 2.08740e+01 2.66518e-01
5.27600e+01 2.08714e+01 2.66519e-01
5.27700e+01 2.08687e+01 2.66521e-01
5.27800e+01 2.08660e+01 2.66522e-01
5.27900e+01 2.08634e+01 2.66523e-01
5.28000e+01 2.08607e+01 2.66525e-01
5.28100e+01 2.08580e+01 2.66526e-01
5.28200e+01 2.08554e+01 2.66528e-01
5.28300e+01 2.08527e+01 2.66529e-01
5.28400e+01 2.08500e+01 2.66531e-01
5.28500e+01 2.08474e+01 2.66532e-01
5.28600e+01 2.08447e+01 2.66534e-01
5.28700e+01 2.08420e+01 2.66536e-01
5.28800e+01 2.08394e+01 2.66537e-01
5.28900e+01 2.08367e+01 2.66539e-01
5.29000e+01 2.08340e+01 2.66541e-01
5.29100e+01 2.08314e+01 2.66543e-01
5.29200e+01 2.08287e+01 2.66545e-01
5.29300e+01 2.08260e+01 2.66546e-01
5.29400e+01 2.08234e+01 2.66548e-01
5.29500e+01 2.08207e+01 2.66550e-01
5.29600e+01 2.08181e+01 2.66552e-01
5.29700e+01 2.08154e+01 2.66554e-01
5.29800e+01 2.08127e+01 2.66556e-01
5.29900e+01 2.08101e+01 2.66559e-01
5.30000e+01 2.08074e+01 2.66561e-01
5.30100e+01 2.08047e+01 2.66563e-01
5.30200e+01 2.08021e+01 2.66565e-01
5.30300e+01 2.07994e+01 2.66567e-01
5.30400e+01 2.07967e+01 2.66570e-01
5.30500e+01 2.07941e+01 2.66572e-01
5.30600e+01 2.07914e+01 2.66574e-01
5.30700e+01 2.07887e+01 2.66577e-01
5.30800e+01 2.07861e+01 2.66579e-01
5.30900e+01 2.07834e+01 2.66582e-01
5.31000e+01 2.07807e+01 2.66584e-01
5.31100e+01 2.07781e+01 2.66587e-01
5.31200e+01 2.07754e+01 2.66589e-01
5.31300e+01 2.07727e+01 2.66592e-01
5.31400e+01 2.07701e+01 2.66595e-01
5.31500e+01 2.07674e+01 2.66597e-01
5.31600e+01 2.07647e+01 2.66600e-01
5.31700e+01 2.07621e+01 2.66603e-01
5.31800e+01 2.07594e+01 2.66606e-01
5.31900e+01 2.07567e+01 2.66609e-01
5.32000e+01 2.07541e+01 2.66612e-01
5.32100e+01 2.07514e+01 2.66614e-01
5.32200e+01 2.07487e+01 2.66617e-01
5.32300e+01 2.07461e+01 2.66620e-01
5.32400e+01 2.07434e+01 2.66624e-01
5.32500e+01 2.07407e+01 2.66627e-01
5.32600e+01 2.07381e+01 2.66630e-01
5.32700e+01 2.07354e+01 2.66633e-01
5.32800e+01 2.07327e+01 2.66636e-01
5.32900e+01 2.07301e+01 2.66639e-01
5.33000e+01 2.07274e+01 2.66643e-01
5.33100e+01 2.07247e+01 2.66646e-01
5.33200e+01 2.07221e+01 2.66649e-01
5.33300e+01 2.07194e+01 2.66653e-01
5.33400e+01 2.07167e+01 2.66656e-01
5.33500e+01 2.07141e+01 2.66660e-01
5.33600e+01 2.07114e+01 2.66663e-01
5.33700e+01 2.07087e+01 2.66667e-01
5.33800e+01 2.07061e+01 2.66670e-01
5.33900e+01 2.07034e+01 2.66674e-01
5.34000e+01 2.07007e+01 2.66677e-01
5.34100e+01 2.06981e+01 2.66681e-01
5.34200e+01 2.06954e+01 2.66685e-01
5.34300e+01 2.06927e+01 2.66689e-01
5.34400e+01 2.06901e+01 2.66692e-01
5.34500e+01 2.06874e+01 2.66696e-01
5.34600e+01 2.06847e+01 2.66700e-01
5.34700e+01 2.06821e+01 2.66704e-01
5.34800e+01 2.06794e+01 2.66708e-01
5.34900e+01 2.06767e+01 2.66712e-01
5.35000e+01 2.06741e+01 2.66716e-01
5.35100e+01 2.06714e+01 2.66720e-01
5.35200e+01 2.06687e+01 2.66724e-01
5.35300e+01 2.06661e+01 2.66728e-01
5.35400e+01 2.06634e+01 2.66731e-01
5.35500e+01 2.06607e+01 2.66735e-01
5.35600e+01 2.06581e+01 2.66739e-01
5.35700e+01 2.06554e+01 2.66742e-01
5.35800e+01 2.06527e+01 2.66746e-01
5.35900e+01 2.06501e+01 2.66749e-01
5.36000e+01 2.06474e+01 2.66752e-01
5.36100e+01 2.06447e+01 2.66755e-01
5.36200e+01 2.06421e+01 2.66758e-01
5.36300e+01 2.06394e+01 2.66761e-01
5.36400e+01 2.06367e+01 2.66764e-01
5.36500e+01 2.06341e+01 2.66767e-01
5.36600e+01 2.06314e+01 2.66770e-01
5.36700e+01 2.06287e+01 2.66772e-01
5.36800e+01 2.06261e+01 2.66775e-01
5.36900e+01 2.06234e+01 2.66777e-01
5.37000e+01 2.06207e+01 2.66780e-01
5.37100e+01 2.06181e+01 2.66782e-01
5.37200e+01 2.06154e+01 2.66784e-01
5.37300e+01 2.06127e+01 2.66786e-01
5.37400e+01 2.06101e+01 2.66788e-01
5.37500e+01 2.06074e+01 2.66790e-01
5.37600e+01 2.06047e+01 2.66792e-01
5.37700e+01 2.06021e+01 2.66794e-01
5.37800e+01 2.05994e+01 2.66796e-01
5.37900e+01 2.05967e+01 2.66797e-01
5.38000e+01 2.05940e+01 2.66799e-01
5.38100e+01 2.05914e+01 2.66800e-01
5.38200e+01 2.05887e+01 2.66802e-01
5.38300e+01 2.05860e+01 2.66803e-01
5.38400e+01 2.05834e+01 2.66804e-01
5.38500e+01 2.05807e+01 2.66805e-01
5.38600e+01 2.05780e+01 2.66806e-01
5.38700e+01 2.05754e+01 2.66807e-01
5.38800e+01 2.05727e+01 2.66808e-01
5.38900e+01 2.05700e+01 2.66809e-01
5.39000e+01 2.05674e+01 2.66810e-01
5.39100e+01 2.05647e+01 2.66810e-01
5.39200e+01 2.05620e+01 2.66811e-01
5.39300e+01 2.05594e+01 2.66811e-01
5.39400e+01 2.05567e+01 2.66812e-01
5.39500e+01 2.05540e+01 2.66812e-01
5.39600e+01 2.05514e+01 2.66812e-01
5.39700e+01 2.05487e+01 2.66812e-01
5.39800e+01 2.05460e+01 2.66812e-01
5.39900e+01 2.05434e+01 2.66812e-01
5.40000e+01 2.05407e+01 2.66812e-01
5.40100e+01 2.05380e+01 2.66812e-01
5.40200e+01 2.05353e+01 2.66811e-01
5.40300e+01 2.05327e+01 2.66811e-01
5.40400e+01 2.05300e+01 2.66810e-01
5.40500e+01 2.05273e+01 2.66810e-01
5.40600e+01 2.05247e+01 2.66809e-01
5.40700e+01 2.05220e+01 2.66808e-01
5.40800e+01 2.05193e+01 2.66807e-01
5.40900e+01 2.05167e+01 2.66806e-01
5.41000e+01 2.05140e+01 2.66805e-01
5.41100e+01 2.05113e+01 2.66804e-01
5.41200e+01 2.05087e+01 2.66803e-01
5.41300e+01 2.05060e+01 2.66802e-01
5.41400e+01 2.05033e+01 2.66801e-01
5.41500e+01 2.05007e+01 2.66799e-01
5.41600e+01 2.04980e+01 2.66798e-01
5.41700e+01 2.04953e+01 2.66796e-01
5.41800e+01 2.04927e+01 2.66794e-01
5.41900e+01 2.04900e+01 2.66793e-01
5.42000e+01 2.04873e+01 2.66791e-01
5.42100e+01 2.04847e+01 2.66789e-01
5.42200e+01 2.04820e+01 2.66787e-01
5.42300e+01 2.04793e+01 2.66785e-01
5.42400e+01 2.04767e+01 2.66782e-01
5.42500e+01 2.04740e+01 2.66780e-01
5.42600e+01 2.04713e+01 2.66778e-01
5.42700e+01 2.04686e+01 2.66775e-01
5.42800e+01 2.04660e+01 2.66773e-01
5.42900e+01 2.04633e+01 2.66770e-01
5.43000e+01 2.04606e+01 2.66767e-01
5.43100e+01 2.04580e+01 2.66765e-01
5.43200e+01 2.04553e+01 2.66762e-01
5.43300e+01 2.04526e+01 2.66759e-01
5.43400e+01 2.04500e+01 2.66756e-01
5.43500e+01 2.04473e+01 2.66753e-01
5.43600e+01 2.04446e+01 2.66749e-01
5.43700e+01 2.04420e+01 2.66746e-01
5.43800e+01 2.04393e+01 2.66743e-01
5.43900e+01 2.04366e+01 2.66739e-01
5.44000e+01 2.04340e+01 2.66736e-01
5.44100e+01 2.04313e+01 2.66732e-01
5.44200e+01 2.04286e+01 2.66728e-01
5.44300e+01 2.04260e+01 2.66724e-01
5.44400e+01 2.04233e+01 2.66720e-01
5.44500e+01 2.04206e+01 2.66716e-01
5.44600e+01 2.04180e+01 2.66712e-01
5.44700e+01 2.04153e+01 2.66708e-01
5.44800e+01 2.04126e+01 2.66704e-01
5.44900e+01 2.04100e+01 2.66700e-01
5.45000e+01 2.04073e+01 2.66695e-01
5.45100e+01 2.04046e+01 2.66691e-01
5.45200e+01 2.04020e+01 2.66686e-01
5.45300e+01 2.03993e+01 2.66682e-01
5.45400e+01 2.03966e+01 2.66678e-01
5.45500e+01 2.03940e+01 2.66674e-01
5.45600e+01 2.03913e+01 2.66670e-01
5.45700e+01 2.03886e+01 2.66666e-01
5.45800e+01 2.03860e+01 2.66662e-01
5.45900e+01 2.03833e+01 2.66658e-01
5.46000e+01 2.03806e+01 2.66654e-01
5.46100e+01 2.03780e+01 2.66650e-01
5.46200e+01 2.03753e+01 2.66646e-01
5.46300e+01 2.03726e+01 2.66643e-01
5.46400e+01 2.03700e+01 2.66639e-01
5.46500e+01 2.03673e+01 2.66635e-01
5.46600e+01 2.03646e+01 2.66632e-01
5.46700e+01 2.03620e+01 2.66629e-01
5.46800e+01 2.03593e+01 2.66625e-01
5.46900e+01 2.03566e+01 2.66622e-01
5.47000e+01 2.03540e+01 2.66619e-01
5.47100e+01 2.03513e+01 2.66615e-01
5.47200e+01 2.03486e+01 2.66612e-01
5.47300e+01 2.03460e+01 2.66609e-01
5.47400e+01 2.03433e+01 2.66606e-01
5.47500e+01 2.03406e+01 2.66603e-01
5.47600e+01 2.03380e+01 2.66600e-01
5.47700e+01 2.03353e+01 2.66598e-01
5.47800e+01 2.03326e+01 2.66595e-01
5.47900e+01 2.03300e+01 2.66592e-01
5.48000e+01 2.03273e+01 2.66590e-01
5.48100e+01 2.03246e+01 2.66587e-01
5.48200e+01 2.03220e+01 2.66585e-01
5.48300e+01 2.03193e+01 2.66582e-01
5.48400e+01 2.03166e+01 2.66580e-01
5.48500e+01 2.03140e+01 2.66578e-01
5.48600e+01 2.03113e+01 2.66575e-01
5.48700e+01 2.03086e+01 2.66573e-01
5.48800e+01 2.03060e+01 2.66571e-01
5.48900e+01 2.03033e+01 2.66569e-01
5.49000e+01 2.03007e+01 2.66567e-01
5.49100e+01 2.02980e+01 2.66565e-01
5.49200e+01 2.02953e+01 2.66563e-01
5.49300e+01 2.02927e+01 2.66561e-01
5.49400e+01 2.02900e+01 2.66560e-01
5.49500e+01 2.02873e+01 2.66558e-01
5.49600e+01 2.02847e+01 2.66556e-01
5.49700e+01 2.02820e+01 2.66555e-01
5.49800e+01 2.02793e+01 2.66553e-01
5.49900e+01 2.02767e+01 2.66552e-01
5.50000e+01 2.02740e+01 2.66550e-01
5.50100e+01 2.02713e+01 2.66549e-01
5.50200e+01 2.02687e+01 2.66548e-01
5.50300e+01 2.02660e+01 2.66547e-01
5.50400e+01 2.02633e+01 2.66546e-01
5.50500e+01 2.02607e+01 2.66545e-01
5.50600e+01 2.02580e+01 2.66544e-01
5.50700e+01 2.02553e+01 2.66543e-01
5.50800e+01 2.02527e+01 2.66542e-01
5.50900e+01 2.02500e+01 2.66541e-01
5.51000e+01 2.02473e+01 2.66540e-01
5.51100e+01 2.02447e+01 2.66540e-01
5.51200e+01 2.02420e+01 2.66539e-01
5.51300e+01 2.02393e+01 2.66538e-01
5.51400e+01 2.02367e+01 2.66538e-01
5.51500e+01 2.02340e+01 2.66537e-01
5.51600e+01 2.02313e+01 2.66537e-01
5.51700e+01 2.02287e+01 2.66537e-01
5.51800e+01 2.02260e+01 2.66537e-01
5.51900e+01 2.02234e+01 2.66536e-01
5.52000e+01 2.02207e+01 2.66536e-01
5.52100e+01 2.02180e+01 2.66536e-01
5.52200e+01 2.02154e+01 2.66536e-01
5.52300e+01 2.02127e+01 2.66536e-01
5.52400e+01 2.02100e+01 2.66536e-01
5.52500e+01 2.02074e+01 2.66537e-01
5.52600e+01 2.02047e+01 2.66537e-01
5.52700e+01 2.02020e+01 2.66537e-01
5.52800e+01 2.01994e+01 2.66538e-01
5.52900e+01 2.01967e+01 2.66538e-01
5.53000e+01 2.01940e+01 2.66539e-01
5.53100e+01 2.01914e+01 2.66539e-01
5.53200e+01 2.01887e+01 2.66540e-01
5.53300e+01 2.01860e+01 2.66540e-01
5.53400e+01 2.01834e+01 2.66541e-01
5.53500e+01 2.01807e+01 2.66542e-01
5.53600e+01 2.01780e+01 2.66543e-01
5.53700e+01 2.01754e+01 2.66544e-01
5.53800e+01 2.01727e+01 2.66545e-01
5.53900e+01 2.01700e+01 2.66546e-01
5.54000e+01 2.01674e+01 2.66547e-01
5.54100e+01 2.01647e+01 2.66548e-01
5.54200e+01 2.01620e+01 2.66549e-01
5.54300e+01 2.01594e+01 2.66551e-01
5.54400e+01 2.01567e+01 2.66552e-01
5.54500e+01 2.01541e+01 2.66554e-01
5.54600e+01 2.01514e+01 2.66555e-01
5.54700e+01 2.01487e+01 2.66557e-01
5.54800e+01 2.01461e+01 2.66558e-01
5.54900e+01 2.01434e+01 2.66560e-01
5.55000e+01 2.01407e+01 2.66562e-01
5.55100e+01 2.01381e+01 2.66564e-01
5.55200e+01 2.01354e+01 2.66565e-01
5.55300e+01 2.01327e+01 2.66567e-01
5.55400e+01 2.01301e+01 2.66569e-01
5.55500e+01 2.01274e+01 2.66571e-01
5.55600e+01 2.01247e+01 2.66573e-01
5.55700e+01 2.01221e+01 2.66575e-01
5.55800e+01 2.01194e+01 2.66577e-01
5.55900e+01 2.01167e+01 2.66578e-01
5.56000e+01 2.01141e+01 2.66580e-01
5.56100e+01 2.01114e+01 2.66582e-01
5.56200e+01 2.01087e+01 2.66584e-01
5.56300e+01 2.01061e+01 2.66586e-01
5.56400e+01 2.01034e+01 2.66588e-01
5.56500e+01 2.01007e+01 2.66590e-01
5.56600e+01 2.00981e+01 2.66592e-01
5.56700e+01 2.00954e+01 2.66594e-01
5.56800e+01 2.00927e+01 2.66596e-01
5.56900e+01 2.00901e+01 2.66598e-01
5.57000e+01 2.00874e+01 2.66601e-01
5.57100e+01 2.00847e+01 2.66603e-01
5.57200e+01 2.00821e+01 2.66605e-01
5.57300e+01 2.00794e+01 2.66607e-01
5.57400e+01 2.00767e+01 2.66609e-01
5.57500e+01 2.00741e+01 2.66611e-01
5.57600e+01 2.00714e+01 2.66613e-01
5.57700e+01 2.00687e+01 2.66616e-01
5.57800e+01 2.00661e+01 2.66618e-01
5.57900e+01 2.00634e+01 2.66620e-01
5.58000e+01 2.00607e+01 2.66622e-01
5.58100e+01 2.00581e+01 2.66624e-01
5.58200e+01 2.00554e+01 2.66627e-01
5.58300e+01 2.00527e+01 2.66629e-01
5.58400e+01 2.00501e+01 2.66631e-01
5.58500e+01 2.00474e+01 2.66634e-01
5.58600e+01 2.00447e+01 2.66636e-01
5.58700e+01 2.00421e+01 2.66638e-01
5.58800e+01 2.00394e+01 2.66641e-01
5.58900e+01 2.00367e+01 2.66643e-01
5.59000e+01 2.00341e+01 2.66645e-01
5.59100e+01 2.00314e+01 2.66648e-01
5.59200e+01 2.00287e+01 2.66650e-01
5.59300e+01 2.00261e+01 2.66653e-01
5.59400e+01 2.00234e+01 2.66655e-01
5.59500e+01 2.00207e+01 2.66658e-01
5.59600e+01 2.00181e+01 2.66660e-01
5.59700e+01 2.00154e+01 2.66663e-01
5.59800e+01 2.00127e+01 2.66665e-01
5.59900e+01 2.00101e+01 2.66668e-01
5.60000e+01 2.00074e+01 2.66670e-01
5.60100e+01 2.00047e+01 2.66673e-01
5.60200e+01 2.00021e+01 2.66675e-01
5.60300e+01 1.99994e+01 2.66678e-01
5.60400e+01 1.99967e+01 2.66681e-01
5.60500e+01 1.99941e+01 2.66683e-01
5.60600e+01 1.99914e+01 2.66686e-01
5.60700e+01 1.99887e+01 2.66688e-01
5.60800e+01 1.99861e+01 2.66691e-01
5.60900e+01 1.99834e+01 2.66694e-01
5.61000e+01 1.99807e+01 2.66696e-01
5.61100e+01 1.99781e+01 2.66699e-01
5.61200e+01 1.99754e+01 2.66702e-01
5.61300e+01 1.99727e+01 2.66705e-01
5.61400e+01 1.99701e+01 2.66707e-01
5.61500e+01 1.99674e+01 2.66710e-01
5.61600e+01 1.99647e+01 2.66713e-01
5.61700e+01 1.99621e+01 2.66716e-01
5.61800e+01 1.99594e+01 2.66719e-01
5.61900e+01 1.99567e+01 2.66721e-01
5.62000e+01 1.99541e+01 2.66724e-01
5.62100e+01 1.99514e+01 2.66727e-01
5.62200e+01 1.99487e+01 2.66730e-01
5.62300e+01 1.99461e+01 2.66733e-01
5.62400e+01 1.99434e+01 2.66736e-01
5.62500e+01 1.99407e+01 2.66739e-01
5.62600e+01 1.99381e+01 2.66742e-01
5.62700e+01 1.99354e+01 2.66745e-01
5.62800e+01 1.99327e+01 2.66748e-01
5.62900e+01 1.99301e+01 2.66751e-01
5.63000e+01 1.99274e+01 2.66754e-01
5.63100e+01 1.99247e+01 2.66757e-01
5.63200e+01 1.99221e+01 2.66760e-01
5.63300e+01 1.99194e+01 2.66763e-01
5.63400e+01 1.99167e+01 2.66766e-01
5.63500e+01 1.99141e+01 2.66769e-01
5.63600e+01 1.99114e+01 2.66772e-01
5.63700e+01 1.99087e+01 2.66775e-01
5.63800e+01 1.99061e+01 2.66778e-01
5.63900e+01 1.99034e+01 2.66781e-01
5.64000e+01 1.99007e+01 2.66785e-01
5.64100e+01 1.98981e+01 2.66788e-01
5.64200e+01 1.98954e+01 2.66791e-01
5.64300e+01 1.98927e+01 2.66794e-01
5.64400e+01 1.98901e+01 2.66797e-01
5.64500e+01 1.98874e+01 2.66801e-01
5.64600e+01 1.98847e+01 2.66804e-01
5.64700e+01 1.98821e+01 2.66807e-01
5.64800e+01 1.98794e+01 2.66810e-01
5.64900e+01 1.98767e+01 2.66814e-01
5.65000e+01 1.98740e+01 2.66817e-01
5.65100e+01 1.98714e+01 2.66820e-01
5.65200e+01 1.98687e+01 2.66824e-01
5.65300e+01 1.98660e+01 2.66827e-01
5.65400e+01 1.98634e+01 2.66830e-01
5.65500e+01 1.98607e+01 2.66833e-01
5.65600e+01 1.98580e+01 2.66836e-01
5.65700e+01 1.98554e+01 2.66839e-01
5.65800e+01 1.98527e+01 2.66842e-01
5.65900e+01 1.98500e+01 2.66844e-01
5.66000e+01 1.98474e+01 2.66847e-01
5.66100e+01 1.98447e+01 2.66850e-01
5.66200e+01 1.98420e+01 2.66852e-01
5.66300e+01 1.98394e+01 2.66855e-01
5.66400e+01 1.98367e+01 2.66857e-01
5.66500e+01 1.98340e+01 2.66860e-01
5.66600e+01 1.98314e+01 2.66862e-01
5.66700e+01 1.98287e+01 2.66864e-01
5.66800e+01 1.98260e+01 2.66866e-01
5.66900e+01 1.98233e+01 2.66869e-01
5.67000e+01 1.98207e+01 2.66871e-01
5.67100e+01 1.98180e+01 2.66873e-01
5.67200e+01 1.98153e+01 2.66875e-01
5.67300e+01 1.98127e+01 2.66876e-01
5.67400e+01 1.98100e+01 2.66878e-01
5.67500e+01 1.98073e+01 2.66880e-01
5.67600e+01 1.98047e+01 2.66882e-01
5.67700e+01 1.98020e+01 2.66883e-01
5.67800e+01 1.97993e+01 2.66885e-01
5.67900e+01 1.97967e+01 2.66886e-01
5.68000e+01 1.97940e+01 2.66888e-01
5.68100e+01 1.97913e+01 2.66889e-01
5.68200e+01 1.97887e+01 2.66891e-01
5.68300e+01 1.97860e+01 2.66892e-01
5.68400e+01 1.97833e+01 2.66893e-01
5.68500e+01 1.97806e+01 2.66894e-01
5.68600e+01 1.97780e+01 2.66895e-01
5.68700e+01 1.97753e+01 2.66896e-01
5.68800e+01 1.97726e+01 2.66897e-01
5.68900e+01 1.97700e+01 2.66898e-01
5.69000e+01 1.97673e+01 2.66899e-01
5.69100e+01 1.97646e+01 2.66899e-01
5.69200e+01 1.97620e+01 2.66900e-01
5.69300e+01 1.97593e+01 2.66901e-01
5.69400e+01 1.97566e+01 2.66901e-01
5.69500e+01 1.97540e+01 2.66902e-01
5.69600e+01 1.97513e+01 2.66902e-01
5.69700e+01 1.97486e+01 2.66903e-01
5.69800e+01 1.97459e+01 2.66903e-01
5.69900e+01 1.97433e+01 2.66903e-01
5.70000e+01 1.97406e+01 2.66903e-01
5.70100e+01 1.97379e+01 2.66903e-01
5.70200e+01 1.97353e+01 2.66903e-01
5.70300e+01 1.97326e+01 2.66903e-01
5.70400e+01 1.97299e+01 2.66903e-01
5.70500e+01 1.97273e+01 2.66903e-01
5.70600e+01 1.97246e+01 2.66903e-01
5.70700e+01 1.97219e+01 2.66903e-01
5.70800e+01 1.97193e+01 2.66902e-01
5.70900e+01 1.97166e+01 2.66902e-01
5.71000e+01 1.97139e+01 2.66901e-01
5.71100e+01 1.97113e+01 2.66901e-01
5.71200e+01 1.97086e+01 2.66900e-01
5.71300e+01 1.97059e+01 2.66900e-01
5.71400e+01 1.97032e+01 2.66899e-01
5.71500e+01 1.97006e+01 2.66898e-01
5.71600e+01 1.96979e+01 2.66897e-01
5.71700e+01 1.96952e+01 2.66896e-01
5.71800e+01 1.96926e+01 2.66895e-01
5.71900e+01 1.96899e+01 2.66894e-01
5.72000e+01 1.96872e+01 2.66893e-01
5.72100e+01 1.96846e+01 2.66892e-01
5.72200e+01 1.96819e+01 2.66891e-01
5.72300e+01 1.96792e+01 2.66889e-01
5.72400e+01 1.96766e+01 2.66888e-01
5.72500e+01 1.96739e+01 2.66887e-01
5.72600e+01 1.96712e+01 2.66885e-01
5.72700e+01 1.96685e+01 2.66884e-01
5.72800e+01 1.96659e+01 2.66882e-01
5.72900e+01 1.96632e+01 2.66880e-01
5.73000e+01 1.96605e+01 2.66879e-01
5.73100e+01 1.96579e+01 2.66877e-01
5.73200e+01 1.96552e+01 2.66875e-01
5.73300e+01 1.96525e+01 2.66873e-01
5.73400e+01 1.96499e+01 2.66871e-01
5.73500e+01 1.96472e+01 2.66869e-01
5.73600e+01 1.96445e+01 2.66867e-01
5.73700e+01 1.96419e+01 2.66865e-01
5.73800e+01 1.96392e+01 2.66862e-01
5.73900e+01 1.96365e+01 2.66860e-01
5.74000e+01 1.96339e+01 2.66858e-01
5.74100e+01 1.96312e+01 2.66855e-01
5.74200e+01 1.96285e+01 2.66853e-01
5.74300e+01 1.96258e+01 2.66850e-01
5.74400e+01 1.96232e+01 2.66847e-01
5.74500e+01 1.96205e+01 2.66845e-01
5.74600e+01 1.96178e+01 2.66842e-01
5.74700e+01 1.96152e+01 2.66839e-01
5.74800e+01 1.96125e+01 2.66836e-01
5.74900e+01 1.96098e+01 2.66833e-01
5.75000e+01 1.96072e+01 2.66830e-01
5.75100e+01 1.96045e+01 2.66827e-01
5.75200e+01 1.96018e+01 2.66824e-01
5.75300e+01 1.95992e+01 2.66821e-01
5.75400e+01 1.95965e+01 2.66818e-01
5.75500e+01 1.95938e+01 2.66815e-01
5.75600e+01 1.95912e+01 2.66812e-01
5.75700e+01 1.95885e+01 2.66809e-01
5.75800e+01 1.95858e+01 2.66806e-01
5.75900e+01 1.95832e+01 2.66803e-01
5.76000e+01 1.95805e+01 2.66800e-01
5.76100e+01 1.95778e+01 2.66797e-01
5.76200e+01 1.95752e+01 2.66793e-01
5.76300e+01 1.95725e+01 2.66790e-01
5.76400e+01 1.95698e+01 2.66787e-01
5.76500e+01 1.95671e+01 2.66784e-01
5.76600e+01 1.95645e+01 2.66781e-01
5.76700e+01 1.95618e+01 2.66778e-01
5.76800e+01 1.95591e+01 2.66775e-01
5.76900e+01 1.95565e+01 2.66772e-01
5.77000e+01 1.95538e+01 2.66769e-01
5.77100e+01 1.95511e+01 2.66766e-01
5.77200e+01 1.95485e+01 2.66763e-01
5.77300e+01 1.95458e+01 2.66760e-01
5.77400e+01 1.95431e+01 2.66757e-01
5.77500e+01 1.95405e+01 2.66754e-01
5.77600e+01 1.95378e+01 2.66751e-01
5.77700e+01 1.95351e+01 2.66748e-01
5.77800e+01 1.95325e+01 2.66744e-01
5.77900e+01 1.95298e+01 2.66741e-01
5.78000e+01 1.95271e+01 2.66738e-01
5.78100e+01 1.95245e+01 2.66735e-01
5.78200e+01 1.95218e+01 2.66732e-01
5.78300e+01 1.95191e+01 2.66729e-01
5.78400e+01 1.95165e+01 2.66726e-01
5.78500e+01 1.95138e+01 2.66723e-01
5.78600e+01 1.95111e+01 2.66720e-01
5.78700e+01 1.95085e+01 2.66717e-01
5.78800e+01 1.95058e+01 2.66714e-01
5.78900e+01 1.95031e+01 2.66711e-01
5.79000e+01 1.95005e+01 2.66708e-01
5.79100e+01 1.94978e+01 2.66705e-01
5.79200e+01 1.94951e+01 2.66702e-01
5.79300e+01 1.94925e+01 2.66698e-01
5.79400e+01 1.94898e+01 2.66695e-01
5.79500e+01 1.94871e+01 2.66692e-01
5.79600e+01 1.94845e+01 2.66689e-01
5.79700e+01 1.94818e+01 2.66686e-01
5.79800e+01 1.94791e+01 2.66683e-01
5.79900e+01 1.94765e+01 2.66680e-01
5.80000e+01 1.94738e+01 2.66677e-01
5.80100e+01 1.94711e+01 2.66674e-01
5.80200e+01 1.94685e+01 2.66671e-01
5.80300e+01 1.94658e+01 2.66668e-01
5.80400e+01 1.94631e+01 2.66665e-01
5.80500e+01 1.94605e+01 2.66662e-01
5.80600e+01 1.94578e+01 2.66659e-01
5.80700e+01 1.94551e+01 2.66655e-01
5.80800e+01 1.94525e+01 2.66652e-01
5.80900e+01 1.94498e+01 2.66649e-01
5.81000e+01 1.94471e+01 2.66646e-01
5.81100e+01 1.94445e+01 2.66643e-01
5.81200e+01 1.94418e+01 2.66640e-01
5.81300e+01 1.94391e+01 2.66637e-01
5.81400e+01 1.94365e+01 2.66634e-01
5.81500e+01 1.94338e+01 2.66631e-01
5.81600e+01 1.94311e+01 2.66628e-01
5.81700e+01 1.94285e+01 2.66625e-01
5.81800e+01 1.94258e+01 2.66622e-01
5.81900e+01 1.94231e+01 2.66619e-01
5.82000e+01 1.94205e+01 2.66615e-01
5.82100e+01 1.94178e+01 2.66612e-01
5.82200e+01 1.94151e+01 2.66609e-01
5.82300e+01 1.94125e+01 2.66606e-01
5.82400e+01 1.94098e+01 2.66603e-01
5.82500e+01 1.94071e+01 2.66600e-01
5.82600e+01 1.94045e+01 2.66597e-01
5.82700e+01 1.94018e+01 2.66594e-01
5.82800e+01 1.93991e+01 2.66591e-01
5.82900e+01 1.93965e+01 2.66588e-01
5.83000e+01 1.93938e+01 2.66585e-01
5.83100e+01 1.93911e+01 2.66582e-01
5.83200e+01 1.93885e+01 2.66578e-01
5.83300e+01 1.93858e+01 2.66575e-01
5.83400e+01 1.93831e+01 2.66572e-01
5.83500e+01 1.93805e+01 2.66569e-01
5.83600e+01 1.93778e+01 2.66566e-01
5.83700e+01 1.93751e+01 2.66563e-01
5.83800e+01 1.93725e+01 2.66560e-01
5.83900e+01 1.93698e+01 2.66557e-01
5.84000e+01 1.93671e+01 2.66554e-01
5.84100e+01 1.93645e+01 2.66551e-01
5.84200e+01 1.93618e+01 2.66548e-01
5.84300e+01 1.93592e+01 2.66545e-01
5.84400e+01 1.93565e+01 2.66541e-01
5.84500e+01 1.93538e+01 2.66538e-01
5.84600e+01 1.93512e+01 2.66535e-01
5.84700e+01 1.93485e+01 2.66532e-01
5.84800e+01 1.93458e+01 2.66529e-01
5.84900e+01 1.93432e+01 2.66526e-01
5.85000e+01 1.93405e+01 2.66523e-01
5.85100e+01 1.93378e+01 2.66520e-01
5.85200e+01 1.93352e+01 2.66517e-01
5.85300e+01 1.93325e+01 2.66514e-01
5.85400e+01 1.93298e+01 2.66512e-01
5.85500e+01 1.93272e+01 2.66509e-01
5.85600e+01 1.93245e+01 2.66507e-01
5.85700e+01 1.93218e+01 2.66504e-01
5.85800e+01 1.93192e+01 2.66502e-01
5.85900e+01 1.93165e+01 2.66500e-01
5.86000e+01 1.93138e+01 2.66498e-01
5.86100e+01 1.93112e+01 2.66496e-01
5.86200e+01 1.93085e+01 2.66495e-01
5.86300e+01 1.93058e+01 2.66493e-01
5.86400e+01 1.93032e+01 2.66492e-01
5.86500e+01 1.93005e+01 2.66491e-01
5.86600e+01 1.92979e+01 2.66489e-01
5.86700e+01 1.92952e+01 2.66488e-01
5.86800e+01 1.92925e+01 2.66488e-01
5.86900e+01 1.92899e+01 2.66487e-01
5.87000e+01 1.92872e+01 2.66486e-01
5.87100e+01 1.92845e+01 2.66486e-01
5.87200e+01 1.92819e+01 2.66485e-01
5.87300e+01 1.92792e+01 2.66485e-01
5.87400e+01 1.92765e+01 2.66485e-01
5.87500e+01 1.92739e+01 2.66485e-01
5.87600e+01 1.92712e+01 2.66485e-01
5.87700e+01 1.92685e+01 2.66485e-01
5.87800e+01 1.92659e+01 2.66485e-01
5.87900e+01 1.92632e+01 2.66486e-01
5.88000e+01 1.92605e+01 2.66487e-01
5.88100e+01 1.92579e+01 2.66487e-01
5.88200e+01 1.92552e+01 2.66488e-01
5.88300e+01 1.92525e+01 2.66489e-01
5.88400e+01 1.92499e+01 2.66490e-01
5.88500e+01 1.92472e+01 2.66491e-01
5.88600e+01 1.92446e+01 2.66493e-01
5.88700e+01 1.92419e+01 2.66494e-01
5.88800e+01 1.92392e+01 2.66496e-01
5.88900e+01 1.92366e+01 2.66498e-01
5.89000e+01 1.92339e+01 2.66499e-01
5.89100e+01 1.92312e+01 2.66501e-01
5.89200e+01 1.92286e+01 2.66503e-01
5.89300e+01 1.92259e+01 2.66506e-01
5.89400e+01 1.92232e+01 2.66508e-01
5.89500e+01 1.92206e+01 2.66511e-01
5.89600e+01 1.92179e+01 2.66513e-01
5.89700e+01 1.92152e+01 2.66516e-01
5.89800e+01 1.92126e+01 2.66519e-01
5.89900e+01 1.92099e+01 2.66522e-01
5.90000e+01 1.92072e+01 2.66525e-01
5.90100e+01 1.92046e+01 2.66528e-01
5.90200e+01 1.92019e+01 2.66531e-01
5.90300e+01 1.91992e+01 2.66535e-01
5.90400e+01 1.91966e+01 2.66538e-01
5.90500e+01 1.91939e+01 2.66542e-01
5.90600e+01 1.91913e+01 2.66546e-01
5.90700e+01 1.91886e+01 2.66550e-01
5.90800e+01 1.91859e+01 2.66554e-01
5.90900e+01 1.91833e+01 2.66558e-01
5.91000e+01 1.91806e+01 2.66563e-01
5.91100e+01 1.91779e+01 2.66567e-01
5.91200e+01 1.91753e+01 2.66572e-01
5.91300e+01 1.91726e+01 2.66577e-01
5.91400e+01 1.91699e+01 2.66581e-01
5.91500e+01 1.91673e+01 2.66586e-01
5.91600e+01 1.91646e+01 2.66592e-01
5.91700e+01 1.91619e+01 2.66597e-01
5.91800e+01 1.91593e+01 2.66602e-01
5.91900e+01 1.91566e+01 2.66608e-01
5.92000e+01 1.91539e+01 2.66613e-01
5.92100e+01 1.91513e+01 2.66619e-01
5.92200e+01 1.91486e+01 2.66625e-01
5.92300e+01 1.91459e+01 2.66631e-01
5.92400e+01 1.91433e+01 2.66637e-01
5.92500e+01 1.91406e+01 2.66643e-01
5.92600e+01 1.91379e+01 2.66649e-01
5.92700e+01 1.91353e+01 2.66656e-01
5.92800e+01 1.91326e+01 2.66663e-01
5.92900e+01 1.91299e+01 2.66669e-01
5.93000e+01 1.91273e+01 2.66676e-01
5.93100e+01 1.91246e+01 2.66683e-01
5.93200e+01 1.91219e+01 2.66690e-01
5.93300e+01 1.91193e+01 2.66697e-01
5.93400e+01 1.91166e+01 2.66705e-01
5.93500e+01 1.91139e+01 2.66712e-01
5.93600e+01 1.91113e+01 2.66720e-01
5.93700e+01 1.91086e+01 2.66728e-01
5.93800e+01 1.91059e+01 2.66736e-01
5.93900e+01 1.91033e+01 2.66744e-01
5.94000e+01 1.91006e+01 2.66752e-01
5.94100e+01 1.90979e+01 2.66760e-01
5.94200e+01 1.90953e+01 2.66768e-01
5.94300e+01 1.90926e+01 2.66777e-01
5.94400e+01 1.90899e+01 2.66785e-01
5.94500e+01 1.90873e+01 2.66794e-01
5.94600e+01 1.90846e+01 2.66803e-01
5.94700e+01 1.90819e+01 2.66812e-01
5.94800e+01 1.90793e+01 2.66821e-01
5.94900e+01 1.90766e+01 2.66830e-01
5.95000e+01 1.90739e+01 2.66840e-01
5.95100e+01 1.90712e+01 2.66849e-01
5.95200e+01 1.90686e+01 2.66858e-01
5.95300e+01 1.90659e+01 2.66867e-01
5.95400e+01 1.90632e+01 2.66876e-01
5.95500e+01 1.90606e+01 2.66884e-01
5.95600e+01 1.90579e+01 2.66893e-01
5.95700e+01 1.90552e+01 2.66901e-01
5.95800e+01 1.90526e+01 2.66909e-01
5.95900e+01 1.90499e+01 2.66916e-01
5.96000e+01 1.90472e+01 2.66924e-01
5.96100e+01 1.90446e+01 2.66931e-01
5.96200e+01 1.90419e+01 2.66938e-01
5.96300e+01 1.90392e+01 2.66945e-01
5.96400e+01 1.90365e+01 2.66952e-01
5.96500e+01 1.90339e+01 2.66958e-01
5.96600e+01 1.90312e+01 2.66965e-01
5.96700e+01 1.90285e+01 2.66971e-01
5.96800e+01 1.90259e+01 2.66977e-01
5.96900e+01 1.90232e+01 2.66983e-01
5.97000e+01 1.90205e+01 2.66988e-01
5.97100e+01 1.90179e+01 2.66993e-01
5.97200e+01 1.90152e+01 2.66999e-01
5.97300e+01 1.90125e+01 2.67003e-01
5.97400e+01 1.90099e+01 2.67008e-01
5.97500e+01 1.90072e+01 2.67013e-01
5.97600e+01 1.90045e+01 2.67017e-01
5.97700e+01 1.90018e+01 2.67021e-01
5.97800e+01 1.89992e+01 2.67025e-01
5.97900e+01 1.89965e+01 2.67029e-01
5.98000e+01 1.89938e+01 2.67032e-01
5.98100e+01 1.89912e+01 2.67036e-01
5.98200e+01 1.89885e+01 2.67039e-01
5.98300e+01 1.89858e+01 2.67042e-01
5.98400e+01 1.89831e+01 2.67044e-01
5.98500e+01 1.89805e+01 2.67047e-01
5.98600e+01 1.89778e+01 2.67049e-01
5.98700e+01 1.89751e+01 2.67051e-01
5.98800e+01 1.89725e+01 2.67053e-01
5.98900e+01 1.89698e+01 2.67055e-01
5.99000e+01 1.89671e+01 2.67056e-01
5.99100e+01 1.89645e+01 2.67058e-01
5.99200e+01 1.89618e+01 2.67059e-01
5.99300e+01 1.89591e+01 2.67060e-01
5.99400e+01 1.89564e+01 2.67060e-01
5.99500e+01 1.89538e+01 2.67061e-01
5.99600e+01 1.89511e+01 2.67061e-01
5.99700e+01 1.89484e+01 2.67061e-01
5.99800e+01 1.89458e+01 2.67061e-01
5.99900e+01 1.89431e+01 2.67061e-01
6.00000e+01 1.89404e+01 2.67061e-01
6.00100e+01 1.89377e+01 2.67060e-01
6.00200e+01 1.89351e+01 2.67059e-01
6.00300e+01 1.89324e+01 2.67058e-01
6.00400e+01 1.89297e+01 2.67057e-01
6.00500e+01 1.89271e+01 2.67055e-01
6.00600e+01 1.89244e+01 2.67053e-01
6.00700e+01 1.89217e+01 2.67052e-01
6.00800e+01 1.89191e+01 2.67049e-01
6.00900e+01 1.89164e+01 2.67047e-01
6.01000e+01 1.89137e+01 2.67045e-01
6.01100e+01 1.89110e+01 2.67042e-01
6.01200e+01 1.89084e+01 2.67039e-01
6.01300e+01 1.89057e+01 2.67036e-01
6.01400e+01 1.89030e+01 2.67033e-01
6.01500e+01 1.89004e+01 2.67029e-01
6.01600e+01 1.88977e+01 2.67026e-01
6.01700e+01 1.88950e+01 2.67022e-01
6.01800e+01 1.88924e+01 2.67018e-01
6.01900e+01 1.88897e+01 2.67013e-01
6.02000e+01 1.88870e+01 2.67009e-01
6.02100e+01 1.88843e+01 2.67004e-01
6.02200e+01 1.88817e+01 2.66999e-01
6.02300e+01 1.88790e+01 2.66994e-01
6.02400e+01 1.88763e+01 2.66989e-01
6.02500e+01 1.88737e+01 2.66983e-01
6.02600e+01 1.88710e+01 2.66978e-01
6.02700e+01 1.88683e+01 2.66972e-01
6.02800e+01 1.88657e+01 2.66966e-01
6.02900e+01 1.88630e+01 2.66959e-01
6.03000e+01 1.88603e+01 2.66953e-01
6.03100e+01 1.88576e+01 2.66946e-01
6.03200e+01 1.88550e+01 2.66939e-01
6.03300e+01 1.88523e+01 2.66932e-01
6.03400e+01 1.88496e+01 2.66925e-01
6.03500e+01 1.88470e+01 2.66917e-01
6.03600e+01 1.88443e+01 2.66910e-01
6.03700e+01 1.88416e+01 2.66902e-01
6.03800e+01 1.88390e+01 2.66894e-01
6.03900e+01 1.88363e+01 2.66885e-01
6.04000e+01 1.88336e+01 2.66877e-01
6.04100e+01 1.88310e+01 2.66868e-01
6.04200e+01 1.88283e+01 2.66859e-01
6.04300e+01 1.88256e+01 2.66850e-01
6.04400e+01 1.88229e+01 2.66841e-01
6.04500e+01 1.88203e+01 2.66831e-01
6.04600e+01 1.88176e+01 2.66822e-01
6.04700e+01 1.88149e+01 2.66812e-01
6.04800e+01 1.88123e+01 2.66802e-01
6.04900e+01 1.88096e+01 2.66791e-01
6.05000e+01 1.88069e+01 2.66781e-01
6.05100e+01 1.88043e+01 2.66770e-01
6.05200e+01 1.88016e+01 2.66760e-01
6.05300e+01 1.87989e+01 2.66750e-01
6.05400e+01 1.87963e+01 2.66741e-01
6.05500e+01 1.87936e+01 2.66731e-01
6.05600e+01 1.87909e+01 2.66722e-01
6.05700e+01 1.87883e+01 2.66713e-01
6.05800e+01 1.87856e+01 2.66704e-01
6.05900e+01 1.87829e+01 2.66696e-01
6.06000e+01 1.87803e+01 2.66688e-01
6.06100e+01 1.87776e+01 2.66680e-01
6.06200e+01 1.87749e+01 2.66672e-01
6.06300e+01 1.87723e+01 2.66665e-01
6.06400e+01 1.87696e+01 2.66658e-01
6.06500e+01 1.87669e+01 2.66651e-01
6.06600e+01 1.87643e+01 2.66644e-01
6.06700e+01 1.87616e+01 2.66638e-01
6.06800e+01 1.87589e+01 2.66632e-01
6.06900e+01 1.87563e+01 2.66626e-01
6.07000e+01 1.87536e+01 2.66620e-01
6.07100e+01 1.87509e+01 2.66615e-01
6.07200e+01 1.87483e+01 2.66610e-01
6.07300e+01 1.87456e+01 2.66605e-01
6.07400e+01 1.87429e+01 2.66600e-01
6.07500e+01 1.87403e+01 2.66596e-01
6.07600e+01 1.87376e+01 2.66592e-01
6.07700e+01 1.87349e+01 2.66588e-01
6.07800e+01 1.87323e+01 2.66584e-01
6.07900e+01 1.87296e+01 2.66581e-01
6.08000e+01 1.87269e+01 2.66578e-01
6.08100e+01 1.87243e+01 2.66575e-01
6.08200e+01 1.87216e+01 2.66573e-01
6.08300e+01 1.87189e+01 2.66570e-01
6.08400e+01 1.87163e+01 2.66568e-01
6.08500e+01 1.87136e+01 2.66567e-01
6.08600e+01 1.87109e+01 2.66565e-01
6.08700e+01 1.87083e+01 2.66564e-01
6.08800e+01 1.87056e+01 2.66563e-01
6.08900e+01 1.87029e+01 2.66562e-01
6.09000e+01 1.87003e+01 2.66562e-01
6.09100e+01 1.86976e+01 2.66561e-01
6.09200e+01 1.86950e+01 2.66561e-01
6.09300e+01 1.86923e+01 2.66562e-01
6.09400e+01 1.86896e+01 2.66562e-01
6.09500e+01 1.86870e+01 2.66563e-01
6.09600e+01 1.86843e+01 2.66564e-01
6.09700e+01 1.86816e+01 2.66565e-01
6.09800e+01 1.86790e+01 2.66567e-01
6.09900e+01 1.86763e+01 2.66569e-01
6.10000e+01 1.86736e+01 2.66571e-01
6.10100e+01 1.86710e+01 2.66573e-01
6.10200e+01 1.86683e+01 2.66576e-01
6.10300e+01 1.86656e+01 2.66578e-01
6.10400e+01 1.86630e+01 2.66581e-01
6.10500e+01 1.86603e+01 2.66585e-01
6.10600e+01 1.86576e+01 2.66588e-01
6.10700e+01 1.86550e+01 2.66592e-01
6.10800e+01 1.86523e+01 2.66596e-01
6.10900e+01 1.86496e+01 2.66601e-01
6.11000e+01 1.86470e+01 2.66605e-01
6.11100e+01 1.86443e+01 2.66610e-01
6.11200e+01 1.86416e+01 2.66615e-01
6.11300e+01 1.86390e+01 2.66621e-01
6.11400e+01 1.86363e+01 2.66626e-01
6.11500e+01 1.86336e+01 2.66632e-01
6.11600e+01 1.86310e+01 2.66639e-01
6.11700e+01 1.86283e+01 2.66645e-01
6.11800e+01 1.86256e+01 2.66652e-01
6.11900e+01 1.86230e+01 2.66659e-01
6.12000e+01 1.86203e+01 2.66666e-01
6.12100e+01 1.86176e+01 2.66673e-01
6.12200e+01 1.86150e+01 2.66681e-01
6.12300e+01 1.86123e+01 2.66689e-01
6.12400e+01 1.86096e+01 2.66697e-01
6.12500e+01 1.86070e+01 2.66705e-01
6.12600e+01 1.86043e+01 2.66714e-01
6.12700e+01 1.86016e+01 2.66723e-01
6.12800e+01 1.85990e+01 2.66732e-01
6.12900e+01 1.85963e+01 2.66742e-01
6.13000e+01 1.85936e+01 2.66752e-01
6.13100e+01 1.85910e+01 2.66762e-01
6.13200e+01 1.85883e+01 2.66772e-01
6.13300e+01 1.85856e+01 2.66782e-01
6.13400e+01 1.85830e+01 2.66793e-01
6.13500e+01 1.85803e+01 2.66804e-01
6.13600e+01 1.85776e+01 2.66815e-01
6.13700e+01 1.85750e+01 2.66827e-01
6.13800e+01 1.85723e+01 2.66839e-01
6.13900e+01 1.85696e+01 2.66851e-01
6.14000e+01 1.85670e+01 2.66863e-01
6.14100e+01 1.85643e+01 2.66876e-01
6.14200e+01 1.85616e+01 2.66888e-01
6.14300e+01 1.85589e+01 2.66902e-01
6.14400e+01 1.85563e+01 2.66915e-01
6.14500e+01 1.85536e+01 2.66928e-01
6.14600e+01 1.85509e+01 2.66942e-01
6.14700e+01 1.85483e+01 2.66956e-01
6.14800e+01 1.85456e+01 2.66971e-01
6.14900e+01 1.85429e+01 2.66985e-01
6.15000e+01 1.85403e+01 2.67000e-01
6.15100e+01 1.85376e+01 2.67015e-01
6.15200e+01 1.85349e+01 2.67029e-01
6.15300e+01 1.85323e+01 2.67044e-01
6.15400e+01 1.85296e+01 2.67057e-01
6.15500e+01 1.85269e+01 2.67071e-01
6.15600e+01 1.85242e+01 2.67084e-01
6.15700e+01 1.85216e+01 2.67097e-01
6.15800e+01 1.85189e+01 2.67109e-01
6.15900e+01 1.85162e+01 2.67121e-01
6.16000e+01 1.85136e+01 2.67133e-01
6.16100e+01 1.85109e+01 2.67144e-01
6.16200e+01 1.85082e+01 2.67155e-01
6.16300e+01 1.85055e+01 2.67166e-01
6.16400e+01 1.85029e+01 2.67176e-01
6.16500e+01 1.85002e+01 2.67186e-01
6.16600e+01 1.84975e+01 2.67196e-01
6.16700e+01 1.84949e+01 2.67205e-01
6.16800e+01 1.84922e+01 2.67214e-01
6.16900e+01 1.84895e+01 2.67223e-01
6.17000e+01 1.84868e+01 2.67231e-01
6.17100e+01 1.84842e+01 2.67239e-01
6.17200e+01 1.84815e+01 2.67247e-01
6.17300e+01 1.84788e+01 2.67254e-01
6.17400e+01 1.84761e+01 2.67261e-01
6.17500e+01 1.84735e+01 2.67268e-01
6.17600e+01 1.84708e+01 2.67274e-01
6.17700e+01 1.84681e+01 2.67280e-01
6.17800e+01 1.84655e+01 2.67285e-01
6.17900e+01 1.84628e+01 2.67290e-01
6.18000e+01 1.84601e+01 2.67295e-01
6.18100e+01 1.84574e+01 2.67300e-01
6.18200e+01 1.84548e+01 2.67304e-01
6.18300e+01 1.84521e+01 2.67308e-01
6.18400e+01 1.84494e+01 2.67311e-01
6.18500e+01 1.84467e+01 2.67314e-01
6.18600e+01 1.84441e+01 2.67317e-01
6.18700e+01 1.84414e+01 2.67320e-01
6.18800e+01 1.84387e+01 2.67322e-01
6.18900e+01 1.84361e+01 2.67324e-01
6.19000e+01 1.84334e+01 2.67325e-01
6.19100e+01 1.84307e+01 2.67326e-01
6.19200e+01 1.84280e+01 2.67327e-01
6.19300e+01 1.84254e+01 2.67327e-01
6.19400e+01 1.84227e+01 2.67327e-01
6.19500e+01 1.84200e+01 2.67327e-01
6.19600e+01 1.84173e+01 2.67326e-01
6.19700e+01 1.84147e+01 2.67325e-01
6.19800e+01 1.84120e+01 2.67324e-01
6.19900e+01 1.84093e+01 2.67322e-01
6.20000e+01 1.84066e+01 2.67320e-01
6.20100e+01 1.84040e+01 2.67318e-01
6.20200e+01 1.84013e+01 2.67315e-01
6.20300e+01 1.83986e+01 2.67312e-01
6.20400e+01 1.83960e+01 2.67309e-01
6.20500e+01 1.83933e+01 2.67305e-01
6.20600e+01 1.83906e+01 2.67301e-01
6.20700e+01 1.83879e+01 2.67297e-01
6.20800e+01 1.83853e+01 2.67292e-01
6.20900e+01 1.83826e+01 2.67287e-01
6.21000e+01 1.83799e+01 2.67282e-01
6.21100e+01 1.83772e+01 2.67276e-01
6.21200e+01 1.83746e+01 2.67270e-01
6.21300e+01 1.83719e+01 2.67263e-01
6.21400e+01 1.83692e+01 2.67256e-01
6.21500e+01 1.83666e+01 2.67249e-01
6.21600e+01 1.83639e+01 2.67242e-01
6.21700e+01 1.83612e+01 2.67234e-01
6.21800e+01 1.83585e+01 2.67226e-01
6.21900e+01 1.83559e+01 2.67217e-01
6.22000e+01 1.83532e+01 2.67208e-01
6.22100e+01 1.83505e+01 2.67199e-01
6.22200e+01 1.83478e+01 2.67190e-01
6.22300e+01 1.83452e+01 2.67180e-01
6.22400e+01 1.83425e+01 2.67169e-01
6.22500e+01 1.83398e+01 2.67159e-01
6.22600e+01 1.83372e+01 2.67148e-01
6.22700e+01 1.83345e+01 2.67137e-01
6.22800e+01 1.83318e+01 2.67125e-01
6.22900e+01 1.83291e+01 2.67113e-01
6.23000e+01 1.83265e+01 2.67101e-01
6.23100e+01 1.83238e+01 2.67088e-01
6.23200e+01 1.83211e+01 2.67075e-01
6.23300e+01 1.83185e+01 2.67062e-01
6.23400e+01 1.83158e+01 2.67048e-01
6.23500e+01 1.83131e+01 2.67034e-01
6.23600e+01 1.83105e+01 2.67020e-01
6.23700e+01 1.83078e+01 2.67005e-01
6.23800e+01 1.83051e+01 2.66990e-01
6.23900e+01 1.83024e+01 2.66975e-01
6.24000e+01 1.82998e+01 2.66959e-01
6.24100e+01 1.82971e+01 2.66943e-01
6.24200e+01 1.82944e+01 2.66926e-01
6.24300e+01 1.82918e+01 2.66910e-01
6.24400e+01 1.82891e+01 2.66893e-01
6.24500e+01 1.82864e+01 2.66875e-01
6.24600e+01 1.82838e+01 2.66857e-01
6.24700e+01 1.82811e+01 2.66839e-01
6.24800e+01 1.82784e+01 2.66821e-01
6.24900e+01 1.82758e+01 2.66802e-01
6.25000e+01 1.82731e+01 2.66783e-01
6.25100e+01 1.82704e+01 2.66764e-01
6.25200e+01 1.82677e+01 2.66745e-01
6.25300e+01 1.82651e+01 2.66727e-01
6.25400e+01 1.82624e+01 2.66709e-01
6.25500e+01 1.82597e+01 2.66691e-01
6.25600e+01 1.82571e+01 2.66674e-01
6.25700e+01 1.82544e+01 2.66657e-01
6.25800e+01 1.82517e+01 2.66641e-01
6.25900e+01 1.82491e+01 2.66625e-01
6.26000e+01 1.82464e+01 2.66609e-01
6.26100e+01 1.82437e+01 2.66594e-01
6.26200e+01 1.82411e+01 2.66579e-01
6.26300e+01 1.82384e+01 2.66565e-01
6.26400e+01 1.82358e+01 2.66551e-01
6.26500e+01 1.82331e+01 2.66537e-01
6.26600e+01 1.82304e+01 2.66524e-01
6.26700e+01 1.82278e+01 2.66511e-01
6.26800e+01 1.82251e+01 2.66499e-01
6.26900e+01 1.82224e+01 2.66487e-01
6.27000e+01 1.82198e+01 2.66475e-01
6.27100e+01 1.82171e+01 2.66464e-01
6.27200e+01 1.82144e+01 2.66453e-01
6.27300e+01 1.82118e+01 2.66443e-01
6.27400e+01 1.82091e+01 2.66433e-01
6.27500e+01 1.82064e+01 2.66423e-01
6.27600e+01 1.82038e+01 2.66414e-01
6.27700e+01 1.82011e+01 2.66405e-01
6.27800e+01 1.81984e+01 2.66397e-01
6.27900e+01 1.81958e+01 2.66389e-01
6.28000e+01 1.81931e+01 2.66381e-01
6.28100e+01 1.81905e+01 2.66374e-01
6.28200e+01 1.81878e+01 2.66367e-01
6.28300e+01 1.81851e+01 2.66361e-01
6.28400e+01 1.81825e+01 2.66355e-01
6.28500e+01 1.81798e+01 2.66349e-01
6.28600e+01 1.81771e+01 2.66344e-01
6.28700e+01 1.81745e+01 2.66339e-01
6.28800e+01 1.81718e+01 2.66335e-01
6.28900e+01 1.81691e+01 2.66331e-01
6.29000e+01 1.81665e+01 2.66327e-01
6.29100e+01 1.81638e+01 2.66324e-01
6.29200e+01 1.81612e+01 2.66321e-01
6.29300e+01 1.81585e+01 2.66318e-01
6.29400e+01 1.81558e+01 2.66316e-01
6.29500e+01 1.81532e+01 2.66315e-01
6.29600e+01 1.81505e+01 2.66313e-01
6.29700e+01 1.81478e+01 2.66313e-01
6.29800e+01 1.81452e+01 2.66312e-01
6.29900e+01 1.81425e+01 2.66312e-01
6.30000e+01 1.81399e+01 2.66312e-01
6.30100e+01 1.81372e+01 2.66313e-01
6.30200e+01 1.81345e+01 2.66314e-01
6.30300e+01 1.81319e+01 2.66316e-01
6.30400e+01 1.81292e+01 2.66317e-01
6.30500e+01 1.81265e+01 2.66320e-01
6.30600e+01 1.81239e+01 2.66322e-01
6.30700e+01 1.81212e+01 2.66326e-01
6.30800e+01 1.81185e+01 2.66329e-01
6.30900e+01 1.81159e+01 2.66333e-01
6.31000e+01 1.81132e+01 2.66337e-01
6.31100e+01 1.81106e+01 2.66342e-01
6.31200e+01 1.81079e+01 2.66347e-01
6.31300e+01 1.81052e+01 2.66352e-01
6.31400e+01 1.81026e+01 2.66358e-01
6.31500e+01 1.80999e+01 2.66365e-01
6.31600e+01 1.80972e+01 2.66371e-01
6.31700e+01 1.80946e+01 2.66378e-01
6.31800e+01 1.80919e+01 2.66386e-01
6.31900e+01 1.80892e+01 2.66394e-01
6.32000e+01 1.80866e+01 2.66402e-01
6.32100e+01 1.80839e+01 2.66411e-01
6.32200e+01 1.80813e+01 2.66420e-01
6.32300e+01 1.80786e+01 2.66429e-01
6.32400e+01 1.80759e+01 2.66439e-01
6.32500e+01 1.80733e+01 2.66449e-01
6.32600e+01 1.80706e+01 2.66460e-01
6.32700e+01 1.80679e+01 2.66471e-01
6.32800e+01 1.80653e+01 2.66482e-01
6.32900e+01 1.80626e+01 2.66494e-01
6.33000e+01 1.80599e+01 2.66506e-01
6.33100e+01 1.80573e+01 2.66519e-01
6.33200e+01 1.80546e+01 2.66532e-01
6.33300e+01 1.80519e+01 2.66545e-01
6.33400e+01 1.80493e+01 2.66559e-01
6.33500e+01 1.80466e+01 2.66573e-01
6.33600e+01 1.80439e+01 2.66588e-01
6.33700e+01 1.80413e+01 2.66603e-01
6.33800e+01 1.80386e+01 2.66618e-01
6.33900e+01 1.80359e+01 2.66634e-01
6.34000e+01 1.80333e+01 2.66650e-01
6.34100e+01 1.80306e+01 2.66667e-01
6.34200e+01 1.80279e+01 2.66684e-01
6.34300e+01 1.80253e+01 2.66701e-01
6.34400e+01 1.80226e+01 2.66719e-01
6.34500e+01 1.80199e+01 2.66737e-01
6.34600e+01 1.80173e+01 2.66756e-01
6.34700e+01 1.80146e+01 2.66775e-01
6.34800e+01 1.80119e+01 2.66794e-01
6.34900e+01 1.80093e+01 2.66814e-01
6.35000e+01 1.80066e+01 2.66834e-01
6.35100e+01 1.80039e+01 2.66854e-01
6.35200e+01 1.80013e+01 2.66874e-01
6.35300e+01 1.79986e+01 2.66894e-01
6.35400e+01 1.79959e+01 2.66913e-01
6.35500e+01 1.79933e+01 2.66932e-01
6.35600e+01 1.79906e+01 2.66950e-01
6.35700e+01 1.79879e+01 2.66968e-01
6.35800e+01 1.79853e+01 2.66986e-01
6.35900e+01 1.79826e+01 2.67003e-01
6.36000e+01 1.79799e+01 2.67021e-01
6.36100e+01 1.79772e+01 2.67037e-01
6.36200e+01 1.79746e+01 2.67054e-01
6.36300e+01 1.79719e+01 2.67070e-01
6.36400e+01 1.79692e+01 2.67085e-01
6.36500e+01 1.79666e+01 2.67101e-01
6.36600e+01 1.79639e+01 2.67116e-01
6.36700e+01 1.79612e+01 2.67130e-01
6.36800e+01 1.79585e+01 2.67145e-01
6.36900e+01 1.79559e+01 2.67159e-01
6.37000e+01 1.79532e+01 2.67172e-01
6.37100e+01 1.79505e+01 2.67186e-01
6.37200e+01 1.79479e+01 2.67199e-01
6.37300e+01 1.79452e+01 2.67211e-01
6.37400e+01 1.79425e+01 2.67224e-01
6.37500e+01 1.79398e+01 2.67235e-01
6.37600e+01 1.79372e+01 2.67247e-01
6.37700e+01 1.79345e+01 2.67258e-01
6.37800e+01 1.79318e+01 2.67269e-01
6.37900e+01 1.79292e+01 2.67280e-01
6.38000e+01 1.79265e+01 2.67290e-01
6.38100e+01 1.79238e+01 2.67300e-01
6.38200e+01 1.79211e+01 2.67309e-01
6.38300e+01 1.79185e+01 2.67318e-01
6.38400e+01 1.79158e+01 2.67327e-01
6.38500e+01 1.79131e+01 2.67336e-01
6.38600e+01 1.79104e+01 2.67344e-01
6.38700e+01 1.79078e+01 2.67352e-01
6.38800e+01 1.79051e+01 2.67359e-01
6.38900e+01 1.79024e+01 2.67366e-01
6.39000e+01 1.78997e+01 2.67373e-01
6.39100e+01 1.78971e+01 2.67379e-01
6.39200e+01 1.78944e+01 2.67385e-01
6.39300e+01 1.78917e+01 2.67391e-01
6.39400e+01 1.78891e+01 2.67396e-01
6.39500e+01 1.78864e+01 2.67401e-01
6.39600e+01 1.78837e+01 2.67406e-01
6.39700e+01 1.78810e+01 2.67410e-01
6.39800e+01 1.78784e+01 2.67414e-01
6.39900e+01 1.78757e+01 2.67418e-01
6.40000e+01 1.78730e+01 2.67421e-01
6.40100e+01 1.78703e+01 2.67424e-01
6.40200e+01 1.78677e+01 2.67427e-01
6.40300e+01 1.78650e+01 2.67429e-01
6.40400e+01 1.78623e+01 2.67431e-01
6.40500e+01 1.78596e+01 2.67433e-01
6.40600e+01 1.78570e+01 2.67434e-01
6.40700e+01 1.78543e+01 2.67435e-01
6.40800e+01 1.78516e+01 2.67435e-01
6.40900e+01 1.78489e+01 2.67436e-01
6.41000e+01 1.78463e+01 2.67436e-01
6.41100e+01 1.78436e+01 2.67435e-01
6.41200e+01 1.78409e+01 2.67434e-01
6.41300e+01 1.78382e+01 2.67433e-01
6.41400e+01 1.78356e+01 2.67432e-01
6.41500e+01 1.78329e+01 2.67430e-01
6.41600e+01 1.78302e+01 2.67427e-01
6.41700e+01 1.78275e+01 2.67425e-01
6.41800e+01 1.78249e+01 2.67422e-01
6.41900e+01 1.78222e+01 2.67419e-01
6.42000e+01 1.78195e+01 2.67415e-01
6.42100e+01 1.78168e+01 2.67411e-01
6.42200e+01 1.78142e+01 2.67407e-01
6.42300e+01 1.78115e+01 2.67402e-01
6.42400e+01 1.78088e+01 2.67397e-01
6.42500e+01 1.78062e+01 2.67392e-01
6.42600e+01 1.78035e+01 2.67386e-01
6.42700e+01 1.78008e+01 2.67380e-01
6.42800e+01 1.77981e+01 2.67374e-01
6.42900e+01 1.77955e+01 2.67367e-01
6.43000e+01 1.77928e+01 2.67360e-01
6.43100e+01 1.77901e+01 2.67353e-01
6.43200e+01 1.77874e+01 2.67345e-01
6.43300e+01 1.77848e+01 2.67337e-01
6.43400e+01 1.77821e+01 2.67329e-01
6.43500e+01 1.77794e+01 2.67320e-01
6.43600e+01 1.77767e+01 2.67311e-01
6.43700e+01 1.77741e+01 2.67301e-01
6.43800e+01 1.77714e+01 2.67292e-01
6.43900e+01 1.77687e+01 2.67282e-01
6.44000e+01 1.77660e+01 2.67271e-01
6.44100e+01 1.77634e+01 2.67260e-01
6.44200e+01 1.77607e+01 2.67249e-01
6.44300e+01 1.77580e+01 2.67238e-01
6.44400e+01 1.77554e+01 2.67226e-01
6.44500e+01 1.77527e+01 2.67213e-01
6.44600e+01 1.77500e+01 2.67201e-01
6.44700e+01 1.77473e+01 2.67188e-01
6.44800e+01 1.77447e+01 2.67175e-01
6.44900e+01 1.77420e+01 2.67161e-01
6.45000e+01 1.77393e+01 2.67147e-01
6.45100e+01 1.77367e+01 2.67133e-01
6.45200e+01 1.77340e+01 2.67120e-01
6.45300e+01 1.77313e+01 2.67106e-01
6.45400e+01 1.77286e+01 2.67093e-01
6.45500e+01 1.77260e+01 2.67080e-01
6.45600e+01 1.77233e+01 2.67067e-01
6.45700e+01 1.77206e+01 2.67055e-01
6.45800e+01 1.77180e+01 2.67043e-01
6.45900e+01 1.77153e+01 2.67031e-01
6.46000e+01 1.77126e+01 2.67019e-01
6.46100e+01 1.77100e+01 2.67008e-01
6.46200e+01 1.77073e+01 2.66997e-01
6.46300e+01 1.77046e+01 2.66986e-01
6.46400e+01 1.77019e+01 2.66976e-01
6.46500e+01 1.76993e+01 2.66965e-01
6.46600e+01 1.76966e+01 2.66955e-01
6.46700e+01 1.76939e+01 2.66945e-01
6.46800e+01 1.76913e+01 2.66936e-01
6.46900e+01 1.76886e+01 2.66927e-01
6.47000e+01 1.76859e+01 2.66918e-01
6.47100e+01 1.76833e+01 2.66909e-01
6.47200e+01 1.76806e+01 2.66900e-01
6.47300e+01 1.76779e+01 2.66892e-01
6.47400e+01 1.76752e+01 2.66884e-01
6.47500e+01 1.76726e+01 2.66877e-01
6.47600e+01 1.76699e+01 2.66869e-01
6.47700e+01 1.76672e+01 2.66862e-01
6.47800e+01 1.76646e+01 2.66855e-01
6.47900e+01 1.76619e+01 2.66848e-01
6.48000e+01 1.76592e+01 2.66842e-01
6.48100e+01 1.76566e+01 2.66836e-01
6.48200e+01 1.76539e+01 2.66830e-01
6.48300e+01 1.76512e+01 2.66824e-01
6.48400e+01 1.76486e+01 2.66819e-01
6.48500e+01 1.76459e+01 2.66814e-01
6.48600e+01 1.76432e+01 2.66809e-01
6.48700e+01 1.76406e+01 2.66805e-01
6.48800e+01 1.76379e+01 2.66800e-01
6.48900e+01 1.76352e+01 2.66796e-01
6.49000e+01 1.76326e+01 2.66793e-01
6.49100e+01 1.76299e+01 2.66789e-01
6.49200e+01 1.76272e+01 2.66786e-01
6.49300e+01 1.76246e+01 2.66783e-01
6.49400e+01 1.76219e+01 2.66780e-01
6.49500e+01 1.76192e+01 2.66778e-01
6.49600e+01 1.76165e+01 2.66775e-01
6.49700e+01 1.76139e+01 2.66773e-01
6.49800e+01 1.76112e+01 2.66772e-01
6.49900e+01 1.76085e+01 2.66770e-01
6.50000e+01 1.76059e+01 2.66769e-01
6.50100e+01 1.76032e+01 2.66768e-01
6.50200e+01 1.76005e+01 2.66768e-01
6.50300e+01 1.75979e+01 2.66767e-01
6.50400e+01 1.75952e+01 2.66767e-01
6.50500e+01 1.75925e+01 2.66767e-01
6.50600e+01 1.75899e+01 2.66768e-01
6.50700e+01 1.75872e+01 2.66768e-01
6.50800e+01 1.75845e+01 2.66769e-01
6.50900e+01 1.75819e+01 2.66771e-01
6.51000e+01 1.75792e+01 2.66772e-01
6.51100e+01 1.75765e+01 2.66774e-01
6.51200e+01 1.75739e+01 2.66776e-01
6.51300e+01 1.75712e+01 2.66778e-01
6.51400e+01 1.75685e+01 2.66780e-01
6.51500e+01 1.75659e+01 2.66783e-01
6.51600e+01 1.75632e+01 2.66786e-01
6.51700e+01 1.75605e+01 2.66789e-01
6.51800e+01 1.75579e+01 2.66793e-01
6.51900e+01 1.75552e+01 2.66797e-01
6.52000e+01 1.75525e+01 2.66801e-01
6.52100e+01 1.75499e+01 2.66805e-01
6.52200e+01 1.75472e+01 2.66810e-01
6.52300e+01 1.75445e+01 2.66815e-01
6.52400e+01 1.75418e+01 2.66820e-01
6.52500e+01 1.75392e+01 2.66825e-01
6.52600e+01 1.75365e+01 2.66831e-01
6.52700e+01 1.75338e+01 2.66837e-01
6.52800e+01 1.75312e+01 2.66843e-01
6.52900e+01 1.75285e+01 2.66849e-01
6.53000e+01 1.75258e+01 2.66856e-01
6.53100e+01 1.75232e+01 2.66863e-01
6.53200e+01 1.75205e+01 2.66870e-01
6.53300e+01 1.75178e+01 2.66878e-01
6.53400e+01 1.75152e+01 2.66885e-01
6.53500e+01 1.75125e+01 2.66893e-01
6.53600e+01 1.75098e+01 2.66902e-01
6.53700e+01 1.75072e+01 2.66910e-01
6.53800e+01 1.75045e+01 2.66919e-01
6.53900e+01 1.75018e+01 2.66928e-01
6.54000e+01 1.74991e+01 2.66937e-01
6.54100e+01 1.74965e+01 2.66947e-01
6.54200e+01 1.74938e+01 2.66957e-01
6.54300e+01 1.74911e+01 2.66967e-01
6.54400e+01 1.74885e+01 2.66977e-01
6.54500e+01 1.74858e+01 2.66988e-01
6.54600e+01 1.74831e+01 2.66998e-01
6.54700e+01 1.74805e+01 2.67010e-01
6.54800e+01 1.74778e+01 2.67021e-01
6.54900e+01 1.74751e+01 2.67033e-01
6.55000e+01 1.74725e+01 2.67045e-01
6.55100e+01 1.74698e+01 2.67056e-01
6.55200e+01 1.74671e+01 2.67068e-01
6.55300e+01 1.74644e+01 2.67080e-01
6.55400e+01 1.74618e+01 2.67091e-01
6.55500e+01 1.74591e+01 2.67103e-01
6.55600e+01 1.74564e+01 2.67114e-01
6.55700e+01 1.74538e+01 2.67125e-01
6.55800e+01 1.74511e+01 2.67136e-01
6.55900e+01 1.74484e+01 2.67146e-01
6.56000e+01 1.74457e+01 2.67157e-01
6.56100e+01 1.74431e+01 2.67167e-01
6.56200e+01 1.74404e+01 2.67177e-01
6.56300e+01 1.74377e+01 2.67187e-01
6.56400e+01 1.74351e+01 2.67197e-01
6.56500e+01 1.74324e+01 2.67207e-01
6.56600e+01 1.74297e+01 2.67217e-01
6.56700e+01 1.74270e+01 2.67226e-01
6.56800e+01 1.74244e+01 2.67235e-01
6.56900e+01 1.74217e+01 2.67244e-01
6.57000e+01 1.74190e+01 2.67253e-01
6.57100e+01 1.74163e+01 2.67262e-01
6.57200e+01 1.74137e+01 2.67270e-01
6.57300e+01 1.74110e+01 2.67279e-01
6.57400e+01 1.74083e+01 2.67287e-01
6.57500e+01 1.74057e+01 2.67295e-01
6.57600e+01 1.74030e+01 2.67303e-01
6.57700e+01 1.74003e+01 2.67311e-01
6.57800e+01 1.73976e+01 2.67319e-01
6.57900e+01 1.73950e+01 2.67326e-01
6.58000e+01 1.73923e+01 2.67333e-01
6.58100e+01 1.73896e+01 2.67340e-01
6.58200e+01 1.73869e+01 2.67347e-01
6.58300e+01 1.73843e+01 2.67354e-01
6.58400e+01 1.73816e+01 2.67361e-01
6.58500e+01 1.73789e+01 2.67367e-01
6.58600e+01 1.73762e+01 2.67374e-01
6.58700e+01 1.73736e+01 2.67380e-01
6.58800e+01 1.73709e+01 2.67386e-01
6.58900e+01 1.73682e+01 2.67392e-01
6.59000e+01 1.73656e+01 2.67397e-01
6.59100e+01 1.73629e+01 2.67403e-01
6.59200e+01 1.73602e+01 2.67408e-01
6.59300e+01 1.73575e+01 2.67413e-01
6.59400e+01 1.73549e+01 2.67419e-01
6.59500e+01 1.73522e+01 2.67423e-01
6.59600e+01 1.73495e+01 2.67428e-01
6.59700e+01 1.73468e+01 2.67433e-01
6.59800e+01 1.73442e+01 2.67437e-01
6.59900e+01 1.73415e+01 2.67441e-01
6.60000e+01 1.73388e+01 2.67445e-01
6.60100e+01 1.73361e+01 2.67449e-01
6.60200e+01 1.73335e+01 2.67453e-01
6.60300e+01 1.73308e+01 2.67457e-01
6.60400e+01 1.73281e+01 2.67460e-01
6.60500e+01 1.73254e+01 2.67463e-01
6.60600e+01 1.73228e+01 2.67466e-01
6.60700e+01 1.73201e+01 2.67469e-01
6.60800e+01 1.73174e+01 2.67472e-01
6.60900e+01 1.73147e+01 2.67475e-01
6.61000e+01 1.73121e+01 2.67477e-01
6.61100e+01 1.73094e+01 2.67480e-01
6.61200e+01 1.73067e+01 2.67482e-01
6.61300e+01 1.73040e+01 2.67484e-01
6.61400e+01 1.73014e+01 2.67486e-01
6.61500e+01 1.72987e+01 2.67487e-01
6.61600e+01 1.72960e+01 2.67489e-01
6.61700e+01 1.72933e+01 2.67490e-01
6.61800e+01 1.72907e+01 2.67491e-01
6.61900e+01 1.72880e+01 2.67492e-01
6.62000e+01 1.72853e+01 2.67493e-01
6.62100e+01 1.72826e+01 2.67494e-01
6.62200e+01 1.72800e+01 2.67494e-01
6.62300e+01 1.72773e+01 2.67495e-01
6.62400e+01 1.72746e+01 2.67495e-01
6.62500e+01 1.72719e+01 2.67495e-01
6.62600e+01 1.72693e+01 2.67495e-01
6.62700e+01 1.72666e+01 2.67495e-01
6.62800e+01 1.72639e+01 2.67494e-01
6.62900e+01 1.72612e+01 2.67494e-01
6.63000e+01 1.72586e+01 2.67493e-01
6.63100e+01 1.72559e+01 2.67492e-01
6.63200e+01 1.72532e+01 2.67491e-01
6.63300e+01 1.72505e+01 2.67490e-01
6.63400e+01 1.72479e+01 2.67488e-01
6.63500e+01 1.72452e+01 2.67487e-01
6.63600e+01 1.72425e+01 2.67485e-01
6.63700e+01 1.72398e+01 2.67483e-01
6.63800e+01 1.72372e+01 2.67481e-01
6.63900e+01 1.72345e+01 2.67479e-01
6.64000e+01 1.72318e+01 2.67476e-01
6.64100e+01 1.72291e+01 2.67474e-01
6.64200e+01 1.72265e+01 2.67471e-01
6.64300e+01 1.72238e+01 2.67468e-01
6.64400e+01 1.72211e+01 2.67465e-01
6.64500e+01 1.72184e+01 2.67462e-01
6.64600e+01 1.72158e+01 2.67459e-01
6.64700e+01 1.72131e+01 2.67455e-01
6.64800e+01 1.72104e+01 2.67452e-01
6.64900e+01 1.72077e+01 2.67448e-01
6.65000e+01 1.72051e+01 2.67444e-01
6.65100e+01 1.72024e+01 2.67440e-01
6.65200e+01 1.71997e+01 2.67436e-01
6.65300e+01 1.71970e+01 2.67432e-01
6.65400e+01 1.71944e+01 2.67428e-01
6.65500e+01 1.71917e+01 2.67423e-01
6.65600e+01 1.71890e+01 2.67419e-01
6.65700e+01 1.71864e+01 2.67415e-01
6.65800e+01 1.71837e+01 2.67410e-01
6.65900e+01 1.71810e+01 2.67406e-01
6.66000e+01 1.71783e+01 2.67402e-01
6.66100e+01 1.71757e+01 2.67397e-01
6.66200e+01 1.71730e+01 2.67393e-01
6.66300e+01 1.71703e+01 2.67388e-01
6.66400e+01 1.71676e+01 2.67384e-01
6.66500e+01 1.71650e+01 2.67379e-01
6.66600e+01 1.71623e+01 2.67374e-01
6.66700e+01 1.71596e+01 2.67370e-01
6.66800e+01 1.71569e+01 2.67365e-01
6.66900e+01 1.71543e+01 2.67360e-01
6.67000e+01 1.71516e+01 2.67355e-01
6.67100e+01 1.71489e+01 2.67351e-01
6.67200e+01 1.71462e+01 2.67346e-01
6.67300e+01 1.71436e+01 2.67341e-01
6.67400e+01 1.71409e+01 2.67336e-01
6.67500e+01 1.71382e+01 2.67331e-01
6.67600e+01 1.71356e+01 2.67326e-01
6.67700e+01 1.71329e+01 2.67321e-01
6.67800e+01 1.71302e+01 2.67316e-01
6.67900e+01 1.71275e+01 2.67311e-01
6.68000e+01 1.71249e+01 2.67306e-01
6.68100e+01 1.71222e+01 2.67300e-01
6.68200e+01 1.71195e+01 2.67295e-01
6.68300e+01 1.71168e+01 2.67290e-01
6.68400e+01 1.71142e+01 2.67285e-01
6.68500e+01 1.71115e+01 2.67279e-01
6.68600e+01 1.71088e+01 2.67274e-01
6.68700e+01 1.71061e+01 2.67268e-01
6.68800e+01 1.71035e+01 2.67263e-01
6.68900e+01 1.71008e+01 2.67257e-01
6.69000e+01 1.70981e+01 2.67252e-01
6.69100e+01 1.70955e+01 2.67246e-01
6.69200e+01 1.70928e+01 2.67241e-01
6.69300e+01 1.70901e+01 2.67235e-01
6.69400e+01 1.70874e+01 2.67229e-01
6.69500e+01 1.70848e+01 2.67224e-01
6.69600e+01 1.70821e+01 2.67218e-01
6.69700e+01 1.70794e+01 2.67212e-01
6.69800e+01 1.70768e+01 2.67206e-01
6.69900e+01 1.70741e+01 2.67200e-01
6.70000e+01 1.70714e+01 2.67194e-01
6.70100e+01 1.70687e+01 2.67188e-01
6.70200e+01 1.70661e+01 2.67182e-01
6.70300e+01 1.70634e+01 2.67176e-01
6.70400e+01 1.70607e+01 2.67170e-01
6.70500e+01 1.70580e+01 2.67164e-01
6.70600e+01 1.70554e+01 2.67158e-01
6.70700e+01 1.70527e+01 2.67152e-01
6.70800e+01 1.70500e+01 2.67146e-01
6.70900e+01 1.70474e+01 2.67139e-01
6.71000e+01 1.70447e+01 2.67133e-01
6.71100e+01 1.70420e+01 2.67127e-01
6.71200e+01 1.70393e+01 2.67120e-01
6.71300e+01 1.70367e+01 2.67114e-01
6.71400e+01 1.70340e+01 2.67108e-01
6.71500e+01 1.70313e+01 2.67101e-01
6.71600e+01 1.70287e+01 2.67095e-01
6.71700e+01 1.70260e+01 2.67088e-01
6.71800e+01 1.70233e+01 2.67081e-01
6.71900e+01 1.70207e+01 2.67075e-01
6.72000e+01 1.70180e+01 2.67068e-01
6.72100e+01 1.70153e+01 2.67061e-01
6.72200e+01 1.70126e+01 2.67055e-01
6.72300e+01 1.70100e+01 2.67048e-01
6.72400e+01 1.70073e+01 2.67041e-01
6.72500e+01 1.70046e+01 2.67034e-01
6.72600e+01 1.70020e+01 2.67027e-01
6.72700e+01 1.69993e+01 2.67020e-01
6.72800e+01 1.69966e+01 2.67013e-01
6.72900e+01 1.69939e+01 2.67006e-01
6.73000e+01 1.69913e+01 2.66999e-01
6.73100e+01 1.69886e+01 2.66992e-01
6.73200e+01 1.69859e+01 2.66985e-01
6.73300e+01 1.69833e+01 2.66978e-01
6.73400e+01 1.69806e+01 2.66971e-01
6.73500e+01 1.69779e+01 2.66963e-01
6.73600e+01 1.69753e+01 2.66956e-01
6.73700e+01 1.69726e+01 2.66949e-01
6.73800e+01 1.69699e+01 2.66942e-01
6.73900e+01 1.69673e+01 2.66934e-01
6.74000e+01 1.69646e+01 2.66927e-01
6.74100e+01 1.69619e+01 2.66919e-01
6.74200e+01 1.69592e+01 2.66912e-01
6.74300e+01 1.69566e+01 2.66904e-01
6.74400e+01 1.69539e+01 2.66897e-01
6.74500e+01 1.69512e+01 2.66889e-01
6.74600e+01 1.69486e+01 2.66881e-01
6.74700e+01 1.69459e+01 2.66874e-01
6.74800e+01 1.69432e+01 2.66866e-01
6.74900e+01 1.69406e+01 2.66858e-01
6.75000e+01 1.69379e+01 2.66850e-01
6.75100e+01 1.69352e+01 2.66843e-01
6.75200e+01 1.69326e+01 2.66835e-01
6.75300e+01 1.69299e+01 2.66828e-01
6.75400e+01 1.69272e+01 2.66821e-01
6.75500e+01 1.69246e+01 2.66814e-01
6.75600e+01 1.69219e+01 2.66808e-01
6.75700e+01 1.69192e+01 2.66802e-01
6.75800e+01 1.69165e+01 2.66796e-01
6.75900e+01 1.69139e+01 2.66790e-01
6.76000e+01 1.69112e+01 2.66785e-01
6.76100e+01 1.69085e+01 2.66780e-01
6.76200e+01 1.69059e+01 2.66775e-01
6.76300e+01 1.69032e+01 2.66770e-01
6.76400e+01 1.69005e+01 2.66766e-01
6.76500e+01 1.68979e+01 2.66761e-01
6.76600e+01 1.68952e+01 2.66757e-01
6.76700e+01 1.68925e+01 2.66754e-01
6.76800e+01 1.68899e+01 2.66750e-01
6.76900e+01 1.68872e+01 2.66747e-01
6.77000e+01 1.68845e+01 2.66744e-01
6.77100e+01 1.68819e+01 2.66742e-01
6.77200e+01 1.68792e+01 2.66739e-01
6.77300e+01 1.68765e+01 2.66737e-01
6.77400e+01 1.68739e+01 2.66735e-01
6.77500e+01 1.68712e+01 2.66734e-01
6.77600e+01 1.68685e+01 2.66732e-01
6.77700e+01 1.68659e+01 2.66731e-01
6.77800e+01 1.68632e+01 2.66730e-01
6.77900e+01 1.68605e+01 2.66729e-01
6.78000e+01 1.68579e+01 2.66729e-01
6.78100e+01 1.68552e+01 2.66729e-01
6.78200e+01 1.68525e+01 2.66729e-01
6.78300e+01 1.68499e+01 2.66729e-01
6.78400e+01 1.68472e+01 2.66730e-01
6.78500e+01 1.68445e+01 2.66731e-01
6.78600e+01 1.68419e+01 2.66732e-01
6.78700e+01 1.68392e+01 2.66733e-01
6.78800e+01 1.68365e+01 2.66735e-01
6.78900e+01 1.68339e+01 2.66737e-01
6.79000e+01 1.68312e+01 2.66739e-01
6.79100e+01 1.68285e+01 2.66741e-01
6.79200e+01 1.68259e+01 2.66744e-01
6.79300e+01 1.68232e+01 2.66747e-01
6.79400e+01 1.68205e+01 2.66750e-01
6.79500e+01 1.68179e+01 2.66753e-01
6.79600e+01 1.68152e+01 2.66757e-01
6.79700e+01 1.68125e+01 2.66761e-01
6.79800e+01 1.68098e+01 2.66765e-01
6.79900e+01 1.68072e+01 2.66769e-01
6.80000e+01 1.68045e+01 2.66774e-01
6.80100e+01 1.68018e+01 2.66779e-01
6.80200e+01 1.67992e+01 2.66784e-01
6.80300e+01 1.67965e+01 2.66789e-01
6.80400e+01 1.67938e+01 2.66795e-01
6.80500e+01 1.67912e+01 2.66801e-01
6.80600e+01 1.67885e+01 2.66807e-01
6.80700e+01 1.67858e+01 2.66814e-01
6.80800e+01 1.67832e+01 2.66820e-01
6.80900e+01 1.67805e+01 2.66827e-01
6.81000e+01 1.67778e+01 2.66834e-01
6.81100e+01 1.67752e+01 2.66842e-01
6.81200e+01 1.67725e+01 2.66849e-01
6.81300e+01 1.67698e+01 2.66857e-01
6.81400e+01 1.67672e+01 2.66865e-01
6.81500e+01 1.67645e+01 2.66874e-01
6.81600e+01 1.67618e+01 2.66883e-01
6.81700e+01 1.67592e+01 2.66891e-01
6.81800e+01 1.67565e+01 2.66901e-01
6.81900e+01 1.67538e+01 2.66910e-01
6.82000e+01 1.67511e+01 2.66920e-01
6.82100e+01 1.67485e+01 2.66930e-01
6.82200e+01 1.67458e+01 2.66940e-01
6.82300e+01 1.67431e+01 2.66950e-01
6.82400e+01 1.67405e+01 2.66961e-01
6.82500e+01 1.67378e+01 2.66972e-01
6.82600e+01 1.67351e+01 2.66983e-01
6.82700e+01 1.67325e+01 2.66995e-01
6.82800e+01 1.67298e+01 2.67006e-01
6.82900e+01 1.67271e+01 2.67018e-01
6.83000e+01 1.67244e+01 2.67030e-01
6.83100e+01 1.67218e+01 2.67043e-01
6.83200e+01 1.67191e+01 2.67056e-01
6.83300e+01 1.67164e+01 2.67068e-01
6.83400e+01 1.67138e+01 2.67082e-01
6.83500e+01 1.67111e+01 2.67095e-01
6.83600e+01 1.67084e+01 2.67109e-01
6.83700e+01 1.67058e+01 2.67123e-01
6.83800e+01 1.67031e+01 2.67137e-01
6.83900e+01 1.67004e+01 2.67151e-01
6.84000e+01 1.66977e+01 2.67166e-01
6.84100e+01 1.66951e+01 2.67181e-01
6.84200e+01 1.66924e+01 2.67196e-01
6.84300e+01 1.66897e+01 2.67212e-01
6.84400e+01 1.66871e+01 2.67228e-01
6.84500e+01 1.66844e+01 2.67244e-01
6.84600e+01 1.66817e+01 2.67260e-01
6.84700e+01 1.66790e+01 2.67276e-01
6.84800e+01 1.66764e+01 2.67293e-01
6.84900e+01 1.66737e+01 2.67310e-01
6.85000e+01 1.66710e+01 2.67327e-01
6.85100e+01 1.66683e+01 2.67344e-01
6.85200e+01 1.66657e+01 2.67361e-01
6.85300e+01 1.66630e+01 2.67378e-01
6.85400e+01 1.66603e+01 2.67394e-01
6.85500e+01 1.66576e+01 2.67410e-01
6.85600e+01 1.66550e+01 2.67426e-01
6.85700e+01 1.66523e+01 2.67441e-01
6.85800e+01 1.66496e+01 2.67456e-01
6.85900e+01 1.66469e+01 2.67471e-01
6.86000e+01 1.66443e+01 2.67485e-01
6.86100e+01 1.66416e+01 2.67499e-01
6.86200e+01 1.66389e+01 2.67513e-01
6.86300e+01 1.66362e+01 2.67527e-01
6.86400e+01 1.66336e+01 2.67540e-01
6.86500e+01 1.66309e+01 2.67553e-01
6.86600e+01 1.66282e+01 2.67565e-01
6.86700e+01 1.66255e+01 2.67578e-01
6.86800e+01 1.66229e+01 2.67589e-01
6.86900e+01 1.66202e+01 2.67601e-01
6.87000e+01 1.66175e+01 2.67612e-01
6.87100e+01 1.66148e+01 2.67623e-01
6.87200e+01 1.66122e+01 2.67634e-01
6.87300e+01 1.66095e+01 2.67645e-01
6.87400e+01 1.66068e+01 2.67655e-01
6.87500e+01 1.66041e+01 2.67664e-01
6.87600e+01 1.66015e+01 2.67674e-01
6.87700e+01 1.65988e+01 2.67683e-01
6.87800e+01 1.65961e+01 2.67692e-01
6.87900e+01 1.65934e+01 2.67700e-01
6.88000e+01 1.65908e+01 2.67709e-01
6.88100e+01 1.65881e+01 2.67717e-01
6.88200e+01 1.65854e+01 2.67724e-01
6.88300e+01 1.65827e+01 2.67731e-01
6.88400e+01 1.65800e+01 2.67738e-01
6.88500e+01 1.65774e+01 2.67745e-01
6.88600e+01 1.65747e+01 2.67752e-01
6.88700e+01 1.65720e+01 2.67758e-01
6.88800e+01 1.65693e+01 2.67763e-01
6.88900e+01 1.65667e+01 2.67769e-01
6.89000e+01 1.65640e+01 2.67774e-01
6.89100e+01 1.65613e+01 2.67779e-01
6.89200e+01 1.65586e+01 2.67783e-01
6.89300e+01 1.65559e+01 2.67787e-01
6.89400e+01 1.65533e+01 2.67791e-01
6.89500e+01 1.65506e+01 2.67795e-01
6.89600e+01 1.65479e+01 2.67798e-01
6.89700e+01 1.65452e+01 2.67801e-01
6.89800e+01 1.65426e+01 2.67804e-01
6.89900e+01 1.65399e+01 2.67806e-01
6.90000e+01 1.65372e+01 2.67808e-01
6.90100e+01 1.65345e+01 2.67810e-01
6.90200e+01 1.65318e+01 2.67811e-01
6.90300e+01 1.65292e+01 2.67812e-01
6.90400e+01 1.65265e+01 2.67813e-01
6.90500e+01 1.65238e+01 2.67814e-01
6.90600e+01 1.65211e+01 2.67814e-01
6.90700e+01 1.65185e+01 2.67814e-01
6.90800e+01 1.65158e+01 2.67813e-01
6.90900e+01 1.65131e+01 2.67813e-01
6.91000e+01 1.65104e+01 2.67812e-01
6.91100e+01 1.65077e+01 2.67810e-01
6.91200e+01 1.65051e+01 2.67809e-01
6.91300e+01 1.65024e+01 2.67807e-01
6.91400e+01 1.64997e+01 2.67804e-01
6.91500e+01 1.64970e+01 2.67802e-01
6.91600e+01 1.64943e+01 2.67799e-01
6.91700e+01 1.64917e+01 2.67796e-01
6.91800e+01 1.64890e+01 2.67792e-01
6.91900e+01 1.64863e+01 2.67788e-01
6.92000e+01 1.64836e+01 2.67784e-01
6.92100e+01 1.64810e+01 2.67780e-01
6.92200e+01 1.64783e+01 2.67775e-01
6.92300e+01 1.64756e+01 2.67770e-01
6.92400e+01 1.64729e+01 2.67764e-01
6.92500e+01 1.64702e+01 2.67759e-01
6.92600e+01 1.64676e+01 2.67753e-01
6.92700e+01 1.64649e+01 2.67746e-01
6.92800e+01 1.64622e+01 2.67740e-01
6.92900e+01 1.64595e+01 2.67733e-01
6.93000e+01 1.64569e+01 2.67725e-01
6.93100e+01 1.64542e+01 2.67718e-01
6.93200e+01 1.64515e+01 2.67710e-01
6.93300e+01 1.64488e+01 2.67702e-01
6.93400e+01 1.64462e+01 2.67693e-01
6.93500e+01 1.64435e+01 2.67685e-01
6.93600e+01 1.64408e+01 2.67675e-01
6.93700e+01 1.64381e+01 2.67666e-01
6.93800e+01 1.64354e+01 2.67656e-01
6.93900e+01 1.64328e+01 2.67646e-01
6.94000e+01 1.64301e+01 2.67636e-01
6.94100e+01 1.64274e+01 2.67625e-01
6.94200e+01 1.64247e+01 2.67614e-01
6.94300e+01 1.64221e+01 2.67603e-01
6.94400e+01 1.64194e+01 2.67592e-01
6.94500e+01 1.64167e+01 2.67580e-01
6.94600e+01 1.64140e+01 2.67567e-01
6.94700e+01 1.64114e+01 2.67555e-01
6.94800e+01 1.64087e+01 2.67542e-01
6.94900e+01 1.64060e+01 2.67529e-01
6.95000e+01 1.64033e+01 2.67516e-01
6.95100e+01 1.64007e+01 2.67502e-01
6.95200e+01 1.63980e+01 2.67489e-01
6.95300e+01 1.63953e+01 2.67475e-01
6.95400e+01 1.63926e+01 2.67462e-01
6.95500e+01 1.63900e+01 2.67449e-01
6.95600e+01 1.63873e+01 2.67437e-01
6.95700e+01 1.63846e+01 2.67424e-01
6.95800e+01 1.63819e+01 2.67412e-01
6.95900e+01 1.63793e+01 2.67399e-01
6.96000e+01 1.63766e+01 2.67387e-01
6.96100e+01 1.63739e+01 2.67375e-01
6.96200e+01 1.63712e+01 2.67363e-01
6.96300e+01 1.63686e+01 2.67351e-01
6.96400e+01 1.63659e+01 2.67340e-01
6.96500e+01 1.63632e+01 2.67328e-01
6.96600e+01 1.63605e+01 2.67317e-01
6.96700e+01 1.63579e+01 2.67306e-01
6.96800e+01 1.63552e+01 2.67295e-01
6.96900e+01 1.63525e+01 2.67284e-01
6.97000e+01 1.63499e+01 2.67273e-01
6.97100e+01 1.63472e+01 2.67262e-01
6.97200e+01 1.63445e+01 2.67252e-01
6.97300e+01 1.63418e+01 2.67242e-01
6.97400e+01 1.63392e+01 2.67231e-01
6.97500e+01 1.63365e+01 2.67221e-01
6.97600e+01 1.63338e+01 2.67212e-01
6.97700e+01 1.63312e+01 2.67202e-01
6.97800e+01 1.63285e+01 2.67192e-01
6.97900e+01 1.63258e+01 2.67183e-01
6.98000e+01 1.63231e+01 2.67174e-01
6.98100e+01 1.63205e+01 2.67164e-01
6.98200e+01 1.63178e+01 2.67155e-01
6.98300e+01 1.63151e+01 2.67147e-01
6.98400e+01 1.63124e+01 2.67138e-01
6.98500e+01 1.63098e+01 2.67129e-01
6.98600e+01 1.63071e+01 2.67121e-01
6.98700e+01 1.63044e+01 2.67113e-01
6.98800e+01 1.63018e+01 2.67105e-01
6.98900e+01 1.62991e+01 2.67097e-01
6.99000e+01 1.62964e+01 2.67089e-01
6.99100e+01 1.62938e+01 2.67081e-01
6.99200e+01 1.62911e+01 2.67074e-01
6.99300e+01 1.62884e+01 2.67066e-01
6.99400e+01 1.62857e+01 2.67059e-01
6.99500e+01 1.62831e+01 2.67052e-01
6.99600e+01 1.62804e+01 2.67045e-01
6.99700e+01 1.62777e+01 2.67038e-01
6.99800e+01 1.62751e+01 2.67032e-01
6.99900e+01 1.62724e+01 2.67025e-01
7.00000e+01 1.62697e+01 2.67019e-01
7.00100e+01 1.62670e+01 2.67013e-01
7.00200e+01 1.62644e+01 2.67006e-01
7.00300e+01 1.62617e+01 2.67001e-01
7.00400e+01 1.62590e+01 2.66995e-01
7.00500e+01 1.62564e+01 2.66989e-01
7.00600e+01 1.62537e+01 2.66984e-01
7.00700e+01 1.62510e+01 2.66978e-01
7.00800e+01 1.62484e+01 2.66973e-01
7.00900e+01 1.62457e+01 2.66968e-01
7.01000e+01 1.62430e+01 2.66963e-01
7.01100e+01 1.62403e+01 2.66958e-01
7.01200e+01 1.62377e+01 2.66954e-01
7.01300e+01 1.62350e+01 2.66949e-01
7.01400e+01 1.62323e+01 2.66945e-01
7.01500e+01 1.62297e+01 2.66941e-01
7.01600e+01 1.62270e+01 2.66937e-01
7.01700e+01 1.62243e+01 2.66933e-01
7.01800e+01 1.62217e+01 2.66929e-01
7.01900e+01 1.62190e+01 2.66926e-01
7.02000e+01 1.62163e+01 2.66922e-01
7.02100e+01 1.62137e+01 2.66919e-01
7.02200e+01 1.62110e+01 2.66916e-01
7.02300e+01 1.62083e+01 2.66913e-01
7.02400e+01 1.62056e+01 2.66910e-01
7.02500e+01 1.62030e+01 2.66907e-01
7.02600e+01 1.62003e+01 2.66905e-01
7.02700e+01 1.61976e+01 2.66902e-01
7.02800e+01 1.61950e+01 2.66900e-01
7.02900e+01 1.61923e+01 2.66898e-01
7.03000e+01 1.61896e+01 2.66896e-01
7.03100e+01 1.61870e+01 2.66894e-01
7.03200e+01 1.61843e+01 2.66893e-01
7.03300e+01 1.61816e+01 2.66891e-01
7.03400e+01 1.61790e+01 2.66890e-01
7.03500e+01 1.61763e+01 2.66888e-01
7.03600e+01 1.61736e+01 2.66887e-01
7.03700e+01 1.61710e+01 2.66886e-01
7.03800e+01 1.61683e+01 2.66885e-01
7.03900e+01 1.61656e+01 2.66885e-01
7.04000e+01 1.61629e+01 2.66884e-01
7.04100e+01 1.61603e+01 2.66884e-01
7.04200e+01 1.61576e+01 2.66884e-01
7.04300e+01 1.61549e+01 2.66884e-01
7.04400e+01 1.61523e+01 2.66884e-01
7.04500e+01 1.61496e+01 2.66884e-01
7.04600e+01 1.61469e+01 2.66884e-01
7.04700e+01 1.61443e+01 2.66885e-01
7.04800e+01 1.61416e+01 2.66886e-01
7.04900e+01 1.61389e+01 2.66886e-01
7.05000e+01 1.61363e+01 2.66887e-01
7.05100e+01 1.61336e+01 2.66888e-01
7.05200e+01 1.61309e+01 2.66890e-01
7.05300e+01 1.61282e+01 2.66891e-01
7.05400e+01 1.61256e+01 2.66893e-01
7.05500e+01 1.61229e+01 2.66894e-01
7.05600e+01 1.61202e+01 2.66896e-01
7.05700e+01 1.61176e+01 2.66898e-01
7.05800e+01 1.61149e+01 2.66900e-01
7.05900e+01 1.61122e+01 2.66902e-01
7.06000e+01 1.61096e+01 2.66905e-01
7.06100e+01 1.61069e+01 2.66907e-01
7.06200e+01 1.61042e+01 2.66910e-01
7.06300e+01 1.61016e+01 2.66913e-01
7.06400e+01 1.60989e+01 2.66916e-01
7.06500e+01 1.60962e+01 2.66919e-01
7.06600e+01 1.60936e+01 2.66922e-01
7.06700e+01 1.60909e+01 2.66926e-01
7.06800e+01 1.60882e+01 2.66929e-01
7.06900e+01 1.60855e+01 2.66933e-01
7.07000e+01 1.60829e+01 2.66937e-01
7.07100e+01 1.60802e+01 2.66941e-01
7.07200e+01 1.60775e+01 2.66945e-01
7.07300e+01 1.60749e+01 2.66949e-01
7.07400e+01 1.60722e+01 2.66954e-01
7.07500e+01 1.60695e+01 2.66958e-01
7.07600e+01 1.60669e+01 2.66963e-01
7.07700e+01 1.60642e+01 2.66968e-01
7.07800e+01 1.60615e+01 2.66973e-01
7.07900e+01 1.60588e+01 2.66978e-01
7.08000e+01 1.60562e+01 2.66983e-01
7.08100e+01 1.60535e+01 2.66989e-01
7.08200e+01 1.60508e+01 2.66994e-01
7.08300e+01 1.60482e+01 2.67000e-01
7.08400e+01 1.60455e+01 2.67006e-01
7.08500e+01 1.60428e+01 2.67012e-01
7.08600e+01 1.60402e+01 2.67018e-01
7.08700e+01 1.60375e+01 2.67024e-01
7.08800e+01 1.60348e+01 2.67031e-01
7.08900e+01 1.60321e+01 2.67037e-01
7.09000e+01 1.60295e+01 2.67044e-01
7.09100e+01 1.60268e+01 2.67051e-01
7.09200e+01 1.60241e+01 2.67058e-01
7.09300e+01 1.60215e+01 2.67065e-01
7.09400e+01 1.60188e+01 2.67073e-01
7.09500e+01 1.60161e+01 2.67080e-01
7.09600e+01 1.60135e+01 2.67088e-01
7.09700e+01 1.60108e+01 2.67095e-01
7.09800e+01 1.60081e+01 2.67103e-01
7.09900e+01 1.60054e+01 2.67111e-01
7.10000e+01 1.60028e+01 2.67120e-01
7.10100e+01 1.60001e+01 2.67128e-01
7.10200e+01 1.59974e+01 2.67136e-01
7.10300e+01 1.59948e+01 2.67145e-01
7.10400e+01 1.59921e+01 2.67154e-01
7.10500e+01 1.59894e+01 2.67163e-01
7.10600e+01 1.59867e+01 2.67172e-01
7.10700e+01 1.59841e+01 2.67181e-01
7.10800e+01 1.59814e+01 2.67190e-01
7.10900e+01 1.59787e+01 2.67200e-01
7.11000e+01 1.59761e+01 2.67210e-01
7.11100e+01 1.59734e+01 2.67219e-01
7.11200e+01 1.59707e+01 2.67229e-01
7.11300e+01 1.59680e+01 2.67239e-01
7.11400e+01 1.59654e+01 2.67250e-01
7.11500e+01 1.59627e+01 2.67260e-01
7.11600e+01 1.59600e+01 2.67271e-01
7.11700e+01 1.59573e+01 2.67281e-01
7.11800e+01 1.59547e+01 2.67292e-01
7.11900e+01 1.59520e+01 2.67303e-01
7.12000e+01 1.59493e+01 2.67314e-01
7.12100e+01 1.59467e+01 2.67325e-01
7.12200e+01 1.59440e+01 2.67337e-01
7.12300e+01 1.59413e+01 2.67348e-01
7.12400e+01 1.59386e+01 2.67360e-01
7.12500e+01 1.59360e+01 2.67372e-01
7.12600e+01 1.59333e+01 2.67384e-01
7.12700e+01 1.59306e+01 2.67396e-01
7.12800e+01 1.59279e+01 2.67408e-01
7.12900e+01 1.59253e+01 2.67420e-01
7.13000e+01 1.59226e+01 2.67433e-01
7.13100e+01 1.59199e+01 2.67446e-01
7.13200e+01 1.59172e+01 2.67458e-01
7.13300e+01 1.59146e+01 2.67471e-01
7.13400e+01 1.59119e+01 2.67485e-01
7.13500e+01 1.59092e+01 2.67498e-01
7.13600e+01 1.59065e+01 2.67511e-01
7.13700e+01 1.59039e+01 2.67525e-01
7.13800e+01 1.59012e+01 2.67539e-01
7.13900e+01 1.58985e+01 2.67552e-01
7.14000e+01 1.58958e+01 2.67566e-01
7.14100e+01 1.58932e+01 2.67580e-01
7.14200e+01 1.58905e+01 2.67595e-01
7.14300e+01 1.58878e+01 2.67609e-01
7.14400e+01 1.58851e+01 2.67624e-01
7.14500e+01 1.58825e+01 2.67638e-01
7.14600e+01 1.58798e+01 2.67653e-01
7.14700e+01 1.58771e+01 2.67668e-01
7.14800e+01 1.58744e+01 2.67684e-01
7.14900e+01 1.58718e+01 2.67699e-01
7.15000e+01 1.58691e+01 2.67714e-01
7.15100e+01 1.58664e+01 2.67730e-01
7.15200e+01 1.58637e+01 2.67745e-01
7.15300e+01 1.58610e+01 2.67759e-01
7.15400e+01 1.58584e+01 2.67774e-01
7.15500e+01 1.58557e+01 2.67788e-01
7.15600e+01 1.58530e+01 2.67802e-01
7.15700e+01 1.58503e+01 2.67815e-01
7.15800e+01 1.58477e+01 2.67829e-01
7.15900e+01 1.58450e+01 2.67842e-01
7.16000e+01 1.58423e+01 2.67854e-01
7.16100e+01 1.58396e+01 2.67866e-01
7.16200e+01 1.58369e+01 2.67878e-01
7.16300e+01 1.58343e+01 2.67890e-01
7.16400e+01 1.58316e+01 2.67902e-01
7.16500e+01 1.58289e+01 2.67913e-01
7.16600e+01 1.58262e+01 2.67923e-01
7.16700e+01 1.58235e+01 2.67934e-01
7.16800e+01 1.58209e+01 2.67944e-01
7.16900e+01 1.58182e+01 2.67954e-01
7.17000e+01 1.58155e+01 2.67963e-01
7.17100e+01 1.58128e+01 2.67973e-01
7.17200e+01 1.58101e+01 2.67982e-01
7.17300e+01 1.58075e+01 2.67990e-01
7.17400e+01 1.58048e+01 2.67999e-01
7.17500e+01 1.58021e+01 2.68007e-01
7.17600e+01 1.57994e+01 2.68014e-01
7.17700e+01 1.57967e+01 2.68022e-01
7.17800e+01 1.57941e+01 2.68029e-01
7.17900e+01 1.57914e+01 2.68036e-01
7.18000e+01 1.57887e+01 2.68042e-01
7.18100e+01 1.57860e+01 2.68048e-01
7.18200e+01 1.57833e+01 2.68054e-01
7.18300e+01 1.57807e+01 2.68060e-01
7.18400e+01 1.57780e+01 2.68065e-01
7.18500e+01 1.57753e+01 2.68070e-01
7.18600e+01 1.57726e+01 2.68075e-01
7.18700e+01 1.57699e+01 2.68079e-01
7.18800e+01 1.57673e+01 2.68083e-01
7.18900e+01 1.57646e+01 2.68087e-01
7.19000e+01 1.57619e+01 2.68090e-01
7.19100e+01 1.57592e+01 2.68093e-01
7.19200e+01 1.57565e+01 2.68096e-01
7.19300e+01 1.57539e+01 2.68099e-01
7.19400e+01 1.57512e+01 2.68101e-01
7.19500e+01 1.57485e+01 2.68103e-01
7.19600e+01 1.57458e+01 2.68104e-01
7.19700e+01 1.57431e+01 2.68106e-01
7.19800e+01 1.57405e+01 2.68107e-01
7.19900e+01 1.57378e+01 2.68107e-01
7.20000e+01 1.57351e+01 2.68108e-01
7.20100e+01 1.57324e+01 2.68108e-01
7.20200e+01 1.57297e+01 2.68108e-01
7.20300e+01 1.57270e+01 2.68107e-01
7.20400e+01 1.57244e+01 2.68106e-01
7.20500e+01 1.57217e+01 2.68105e-01
7.20600e+01 1.57190e+01 2.68104e-01
7.20700e+01 1.57163e+01 2.68102e-01
7.20800e+01 1.57136e+01 2.68100e-01
7.20900e+01 1.57110e+01 2.68097e-01
7.21000e+01 1.57083e+01 2.68095e-01
7.21100e+01 1.57056e+01 2.68092e-01
7.21200e+01 1.57029e+01 2.68089e-01
7.21300e+01 1.57002e+01 2.68085e-01
7.21400e+01 1.56976e+01 2.68081e-01
7.21500e+01 1.56949e+01 2.68077e-01
7.21600e+01 1.56922e+01 2.68072e-01
7.21700e+01 1.56895e+01 2.68068e-01
7.21800e+01 1.56868e+01 2.68062e-01
7.21900e+01 1.56842e+01 2.68057e-01
7.22000e+01 1.56815e+01 2.68051e-01
7.22100e+01 1.56788e+01 2.68045e-01
7.22200e+01 1.56761e+01 2.68039e-01
7.22300e+01 1.56734e+01 2.68032e-01
7.22400e+01 1.56707e+01 2.68025e-01
7.22500e+01 1.56681e+01 2.68018e-01
7.22600e+01 1.56654e+01 2.68010e-01
7.22700e+01 1.56627e+01 2.68003e-01
7.22800e+01 1.56600e+01 2.67994e-01
7.22900e+01 1.56573e+01 2.67986e-01
7.23000e+01 1.56547e+01 2.67977e-01
7.23100e+01 1.56520e+01 2.67968e-01
7.23200e+01 1.56493e+01 2.67959e-01
7.23300e+01 1.56466e+01 2.67949e-01
7.23400e+01 1.56440e+01 2.67939e-01
7.23500e+01 1.56413e+01 2.67929e-01
7.23600e+01 1.56386e+01 2.67918e-01
7.23700e+01 1.56359e+01 2.67907e-01
7.23800e+01 1.56332e+01 2.67896e-01
7.23900e+01 1.56306e+01 2.67884e-01
7.24000e+01 1.56279e+01 2.67872e-01
7.24100e+01 1.56252e+01 2.67860e-01
7.24200e+01 1.56225e+01 2.67848e-01
7.24300e+01 1.56198e+01 2.67835e-01
7.24400e+01 1.56172e+01 2.67822e-01
7.24500e+01 1.56145e+01 2.67809e-01
7.24600e+01 1.56118e+01 2.67795e-01
7.24700e+01 1.56091e+01 2.67781e-01
7.24800e+01 1.56065e+01 2.67767e-01
7.24900e+01 1.56038e+01 2.67752e-01
7.25000e+01 1.56011e+01 2.67737e-01
7.25100e+01 1.55984e+01 2.67722e-01
7.25200e+01 1.55957e+01 2.67707e-01
7.25300e+01 1.55931e+01 2.67693e-01
7.25400e+01 1.55904e+01 2.67679e-01
7.25500e+01 1.55877e+01 2.67665e-01
7.25600e+01 1.55850e+01 2.67651e-01
7.25700e+01 1.55824e+01 2.67637e-01
7.25800e+01 1.55797e+01 2.67624e-01
7.25900e+01 1.55770e+01 2.67611e-01
7.26000e+01 1.55743e+01 2.67598e-01
7.26100e+01 1.55717e+01 2.67586e-01
7.26200e+01 1.55690e+01 2.67573e-01
7.26300e+01 1.55663e+01 2.67561e-01
7.26400e+01 1.55636e+01 2.67550e-01
7.26500e+01 1.55610e+01 2.67538e-01
7.26600e+01 1.55583e+01 2.67527e-01
7.26700e+01 1.55556e+01 2.67515e-01
7.26800e+01 1.55529e+01 2.67505e-01
7.26900e+01 1.55502e+01 2.67494e-01
7.27000e+01 1.55476e+01 2.67483e-01
7.27100e+01 1.55449e+01 2.67473e-01
7.27200e+01 1.55422e+01 2.67463e-01
7.27300e+01 1.55396e+01 2.67454e-01
7.27400e+01 1.55369e+01 2.67444e-01
7.27500e+01 1.55342e+01 2.67435e-01
7.27600e+01 1.55315e+01 2.67426e-01
7.27700e+01 1.55289e+01 2.67417e-01
7.27800e+01 1.55262e+01 2.67409e-01
7.27900e+01 1.55235e+01 2.67400e-01
7.28000e+01 1.55208e+01 2.67392e-01
7.28100e+01 1.55182e+01 2.67385e-01
7.28200e+01 1.55155e+01 2.67377e-01
7.28300e+01 1.55128e+01 2.67370e-01
7.28400e+01 1.55101e+01 2.67363e-01
7.28500e+01 1.55075e+01 2.67356e-01
7.28600e+01 1.55048e+01 2.67349e-01
7.28700e+01 1.55021e+01 2.67343e-01
7.28800e+01 1.54994e+01 2.67337e-01
7.28900e+01 1.54968e+01 2.67331e-01
7.29000e+01 1.54941e+01 2.67325e-01
7.29100e+01 1.54914e+01 2.67320e-01
7.29200e+01 1.54887e+01 2.67315e-01
7.29300e+01 1.54861e+01 2.67310e-01
7.29400e+01 1.54834e+01 2.67305e-01
7.29500e+01 1.54807e+01 2.67300e-01
7.29600e+01 1.54781e+01 2.67296e-01
7.29700e+01 1.54754e+01 2.67292e-01
7.29800e+01 1.54727e+01 2.67288e-01
7.29900e+01 1.54700e+01 2.67285e-01
7.30000e+01 1.54674e+01 2.67282e-01
7.30100e+01 1.54647e+01 2.67279e-01
7.30200e+01 1.54620e+01 2.67276e-01
7.30300e+01 1.54593e+01 2.67273e-01
7.30400e+01 1.54567e+01 2.67271e-01
7.30500e+01 1.54540e+01 2.67269e-01
7.30600e+01 1.54513e+01 2.67267e-01
7.30700e+01 1.54487e+01 2.67265e-01
7.30800e+01 1.54460e+01 2.67264e-01
7.30900e+01 1.54433e+01 2.67263e-01
7.31000e+01 1.54406e+01 2.67262e-01
7.31100e+01 1.54380e+01 2.67261e-01
7.31200e+01 1.54353e+01 2.67261e-01
7.31300e+01 1.54326e+01 2.67261e-01
7.31400e+01 1.54299e+01 2.67261e-01
7.31500e+01 1.54273e+01 2.67261e-01
7.31600e+01 1.54246e+01 2.67262e-01
7.31700e+01 1.54219e+01 2.67262e-01
7.31800e+01 1.54193e+01 2.67263e-01
7.31900e+01 1.54166e+01 2.67265e-01
7.32000e+01 1.54139e+01 2.67266e-01
7.32100e+01 1.54112e+01 2.67268e-01
7.32200e+01 1.54086e+01 2.67270e-01
7.32300e+01 1.54059e+01 2.67272e-01
7.32400e+01 1.54032e+01 2.67275e-01
7.32500e+01 1.54005e+01 2.67277e-01
7.32600e+01 1.53979e+01 2.67280e-01
7.32700e+01 1.53952e+01 2.67283e-01
7.32800e+01 1.53925e+01 2.67287e-01
7.32900e+01 1.53899e+01 2.67290e-01
7.33000e+01 1.53872e+01 2.67294e-01
7.33100e+01 1.53845e+01 2.67298e-01
7.33200e+01 1.53818e+01 2.67303e-01
7.33300e+01 1.53792e+01 2.67307e-01
7.33400e+01 1.53765e+01 2.67312e-01
7.33500e+01 1.53738e+01 2.67317e-01
7.33600e+01 1.53711e+01 2.67322e-01
7.33700e+01 1.53685e+01 2.67328e-01
7.33800e+01 1.53658e+01 2.67334e-01
7.33900e+01 1.53631e+01 2.67340e-01
7.34000e+01 1.53605e+01 2.67346e-01
7.34100e+01 1.53578e+01 2.67353e-01
7.34200e+01 1.53551e+01 2.67359e-01
7.34300e+01 1.53524e+01 2.67366e-01
7.34400e+01 1.53498e+01 2.67373e-01
7.34500e+01 1.53471e+01 2.67381e-01
7.34600e+01 1.53444e+01 2.67389e-01
7.34700e+01 1.53417e+01 2.67396e-01
7.34800e+01 1.53391e+01 2.67405e-01
7.34900e+01 1.53364e+01 2.67413e-01
7.35000e+01 1.53337e+01 2.67422e-01
7.35100e+01 1.53310e+01 2.67430e-01
7.35200e+01 1.53284e+01 2.67439e-01
7.35300e+01 1.53257e+01 2.67448e-01
7.35400e+01 1.53230e+01 2.67456e-01
7.35500e+01 1.53203e+01 2.67465e-01
7.35600e+01 1.53177e+01 2.67473e-01
7.35700e+01 1.53150e+01 2.67482e-01
7.35800e+01 1.53123e+01 2.67490e-01
7.35900e+01 1.53096e+01 2.67499e-01
7.36000e+01 1.53070e+01 2.67507e-01
7.36100e+01 1.53043e+01 2.67515e-01
7.36200e+01 1.53016e+01 2.67523e-01
7.36300e+01 1.52989e+01 2.67531e-01
7.36400e+01 1.52963e+01 2.67540e-01
7.36500e+01 1.52936e+01 2.67548e-01
7.36600e+01 1.52909e+01 2.67556e-01
7.36700e+01 1.52882e+01 2.67564e-01
7.36800e+01 1.52856e+01 2.67572e-01
7.36900e+01 1.52829e+01 2.67579e-01
7.37000e+01 1.52802e+01 2.67587e-01
7.37100e+01 1.52775e+01 2.67595e-01
7.37200e+01 1.52749e+01 2.67603e-01
7.37300e+01 1.52722e+01 2.67611e-01
7.37400e+01 1.52695e+01 2.67618e-01
7.37500e+01 1.52668e+01 2.67626e-01
7.37600e+01 1.52642e+01 2.67633e-01
7.37700e+01 1.52615e+01 2.67641e-01
7.37800e+01 1.52588e+01 2.67648e-01
7.37900e+01 1.52561e+01 2.67656e-01
7.38000e+01 1.52535e+01 2.67663e-01
7.38100e+01 1.52508e+01 2.67670e-01
7.38200e+01 1.52481e+01 2.67678e-01
7.38300e+01 1.52454e+01 2.67685e-01
7.38400e+01 1.52427e+01 2.67692e-01
7.38500e+01 1.52401e+01 2.67699e-01
7.38600e+01 1.52374e+01 2.67706e-01
7.38700e+01 1.52347e+01 2.67713e-01
7.38800e+01 1.52320e+01 2.67720e-01
7.38900e+01 1.52294e+01 2.67727e-01
7.39000e+01 1.52267e+01 2.67734e-01
7.39100e+01 1.52240e+01 2.67741e-01
7.39200e+01 1.52213e+01 2.67748e-01
7.39300e+01 1.52186e+01 2.67755e-01
7.39400e+01 1.52160e+01 2.67762e-01
7.39500e+01 1.52133e+01 2.67768e-01
7.39600e+01 1.52106e+01 2.67775e-01
7.39700e+01 1.52079e+01 2.67781e-01
7.39800e+01 1.52053e+01 2.67788e-01
7.39900e+01 1.52026e+01 2.67794e-01
7.40000e+01 1.51999e+01 2.67801e-01
7.40100e+01 1.51972e+01 2.67807e-01
7.40200e+01 1.51945e+01 2.67814e-01
7.40300e+01 1.51919e+01 2.67820e-01
7.40400e+01 1.51892e+01 2.67826e-01
7.40500e+01 1.51865e+01 2.67832e-01
7.40600e+01 1.51838e+01 2.67839e-01
7.40700e+01 1.51812e+01 2.67845e-01
7.40800e+01 1.51785e+01 2.67851e-01
7.40900e+01 1.51758e+01 2.67857e-01
7.41000e+01 1.51731e+01 2.67863e-01
7.41100e+01 1.51704e+01 2.67869e-01
7.41200e+01 1.51678e+01 2.67875e-01
7.41300e+01 1.51651e+01 2.67880e-01
7.41400e+01 1.51624e+01 2.67886e-01
7.41500e+01 1.51597e+01 2.67892e-01
7.41600e+01 1.51570e+01 2.67898e-01
7.41700e+01 1.51544e+01 2.67903e-01
7.41800e+01 1.51517e+01 2.67909e-01
7.41900e+01 1.51490e+01 2.67914e-01
7.42000e+01 1.51463e+01 2.67920e-01
7.42100e+01 1.51437e+01 2.67925e-01
7.42200e+01 1.51410e+01 2.67931e-01
7.42300e+01 1.51383e+01 2.67936e-01
7.42400e+01 1.51356e+01 2.67941e-01
7.42500e+01 1.51329e+01 2.67947e-01
7.42600e+01 1.51303e+01 2.67952e-01
7.42700e+01 1.51276e+01 2.67957e-01
7.42800e+01 1.51249e+01 2.67962e-01
7.42900e+01 1.51222e+01 2.67967e-01
7.43000e+01 1.51195e+01 2.67972e-01
7.43100e+01 1.51169e+01 2.67977e-01
7.43200e+01 1.51142e+01 2.67982e-01
7.43300e+01 1.51115e+01 2.67987e-01
7.43400e+01 1.51088e+01 2.67992e-01
7.43500e+01 1.51061e+01 2.67997e-01
7.43600e+01 1.51035e+01 2.68002e-01
7.43700e+01 1.51008e+01 2.68006e-01
7.43800e+01 1.50981e+01 2.68011e-01
7.43900e+01 1.50954e+01 2.68016e-01
7.44000e+01 1.50927e+01 2.68020e-01
7.44100e+01 1.50901e+01 2.68025e-01
7.44200e+01 1.50874e+01 2.68029e-01
7.44300e+01 1.50847e+01 2.68034e-01
7.44400e+01 1.50820e+01 2.68038e-01
7.44500e+01 1.50793e+01 2.68042e-01
7.44600e+01 1.50767e+01 2.68047e-01
7.44700e+01 1.50740e+01 2.68051e-01
7.44800e+01 1.50713e+01 2.68055e-01
7.44900e+01 1.50686e+01 2.68059e-01
7.45000e+01 1.50659e+01 2.68063e-01
7.45100e+01 1.50633e+01 2.68067e-01
7.45200e+01 1.50606e+01 2.68071e-01
7.45300e+01 1.50579e+01 2.68075e-01
7.45400e+01 1.50552e+01 2.68078e-01
7.45500e+01 1.50525e+01 2.68082e-01
7.45600e+01 1.50498e+01 2.68085e-01
7.45700e+01 1.50472e+01 2.68088e-01
7.45800e+01 1.50445e+01 2.68091e-01
7.45900e+01 1.50418e+01 2.68093e-01
7.46000e+01 1.50391e+01 2.68096e-01
7.46100e+01 1.50364e+01 2.68098e-01
7.46200e+01 1.50338e+01 2.68100e-01
7.46300e+01 1.50311e+01 2.68102e-01
7.46400e+01 1.50284e+01 2.68104e-01
7.46500e+01 1.50257e+01 2.68105e-01
7.46600e+01 1.50230e+01 2.68107e-01
7.46700e+01 1.50204e+01 2.68108e-01
7.46800e+01 1.50177e+01 2.68109e-01
7.46900e+01 1.50150e+01 2.68110e-01
7.47000e+01 1.50123e+01 2.68111e-01
7.47100e+01 1.50096e+01 2.68111e-01
7.47200e+01 1.50070e+01 2.68112e-01
7.47300e+01 1.50043e+01 2.68112e-01
7.47400e+01 1.50016e+01 2.68112e-01
7.47500e+01 1.49989e+01 2.68112e-01
7.47600e+01 1.49962e+01 2.68112e-01
7.47700e+01 1.49935e+01 2.68111e-01
7.47800e+01 1.49909e+01 2.68111e-01
7.47900e+01 1.49882e+01 2.68110e-01
7.48000e+01 1.49855e+01 2.68109e-01
7.48100e+01 1.49828e+01 2.68108e-01
7.48200e+01 1.49801e+01 2.68106e-01
7.48300e+01 1.49775e+01 2.68105e-01
7.48400e+01 1.49748e+01 2.68103e-01
7.48500e+01 1.49721e+01 2.68101e-01
7.48600e+01 1.49694e+01 2.68099e-01
7.48700e+01 1.49667e+01 2.68097e-01
7.48800e+01 1.49641e+01 2.68095e-01
7.48900e+01 1.49614e+01 2.68092e-01
7.49000e+01 1.49587e+01 2.68090e-01
7.49100e+01 1.49560e+01 2.68087e-01
7.49200e+01 1.49533e+01 2.68084e-01
7.49300e+01 1.49507e+01 2.68081e-01
7.49400e+01 1.49480e+01 2.68077e-01
7.49500e+01 1.49453e+01 2.68074e-01
7.49600e+01 1.49426e+01 2.68070e-01
7.49700e+01 1.49399e+01 2.68066e-01
7.49800e+01 1.49372e+01 2.68062e-01
7.49900e+01 1.49346e+01 2.68058e-01
7.50000e+01 1.49319e+01 2.68053e-01
7.50100e+01 1.49292e+01 2.68049e-01
7.50200e+01 1.49265e+01 2.68044e-01
7.50300e+01 1.49238e+01 2.68039e-01
7.50400e+01 1.49212e+01 2.68034e-01
7.50500e+01 1.49185e+01 2.68029e-01
7.50600e+01 1.49158e+01 2.68023e-01
7.50700e+01 1.49131e+01 2.68018e-01
7.50800e+01 1.49104e+01 2.68012e-01
7.50900e+01 1.49078e+01 2.68006e-01
7.51000e+01 1.49051e+01 2.68000e-01
7.51100e+01 1.49024e+01 2.67994e-01
7.51200e+01 1.48997e+01 2.67987e-01
7.51300e+01 1.48970e+01 2.67981e-01
7.51400e+01 1.48944e+01 2.67974e-01
7.51500e+01 1.48917e+01 2.67967e-01
7.51600e+01 1.48890e+01 2.67960e-01
7.51700e+01 1.48863e+01 2.67952e-01
7.51800e+01 1.48836e+01 2.67945e-01
7.51900e+01 1.48810e+01 2.67937e-01
7.52000e+01 1.48783e+01 2.67929e-01
7.52100e+01 1.48756e+01 2.67921e-01
7.52200e+01 1.48729e+01 2.67913e-01
7.52300e+01 1.48702e+01 2.67905e-01
7.52400e+01 1.48676e+01 2.67896e-01
7.52500e+01 1.48649e+01 2.67888e-01
7.52600e+01 1.48622e+01 2.67879e-01
7.52700e+01 1.48595e+01 2.67870e-01
7.52800e+01 1.48569e+01 2.67861e-01
7.52900e+01 1.48542e+01 2.67851e-01
7.53000e+01 1.48515e+01 2.67842e-01
7.53100e+01 1.48488e+01 2.67832e-01
7.53200e+01 1.48461e+01 2.67822e-01
7.53300e+01 1.48435e+01 2.67812e-01
7.53400e+01 1.48408e+01 2.67802e-01
7.53500e+01 1.48381e+01 2.67791e-01
7.53600e+01 1.48354e+01 2.67781e-01
7.53700e+01 1.48328e+01 2.67770e-01
7.53800e+01 1.48301e+01 2.67759e-01
7.53900e+01 1.48274e+01 2.67748e-01
7.54000e+01 1.48247e+01 2.67737e-01
7.54100e+01 1.48220e+01 2.67725e-01
7.54200e+01 1.48194e+01 2.67714e-01
7.54300e+01 1.48167e+01 2.67702e-01
7.54400e+01 1.48140e+01 2.67690e-01
7.54500e+01 1.48113e+01 2.67678e-01
7.54600e+01 1.48087e+01 2.67666e-01
7.54700e+01 1.48060e+01 2.67653e-01
7.54800e+01 1.48033e+01 2.67641e-01
7.54900e+01 1.48006e+01 2.67628e-01
7.55000e+01 1.47980e+01 2.67615e-01
7.55100e+01 1.47953e+01 2.67602e-01
7.55200e+01 1.47926e+01 2.67589e-01
7.55300e+01 1.47899e+01 2.67577e-01
7.55400e+01 1.47872e+01 2.67565e-01
7.55500e+01 1.47846e+01 2.67554e-01
7.55600e+01 1.47819e+01 2.67542e-01
7.55700e+01 1.47792e+01 2.67531e-01
7.55800e+01 1.47765e+01 2.67521e-01
7.55900e+01 1.47739e+01 2.67510e-01
7.56000e+01 1.47712e+01 2.67500e-01
7.56100e+01 1.47685e+01 2.67490e-01
7.56200e+01 1.47658e+01 2.67481e-01
7.56300e+01 1.47632e+01 2.67472e-01
7.56400e+01 1.47605e+01 2.67463e-01
7.56500e+01 1.47578e+01 2.67454e-01
7.56600e+01 1.47551e+01 2.67446e-01
7.56700e+01 1.47525e+01 2.67438e-01
7.56800e+01 1.47498e+01 2.67431e-01
7.56900e+01 1.47471e+01 2.67423e-01
7.57000e+01 1.47444e+01 2.67416e-01
7.57100e+01 1.47418e+01 2.67410e-01
7.57200e+01 1.47391e+01 2.67403e-01
7.57300e+01 1.47364e+01 2.67397e-01
7.57400e+01 1.47338e+01 2.67392e-01
7.57500e+01 1.47311e+01 2.67386e-01
7.57600e+01 1.47284e+01 2.67381e-01
7.57700e+01 1.47257e+01 2.67376e-01
7.57800e+01 1.47231e+01 2.67372e-01
7.57900e+01 1.47204e+01 2.67368e-01
7.58000e+01 1.47177e+01 2.67364e-01
7.58100e+01 1.47150e+01 2.67360e-01
7.58200e+01 1.47124e+01 2.67357e-01
7.58300e+01 1.47097e+01 2.67354e-01
7.58400e+01 1.47070e+01 2.67352e-01
7.58500e+01 1.47043e+01 2.67349e-01
7.58600e+01 1.47017e+01 2.67347e-01
7.58700e+01 1.46990e+01 2.67346e-01
7.58800e+01 1.46963e+01 2.67344e-01
7.58900e+01 1.46936e+01 2.67343e-01
7.59000e+01 1.46910e+01 2.67343e-01
7.59100e+01 1.46883e+01 2.67342e-01
7.59200e+01 1.46856e+01 2.67342e-01
7.59300e+01 1.46830e+01 2.67342e-01
7.59400e+01 1.46803e+01 2.67343e-01
7.59500e+01 1.46776e+01 2.67344e-01
7.59600e+01 1.46749e+01 2.67345e-01
7.59700e+01 1.46723e+01 2.67346e-01
7.59800e+01 1.46696e+01 2.67348e-01
7.59900e+01 1.46669e+01 2.67350e-01
7.60000e+01 1.46642e+01 2.67353e-01
7.60100e+01 1.46616e+01 2.67355e-01
7.60200e+01 1.46589e+01 2.67358e-01
7.60300e+01 1.46562e+01 2.67362e-01
7.60400e+01 1.46535e+01 2.67365e-01
7.60500e+01 1.46509e+01 2.67369e-01
7.60600e+01 1.46482e+01 2.67373e-01
7.60700e+01 1.46455e+01 2.67378e-01
7.60800e+01 1.46429e+01 2.67383e-01
7.60900e+01 1.46402e+01 2.67388e-01
7.61000e+01 1.46375e+01 2.67394e-01
7.61100e+01 1.46348e+01 2.67399e-01
7.61200e+01 1.46322e+01 2.67406e-01
7.61300e+01 1.46295e+01 2.67412e-01
7.61400e+01 1.46268e+01 2.67419e-01
7.61500e+01 1.46241e+01 2.67426e-01
7.61600e+01 1.46215e+01 2.67433e-01
7.61700e+01 1.46188e+01 2.67441e-01
7.61800e+01 1.46161e+01 2.67449e-01
7.61900e+01 1.46134e+01 2.67457e-01
7.62000e+01 1.46108e+01 2.67466e-01
7.62100e+01 1.46081e+01 2.67475e-01
7.62200e+01 1.46054e+01 2.67484e-01
7.62300e+01 1.46027e+01 2.67494e-01
7.62400e+01 1.46001e+01 2.67504e-01
7.62500e+01 1.45974e+01 2.67514e-01
7.62600e+01 1.45947e+01 2.67524e-01
7.62700e+01 1.45920e+01 2.67535e-01
7.62800e+01 1.45894e+01 2.67546e-01
7.62900e+01 1.45867e+01 2.67558e-01
7.63000e+01 1.45840e+01 2.67570e-01
7.63100e+01 1.45813e+01 2.67582e-01
7.63200e+01 1.45787e+01 2.67594e-01
7.63300e+01 1.45760e+01 2.67607e-01
7.63400e+01 1.45733e+01 2.67620e-01
7.63500e+01 1.45706e+01 2.67633e-01
7.63600e+01 1.45680e+01 2.67647e-01
7.63700e+01 1.45653e+01 2.67661e-01
7.63800e+01 1.45626e+01 2.67675e-01
7.63900e+01 1.45599e+01 2.67689e-01
7.64000e+01 1.45572e+01 2.67704e-01
7.64100e+01 1.45546e+01 2.67720e-01
7.64200e+01 1.45519e+01 2.67735e-01
7.64300e+01 1.45492e+01 2.67751e-01
7.64400e+01 1.45465e+01 2.67767e-01
7.64500e+01 1.45439e+01 2.67783e-01
7.64600e+01 1.45412e+01 2.67800e-01
7.64700e+01 1.45385e+01 2.67817e-01
7.64800e+01 1.45358e+01 2.67835e-01
7.64900e+01 1.45331e+01 2.67852e-01
7.65000e+01 1.45305e+01 2.67870e-01
7.65100e+01 1.45278e+01 2.67888e-01
7.65200e+01 1.45251e+01 2.67906e-01
7.65300e+01 1.45224e+01 2.67924e-01
7.65400e+01 1.45198e+01 2.67941e-01
7.65500e+01 1.45171e+01 2.67958e-01
7.65600e+01 1.45144e+01 2.67975e-01
7.65700e+01 1.45117e+01 2.67992e-01
7.65800e+01 1.45090e+01 2.68008e-01
7.65900e+01 1.45064e+01 2.68024e-01
7.66000e+01 1.45037e+01 2.68040e-01
7.66100e+01 1.45010e+01 2.68056e-01
7.66200e+01 1.44983e+01 2.68071e-01
7.66300e+01 1.44956e+01 2.68086e-01
7.66400e+01 1.44929e+01 2.68101e-01
7.66500e+01 1.44903e+01 2.68116e-01
7.66600e+01 1.44876e+01 2.68131e-01
7.66700e+01 1.44849e+01 2.68145e-01
7.66800e+01 1.44822e+01 2.68159e-01
7.66900e+01 1.44795e+01 2.68173e-01
7.67000e+01 1.44769e+01 2.68186e-01
7.67100e+01 1.44742e+01 2.68199e-01
7.67200e+01 1.44715e+01 2.68212e-01
7.67300e+01 1.44688e+01 2.68225e-01
7.67400e+01 1.44661e+01 2.68238e-01
7.67500e+01 1.44635e+01 2.68250e-01
7.67600e+01 1.44608e+01 2.68262e-01
7.67700e+01 1.44581e+01 2.68274e-01
7.67800e+01 1.44554e+01 2.68286e-01
7.67900e+01 1.44527e+01 2.68297e-01
7.68000e+01 1.44500e+01 2.68308e-01
7.68100e+01 1.44474e+01 2.68319e-01
7.68200e+01 1.44447e+01 2.68330e-01
7.68300e+01 1.44420e+01 2.68340e-01
7.68400e+01 1.44393e+01 2.68351e-01
7.68500e+01 1.44366e+01 2.68361e-01
7.68600e+01 1.44339e+01 2.68370e-01
7.68700e+01 1.44313e+01 2.68380e-01
7.68800e+01 1.44286e+01 2.68389e-01
7.68900e+01 1.44259e+01 2.68398e-01
7.69000e+01 1.44232e+01 2.68407e-01
7.69100e+01 1.44205e+01 2.68416e-01
7.69200e+01 1.44178e+01 2.68424e-01
7.69300e+01 1.44151e+01 2.68432e-01
7.69400e+01 1.44125e+01 2.68440e-01
7.69500e+01 1.44098e+01 2.68447e-01
7.69600e+01 1.44071e+01 2.68455e-01
7.69700e+01 1.44044e+01 2.68462e-01
7.69800e+01 1.44017e+01 2.68469e-01
7.69900e+01 1.43990e+01 2.68476e-01
7.70000e+01 1.43964e+01 2.68482e-01
7.70100e+01 1.43937e+01 2.68488e-01
7.70200e+01 1.43910e+01 2.68494e-01
7.70300e+01 1.43883e+01 2.68500e-01
7.70400e+01 1.43856e+01 2.68505e-01
7.70500e+01 1.43829e+01 2.68511e-01
7.70600e+01 1.43802e+01 2.68516e-01
7.70700e+01 1.43776e+01 2.68520e-01
7.70800e+01 1.43749e+01 2.68525e-01
7.70900e+01 1.43722e+01 2.68529e-01
7.71000e+01 1.43695e+01 2.68533e-01
7.71100e+01 1.43668e+01 2.68537e-01
7.71200e+01 1.43641e+01 2.68541e-01
7.71300e+01 1.43614e+01 2.68544e-01
7.71400e+01 1.43588e+01 2.68547e-01
7.71500e+01 1.43561e+01 2.68550e-01
7.71600e+01 1.43534e+01 2.68553e-01
7.71700e+01 1.43507e+01 2.68555e-01
7.71800e+01 1.43480e+01 2.68557e-01
7.71900e+01 1.43453e+01 2.68559e-01
7.72000e+01 1.43426e+01 2.68561e-01
7.72100e+01 1.43400e+01 2.68562e-01
7.72200e+01 1.43373e+01 2.68563e-01
7.72300e+01 1.43346e+01 2.68564e-01
7.72400e+01 1.43319e+01 2.68565e-01
7.72500e+01 1.43292e+01 2.68566e-01
7.72600e+01 1.43265e+01 2.68566e-01
7.72700e+01 1.43239e+01 2.68566e-01
7.72800e+01 1.43212e+01 2.68566e-01
7.72900e+01 1.43185e+01 2.68565e-01
7.73000e+01 1.43158e+01 2.68565e-01
7.73100e+01 1.43131e+01 2.68564e-01
7.73200e+01 1.43104e+01 2.68562e-01
7.73300e+01 1.43077e+01 2.68561e-01
7.73400e+01 1.43051e+01 2.68559e-01
7.73500e+01 1.43024e+01 2.68558e-01
7.73600e+01 1.42997e+01 2.68555e-01
7.73700e+01 1.42970e+01 2.68553e-01
7.73800e+01 1.42943e+01 2.68551e-01
7.73900e+01 1.42916e+01 2.68548e-01
7.74000e+01 1.42889e+01 2.68545e-01
7.74100e+01 1.42863e+01 2.68541e-01
7.74200e+01 1.42836e+01 2.68538e-01
7.74300e+01 1.42809e+01 2.68534e-01
7.74400e+01 1.42782e+01 2.68530e-01
7.74500e+01 1.42755e+01 2.68526e-01
7.74600e+01 1.42728e+01 2.68521e-01
7.74700e+01 1.42701e+01 2.68517e-01
7.74800e+01 1.42675e+01 2.68512e-01
7.74900e+01 1.42648e+01 2.68506e-01
7.75000e+01 1.42621e+01 2.68501e-01
7.75100e+01 1.42594e+01 2.68496e-01
7.75200e+01 1.42567e+01 2.68490e-01
7.75300e+01 1.42540e+01 2.68485e-01
7.75400e+01 1.42513e+01 2.68479e-01
7.75500e+01 1.42487e+01 2.68474e-01
7.75600e+01 1.42460e+01 2.68468e-01
7.75700e+01 1.42433e+01 2.68463e-01
7.75800e+01 1.42406e+01 2.68458e-01
7.75900e+01 1.42379e+01 2.68453e-01
7.76000e+01 1.42352e+01 2.68447e-01
7.76100e+01 1.42326e+01 2.68442e-01
7.76200e+01 1.42299e+01 2.68437e-01
7.76300e+01 1.42272e+01 2.68432e-01
7.76400e+01 1.42245e+01 2.68427e-01
7.76500e+01 1.42218e+01 2.68422e-01
7.76600e+01 1.42191e+01 2.68417e-01
7.76700e+01 1.42164e+01 2.68412e-01
7.76800e+01 1.42138e+01 2.68407e-01
7.76900e+01 1.42111e+01 2.68402e-01
7.77000e+01 1.42084e+01 2.68397e-01
7.77100e+01 1.42057e+01 2.68393e-01
7.77200e+01 1.42030e+01 2.68388e-01
7.77300e+01 1.42003e+01 2.68383e-01
7.77400e+01 1.41977e+01 2.68378e-01
7.77500e+01 1.41950e+01 2.68374e-01
7.77600e+01 1.41923e+01 2.68369e-01
7.77700e+01 1.41896e+01 2.68364e-01
7.77800e+01 1.41869e+01 2.68360e-01
7.77900e+01 1.41842e+01 2.68355e-01
7.78000e+01 1.41816e+01 2.68351e-01
7.78100e+01 1.41789e+01 2.68346e-01
7.78200e+01 1.41762e+01 2.68342e-01
7.78300e+01 1.41735e+01 2.68338e-01
7.78400e+01 1.41708e+01 2.68333e-01
7.78500e+01 1.41681e+01 2.68329e-01
7.78600e+01 1.41655e+01 2.68325e-01
7.78700e+01 1.41628e+01 2.68321e-01
7.78800e+01 1.41601e+01 2.68316e-01
7.78900e+01 1.41574e+01 2.68312e-01
7.79000e+01 1.41547e+01 2.68308e-01
7.79100e+01 1.41520e+01 2.68304e-01
7.79200e+01 1.41494e+01 2.68300e-01
7.79300e+01 1.41467e+01 2.68296e-01
7.79400e+01 1.41440e+01 2.68292e-01
7.79500e+01 1.41413e+01 2.68288e-01
7.79600e+01 1.41386e+01 2.68284e-01
7.79700e+01 1.41359e+01 2.68280e-01
7.79800e+01 1.41333e+01 2.68276e-01
7.79900e+01 1.41306e+01 2.68273e-01
7.80000e+01 1.41279e+01 2.68269e-01
7.80100e+01 1.41252e+01 2.68265e-01
7.80200e+01 1.41225e+01 2.68261e-01
7.80300e+01 1.41198e+01 2.68258e-01
7.80400e+01 1.41172e+01 2.68254e-01
7.80500e+01 1.41145e+01 2.68251e-01
7.80600e+01 1.41118e+01 2.68247e-01
7.80700e+01 1.41091e+01 2.68244e-01
7.80800e+01 1.41064e+01 2.68240e-01
7.80900e+01 1.41038e+01 2.68237e-01
7.81000e+01 1.41011e+01 2.68233e-01
7.81100e+01 1.40984e+01 2.68230e-01
7.81200e+01 1.40957e+01 2.68227e-01
7.81300e+01 1.40930e+01 2.68223e-01
7.81400e+01 1.40903e+01 2.68220e-01
7.81500e+01 1.40877e+01 2.68217e-01
7.81600e+01 1.40850e+01 2.68214e-01
7.81700e+01 1.40823e+01 2.68210e-01
7.81800e+01 1.40796e+01 2.68207e-01
7.81900e+01 1.40769e+01 2.68204e-01
7.82000e+01 1.40742e+01 2.68201e-01
7.82100e+01 1.40716e+01 2.68198e-01
7.82200e+01 1.40689e+01 2.68195e-01
7.82300e+01 1.40662e+01 2.68192e-01
7.82400e+01 1.40635e+01 2.68189e-01
7.82500e+01 1.40608e+01 2.68187e-01
7.82600e+01 1.40582e+01 2.68184e-01
7.82700e+01 1.40555e+01 2.68181e-01
7.82800e+01 1.40528e+01 2.68178e-01
7.82900e+01 1.40501e+01 2.68176e-01
7.83000e+01 1.40474e+01 2.68173e-01
7.83100e+01 1.40447e+01 2.68170e-01
7.83200e+01 1.40421e+01 2.68168e-01
7.83300e+01 1.40394e+01 2.68165e-01
7.83400e+01 1.40367e+01 2.68163e-01
7.83500e+01 1.40340e+01 2.68160e-01
7.83600e+01 1.40313e+01 2.68158e-01
7.83700e+01 1.40287e+01 2.68155e-01
7.83800e+01 1.40260e+01 2.68153e-01
7.83900e+01 1.40233e+01 2.68150e-01
7.84000e+01 1.40206e+01 2.68148e-01
7.84100e+01 1.40179e+01 2.68146e-01
7.84200e+01 1.40153e+01 2.68144e-01
7.84300e+01 1.40126e+01 2.68141e-01
7.84400e+01 1.40099e+01 2.68139e-01
7.84500e+01 1.40072e+01 2.68137e-01
7.84600e+01 1.40045e+01 2.68135e-01
7.84700e+01 1.40018e+01 2.68133e-01
7.84800e+01 1.39992e+01 2.68131e-01
7.84900e+01 1.39965e+01 2.68129e-01
7.85000e+01 1.39938e+01 2.68127e-01
7.85100e+01 1.39911e+01 2.68125e-01
7.85200e+01 1.39884e+01 2.68123e-01
7.85300e+01 1.39858e+01 2.68121e-01
7.85400e+01 1.39831e+01 2.68119e-01
7.85500e+01 1.39804e+01 2.68118e-01
7.85600e+01 1.39777e+01 2.68116e-01
7.85700e+01 1.39750e+01 2.68114e-01
7.85800e+01 1.39724e+01 2.68112e-01
7.85900e+01 1.39697e+01 2.68111e-01
7.86000e+01 1.39670e+01 2.68109e-01
7.86100e+01 1.39643e+01 2.68108e-01
7.86200e+01 1.39616e+01 2.68106e-01
7.86300e+01 1.39589e+01 2.68104e-01
7.86400e+01 1.39563e+01 2.68103e-01
7.86500e+01 1.39536e+01 2.68101e-01
7.86600e+01 1.39509e+01 2.68100e-01
7.86700e+01 1.39482e+01 2.68099e-01
7.86800e+01 1.39455e+01 2.68097e-01
7.86900e+01 1.39429e+01 2.68096e-01
7.87000e+01 1.39402e+01 2.68095e-01
7.87100e+01 1.39375e+01 2.68093e-01
7.87200e+01 1.39348e+01 2.68092e-01
7.87300e+01 1.39321e+01 2.68091e-01
7.87400e+01 1.39295e+01 2.68090e-01
7.87500e+01 1.39268e+01 2.68089e-01
7.87600e+01 1.39241e+01 2.68088e-01
7.87700e+01 1.39214e+01 2.68087e-01
7.87800e+01 1.39187e+01 2.68085e-01
7.87900e+01 1.39161e+01 2.68084e-01
7.88000e+01 1.39134e+01 2.68083e-01
7.88100e+01 1.39107e+01 2.68083e-01
7.88200e+01 1.39080e+01 2.68082e-01
7.88300e+01 1.39053e+01 2.68081e-01
7.88400e+01 1.39026e+01 2.68080e-01
7.88500e+01 1.39000e+01 2.68079e-01
7.88600e+01 1.38973e+01 2.68078e-01
7.88700e+01 1.38946e+01 2.68078e-01
7.88800e+01 1.38919e+01 2.68077e-01
7.88900e+01 1.38892e+01 2.68076e-01
7.89000e+01 1.38866e+01 2.68076e-01
7.89100e+01 1.38839e+01 2.68075e-01
7.89200e+01 1.38812e+01 2.68074e-01
7.89300e+01 1.38785e+01 2.68074e-01
7.89400e+01 1.38758e+01 2.68073e-01
7.89500e+01 1.38732e+01 2.68073e-01
7.89600e+01 1.38705e+01 2.68072e-01
7.89700e+01 1.38678e+01 2.68072e-01
7.89800e+01 1.38651e+01 2.68072e-01
7.89900e+01 1.38624e+01 2.68071e-01
7.90000e+01 1.38598e+01 2.68071e-01
7.90100e+01 1.38571e+01 2.68071e-01
7.90200e+01 1.38544e+01 2.68070e-01
7.90300e+01 1.38517e+01 2.68070e-01
7.90400e+01 1.38490e+01 2.68070e-01
7.90500e+01 1.38464e+01 2.68070e-01
7.90600e+01 1.38437e+01 2.68070e-01
7.90700e+01 1.38410e+01 2.68070e-01
7.90800e+01 1.38383e+01 2.68070e-01
7.90900e+01 1.38356e+01 2.68070e-01
7.91000e+01 1.38329e+01 2.68070e-01
7.91100e+01 1.38303e+01 2.68070e-01
7.91200e+01 1.38276e+01 2.68070e-01
7.91300e+01 1.38249e+01 2.68070e-01
7.91400e+01 1.38222e+01 2.68070e-01
7.91500e+01 1.38195e+01 2.68070e-01
7.91600e+01 1.38169e+01 2.68070e-01
7.91700e+01 1.38142e+01 2.68071e-01
7.91800e+01 1.38115e+01 2.68071e-01
7.91900e+01 1.38088e+01 2.68071e-01
7.92000e+01 1.38061e+01 2.68072e-01
7.92100e+01 1.38035e+01 2.68072e-01
7.92200e+01 1.38008e+01 2.68072e-01
7.92300e+01 1.37981e+01 2.68073e-01
7.92400e+01 1.37954e+01 2.68073e-01
7.92500e+01 1.37927e+01 2.68074e-01
7.92600e+01 1.37901e+01 2.68074e-01
7.92700e+01 1.37874e+01 2.68075e-01
7.92800e+01 1.37847e+01 2.68076e-01
7.92900e+01 1.37820e+01 2.68076e-01
7.93000e+01 1.37793e+01 2.68077e-01
7.93100e+01 1.37767e+01 2.68078e-01
7.93200e+01 1.37740e+01 2.68078e-01
7.93300e+01 1.37713e+01 2.68079e-01
7.93400e+01 1.37686e+01 2.68080e-01
7.93500e+01 1.37659e+01 2.68081e-01
7.93600e+01 1.37632e+01 2.68082e-01
7.93700e+01 1.37606e+01 2.68083e-01
7.93800e+01 1.37579e+01 2.68083e-01
7.93900e+01 1.37552e+01 2.68084e-01
7.94000e+01 1.37525e+01 2.68085e-01
7.94100e+01 1.37498e+01 2.68086e-01
7.94200e+01 1.37472e+01 2.68088e-01
7.94300e+01 1.37445e+01 2.68089e-01
7.94400e+01 1.37418e+01 2.68090e-01
7.94500e+01 1.37391e+01 2.68091e-01
7.94600e+01 1.37364e+01 2.68092e-01
7.94700e+01 1.37338e+01 2.68093e-01
7.94800e+01 1.37311e+01 2.68095e-01
7.94900e+01 1.37284e+01 2.68096e-01
7.95000e+01 1.37257e+01 2.68097e-01
7.95100e+01 1.37230e+01 2.68099e-01
7.95200e+01 1.37204e+01 2.68100e-01
7.95300e+01 1.37177e+01 2.68102e-01
7.95400e+01 1.37150e+01 2.68103e-01
7.95500e+01 1.37123e+01 2.68105e-01
7.95600e+01 1.37096e+01 2.68107e-01
7.95700e+01 1.37069e+01 2.68108e-01
7.95800e+01 1.37043e+01 2.68110e-01
7.95900e+01 1.37016e+01 2.68112e-01
7.96000e+01 1.36989e+01 2.68114e-01
7.96100e+01 1.36962e+01 2.68116e-01
7.96200e+01 1.36935e+01 2.68119e-01
7.96300e+01 1.36909e+01 2.68121e-01
7.96400e+01 1.36882e+01 2.68123e-01
7.96500e+01 1.36855e+01 2.68126e-01
7.96600e+01 1.36828e+01 2.68128e-01
7.96700e+01 1.36801e+01 2.68131e-01
7.96800e+01 1.36775e+01 2.68133e-01
7.96900e+01 1.36748e+01 2.68136e-01
7.97000e+01 1.36721e+01 2.68139e-01
7.97100e+01 1.36694e+01 2.68142e-01
7.97200e+01 1.36667e+01 2.68144e-01
7.97300e+01 1.36640e+01 2.68147e-01
7.97400e+01 1.36614e+01 2.68150e-01
7.97500e+01 1.36587e+01 2.68154e-01
7.97600e+01 1.36560e+01 2.68157e-01
7.97700e+01 1.36533e+01 2.68160e-01
7.97800e+01 1.36506e+01 2.68163e-01
7.97900e+01 1.36480e+01 2.68167e-01
7.98000e+01 1.36453e+01 2.68170e-01
7.98100e+01 1.36426e+01 2.68174e-01
7.98200e+01 1.36399e+01 2.68177e-01
7.98300e+01 1.36372e+01 2.68181e-01
7.98400e+01 1.36346e+01 2.68185e-01
7.98500e+01 1.36319e+01 2.68189e-01
7.98600e+01 1.36292e+01 2.68193e-01
7.98700e+01 1.36265e+01 2.68197e-01
7.98800e+01 1.36238e+01 2.68201e-01
7.98900e+01 1.36211e+01 2.68205e-01
7.99000e+01 1.36185e+01 2.68209e-01
7.99100e+01 1.36158e+01 2.68213e-01
7.99200e+01 1.36131e+01 2.68218e-01
7.99300e+01 1.36104e+01 2.68222e-01
7.99400e+01 1.36077e+01 2.68227e-01
7.99500e+01 1.36050e+01 2.68231e-01
7.99600e+01 1.36024e+01 2.68236e-01
7.99700e+01 1.35997e+01 2.68241e-01
7.99800e+01 1.35970e+01 2.68245e-01
7.99900e+01 1.35943e+01 2.68250e-01
8.00000e+01 1.35916e+01 2.68255e-01
8.00100e+01 1.35890e+01 2.68260e-01
8.00200e+01 1.35863e+01 2.68265e-01
8.00300e+01 1.35836e+01 2.68271e-01
8.00400e+01 1.35809e+01 2.68276e-01
8.00500e+01 1.35782e+01 2.68281e-01
8.00600e+01 1.35755e+01 2.68286e-01
8.00700e+01 1.35729e+01 2.68292e-01
8.00800e+01 1.35702e+01 2.68297e-01
8.00900e+01 1.35675e+01 2.68303e-01
8.01000e+01 1.35648e+01 2.68309e-01
8.01100e+01 1.35621e+01 2.68314e-01
8.01200e+01 1.35594e+01 2.68320e-01
8.01300e+01 1.35568e+01 2.68326e-01
8.01400e+01 1.35541e+01 2.68332e-01
8.01500e+01 1.35514e+01 2.68338e-01
8.01600e+01 1.35487e+01 2.68344e-01
8.01700e+01 1.35460e+01 2.68350e-01
8.01800e+01 1.35433e+01 2.68357e-01
8.01900e+01 1.35407e+01 2.68363e-01
8.02000e+01 1.35380e+01 2.68369e-01
8.02100e+01 1.35353e+01 2.68376e-01
8.02200e+01 1.35326e+01 2.68382e-01
8.02300e+01 1.35299e+01 2.68389e-01
8.02400e+01 1.35272e+01 2.68396e-01
8.02500e+01 1.35246e+01 2.68402e-01
8.02600e+01 1.35219e+01 2.68409e-01
8.02700e+01 1.35192e+01 2.68416e-01
8.02800e+01 1.35165e+01 2.68423e-01
8.02900e+01 1.35138e+01 2.68430e-01
8.03000e+01 1.35111e+01 2.68437e-01
8.03100e+01 1.35084e+01 2.68444e-01
8.03200e+01 1.35058e+01 2.68452e-01
8.03300e+01 1.35031e+01 2.68459e-01
8.03400e+01 1.35004e+01 2.68466e-01
8.03500e+01 1.34977e+01 2.68474e-01
8.03600e+01 1.34950e+01 2.68481e-01
8.03700e+01 1.34923e+01 2.68489e-01
8.03800e+01 1.34897e+01 2.68497e-01
8.03900e+01 1.34870e+01 2.68505e-01
8.04000e+01 1.34843e+01 2.68512e-01
8.04100e+01 1.34816e+01 2.68520e-01
8.04200e+01 1.34789e+01 2.68528e-01
8.04300e+01 1.34762e+01 2.68536e-01
8.04400e+01 1.34735e+01 2.68544e-01
8.04500e+01 1.34709e+01 2.68553e-01
8.04600e+01 1.34682e+01 2.68561e-01
8.04700e+01 1.34655e+01 2.68569e-01
8.04800e+01 1.34628e+01 2.68578e-01
8.04900e+01 1.34601e+01 2.68586e-01
8.05000e+01 1.34574e+01 2.68595e-01
8.05100e+01 1.34547e+01 2.68603e-01
8.05200e+01 1.34521e+01 2.68612e-01
8.05300e+01 1.34494e+01 2.68620e-01
8.05400e+01 1.34467e+01 2.68628e-01
8.05500e+01 1.34440e+01 2.68635e-01
8.05600e+01 1.34413e+01 2.68643e-01
8.05700e+01 1.34386e+01 2.68650e-01
8.05800e+01 1.34359e+01 2.68657e-01
8.05900e+01 1.34333e+01 2.68664e-01
8.06000e+01 1.34306e+01 2.68671e-01
8.06100e+01 1.34279e+01 2.68677e-01
8.06200e+01 1.34252e+01 2.68683e-01
8.06300e+01 1.34225e+01 2.68689e-01
8.06400e+01 1.34198e+01 2.68695e-01
8.06500e+01 1.34171e+01 2.68701e-01
8.06600e+01 1.34144e+01 2.68706e-01
8.06700e+01 1.34118e+01 2.68712e-01
8.06800e+01 1.34091e+01 2.68717e-01
8.06900e+01 1.34064e+01 2.68722e-01
8.07000e+01 1.34037e+01 2.68726e-01
8.07100e+01 1.34010e+01 2.68731e-01
8.07200e+01 1.33983e+01 2.68735e-01
8.07300e+01 1.33956e+01 2.68739e-01
8.07400e+01 1.33929e+01 2.68743e-01
8.07500e+01 1.33903e+01 2.68746e-01
8.07600e+01 1.33876e+01 2.68750e-01
8.07700e+01 1.33849e+01 2.68753e-01
8.07800e+01 1.33822e+01 2.68756e-01
8.07900e+01 1.33795e+01 2.68759e-01
8.08000e+01 1.33768e+01 2.68762e-01
8.08100e+01 1.33741e+01 2.68764e-01
8.08200e+01 1.33714e+01 2.68766e-01
8.08300e+01 1.33688e+01 2.68768e-01
8.08400e+01 1.33661e+01 2.68770e-01
8.08500e+01 1.33634e+01 2.68772e-01
8.08600e+01 1.33607e+01 2.68773e-01
8.08700e+01 1.33580e+01 2.68774e-01
8.08800e+01 1.33553e+01 2.68775e-01
8.08900e+01 1.33526e+01 2.68776e-01
8.09000e+01 1.33499e+01 2.68776e-01
8.09100e+01 1.33473e+01 2.68777e-01
8.09200e+01 1.33446e+01 2.68777e-01
8.09300e+01 1.33419e+01 2.68777e-01
8.09400e+01 1.33392e+01 2.68777e-01
8.09500e+01 1.33365e+01 2.68776e-01
8.09600e+01 1.33338e+01 2.68776e-01
8.09700e+01 1.33311e+01 2.68775e-01
8.09800e+01 1.33284e+01 2.68774e-01
8.09900e+01 1.33258e+01 2.68773e-01
8.10000e+01 1.33231e+01 2.68771e-01
8.10100e+01 1.33204e+01 2.68769e-01
8.10200e+01 1.33177e+01 2.68768e-01
8.10300e+01 1.33150e+01 2.68766e-01
8.10400e+01 1.33123e+01 2.68763e-01
8.10500e+01 1.33096e+01 2.68761e-01
8.10600e+01 1.33069e+01 2.68758e-01
8.10700e+01 1.33043e+01 2.68755e-01
8.10800e+01 1.33016e+01 2.68752e-01
8.10900e+01 1.32989e+01 2.68749e-01
8.11000e+01 1.32962e+01 2.68745e-01
8.11100e+01 1.32935e+01 2.68742e-01
8.11200e+01 1.32908e+01 2.68738e-01
8.11300e+01 1.32881e+01 2.68734e-01
8.11400e+01 1.32854e+01 2.68729e-01
8.11500e+01 1.32828e+01 2.68725e-01
8.11600e+01 1.32801e+01 2.68720e-01
8.11700e+01 1.32774e+01 2.68715e-01
8.11800e+01 1.32747e+01 2.68710e-01
8.11900e+01 1.32720e+01 2.68705e-01
8.12000e+01 1.32693e+01 2.68699e-01
8.12100e+01 1.32666e+01 2.68694e-01
8.12200e+01 1.32639e+01 2.68688e-01
8.12300e+01 1.32613e+01 2.68682e-01
8.12400e+01 1.32586e+01 2.68675e-01
8.12500e+01 1.32559e+01 2.68669e-01
8.12600e+01 1.32532e+01 2.68662e-01
8.12700e+01 1.32505e+01 2.68655e-01
8.12800e+01 1.32478e+01 2.68648e-01
8.12900e+01 1.32451e+01 2.68641e-01
8.13000e+01 1.32425e+01 2.68633e-01
8.13100e+01 1.32398e+01 2.68625e-01
8.13200e+01 1.32371e+01 2.68617e-01
8.13300e+01 1.32344e+01 2.68609e-01
8.13400e+01 1.32317e+01 2.68601e-01
8.13500e+01 1.32290e+01 2.68592e-01
8.13600e+01 1.32263e+01 2.68584e-01
8.13700e+01 1.32237e+01 2.68575e-01
8.13800e+01 1.32210e+01 2.68565e-01
8.13900e+01 1.32183e+01 2.68556e-01
8.14000e+01 1.32156e+01 2.68546e-01
8.14100e+01 1.32129e+01 2.68537e-01
8.14200e+01 1.32102e+01 2.68527e-01
8.14300e+01 1.32075e+01 2.68516e-01
8.14400e+01 1.32049e+01 2.68506e-01
8.14500e+01 1.32022e+01 2.68496e-01
8.14600e+01 1.31995e+01 2.68485e-01
8.14700e+01 1.31968e+01 2.68474e-01
8.14800e+01 1.31941e+01 2.68463e-01
8.14900e+01 1.31914e+01 2.68451e-01
8.15000e+01 1.31887e+01 2.68439e-01
8.15100e+01 1.31861e+01 2.68428e-01
8.15200e+01 1.31834e+01 2.68417e-01
8.15300e+01 1.31807e+01 2.68406e-01
8.15400e+01 1.31780e+01 2.68395e-01
8.15500e+01 1.31753e+01 2.68385e-01
8.15600e+01 1.31726e+01 2.68375e-01
8.15700e+01 1.31700e+01 2.68365e-01
8.15800e+01 1.31673e+01 2.68356e-01
8.15900e+01 1.31646e+01 2.68347e-01
8.16000e+01 1.31619e+01 2.68338e-01
8.16100e+01 1.31592e+01 2.68330e-01
8.16200e+01 1.31565e+01 2.68322e-01
8.16300e+01 1.31539e+01 2.68314e-01
8.16400e+01 1.31512e+01 2.68307e-01
8.16500e+01 1.31485e+01 2.68300e-01
8.16600e+01 1.31458e+01 2.68293e-01
8.16700e+01 1.31431e+01 2.68287e-01
8.16800e+01 1.31404e+01 2.68281e-01
8.16900e+01 1.31378e+01 2.68275e-01
8.17000e+01 1.31351e+01 2.68269e-01
8.17100e+01 1.31324e+01 2.68264e-01
8.17200e+01 1.31297e+01 2.68259e-01
8.17300e+01 1.31270e+01 2.68255e-01
8.17400e+01 1.31243e+01 2.68251e-01
8.17500e+01 1.31217e+01 2.68247e-01
8.17600e+01 1.31190e+01 2.68243e-01
8.17700e+01 1.31163e+01 2.68240e-01
8.17800e+01 1.31136e+01 2.68237e-01
8.17900e+01 1.31109e+01 2.68234e-01
8.18000e+01 1.31083e+01 2.68232e-01
8.18100e+01 1.31056e+01 2.68230e-01
8.18200e+01 1.31029e+01 2.68229e-01
8.18300e+01 1.31002e+01 2.68227e-01
8.18400e+01 1.30975e+01 2.68226e-01
8.18500e+01 1.30948e+01 2.68226e-01
8.18600e+01 1.30922e+01 2.68225e-01
8.18700e+01 1.30895e+01 2.68225e-01
8.18800e+01 1.30868e+01 2.68226e-01
8.18900e+01 1.30841e+01 2.68226e-01
8.19000e+01 1.30814e+01 2.68227e-01
8.19100e+01 1.30787e+01 2.68228e-01
8.19200e+01 1.30761e+01 2.68230e-01
8.19300e+01 1.30734e+01 2.68232e-01
8.19400e+01 1.30707e+01 2.68234e-01
8.19500e+01 1.30680e+01 2.68237e-01
8.19600e+01 1.30653e+01 2.68239e-01
8.19700e+01 1.30627e+01 2.68243e-01
8.19800e+01 1.30600e+01 2.68246e-01
8.19900e+01 1.30573e+01 2.68250e-01
8.20000e+01 1.30546e+01 2.68254e-01
8.20100e+01 1.30519e+01 2.68259e-01
8.20200e+01 1.30492e+01 2.68263e-01
8.20300e+01 1.30466e+01 2.68268e-01
8.20400e+01 1.30439e+01 2.68274e-01
8.20500e+01 1.30412e+01 2.68280e-01
8.20600e+01 1.30385e+01 2.68286e-01
8.20700e+01 1.30358e+01 2.68292e-01
8.20800e+01 1.30331e+01 2.68299e-01
8.20900e+01 1.30305e+01 2.68306e-01
8.21000e+01 1.30278e+01 2.68313e-01
8.21100e+01 1.30251e+01 2.68321e-01
8.21200e+01 1.30224e+01 2.68329e-01
8.21300e+01 1.30197e+01 2.68337e-01
8.21400e+01 1.30170e+01 2.68346e-01
8.21500e+01 1.30144e+01 2.68354e-01
8.21600e+01 1.30117e+01 2.68364e-01
8.21700e+01 1.30090e+01 2.68373e-01
8.21800e+01 1.30063e+01 2.68383e-01
8.21900e+01 1.30036e+01 2.68393e-01
8.22000e+01 1.30009e+01 2.68404e-01
8.22100e+01 1.29983e+01 2.68415e-01
8.22200e+01 1.29956e+01 2.68426e-01
8.22300e+01 1.29929e+01 2.68437e-01
8.22400e+01 1.29902e+01 2.68449e-01
8.22500e+01 1.29875e+01 2.68461e-01
8.22600e+01 1.29848e+01 2.68474e-01
8.22700e+01 1.29821e+01 2.68487e-01
8.22800e+01 1.29795e+01 2.68500e-01
8.22900e+01 1.29768e+01 2.68513e-01
8.23000e+01 1.29741e+01 2.68527e-01
8.23100e+01 1.29714e+01 2.68541e-01
8.23200e+01 1.29687e+01 2.68555e-01
8.23300e+01 1.29660e+01 2.68570e-01
8.23400e+01 1.29634e+01 2.68585e-01
8.23500e+01 1.29607e+01 2.68600e-01
8.23600e+01 1.29580e+01 2.68616e-01
8.23700e+01 1.29553e+01 2.68632e-01
8.23800e+01 1.29526e+01 2.68648e-01
8.23900e+01 1.29499e+01 2.68665e-01
8.24000e+01 1.29472e+01 2.68682e-01
8.24100e+01 1.29445e+01 2.68699e-01
8.24200e+01 1.29419e+01 2.68717e-01
8.24300e+01 1.29392e+01 2.68735e-01
8.24400e+01 1.29365e+01 2.68753e-01
8.24500e+01 1.29338e+01 2.68771e-01
8.24600e+01 1.29311e+01 2.68790e-01
8.24700e+01 1.29284e+01 2.68809e-01
8.24800e+01 1.29257e+01 2.68829e-01
8.24900e+01 1.29230e+01 2.68849e-01
8.25000e+01 1.29204e+01 2.68869e-01
8.25100e+01 1.29177e+01 2.68889e-01
8.25200e+01 1.29150e+01 2.68909e-01
8.25300e+01 1.29123e+01 2.68928e-01
8.25400e+01 1.29096e+01 2.68947e-01
8.25500e+01 1.29069e+01 2.68966e-01
8.25600e+01 1.29042e+01 2.68984e-01
8.25700e+01 1.29015e+01 2.69002e-01
8.25800e+01 1.28988e+01 2.69020e-01
8.25900e+01 1.28962e+01 2.69037e-01
8.26000e+01 1.28935e+01 2.69054e-01
8.26100e+01 1.28908e+01 2.69070e-01
8.26200e+01 1.28881e+01 2.69087e-01
8.26300e+01 1.28854e+01 2.69103e-01
8.26400e+01 1.28827e+01 2.69118e-01
8.26500e+01 1.28800e+01 2.69133e-01
8.26600e+01 1.28773e+01 2.69148e-01
8.26700e+01 1.28746e+01 2.69162e-01
8.26800e+01 1.28719e+01 2.69176e-01
8.26900e+01 1.28692e+01 2.69190e-01
8.27000e+01 1.28665e+01 2.69203e-01
8.27100e+01 1.28639e+01 2.69216e-01
8.27200e+01 1.28612e+01 2.69229e-01
8.27300e+01 1.28585e+01 2.69241e-01
8.27400e+01 1.28558e+01 2.69253e-01
8.27500e+01 1.28531e+01 2.69265e-01
8.27600e+01 1.28504e+01 2.69276e-01
8.27700e+01 1.28477e+01 2.69287e-01
8.27800e+01 1.28450e+01 2.69297e-01
8.27900e+01 1.28423e+01 2.69307e-01
8.28000e+01 1.28396e+01 2.69317e-01
8.28100e+01 1.28369e+01 2.69326e-01
8.28200e+01 1.28342e+01 2.69335e-01
8.28300e+01 1.28315e+01 2.69344e-01
8.28400e+01 1.28288e+01 2.69353e-01
8.28500e+01 1.28262e+01 2.69360e-01
8.28600e+01 1.28235e+01 2.69368e-01
8.28700e+01 1.28208e+01 2.69375e-01
8.28800e+01 1.28181e+01 2.69382e-01
8.28900e+01 1.28154e+01 2.69389e-01
8.29000e+01 1.28127e+01 2.69395e-01
8.29100e+01 1.28100e+01 2.69401e-01
8.29200e+01 1.28073e+01 2.69406e-01
8.29300e+01 1.28046e+01 2.69411e-01
8.29400e+01 1.28019e+01 2.69416e-01
8.29500e+01 1.27992e+01 2.69421e-01
8.29600e+01 1.27965e+01 2.69425e-01
8.29700e+01 1.27938e+01 2.69428e-01
8.29800e+01 1.27911e+01 2.69432e-01
8.29900e+01 1.27884e+01 2.69435e-01
8.30000e+01 1.27857e+01 2.69437e-01
8.30100e+01 1.27830e+01 2.69440e-01
8.30200e+01 1.27804e+01 2.69441e-01
8.30300e+01 1.27777e+01 2.69443e-01
8.30400e+01 1.27750e+01 2.69444e-01
8.30500e+01 1.27723e+01 2.69445e-01
8.30600e+01 1.27696e+01 2.69446e-01
8.30700e+01 1.27669e+01 2.69446e-01
8.30800e+01 1.27642e+01 2.69445e-01
8.30900e+01 1.27615e+01 2.69445e-01
8.31000e+01 1.27588e+01 2.69444e-01
8.31100e+01 1.27561e+01 2.69443e-01
8.31200e+01 1.27534e+01 2.69441e-01
8.31300e+01 1.27507e+01 2.69439e-01
8.31400e+01 1.27480e+01 2.69436e-01
8.31500e+01 1.27453e+01 2.69434e-01
8.31600e+01 1.27426e+01 2.69431e-01
8.31700e+01 1.27399e+01 2.69427e-01
8.31800e+01 1.27372e+01 2.69423e-01
8.31900e+01 1.27345e+01 2.69419e-01
8.32000e+01 1.27319e+01 2.69415e-01
8.32100e+01 1.27292e+01 2.69410e-01
8.32200e+01 1.27265e+01 2.69405e-01
8.32300e+01 1.27238e+01 2.69399e-01
8.32400e+01 1.27211e+01 2.69393e-01
8.32500e+01 1.27184e+01 2.69387e-01
8.32600e+01 1.27157e+01 2.69380e-01
8.32700e+01 1.27130e+01 2.69373e-01
8.32800e+01 1.27103e+01 2.69366e-01
8.32900e+01 1.27076e+01 2.69358e-01
8.33000e+01 1.27049e+01 2.69350e-01
8.33100e+01 1.27022e+01 2.69341e-01
8.33200e+01 1.26995e+01 2.69333e-01
8.33300e+01 1.26968e+01 2.69323e-01
8.33400e+01 1.26941e+01 2.69314e-01
8.33500e+01 1.26915e+01 2.69304e-01
8.33600e+01 1.26888e+01 2.69294e-01
8.33700e+01 1.26861e+01 2.69283e-01
8.33800e+01 1.26834e+01 2.69272e-01
8.33900e+01 1.26807e+01 2.69261e-01
8.34000e+01 1.26780e+01 2.69249e-01
8.34100e+01 1.26753e+01 2.69237e-01
8.34200e+01 1.26726e+01 2.69225e-01
8.34300e+01 1.26699e+01 2.69212e-01
8.34400e+01 1.26672e+01 2.69199e-01
8.34500e+01 1.26645e+01 2.69186e-01
8.34600e+01 1.26618e+01 2.69172e-01
8.34700e+01 1.26591e+01 2.69158e-01
8.34800e+01 1.26565e+01 2.69143e-01
8.34900e+01 1.26538e+01 2.69128e-01
8.35000e+01 1.26511e+01 2.69113e-01
8.35100e+01 1.26484e+01 2.69098e-01
8.35200e+01 1.26457e+01 2.69083e-01
8.35300e+01 1.26430e+01 2.69068e-01
8.35400e+01 1.26403e+01 2.69054e-01
8.35500e+01 1.26376e+01 2.69040e-01
8.35600e+01 1.26349e+01 2.69026e-01
8.35700e+01 1.26322e+01 2.69013e-01
8.35800e+01 1.26295e+01 2.69000e-01
8.35900e+01 1.26269e+01 2.68988e-01
8.36000e+01 1.26242e+01 2.68975e-01
8.36100e+01 1.26215e+01 2.68963e-01
8.36200e+01 1.26188e+01 2.68952e-01
8.36300e+01 1.26161e+01 2.68940e-01
8.36400e+01 1.26134e+01 2.68929e-01
8.36500e+01 1.26107e+01 2.68919e-01
8.36600e+01 1.26080e+01 2.68908e-01
8.36700e+01 1.26053e+01 2.68898e-01
8.36800e+01 1.26026e+01 2.68889e-01
8.36900e+01 1.26000e+01 2.68879e-01
8.37000e+01 1.25973e+01 2.68870e-01
8.37100e+01 1.25946e+01 2.68862e-01
8.37200e+01 1.25919e+01 2.68853e-01
8.37300e+01 1.25892e+01 2.68845e-01
8.37400e+01 1.25865e+01 2.68838e-01
8.37500e+01 1.25838e+01 2.68830e-01
8.37600e+01 1.25811e+01 2.68823e-01
8.37700e+01 1.25785e+01 2.68817e-01
8.37800e+01 1.25758e+01 2.68810e-01
8.37900e+01 1.25731e+01 2.68804e-01
8.38000e+01 1.25704e+01 2.68798e-01
8.38100e+01 1.25677e+01 2.68793e-01
8.38200e+01 1.25650e+01 2.68788e-01
8.38300e+01 1.25623e+01 2.68783e-01
8.38400e+01 1.25596e+01 2.68779e-01
8.38500e+01 1.25569e+01 2.68775e-01
8.38600e+01 1.25543e+01 2.68771e-01
8.38700e+01 1.25516e+01 2.68767e-01
8.38800e+01 1.25489e+01 2.68764e-01
8.38900e+01 1.25462e+01 2.68762e-01
8.39000e+01 1.25435e+01 2.68759e-01
8.39100e+01 1.25408e+01 2.68757e-01
8.39200e+01 1.25381e+01 2.68755e-01
8.39300e+01 1.25354e+01 2.68754e-01
8.39400e+01 1.25328e+01 2.68753e-01
8.39500e+01 1.25301e+01 2.68752e-01
8.39600e+01 1.25274e+01 2.68751e-01
8.39700e+01 1.25247e+01 2.68751e-01
8.39800e+01 1.25220e+01 2.68751e-01
8.39900e+01 1.25193e+01 2.68752e-01
8.40000e+01 1.25166e+01 2.68753e-01
8.40100e+01 1.25139e+01 2.68754e-01
8.40200e+01 1.25113e+01 2.68756e-01
8.40300e+01 1.25086e+01 2.68757e-01
8.40400e+01 1.25059e+01 2.68759e-01
8.40500e+01 1.25032e+01 2.68762e-01
8.40600e+01 1.25005e+01 2.68765e-01
8.40700e+01 1.24978e+01 2.68768e-01
8.40800e+01 1.24951e+01 2.68771e-01
8.40900e+01 1.24924e+01 2.68775e-01
8.41000e+01 1.24898e+01 2.68779e-01
8.41100e+01 1.24871e+01 2.68784e-01
8.41200e+01 1.24844e+01 2.68789e-01
8.41300e+01 1.24817e+01 2.68794e-01
8.41400e+01 1.24790e+01 2.68799e-01
8.41500e+01 1.24763e+01 2.68805e-01
8.41600e+01 1.24736e+01 2.68811e-01
8.41700e+01 1.24709e+01 2.68817e-01
8.41800e+01 1.24683e+01 2.68824e-01
8.41900e+01 1.24656e+01 2.68831e-01
8.42000e+01 1.24629e+01 2.68839e-01
8.42100e+01 1.24602e+01 2.68846e-01
8.42200e+01 1.24575e+01 2.68854e-01
8.42300e+01 1.24548e+01 2.68863e-01
8.42400e+01 1.24521e+01 2.68872e-01
8.42500e+01 1.24494e+01 2.68881e-01
8.42600e+01 1.24467e+01 2.68890e-01
8.42700e+01 1.24441e+01 2.68900e-01
8.42800e+01 1.24414e+01 2.68910e-01
8.42900e+01 1.24387e+01 2.68920e-01
8.43000e+01 1.24360e+01 2.68931e-01
8.43100e+01 1.24333e+01 2.68942e-01
8.43200e+01 1.24306e+01 2.68953e-01
8.43300e+01 1.24279e+01 2.68965e-01
8.43400e+01 1.24252e+01 2.68977e-01
8.43500e+01 1.24225e+01 2.68989e-01
8.43600e+01 1.24199e+01 2.69002e-01
8.43700e+01 1.24172e+01 2.69015e-01
8.43800e+01 1.24145e+01 2.69028e-01
8.43900e+01 1.24118e+01 2.69042e-01
8.44000e+01 1.24091e+01 2.69056e-01
8.44100e+01 1.24064e+01 2.69070e-01
8.44200e+01 1.24037e+01 2.69085e-01
8.44300e+01 1.24010e+01 2.69100e-01
8.44400e+01 1.23983e+01 2.69115e-01
8.44500e+01 1.23956e+01 2.69131e-01
8.44600e+01 1.23929e+01 2.69147e-01
8.44700e+01 1.23903e+01 2.69163e-01
8.44800e+01 1.23876e+01 2.69179e-01
8.44900e+01 1.23849e+01 2.69196e-01
8.45000e+01 1.23822e+01 2.69214e-01
8.45100e+01 1.23795e+01 2.69231e-01
8.45200e+01 1.23768e+01 2.69248e-01
8.45300e+01 1.23741e+01 2.69265e-01
8.45400e+01 1.23714e+01 2.69281e-01
8.45500e+01 1.23687e+01 2.69297e-01
8.45600e+01 1.23660e+01 2.69313e-01
8.45700e+01 1.23633e+01 2.69328e-01
8.45800e+01 1.23606e+01 2.69344e-01
8.45900e+01 1.23579e+01 2.69359e-01
8.46000e+01 1.23552e+01 2.69373e-01
8.46100e+01 1.23526e+01 2.69387e-01
8.46200e+01 1.23499e+01 2.69401e-01
8.46300e+01 1.23472e+01 2.69415e-01
8.46400e+01 1.23445e+01 2.69429e-01
8.46500e+01 1.23418e+01 2.69442e-01
8.46600e+01 1.23391e+01 2.69455e-01
8.46700e+01 1.23364e+01 2.69467e-01
8.46800e+01 1.23337e+01 2.69479e-01
8.46900e+01 1.23310e+01 2.69491e-01
8.47000e+01 1.23283e+01 2.69503e-01
8.47100e+01 1.23256e+01 2.69514e-01
8.47200e+01 1.23229e+01 2.69525e-01
8.47300e+01 1.23202e+01 2.69536e-01
8.47400e+01 1.23175e+01 2.69547e-01
8.47500e+01 1.23148e+01 2.69557e-01
8.47600e+01 1.23121e+01 2.69567e-01
8.47700e+01 1.23094e+01 2.69576e-01
8.47800e+01 1.23067e+01 2.69585e-01
8.47900e+01 1.23040e+01 2.69594e-01
8.48000e+01 1.23013e+01 2.69603e-01
8.48100e+01 1.22987e+01 2.69611e-01
8.48200e+01 1.22960e+01 2.69620e-01
8.48300e+01 1.22933e+01 2.69627e-01
8.48400e+01 1.22906e+01 2.69635e-01
8.48500e+01 1.22879e+01 2.69642e-01
8.48600e+01 1.22852e+01 2.69649e-01
8.48700e+01 1.22825e+01 2.69656e-01
8.48800e+01 1.22798e+01 2.69662e-01
8.48900e+01 1.22771e+01 2.69668e-01
8.49000e+01 1.22744e+01 2.69674e-01
8.49100e+01 1.22717e+01 2.69679e-01
8.49200e+01 1.22690e+01 2.69684e-01
8.49300e+01 1.22663e+01 2.69689e-01
8.49400e+01 1.22636e+01 2.69694e-01
8.49500e+01 1.22609e+01 2.69698e-01
8.49600e+01 1.22582e+01 2.69702e-01
8.49700e+01 1.22555e+01 2.69705e-01
8.49800e+01 1.22528e+01 2.69709e-01
8.49900e+01 1.22501e+01 2.69712e-01
8.50000e+01 1.22474e+01 2.69714e-01
8.50100e+01 1.22447e+01 2.69717e-01
8.50200e+01 1.22420e+01 2.69719e-01
8.50300e+01 1.22393e+01 2.69721e-01
8.50400e+01 1.22366e+01 2.69723e-01
8.50500e+01 1.22339e+01 2.69724e-01
8.50600e+01 1.22312e+01 2.69725e-01
8.50700e+01 1.22285e+01 2.69725e-01
8.50800e+01 1.22258e+01 2.69726e-01
8.50900e+01 1.22231e+01 2.69726e-01
8.51000e+01 1.22204e+01 2.69726e-01
8.51100e+01 1.22177e+01 2.69725e-01
8.51200e+01 1.22150e+01 2.69724e-01
8.51300e+01 1.22124e+01 2.69723e-01
8.51400e+01 1.22097e+01 2.69722e-01
8.51500e+01 1.22070e+01 2.69720e-01
8.51600e+01 1.22043e+01 2.69718e-01
8.51700e+01 1.22016e+01 2.69716e-01
8.51800e+01 1.21989e+01 2.69713e-01
8.51900e+01 1.21962e+01 2.69710e-01
8.52000e+01 1.21935e+01 2.69707e-01
8.52100e+01 1.21908e+01 2.69704e-01
8.52200e+01 1.21881e+01 2.69700e-01
8.52300e+01 1.21854e+01 2.69696e-01
8.52400e+01 1.21827e+01 2.69692e-01
8.52500e+01 1.21800e+01 2.69687e-01
8.52600e+01 1.21773e+01 2.69682e-01
8.52700e+01 1.21746e+01 2.69677e-01
8.52800e+01 1.21719e+01 2.69671e-01
8.52900e+01 1.21692e+01 2.69665e-01
8.53000e+01 1.21665e+01 2.69659e-01
8.53100e+01 1.21638e+01 2.69653e-01
8.53200e+01 1.21611e+01 2.69646e-01
8.53300e+01 1.21584e+01 2.69639e-01
8.53400e+01 1.21557e+01 2.69632e-01
8.53500e+01 1.21530e+01 2.69624e-01
8.53600e+01 1.21503e+01 2.69616e-01
8.53700e+01 1.21476e+01 2.69608e-01
8.53800e+01 1.21449e+01 2.69599e-01
8.53900e+01 1.21422e+01 2.69591e-01
8.54000e+01 1.21395e+01 2.69581e-01
8.54100e+01 1.21368e+01 2.69572e-01
8.54200e+01 1.21341e+01 2.69562e-01
8.54300e+01 1.21315e+01 2.69552e-01
8.54400e+01 1.21288e+01 2.69542e-01
8.54500e+01 1.21261e+01 2.69531e-01
8.54600e+01 1.21234e+01 2.69521e-01
8.54700e+01 1.21207e+01 2.69509e-01
8.54800e+01 1.21180e+01 2.69498e-01
8.54900e+01 1.21153e+01 2.69486e-01
8.55000e+01 1.21126e+01 2.69474e-01
8.55100e+01 1.21099e+01 2.69462e-01
8.55200e+01 1.21072e+01 2.69450e-01
8.55300e+01 1.21045e+01 2.69438e-01
8.55400e+01 1.21018e+01 2.69427e-01
8.55500e+01 1.20991e+01 2.69415e-01
8.55600e+01 1.20964e+01 2.69404e-01
8.55700e+01 1.20937e+01 2.69393e-01
8.55800e+01 1.20910e+01 2.69383e-01
8.55900e+01 1.20883e+01 2.69372e-01
8.56000e+01 1.20856e+01 2.69362e-01
8.56100e+01 1.20830e+01 2.69352e-01
8.56200e+01 1.20803e+01 2.69342e-01
8.56300e+01 1.20776e+01 2.69332e-01
8.56400e+01 1.20749e+01 2.69322e-01
8.56500e+01 1.20722e+01 2.69313e-01
8.56600e+01 1.20695e+01 2.69304e-01
8.56700e+01 1.20668e+01 2.69295e-01
8.56800e+01 1.20641e+01 2.69286e-01
8.56900e+01 1.20614e+01 2.69278e-01
8.57000e+01 1.20587e+01 2.69269e-01
8.57100e+01 1.20560e+01 2.69261e-01
8.57200e+01 1.20533e+01 2.69253e-01
8.57300e+01 1.20506e+01 2.69245e-01
8.57400e+01 1.20479e+01 2.69238e-01
8.57500e+01 1.20453e+01 2.69230e-01
8.57600e+01 1.20426e+01 2.69223e-01
8.57700e+01 1.20399e+01 2.69216e-01
8.57800e+01 1.20372e+01 2.69209e-01
8.57900e+01 1.20345e+01 2.69203e-01
8.58000e+01 1.20318e+01 2.69196e-01
8.58100e+01 1.20291e+01 2.69190e-01
8.58200e+01 1.20264e+01 2.69184e-01
8.58300e+01 1.20237e+01 2.69178e-01
8.58400e+01 1.20210e+01 2.69173e-01
8.58500e+01 1.20183e+01 2.69167e-01
8.58600e+01 1.20156e+01 2.69162e-01
8.58700e+01 1.20129e+01 2.69157e-01
8.58800e+01 1.20103e+01 2.69152e-01
8.58900e+01 1.20076e+01 2.69148e-01
8.59000e+01 1.20049e+01 2.69143e-01
8.59100e+01 1.20022e+01 2.69139e-01
8.59200e+01 1.19995e+01 2.69135e-01
8.59300e+01 1.19968e+01 2.69131e-01
8.59400e+01 1.19941e+01 2.69128e-01
8.59500e+01 1.19914e+01 2.69124e-01
8.59600e+01 1.19887e+01 2.69121e-01
8.59700e+01 1.19860e+01 2.69118e-01
8.59800e+01 1.19833e+01 2.69115e-01
8.59900e+01 1.19807e+01 2.69112e-01
8.60000e+01 1.19780e+01 2.69110e-01
8.60100e+01 1.19753e+01 2.69108e-01
8.60200e+01 1.19726e+01 2.69106e-01
8.60300e+01 1.19699e+01 2.69104e-01
8.60400e+01 1.19672e+01 2.69102e-01
8.60500e+01 1.19645e+01 2.69101e-01
8.60600e+01 1.19618e+01 2.69100e-01
8.60700e+01 1.19591e+01 2.69098e-01
8.60800e+01 1.19564e+01 2.69098e-01
8.60900e+01 1.19537e+01 2.69097e-01
8.61000e+01 1.19511e+01 2.69096e-01
8.61100e+01 1.19484e+01 2.69096e-01
8.61200e+01 1.19457e+01 2.69096e-01
8.61300e+01 1.19430e+01 2.69096e-01
8.61400e+01 1.19403e+01 2.69097e-01
8.61500e+01 1.19376e+01 2.69097e-01
8.61600e+01 1.19349e+01 2.69098e-01
8.61700e+01 1.19322e+01 2.69099e-01
8.61800e+01 1.19295e+01 2.69100e-01
8.61900e+01 1.19268e+01 2.69101e-01
8.62000e+01 1.19241e+01 2.69103e-01
8.62100e+01 1.19215e+01 2.69104e-01
8.62200e+01 1.19188e+01 2.69106e-01
8.62300e+01 1.19161e+01 2.69108e-01
8.62400e+01 1.19134e+01 2.69111e-01
8.62500e+01 1.19107e+01 2.69113e-01
8.62600e+01 1.19080e+01 2.69116e-01
8.62700e+01 1.19053e+01 2.69119e-01
8.62800e+01 1.19026e+01 2.69122e-01
8.62900e+01 1.18999e+01 2.69125e-01
8.63000e+01 1.18972e+01 2.69129e-01
8.63100e+01 1.18945e+01 2.69132e-01
8.63200e+01 1.18918e+01 2.69136e-01
8.63300e+01 1.18892e+01 2.69140e-01
8.63400e+01 1.18865e+01 2.69144e-01
8.63500e+01 1.18838e+01 2.69149e-01
8.63600e+01 1.18811e+01 2.69154e-01
8.63700e+01 1.18784e+01 2.69158e-01
8.63800e+01 1.18757e+01 2.69164e-01
8.63900e+01 1.18730e+01 2.69169e-01
8.64000e+01 1.18703e+01 2.69174e-01
8.64100e+01 1.18676e+01 2.69180e-01
8.64200e+01 1.18649e+01 2.69186e-01
8.64300e+01 1.18622e+01 2.69192e-01
8.64400e+01 1.18595e+01 2.69198e-01
8.64500e+01 1.18569e+01 2.69205e-01
8.64600e+01 1.18542e+01 2.69211e-01
8.64700e+01 1.18515e+01 2.69218e-01
8.64800e+01 1.18488e+01 2.69225e-01
8.64900e+01 1.18461e+01 2.69232e-01
8.65000e+01 1.18434e+01 2.69240e-01
8.65100e+01 1.18407e+01 2.69247e-01
8.65200e+01 1.18380e+01 2.69255e-01
8.65300e+01 1.18353e+01 2.69262e-01
8.65400e+01 1.18326e+01 2.69270e-01
8.65500e+01 1.18299e+01 2.69277e-01
8.65600e+01 1.18272e+01 2.69285e-01
8.65700e+01 1.18245e+01 2.69292e-01
8.65800e+01 1.18219e+01 2.69300e-01
8.65900e+01 1.18192e+01 2.69307e-01
8.66000e+01 1.18165e+01 2.69314e-01
8.66100e+01 1.18138e+01 2.69322e-01
8.66200e+01 1.18111e+01 2.69329e-01
8.66300e+01 1.18084e+01 2.69336e-01
8.66400e+01 1.18057e+01 2.69344e-01
8.66500e+01 1.18030e+01 2.69351e-01
8.66600e+01 1.18003e+01 2.69358e-01
8.66700e+01 1.17976e+01 2.69366e-01
8.66800e+01 1.17949e+01 2.69373e-01
8.66900e+01 1.17922e+01 2.69380e-01
8.67000e+01 1.17895e+01 2.69388e-01
8.67100e+01 1.17868e+01 2.69395e-01
8.67200e+01 1.17841e+01 2.69402e-01
8.67300e+01 1.17815e+01 2.69409e-01
8.67400e+01 1.17788e+01 2.69417e-01
8.67500e+01 1.17761e+01 2.69424e-01
8.67600e+01 1.17734e+01 2.69431e-01
8.67700e+01 1.17707e+01 2.69438e-01
8.67800e+01 1.17680e+01 2.69445e-01
8.67900e+01 1.17653e+01 2.69452e-01
8.68000e+01 1.17626e+01 2.69460e-01
8.68100e+01 1.17599e+01 2.69467e-01
8.68200e+01 1.17572e+01 2.69474e-01
8.68300e+01 1.17545e+01 2.69481e-01
8.68400e+01 1.17518e+01 2.69488e-01
8.68500e+01 1.17491e+01 2.69495e-01
8.68600e+01 1.17464e+01 2.69502e-01
8.68700e+01 1.17437e+01 2.69509e-01
8.68800e+01 1.17410e+01 2.69516e-01
8.68900e+01 1.17383e+01 2.69523e-01
8.69000e+01 1.17356e+01 2.69530e-01
8.69100e+01 1.17329e+01 2.69537e-01
8.69200e+01 1.17303e+01 2.69544e-01
8.69300e+01 1.17276e+01 2.69551e-01
8.69400e+01 1.17249e+01 2.69558e-01
8.69500e+01 1.17222e+01 2.69565e-01
8.69600e+01 1.17195e+01 2.69572e-01
8.69700e+01 1.17168e+01 2.69579e-01
8.69800e+01 1.17141e+01 2.69586e-01
8.69900e+01 1.17114e+01 2.69593e-01
8.70000e+01 1.17087e+01 2.69599e-01
8.70100e+01 1.17060e+01 2.69606e-01
8.70200e+01 1.17033e+01 2.69613e-01
8.70300e+01 1.17006e+01 2.69620e-01
8.70400e+01 1.16979e+01 2.69627e-01
8.70500e+01 1.16952e+01 2.69634e-01
8.70600e+01 1.16925e+01 2.69640e-01
8.70700e+01 1.16898e+01 2.69647e-01
8.70800e+01 1.16871e+01 2.69654e-01
8.70900e+01 1.16844e+01 2.69661e-01
8.71000e+01 1.16817e+01 2.69667e-01
8.71100e+01 1.16790e+01 2.69674e-01
8.71200e+01 1.16763e+01 2.69681e-01
8.71300e+01 1.16736e+01 2.69687e-01
8.71400e+01 1.16709e+01 2.69694e-01
8.71500e+01 1.16682e+01 2.69701e-01
8.71600e+01 1.16655e+01 2.69707e-01
8.71700e+01 1.16628e+01 2.69714e-01
8.71800e+01 1.16601e+01 2.69721e-01
8.71900e+01 1.16574e+01 2.69727e-01
8.72000e+01 1.16548e+01 2.69734e-01
8.72100e+01 1.16521e+01 2.69740e-01
8.72200e+01 1.16494e+01 2.69747e-01
8.72300e+01 1.16467e+01 2.69754e-01
8.72400e+01 1.16440e+01 2.69760e-01
8.72500e+01 1.16413e+01 2.69767e-01
8.72600e+01 1.16386e+01 2.69773e-01
8.72700e+01 1.16359e+01 2.69780e-01
8.72800e+01 1.16332e+01 2.69786e-01
8.72900e+01 1.16305e+01 2.69793e-01
8.73000e+01 1.16278e+01 2.69799e-01
8.73100e+01 1.16251e+01 2.69806e-01
8.73200e+01 1.16224e+01 2.69812e-01
8.73300e+01 1.16197e+01 2.69818e-01
8.73400e+01 1.16170e+01 2.69825e-01
8.73500e+01 1.16143e+01 2.69831e-01
8.73600e+01 1.16116e+01 2.69838e-01
8.73700e+01 1.16089e+01 2.69844e-01
8.73800e+01 1.16062e+01 2.69850e-01
8.73900e+01 1.16035e+01 2.69857e-01
8.74000e+01 1.16008e+01 2.69863e-01
8.74100e+01 1.15981e+01 2.69869e-01
8.74200e+01 1.15954e+01 2.69876e-01
8.74300e+01 1.15927e+01 2.69882e-01
8.74400e+01 1.15900e+01 2.69888e-01
8.74500e+01 1.15873e+01 2.69894e-01
8.74600e+01 1.15846e+01 2.69901e-01
8.74700e+01 1.15819e+01 2.69907e-01
8.74800e+01 1.15792e+01 2.69913e-01
8.74900e+01 1.15765e+01 2.69919e-01
8.75000e+01 1.15738e+01 2.69926e-01
8.75100e+01 1.15711e+01 2.69932e-01
8.75200e+01 1.15684e+01 2.69938e-01
8.75300e+01 1.15657e+01 2.69944e-01
8.75400e+01 1.15630e+01 2.69950e-01
8.75500e+01 1.15603e+01 2.69955e-01
8.75600e+01 1.15576e+01 2.69961e-01
8.75700e+01 1.15549e+01 2.69967e-01
8.75800e+01 1.15522e+01 2.69972e-01
8.75900e+01 1.15495e+01 2.69978e-01
8.76000e+01 1.15468e+01 2.69983e-01
8.76100e+01 1.15441e+01 2.69989e-01
8.76200e+01 1.15414e+01 2.69994e-01
8.76300e+01 1.15387e+01 2.69999e-01
8.76400e+01 1.15360e+01 2.70004e-01
8.76500e+01 1.15333e+01 2.70009e-01
8.76600e+01 1.15306e+01 2.70014e-01
8.76700e+01 1.15279e+01 2.70019e-01
8.76800e+01 1.15252e+01 2.70023e-01
8.76900e+01 1.15225e+01 2.70028e-01
8.77000e+01 1.15198e+01 2.70033e-01
8.77100e+01 1.15171e+01 2.70037e-01
8.77200e+01 1.15144e+01 2.70041e-01
8.77300e+01 1.15117e+01 2.70046e-01
8.77400e+01 1.15090e+01 2.70050e-01
8.77500e+01 1.15063e+01 2.70054e-01
8.77600e+01 1.15036e+01 2.70058e-01
8.77700e+01 1.15009e+01 2.70062e-01
8.77800e+01 1.14982e+01 2.70066e-01
8.77900e+01 1.14955e+01 2.70070e-01
8.78000e+01 1.14928e+01 2.70073e-01
8.78100e+01 1.14901e+01 2.70077e-01
8.78200e+01 1.14874e+01 2.70081e-01
8.78300e+01 1.14847e+01 2.70084e-01
8.78400e+01 1.14820e+01 2.70088e-01
8.78500e+01 1.14793e+01 2.70091e-01
8.78600e+01 1.14766e+01 2.70094e-01
8.78700e+01 1.14739e+01 2.70097e-01
8.78800e+01 1.14712e+01 2.70100e-01
8.78900e+01 1.14685e+01 2.70103e-01
8.79000e+01 1.14658e+01 2.70106e-01
8.79100e+01 1.14631e+01 2.70109e-01
8.79200e+01 1.14604e+01 2.70112e-01
8.79300e+01 1.14577e+01 2.70114e-01
8.79400e+01 1.14550e+01 2.70117e-01
8.79500e+01 1.14523e+01 2.70119e-01
8.79600e+01 1.14496e+01 2.70122e-01
8.79700e+01 1.14469e+01 2.70124e-01
8.79800e+01 1.14442e+01 2.70126e-01
8.79900e+01 1.14415e+01 2.70128e-01
8.80000e+01 1.14388e+01 2.70130e-01
8.80100e+01 1.14361e+01 2.70132e-01
8.80200e+01 1.14334e+01 2.70134e-01
8.80300e+01 1.14307e+01 2.70136e-01
8.80400e+01 1.14280e+01 2.70138e-01
8.80500e+01 1.14253e+01 2.70139e-01
8.80600e+01 1.14226e+01 2.70141e-01
8.80700e+01 1.14199e+01 2.70142e-01
8.80800e+01 1.14172e+01 2.70144e-01
8.80900e+01 1.14145e+01 2.70145e-01
8.81000e+01 1.14118e+01 2.70146e-01
8.81100e+01 1.14091e+01 2.70147e-01
8.81200e+01 1.14064e+01 2.70148e-01
8.81300e+01 1.14037e+01 2.70149e-01
8.81400e+01 1.14010e+01 2.70150e-01
8.81500e+01 1.13983e+01 2.70151e-01
8.81600e+01 1.13956e+01 2.70152e-01
8.81700e+01 1.13929e+01 2.70152e-01
8.81800e+01 1.13902e+01 2.70153e-01
8.81900e+01 1.13875e+01 2.70153e-01
8.82000e+01 1.13848e+01 2.70154e-01
8.82100e+01 1.13820e+01 2.70154e-01
8.82200e+01 1.13793e+01 2.70154e-01
8.82300e+01 1.13766e+01 2.70154e-01
8.82400e+01 1.13739e+01 2.70154e-01
8.82500e+01 1.13712e+01 2.70154e-01
8.82600e+01 1.13685e+01 2.70154e-01
8.82700e+01 1.13658e+01 2.70154e-01
8.82800e+01 1.13631e+01 2.70154e-01
8.82900e+01 1.13604e+01 2.70153e-01
8.83000e+01 1.13577e+01 2.70153e-01
8.83100e+01 1.13550e+01 2.70152e-01
8.83200e+01 1.13523e+01 2.70152e-01
8.83300e+01 1.13496e+01 2.70151e-01
8.83400e+01 1.13469e+01 2.70150e-01
8.83500e+01 1.13442e+01 2.70149e-01
8.83600e+01 1.13415e+01 2.70148e-01
8.83700e+01 1.13388e+01 2.70147e-01
8.83800e+01 1.13361e+01 2.70146e-01
8.83900e+01 1.13334e+01 2.70145e-01
8.84000e+01 1.13307e+01 2.70144e-01
8.84100e+01 1.13280e+01 2.70142e-01
8.84200e+01 1.13253e+01 2.70141e-01
8.84300e+01 1.13226e+01 2.70139e-01
8.84400e+01 1.13199e+01 2.70138e-01
8.84500e+01 1.13172e+01 2.70136e-01
8.84600e+01 1.13145e+01 2.70134e-01
8.84700e+01 1.13118e+01 2.70132e-01
8.84800e+01 1.13091e+01 2.70130e-01
8.84900e+01 1.13064e+01 2.70128e-01
8.85000e+01 1.13037e+01 2.70126e-01
8.85100e+01 1.13010e+01 2.70124e-01
8.85200e+01 1.12983e+01 2.70122e-01
8.85300e+01 1.12956e+01 2.70120e-01
8.85400e+01 1.12929e+01 2.70118e-01
8.85500e+01 1.12902e+01 2.70116e-01
8.85600e+01 1.12875e+01 2.70114e-01
8.85700e+01 1.12848e+01 2.70112e-01
8.85800e+01 1.12821e+01 2.70110e-01
8.85900e+01 1.12794e+01 2.70108e-01
8.86000e+01 1.12767e+01 2.70107e-01
8.86100e+01 1.12740e+01 2.70105e-01
8.86200e+01 1.12713e+01 2.70103e-01
8.86300e+01 1.12686e+01 2.70102e-01
8.86400e+01 1.12659e+01 2.70100e-01
8.86500e+01 1.12632e+01 2.70099e-01
8.86600e+01 1.12605e+01 2.70097e-01
8.86700e+01 1.12578e+01 2.70096e-01
8.86800e+01 1.12551e+01 2.70095e-01
8.86900e+01 1.12524e+01 2.70093e-01
8.87000e+01 1.12497e+01 2.70092e-01
8.87100e+01 1.12470e+01 2.70091e-01
8.87200e+01 1.12443e+01 2.70090e-01
8.87300e+01 1.12416e+01 2.70089e-01
8.87400e+01 1.12389e+01 2.70088e-01
8.87500e+01 1.12362e+01 2.70087e-01
8.87600e+01 1.12335e+01 2.70086e-01
8.87700e+01 1.12308e+01 2.70085e-01
8.87800e+01 1.12281e+01 2.70084e-01
8.87900e+01 1.12254e+01 2.70083e-01
8.88000e+01 1.12227e+01 2.70082e-01
8.88100e+01 1.12200e+01 2.70082e-01
8.88200e+01 1.12173e+01 2.70081e-01
8.88300e+01 1.12146e+01 2.70080e-01
8.88400e+01 1.12119e+01 2.70080e-01
8.88500e+01 1.12092e+01 2.70079e-01
8.88600e+01 1.12065e+01 2.70079e-01
8.88700e+01 1.12038e+01 2.70078e-01
8.88800e+01 1.12011e+01 2.70078e-01
8.88900e+01 1.11984e+01 2.70078e-01
8.89000e+01 1.11957e+01 2.70077e-01
8.89100e+01 1.11930e+01 2.70077e-01
8.89200e+01 1.11903e+01 2.70077e-01
8.89300e+01 1.11876e+01 2.70077e-01
8.89400e+01 1.11849e+01 2.70077e-01
8.89500e+01 1.11822e+01 2.70077e-01
8.89600e+01 1.11795e+01 2.70077e-01
8.89700e+01 1.11768e+01 2.70077e-01
8.89800e+01 1.11741e+01 2.70077e-01
8.89900e+01 1.11714e+01 2.70077e-01
8.90000e+01 1.11687e+01 2.70077e-01
8.90100e+01 1.11660e+01 2.70077e-01
8.90200e+01 1.11633e+01 2.70078e-01
8.90300e+01 1.11606e+01 2.70078e-01
8.90400e+01 1.11579e+01 2.70078e-01
8.90500e+01 1.11552e+01 2.70079e-01
8.90600e+01 1.11525e+01 2.70079e-01
8.90700e+01 1.11498e+01 2.70080e-01
8.90800e+01 1.11471e+01 2.70081e-01
8.90900e+01 1.11444e+01 2.70081e-01
8.91000e+01 1.11417e+01 2.70082e-01
8.91100e+01 1.11390e+01 2.70083e-01
8.91200e+01 1.11363e+01 2.70083e-01
8.91300e+01 1.11336e+01 2.70084e-01
8.91400e+01 1.11308e+01 2.70085e-01
8.91500e+01 1.11281e+01 2.70086e-01
8.91600e+01 1.11254e+01 2.70087e-01
8.91700e+01 1.11227e+01 2.70088e-01
8.91800e+01 1.11200e+01 2.70089e-01
8.91900e+01 1.11173e+01 2.70090e-01
8.92000e+01 1.11146e+01 2.70091e-01
8.92100e+01 1.11119e+01 2.70093e-01
8.92200e+01 1.11092e+01 2.70094e-01
8.92300e+01 1.11065e+01 2.70095e-01
8.92400e+01 1.11038e+01 2.70096e-01
8.92500e+01 1.11011e+01 2.70098e-01
8.92600e+01 1.10984e+01 2.70099e-01
8.92700e+01 1.10957e+01 2.70101e-01
8.92800e+01 1.10930e+01 2.70102e-01
8.92900e+01 1.10903e+01 2.70104e-01
8.93000e+01 1.10876e+01 2.70106e-01
8.93100e+01 1.10849e+01 2.70107e-01
8.93200e+01 1.10822e+01 2.70109e-01
8.93300e+01 1.10795e+01 2.70111e-01
8.93400e+01 1.10768e+01 2.70113e-01
8.93500e+01 1.10741e+01 2.70115e-01
8.93600e+01 1.10714e+01 2.70116e-01
8.93700e+01 1.10687e+01 2.70118e-01
8.93800e+01 1.10660e+01 2.70121e-01
8.93900e+01 1.10633e+01 2.70123e-01
8.94000e+01 1.10606e+01 2.70125e-01
8.94100e+01 1.10579e+01 2.70127e-01
8.94200e+01 1.10552e+01 2.70129e-01
8.94300e+01 1.10525e+01 2.70131e-01
8.94400e+01 1.10498e+01 2.70134e-01
8.94500e+01 1.10471e+01 2.70136e-01
8.94600e+01 1.10444e+01 2.70138e-01
8.94700e+01 1.10417e+01 2.70141e-01
8.94800e+01 1.10390e+01 2.70143e-01
8.94900e+01 1.10363e+01 2.70146e-01
8.95000e+01 1.10336e+01 2.70149e-01
8.95100e+01 1.10309e+01 2.70151e-01
8.95200e+01 1.10282e+01 2.70154e-01
8.95300e+01 1.10255e+01 2.70156e-01
8.95400e+01 1.10228e+01 2.70159e-01
8.95500e+01 1.10201e+01 2.70161e-01
8.95600e+01 1.10174e+01 2.70164e-01
8.95700e+01 1.10147e+01 2.70166e-01
8.95800e+01 1.10120e+01 2.70168e-01
8.95900e+01 1.10093e+01 2.70170e-01
8.96000e+01 1.10066e+01 2.70173e-01
8.96100e+01 1.10039e+01 2.70175e-01
8.96200e+01 1.10012e+01 2.70177e-01
8.96300e+01 1.09985e+01 2.70179e-01
8.96400e+01 1.09958e+01 2.70181e-01
8.96500e+01 1.09931e+01 2.70183e-01
8.96600e+01 1.09904e+01 2.70184e-01
8.96700e+01 1.09877e+01 2.70186e-01
8.96800e+01 1.09850e+01 2.70188e-01
8.96900e+01 1.09823e+01 2.70190e-01
8.97000e+01 1.09796e+01 2.70192e-01
8.97100e+01 1.09769e+01 2.70193e-01
8.97200e+01 1.09742e+01 2.70195e-01
8.97300e+01 1.09715e+01 2.70196e-01
8.97400e+01 1.09688e+01 2.70198e-01
8.97500e+01 1.09661e+01 2.70199e-01
8.97600e+01 1.09634e+01 2.70201e-01
8.97700e+01 1.09607e+01 2.70202e-01
8.97800e+01 1.09580e+01 2.70203e-01
8.97900e+01 1.09553e+01 2.70204e-01
8.98000e+01 1.09526e+01 2.70206e-01
8.98100e+01 1.09499e+01 2.70207e-01
8.98200e+01 1.09472e+01 2.70208e-01
8.98300e+01 1.09444e+01 2.70209e-01
8.98400e+01 1.09417e+01 2.70210e-01
8.98500e+01 1.09390e+01 2.70211e-01
8.98600e+01 1.09363e+01 2.70212e-01
8.98700e+01 1.09336e+01 2.70213e-01
8.98800e+01 1.09309e+01 2.70213e-01
8.98900e+01 1.09282e+01 2.70214e-01
8.99000e+01 1.09255e+01 2.70215e-01
8.99100e+01 1.09228e+01 2.70216e-01
8.99200e+01 1.09201e+01 2.70216e-01
8.99300e+01 1.09174e+01 2.70217e-01
8.99400e+01 1.09147e+01 2.70217e-01
8.99500e+01 1.09120e+01 2.70218e-01
8.99600e+01 1.09093e+01 2.70218e-01
8.99700e+01 1.09066e+01 2.70219e-01
8.99800e+01 1.09039e+01 2.70219e-01
8.99900e+01 1.09012e+01 2.70219e-01
9.00000e+01 1.08985e+01 2.70219e-01
9.00100e+01 1.08958e+01 2.70220e-01
9.00200e+01 1.08931e+01 2.70220e-01
9.00300e+01 1.08904e+01 2.70220e-01
9.00400e+01 1.08877e+01 2.70220e-01
9.00500e+01 1.08850e+01 2.70220e-01
9.00600e+01 1.08823e+01 2.70220e-01
9.00700e+01 1.08796e+01 2.70220e-01
9.00800e+01 1.08769e+01 2.70219e-01
9.00900e+01 1.08742e+01 2.70219e-01
9.01000e+01 1.08715e+01 2.70219e-01
9.01100e+01 1.08688e+01 2.70219e-01
9.01200e+01 1.08661e+01 2.70218e-01
9.01300e+01 1.08634e+01 2.70218e-01
9.01400e+01 1.08607e+01 2.70217e-01
9.01500e+01 1.08580e+01 2.70217e-01
9.01600e+01 1.08553e+01 2.70216e-01
9.01700e+01 1.08526e+01 2.70216e-01
9.01800e+01 1.08499e+01 2.70215e-01
9.01900e+01 1.08472e+01 2.70214e-01
9.02000e+01 1.08445e+01 2.70214e-01
9.02100e+01 1.08418e+01 2.70213e-01
9.02200e+01 1.08391e+01 2.70212e-01
9.02300e+01 1.08364e+01 2.70211e-01
9.02400e+01 1.08337e+01 2.70210e-01
9.02500e+01 1.08310e+01 2.70209e-01
9.02600e+01 1.08283e+01 2.70208e-01
9.02700e+01 1.08256e+01 2.70207e-01
9.02800e+01 1.08229e+01 2.70206e-01
9.02900e+01 1.08201e+01 2.70205e-01
9.03000e+01 1.08174e+01 2.70203e-01
9.03100e+01 1.08147e+01 2.70202e-01
9.03200e+01 1.08120e+01 2.70201e-01
9.03300e+01 1.08093e+01 2.70199e-01
9.03400e+01 1.08066e+01 2.70198e-01
9.03500e+01 1.08039e+01 2.70197e-01
9.03600e+01 1.08012e+01 2.70195e-01
9.03700e+01 1.07985e+01 2.70193e-01
9.03800e+01 1.07958e+01 2.70192e-01
9.03900e+01 1.07931e+01 2.70190e-01
9.04000e+01 1.07904e+01 2.70188e-01
9.04100e+01 1.07877e+01 2.70187e-01
9.04200e+01 1.07850e+01 2.70185e-01
9.04300e+01 1.07823e+01 2.70183e-01
9.04400e+01 1.07796e+01 2.70181e-01
9.04500e+01 1.07769e+01 2.70179e-01
9.04600e+01 1.07742e+01 2.70177e-01
9.04700e+01 1.07715e+01 2.70175e-01
9.04800e+01 1.07688e+01 2.70173e-01
9.04900e+01 1.07661e+01 2.70171e-01
9.05000e+01 1.07634e+01 2.70169e-01
9.05100e+01 1.07607e+01 2.70166e-01
9.05200e+01 1.07580e+01 2.70164e-01
9.05300e+01 1.07553e+01 2.70163e-01
9.05400e+01 1.07526e+01 2.70161e-01
9.05500e+01 1.07499e+01 2.70160e-01
9.05600e+01 1.07472e+01 2.70159e-01
9.05700e+01 1.07445e+01 2.70158e-01
9.05800e+01 1.07418e+01 2.70157e-01
9.05900e+01 1.07391e+01 2.70157e-01
9.06000e+01 1.07364e+01 2.70157e-01
9.06100e+01 1.07337e+01 2.70156e-01
9.06200e+01 1.07310e+01 2.70157e-01
9.06300e+01 1.07283e+01 2.70157e-01
9.06400e+01 1.07256e+01 2.70158e-01
9.06500e+01 1.07229e+01 2.70158e-01
9.06600e+01 1.07202e+01 2.70159e-01
9.06700e+01 1.07175e+01 2.70160e-01
9.06800e+01 1.07148e+01 2.70162e-01
9.06900e+01 1.07121e+01 2.70163e-01
9.07000e+01 1.07094e+01 2.70165e-01
9.07100e+01 1.07067e+01 2.70167e-01
9.07200e+01 1.07040e+01 2.70169e-01
9.07300e+01 1.07013e+01 2.70172e-01
9.07400e+01 1.06986e+01 2.70174e-01
9.07500e+01 1.06959e+01 2.70177e-01
9.07600e+01 1.06932e+01 2.70180e-01
9.07700e+01 1.06905e+01 2.70184e-01
9.07800e+01 1.06878e+01 2.70187e-01
9.07900e+01 1.06851e+01 2.70191e-01
9.08000e+01 1.06824e+01 2.70195e-01
9.08100e+01 1.06797e+01 2.70199e-01
9.08200e+01 1.06770e+01 2.70203e-01
9.08300e+01 1.06743e+01 2.70207e-01
9.08400e+01 1.06716e+01 2.70212e-01
9.08500e+01 1.06688e+01 2.70217e-01
9.08600e+01 1.06661e+01 2.70222e-01
9.08700e+01 1.06634e+01 2.70227e-01
9.08800e+01 1.06607e+01 2.70233e-01
9.08900e+01 1.06580e+01 2.70239e-01
9.09000e+01 1.06553e+01 2.70244e-01
9.09100e+01 1.06526e+01 2.70251e-01
9.09200e+01 1.06499e+01 2.70257e-01
9.09300e+01 1.06472e+01 2.70264e-01
9.09400e+01 1.06445e+01 2.70270e-01
9.09500e+01 1.06418e+01 2.70277e-01
9.09600e+01 1.06391e+01 2.70284e-01
9.09700e+01 1.06364e+01 2.70292e-01
9.09800e+01 1.06337e+01 2.70299e-01
9.09900e+01 1.06310e+01 2.70307e-01
9.10000e+01 1.06283e+01 2.70315e-01
9.10100e+01 1.06256e+01 2.70323e-01
9.10200e+01 1.06229e+01 2.70332e-01
9.10300e+01 1.06202e+01 2.70340e-01
9.10400e+01 1.06175e+01 2.70349e-01
9.10500e+01 1.06148e+01 2.70358e-01
9.10600e+01 1.06121e+01 2.70367e-01
9.10700e+01 1.06094e+01 2.70377e-01
9.10800e+01 1.06067e+01 2.70386e-01
9.10900e+01 1.06040e+01 2.70396e-01
9.11000e+01 1.06013e+01 2.70406e-01
9.11100e+01 1.05986e+01 2.70417e-01
9.11200e+01 1.05959e+01 2.70427e-01
9.11300e+01 1.05932e+01 2.70438e-01
9.11400e+01 1.05905e+01 2.70449e-01
9.11500e+01 1.05878e+01 2.70460e-01
9.11600e+01 1.05850e+01 2.70471e-01
9.11700e+01 1.05823e+01 2.70483e-01
9.11800e+01 1.05796e+01 2.70494e-01
9.11900e+01 1.05769e+01 2.70506e-01
9.12000e+01 1.05742e+01 2.70518e-01
9.12100e+01 1.05715e+01 2.70531e-01
9.12200e+01 1.05688e+01 2.70543e-01
9.12300e+01 1.05661e+01 2.70556e-01
9.12400e+01 1.05634e+01 2.70569e-01
9.12500e+01 1.05607e+01 2.70582e-01
9.12600e+01 1.05580e+01 2.70595e-01
9.12700e+01 1.05553e+01 2.70609e-01
9.12800e+01 1.05526e+01 2.70623e-01
9.12900e+01 1.05499e+01 2.70637e-01
9.13000e+01 1.05472e+01 2.70651e-01
9.13100e+01 1.05445e+01 2.70665e-01
9.13200e+01 1.05418e+01 2.70680e-01
9.13300e+01 1.05391e+01 2.70695e-01
9.13400e+01 1.05363e+01 2.70710e-01
9.13500e+01 1.05336e+01 2.70725e-01
9.13600e+01 1.05309e+01 2.70740e-01
9.13700e+01 1.05282e+01 2.70756e-01
9.13800e+01 1.05255e+01 2.70772e-01
9.13900e+01 1.05228e+01 2.70788e-01
9.14000e+01 1.05201e+01 2.70804e-01
9.14100e+01 1.05174e+01 2.70821e-01
9.14200e+01 1.05147e+01 2.70837e-01
9.14300e+01 1.05120e+01 2.70854e-01
9.14400e+01 1.05093e+01 2.70871e-01
9.14500e+01 1.05066e+01 2.70889e-01
9.14600e+01 1.05038e+01 2.70906e-01
9.14700e+01 1.05011e+01 2.70924e-01
9.14800e+01 1.04984e+01 2.70942e-01
9.14900e+01 1.04957e+01 2.70960e-01
9.15000e+01 1.04930e+01 2.70978e-01
9.15100e+01 1.04903e+01 2.70996e-01
9.15200e+01 1.04876e+01 2.71014e-01
9.15300e+01 1.04849e+01 2.71032e-01
9.15400e+01 1.04822e+01 2.71049e-01
9.15500e+01 1.04795e+01 2.71067e-01
9.15600e+01 1.04767e+01 2.71083e-01
9.15700e+01 1.04740e+01 2.71100e-01
9.15800e+01 1.04713e+01 2.71116e-01
9.15900e+01 1.04686e+01 2.71132e-01
9.16000e+01 1.04659e+01 2.71147e-01
9.16100e+01 1.04632e+01 2.71163e-01
9.16200e+01 1.04605e+01 2.71178e-01
9.16300e+01 1.04578e+01 2.71192e-01
9.16400e+01 1.04551e+01 2.71207e-01
9.16500e+01 1.04523e+01 2.71221e-01
9.16600e+01 1.04496e+01 2.71235e-01
9.16700e+01 1.04469e+01 2.71248e-01
9.16800e+01 1.04442e+01 2.71262e-01
9.16900e+01 1.04415e+01 2.71274e-01
9.17000e+01 1.04388e+01 2.71287e-01
9.17100e+01 1.04361e+01 2.71299e-01
9.17200e+01 1.04334e+01 2.71311e-01
9.17300e+01 1.04306e+01 2.71323e-01
9.17400e+01 1.04279e+01 2.71335e-01
9.17500e+01 1.04252e+01 2.71346e-01
9.17600e+01 1.04225e+01 2.71357e-01
9.17700e+01 1.04198e+01 2.71367e-01
9.17800e+01 1.04171e+01 2.71377e-01
9.17900e+01 1.04144e+01 2.71387e-01
9.18000e+01 1.04116e+01 2.71397e-01
9.18100e+01 1.04089e+01 2.71406e-01
9.18200e+01 1.04062e+01 2.71415e-01
9.18300e+01 1.04035e+01 2.71424e-01
9.18400e+01 1.04008e+01 2.71433e-01
9.18500e+01 1.03981e+01 2.71441e-01
9.18600e+01 1.03954e+01 2.71449e-01
9.18700e+01 1.03926e+01 2.71456e-01
9.18800e+01 1.03899e+01 2.71463e-01
9.18900e+01 1.03872e+01 2.71470e-01
9.19000e+01 1.03845e+01 2.71477e-01
9.19100e+01 1.03818e+01 2.71483e-01
9.19200e+01 1.03791e+01 2.71490e-01
9.19300e+01 1.03764e+01 2.71495e-01
9.19400e+01 1.03736e+01 2.71501e-01
9.19500e+01 1.03709e+01 2.71506e-01
9.19600e+01 1.03682e+01 2.71511e-01
9.19700e+01 1.03655e+01 2.71515e-01
9.19800e+01 1.03628e+01 2.71520e-01
9.19900e+01 1.03601e+01 2.71524e-01
9.20000e+01 1.03574e+01 2.71527e-01
9.20100e+01 1.03546e+01 2.71531e-01
9.20200e+01 1.03519e+01 2.71534e-01
9.20300e+01 1.03492e+01 2.71537e-01
9.20400e+01 1.03465e+01 2.71539e-01
9.20500e+01 1.03438e+01 2.71541e-01
9.20600e+01 1.03411e+01 2.71543e-01
9.20700e+01 1.03383e+01 2.71545e-01
9.20800e+01 1.03356e+01 2.71546e-01
9.20900e+01 1.03329e+01 2.71547e-01
9.21000e+01 1.03302e+01 2.71548e-01
9.21100e+01 1.03275e+01 2.71548e-01
9.21200e+01 1.03248e+01 2.71549e-01
9.21300e+01 1.03221e+01 2.71548e-01
9.21400e+01 1.03193e+01 2.71548e-01
9.21500e+01 1.03166e+01 2.71547e-01
9.21600e+01 1.03139e+01 2.71546e-01
9.21700e+01 1.03112e+01 2.71545e-01
9.21800e+01 1.03085e+01 2.71543e-01
9.21900e+01 1.03058e+01 2.71541e-01
9.22000e+01 1.03030e+01 2.71539e-01
9.22100e+01 1.03003e+01 2.71536e-01
9.22200e+01 1.02976e+01 2.71533e-01
9.22300e+01 1.02949e+01 2.71530e-01
9.22400e+01 1.02922e+01 2.71527e-01
9.22500e+01 1.02895e+01 2.71523e-01
9.22600e+01 1.02868e+01 2.71519e-01
9.22700e+01 1.02840e+01 2.71515e-01
9.22800e+01 1.02813e+01 2.71510e-01
9.22900e+01 1.02786e+01 2.71505e-01
9.23000e+01 1.02759e+01 2.71500e-01
9.23100e+01 1.02732e+01 2.71494e-01
9.23200e+01 1.02705e+01 2.71489e-01
9.23300e+01 1.02677e+01 2.71482e-01
9.23400e+01 1.02650e+01 2.71476e-01
9.23500e+01 1.02623e+01 2.71469e-01
9.23600e+01 1.02596e+01 2.71462e-01
9.23700e+01 1.02569e+01 2.71455e-01
9.23800e+01 1.02542e+01 2.71447e-01
9.23900e+01 1.02515e+01 2.71439e-01
9.24000e+01 1.02487e+01 2.71431e-01
9.24100e+01 1.02460e+01 2.71423e-01
9.24200e+01 1.02433e+01 2.71414e-01
9.24300e+01 1.02406e+01 2.71405e-01
9.24400e+01 1.02379e+01 2.71395e-01
9.24500e+01 1.02352e+01 2.71386e-01
9.24600e+01 1.02325e+01 2.71376e-01
9.24700e+01 1.02297e+01 2.71365e-01
9.24800e+01 1.02270e+01 2.71355e-01
9.24900e+01 1.02243e+01 2.71344e-01
9.25000e+01 1.02216e+01 2.71333e-01
9.25100e+01 1.02189e+01 2.71322e-01
9.25200e+01 1.02162e+01 2.71311e-01
9.25300e+01 1.02135e+01 2.71300e-01
9.25400e+01 1.02108e+01 2.71289e-01
9.25500e+01 1.02080e+01 2.71279e-01
9.25600e+01 1.02053e+01 2.71269e-01
9.25700e+01 1.02026e+01 2.71259e-01
9.25800e+01 1.01999e+01 2.71249e-01
9.25900e+01 1.01972e+01 2.71239e-01
9.26000e+01 1.01945e+01 2.71230e-01
9.26100e+01 1.01918e+01 2.71221e-01
9.26200e+01 1.01891e+01 2.71212e-01
9.26300e+01 1.01863e+01 2.71203e-01
9.26400e+01 1.01836e+01 2.71195e-01
9.26500e+01 1.01809e+01 2.71186e-01
9.26600e+01 1.01782e+01 2.71178e-01
9.26700e+01 1.01755e+01 2.71170e-01
9.26800e+01 1.01728e+01 2.71163e-01
9.26900e+01 1.01701e+01 2.71155e-01
9.27000e+01 1.01674e+01 2.71148e-01
9.27100e+01 1.01646e+01 2.71141e-01
9.27200e+01 1.01619e+01 2.71134e-01
9.27300e+01 1.01592e+01 2.71128e-01
9.27400e+01 1.01565e+01 2.71121e-01
9.27500e+01 1.01538e+01 2.71115e-01
9.27600e+01 1.01511e+01 2.71109e-01
9.27700e+01 1.01484e+01 2.71103e-01
9.27800e+01 1.01457e+01 2.71098e-01
9.27900e+01 1.01430e+01 2.71092e-01
9.28000e+01 1.01402e+01 2.71087e-01
9.28100e+01 1.01375e+01 2.71082e-01
9.28200e+01 1.01348e+01 2.71078e-01
9.28300e+01 1.01321e+01 2.71073e-01
9.28400e+01 1.01294e+01 2.71069e-01
9.28500e+01 1.01267e+01 2.71065e-01
9.28600e+01 1.01240e+01 2.71061e-01
9.28700e+01 1.01213e+01 2.71057e-01
9.28800e+01 1.01186e+01 2.71054e-01
9.28900e+01 1.01159e+01 2.71050e-01
9.29000e+01 1.01131e+01 2.71047e-01
9.29100e+01 1.01104e+01 2.71045e-01
9.29200e+01 1.01077e+01 2.71042e-01
9.29300e+01 1.01050e+01 2.71040e-01
9.29400e+01 1.01023e+01 2.71037e-01
9.29500e+01 1.00996e+01 2.71035e-01
9.29600e+01 1.00969e+01 2.71034e-01
9.29700e+01 1.00942e+01 2.71032e-01
9.29800e+01 1.00915e+01 2.71031e-01
9.29900e+01 1.00887e+01 2.71029e-01
9.30000e+01 1.00860e+01 2.71028e-01
9.30100e+01 1.00833e+01 2.71028e-01
9.30200e+01 1.00806e+01 2.71027e-01
9.30300e+01 1.00779e+01 2.71027e-01
9.30400e+01 1.00752e+01 2.71027e-01
9.30500e+01 1.00725e+01 2.71027e-01
9.30600e+01 1.00698e+01 2.71027e-01
9.30700e+01 1.00671e+01 2.71028e-01
9.30800e+01 1.00644e+01 2.71028e-01
9.30900e+01 1.00616e+01 2.71029e-01
9.31000e+01 1.00589e+01 2.71031e-01
9.31100e+01 1.00562e+01 2.71032e-01
9.31200e+01 1.00535e+01 2.71033e-01
9.31300e+01 1.00508e+01 2.71035e-01
9.31400e+01 1.00481e+01 2.71037e-01
9.31500e+01 1.00454e+01 2.71039e-01
9.31600e+01 1.00427e+01 2.71042e-01
9.31700e+01 1.00400e+01 2.71044e-01
9.31800e+01 1.00373e+01 2.71047e-01
9.31900e+01 1.00345e+01 2.71050e-01
9.32000e+01 1.00318e+01 2.71054e-01
9.32100e+01 1.00291e+01 2.71057e-01
9.32200e+01 1.00264e+01 2.71061e-01
9.32300e+01 1.00237e+01 2.71065e-01
9.32400e+01 1.00210e+01 2.71069e-01
9.32500e+01 1.00183e+01 2.71073e-01
9.32600e+01 1.00156e+01 2.71077e-01
9.32700e+01 1.00129e+01 2.71082e-01
9.32800e+01 1.00101e+01 2.71087e-01
9.32900e+01 1.00074e+01 2.71092e-01
9.33000e+01 1.00047e+01 2.71098e-01
9.33100e+01 1.00020e+01 2.71103e-01
9.33200e+01 9.99930e+00 2.71109e-01
9.33300e+01 9.99659e+00 2.71115e-01
9.33400e+01 9.99388e+00 2.71121e-01
9.33500e+01 9.99117e+00 2.71127e-01
9.33600e+01 9.98846e+00 2.71134e-01
9.33700e+01 9.98574e+00 2.71141e-01
9.33800e+01 9.98303e+00 2.71148e-01
9.33900e+01 9.98032e+00 2.71155e-01
9.34000e+01 9.97761e+00 2.71163e-01
9.34100e+01 9.97490e+00 2.71170e-01
9.34200e+01 9.97219e+00 2.71178e-01
9.34300e+01 9.96947e+00 2.71186e-01
9.34400e+01 9.96676e+00 2.71194e-01
9.34500e+01 9.96405e+00 2.71203e-01
9.34600e+01 9.96134e+00 2.71212e-01
9.34700e+01 9.95863e+00 2.71220e-01
9.34800e+01 9.95591e+00 2.71230e-01
9.34900e+01 9.95320e+00 2.71239e-01
9.35000e+01 9.95049e+00 2.71248e-01
9.35100e+01 9.94778e+00 2.71258e-01
9.35200e+01 9.94506e+00 2.71268e-01
9.35300e+01 9.94235e+00 2.71277e-01
9.35400e+01 9.93964e+00 2.71286e-01
9.35500e+01 9.93693e+00 2.71296e-01
9.35600e+01 9.93421e+00 2.71305e-01
9.35700e+01 9.93150e+00 2.71314e-01
9.35800e+01 9.92879e+00 2.71323e-01
9.35900e+01 9.92607e+00 2.71332e-01
9.36000e+01 9.92336e+00 2.71341e-01
9.36100e+01 9.92065e+00 2.71349e-01
9.36200e+01 9.91793e+00 2.71358e-01
9.36300e+01 9.91522e+00 2.71367e-01
9.36400e+01 9.91251e+00 2.71375e-01
9.36500e+01 9.90979e+00 2.71384e-01
9.36600e+01 9.90708e+00 2.71392e-01
9.36700e+01 9.90436e+00 2.71400e-01
9.36800e+01 9.90165e+00 2.71408e-01
9.36900e+01 9.89894e+00 2.71416e-01
9.37000e+01 9.89622e+00 2.71424e-01
9.37100e+01 9.89351e+00 2.71432e-01
9.37200e+01 9.89079e+00 2.71440e-01
9.37300e+01 9.88808e+00 2.71448e-01
9.37400e+01 9.88536e+00 2.71455e-01
9.37500e+01 9.88265e+00 2.71463e-01
9.37600e+01 9.87993e+00 2.71470e-01
9.37700e+01 9.87722e+00 2.71478e-01
9.37800e+01 9.87451e+00 2.71485e-01
9.37900e+01 9.87179e+00 2.71492e-01
9.38000e+01 9.86908e+00 2.71499e-01
9.38100e+01 9.86636e+00 2.71506e-01
9.38200e+01 9.86365e+00 2.71513e-01
9.38300e+01 9.86093e+00 2.71520e-01
9.38400e+01 9.85821e+00 2.71527e-01
9.38500e+01 9.85550e+00 2.71534e-01
9.38600e+01 9.85278e+00 2.71540e-01
9.38700e+01 9.85007e+00 2.71547e-01
9.38800e+01 9.84735e+00 2.71553e-01
9.38900e+01 9.84464e+00 2.71560e-01
9.39000e+01 9.84192e+00 2.71566e-01
9.39100e+01 9.83921e+00 2.71572e-01
9.39200e+01 9.83649e+00 2.71578e-01
9.39300e+01 9.83377e+00 2.71584e-01
9.39400e+01 9.83106e+00 2.71590e-01
9.39500e+01 9.82834e+00 2.71596e-01
9.39600e+01 9.82563e+00 2.71602e-01
9.39700e+01 9.82291e+00 2.71608e-01
9.39800e+01 9.82019e+00 2.71613e-01
9.39900e+01 9.81748e+00 2.71619e-01
9.40000e+01 9.81476e+00 2.71624e-01
9.40100e+01 9.81205e+00 2.71629e-01
9.40200e+01 9.80933e+00 2.71635e-01
9.40300e+01 9.80661e+00 2.71640e-01
9.40400e+01 9.80390e+00 2.71645e-01
9.40500e+01 9.80118e+00 2.71650e-01
9.40600e+01 9.79846e+00 2.71655e-01
9.40700e+01 9.79575e+00 2.71660e-01
9.40800e+01 9.79303e+00 2.71664e-01
9.40900e+01 9.79031e+00 2.71669e-01
9.41000e+01 9.78760e+00 2.71674e-01
9.41100e+01 9.78488e+00 2.71678e-01
9.41200e+01 9.78216e+00 2.71682e-01
9.41300e+01 9.77945e+00 2.71687e-01
9.41400e+01 9.77673e+00 2.71691e-01
9.41500e+01 9.77401e+00 2.71695e-01
9.41600e+01 9.77130e+00 2.71699e-01
9.41700e+01 9.76858e+00 2.71703e-01
9.41800e+01 9.76586e+00 2.71707e-01
9.41900e+01 9.76315e+00 2.71711e-01
9.42000e+01 9.76043e+00 2.71715e-01
9.42100e+01 9.75771e+00 2.71718e-01
9.42200e+01 9.75499e+00 2.71722e-01
9.42300e+01 9.75228e+00 2.71725e-01
9.42400e+01 9.74956e+00 2.71729e-01
9.42500e+01 9.74684e+00 2.71732e-01
9.42600e+01 9.74412e+00 2.71735e-01
9.42700e+01 9.74141e+00 2.71738e-01
9.42800e+01 9.73869e+00 2.71741e-01
9.42900e+01 9.73597e+00 2.71744e-01
9.43000e+01 9.73325e+00 2.71747e-01
9.43100e+01 9.73054e+00 2.71750e-01
9.43200e+01 9.72782e+00 2.71752e-01
9.43300e+01 9.72510e+00 2.71755e-01
9.43400e+01 9.72238e+00 2.71758e-01
9.43500e+01 9.71967e+00 2.71760e-01
9.43600e+01 9.71695e+00 2.71762e-01
9.43700e+01 9.71423e+00 2.71765e-01
9.43800e+01 9.71151e+00 2.71767e-01
9.43900e+01 9.70880e+00 2.71769e-01
9.44000e+01 9.70608e+00 2.71771e-01
9.44100e+01 9.70336e+00 2.71773e-01
9.44200e+01 9.70064e+00 2.71775e-01
9.44300e+01 9.69793e+00 2.71776e-01
9.44400e+01 9.69521e+00 2.71778e-01
9.44500e+01 9.69249e+00 2.71780e-01
9.44600e+01 9.68977e+00 2.71781e-01
9.44700e+01 9.68705e+00 2.71783e-01
9.44800e+01 9.68434e+00 2.71784e-01
9.44900e+01 9.68162e+00 2.71785e-01
9.45000e+01 9.67890e+00 2.71786e-01
9.45100e+01 9.67618e+00 2.71787e-01
9.45200e+01 9.67347e+00 2.71789e-01
9.45300e+01 9.67075e+00 2.71790e-01
9.45400e+01 9.66803e+00 2.71791e-01
9.45500e+01 9.66531e+00 2.71792e-01
9.45600e+01 9.66259e+00 2.71794e-01
9.45700e+01 9.65988e+00 2.71795e-01
9.45800e+01 9.65716e+00 2.71796e-01
9.45900e+01 9.65444e+00 2.71798e-01
9.46000e+01 9.65172e+00 2.71799e-01
9.46100e+01 9.64900e+00 2.71801e-01
9.46200e+01 9.64629e+00 2.71802e-01
9.46300e+01 9.64357e+00 2.71804e-01
9.46400e+01 9.64085e+00 2.71805e-01
9.46500e+01 9.63813e+00 2.71807e-01
9.46600e+01 9.63541e+00 2.71809e-01
9.46700e+01 9.63270e+00 2.71810e-01
9.46800e+01 9.62998e+00 2.71812e-01
9.46900e+01 9.62726e+00 2.71814e-01
9.47000e+01 9.62454e+00 2.71816e-01
9.47100e+01 9.62182e+00 2.71817e-01
9.47200e+01 9.61910e+00 2.71819e-01
9.47300e+01 9.61639e+00 2.71821e-01
9.47400e+01 9.61367e+00 2.71823e-01
9.47500e+01 9.61095e+00 2.71825e-01
9.47600e+01 9.60823e+00 2.71827e-01
9.47700e+01 9.60551e+00 2.71829e-01
9.47800e+01 9.60280e+00 2.71831e-01
9.47900e+01 9.60008e+00 2.71834e-01
9.48000e+01 9.59736e+00 2.71836e-01
9.48100e+01 9.59464e+00 2.71838e-01
9.48200e+01 9.59192e+00 2.71840e-01
9.48300e+01 9.58920e+00 2.71842e-01
9.48400e+01 9.58648e+00 2.71845e-01
9.48500e+01 9.58377e+00 2.71847e-01
9.48600e+01 9.58105e+00 2.71849e-01
9.48700e+01 9.57833e+00 2.71852e-01
9.48800e+01 9.57561e+00 2.71854e-01
9.48900e+01 9.57289e+00 2.71857e-01
9.49000e+01 9.57017e+00 2.71859e-01
9.49100e+01 9.56746e+00 2.71862e-01
9.49200e+01 9.56474e+00 2.71864e-01
9.49300e+01 9.56202e+00 2.71867e-01
9.49400e+01 9.55930e+00 2.71870e-01
9.49500e+01 9.55658e+00 2.71872e-01
9.49600e+01 9.55386e+00 2.71875e-01
9.49700e+01 9.55114e+00 2.71878e-01
9.49800e+01 9.54842e+00 2.71881e-01
9.49900e+01 9.54571e+00 2.71884e-01
9.50000e+01 9.54299e+00 2.71886e-01
9.50100e+01 9.54027e+00 2.71889e-01
9.50200e+01 9.53755e+00 2.71892e-01
9.50300e+01 9.53483e+00 2.71895e-01
9.50400e+01 9.53211e+00 2.71898e-01
9.50500e+01 9.52939e+00 2.71901e-01
9.50600e+01 9.52667e+00 2.71904e-01
9.50700e+01 9.52395e+00 2.71908e-01
9.50800e+01 9.52123e+00 2.71911e-01
9.50900e+01 9.51852e+00 2.71914e-01
9.51000e+01 9.51580e+00 2.71917e-01
9.51100e+01 9.51308e+00 2.71920e-01
9.51200e+01 9.51036e+00 2.71924e-01
9.51300e+01 9.50764e+00 2.71927e-01
9.51400e+01 9.50492e+00 2.71931e-01
9.51500e+01 9.50220e+00 2.71934e-01
9.51600e+01 9.49948e+00 2.71937e-01
9.51700e+01 9.49676e+00 2.71941e-01
9.51800e+01 9.49404e+00 2.71944e-01
9.51900e+01 9.49132e+00 2.71948e-01
9.52000e+01 9.48860e+00 2.71952e-01
9.52100e+01 9.48588e+00 2.71955e-01
9.52200e+01 9.48316e+00 2.71959e-01
9.52300e+01 9.48044e+00 2.71963e-01
9.52400e+01 9.47772e+00 2.71966e-01
9.52500e+01 9.47500e+00 2.71970e-01
9.52600e+01 9.47229e+00 2.71974e-01
9.52700e+01 9.46957e+00 2.71978e-01
9.52800e+01 9.46685e+00 2.71982e-01
9.52900e+01 9.46413e+00 2.71985e-01
9.53000e+01 9.46141e+00 2.71989e-01
9.53100e+01 9.45869e+00 2.71993e-01
9.53200e+01 9.45597e+00 2.71997e-01
9.53300e+01 9.45325e+00 2.72001e-01
9.53400e+01 9.45053e+00 2.72006e-01
9.53500e+01 9.44781e+00 2.72010e-01
9.53600e+01 9.44509e+00 2.72014e-01
9.53700e+01 9.44237e+00 2.72018e-01
9.53800e+01 9.43965e+00 2.72022e-01
9.53900e+01 9.43693e+00 2.72027e-01
9.54000e+01 9.43421e+00 2.72031e-01
9.54100e+01 9.43148e+00 2.72035e-01
9.54200e+01 9.42876e+00 2.72040e-01
9.54300e+01 9.42604e+00 2.72044e-01
9.54400e+01 9.42332e+00 2.72048e-01
9.54500e+01 9.42060e+00 2.72053e-01
9.54600e+01 9.41788e+00 2.72057e-01
9.54700e+01 9.41516e+00 2.72062e-01
9.54800e+01 9.41244e+00 2.72067e-01
9.54900e+01 9.40972e+00 2.72071e-01
9.55000e+01 9.40700e+00 2.72076e-01
9.55100e+01 9.40428e+00 2.72081e-01
9.55200e+01 9.40156e+00 2.72085e-01
9.55300e+01 9.39884e+00 2.72090e-01
9.55400e+01 9.39612e+00 2.72094e-01
9.55500e+01 9.39340e+00 2.72099e-01
9.55600e+01 9.39067e+00 2.72104e-01
9.55700e+01 9.38795e+00 2.72108e-01
9.55800e+01 9.38523e+00 2.72113e-01
9.55900e+01 9.38251e+00 2.72117e-01
9.56000e+01 9.37979e+00 2.72122e-01
9.56100e+01 9.37707e+00 2.72126e-01
9.56200e+01 9.37435e+00 2.72131e-01
9.56300e+01 9.37163e+00 2.72135e-01
9.56400e+01 9.36890e+00 2.72139e-01
9.56500e+01 9.36618e+00 2.72144e-01
9.56600e+01 9.36346e+00 2.72148e-01
9.56700e+01 9.36074e+00 2.72152e-01
9.56800e+01 9.35802e+00 2.72157e-01
9.56900e+01 9.35530e+00 2.72161e-01
9.57000e+01 9.35258e+00 2.72165e-01
9.57100e+01 9.34985e+00 2.72169e-01
9.57200e+01 9.34713e+00 2.72174e-01
9.57300e+01 9.34441e+00 2.72178e-01
9.57400e+01 9.34169e+00 2.72182e-01
9.57500e+01 9.33897e+00 2.72186e-01
9.57600e+01 9.33624e+00 2.72190e-01
9.57700e+01 9.33352e+00 2.72195e-01
9.57800e+01 9.33080e+00 2.72199e-01
9.57900e+01 9.32808e+00 2.72203e-01
9.58000e+01 9.32536e+00 2.72207e-01
9.58100e+01 9.32263e+00 2.72211e-01
9.58200e+01 9.31991e+00 2.72215e-01
9.58300e+01 9.31719e+00 2.72219e-01
9.58400e+01 9.31447e+00 2.72223e-01
9.58500e+01 9.31175e+00 2.72227e-01
9.58600e+01 9.30902e+00 2.72231e-01
9.58700e+01 9.30630e+00 2.72234e-01
9.58800e+01 9.30358e+00 2.72238e-01
9.58900e+01 9.30086e+00 2.72242e-01
9.59000e+01 9.29813e+00 2.72246e-01
9.59100e+01 9.29541e+00 2.72250e-01
9.59200e+01 9.29269e+00 2.72254e-01
9.59300e+01 9.28997e+00 2.72257e-01
9.59400e+01 9.28724e+00 2.72261e-01
9.59500e+01 9.28452e+00 2.72265e-01
9.59600e+01 9.28180e+00 2.72269e-01
9.59700e+01 9.27908e+00 2.72272e-01
9.59800e+01 9.27635e+00 2.72276e-01
9.59900e+01 9.27363e+00 2.72280e-01
9.60000e+01 9.27091e+00 2.72283e-01
9.60100e+01 9.26818e+00 2.72287e-01
9.60200e+01 9.26546e+00 2.72290e-01
9.60300e+01 9.26274e+00 2.72294e-01
9.60400e+01 9.26002e+00 2.72298e-01
9.60500e+01 9.25729e+00 2.72301e-01
9.60600e+01 9.25457e+00 2.72305e-01
9.60700e+01 9.25185e+00 2.72308e-01
9.60800e+01 9.24912e+00 2.72312e-01
9.60900e+01 9.24640e+00 2.72315e-01
9.61000e+01 9.24368e+00 2.72318e-01
9.61100e+01 9.24095e+00 2.72322e-01
9.61200e+01 9.23823e+00 2.72325e-01
9.61300e+01 9.23551e+00 2.72328e-01
9.61400e+01 9.23278e+00 2.72332e-01
9.61500e+01 9.23006e+00 2.72335e-01
9.61600e+01 9.22734e+00 2.72338e-01
9.61700e+01 9.22461e+00 2.72342e-01
9.61800e+01 9.22189e+00 2.72345e-01
9.61900e+01 9.21917e+00 2.72348e-01
9.62000e+01 9.21644e+00 2.72351e-01
9.62100e+01 9.21372e+00 2.72355e-01
9.62200e+01 9.21100e+00 2.72358e-01
9.62300e+01 9.20827e+00 2.72361e-01
9.62400e+01 9.20555e+00 2.72364e-01
9.62500e+01 9.20283e+00 2.72367e-01
9.62600e+01 9.20010e+00 2.72370e-01
9.62700e+01 9.19738e+00 2.72373e-01
9.62800e+01 9.19465e+00 2.72376e-01
9.62900e+01 9.19193e+00 2.72379e-01
9.63000e+01 9.18921e+00 2.72382e-01
9.63100e+01 9.18648e+00 2.72385e-01
9.63200e+01 9.18376e+00 2.72388e-01
9.63300e+01 9.18104e+00 2.72391e-01
9.63400e+01 9.17831e+00 2.72394e-01
9.63500e+01 9.17559e+00 2.72397e-01
9.63600e+01 9.17286e+00 2.72400e-01
9.63700e+01 9.17014e+00 2.72402e-01
9.63800e+01 9.16742e+00 2.72405e-01
9.63900e+01 9.16469e+00 2.72408e-01
9.64000e+01 9.16197e+00 2.72411e-01
9.64100e+01 9.15924e+00 2.72414e-01
9.64200e+01 9.15652e+00 2.72416e-01
9.64300e+01 9.15380e+00 2.72419e-01
9.64400e+01 9.15107e+00 2.72422e-01
9.64500e+01 9.14835e+00 2.72424e-01
9.64600e+01 9.14562e+00 2.72427e-01
9.64700e+01 9.14290e+00 2.72430e-01
9.64800e+01 9.14017e+00 2.72432e-01
9.64900e+01 9.13745e+00 2.72435e-01
9.65000e+01 9.13473e+00 2.72437e-01
9.65100e+01 9.13200e+00 2.72440e-01
9.65200e+01 9.12928e+00 2.72443e-01
9.65300e+01 9.12655e+00 2.72445e-01
9.65400e+01 9.12383e+00 2.72448e-01
9.65500e+01 9.12110e+00 2.72450e-01
9.65600e+01 9.11838e+00 2.72453e-01
9.65700e+01 9.11565e+00 2.72456e-01
9.65800e+01 9.11293e+00 2.72458e-01
9.65900e+01 9.11020e+00 2.72461e-01
9.66000e+01 9.10748e+00 2.72464e-01
9.66100e+01 9.10476e+00 2.72467e-01
9.66200e+01 9.10203e+00 2.72469e-01
9.66300e+01 9.09931e+00 2.72472e-01
9.66400e+01 9.09658e+00 2.72475e-01
9.66500e+01 9.09386e+00 2.72478e-01
9.66600e+01 9.09113e+00 2.72481e-01
9.66700e+01 9.08841e+00 2.72484e-01
9.66800e+01 9.08568e+00 2.72486e-01
9.66900e+01 9.08296e+00 2.72489e-01
9.67000e+01 9.08023e+00 2.72492e-01
9.67100e+01 9.07751e+00 2.72495e-01
9.67200e+01 9.07478e+00 2.72498e-01
9.67300e+01 9.07206e+00 2.72501e-01
9.67400e+01 9.06933e+00 2.72504e-01
9.67500e+01 9.06661e+00 2.72507e-01
9.67600e+01 9.06388e+00 2.72510e-01
9.67700e+01 9.06116e+00 2.72513e-01
9.67800e+01 9.05843e+00 2.72516e-01
9.67900e+01 9.05571e+00 2.72520e-01
9.68000e+01 9.05298e+00 2.72523e-01
9.68100e+01 9.05026e+00 2.72526e-01
9.68200e+01 9.04753e+00 2.72529e-01
9.68300e+01 9.04481e+00 2.72532e-01
9.68400e+01 9.04208e+00 2.72535e-01
9.68500e+01 9.03936e+00 2.72539e-01
9.68600e+01 9.03663e+00 2.72542e-01
9.68700e+01 9.03390e+00 2.72545e-01
9.68800e+01 9.03118e+00 2.72548e-01
9.68900e+01 9.02845e+00 2.72552e-01
9.69000e+01 9.02573e+00 2.72555e-01
9.69100e+01 9.02300e+00 2.72558e-01
9.69200e+01 9.02028e+00 2.72562e-01
9.69300e+01 9.01755e+00 2.72565e-01
9.69400e+01 9.01483e+00 2.72569e-01
9.69500e+01 9.01210e+00 2.72572e-01
9.69600e+01 9.00937e+00 2.72576e-01
9.69700e+01 9.00665e+00 2.72579e-01
9.69800e+01 9.00392e+00 2.72582e-01
9.69900e+01 9.00120e+00 2.72586e-01
9.70000e+01 8.99847e+00 2.72590e-01
9.70100e+01 8.99574e+00 2.72593e-01
9.70200e+01 8.99302e+00 2.72597e-01
9.70300e+01 8.99029e+00 2.72600e-01
9.70400e+01 8.98757e+00 2.72604e-01
9.70500e+01 8.98484e+00 2.72607e-01
9.70600e+01 8.98211e+00 2.72611e-01
9.70700e+01 8.97939e+00 2.72615e-01
9.70800e+01 8.97666e+00 2.72618e-01
9.70900e+01 8.97394e+00 2.72622e-01
9.71000e+01 8.97121e+00 2.72626e-01
9.71100e+01 8.96848e+00 2.72630e-01
9.71200e+01 8.96576e+00 2.72633e-01
9.71300e+01 8.96303e+00 2.72637e-01
9.71400e+01 8.96030e+00 2.72641e-01
9.71500e+01 8.95758e+00 2.72645e-01
9.71600e+01 8.95485e+00 2.72649e-01
9.71700e+01 8.95213e+00 2.72652e-01
9.71800e+01 8.94940e+00 2.72656e-01
9.71900e+01 8.94667e+00 2.72660e-01
9.72000e+01 8.94395e+00 2.72664e-01
9.72100e+01 8.94122e+00 2.72668e-01
9.72200e+01 8.93849e+00 2.72672e-01
9.72300e+01 8.93577e+00 2.72676e-01
9.72400e+01 8.93304e+00 2.72680e-01
9.72500e+01 8.93031e+00 2.72684e-01
9.72600e+01 8.92758e+00 2.72688e-01
9.72700e+01 8.92486e+00 2.72692e-01
9.72800e+01 8.92213e+00 2.72696e-01
9.72900e+01 8.91940e+00 2.72700e-01
9.73000e+01 8.91668e+00 2.72704e-01
9.73100e+01 8.91395e+00 2.72709e-01
9.73200e+01 8.91122e+00 2.72713e-01
9.73300e+01 8.90850e+00 2.72717e-01
9.73400e+01 8.90577e+00 2.72721e-01
9.73500e+01 8.90304e+00 2.72725e-01
9.73600e+01 8.90031e+00 2.72730e-01
9.73700e+01 8.89759e+00 2.72734e-01
9.73800e+01 8.89486e+00 2.72738e-01
9.73900e+01 8.89213e+00 2.72742e-01
9.74000e+01 8.88940e+00 2.72747e-01
9.74100e+01 8.88668e+00 2.72751e-01
9.74200e+01 8.88395e+00 2.72755e-01
9.74300e+01 8.88122e+00 2.72760e-01
9.74400e+01 8.87849e+00 2.72764e-01
9.74500e+01 8.87577e+00 2.72769e-01
9.74600e+01 8.87304e+00 2.72773e-01
9.74700e+01 8.87031e+00 2.72778e-01
9.74800e+01 8.86758e+00 2.72782e-01
9.74900e+01 8.86486e+00 2.72786e-01
9.75000e+01 8.86213e+00 2.72791e-01
9.75100e+01 8.85940e+00 2.72796e-01
9.75200e+01 8.85667e+00 2.72800e-01
9.75300e+01 8.85394e+00 2.72805e-01
9.75400e+01 8.85122e+00 2.72809e-01
9.75500e+01 8.84849e+00 2.72814e-01
9.75600e+01 8.84576e+00 2.72818e-01
9.75700e+01 8.84303e+00 2.72823e-01
9.75800e+01 8.84030e+00 2.72827e-01
9.75900e+01 8.83757e+00 2.72832e-01
9.76000e+01 8.83485e+00 2.72836e-01
9.76100e+01 8.83212e+00 2.72841e-01
9.76200e+01 8.82939e+00 2.72845e-01
9.76300e+01 8.82666e+00 2.72850e-01
9.76400e+01 8.82393e+00 2.72855e-01
9.76500e+01 8.82120e+00 2.72859e-01
9.76600e+01 8.81848e+00 2.72864e-01
9.76700e+01 8.81575e+00 2.72868e-01
9.76800e+01 8.81302e+00 2.72873e-01
9.76900e+01 8.81029e+00 2.72877e-01
9.77000e+01 8.80756e+00 2.72882e-01
9.77100e+01 8.80483e+00 2.72887e-01
9.77200e+01 8.80210e+00 2.72891e-01
9.77300e+01 8.79937e+00 2.72896e-01
9.77400e+01 8.79664e+00 2.72900e-01
9.77500e+01 8.79392e+00 2.72905e-01
9.77600e+01 8.79119e+00 2.72909e-01
9.77700e+01 8.78846e+00 2.72914e-01
9.77800e+01 8.78573e+00 2.72919e-01
9.77900e+01 8.78300e+00 2.72923e-01
9.78000e+01 8.78027e+00 2.72928e-01
9.78100e+01 8.77754e+00 2.72932e-01
9.78200e+01 8.77481e+00 2.72937e-01
9.78300e+01 8.77208e+00 2.72942e-01
9.78400e+01 8.76935e+00 2.72946e-01
9.78500e+01 8.76662e+00 2.72951e-01
9.78600e+01 8.76389e+00 2.72955e-01
9.78700e+01 8.76116e+00 2.72960e-01
9.78800e+01 8.75843e+00 2.72965e-01
9.78900e+01 8.75570e+00 2.72969e-01
9.79000e+01 8.75297e+00 2.72974e-01
9.79100e+01 8.75024e+00 2.72979e-01
9.79200e+01 8.74752e+00 2.72983e-01
9.79300e+01 8.74479e+00 2.72988e-01
9.79400e+01 8.74206e+00 2.72992e-01
9.79500e+01 8.73933e+00 2.72997e-01
9.79600e+01 8.73660e+00 2.73002e-01
9.79700e+01 8.73387e+00 2.73006e-01
9.79800e+01 8.73114e+00 2.73011e-01
9.79900e+01 8.72841e+00 2.73016e-01
9.80000e+01 8.72568e+00 2.73020e-01
9.80100e+01 8.72294e+00 2.73025e-01
9.80200e+01 8.72021e+00 2.73030e-01
9.80300e+01 8.71748e+00 2.73034e-01
9.80400e+01 8.71475e+00 2.73039e-01
9.80500e+01 8.71202e+00 2.73044e-01
9.80600e+01 8.70929e+00 2.73048e-01
9.80700e+01 8.70656e+00 2.73053e-01
9.80800e+01 8.70383e+00 2.73058e-01
9.80900e+01 8.70110e+00 2.73062e-01
9.81000e+01 8.69837e+00 2.73067e-01
9.81100e+01 8.69564e+00 2.73072e-01
9.81200e+01 8.69291e+00 2.73076e-01
9.81300e+01 8.69018e+00 2.73081e-01
9.81400e+01 8.68745e+00 2.73086e-01
9.81500e+01 8.68472e+00 2.73090e-01
9.81600e+01 8.68199e+00 2.73095e-01
9.81700e+01 8.67925e+00 2.73100e-01
9.81800e+01 8.67652e+00 2.73104e-01
9.81900e+01 8.67379e+00 2.73109e-01
9.82000e+01 8.67106e+00 2.73114e-01
9.82100e+01 8.66833e+00 2.73118e-01
9.82200e+01 8.66560e+00 2.73123e-01
9.82300e+01 8.66287e+00 2.73128e-01
9.82400e+01 8.66014e+00 2.73133e-01
9.82500e+01 8.65741e+00 2.73137e-01
9.82600e+01 8.65467e+00 2.73142e-01
9.82700e+01 8.65194e+00 2.73147e-01
9.82800e+01 8.64921e+00 2.73151e-01
9.82900e+01 8.64648e+00 2.73156e-01
9.83000e+01 8.64375e+00 2.73161e-01
9.83100e+01 8.64102e+00 2.73166e-01
9.83200e+01 8.63828e+00 2.73170e-01
9.83300e+01 8.63555e+00 2.73175e-01
9.83400e+01 8.63282e+00 2.73180e-01
9.83500e+01 8.63009e+00 2.73184e-01
9.83600e+01 8.62736e+00 2.73189e-01
9.83700e+01 8.62463e+00 2.73194e-01
9.83800e+01 8.62189e+00 2.73199e-01
9.83900e+01 8.61916e+00 2.73203e-01
9.84000e+01 8.61643e+00 2.73208e-01
9.84100e+01 8.61370e+00 2.73213e-01
9.84200e+01 8.61097e+00 2.73218e-01
9.84300e+01 8.60823e+00 2.73222e-01
9.84400e+01 8.60550e+00 2.73227e-01
9.84500e+01 8.60277e+00 2.73232e-01
9.84600e+01 8.60004e+00 2.73237e-01
9.84700e+01 8.59730e+00 2.73241e-01
9.84800e+01 8.59457e+00 2.73246e-01
9.84900e+01 8.59184e+00 2.73251e-01
9.85000e+01 8.58911e+00 2.73256e-01
9.85100e+01 8.58637e+00 2.73261e-01
9.85200e+01 8.58364e+00 2.73265e-01
9.85300e+01 8.58091e+00 2.73270e-01
9.85400e+01 8.57818e+00 2.73275e-01
9.85500e+01 8.57544e+00 2.73279e-01
9.85600e+01 8.57271e+00 2.73284e-01
9.85700e+01 8.56998e+00 2.73289e-01
9.85800e+01 8.56724e+00 2.73293e-01
9.85900e+01 8.56451e+00 2.73298e-01
9.86000e+01 8.56178e+00 2.73303e-01
9.86100e+01 8.55905e+00 2.73307e-01
9.86200e+01 8.55631e+00 2.73312e-01
9.86300e+01 8.55358e+00 2.73316e-01
9.86400e+01 8.55085e+00 2.73321e-01
9.86500e+01 8.54811e+00 2.73325e-01
9.86600e+01 8.54538e+00 2.73330e-01
9.86700e+01 8.54265e+00 2.73334e-01
9.86800e+01 8.53991e+00 2.73339e-01
9.86900e+01 8.53718e+00 2.73343e-01
9.87000e+01 8.53445e+00 2.73348e-01
9.87100e+01 8.53171e+00 2.73352e-01
9.87200e+01 8.52898e+00 2.73357e-01
9.87300e+01 8.52625e+00 2.73361e-01
9.87400e+01 8.52351e+00 2.73365e-01
9.87500e+01 8.52078e+00 2.73370e-01
9.87600e+01 8.51804e+00 2.73374e-01
9.87700e+01 8.51531e+00 2.73378e-01
9.87800e+01 8.51258e+00 2.73383e-01
9.87900e+01 8.50984e+00 2.73387e-01
9.88000e+01 8.50711e+00 2.73391e-01
9.88100e+01 8.50437e+00 2.73395e-01
9.88200e+01 8.50164e+00 2.73400e-01
9.88300e+01 8.49891e+00 2.73404e-01
9.88400e+01 8.49617e+00 2.73408e-01
9.88500e+01 8.49344e+00 2.73412e-01
9.88600e+01 8.49070e+00 2.73416e-01
9.88700e+01 8.48797e+00 2.73420e-01
9.88800e+01 8.48524e+00 2.73424e-01
9.88900e+01 8.48250e+00 2.73429e-01
9.89000e+01 8.47977e+00 2.73433e-01
9.89100e+01 8.47703e+00 2.73437e-01
9.89200e+01 8.47430e+00 2.73441e-01
9.89300e+01 8.47156e+00 2.73445e-01
9.89400e+01 8.46883e+00 2.73449e-01
9.89500e+01 8.46610e+00 2.73453e-01
9.89600e+01 8.46336e+00 2.73457e-01
9.89700e+01 8.46063e+00 2.73461e-01
9.89800e+01 8.45789e+00 2.73465e-01
9.89900e+01 8.45516e+00 2.73469e-01
9.90000e+01 8.45242e+00 2.73472e-01
9.90100e+01 8.44969e+00 2.73476e-01
9.90200e+01 8.44695e+00 2.73480e-01
9.90300e+01 8.44422e+00 2.73484e-01
9.90400e+01 8.44148e+00 2.73488e-01
9.90500e+01 8.43875e+00 2.73492e-01
9.90600e+01 8.43601e+00 2.73496e-01
9.90700e+01 8.43328e+00 2.73499e-01
9.90800e+01 8.43054e+00 2.73503e-01
9.90900e+01 8.42781e+00 2.73507e-01
9.91000e+01 8.42507e+00 2.73511e-01
9.91100e+01 8.42234e+00 2.73514e-01
9.91200e+01 8.41960e+00 2.73518e-01
9.91300e+01 8.41687e+00 2.73522e-01
9.91400e+01 8.41413e+00 2.73525e-01
9.91500e+01 8.41140e+00 2.73529e-01
9.91600e+01 8.40866e+00 2.73533e-01
9.91700e+01 8.40593e+00 2.73536e-01
9.91800e+01 8.40319e+00 2.73540e-01
9.91900e+01 8.40046e+00 2.73543e-01
9.92000e+01 8.39772e+00 2.73547e-01
9.92100e+01 8.39498e+00 2.73550e-01
9.92200e+01 8.39225e+00 2.73554e-01
9.92300e+01 8.38951e+00 2.73557e-01
9.92400e+01 8.38678e+00 2.73561e-01
9.92500e+01 8.38404e+00 2.73564e-01
9.92600e+01 8.38131e+00 2.73568e-01
9.92700e+01 8.37857e+00 2.73571e-01
9.92800e+01 8.37584e+00 2.73575e-01
9.92900e+01 8.37310e+00 2.73578e-01
9.93000e+01 8.37036e+00 2.73582e-01
9.93100e+01 8.36763e+00 2.73585e-01
9.93200e+01 8.36489e+00 2.73588e-01
9.93300e+01 8.36216e+00 2.73592e-01
9.93400e+01 8.35942e+00 2.73595e-01
9.93500e+01 8.35668e+00 2.73598e-01
9.93600e+01 8.35395e+00 2.73601e-01
9.93700e+01 8.35121e+00 2.73605e-01
9.93800e+01 8.34848e+00 2.73608e-01
9.93900e+01 8.34574e+00 2.73611e-01
9.94000e+01 8.34300e+00 2.73614e-01
9.94100e+01 8.34027e+00 2.73618e-01
9.94200e+01 8.33753e+00 2.73621e-01
9.94300e+01 8.33480e+00 2.73624e-01
9.94400e+01 8.33206e+00 2.73627e-01
9.94500e+01 8.32932e+00 2.73630e-01
9.94600e+01 8.32659e+00 2.73633e-01
9.94700e+01 8.32385e+00 2.73636e-01
9.94800e+01 8.32111e+00 2.73639e-01
9.94900e+01 8.31838e+00 2.73642e-01
9.95000e+01 8.31564e+00 2.73645e-01
9.95100e+01 8.31290e+00 2.73649e-01
9.95200e+01 8.31017e+00 2.73652e-01
9.95300e+01 8.30743e+00 2.73655e-01
9.95400e+01 8.30469e+00 2.73658e-01
9.95500e+01 8.30196e+00 2.73661e-01
9.95600e+01 8.29922e+00 2.73664e-01
9.95700e+01 8.29649e+00 2.73667e-01
9.95800e+01 8.29375e+00 2.73670e-01
9.95900e+01 8.29101e+00 2.73674e-01
9.96000e+01 8.28827e+00 2.73677e-01
9.96100e+01 8.28554e+00 2.73680e-01
9.96200e+01 8.28280e+00 2.73684e-01
9.96300e+01 8.28006e+00 2.73687e-01
9.96400e+01 8.27733e+00 2.73690e-01
9.96500e+01 8.27459e+00 2.73694e-01
9.96600e+01 8.27185e+00 2.73697e-01
9.96700e+01 8.26912e+00 2.73701e-01
9.96800e+01 8.26638e+00 2.73704e-01
9.96900e+01 8.26364e+00 2.73708e-01
9.97000e+01 8.26091e+00 2.73711e-01
9.97100e+01 8.25817e+00 2.73715e-01
9.97200e+01 8.25543e+00 2.73718e-01
9.97300e+01 8.25269e+00 2.73722e-01
9.97400e+01 8.24996e+00 2.73725e-01
9.97500e+01 8.24722e+00 2.73729e-01
9.97600e+01 8.24448e+00 2.73733e-01
9.97700e+01 8.24174e+00 2.73736e-01
9.97800e+01 8.23901e+00 2.73740e-01
9.97900e+01 8.23627e+00 2.73744e-01
9.98000e+01 8.23353e+00 2.73748e-01
9.98100e+01 8.23080e+00 2.73752e-01
9.98200e+01 8.22806e+00 2.73755e-01
9.98300e+01 8.22532e+00 2.73759e-01
9.98400e+01 8.22258e+00 2.73763e-01
9.98500e+01 8.21984e+00 2.73767e-01
9.98600e+01 8.21711e+00 2.73771e-01
9.98700e+01 8.21437e+00 2.73775e-01
9.98800e+01 8.21163e+00 2.73779e-01
9.98900e+01 8.20889e+00 2.73783e-01
9.99000e+01 8.20616e+00 2.73787e-01
9.99100e+01 8.20342e+00 2.73791e-01
9.99200e+01 8.20068e+00 2.73795e-01
9.99300e+01 8.19794e+00 2.73799e-01
9.99400e+01 8.19520e+00 2.73803e-01
9.99500e+01 8.19247e+00 2.73807e-01
9.99600e+01 8.18973e+00 2.73812e-01
9.99700e+01 8.18699e+00 2.73816e-01
9.99800e+01 8.18425e+00 2.73820e-01
9.99900e+01 8.18151e+00 2.73824e-01
1.00000e+02 8.17878e+00 2.73829e-01
1.00010e+02 8.17604e+00 2.73833e-01
1.00020e+02 8.17330e+00 2.73837e-01
1.00030e+02 8.17056e+00 2.73842e-01
1.00040e+02 8.16782e+00 2.73846e-01
1.00050e+02 8.16508e+00 2.73851e-01
1.00060e+02 8.16234e+00 2.73855e-01
1.00070e+02 8.15961e+00 2.73859e-01
1.00080e+02 8.15687e+00 2.73864e-01
1.00090e+02 8.15413e+00 2.73868e-01
1.00100e+02 8.15139e+00 2.73873e-01
1.00110e+02 8.14865e+00 2.73878e-01
1.00120e+02 8.14591e+00 2.73882e-01
1.00130e+02 8.14317e+00 2.73887e-01
1.00140e+02 8.14043e+00 2.73891e-01
1.00150e+02 8.13770e+00 2.73896e-01
1.00160e+02 8.13496e+00 2.73901e-01
1.00170e+02 8.13222e+00 2.73906e-01
1.00180e+02 8.12948e+00 2.73910e-01
1.00190e+02 8.12674e+00 2.73915e-01
1.00200e+02 8.12400e+00 2.73920e-01
1.00210e+02 8.12126e+00 2.73925e-01
1.00220e+02 8.11852e+00 2.73930e-01
1.00230e+02 8.11578e+00 2.73935e-01
1.00240e+02 8.11304e+00 2.73939e-01
1.00250e+02 8.11030e+00 2.73944e-01
1.00260e+02 8.10756e+00 2.73949e-01
1.00270e+02 8.10482e+00 2.73954e-01
1.00280e+02 8.10209e+00 2.73959e-01
1.00290e+02 8.09935e+00 2.73964e-01
1.00300e+02 8.09661e+00 2.73969e-01
1.00310e+02 8.09387e+00 2.73975e-01
1.00320e+02 8.09113e+00 2.73980e-01
1.00330e+02 8.08839e+00 2.73985e-01
1.00340e+02 8.08565e+00 2.73990e-01
1.00350e+02 8.08291e+00 2.73995e-01
1.00360e+02 8.08017e+00 2.74000e-01
1.00370e+02 8.07743e+00 2.74006e-01
1.00380e+02 8.07469e+00 2.74011e-01
1.00390e+02 8.07195e+00 2.74016e-01
1.00400e+02 8.06921e+00 2.74022e-01
1.00410e+02 8.06647e+00 2.74027e-01
1.00420e+02 8.06373e+00 2.74032e-01
1.00430e+02 8.06099e+00 2.74038e-01
1.00440e+02 8.05825e+00 2.74043e-01
1.00450e+02 8.05550e+00 2.74048e-01
1.00460e+02 8.05276e+00 2.74054e-01
1.00470e+02 8.05002e+00 2.74059e-01
1.00480e+02 8.04728e+00 2.74065e-01
1.00490e+02 8.04454e+00 2.74071e-01
1.00500e+02 8.04180e+00 2.74076e-01
1.00510e+02 8.03906e+00 2.74082e-01
1.00520e+02 8.03632e+00 2.74087e-01
1.00530e+02 8.03358e+00 2.74093e-01
1.00540e+02 8.03084e+00 2.74098e-01
1.00550e+02 8.02810e+00 2.74104e-01
1.00560e+02 8.02536e+00 2.74109e-01
1.00570e+02 8.02261e+00 2.74115e-01
1.00580e+02 8.01987e+00 2.74120e-01
1.00590e+02 8.01713e+00 2.74126e-01
1.00600e+02 8.01439e+00 2.74131e-01
1.00610e+02 8.01165e+00 2.74137e-01
1.00620e+02 8.00891e+00 2.74142e-01
1.00630e+02 8.00617e+00 2.74148e-01
1.00640e+02 8.00343e+00 2.74153e-01
1.00650e+02 8.00068e+00 2.74159e-01
1.00660e+02 7.99794e+00 2.74164e-01
1.00670e+02 7.99520e+00 2.74169e-01
1.00680e+02 7.99246e+00 2.74175e-01
1.00690e+02 7.98972e+00 2.74180e-01
1.00700e+02 7.98698e+00 2.74185e-01
1.00710e+02 7.98423e+00 2.74191e-01
1.00720e+02 7.98149e+00 2.74196e-01
1.00730e+02 7.97875e+00 2.74201e-01
1.00740e+02 7.97601e+00 2.74207e-01
1.00750e+02 7.97327e+00 2.74212e-01
1.00760e+02 7.97052e+00 2.74217e-01
1.00770e+02 7.96778e+00 2.74222e-01
1.00780e+02 7.96504e+00 2.74228e-01
1.00790e+02 7.96230e+00 2.74233e-01
1.00800e+02 7.95955e+00 2.74238e-01
1.00810e+02 7.95681e+00 2.74243e-01
1.00820e+02 7.95407e+00 2.74248e-01
1.00830e+02 7.95133e+00 2.74254e-01
1.00840e+02 7.94858e+00 2.74259e-01
1.00850e+02 7.94584e+00 2.74264e-01
1.00860e+02 7.94310e+00 2.74269e-01
1.00870e+02 7.94036e+00 2.74274e-01
1.00880e+02 7.93761e+00 2.74279e-01
1.00890e+02 7.93487e+00 2.74284e-01
1.00900e+02 7.93213e+00 2.74289e-01
1.00910e+02 7.92938e+00 2.74294e-01
1.00920e+02 7.92664e+00 2.74299e-01
1.00930e+02 7.92390e+00 2.74304e-01
1.00940e+02 7.92116e+00 2.74309e-01
1.00950e+02 7.91841e+00 2.74314e-01
1.00960e+02 7.91567e+00 2.74319e-01
1.00970e+02 7.91293e+00 2.74324e-01
1.00980e+02 7.91018e+00 2.74329e-01
1.00990e+02 7.90744e+00 2.74334e-01
1.01000e+02 7.90470e+00 2.74339e-01
1.01010e+02 7.90195e+00 2.74344e-01
1.01020e+02 7.89921e+00 2.74349e-01
1.01030e+02 7.89647e+00 2.74354e-01
1.01040e+02 7.89372e+00 2.74359e-01
1.01050e+02 7.89098e+00 2.74364e-01
1.01060e+02 7.88824e+00 2.74369e-01
1.01070e+02 7.88549e+00 2.74374e-01
1.01080e+02 7.88275e+00 2.74378e-01
1.01090e+02 7.88000e+00 2.74383e-01
1.01100e+02 7.87726e+00 2.74388e-01
1.01110e+02 7.87452e+00 2.74393e-01
1.01120e+02 7.87177e+00 2.74398e-01
1.01130e+02 7.86903e+00 2.74402e-01
1.01140e+02 7.86628e+00 2.74407e-01
1.01150e+02 7.86354e+00 2.74412e-01
1.01160e+02 7.86080e+00 2.74417e-01
1.01170e+02 7.85805e+00 2.74421e-01
1.01180e+02 7.85531e+00 2.74426e-01
1.01190e+02 7.85256e+00 2.74431e-01
1.01200e+02 7.84982e+00 2.74435e-01
1.01210e+02 7.84707e+00 2.74440e-01
1.01220e+02 7.84433e+00 2.74445e-01
1.01230e+02 7.84159e+00 2.74449e-01
1.01240e+02 7.83884e+00 2.74454e-01
1.01250e+02 7.83610e+00 2.74459e-01
1.01260e+02 7.83335e+00 2.74463e-01
1.01270e+02 7.83061e+00 2.74468e-01
1.01280e+02 7.82786e+00 2.74472e-01
1.01290e+02 7.82512e+00 2.74477e-01
1.01300e+02 7.82237e+00 2.74482e-01
1.01310e+02 7.81963e+00 2.74486e-01
1.01320e+02 7.81688e+00 2.74491e-01
1.01330e+02 7.81414e+00 2.74495e-01
1.01340e+02 7.81139e+00 2.74500e-01
1.01350e+02 7.80865e+00 2.74504e-01
1.01360e+02 7.80590e+00 2.74509e-01
1.01370e+02 7.80316e+00 2.74513e-01
1.01380e+02 7.80041e+00 2.74518e-01
1.01390e+02 7.79767e+00 2.74522e-01
1.01400e+02 7.79492e+00 2.74526e-01
1.01410e+02 7.79218e+00 2.74531e-01
1.01420e+02 7.78943e+00 2.74535e-01
1.01430e+02 7.78669e+00 2.74540e-01
1.01440e+02 7.78394e+00 2.74544e-01
1.01450e+02 7.78120e+00 2.74548e-01
1.01460e+02 7.77845e+00 2.74553e-01
1.01470e+02 7.77570e+00 2.74557e-01
1.01480e+02 7.77296e+00 2.74561e-01
1.01490e+02 7.77021e+00 2.74566e-01
1.01500e+02 7.76747e+00 2.74570e-01
1.01510e+02 7.76472e+00 2.74574e-01
1.01520e+02 7.76198e+00 2.74579e-01
1.01530e+02 7.75923e+00 2.74583e-01
1.01540e+02 7.75648e+00 2.74587e-01
1.01550e+02 7.75374e+00 2.74591e-01
1.01560e+02 7.75099e+00 2.74596e-01
1.01570e+02 7.74825e+00 2.74600e-01
1.01580e+02 7.74550e+00 2.74604e-01
1.01590e+02 7.74275e+00 2.74609e-01
1.01600e+02 7.74001e+00 2.74613e-01
1.01610e+02 7.73726e+00 2.74618e-01
1.01620e+02 7.73452e+00 2.74622e-01
1.01630e+02 7.73177e+00 2.74626e-01
1.01640e+02 7.72902e+00 2.74631e-01
1.01650e+02 7.72628e+00 2.74635e-01
1.01660e+02 7.72353e+00 2.74640e-01
1.01670e+02 7.72078e+00 2.74644e-01
1.01680e+02 7.71804e+00 2.74648e-01
1.01690e+02 7.71529e+00 2.74653e-01
1.01700e+02 7.71255e+00 2.74657e-01
1.01710e+02 7.70980e+00 2.74662e-01
1.01720e+02 7.70705e+00 2.74666e-01
1.01730e+02 7.70431e+00 2.74671e-01
1.01740e+02 7.70156e+00 2.74675e-01
1.01750e+02 7.69881e+00 2.74680e-01
1.01760e+02 7.69606e+00 2.74684e-01
1.01770e+02 7.69332e+00 2.74689e-01
1.01780e+02 7.69057e+00 2.74693e-01
1.01790e+02 7.68782e+00 2.74698e-01
1.01800e+02 7.68508e+00 2.74702e-01
1.01810e+02 7.68233e+00 2.74707e-01
1.01820e+02 7.67958e+00 2.74712e-01
1.01830e+02 7.67684e+00 2.74716e-01
1.01840e+02 7.67409e+00 2.74721e-01
1.01850e+02 7.67134e+00 2.74725e-01
1.01860e+02 7.66859e+00 2.74730e-01
1.01870e+02 7.66585e+00 2.74734e-01
1.01880e+02 7.66310e+00 2.74739e-01
1.01890e+02 7.66035e+00 2.74744e-01
1.01900e+02 7.65760e+00 2.74748e-01
1.01910e+02 7.65486e+00 2.74753e-01
1.01920e+02 7.65211e+00 2.74758e-01
1.01930e+02 7.64936e+00 2.74762e-01
1.01940e+02 7.64661e+00 2.74767e-01
1.01950e+02 7.64387e+00 2.74772e-01
1.01960e+02 7.64112e+00 2.74776e-01
1.01970e+02 7.63837e+00 2.74781e-01
1.01980e+02 7.63562e+00 2.74786e-01
1.01990e+02 7.63288e+00 2.74790e-01
1.02000e+02 7.63013e+00 2.74795e-01
1.02010e+02 7.62738e+00 2.74800e-01
1.02020e+02 7.62463e+00 2.74805e-01
1.02030e+02 7.62188e+00 2.74809e-01
1.02040e+02 7.61914e+00 2.74814e-01
1.02050e+02 7.61639e+00 2.74819e-01
1.02060e+02 7.61364e+00 2.74824e-01
1.02070e+02 7.61089e+00 2.74828e-01
1.02080e+02 7.60814e+00 2.74833e-01
1.02090e+02 7.60539e+00 2.74838e-01
1.02100e+02 7.60265e+00 2.74843e-01
1.02110e+02 7.59990e+00 2.74848e-01
1.02120e+02 7.59715e+00 2.74852e-01
1.02130e+02 7.59440e+00 2.74857e-01
1.02140e+02 7.59165e+00 2.74862e-01
1.02150e+02 7.58890e+00 2.74867e-01
1.02160e+02 7.58615e+00 2.74872e-01
1.02170e+02 7.58341e+00 2.74877e-01
1.02180e+02 7.58066e+00 2.74882e-01
1.02190e+02 7.57791e+00 2.74886e-01
1.02200e+02 7.57516e+00 2.74891e-01
1.02210e+02 7.57241e+00 2.74896e-01
1.02220e+02 7.56966e+00 2.74901e-01
1.02230e+02 7.56691e+00 2.74906e-01
1.02240e+02 7.56416e+00 2.74911e-01
1.02250e+02 7.56141e+00 2.74916e-01
1.02260e+02 7.55866e+00 2.74921e-01
1.02270e+02 7.55592e+00 2.74926e-01
1.02280e+02 7.55317e+00 2.74931e-01
1.02290e+02 7.55042e+00 2.74936e-01
1.02300e+02 7.54767e+00 2.74941e-01
1.02310e+02 7.54492e+00 2.74946e-01
1.02320e+02 7.54217e+00 2.74951e-01
1.02330e+02 7.53942e+00 2.74956e-01
1.02340e+02 7.53667e+00 2.74961e-01
1.02350e+02 7.53392e+00 2.74966e-01
1.02360e+02 7.53117e+00 2.74971e-01
1.02370e+02 7.52842e+00 2.74976e-01
1.02380e+02 7.52567e+00 2.74981e-01
1.02390e+02 7.52292e+00 2.74986e-01
1.02400e+02 7.52017e+00 2.74991e-01
1.02410e+02 7.51742e+00 2.74996e-01
1.02420e+02 7.51467e+00 2.75001e-01
1.02430e+02 7.51192e+00 2.75006e-01
1.02440e+02 7.50917e+00 2.75011e-01
1.02450e+02 7.50642e+00 2.75017e-01
1.02460e+02 7.50367e+00 2.75022e-01
1.02470e+02 7.50092e+00 2.75027e-01
1.02480e+02 7.49817e+00 2.75032e-01
1.02490e+02 7.49542e+00 2.75037e-01
1.02500e+02 7.49267e+00 2.75042e-01
1.02510e+02 7.48992e+00 2.75047e-01
1.02520e+02 7.48717e+00 2.75053e-01
1.02530e+02 7.48442e+00 2.75058e-01
1.02540e+02 7.48167e+00 2.75063e-01
1.02550e+02 7.47892e+00 2.75068e-01
1.02560e+02 7.47617e+00 2.75073e-01
1.02570e+02 7.47341e+00 2.75078e-01
1.02580e+02 7.47066e+00 2.75084e-01
1.02590e+02 7.46791e+00 2.75089e-01
1.02600e+02 7.46516e+00 2.75094e-01
1.02610e+02 7.46241e+00 2.75099e-01
1.02620e+02 7.45966e+00 2.75104e-01
1.02630e+02 7.45691e+00 2.75110e-01
1.02640e+02 7.45416e+00 2.75115e-01
1.02650e+02 7.45141e+00 2.75120e-01
1.02660e+02 7.44866e+00 2.75125e-01
1.02670e+02 7.44590e+00 2.75130e-01
1.02680e+02 7.44315e+00 2.75136e-01
1.02690e+02 7.44040e+00 2.75141e-01
1.02700e+02 7.43765e+00 2.75146e-01
1.02710e+02 7.43490e+00 2.75151e-01
1.02720e+02 7.43215e+00 2.75156e-01
1.02730e+02 7.42940e+00 2.75162e-01
1.02740e+02 7.42664e+00 2.75167e-01
1.02750e+02 7.42389e+00 2.75172e-01
1.02760e+02 7.42114e+00 2.75177e-01
1.02770e+02 7.41839e+00 2.75182e-01
1.02780e+02 7.41564e+00 2.75188e-01
1.02790e+02 7.41288e+00 2.75193e-01
1.02800e+02 7.41013e+00 2.75198e-01
1.02810e+02 7.40738e+00 2.75203e-01
1.02820e+02 7.40463e+00 2.75209e-01
1.02830e+02 7.40188e+00 2.75214e-01
1.02840e+02 7.39912e+00 2.75219e-01
1.02850e+02 7.39637e+00 2.75224e-01
1.02860e+02 7.39362e+00 2.75230e-01
1.02870e+02 7.39087e+00 2.75235e-01
1.02880e+02 7.38812e+00 2.75240e-01
1.02890e+02 7.38536e+00 2.75245e-01
1.02900e+02 7.38261e+00 2.75250e-01
1.02910e+02 7.37986e+00 2.75256e-01
1.02920e+02 7.37711e+00 2.75261e-01
1.02930e+02 7.37435e+00 2.75266e-01
1.02940e+02 7.37160e+00 2.75272e-01
1.02950e+02 7.36885e+00 2.75277e-01
1.02960e+02 7.36609e+00 2.75282e-01
1.02970e+02 7.36334e+00 2.75287e-01
1.02980e+02 7.36059e+00 2.75293e-01
1.02990e+02 7.35784e+00 2.75298e-01
1.03000e+02 7.35508e+00 2.75303e-01
1.03010e+02 7.35233e+00 2.75308e-01
1.03020e+02 7.34958e+00 2.75314e-01
1.03030e+02 7.34682e+00 2.75319e-01
1.03040e+02 7.34407e+00 2.75324e-01
1.03050e+02 7.34132e+00 2.75329e-01
1.03060e+02 7.33856e+00 2.75335e-01
1.03070e+02 7.33581e+00 2.75340e-01
1.03080e+02 7.33306e+00 2.75345e-01
1.03090e+02 7.33030e+00 2.75351e-01
1.03100e+02 7.32755e+00 2.75356e-01
1.03110e+02 7.32480e+00 2.75361e-01
1.03120e+02 7.32204e+00 2.75367e-01
1.03130e+02 7.31929e+00 2.75372e-01
1.03140e+02 7.31654e+00 2.75377e-01
1.03150e+02 7.31378e+00 2.75382e-01
1.03160e+02 7.31103e+00 2.75388e-01
1.03170e+02 7.30827e+00 2.75393e-01
1.03180e+02 7.30552e+00 2.75398e-01
1.03190e+02 7.30277e+00 2.75404e-01
1.03200e+02 7.30001e+00 2.75409e-01
1.03210e+02 7.29726e+00 2.75414e-01
1.03220e+02 7.29450e+00 2.75420e-01
1.03230e+02 7.29175e+00 2.75425e-01
1.03240e+02 7.28899e+00 2.75430e-01
1.03250e+02 7.28624e+00 2.75436e-01
1.03260e+02 7.28349e+00 2.75441e-01
1.03270e+02 7.28073e+00 2.75446e-01
1.03280e+02 7.27798e+00 2.75452e-01
1.03290e+02 7.27522e+00 2.75457e-01
1.03300e+02 7.27247e+00 2.75462e-01
1.03310e+02 7.26971e+00 2.75468e-01
1.03320e+02 7.26696e+00 2.75473e-01
1.03330e+02 7.26420e+00 2.75478e-01
1.03340e+02 7.26145e+00 2.75484e-01
1.03350e+02 7.25869e+00 2.75489e-01
1.03360e+02 7.25594e+00 2.75494e-01
1.03370e+02 7.25318e+00 2.75500e-01
1.03380e+02 7.25043e+00 2.75505e-01
1.03390e+02 7.24767e+00 2.75510e-01
1.03400e+02 7.24492e+00 2.75516e-01
1.03410e+02 7.24216e+00 2.75521e-01
1.03420e+02 7.23941e+00 2.75526e-01
1.03430e+02 7.23665e+00 2.75532e-01
1.03440e+02 7.23390e+00 2.75537e-01
1.03450e+02 7.23114e+00 2.75543e-01
1.03460e+02 7.22839e+00 2.75548e-01
1.03470e+02 7.22563e+00 2.75553e-01
1.03480e+02 7.22288e+00 2.75559e-01
1.03490e+02 7.22012e+00 2.75564e-01
1.03500e+02 7.21736e+00 2.75569e-01
1.03510e+02 7.21461e+00 2.75575e-01
1.03520e+02 7.21185e+00 2.75580e-01
1.03530e+02 7.20910e+00 2.75586e-01
1.03540e+02 7.20634e+00 2.75591e-01
1.03550e+02 7.20359e+00 2.75596e-01
1.03560e+02 7.20083e+00 2.75602e-01
1.03570e+02 7.19807e+00 2.75607e-01
1.03580e+02 7.19532e+00 2.75612e-01
1.03590e+02 7.19256e+00 2.75618e-01
1.03600e+02 7.18981e+00 2.75623e-01
1.03610e+02 7.18705e+00 2.75628e-01
1.03620e+02 7.18429e+00 2.75634e-01
1.03630e+02 7.18154e+00 2.75639e-01
1.03640e+02 7.17878e+00 2.75644e-01
1.03650e+02 7.17602e+00 2.75650e-01
1.03660e+02 7.17327e+00 2.75655e-01
1.03670e+02 7.17051e+00 2.75660e-01
1.03680e+02 7.16775e+00 2.75665e-01
1.03690e+02 7.16500e+00 2.75671e-01
1.03700e+02 7.16224e+00 2.75676e-01
1.03710e+02 7.15948e+00 2.75681e-01
1.03720e+02 7.15673e+00 2.75687e-01
1.03730e+02 7.15397e+00 2.75692e-01
1.03740e+02 7.15121e+00 2.75697e-01
1.03750e+02 7.14846e+00 2.75702e-01
1.03760e+02 7.14570e+00 2.75708e-01
1.03770e+02 7.14294e+00 2.75713e-01
1.03780e+02 7.14018e+00 2.75718e-01
1.03790e+02 7.13743e+00 2.75723e-01
1.03800e+02 7.13467e+00 2.75729e-01
1.03810e+02 7.13191e+00 2.75734e-01
1.03820e+02 7.12916e+00 2.75739e-01
1.03830e+02 7.12640e+00 2.75744e-01
1.03840e+02 7.12364e+00 2.75749e-01
1.03850e+02 7.12088e+00 2.75755e-01
1.03860e+02 7.11813e+00 2.75760e-01
1.03870e+02 7.11537e+00 2.75765e-01
1.03880e+02 7.11261e+00 2.75770e-01
1.03890e+02 7.10985e+00 2.75775e-01
1.03900e+02 7.10709e+00 2.75780e-01
1.03910e+02 7.10434e+00 2.75786e-01
1.03920e+02 7.10158e+00 2.75791e-01
1.03930e+02 7.09882e+00 2.75796e-01
1.03940e+02 7.09606e+00 2.75801e-01
1.03950e+02 7.09331e+00 2.75806e-01
1.03960e+02 7.09055e+00 2.75811e-01
1.03970e+02 7.08779e+00 2.75817e-01
1.03980e+02 7.08503e+00 2.75822e-01
1.03990e+02 7.08227e+00 2.75827e-01
1.04000e+02 7.07951e+00 2.75832e-01
1.04010e+02 7.07676e+00 2.75837e-01
1.04020e+02 7.07400e+00 2.75842e-01
1.04030e+02 7.07124e+00 2.75847e-01
1.04040e+02 7.06848e+00 2.75852e-01
1.04050e+02 7.06572e+00 2.75857e-01
1.04060e+02 7.06296e+00 2.75862e-01
1.04070e+02 7.06020e+00 2.75868e-01
1.04080e+02 7.05745e+00 2.75873e-01
1.04090e+02 7.05469e+00 2.75878e-01
1.04100e+02 7.05193e+00 2.75883e-01
1.04110e+02 7.04917e+00 2.75888e-01
1.04120e+02 7.04641e+00 2.75893e-01
1.04130e+02 7.04365e+00 2.75898e-01
1.04140e+02 7.04089e+00 2.75903e-01
1.04150e+02 7.03813e+00 2.75908e-01
1.04160e+02 7.03537e+00 2.75913e-01
1.04170e+02 7.03262e+00 2.75918e-01
1.04180e+02 7.02986e+00 2.75923e-01
1.04190e+02 7.02710e+00 2.75928e-01
1.04200e+02 7.02434e+00 2.75933e-01
1.04210e+02 7.02158e+00 2.75938e-01
1.04220e+02 7.01882e+00 2.75943e-01
1.04230e+02 7.01606e+00 2.75948e-01
1.04240e+02 7.01330e+00 2.75953e-01
1.04250e+02 7.01054e+00 2.75958e-01
1.04260e+02 7.00778e+00 2.75963e-01
1.04270e+02 7.00502e+00 2.75968e-01
1.04280e+02 7.00226e+00 2.75973e-01
1.04290e+02 6.99950e+00 2.75978e-01
1.04300e+02 6.99674e+00 2.75983e-01
1.04310e+02 6.99398e+00 2.75988e-01
1.04320e+02 6.99122e+00 2.75993e-01
1.04330e+02 6.98846e+00 2.75998e-01
1.04340e+02 6.98570e+00 2.76003e-01
1.04350e+02 6.98294e+00 2.76008e-01
1.04360e+02 6.98018e+00 2.76013e-01
1.04370e+02 6.97742e+00 2.76017e-01
1.04380e+02 6.97466e+00 2.76022e-01
1.04390e+02 6.97190e+00 2.76027e-01
1.04400e+02 6.96914e+00 2.76032e-01
1.04410e+02 6.96638e+00 2.76037e-01
1.04420e+02 6.96362e+00 2.76042e-01
1.04430e+02 6.96086e+00 2.76047e-01
1.04440e+02 6.95810e+00 2.76052e-01
1.04450e+02 6.95534e+00 2.76057e-01
1.04460e+02 6.95258e+00 2.76062e-01
1.04470e+02 6.94982e+00 2.76066e-01
1.04480e+02 6.94706e+00 2.76071e-01
1.04490e+02 6.94430e+00 2.76076e-01
1.04500e+02 6.94154e+00 2.76081e-01
1.04510e+02 6.93877e+00 2.76086e-01
1.04520e+02 6.93601e+00 2.76091e-01
1.04530e+02 6.93325e+00 2.76096e-01
1.04540e+02 6.93049e+00 2.76100e-01
1.04550e+02 6.92773e+00 2.76105e-01
1.04560e+02 6.92497e+00 2.76110e-01
1.04570e+02 6.92221e+00 2.76115e-01
1.04580e+02 6.91945e+00 2.76120e-01
1.04590e+02 6.91669e+00 2.76125e-01
1.04600e+02 6.91392e+00 2.76130e-01
1.04610e+02 6.91116e+00 2.76135e-01
1.04620e+02 6.90840e+00 2.76140e-01
1.04630e+02 6.90564e+00 2.76145e-01
1.04640e+02 6.90288e+00 2.76150e-01
1.04650e+02 6.90012e+00 2.76155e-01
1.04660e+02 6.89736e+00 2.76160e-01
1.04670e+02 6.89459e+00 2.76165e-01
1.04680e+02 6.89183e+00 2.76170e-01
1.04690e+02 6.88907e+00 2.76175e-01
1.04700e+02 6.88631e+00 2.76181e-01
1.04710e+02 6.88355e+00 2.76186e-01
1.04720e+02 6.88079e+00 2.76191e-01
1.04730e+02 6.87802e+00 2.76196e-01
1.04740e+02 6.87526e+00 2.76201e-01
1.04750e+02 6.87250e+00 2.76206e-01
1.04760e+02 6.86974e+00 2.76212e-01
1.04770e+02 6.86698e+00 2.76217e-01
1.04780e+02 6.86421e+00 2.76222e-01
1.04790e+02 6.86145e+00 2.76227e-01
1.04800e+02 6.85869e+00 2.76232e-01
1.04810e+02 6.85593e+00 2.76238e-01
1.04820e+02 6.85316e+00 2.76243e-01
1.04830e+02 6.85040e+00 2.76248e-01
1.04840e+02 6.84764e+00 2.76254e-01
1.04850e+02 6.84488e+00 2.76259e-01
1.04860e+02 6.84211e+00 2.76264e-01
1.04870e+02 6.83935e+00 2.76270e-01
1.04880e+02 6.83659e+00 2.76275e-01
1.04890e+02 6.83383e+00 2.76280e-01
1.04900e+02 6.83106e+00 2.76286e-01
1.04910e+02 6.82830e+00 2.76291e-01
1.04920e+02 6.82554e+00 2.76296e-01
1.04930e+02 6.82277e+00 2.76302e-01
1.04940e+02 6.82001e+00 2.76307e-01
1.04950e+02 6.81725e+00 2.76313e-01
1.04960e+02 6.81448e+00 2.76318e-01
1.04970e+02 6.81172e+00 2.76324e-01
1.04980e+02 6.80896e+00 2.76329e-01
1.04990e+02 6.80619e+00 2.76335e-01
1.05000e+02 6.80343e+00 2.76340e-01
1.05010e+02 6.80067e+00 2.76346e-01
1.05020e+02 6.79790e+00 2.76351e-01
1.05030e+02 6.79514e+00 2.76357e-01
1.05040e+02 6.79238e+00 2.76362e-01
1.05050e+02 6.78961e+00 2.76368e-01
1.05060e+02 6.78685e+00 2.76373e-01
1.05070e+02 6.78409e+00 2.76379e-01
1.05080e+02 6.78132e+00 2.76385e-01
1.05090e+02 6.77856e+00 2.76390e-01
1.05100e+02 6.77579e+00 2.76396e-01
1.05110e+02 6.77303e+00 2.76402e-01
1.05120e+02 6.77027e+00 2.76407e-01
1.05130e+02 6.76750e+00 2.76413e-01
1.05140e+02 6.76474e+00 2.76419e-01
1.05150e+02 6.76197e+00 2.76424e-01
1.05160e+02 6.75921e+00 2.76430e-01
1.05170e+02 6.75645e+00 2.76436e-01
1.05180e+02 6.75368e+00 2.76442e-01
1.05190e+02 6.75092e+00 2.76447e-01
1.05200e+02 6.74815e+00 2.76453e-01
1.05210e+02 6.74539e+00 2.76459e-01
1.05220e+02 6.74262e+00 2.76465e-01
1.05230e+02 6.73986e+00 2.76471e-01
1.05240e+02 6.73709e+00 2.76476e-01
1.05250e+02 6.73433e+00 2.76482e-01
1.05260e+02 6.73156e+00 2.76488e-01
1.05270e+02 6.72880e+00 2.76494e-01
1.05280e+02 6.72603e+00 2.76500e-01
1.05290e+02 6.72327e+00 2.76506e-01
1.05300e+02 6.72050e+00 2.76512e-01
1.05310e+02 6.71774e+00 2.76518e-01
1.05320e+02 6.71497e+00 2.76524e-01
1.05330e+02 6.71221e+00 2.76530e-01
1.05340e+02 6.70944e+00 2.76536e-01
1.05350e+02 6.70668e+00 2.76542e-01
1.05360e+02 6.70391e+00 2.76548e-01
1.05370e+02 6.70115e+00 2.76554e-01
1.05380e+02 6.69838e+00 2.76560e-01
1.05390e+02 6.69562e+00 2.76566e-01
1.05400e+02 6.69285e+00 2.76572e-01
1.05410e+02 6.69008e+00 2.76578e-01
1.05420e+02 6.68732e+00 2.76584e-01
1.05430e+02 6.68455e+00 2.76590e-01
1.05440e+02 6.68179e+00 2.76596e-01
1.05450e+02 6.67902e+00 2.76602e-01
1.05460e+02 6.67625e+00 2.76608e-01
1.05470e+02 6.67349e+00 2.76614e-01
1.05480e+02 6.67072e+00 2.76621e-01
1.05490e+02 6.66796e+00 2.76627e-01
1.05500e+02 6.66519e+00 2.76633e-01
1.05510e+02 6.66242e+00 2.76639e-01
1.05520e+02 6.65966e+00 2.76645e-01
1.05530e+02 6.65689e+00 2.76651e-01
1.05540e+02 6.65412e+00 2.76658e-01
1.05550e+02 6.65136e+00 2.76664e-01
1.05560e+02 6.64859e+00 2.76670e-01
1.05570e+02 6.64582e+00 2.76676e-01
1.05580e+02 6.64306e+00 2.76682e-01
1.05590e+02 6.64029e+00 2.76688e-01
1.05600e+02 6.63752e+00 2.76694e-01
1.05610e+02 6.63476e+00 2.76700e-01
1.05620e+02 6.63199e+00 2.76706e-01
1.05630e+02 6.62922e+00 2.76712e-01
1.05640e+02 6.62645e+00 2.76718e-01
1.05650e+02 6.62369e+00 2.76724e-01
1.05660e+02 6.62092e+00 2.76730e-01
1.05670e+02 6.61815e+00 2.76736e-01
1.05680e+02 6.61539e+00 2.76742e-01
1.05690e+02 6.61262e+00 2.76748e-01
1.05700e+02 6.60985e+00 2.76754e-01
1.05710e+02 6.60708e+00 2.76760e-01
1.05720e+02 6.60432e+00 2.76766e-01
1.05730e+02 6.60155e+00 2.76772e-01
1.05740e+02 6.59878e+00 2.76778e-01
1.05750e+02 6.59601e+00 2.76784e-01
1.05760e+02 6.59324e+00 2.76790e-01
1.05770e+02 6.59048e+00 2.76796e-01
1.05780e+02 6.58771e+00 2.76801e-01
1.05790e+02 6.58494e+00 2.76807e-01
1.05800e+02 6.58217e+00 2.76813e-01
1.05810e+02 6.57940e+00 2.76819e-01
1.05820e+02 6.57664e+00 2.76825e-01
1.05830e+02 6.57387e+00 2.76831e-01
1.05840e+02 6.57110e+00 2.76836e-01
1.05850e+02 6.56833e+00 2.76842e-01
1.05860e+02 6.56556e+00 2.76848e-01
1.05870e+02 6.56279e+00 2.76854e-01
1.05880e+02 6.56003e+00 2.76859e-01
1.05890e+02 6.55726e+00 2.76865e-01
1.05900e+02 6.55449e+00 2.76871e-01
1.05910e+02 6.55172e+00 2.76877e-01
1.05920e+02 6.54895e+00 2.76882e-01
1.05930e+02 6.54618e+00 2.76888e-01
1.05940e+02 6.54341e+00 2.76894e-01
1.05950e+02 6.54064e+00 2.76899e-01
1.05960e+02 6.53787e+00 2.76905e-01
1.05970e+02 6.53511e+00 2.76910e-01
1.05980e+02 6.53234e+00 2.76916e-01
1.05990e+02 6.52957e+00 2.76922e-01
1.06000e+02 6.52680e+00 2.76927e-01
1.06010e+02 6.52403e+00 2.76933e-01
1.06020e+02 6.52126e+00 2.76938e-01
1.06030e+02 6.51849e+00 2.76944e-01
1.06040e+02 6.51572e+00 2.76950e-01
1.06050e+02 6.51295e+00 2.76955e-01
1.06060e+02 6.51018e+00 2.76961e-01
1.06070e+02 6.50741e+00 2.76966e-01
1.06080e+02 6.50464e+00 2.76972e-01
1.06090e+02 6.50187e+00 2.76977e-01
1.06100e+02 6.49910e+00 2.76983e-01
1.06110e+02 6.49633e+00 2.76988e-01
1.06120e+02 6.49356e+00 2.76993e-01
1.06130e+02 6.49079e+00 2.76999e-01
1.06140e+02 6.48802e+00 2.77004e-01
1.06150e+02 6.48525e+00 2.77010e-01
1.06160e+02 6.48248e+00 2.77015e-01
1.06170e+02 6.47971e+00 2.77020e-01
1.06180e+02 6.47694e+00 2.77026e-01
1.06190e+02 6.47417e+00 2.77031e-01
1.06200e+02 6.47140e+00 2.77037e-01
1.06210e+02 6.46863e+00 2.77042e-01
1.06220e+02 6.46586e+00 2.77047e-01
1.06230e+02 6.46309e+00 2.77053e-01
1.06240e+02 6.46032e+00 2.77058e-01
1.06250e+02 6.45755e+00 2.77063e-01
1.06260e+02 6.45478e+00 2.77068e-01
1.06270e+02 6.45201e+00 2.77074e-01
1.06280e+02 6.44924e+00 2.77079e-01
1.06290e+02 6.44647e+00 2.77084e-01
1.06300e+02 6.44370e+00 2.77089e-01
1.06310e+02 6.44092e+00 2.77095e-01
1.06320e+02 6.43815e+00 2.77100e-01
1.06330e+02 6.43538e+00 2.77105e-01
1.06340e+02 6.43261e+00 2.77110e-01
1.06350e+02 6.42984e+00 2.77115e-01
1.06360e+02 6.42707e+00 2.77121e-01
1.06370e+02 6.42430e+00 2.77126e-01
1.06380e+02 6.42153e+00 2.77131e-01
1.06390e+02 6.41876e+00 2.77136e-01
1.06400e+02 6.41598e+00 2.77141e-01
1.06410e+02 6.41321e+00 2.77146e-01
1.06420e+02 6.41044e+00 2.77151e-01
1.06430e+02 6.40767e+00 2.77156e-01
1.06440e+02 6.40490e+00 2.77161e-01
1.06450e+02 6.40213e+00 2.77166e-01
1.06460e+02 6.39935e+00 2.77171e-01
1.06470e+02 6.39658e+00 2.77176e-01
1.06480e+02 6.39381e+00 2.77181e-01
1.06490e+02 6.39104e+00 2.77186e-01
1.06500e+02 6.38827e+00 2.77191e-01
1.06510e+02 6.38550e+00 2.77196e-01
1.06520e+02 6.38272e+00 2.77201e-01
1.06530e+02 6.37995e+00 2.77207e-01
1.06540e+02 6.37718e+00 2.77212e-01
1.06550e+02 6.37441e+00 2.77217e-01
1.06560e+02 6.37163e+00 2.77222e-01
1.06570e+02 6.36886e+00 2.77227e-01
1.06580e+02 6.36609e+00 2.77232e-01
1.06590e+02 6.36332e+00 2.77237e-01
1.06600e+02 6.36055e+00 2.77242e-01
1.06610e+02 6.35777e+00 2.77248e-01
1.06620e+02 6.35500e+00 2.77253e-01
1.06630e+02 6.35223e+00 2.77258e-01
1.06640e+02 6.34946e+00 2.77263e-01
1.06650e+02 6.34668e+00 2.77269e-01
1.06660e+02 6.34391e+00 2.77274e-01
1.06670e+02 6.34114e+00 2.77279e-01
1.06680e+02 6.33836e+00 2.77285e-01
1.06690e+02 6.33559e+00 2.77290e-01
1.06700e+02 6.33282e+00 2.77296e-01
1.06710e+02 6.33005e+00 2.77301e-01
1.06720e+02 6.32727e+00 2.77307e-01
1.06730e+02 6.32450e+00 2.77312e-01
1.06740e+02 6.32173e+00 2.77318e-01
1.06750e+02 6.31895e+00 2.77323e-01
1.06760e+02 6.31618e+00 2.77329e-01
1.06770e+02 6.31341e+00 2.77334e-01
1.06780e+02 6.31063e+00 2.77340e-01
1.06790e+02 6.30786e+00 2.77346e-01
1.06800e+02 6.30509e+00 2.77351e-01
1.06810e+02 6.30231e+00 2.77357e-01
1.06820e+02 6.29954e+00 2.77363e-01
1.06830e+02 6.29677e+00 2.77368e-01
1.06840e+02 6.29399e+00 2.77374e-01
1.06850e+02 6.29122e+00 2.77380e-01
1.06860e+02 6.28844e+00 2.77386e-01
1.06870e+02 6.28567e+00 2.77392e-01
1.06880e+02 6.28290e+00 2.77398e-01
1.06890e+02 6.28012e+00 2.77403e-01
1.06900e+02 6.27735e+00 2.77409e-01
1.06910e+02 6.27457e+00 2.77415e-01
1.06920e+02 6.27180e+00 2.77421e-01
1.06930e+02 6.26903e+00 2.77427e-01
1.06940e+02 6.26625e+00 2.77433e-01
1.06950e+02 6.26348e+00 2.77439e-01
1.06960e+02 6.26070e+00 2.77445e-01
1.06970e+02 6.25793e+00 2.77451e-01
1.06980e+02 6.25515e+00 2.77457e-01
1.06990e+02 6.25238e+00 2.77463e-01
1.07000e+02 6.24960e+00 2.77470e-01
1.07010e+02 6.24683e+00 2.77476e-01
1.07020e+02 6.24405e+00 2.77482e-01
1.07030e+02 6.24128e+00 2.77488e-01
1.07040e+02 6.23851e+00 2.77494e-01
1.07050e+02 6.23573e+00 2.77501e-01
1.07060e+02 6.23296e+00 2.77507e-01
1.07070e+02 6.23018e+00 2.77513e-01
1.07080e+02 6.22740e+00 2.77519e-01
1.07090e+02 6.22463e+00 2.77526e-01
1.07100e+02 6.22185e+00 2.77532e-01
1.07110e+02 6.21908e+00 2.77539e-01
1.07120e+02 6.21630e+00 2.77545e-01
1.07130e+02 6.21353e+00 2.77551e-01
1.07140e+02 6.21075e+00 2.77558e-01
1.07150e+02 6.20798e+00 2.77564e-01
1.07160e+02 6.20520e+00 2.77571e-01
1.07170e+02 6.20243e+00 2.77577e-01
1.07180e+02 6.19965e+00 2.77584e-01
1.07190e+02 6.19687e+00 2.77590e-01
1.07200e+02 6.19410e+00 2.77597e-01
1.07210e+02 6.19132e+00 2.77604e-01
1.07220e+02 6.18855e+00 2.77610e-01
1.07230e+02 6.18577e+00 2.77617e-01
1.07240e+02 6.18299e+00 2.77624e-01
1.07250e+02 6.18022e+00 2.77630e-01
1.07260e+02 6.17744e+00 2.77637e-01
1.07270e+02 6.17466e+00 2.77644e-01
1.07280e+02 6.17189e+00 2.77651e-01
1.07290e+02 6.16911e+00 2.77657e-01
1.07300e+02 6.16633e+00 2.77664e-01
1.07310e+02 6.16356e+00 2.77671e-01
1.07320e+02 6.16078e+00 2.77678e-01
1.07330e+02 6.15800e+00 2.77685e-01
1.07340e+02 6.15523e+00 2.77692e-01
1.07350e+02 6.15245e+00 2.77699e-01
1.07360e+02 6.14967e+00 2.77706e-01
1.07370e+02 6.14690e+00 2.77713e-01
1.07380e+02 6.14412e+00 2.77720e-01
1.07390e+02 6.14134e+00 2.77727e-01
1.07400e+02 6.13857e+00 2.77734e-01
1.07410e+02 6.13579e+00 2.77741e-01
1.07420e+02 6.13301e+00 2.77748e-01
1.07430e+02 6.13023e+00 2.77755e-01
1.07440e+02 6.12746e+00 2.77762e-01
1.07450e+02 6.12468e+00 2.77769e-01
1.07460e+02 6.12190e+00 2.77777e-01
1.07470e+02 6.11912e+00 2.77784e-01
1.07480e+02 6.11634e+00 2.77791e-01
1.07490e+02 6.11357e+00 2.77798e-01
1.07500e+02 6.11079e+00 2.77806e-01
1.07510e+02 6.10801e+00 2.77813e-01
1.07520e+02 6.10523e+00 2.77820e-01
1.07530e+02 6.10245e+00 2.77827e-01
1.07540e+02 6.09968e+00 2.77835e-01
1.07550e+02 6.09690e+00 2.77842e-01
1.07560e+02 6.09412e+00 2.77849e-01
1.07570e+02 6.09134e+00 2.77856e-01
1.07580e+02 6.08856e+00 2.77863e-01
1.07590e+02 6.08578e+00 2.77870e-01
1.07600e+02 6.08300e+00 2.77877e-01
1.07610e+02 6.08023e+00 2.77884e-01
1.07620e+02 6.07745e+00 2.77891e-01
1.07630e+02 6.07467e+00 2.77898e-01
1.07640e+02 6.07189e+00 2.77905e-01
1.07650e+02 6.06911e+00 2.77912e-01
1.07660e+02 6.06633e+00 2.77919e-01
1.07670e+02 6.06355e+00 2.77926e-01
1.07680e+02 6.06077e+00 2.77933e-01
1.07690e+02 6.05799e+00 2.77940e-01
1.07700e+02 6.05521e+00 2.77946e-01
1.07710e+02 6.05243e+00 2.77953e-01
1.07720e+02 6.04965e+00 2.77960e-01
1.07730e+02 6.04687e+00 2.77967e-01
1.07740e+02 6.04409e+00 2.77973e-01
1.07750e+02 6.04131e+00 2.77980e-01
1.07760e+02 6.03853e+00 2.77987e-01
1.07770e+02 6.03575e+00 2.77993e-01
1.07780e+02 6.03297e+00 2.78000e-01
1.07790e+02 6.03019e+00 2.78006e-01
1.07800e+02 6.02741e+00 2.78013e-01
1.07810e+02 6.02463e+00 2.78019e-01
1.07820e+02 6.02185e+00 2.78026e-01
1.07830e+02 6.01907e+00 2.78032e-01
1.07840e+02 6.01629e+00 2.78039e-01
1.07850e+02 6.01351e+00 2.78045e-01
1.07860e+02 6.01073e+00 2.78051e-01
1.07870e+02 6.00795e+00 2.78058e-01
1.07880e+02 6.00517e+00 2.78064e-01
1.07890e+02 6.00239e+00 2.78070e-01
1.07900e+02 5.99961e+00 2.78077e-01
1.07910e+02 5.99683e+00 2.78083e-01
1.07920e+02 5.99405e+00 2.78089e-01
1.07930e+02 5.99127e+00 2.78095e-01
1.07940e+02 5.98849e+00 2.78101e-01
1.07950e+02 5.98571e+00 2.78108e-01
1.07960e+02 5.98292e+00 2.78114e-01
1.07970e+02 5.98014e+00 2.78120e-01
1.07980e+02 5.97736e+00 2.78126e-01
1.07990e+02 5.97458e+00 2.78132e-01
1.08000e+02 5.97180e+00 2.78138e-01
1.08010e+02 5.96902e+00 2.78144e-01
1.08020e+02 5.96624e+00 2.78150e-01
1.08030e+02 5.96346e+00 2.78156e-01
1.08040e+02 5.96067e+00 2.78161e-01
1.08050e+02 5.95789e+00 2.78167e-01
1.08060e+02 5.95511e+00 2.78173e-01
1.08070e+02 5.95233e+00 2.78179e-01
1.08080e+02 5.94955e+00 2.78185e-01
1.08090e+02 5.94676e+00 2.78190e-01
1.08100e+02 5.94398e+00 2.78196e-01
1.08110e+02 5.94120e+00 2.78202e-01
1.08120e+02 5.93842e+00 2.78208e-01
1.08130e+02 5.93564e+00 2.78213e-01
1.08140e+02 5.93285e+00 2.78219e-01
1.08150e+02 5.93007e+00 2.78224e-01
1.08160e+02 5.92729e+00 2.78230e-01
1.08170e+02 5.92451e+00 2.78236e-01
1.08180e+02 5.92173e+00 2.78241e-01
1.08190e+02 5.91894e+00 2.78247e-01
1.08200e+02 5.91616e+00 2.78252e-01
1.08210e+02 5.91338e+00 2.78257e-01
1.08220e+02 5.91060e+00 2.78263e-01
1.08230e+02 5.90781e+00 2.78268e-01
1.08240e+02 5.90503e+00 2.78274e-01
1.08250e+02 5.90225e+00 2.78279e-01
1.08260e+02 5.89946e+00 2.78284e-01
1.08270e+02 5.89668e+00 2.78290e-01
1.08280e+02 5.89390e+00 2.78295e-01
1.08290e+02 5.89112e+00 2.78300e-01
1.08300e+02 5.88833e+00 2.78305e-01
1.08310e+02 5.88555e+00 2.78310e-01
1.08320e+02 5.88277e+00 2.78316e-01
1.08330e+02 5.87998e+00 2.78321e-01
1.08340e+02 5.87720e+00 2.78326e-01
1.08350e+02 5.87442e+00 2.78331e-01
1.08360e+02 5.87163e+00 2.78336e-01
1.08370e+02 5.86885e+00 2.78341e-01
1.08380e+02 5.86607e+00 2.78346e-01
1.08390e+02 5.86328e+00 2.78351e-01
1.08400e+02 5.86050e+00 2.78356e-01
1.08410e+02 5.85772e+00 2.78361e-01
1.08420e+02 5.85493e+00 2.78366e-01
1.08430e+02 5.85215e+00 2.78370e-01
1.08440e+02 5.84936e+00 2.78375e-01
1.08450e+02 5.84658e+00 2.78380e-01
1.08460e+02 5.84380e+00 2.78385e-01
1.08470e+02 5.84101e+00 2.78390e-01
1.08480e+02 5.83823e+00 2.78394e-01
1.08490e+02 5.83545e+00 2.78399e-01
1.08500e+02 5.83266e+00 2.78404e-01
1.08510e+02 5.82988e+00 2.78408e-01
1.08520e+02 5.82709e+00 2.78413e-01
1.08530e+02 5.82431e+00 2.78418e-01
1.08540e+02 5.82152e+00 2.78422e-01
1.08550e+02 5.81874e+00 2.78427e-01
1.08560e+02 5.81596e+00 2.78432e-01
1.08570e+02 5.81317e+00 2.78437e-01
1.08580e+02 5.81039e+00 2.78442e-01
1.08590e+02 5.80760e+00 2.78447e-01
1.08600e+02 5.80482e+00 2.78452e-01
1.08610e+02 5.80203e+00 2.78457e-01
1.08620e+02 5.79925e+00 2.78462e-01
1.08630e+02 5.79646e+00 2.78467e-01
1.08640e+02 5.79368e+00 2.78472e-01
1.08650e+02 5.79090e+00 2.78477e-01
1.08660e+02 5.78811e+00 2.78482e-01
1.08670e+02 5.78533e+00 2.78487e-01
1.08680e+02 5.78254e+00 2.78492e-01
1.08690e+02 5.77976e+00 2.78497e-01
1.08700e+02 5.77697e+00 2.78502e-01
1.08710e+02 5.77419e+00 2.78508e-01
1.08720e+02 5.77140e+00 2.78513e-01
1.08730e+02 5.76862e+00 2.78518e-01
1.08740e+02 5.76583e+00 2.78524e-01
1.08750e+02 5.76305e+00 2.78529e-01
1.08760e+02 5.76026e+00 2.78534e-01
1.08770e+02 5.75747e+00 2.78540e-01
1.08780e+02 5.75469e+00 2.78545e-01
1.08790e+02 5.75190e+00 2.78551e-01
1.08800e+02 5.74912e+00 2.78556e-01
1.08810e+02 5.74633e+00 2.78562e-01
1.08820e+02 5.74355e+00 2.78567e-01
1.08830e+02 5.74076e+00 2.78573e-01
1.08840e+02 5.73798e+00 2.78579e-01
1.08850e+02 5.73519e+00 2.78584e-01
1.08860e+02 5.73240e+00 2.78590e-01
1.08870e+02 5.72962e+00 2.78596e-01
1.08880e+02 5.72683e+00 2.78601e-01
1.08890e+02 5.72405e+00 2.78607e-01
1.08900e+02 5.72126e+00 2.78613e-01
1.08910e+02 5.71847e+00 2.78619e-01
1.08920e+02 5.71569e+00 2.78625e-01
1.08930e+02 5.71290e+00 2.78631e-01
1.08940e+02 5.71011e+00 2.78637e-01
1.08950e+02 5.70733e+00 2.78642e-01
1.08960e+02 5.70454e+00 2.78648e-01
1.08970e+02 5.70176e+00 2.78654e-01
1.08980e+02 5.69897e+00 2.78660e-01
1.08990e+02 5.69618e+00 2.78667e-01
1.09000e+02 5.69340e+00 2.78673e-01
1.09010e+02 5.69061e+00 2.78679e-01
1.09020e+02 5.68782e+00 2.78685e-01
1.09030e+02 5.68503e+00 2.78691e-01
1.09040e+02 5.68225e+00 2.78697e-01
1.09050e+02 5.67946e+00 2.78704e-01
1.09060e+02 5.67667e+00 2.78710e-01
1.09070e+02 5.67389e+00 2.78716e-01
1.09080e+02 5.67110e+00 2.78722e-01
1.09090e+02 5.66831e+00 2.78729e-01
1.09100e+02 5.66553e+00 2.78735e-01
1.09110e+02 5.66274e+00 2.78742e-01
1.09120e+02 5.65995e+00 2.78748e-01
1.09130e+02 5.65716e+00 2.78754e-01
1.09140e+02 5.65438e+00 2.78761e-01
1.09150e+02 5.65159e+00 2.78768e-01
1.09160e+02 5.64880e+00 2.78774e-01
1.09170e+02 5.64601e+00 2.78781e-01
1.09180e+02 5.64322e+00 2.78787e-01
1.09190e+02 5.64044e+00 2.78794e-01
1.09200e+02 5.63765e+00 2.78801e-01
1.09210e+02 5.63486e+00 2.78807e-01
1.09220e+02 5.63207e+00 2.78814e-01
1.09230e+02 5.62928e+00 2.78821e-01
1.09240e+02 5.62650e+00 2.78828e-01
1.09250e+02 5.62371e+00 2.78834e-01
1.09260e+02 5.62092e+00 2.78841e-01
1.09270e+02 5.61813e+00 2.78848e-01
1.09280e+02 5.61534e+00 2.78855e-01
1.09290e+02 5.61255e+00 2.78862e-01
1.09300e+02 5.60976e+00 2.78869e-01
1.09310e+02 5.60698e+00 2.78876e-01
1.09320e+02 5.60419e+00 2.78883e-01
1.09330e+02 5.60140e+00 2.78890e-01
1.09340e+02 5.59861e+00 2.78897e-01
1.09350e+02 5.59582e+00 2.78904e-01
1.09360e+02 5.59303e+00 2.78911e-01
1.09370e+02 5.59024e+00 2.78918e-01
1.09380e+02 5.58745e+00 2.78926e-01
1.09390e+02 5.58466e+00 2.78933e-01
1.09400e+02 5.58187e+00 2.78940e-01
1.09410e+02 5.57908e+00 2.78947e-01
1.09420e+02 5.57630e+00 2.78955e-01
1.09430e+02 5.57351e+00 2.78962e-01
1.09440e+02 5.57072e+00 2.78969e-01
1.09450e+02 5.56793e+00 2.78977e-01
1.09460e+02 5.56514e+00 2.78984e-01
1.09470e+02 5.56235e+00 2.78992e-01
1.09480e+02 5.55956e+00 2.78999e-01
1.09490e+02 5.55677e+00 2.79007e-01
1.09500e+02 5.55398e+00 2.79014e-01
1.09510e+02 5.55119e+00 2.79022e-01
1.09520e+02 5.54840e+00 2.79029e-01
1.09530e+02 5.54561e+00 2.79037e-01
1.09540e+02 5.54282e+00 2.79044e-01
1.09550e+02 5.54003e+00 2.79052e-01
1.09560e+02 5.53723e+00 2.79059e-01
1.09570e+02 5.53444e+00 2.79067e-01
1.09580e+02 5.53165e+00 2.79074e-01
1.09590e+02 5.52886e+00 2.79082e-01
1.09600e+02 5.52607e+00 2.79089e-01
1.09610e+02 5.52328e+00 2.79096e-01
1.09620e+02 5.52049e+00 2.79104e-01
1.09630e+02 5.51770e+00 2.79111e-01
1.09640e+02 5.51491e+00 2.79118e-01
1.09650e+02 5.51212e+00 2.79126e-01
1.09660e+02 5.50932e+00 2.79133e-01
1.09670e+02 5.50653e+00 2.79140e-01
1.09680e+02 5.50374e+00 2.79148e-01
1.09690e+02 5.50095e+00 2.79155e-01
1.09700e+02 5.49816e+00 2.79162e-01
1.09710e+02 5.49537e+00 2.79169e-01
1.09720e+02 5.49258e+00 2.79176e-01
1.09730e+02 5.48978e+00 2.79184e-01
1.09740e+02 5.48699e+00 2.79191e-01
1.09750e+02 5.48420e+00 2.79198e-01
1.09760e+02 5.48141e+00 2.79205e-01
1.09770e+02 5.47862e+00 2.79212e-01
1.09780e+02 5.47582e+00 2.79219e-01
1.09790e+02 5.47303e+00 2.79226e-01
1.09800e+02 5.47024e+00 2.79233e-01
1.09810e+02 5.46745e+00 2.79240e-01
1.09820e+02 5.46465e+00 2.79247e-01
1.09830e+02 5.46186e+00 2.79254e-01
1.09840e+02 5.45907e+00 2.79261e-01
1.09850e+02 5.45628e+00 2.79268e-01
1.09860e+02 5.45348e+00 2.79275e-01
1.09870e+02 5.45069e+00 2.79282e-01
1.09880e+02 5.44790e+00 2.79289e-01
1.09890e+02 5.44511e+00 2.79296e-01
1.09900e+02 5.44231e+00 2.79303e-01
1.09910e+02 5.43952e+00 2.79310e-01
1.09920e+02 5.43673e+00 2.79317e-01
1.09930e+02 5.43393e+00 2.79323e-01
1.09940e+02 5.43114e+00 2.79330e-01
1.09950e+02 5.42835e+00 2.79337e-01
1.09960e+02 5.42555e+00 2.79344e-01
1.09970e+02 5.42276e+00 2.79350e-01
1.09980e+02 5.41997e+00 2.79357e-01
1.09990e+02 5.41717e+00 2.79364e-01
1.10000e+02 5.41438e+00 2.79371e-01
1.10010e+02 5.41158e+00 2.79377e-01
1.10020e+02 5.40879e+00 2.79384e-01
1.10030e+02 5.40600e+00 2.79391e-01
1.10040e+02 5.40320e+00 2.79397e-01
1.10050e+02 5.40041e+00 2.79404e-01
1.10060e+02 5.39762e+00 2.79410e-01
1.10070e+02 5.39482e+00 2.79417e-01
1.10080e+02 5.39203e+00 2.79424e-01
1.10090e+02 5.38923e+00 2.79430e-01
1.10100e+02 5.38644e+00 2.79437e-01
1.10110e+02 5.38364e+00 2.79443e-01
1.10120e+02 5.38085e+00 2.79450e-01
1.10130e+02 5.37805e+00 2.79456e-01
1.10140e+02 5.37526e+00 2.79463e-01
1.10150e+02 5.37247e+00 2.79469e-01
1.10160e+02 5.36967e+00 2.79475e-01
1.10170e+02 5.36688e+00 2.79482e-01
1.10180e+02 5.36408e+00 2.79488e-01
1.10190e+02 5.36129e+00 2.79495e-01
1.10200e+02 5.35849e+00 2.79501e-01
1.10210e+02 5.35570e+00 2.79507e-01
1.10220e+02 5.35290e+00 2.79514e-01
1.10230e+02 5.35011e+00 2.79520e-01
1.10240e+02 5.34731e+00 2.79526e-01
1.10250e+02 5.34452e+00 2.79532e-01
1.10260e+02 5.34172e+00 2.79539e-01
1.10270e+02 5.33892e+00 2.79545e-01
1.10280e+02 5.33613e+00 2.79551e-01
1.10290e+02 5.33333e+00 2.79557e-01
1.10300e+02 5.33054e+00 2.79563e-01
1.10310e+02 5.32774e+00 2.79570e-01
1.10320e+02 5.32495e+00 2.79576e-01
1.10330e+02 5.32215e+00 2.79582e-01
1.10340e+02 5.31936e+00 2.79588e-01
1.10350e+02 5.31656e+00 2.79594e-01
1.10360e+02 5.31376e+00 2.79600e-01
1.10370e+02 5.31097e+00 2.79606e-01
1.10380e+02 5.30817e+00 2.79612e-01
1.10390e+02 5.30537e+00 2.79618e-01
1.10400e+02 5.30258e+00 2.79624e-01
1.10410e+02 5.29978e+00 2.79630e-01
1.10420e+02 5.29699e+00 2.79636e-01
1.10430e+02 5.29419e+00 2.79642e-01
1.10440e+02 5.29139e+00 2.79648e-01
1.10450e+02 5.28860e+00 2.79654e-01
1.10460e+02 5.28580e+00 2.79660e-01
1.10470e+02 5.28300e+00 2.79666e-01
1.10480e+02 5.28021e+00 2.79672e-01
1.10490e+02 5.27741e+00 2.79677e-01
1.10500e+02 5.27461e+00 2.79683e-01
1.10510e+02 5.27182e+00 2.79689e-01
1.10520e+02 5.26902e+00 2.79695e-01
1.10530e+02 5.26622e+00 2.79701e-01
1.10540e+02 5.26343e+00 2.79707e-01
1.10550e+02 5.26063e+00 2.79712e-01
1.10560e+02 5.25783e+00 2.79718e-01
1.10570e+02 5.25503e+00 2.79724e-01
1.10580e+02 5.25224e+00 2.79730e-01
1.10590e+02 5.24944e+00 2.79736e-01
1.10600e+02 5.24664e+00 2.79742e-01
1.10610e+02 5.24384e+00 2.79748e-01
1.10620e+02 5.24105e+00 2.79753e-01
1.10630e+02 5.23825e+00 2.79759e-01
1.10640e+02 5.23545e+00 2.79765e-01
1.10650e+02 5.23265e+00 2.79771e-01
1.10660e+02 5.22986e+00 2.79777e-01
1.10670e+02 5.22706e+00 2.79783e-01
1.10680e+02 5.22426e+00 2.79789e-01
1.10690e+02 5.22146e+00 2.79795e-01
1.10700e+02 5.21867e+00 2.79801e-01
1.10710e+02 5.21587e+00 2.79807e-01
1.10720e+02 5.21307e+00 2.79812e-01
1.10730e+02 5.21027e+00 2.79818e-01
1.10740e+02 5.20747e+00 2.79824e-01
1.10750e+02 5.20467e+00 2.79830e-01
1.10760e+02 5.20188e+00 2.79836e-01
1.10770e+02 5.19908e+00 2.79842e-01
1.10780e+02 5.19628e+00 2.79848e-01
1.10790e+02 5.19348e+00 2.79854e-01
1.10800e+02 5.19068e+00 2.79860e-01
1.10810e+02 5.18788e+00 2.79866e-01
1.10820e+02 5.18508e+00 2.79872e-01
1.10830e+02 5.18229e+00 2.79878e-01
1.10840e+02 5.17949e+00 2.79884e-01
1.10850e+02 5.17669e+00 2.79890e-01
1.10860e+02 5.17389e+00 2.79896e-01
1.10870e+02 5.17109e+00 2.79902e-01
1.10880e+02 5.16829e+00 2.79908e-01
1.10890e+02 5.16549e+00 2.79914e-01
1.10900e+02 5.16269e+00 2.79920e-01
1.10910e+02 5.15989e+00 2.79926e-01
1.10920e+02 5.15709e+00 2.79932e-01
1.10930e+02 5.15430e+00 2.79938e-01
1.10940e+02 5.15150e+00 2.79944e-01
1.10950e+02 5.14870e+00 2.79950e-01
1.10960e+02 5.14590e+00 2.79956e-01
1.10970e+02 5.14310e+00 2.79962e-01
1.10980e+02 5.14030e+00 2.79968e-01
1.10990e+02 5.13750e+00 2.79974e-01
1.11000e+02 5.13470e+00 2.79980e-01
1.11010e+02 5.13190e+00 2.79986e-01
1.11020e+02 5.12910e+00 2.79993e-01
1.11030e+02 5.12630e+00 2.79999e-01
1.11040e+02 5.12350e+00 2.80005e-01
1.11050e+02 5.12070e+00 2.80011e-01
1.11060e+02 5.11790e+00 2.80017e-01
1.11070e+02 5.11510e+00 2.80023e-01
1.11080e+02 5.11230e+00 2.80029e-01
1.11090e+02 5.10950e+00 2.80035e-01
1.11100e+02 5.10670e+00 2.80041e-01
[truncated: 254,353 more chars]
