# Supplementary material for: A One-Bead-Per-Saccharide (1BPS) Model for Glycosaminoglycans
Source: J Chem Theory Comput. 2023 Jul 17;19(16):5491–502. doi: 10.1021/acs.jctc.3c00238 (PMC10448712; doi:10.1021/acs.jctc.3c00238)
Supplement: Supplementary file 2 — ct3c00238_si_002.zip [file ct3c00238_si_002.zip › GNGG.xvg]

-1.80000e+02 -8.84003e-01 2.99549e-02
-1.79990e+02 -8.84302e-01 2.99425e-02
-1.79980e+02 -8.84602e-01 2.99302e-02
-1.79970e+02 -8.84901e-01 2.99178e-02
-1.79960e+02 -8.85200e-01 2.99055e-02
-1.79950e+02 -8.85499e-01 2.98932e-02
-1.79940e+02 -8.85798e-01 2.98810e-02
-1.79930e+02 -8.86097e-01 2.98687e-02
-1.79920e+02 -8.86395e-01 2.98566e-02
-1.79910e+02 -8.86694e-01 2.98444e-02
-1.79900e+02 -8.86992e-01 2.98322e-02
-1.79890e+02 -8.87290e-01 2.98201e-02
-1.79880e+02 -8.87589e-01 2.98081e-02
-1.79870e+02 -8.87887e-01 2.97960e-02
-1.79860e+02 -8.88184e-01 2.97840e-02
-1.79850e+02 -8.88482e-01 2.97720e-02
-1.79840e+02 -8.88780e-01 2.97600e-02
-1.79830e+02 -8.89077e-01 2.97481e-02
-1.79820e+02 -8.89375e-01 2.97362e-02
-1.79810e+02 -8.89672e-01 2.97243e-02
-1.79800e+02 -8.89969e-01 2.97125e-02
-1.79790e+02 -8.90266e-01 2.97007e-02
-1.79780e+02 -8.90563e-01 2.96889e-02
-1.79770e+02 -8.90860e-01 2.96771e-02
-1.79760e+02 -8.91157e-01 2.96654e-02
-1.79750e+02 -8.91453e-01 2.96537e-02
-1.79740e+02 -8.91750e-01 2.96420e-02
-1.79730e+02 -8.92046e-01 2.96304e-02
-1.79720e+02 -8.92343e-01 2.96187e-02
-1.79710e+02 -8.92639e-01 2.96072e-02
-1.79700e+02 -8.92935e-01 2.95956e-02
-1.79690e+02 -8.93231e-01 2.95841e-02
-1.79680e+02 -8.93526e-01 2.95726e-02
-1.79670e+02 -8.93822e-01 2.95611e-02
-1.79660e+02 -8.94118e-01 2.95497e-02
-1.79650e+02 -8.94413e-01 2.95383e-02
-1.79640e+02 -8.94708e-01 2.95269e-02
-1.79630e+02 -8.95004e-01 2.95155e-02
-1.79620e+02 -8.95299e-01 2.95042e-02
-1.79610e+02 -8.95594e-01 2.94929e-02
-1.79600e+02 -8.95889e-01 2.94816e-02
-1.79590e+02 -8.96183e-01 2.94704e-02
-1.79580e+02 -8.96478e-01 2.94592e-02
-1.79570e+02 -8.96773e-01 2.94480e-02
-1.79560e+02 -8.97067e-01 2.94369e-02
-1.79550e+02 -8.97361e-01 2.94257e-02
-1.79540e+02 -8.97655e-01 2.94146e-02
-1.79530e+02 -8.97950e-01 2.94036e-02
-1.79520e+02 -8.98244e-01 2.93925e-02
-1.79510e+02 -8.98537e-01 2.93815e-02
-1.79500e+02 -8.98831e-01 2.93706e-02
-1.79490e+02 -8.99125e-01 2.93596e-02
-1.79480e+02 -8.99418e-01 2.93487e-02
-1.79470e+02 -8.99712e-01 2.93378e-02
-1.79460e+02 -9.00005e-01 2.93269e-02
-1.79450e+02 -9.00298e-01 2.93161e-02
-1.79440e+02 -9.00591e-01 2.93053e-02
-1.79430e+02 -9.00884e-01 2.92945e-02
-1.79420e+02 -9.01177e-01 2.92838e-02
-1.79410e+02 -9.01470e-01 2.92731e-02
-1.79400e+02 -9.01763e-01 2.92624e-02
-1.79390e+02 -9.02055e-01 2.92517e-02
-1.79380e+02 -9.02348e-01 2.92411e-02
-1.79370e+02 -9.02640e-01 2.92305e-02
-1.79360e+02 -9.02932e-01 2.92199e-02
-1.79350e+02 -9.03225e-01 2.92094e-02
-1.79340e+02 -9.03517e-01 2.91989e-02
-1.79330e+02 -9.03809e-01 2.91884e-02
-1.79320e+02 -9.04100e-01 2.91780e-02
-1.79310e+02 -9.04392e-01 2.91675e-02
-1.79300e+02 -9.04684e-01 2.91571e-02
-1.79290e+02 -9.04975e-01 2.91468e-02
-1.79280e+02 -9.05267e-01 2.91364e-02
-1.79270e+02 -9.05558e-01 2.91261e-02
-1.79260e+02 -9.05849e-01 2.91158e-02
-1.79250e+02 -9.06140e-01 2.91056e-02
-1.79240e+02 -9.06431e-01 2.90954e-02
-1.79230e+02 -9.06722e-01 2.90852e-02
-1.79220e+02 -9.07013e-01 2.90750e-02
-1.79210e+02 -9.07304e-01 2.90649e-02
-1.79200e+02 -9.07594e-01 2.90548e-02
-1.79190e+02 -9.07885e-01 2.90447e-02
-1.79180e+02 -9.08175e-01 2.90347e-02
-1.79170e+02 -9.08465e-01 2.90246e-02
-1.79160e+02 -9.08756e-01 2.90146e-02
-1.79150e+02 -9.09046e-01 2.90047e-02
-1.79140e+02 -9.09336e-01 2.89948e-02
-1.79130e+02 -9.09626e-01 2.89849e-02
-1.79120e+02 -9.09915e-01 2.89750e-02
-1.79110e+02 -9.10205e-01 2.89651e-02
-1.79100e+02 -9.10495e-01 2.89553e-02
-1.79090e+02 -9.10784e-01 2.89455e-02
-1.79080e+02 -9.11074e-01 2.89358e-02
-1.79070e+02 -9.11363e-01 2.89261e-02
-1.79060e+02 -9.11652e-01 2.89164e-02
-1.79050e+02 -9.11941e-01 2.89067e-02
-1.79040e+02 -9.12230e-01 2.88970e-02
-1.79030e+02 -9.12519e-01 2.88874e-02
-1.79020e+02 -9.12808e-01 2.88779e-02
-1.79010e+02 -9.13097e-01 2.88683e-02
-1.79000e+02 -9.13385e-01 2.88588e-02
-1.78990e+02 -9.13674e-01 2.88493e-02
-1.78980e+02 -9.13962e-01 2.88398e-02
-1.78970e+02 -9.14251e-01 2.88304e-02
-1.78960e+02 -9.14539e-01 2.88210e-02
-1.78950e+02 -9.14827e-01 2.88116e-02
-1.78940e+02 -9.15115e-01 2.88022e-02
-1.78930e+02 -9.15403e-01 2.87929e-02
-1.78920e+02 -9.15691e-01 2.87836e-02
-1.78910e+02 -9.15979e-01 2.87744e-02
-1.78900e+02 -9.16267e-01 2.87651e-02
-1.78890e+02 -9.16554e-01 2.87559e-02
-1.78880e+02 -9.16842e-01 2.87467e-02
-1.78870e+02 -9.17129e-01 2.87376e-02
-1.78860e+02 -9.17416e-01 2.87285e-02
-1.78850e+02 -9.17704e-01 2.87194e-02
-1.78840e+02 -9.17991e-01 2.87103e-02
-1.78830e+02 -9.18278e-01 2.87013e-02
-1.78820e+02 -9.18565e-01 2.86923e-02
-1.78810e+02 -9.18852e-01 2.86833e-02
-1.78800e+02 -9.19139e-01 2.86744e-02
-1.78790e+02 -9.19425e-01 2.86655e-02
-1.78780e+02 -9.19712e-01 2.86566e-02
-1.78770e+02 -9.19998e-01 2.86477e-02
-1.78760e+02 -9.20285e-01 2.86389e-02
-1.78750e+02 -9.20571e-01 2.86301e-02
-1.78740e+02 -9.20857e-01 2.86213e-02
-1.78730e+02 -9.21144e-01 2.86126e-02
-1.78720e+02 -9.21430e-01 2.86039e-02
-1.78710e+02 -9.21716e-01 2.85952e-02
-1.78700e+02 -9.22002e-01 2.85865e-02
-1.78690e+02 -9.22287e-01 2.85779e-02
-1.78680e+02 -9.22573e-01 2.85693e-02
-1.78670e+02 -9.22859e-01 2.85608e-02
-1.78660e+02 -9.23144e-01 2.85522e-02
-1.78650e+02 -9.23430e-01 2.85437e-02
-1.78640e+02 -9.23715e-01 2.85352e-02
-1.78630e+02 -9.24001e-01 2.85268e-02
-1.78620e+02 -9.24286e-01 2.85184e-02
-1.78610e+02 -9.24571e-01 2.85100e-02
-1.78600e+02 -9.24856e-01 2.85016e-02
-1.78590e+02 -9.25141e-01 2.84933e-02
-1.78580e+02 -9.25426e-01 2.84850e-02
-1.78570e+02 -9.25711e-01 2.84767e-02
-1.78560e+02 -9.25995e-01 2.84684e-02
-1.78550e+02 -9.26280e-01 2.84602e-02
-1.78540e+02 -9.26565e-01 2.84520e-02
-1.78530e+02 -9.26849e-01 2.84439e-02
-1.78520e+02 -9.27133e-01 2.84357e-02
-1.78510e+02 -9.27418e-01 2.84276e-02
-1.78500e+02 -9.27702e-01 2.84196e-02
-1.78490e+02 -9.27986e-01 2.84115e-02
-1.78480e+02 -9.28270e-01 2.84035e-02
-1.78470e+02 -9.28554e-01 2.83955e-02
-1.78460e+02 -9.28838e-01 2.83876e-02
-1.78450e+02 -9.29122e-01 2.83796e-02
-1.78440e+02 -9.29406e-01 2.83717e-02
-1.78430e+02 -9.29689e-01 2.83639e-02
-1.78420e+02 -9.29973e-01 2.83560e-02
-1.78410e+02 -9.30257e-01 2.83482e-02
-1.78400e+02 -9.30540e-01 2.83404e-02
-1.78390e+02 -9.30823e-01 2.83327e-02
-1.78380e+02 -9.31107e-01 2.83250e-02
-1.78370e+02 -9.31390e-01 2.83173e-02
-1.78360e+02 -9.31673e-01 2.83096e-02
-1.78350e+02 -9.31956e-01 2.83020e-02
-1.78340e+02 -9.32239e-01 2.82943e-02
-1.78330e+02 -9.32522e-01 2.82868e-02
-1.78320e+02 -9.32805e-01 2.82792e-02
-1.78310e+02 -9.33088e-01 2.82717e-02
-1.78300e+02 -9.33370e-01 2.82642e-02
-1.78290e+02 -9.33653e-01 2.82567e-02
-1.78280e+02 -9.33935e-01 2.82493e-02
-1.78270e+02 -9.34218e-01 2.82419e-02
-1.78260e+02 -9.34500e-01 2.82345e-02
-1.78250e+02 -9.34782e-01 2.82272e-02
-1.78240e+02 -9.35065e-01 2.82199e-02
-1.78230e+02 -9.35347e-01 2.82126e-02
-1.78220e+02 -9.35629e-01 2.82053e-02
-1.78210e+02 -9.35911e-01 2.81981e-02
-1.78200e+02 -9.36193e-01 2.81909e-02
-1.78190e+02 -9.36475e-01 2.81837e-02
-1.78180e+02 -9.36757e-01 2.81766e-02
-1.78170e+02 -9.37038e-01 2.81694e-02
-1.78160e+02 -9.37320e-01 2.81624e-02
-1.78150e+02 -9.37602e-01 2.81553e-02
-1.78140e+02 -9.37883e-01 2.81483e-02
-1.78130e+02 -9.38165e-01 2.81413e-02
-1.78120e+02 -9.38446e-01 2.81343e-02
-1.78110e+02 -9.38727e-01 2.81274e-02
-1.78100e+02 -9.39008e-01 2.81205e-02
-1.78090e+02 -9.39290e-01 2.81136e-02
-1.78080e+02 -9.39571e-01 2.81067e-02
-1.78070e+02 -9.39852e-01 2.80999e-02
-1.78060e+02 -9.40133e-01 2.80931e-02
-1.78050e+02 -9.40414e-01 2.80863e-02
-1.78040e+02 -9.40694e-01 2.80796e-02
-1.78030e+02 -9.40975e-01 2.80729e-02
-1.78020e+02 -9.41256e-01 2.80662e-02
-1.78010e+02 -9.41537e-01 2.80596e-02
-1.78000e+02 -9.41817e-01 2.80529e-02
-1.77990e+02 -9.42098e-01 2.80463e-02
-1.77980e+02 -9.42378e-01 2.80398e-02
-1.77970e+02 -9.42658e-01 2.80332e-02
-1.77960e+02 -9.42939e-01 2.80267e-02
-1.77950e+02 -9.43219e-01 2.80203e-02
-1.77940e+02 -9.43499e-01 2.80138e-02
-1.77930e+02 -9.43779e-01 2.80074e-02
-1.77920e+02 -9.44059e-01 2.80010e-02
-1.77910e+02 -9.44339e-01 2.79947e-02
-1.77900e+02 -9.44619e-01 2.79883e-02
-1.77890e+02 -9.44899e-01 2.79820e-02
-1.77880e+02 -9.45179e-01 2.79757e-02
-1.77870e+02 -9.45459e-01 2.79695e-02
-1.77860e+02 -9.45738e-01 2.79633e-02
-1.77850e+02 -9.46018e-01 2.79571e-02
-1.77840e+02 -9.46297e-01 2.79509e-02
-1.77830e+02 -9.46577e-01 2.79448e-02
-1.77820e+02 -9.46856e-01 2.79387e-02
-1.77810e+02 -9.47136e-01 2.79326e-02
-1.77800e+02 -9.47415e-01 2.79266e-02
-1.77790e+02 -9.47694e-01 2.79206e-02
-1.77780e+02 -9.47973e-01 2.79146e-02
-1.77770e+02 -9.48252e-01 2.79087e-02
-1.77760e+02 -9.48531e-01 2.79027e-02
-1.77750e+02 -9.48810e-01 2.78968e-02
-1.77740e+02 -9.49089e-01 2.78910e-02
-1.77730e+02 -9.49368e-01 2.78851e-02
-1.77720e+02 -9.49647e-01 2.78793e-02
-1.77710e+02 -9.49926e-01 2.78735e-02
-1.77700e+02 -9.50205e-01 2.78678e-02
-1.77690e+02 -9.50483e-01 2.78621e-02
-1.77680e+02 -9.50762e-01 2.78564e-02
-1.77670e+02 -9.51040e-01 2.78507e-02
-1.77660e+02 -9.51319e-01 2.78451e-02
-1.77650e+02 -9.51597e-01 2.78395e-02
-1.77640e+02 -9.51876e-01 2.78339e-02
-1.77630e+02 -9.52154e-01 2.78284e-02
-1.77620e+02 -9.52432e-01 2.78228e-02
-1.77610e+02 -9.52710e-01 2.78174e-02
-1.77600e+02 -9.52989e-01 2.78119e-02
-1.77590e+02 -9.53267e-01 2.78065e-02
-1.77580e+02 -9.53545e-01 2.78011e-02
-1.77570e+02 -9.53823e-01 2.77957e-02
-1.77560e+02 -9.54101e-01 2.77903e-02
-1.77550e+02 -9.54378e-01 2.77850e-02
-1.77540e+02 -9.54656e-01 2.77797e-02
-1.77530e+02 -9.54934e-01 2.77745e-02
-1.77520e+02 -9.55212e-01 2.77693e-02
-1.77510e+02 -9.55489e-01 2.77641e-02
-1.77500e+02 -9.55767e-01 2.77589e-02
-1.77490e+02 -9.56045e-01 2.77537e-02
-1.77480e+02 -9.56322e-01 2.77486e-02
-1.77470e+02 -9.56600e-01 2.77436e-02
-1.77460e+02 -9.56877e-01 2.77385e-02
-1.77450e+02 -9.57154e-01 2.77335e-02
-1.77440e+02 -9.57432e-01 2.77285e-02
-1.77430e+02 -9.57709e-01 2.77235e-02
-1.77420e+02 -9.57986e-01 2.77186e-02
-1.77410e+02 -9.58263e-01 2.77137e-02
-1.77400e+02 -9.58540e-01 2.77088e-02
-1.77390e+02 -9.58817e-01 2.77039e-02
-1.77380e+02 -9.59094e-01 2.76991e-02
-1.77370e+02 -9.59371e-01 2.76943e-02
-1.77360e+02 -9.59648e-01 2.76896e-02
-1.77350e+02 -9.59925e-01 2.76848e-02
-1.77340e+02 -9.60202e-01 2.76801e-02
-1.77330e+02 -9.60479e-01 2.76754e-02
-1.77320e+02 -9.60756e-01 2.76708e-02
-1.77310e+02 -9.61032e-01 2.76662e-02
-1.77300e+02 -9.61309e-01 2.76616e-02
-1.77290e+02 -9.61586e-01 2.76570e-02
-1.77280e+02 -9.61862e-01 2.76525e-02
-1.77270e+02 -9.62139e-01 2.76480e-02
-1.77260e+02 -9.62415e-01 2.76435e-02
-1.77250e+02 -9.62691e-01 2.76391e-02
-1.77240e+02 -9.62968e-01 2.76347e-02
-1.77230e+02 -9.63244e-01 2.76303e-02
-1.77220e+02 -9.63520e-01 2.76259e-02
-1.77210e+02 -9.63797e-01 2.76216e-02
-1.77200e+02 -9.64073e-01 2.76173e-02
-1.77190e+02 -9.64349e-01 2.76130e-02
-1.77180e+02 -9.64625e-01 2.76088e-02
-1.77170e+02 -9.64901e-01 2.76046e-02
-1.77160e+02 -9.65177e-01 2.76004e-02
-1.77150e+02 -9.65453e-01 2.75962e-02
-1.77140e+02 -9.65729e-01 2.75921e-02
-1.77130e+02 -9.66005e-01 2.75880e-02
-1.77120e+02 -9.66281e-01 2.75840e-02
-1.77110e+02 -9.66557e-01 2.75799e-02
-1.77100e+02 -9.66832e-01 2.75759e-02
-1.77090e+02 -9.67108e-01 2.75719e-02
-1.77080e+02 -9.67384e-01 2.75680e-02
-1.77070e+02 -9.67660e-01 2.75641e-02
-1.77060e+02 -9.67935e-01 2.75602e-02
-1.77050e+02 -9.68211e-01 2.75563e-02
-1.77040e+02 -9.68486e-01 2.75525e-02
-1.77030e+02 -9.68762e-01 2.75487e-02
-1.77020e+02 -9.69037e-01 2.75449e-02
-1.77010e+02 -9.69313e-01 2.75411e-02
-1.77000e+02 -9.69588e-01 2.75374e-02
-1.76990e+02 -9.69863e-01 2.75337e-02
-1.76980e+02 -9.70139e-01 2.75301e-02
-1.76970e+02 -9.70414e-01 2.75264e-02
-1.76960e+02 -9.70689e-01 2.75228e-02
-1.76950e+02 -9.70965e-01 2.75193e-02
-1.76940e+02 -9.71240e-01 2.75157e-02
-1.76930e+02 -9.71515e-01 2.75122e-02
-1.76920e+02 -9.71790e-01 2.75087e-02
-1.76910e+02 -9.72065e-01 2.75053e-02
-1.76900e+02 -9.72340e-01 2.75018e-02
-1.76890e+02 -9.72615e-01 2.74984e-02
-1.76880e+02 -9.72890e-01 2.74951e-02
-1.76870e+02 -9.73165e-01 2.74917e-02
-1.76860e+02 -9.73440e-01 2.74884e-02
-1.76850e+02 -9.73715e-01 2.74851e-02
-1.76840e+02 -9.73990e-01 2.74819e-02
-1.76830e+02 -9.74264e-01 2.74787e-02
-1.76820e+02 -9.74539e-01 2.74755e-02
-1.76810e+02 -9.74814e-01 2.74723e-02
-1.76800e+02 -9.75089e-01 2.74692e-02
-1.76790e+02 -9.75363e-01 2.74660e-02
-1.76780e+02 -9.75638e-01 2.74630e-02
-1.76770e+02 -9.75913e-01 2.74599e-02
-1.76760e+02 -9.76187e-01 2.74569e-02
-1.76750e+02 -9.76462e-01 2.74539e-02
-1.76740e+02 -9.76736e-01 2.74509e-02
-1.76730e+02 -9.77011e-01 2.74480e-02
-1.76720e+02 -9.77285e-01 2.74451e-02
-1.76710e+02 -9.77560e-01 2.74422e-02
-1.76700e+02 -9.77834e-01 2.74394e-02
-1.76690e+02 -9.78108e-01 2.74366e-02
-1.76680e+02 -9.78383e-01 2.74338e-02
-1.76670e+02 -9.78657e-01 2.74310e-02
-1.76660e+02 -9.78931e-01 2.74283e-02
-1.76650e+02 -9.79206e-01 2.74256e-02
-1.76640e+02 -9.79480e-01 2.74229e-02
-1.76630e+02 -9.79754e-01 2.74203e-02
-1.76620e+02 -9.80028e-01 2.74176e-02
-1.76610e+02 -9.80302e-01 2.74151e-02
-1.76600e+02 -9.80577e-01 2.74125e-02
-1.76590e+02 -9.80851e-01 2.74100e-02
-1.76580e+02 -9.81125e-01 2.74075e-02
-1.76570e+02 -9.81399e-01 2.74050e-02
-1.76560e+02 -9.81673e-01 2.74026e-02
-1.76550e+02 -9.81947e-01 2.74002e-02
-1.76540e+02 -9.82221e-01 2.73978e-02
-1.76530e+02 -9.82495e-01 2.73954e-02
-1.76520e+02 -9.82769e-01 2.73931e-02
-1.76510e+02 -9.83043e-01 2.73908e-02
-1.76500e+02 -9.83317e-01 2.73885e-02
-1.76490e+02 -9.83590e-01 2.73863e-02
-1.76480e+02 -9.83864e-01 2.73841e-02
-1.76470e+02 -9.84138e-01 2.73819e-02
-1.76460e+02 -9.84412e-01 2.73798e-02
-1.76450e+02 -9.84686e-01 2.73776e-02
-1.76440e+02 -9.84959e-01 2.73755e-02
-1.76430e+02 -9.85233e-01 2.73735e-02
-1.76420e+02 -9.85507e-01 2.73714e-02
-1.76410e+02 -9.85781e-01 2.73694e-02
-1.76400e+02 -9.86054e-01 2.73675e-02
-1.76390e+02 -9.86328e-01 2.73655e-02
-1.76380e+02 -9.86602e-01 2.73634e-02
-1.76370e+02 -9.86875e-01 2.73614e-02
-1.76360e+02 -9.87149e-01 2.73592e-02
-1.76350e+02 -9.87422e-01 2.73571e-02
-1.76340e+02 -9.87696e-01 2.73548e-02
-1.76330e+02 -9.87970e-01 2.73526e-02
-1.76320e+02 -9.88243e-01 2.73502e-02
-1.76310e+02 -9.88517e-01 2.73479e-02
-1.76300e+02 -9.88790e-01 2.73455e-02
-1.76290e+02 -9.89063e-01 2.73430e-02
-1.76280e+02 -9.89337e-01 2.73405e-02
-1.76270e+02 -9.89610e-01 2.73379e-02
-1.76260e+02 -9.89884e-01 2.73353e-02
-1.76250e+02 -9.90157e-01 2.73327e-02
-1.76240e+02 -9.90430e-01 2.73300e-02
-1.76230e+02 -9.90704e-01 2.73272e-02
-1.76220e+02 -9.90977e-01 2.73244e-02
-1.76210e+02 -9.91250e-01 2.73216e-02
-1.76200e+02 -9.91523e-01 2.73187e-02
-1.76190e+02 -9.91796e-01 2.73157e-02
-1.76180e+02 -9.92070e-01 2.73127e-02
-1.76170e+02 -9.92343e-01 2.73097e-02
-1.76160e+02 -9.92616e-01 2.73066e-02
-1.76150e+02 -9.92889e-01 2.73035e-02
-1.76140e+02 -9.93162e-01 2.73003e-02
-1.76130e+02 -9.93435e-01 2.72971e-02
-1.76120e+02 -9.93708e-01 2.72938e-02
-1.76110e+02 -9.93981e-01 2.72905e-02
-1.76100e+02 -9.94254e-01 2.72871e-02
-1.76090e+02 -9.94526e-01 2.72837e-02
-1.76080e+02 -9.94799e-01 2.72802e-02
-1.76070e+02 -9.95072e-01 2.72767e-02
-1.76060e+02 -9.95345e-01 2.72732e-02
-1.76050e+02 -9.95618e-01 2.72695e-02
-1.76040e+02 -9.95890e-01 2.72659e-02
-1.76030e+02 -9.96163e-01 2.72622e-02
-1.76020e+02 -9.96435e-01 2.72584e-02
-1.76010e+02 -9.96708e-01 2.72546e-02
-1.76000e+02 -9.96981e-01 2.72508e-02
-1.75990e+02 -9.97253e-01 2.72469e-02
-1.75980e+02 -9.97525e-01 2.72429e-02
-1.75970e+02 -9.97798e-01 2.72389e-02
-1.75960e+02 -9.98070e-01 2.72349e-02
-1.75950e+02 -9.98343e-01 2.72308e-02
-1.75940e+02 -9.98615e-01 2.72267e-02
-1.75930e+02 -9.98887e-01 2.72225e-02
-1.75920e+02 -9.99159e-01 2.72183e-02
-1.75910e+02 -9.99431e-01 2.72140e-02
-1.75900e+02 -9.99704e-01 2.72097e-02
-1.75890e+02 -9.99976e-01 2.72053e-02
-1.75880e+02 -1.00025e+00 2.72009e-02
-1.75870e+02 -1.00052e+00 2.71964e-02
-1.75860e+02 -1.00079e+00 2.71919e-02
-1.75850e+02 -1.00106e+00 2.71873e-02
-1.75840e+02 -1.00134e+00 2.71827e-02
-1.75830e+02 -1.00161e+00 2.71780e-02
-1.75820e+02 -1.00188e+00 2.71733e-02
-1.75810e+02 -1.00215e+00 2.71686e-02
-1.75800e+02 -1.00242e+00 2.71638e-02
-1.75790e+02 -1.00269e+00 2.71589e-02
-1.75780e+02 -1.00297e+00 2.71540e-02
-1.75770e+02 -1.00324e+00 2.71491e-02
-1.75760e+02 -1.00351e+00 2.71441e-02
-1.75750e+02 -1.00378e+00 2.71390e-02
-1.75740e+02 -1.00405e+00 2.71339e-02
-1.75730e+02 -1.00432e+00 2.71288e-02
-1.75720e+02 -1.00459e+00 2.71236e-02
-1.75710e+02 -1.00487e+00 2.71184e-02
-1.75700e+02 -1.00514e+00 2.71131e-02
-1.75690e+02 -1.00541e+00 2.71078e-02
-1.75680e+02 -1.00568e+00 2.71024e-02
-1.75670e+02 -1.00595e+00 2.70970e-02
-1.75660e+02 -1.00622e+00 2.70915e-02
-1.75650e+02 -1.00649e+00 2.70860e-02
-1.75640e+02 -1.00676e+00 2.70804e-02
-1.75630e+02 -1.00703e+00 2.70748e-02
-1.75620e+02 -1.00730e+00 2.70691e-02
-1.75610e+02 -1.00757e+00 2.70634e-02
-1.75600e+02 -1.00784e+00 2.70577e-02
-1.75590e+02 -1.00812e+00 2.70519e-02
-1.75580e+02 -1.00839e+00 2.70460e-02
-1.75570e+02 -1.00866e+00 2.70401e-02
-1.75560e+02 -1.00893e+00 2.70341e-02
-1.75550e+02 -1.00920e+00 2.70281e-02
-1.75540e+02 -1.00947e+00 2.70221e-02
-1.75530e+02 -1.00974e+00 2.70160e-02
-1.75520e+02 -1.01001e+00 2.70099e-02
-1.75510e+02 -1.01028e+00 2.70037e-02
-1.75500e+02 -1.01055e+00 2.69974e-02
-1.75490e+02 -1.01082e+00 2.69912e-02
-1.75480e+02 -1.01109e+00 2.69848e-02
-1.75470e+02 -1.01136e+00 2.69784e-02
-1.75460e+02 -1.01163e+00 2.69720e-02
-1.75450e+02 -1.01190e+00 2.69655e-02
-1.75440e+02 -1.01217e+00 2.69590e-02
-1.75430e+02 -1.01244e+00 2.69524e-02
-1.75420e+02 -1.01271e+00 2.69458e-02
-1.75410e+02 -1.01297e+00 2.69392e-02
-1.75400e+02 -1.01324e+00 2.69324e-02
-1.75390e+02 -1.01351e+00 2.69257e-02
-1.75380e+02 -1.01378e+00 2.69189e-02
-1.75370e+02 -1.01405e+00 2.69120e-02
-1.75360e+02 -1.01432e+00 2.69051e-02
-1.75350e+02 -1.01459e+00 2.68981e-02
-1.75340e+02 -1.01486e+00 2.68911e-02
-1.75330e+02 -1.01513e+00 2.68841e-02
-1.75320e+02 -1.01540e+00 2.68770e-02
-1.75310e+02 -1.01567e+00 2.68699e-02
-1.75300e+02 -1.01593e+00 2.68627e-02
-1.75290e+02 -1.01620e+00 2.68554e-02
-1.75280e+02 -1.01647e+00 2.68481e-02
-1.75270e+02 -1.01674e+00 2.68408e-02
-1.75260e+02 -1.01701e+00 2.68334e-02
-1.75250e+02 -1.01728e+00 2.68260e-02
-1.75240e+02 -1.01754e+00 2.68185e-02
-1.75230e+02 -1.01781e+00 2.68110e-02
-1.75220e+02 -1.01808e+00 2.68034e-02
-1.75210e+02 -1.01835e+00 2.67958e-02
-1.75200e+02 -1.01862e+00 2.67881e-02
-1.75190e+02 -1.01888e+00 2.67804e-02
-1.75180e+02 -1.01915e+00 2.67726e-02
-1.75170e+02 -1.01942e+00 2.67648e-02
-1.75160e+02 -1.01969e+00 2.67570e-02
-1.75150e+02 -1.01995e+00 2.67490e-02
-1.75140e+02 -1.02022e+00 2.67411e-02
-1.75130e+02 -1.02049e+00 2.67331e-02
-1.75120e+02 -1.02076e+00 2.67250e-02
-1.75110e+02 -1.02102e+00 2.67169e-02
-1.75100e+02 -1.02129e+00 2.67088e-02
-1.75090e+02 -1.02156e+00 2.67006e-02
-1.75080e+02 -1.02183e+00 2.66923e-02
-1.75070e+02 -1.02209e+00 2.66840e-02
-1.75060e+02 -1.02236e+00 2.66757e-02
-1.75050e+02 -1.02263e+00 2.66673e-02
-1.75040e+02 -1.02289e+00 2.66589e-02
-1.75030e+02 -1.02316e+00 2.66504e-02
-1.75020e+02 -1.02343e+00 2.66419e-02
-1.75010e+02 -1.02369e+00 2.66333e-02
-1.75000e+02 -1.02396e+00 2.66247e-02
-1.74990e+02 -1.02422e+00 2.66160e-02
-1.74980e+02 -1.02449e+00 2.66073e-02
-1.74970e+02 -1.02476e+00 2.65985e-02
-1.74960e+02 -1.02502e+00 2.65897e-02
-1.74950e+02 -1.02529e+00 2.65808e-02
-1.74940e+02 -1.02555e+00 2.65719e-02
-1.74930e+02 -1.02582e+00 2.65630e-02
-1.74920e+02 -1.02609e+00 2.65539e-02
-1.74910e+02 -1.02635e+00 2.65449e-02
-1.74900e+02 -1.02662e+00 2.65358e-02
-1.74890e+02 -1.02688e+00 2.65266e-02
-1.74880e+02 -1.02715e+00 2.65174e-02
-1.74870e+02 -1.02741e+00 2.65082e-02
-1.74860e+02 -1.02768e+00 2.64989e-02
-1.74850e+02 -1.02794e+00 2.64896e-02
-1.74840e+02 -1.02821e+00 2.64802e-02
-1.74830e+02 -1.02847e+00 2.64707e-02
-1.74820e+02 -1.02874e+00 2.64612e-02
-1.74810e+02 -1.02900e+00 2.64517e-02
-1.74800e+02 -1.02927e+00 2.64421e-02
-1.74790e+02 -1.02953e+00 2.64325e-02
-1.74780e+02 -1.02979e+00 2.64228e-02
-1.74770e+02 -1.03006e+00 2.64131e-02
-1.74760e+02 -1.03032e+00 2.64033e-02
-1.74750e+02 -1.03059e+00 2.63935e-02
-1.74740e+02 -1.03085e+00 2.63836e-02
-1.74730e+02 -1.03111e+00 2.63737e-02
-1.74720e+02 -1.03138e+00 2.63638e-02
-1.74710e+02 -1.03164e+00 2.63537e-02
-1.74700e+02 -1.03190e+00 2.63437e-02
-1.74690e+02 -1.03217e+00 2.63336e-02
-1.74680e+02 -1.03243e+00 2.63234e-02
-1.74670e+02 -1.03269e+00 2.63132e-02
-1.74660e+02 -1.03296e+00 2.63030e-02
-1.74650e+02 -1.03322e+00 2.62927e-02
-1.74640e+02 -1.03348e+00 2.62823e-02
-1.74630e+02 -1.03375e+00 2.62719e-02
-1.74620e+02 -1.03401e+00 2.62615e-02
-1.74610e+02 -1.03427e+00 2.62510e-02
-1.74600e+02 -1.03453e+00 2.62405e-02
-1.74590e+02 -1.03480e+00 2.62299e-02
-1.74580e+02 -1.03506e+00 2.62193e-02
-1.74570e+02 -1.03532e+00 2.62086e-02
-1.74560e+02 -1.03558e+00 2.61978e-02
-1.74550e+02 -1.03584e+00 2.61871e-02
-1.74540e+02 -1.03611e+00 2.61762e-02
-1.74530e+02 -1.03637e+00 2.61654e-02
-1.74520e+02 -1.03663e+00 2.61545e-02
-1.74510e+02 -1.03689e+00 2.61435e-02
-1.74500e+02 -1.03715e+00 2.61325e-02
-1.74490e+02 -1.03741e+00 2.61214e-02
-1.74480e+02 -1.03767e+00 2.61103e-02
-1.74470e+02 -1.03794e+00 2.60991e-02
-1.74460e+02 -1.03820e+00 2.60879e-02
-1.74450e+02 -1.03846e+00 2.60767e-02
-1.74440e+02 -1.03872e+00 2.60654e-02
-1.74430e+02 -1.03898e+00 2.60540e-02
-1.74420e+02 -1.03924e+00 2.60426e-02
-1.74410e+02 -1.03950e+00 2.60312e-02
-1.74400e+02 -1.03976e+00 2.60197e-02
-1.74390e+02 -1.04002e+00 2.60082e-02
-1.74380e+02 -1.04028e+00 2.59966e-02
-1.74370e+02 -1.04054e+00 2.59849e-02
-1.74360e+02 -1.04080e+00 2.59733e-02
-1.74350e+02 -1.04106e+00 2.59615e-02
-1.74340e+02 -1.04132e+00 2.59497e-02
-1.74330e+02 -1.04158e+00 2.59379e-02
-1.74320e+02 -1.04184e+00 2.59260e-02
-1.74310e+02 -1.04210e+00 2.59141e-02
-1.74300e+02 -1.04236e+00 2.59022e-02
-1.74290e+02 -1.04262e+00 2.58901e-02
-1.74280e+02 -1.04287e+00 2.58781e-02
-1.74270e+02 -1.04313e+00 2.58660e-02
-1.74260e+02 -1.04339e+00 2.58538e-02
-1.74250e+02 -1.04365e+00 2.58416e-02
-1.74240e+02 -1.04391e+00 2.58293e-02
-1.74230e+02 -1.04417e+00 2.58170e-02
-1.74220e+02 -1.04442e+00 2.58047e-02
-1.74210e+02 -1.04468e+00 2.57923e-02
-1.74200e+02 -1.04494e+00 2.57798e-02
-1.74190e+02 -1.04520e+00 2.57673e-02
-1.74180e+02 -1.04546e+00 2.57548e-02
-1.74170e+02 -1.04571e+00 2.57422e-02
-1.74160e+02 -1.04597e+00 2.57296e-02
-1.74150e+02 -1.04623e+00 2.57169e-02
-1.74140e+02 -1.04648e+00 2.57041e-02
-1.74130e+02 -1.04674e+00 2.56914e-02
-1.74120e+02 -1.04700e+00 2.56785e-02
-1.74110e+02 -1.04726e+00 2.56657e-02
-1.74100e+02 -1.04751e+00 2.56527e-02
-1.74090e+02 -1.04777e+00 2.56398e-02
-1.74080e+02 -1.04802e+00 2.56267e-02
-1.74070e+02 -1.04828e+00 2.56137e-02
-1.74060e+02 -1.04854e+00 2.56006e-02
-1.74050e+02 -1.04879e+00 2.55874e-02
-1.74040e+02 -1.04905e+00 2.55742e-02
-1.74030e+02 -1.04930e+00 2.55609e-02
-1.74020e+02 -1.04956e+00 2.55476e-02
-1.74010e+02 -1.04982e+00 2.55343e-02
-1.74000e+02 -1.05007e+00 2.55209e-02
-1.73990e+02 -1.05033e+00 2.55074e-02
-1.73980e+02 -1.05058e+00 2.54939e-02
-1.73970e+02 -1.05084e+00 2.54804e-02
-1.73960e+02 -1.05109e+00 2.54668e-02
-1.73950e+02 -1.05135e+00 2.54531e-02
-1.73940e+02 -1.05160e+00 2.54394e-02
-1.73930e+02 -1.05185e+00 2.54257e-02
-1.73920e+02 -1.05211e+00 2.54119e-02
-1.73910e+02 -1.05236e+00 2.53981e-02
-1.73900e+02 -1.05262e+00 2.53842e-02
-1.73890e+02 -1.05287e+00 2.53703e-02
-1.73880e+02 -1.05312e+00 2.53563e-02
-1.73870e+02 -1.05338e+00 2.53423e-02
-1.73860e+02 -1.05363e+00 2.53282e-02
-1.73850e+02 -1.05388e+00 2.53141e-02
-1.73840e+02 -1.05414e+00 2.52999e-02
-1.73830e+02 -1.05439e+00 2.52857e-02
-1.73820e+02 -1.05464e+00 2.52714e-02
-1.73810e+02 -1.05489e+00 2.52571e-02
-1.73800e+02 -1.05515e+00 2.52428e-02
-1.73790e+02 -1.05540e+00 2.52284e-02
-1.73780e+02 -1.05565e+00 2.52139e-02
-1.73770e+02 -1.05590e+00 2.51994e-02
-1.73760e+02 -1.05616e+00 2.51849e-02
-1.73750e+02 -1.05641e+00 2.51703e-02
-1.73740e+02 -1.05666e+00 2.51556e-02
-1.73730e+02 -1.05691e+00 2.51409e-02
-1.73720e+02 -1.05716e+00 2.51262e-02
-1.73710e+02 -1.05741e+00 2.51114e-02
-1.73700e+02 -1.05766e+00 2.50966e-02
-1.73690e+02 -1.05792e+00 2.50817e-02
-1.73680e+02 -1.05817e+00 2.50667e-02
-1.73670e+02 -1.05842e+00 2.50518e-02
-1.73660e+02 -1.05867e+00 2.50367e-02
-1.73650e+02 -1.05892e+00 2.50217e-02
-1.73640e+02 -1.05917e+00 2.50065e-02
-1.73630e+02 -1.05942e+00 2.49914e-02
-1.73620e+02 -1.05967e+00 2.49761e-02
-1.73610e+02 -1.05992e+00 2.49609e-02
-1.73600e+02 -1.06017e+00 2.49456e-02
-1.73590e+02 -1.06042e+00 2.49302e-02
-1.73580e+02 -1.06067e+00 2.49148e-02
-1.73570e+02 -1.06091e+00 2.48993e-02
-1.73560e+02 -1.06116e+00 2.48838e-02
-1.73550e+02 -1.06141e+00 2.48683e-02
-1.73540e+02 -1.06166e+00 2.48527e-02
-1.73530e+02 -1.06191e+00 2.48370e-02
-1.73520e+02 -1.06216e+00 2.48213e-02
-1.73510e+02 -1.06241e+00 2.48056e-02
-1.73500e+02 -1.06265e+00 2.47898e-02
-1.73490e+02 -1.06290e+00 2.47740e-02
-1.73480e+02 -1.06315e+00 2.47581e-02
-1.73470e+02 -1.06340e+00 2.47421e-02
-1.73460e+02 -1.06364e+00 2.47262e-02
-1.73450e+02 -1.06389e+00 2.47101e-02
-1.73440e+02 -1.06414e+00 2.46940e-02
-1.73430e+02 -1.06438e+00 2.46779e-02
-1.73420e+02 -1.06463e+00 2.46618e-02
-1.73410e+02 -1.06488e+00 2.46455e-02
-1.73400e+02 -1.06512e+00 2.46293e-02
-1.73390e+02 -1.06537e+00 2.46129e-02
-1.73380e+02 -1.06562e+00 2.45966e-02
-1.73370e+02 -1.06586e+00 2.45802e-02
-1.73360e+02 -1.06611e+00 2.45637e-02
-1.73350e+02 -1.06635e+00 2.45472e-02
-1.73340e+02 -1.06660e+00 2.45306e-02
-1.73330e+02 -1.06684e+00 2.45140e-02
-1.73320e+02 -1.06709e+00 2.44974e-02
-1.73310e+02 -1.06733e+00 2.44807e-02
-1.73300e+02 -1.06758e+00 2.44639e-02
-1.73290e+02 -1.06782e+00 2.44471e-02
-1.73280e+02 -1.06807e+00 2.44303e-02
-1.73270e+02 -1.06831e+00 2.44134e-02
-1.73260e+02 -1.06856e+00 2.43965e-02
-1.73250e+02 -1.06880e+00 2.43795e-02
-1.73240e+02 -1.06904e+00 2.43625e-02
-1.73230e+02 -1.06929e+00 2.43454e-02
-1.73220e+02 -1.06953e+00 2.43282e-02
-1.73210e+02 -1.06977e+00 2.43111e-02
-1.73200e+02 -1.07002e+00 2.42938e-02
-1.73190e+02 -1.07026e+00 2.42766e-02
-1.73180e+02 -1.07050e+00 2.42593e-02
-1.73170e+02 -1.07074e+00 2.42419e-02
-1.73160e+02 -1.07099e+00 2.42245e-02
-1.73150e+02 -1.07123e+00 2.42070e-02
-1.73140e+02 -1.07147e+00 2.41895e-02
-1.73130e+02 -1.07171e+00 2.41719e-02
-1.73120e+02 -1.07195e+00 2.41543e-02
-1.73110e+02 -1.07220e+00 2.41367e-02
-1.73100e+02 -1.07244e+00 2.41190e-02
-1.73090e+02 -1.07268e+00 2.41012e-02
-1.73080e+02 -1.07292e+00 2.40834e-02
-1.73070e+02 -1.07316e+00 2.40656e-02
-1.73060e+02 -1.07340e+00 2.40477e-02
-1.73050e+02 -1.07364e+00 2.40297e-02
-1.73040e+02 -1.07388e+00 2.40118e-02
-1.73030e+02 -1.07412e+00 2.39937e-02
-1.73020e+02 -1.07436e+00 2.39756e-02
-1.73010e+02 -1.07460e+00 2.39575e-02
-1.73000e+02 -1.07484e+00 2.39393e-02
-1.72990e+02 -1.07508e+00 2.39211e-02
-1.72980e+02 -1.07532e+00 2.39028e-02
-1.72970e+02 -1.07556e+00 2.38845e-02
-1.72960e+02 -1.07580e+00 2.38661e-02
-1.72950e+02 -1.07604e+00 2.38477e-02
-1.72940e+02 -1.07627e+00 2.38292e-02
-1.72930e+02 -1.07651e+00 2.38107e-02
-1.72920e+02 -1.07675e+00 2.37922e-02
-1.72910e+02 -1.07699e+00 2.37736e-02
-1.72900e+02 -1.07723e+00 2.37549e-02
-1.72890e+02 -1.07746e+00 2.37362e-02
-1.72880e+02 -1.07770e+00 2.37174e-02
-1.72870e+02 -1.07794e+00 2.36986e-02
-1.72860e+02 -1.07817e+00 2.36798e-02
-1.72850e+02 -1.07841e+00 2.36609e-02
-1.72840e+02 -1.07865e+00 2.36419e-02
-1.72830e+02 -1.07888e+00 2.36230e-02
-1.72820e+02 -1.07912e+00 2.36039e-02
-1.72810e+02 -1.07936e+00 2.35848e-02
-1.72800e+02 -1.07959e+00 2.35657e-02
-1.72790e+02 -1.07983e+00 2.35465e-02
-1.72780e+02 -1.08006e+00 2.35273e-02
-1.72770e+02 -1.08030e+00 2.35080e-02
-1.72760e+02 -1.08053e+00 2.34887e-02
-1.72750e+02 -1.08077e+00 2.34693e-02
-1.72740e+02 -1.08100e+00 2.34499e-02
-1.72730e+02 -1.08124e+00 2.34304e-02
-1.72720e+02 -1.08147e+00 2.34109e-02
-1.72710e+02 -1.08170e+00 2.33913e-02
-1.72700e+02 -1.08194e+00 2.33717e-02
-1.72690e+02 -1.08217e+00 2.33520e-02
-1.72680e+02 -1.08241e+00 2.33323e-02
-1.72670e+02 -1.08264e+00 2.33126e-02
-1.72660e+02 -1.08287e+00 2.32928e-02
-1.72650e+02 -1.08310e+00 2.32729e-02
-1.72640e+02 -1.08334e+00 2.32530e-02
-1.72630e+02 -1.08357e+00 2.32331e-02
-1.72620e+02 -1.08380e+00 2.32131e-02
-1.72610e+02 -1.08403e+00 2.31930e-02
-1.72600e+02 -1.08427e+00 2.31730e-02
-1.72590e+02 -1.08450e+00 2.31528e-02
-1.72580e+02 -1.08473e+00 2.31326e-02
-1.72570e+02 -1.08496e+00 2.31124e-02
-1.72560e+02 -1.08519e+00 2.30921e-02
-1.72550e+02 -1.08542e+00 2.30718e-02
-1.72540e+02 -1.08565e+00 2.30514e-02
-1.72530e+02 -1.08588e+00 2.30310e-02
-1.72520e+02 -1.08611e+00 2.30105e-02
-1.72510e+02 -1.08634e+00 2.29900e-02
-1.72500e+02 -1.08657e+00 2.29694e-02
-1.72490e+02 -1.08680e+00 2.29488e-02
-1.72480e+02 -1.08703e+00 2.29281e-02
-1.72470e+02 -1.08726e+00 2.29074e-02
-1.72460e+02 -1.08749e+00 2.28867e-02
-1.72450e+02 -1.08772e+00 2.28659e-02
-1.72440e+02 -1.08795e+00 2.28450e-02
-1.72430e+02 -1.08818e+00 2.28241e-02
-1.72420e+02 -1.08840e+00 2.28031e-02
-1.72410e+02 -1.08863e+00 2.27821e-02
-1.72400e+02 -1.08886e+00 2.27611e-02
-1.72390e+02 -1.08909e+00 2.27400e-02
-1.72380e+02 -1.08931e+00 2.27189e-02
-1.72370e+02 -1.08954e+00 2.26977e-02
-1.72360e+02 -1.08977e+00 2.26764e-02
-1.72350e+02 -1.08999e+00 2.26552e-02
-1.72340e+02 -1.09022e+00 2.26338e-02
-1.72330e+02 -1.09045e+00 2.26124e-02
-1.72320e+02 -1.09067e+00 2.25910e-02
-1.72310e+02 -1.09090e+00 2.25695e-02
-1.72300e+02 -1.09112e+00 2.25480e-02
-1.72290e+02 -1.09135e+00 2.25264e-02
-1.72280e+02 -1.09158e+00 2.25048e-02
-1.72270e+02 -1.09180e+00 2.24832e-02
-1.72260e+02 -1.09202e+00 2.24614e-02
-1.72250e+02 -1.09225e+00 2.24397e-02
-1.72240e+02 -1.09247e+00 2.24179e-02
-1.72230e+02 -1.09270e+00 2.23960e-02
-1.72220e+02 -1.09292e+00 2.23741e-02
-1.72210e+02 -1.09315e+00 2.23521e-02
-1.72200e+02 -1.09337e+00 2.23301e-02
-1.72190e+02 -1.09359e+00 2.23081e-02
-1.72180e+02 -1.09381e+00 2.22860e-02
-1.72170e+02 -1.09404e+00 2.22639e-02
-1.72160e+02 -1.09426e+00 2.22417e-02
-1.72150e+02 -1.09448e+00 2.22194e-02
-1.72140e+02 -1.09470e+00 2.21971e-02
-1.72130e+02 -1.09493e+00 2.21748e-02
-1.72120e+02 -1.09515e+00 2.21524e-02
-1.72110e+02 -1.09537e+00 2.21300e-02
-1.72100e+02 -1.09559e+00 2.21075e-02
-1.72090e+02 -1.09581e+00 2.20850e-02
-1.72080e+02 -1.09603e+00 2.20624e-02
-1.72070e+02 -1.09625e+00 2.20398e-02
-1.72060e+02 -1.09647e+00 2.20171e-02
-1.72050e+02 -1.09669e+00 2.19944e-02
-1.72040e+02 -1.09691e+00 2.19716e-02
-1.72030e+02 -1.09713e+00 2.19488e-02
-1.72020e+02 -1.09735e+00 2.19259e-02
-1.72010e+02 -1.09757e+00 2.19030e-02
-1.72000e+02 -1.09779e+00 2.18801e-02
-1.71990e+02 -1.09801e+00 2.18571e-02
-1.71980e+02 -1.09823e+00 2.18340e-02
-1.71970e+02 -1.09845e+00 2.18109e-02
-1.71960e+02 -1.09866e+00 2.17878e-02
-1.71950e+02 -1.09888e+00 2.17646e-02
-1.71940e+02 -1.09910e+00 2.17413e-02
-1.71930e+02 -1.09932e+00 2.17180e-02
-1.71920e+02 -1.09953e+00 2.16947e-02
-1.71910e+02 -1.09975e+00 2.16713e-02
-1.71900e+02 -1.09997e+00 2.16479e-02
-1.71890e+02 -1.10018e+00 2.16244e-02
-1.71880e+02 -1.10040e+00 2.16009e-02
-1.71870e+02 -1.10061e+00 2.15773e-02
-1.71860e+02 -1.10083e+00 2.15537e-02
-1.71850e+02 -1.10105e+00 2.15300e-02
-1.71840e+02 -1.10126e+00 2.15063e-02
-1.71830e+02 -1.10148e+00 2.14825e-02
-1.71820e+02 -1.10169e+00 2.14587e-02
-1.71810e+02 -1.10191e+00 2.14348e-02
-1.71800e+02 -1.10212e+00 2.14109e-02
-1.71790e+02 -1.10233e+00 2.13869e-02
-1.71780e+02 -1.10255e+00 2.13629e-02
-1.71770e+02 -1.10276e+00 2.13389e-02
-1.71760e+02 -1.10297e+00 2.13148e-02
-1.71750e+02 -1.10319e+00 2.12906e-02
-1.71740e+02 -1.10340e+00 2.12664e-02
-1.71730e+02 -1.10361e+00 2.12422e-02
-1.71720e+02 -1.10382e+00 2.12179e-02
-1.71710e+02 -1.10404e+00 2.11935e-02
-1.71700e+02 -1.10425e+00 2.11692e-02
-1.71690e+02 -1.10446e+00 2.11447e-02
-1.71680e+02 -1.10467e+00 2.11202e-02
-1.71670e+02 -1.10488e+00 2.10957e-02
-1.71660e+02 -1.10509e+00 2.10711e-02
-1.71650e+02 -1.10530e+00 2.10465e-02
-1.71640e+02 -1.10551e+00 2.10218e-02
-1.71630e+02 -1.10572e+00 2.09971e-02
-1.71620e+02 -1.10593e+00 2.09723e-02
-1.71610e+02 -1.10614e+00 2.09475e-02
-1.71600e+02 -1.10635e+00 2.09226e-02
-1.71590e+02 -1.10656e+00 2.08977e-02
-1.71580e+02 -1.10677e+00 2.08727e-02
-1.71570e+02 -1.10698e+00 2.08477e-02
-1.71560e+02 -1.10719e+00 2.08227e-02
-1.71550e+02 -1.10740e+00 2.07976e-02
-1.71540e+02 -1.10760e+00 2.07724e-02
-1.71530e+02 -1.10781e+00 2.07472e-02
-1.71520e+02 -1.10802e+00 2.07220e-02
-1.71510e+02 -1.10823e+00 2.06967e-02
-1.71500e+02 -1.10843e+00 2.06713e-02
-1.71490e+02 -1.10864e+00 2.06459e-02
-1.71480e+02 -1.10885e+00 2.06205e-02
-1.71470e+02 -1.10905e+00 2.05950e-02
-1.71460e+02 -1.10926e+00 2.05695e-02
-1.71450e+02 -1.10946e+00 2.05439e-02
-1.71440e+02 -1.10967e+00 2.05182e-02
-1.71430e+02 -1.10987e+00 2.04926e-02
-1.71420e+02 -1.11008e+00 2.04668e-02
-1.71410e+02 -1.11028e+00 2.04411e-02
-1.71400e+02 -1.11049e+00 2.04152e-02
-1.71390e+02 -1.11069e+00 2.03894e-02
-1.71380e+02 -1.11090e+00 2.03634e-02
-1.71370e+02 -1.11110e+00 2.03375e-02
-1.71360e+02 -1.11130e+00 2.03115e-02
-1.71350e+02 -1.11150e+00 2.02854e-02
-1.71340e+02 -1.11171e+00 2.02593e-02
-1.71330e+02 -1.11191e+00 2.02331e-02
-1.71320e+02 -1.11211e+00 2.02069e-02
-1.71310e+02 -1.11231e+00 2.01807e-02
-1.71300e+02 -1.11252e+00 2.01544e-02
-1.71290e+02 -1.11272e+00 2.01280e-02
-1.71280e+02 -1.11292e+00 2.01016e-02
-1.71270e+02 -1.11312e+00 2.00752e-02
-1.71260e+02 -1.11332e+00 2.00487e-02
-1.71250e+02 -1.11352e+00 2.00222e-02
-1.71240e+02 -1.11372e+00 1.99956e-02
-1.71230e+02 -1.11392e+00 1.99689e-02
-1.71220e+02 -1.11412e+00 1.99422e-02
-1.71210e+02 -1.11432e+00 1.99155e-02
-1.71200e+02 -1.11452e+00 1.98887e-02
-1.71190e+02 -1.11472e+00 1.98619e-02
-1.71180e+02 -1.11492e+00 1.98350e-02
-1.71170e+02 -1.11511e+00 1.98081e-02
-1.71160e+02 -1.11531e+00 1.97811e-02
-1.71150e+02 -1.11551e+00 1.97541e-02
-1.71140e+02 -1.11571e+00 1.97271e-02
-1.71130e+02 -1.11590e+00 1.96999e-02
-1.71120e+02 -1.11610e+00 1.96728e-02
-1.71110e+02 -1.11630e+00 1.96456e-02
-1.71100e+02 -1.11649e+00 1.96183e-02
-1.71090e+02 -1.11669e+00 1.95910e-02
-1.71080e+02 -1.11689e+00 1.95637e-02
-1.71070e+02 -1.11708e+00 1.95363e-02
-1.71060e+02 -1.11728e+00 1.95088e-02
-1.71050e+02 -1.11747e+00 1.94813e-02
-1.71040e+02 -1.11767e+00 1.94538e-02
-1.71030e+02 -1.11786e+00 1.94262e-02
-1.71020e+02 -1.11805e+00 1.93985e-02
-1.71010e+02 -1.11825e+00 1.93709e-02
-1.71000e+02 -1.11844e+00 1.93431e-02
-1.70990e+02 -1.11863e+00 1.93153e-02
-1.70980e+02 -1.11883e+00 1.92875e-02
-1.70970e+02 -1.11902e+00 1.92596e-02
-1.70960e+02 -1.11921e+00 1.92317e-02
-1.70950e+02 -1.11941e+00 1.92037e-02
-1.70940e+02 -1.11960e+00 1.91757e-02
-1.70930e+02 -1.11979e+00 1.91477e-02
-1.70920e+02 -1.11998e+00 1.91195e-02
-1.70910e+02 -1.12017e+00 1.90914e-02
-1.70900e+02 -1.12036e+00 1.90632e-02
-1.70890e+02 -1.12055e+00 1.90349e-02
-1.70880e+02 -1.12074e+00 1.90066e-02
-1.70870e+02 -1.12093e+00 1.89782e-02
-1.70860e+02 -1.12112e+00 1.89498e-02
-1.70850e+02 -1.12131e+00 1.89214e-02
-1.70840e+02 -1.12150e+00 1.88929e-02
-1.70830e+02 -1.12169e+00 1.88643e-02
-1.70820e+02 -1.12188e+00 1.88357e-02
-1.70810e+02 -1.12207e+00 1.88071e-02
-1.70800e+02 -1.12225e+00 1.87784e-02
-1.70790e+02 -1.12244e+00 1.87497e-02
-1.70780e+02 -1.12263e+00 1.87209e-02
-1.70770e+02 -1.12282e+00 1.86921e-02
-1.70760e+02 -1.12300e+00 1.86632e-02
-1.70750e+02 -1.12319e+00 1.86342e-02
-1.70740e+02 -1.12338e+00 1.86053e-02
-1.70730e+02 -1.12356e+00 1.85762e-02
-1.70720e+02 -1.12375e+00 1.85472e-02
-1.70710e+02 -1.12393e+00 1.85181e-02
-1.70700e+02 -1.12412e+00 1.84889e-02
-1.70690e+02 -1.12430e+00 1.84597e-02
-1.70680e+02 -1.12449e+00 1.84304e-02
-1.70670e+02 -1.12467e+00 1.84011e-02
-1.70660e+02 -1.12485e+00 1.83717e-02
-1.70650e+02 -1.12504e+00 1.83423e-02
-1.70640e+02 -1.12522e+00 1.83129e-02
-1.70630e+02 -1.12540e+00 1.82834e-02
-1.70620e+02 -1.12559e+00 1.82538e-02
-1.70610e+02 -1.12577e+00 1.82242e-02
-1.70600e+02 -1.12595e+00 1.81946e-02
-1.70590e+02 -1.12613e+00 1.81649e-02
-1.70580e+02 -1.12631e+00 1.81352e-02
-1.70570e+02 -1.12650e+00 1.81054e-02
-1.70560e+02 -1.12668e+00 1.80755e-02
-1.70550e+02 -1.12686e+00 1.80456e-02
-1.70540e+02 -1.12704e+00 1.80157e-02
-1.70530e+02 -1.12722e+00 1.79857e-02
-1.70520e+02 -1.12740e+00 1.79557e-02
-1.70510e+02 -1.12758e+00 1.79256e-02
-1.70500e+02 -1.12776e+00 1.78955e-02
-1.70490e+02 -1.12793e+00 1.78653e-02
-1.70480e+02 -1.12811e+00 1.78351e-02
-1.70470e+02 -1.12829e+00 1.78049e-02
-1.70460e+02 -1.12847e+00 1.77745e-02
-1.70450e+02 -1.12865e+00 1.77442e-02
-1.70440e+02 -1.12882e+00 1.77138e-02
-1.70430e+02 -1.12900e+00 1.76833e-02
-1.70420e+02 -1.12918e+00 1.76528e-02
-1.70410e+02 -1.12935e+00 1.76223e-02
-1.70400e+02 -1.12953e+00 1.75917e-02
-1.70390e+02 -1.12971e+00 1.75610e-02
-1.70380e+02 -1.12988e+00 1.75303e-02
-1.70370e+02 -1.13006e+00 1.74996e-02
-1.70360e+02 -1.13023e+00 1.74688e-02
-1.70350e+02 -1.13041e+00 1.74379e-02
-1.70340e+02 -1.13058e+00 1.74070e-02
-1.70330e+02 -1.13075e+00 1.73761e-02
-1.70320e+02 -1.13093e+00 1.73451e-02
-1.70310e+02 -1.13110e+00 1.73141e-02
-1.70300e+02 -1.13127e+00 1.72830e-02
-1.70290e+02 -1.13145e+00 1.72519e-02
-1.70280e+02 -1.13162e+00 1.72207e-02
-1.70270e+02 -1.13179e+00 1.71895e-02
-1.70260e+02 -1.13196e+00 1.71582e-02
-1.70250e+02 -1.13213e+00 1.71269e-02
-1.70240e+02 -1.13231e+00 1.70956e-02
-1.70230e+02 -1.13248e+00 1.70641e-02
-1.70220e+02 -1.13265e+00 1.70327e-02
-1.70210e+02 -1.13282e+00 1.70012e-02
-1.70200e+02 -1.13299e+00 1.69696e-02
-1.70190e+02 -1.13316e+00 1.69380e-02
-1.70180e+02 -1.13333e+00 1.69064e-02
-1.70170e+02 -1.13349e+00 1.68747e-02
-1.70160e+02 -1.13366e+00 1.68429e-02
-1.70150e+02 -1.13383e+00 1.68111e-02
-1.70140e+02 -1.13400e+00 1.67793e-02
-1.70130e+02 -1.13417e+00 1.67474e-02
-1.70120e+02 -1.13433e+00 1.67154e-02
-1.70110e+02 -1.13450e+00 1.66835e-02
-1.70100e+02 -1.13467e+00 1.66514e-02
-1.70090e+02 -1.13483e+00 1.66193e-02
-1.70080e+02 -1.13500e+00 1.65872e-02
-1.70070e+02 -1.13517e+00 1.65550e-02
-1.70060e+02 -1.13533e+00 1.65228e-02
-1.70050e+02 -1.13550e+00 1.64905e-02
-1.70040e+02 -1.13566e+00 1.64582e-02
-1.70030e+02 -1.13583e+00 1.64259e-02
-1.70020e+02 -1.13599e+00 1.63934e-02
-1.70010e+02 -1.13615e+00 1.63610e-02
-1.70000e+02 -1.13632e+00 1.63285e-02
-1.69990e+02 -1.13648e+00 1.62959e-02
-1.69980e+02 -1.13664e+00 1.62633e-02
-1.69970e+02 -1.13681e+00 1.62306e-02
-1.69960e+02 -1.13697e+00 1.61979e-02
-1.69950e+02 -1.13713e+00 1.61652e-02
-1.69940e+02 -1.13729e+00 1.61324e-02
-1.69930e+02 -1.13745e+00 1.60995e-02
-1.69920e+02 -1.13761e+00 1.60667e-02
-1.69910e+02 -1.13777e+00 1.60337e-02
-1.69900e+02 -1.13793e+00 1.60007e-02
-1.69890e+02 -1.13809e+00 1.59677e-02
-1.69880e+02 -1.13825e+00 1.59346e-02
-1.69870e+02 -1.13841e+00 1.59015e-02
-1.69860e+02 -1.13857e+00 1.58683e-02
-1.69850e+02 -1.13873e+00 1.58351e-02
-1.69840e+02 -1.13889e+00 1.58018e-02
-1.69830e+02 -1.13905e+00 1.57685e-02
-1.69820e+02 -1.13920e+00 1.57351e-02
-1.69810e+02 -1.13936e+00 1.57017e-02
-1.69800e+02 -1.13952e+00 1.56682e-02
-1.69790e+02 -1.13967e+00 1.56347e-02
-1.69780e+02 -1.13983e+00 1.56011e-02
-1.69770e+02 -1.13999e+00 1.55675e-02
-1.69760e+02 -1.14014e+00 1.55339e-02
-1.69750e+02 -1.14030e+00 1.55002e-02
-1.69740e+02 -1.14045e+00 1.54664e-02
-1.69730e+02 -1.14061e+00 1.54326e-02
-1.69720e+02 -1.14076e+00 1.53988e-02
-1.69710e+02 -1.14091e+00 1.53649e-02
-1.69700e+02 -1.14107e+00 1.53309e-02
-1.69690e+02 -1.14122e+00 1.52969e-02
-1.69680e+02 -1.14137e+00 1.52629e-02
-1.69670e+02 -1.14153e+00 1.52288e-02
-1.69660e+02 -1.14168e+00 1.51947e-02
-1.69650e+02 -1.14183e+00 1.51605e-02
-1.69640e+02 -1.14198e+00 1.51262e-02
-1.69630e+02 -1.14213e+00 1.50920e-02
-1.69620e+02 -1.14228e+00 1.50576e-02
-1.69610e+02 -1.14243e+00 1.50233e-02
-1.69600e+02 -1.14258e+00 1.49888e-02
-1.69590e+02 -1.14273e+00 1.49544e-02
-1.69580e+02 -1.14288e+00 1.49199e-02
-1.69570e+02 -1.14303e+00 1.48853e-02
-1.69560e+02 -1.14318e+00 1.48507e-02
-1.69550e+02 -1.14333e+00 1.48160e-02
-1.69540e+02 -1.14348e+00 1.47813e-02
-1.69530e+02 -1.14362e+00 1.47465e-02
-1.69520e+02 -1.14377e+00 1.47117e-02
-1.69510e+02 -1.14392e+00 1.46769e-02
-1.69500e+02 -1.14406e+00 1.46420e-02
-1.69490e+02 -1.14421e+00 1.46070e-02
-1.69480e+02 -1.14436e+00 1.45720e-02
-1.69470e+02 -1.14450e+00 1.45370e-02
-1.69460e+02 -1.14465e+00 1.45019e-02
-1.69450e+02 -1.14479e+00 1.44668e-02
-1.69440e+02 -1.14494e+00 1.44316e-02
-1.69430e+02 -1.14508e+00 1.43964e-02
-1.69420e+02 -1.14522e+00 1.43611e-02
-1.69410e+02 -1.14537e+00 1.43257e-02
-1.69400e+02 -1.14551e+00 1.42904e-02
-1.69390e+02 -1.14565e+00 1.42549e-02
-1.69380e+02 -1.14580e+00 1.42195e-02
-1.69370e+02 -1.14594e+00 1.41839e-02
-1.69360e+02 -1.14608e+00 1.41484e-02
-1.69350e+02 -1.14622e+00 1.41128e-02
-1.69340e+02 -1.14636e+00 1.40771e-02
-1.69330e+02 -1.14650e+00 1.40414e-02
-1.69320e+02 -1.14664e+00 1.40056e-02
-1.69310e+02 -1.14678e+00 1.39698e-02
-1.69300e+02 -1.14692e+00 1.39340e-02
-1.69290e+02 -1.14706e+00 1.38981e-02
-1.69280e+02 -1.14720e+00 1.38621e-02
-1.69270e+02 -1.14734e+00 1.38261e-02
-1.69260e+02 -1.14748e+00 1.37901e-02
-1.69250e+02 -1.14761e+00 1.37540e-02
-1.69240e+02 -1.14775e+00 1.37178e-02
-1.69230e+02 -1.14789e+00 1.36816e-02
-1.69220e+02 -1.14803e+00 1.36454e-02
-1.69210e+02 -1.14816e+00 1.36091e-02
-1.69200e+02 -1.14830e+00 1.35728e-02
-1.69190e+02 -1.14843e+00 1.35365e-02
-1.69180e+02 -1.14857e+00 1.35002e-02
-1.69170e+02 -1.14870e+00 1.34640e-02
-1.69160e+02 -1.14884e+00 1.34279e-02
-1.69150e+02 -1.14897e+00 1.33919e-02
-1.69140e+02 -1.14911e+00 1.33559e-02
-1.69130e+02 -1.14924e+00 1.33200e-02
-1.69120e+02 -1.14937e+00 1.32842e-02
-1.69110e+02 -1.14950e+00 1.32485e-02
-1.69100e+02 -1.14964e+00 1.32128e-02
-1.69090e+02 -1.14977e+00 1.31772e-02
-1.69080e+02 -1.14990e+00 1.31416e-02
-1.69070e+02 -1.15003e+00 1.31062e-02
-1.69060e+02 -1.15016e+00 1.30708e-02
-1.69050e+02 -1.15029e+00 1.30354e-02
-1.69040e+02 -1.15042e+00 1.30002e-02
-1.69030e+02 -1.15055e+00 1.29650e-02
-1.69020e+02 -1.15068e+00 1.29299e-02
-1.69010e+02 -1.15081e+00 1.28949e-02
-1.69000e+02 -1.15094e+00 1.28599e-02
-1.68990e+02 -1.15107e+00 1.28250e-02
-1.68980e+02 -1.15120e+00 1.27902e-02
-1.68970e+02 -1.15132e+00 1.27554e-02
-1.68960e+02 -1.15145e+00 1.27207e-02
-1.68950e+02 -1.15158e+00 1.26861e-02
-1.68940e+02 -1.15171e+00 1.26516e-02
-1.68930e+02 -1.15183e+00 1.26171e-02
-1.68920e+02 -1.15196e+00 1.25827e-02
-1.68910e+02 -1.15208e+00 1.25484e-02
-1.68900e+02 -1.15221e+00 1.25141e-02
-1.68890e+02 -1.15233e+00 1.24799e-02
-1.68880e+02 -1.15246e+00 1.24458e-02
-1.68870e+02 -1.15258e+00 1.24118e-02
-1.68860e+02 -1.15271e+00 1.23778e-02
-1.68850e+02 -1.15283e+00 1.23439e-02
-1.68840e+02 -1.15295e+00 1.23101e-02
-1.68830e+02 -1.15308e+00 1.22763e-02
-1.68820e+02 -1.15320e+00 1.22426e-02
-1.68810e+02 -1.15332e+00 1.22090e-02
-1.68800e+02 -1.15344e+00 1.21755e-02
-1.68790e+02 -1.15357e+00 1.21420e-02
-1.68780e+02 -1.15369e+00 1.21086e-02
-1.68770e+02 -1.15381e+00 1.20753e-02
-1.68760e+02 -1.15393e+00 1.20420e-02
-1.68750e+02 -1.15405e+00 1.20088e-02
-1.68740e+02 -1.15417e+00 1.19757e-02
-1.68730e+02 -1.15429e+00 1.19426e-02
-1.68720e+02 -1.15441e+00 1.19097e-02
-1.68710e+02 -1.15453e+00 1.18768e-02
-1.68700e+02 -1.15464e+00 1.18439e-02
-1.68690e+02 -1.15476e+00 1.18112e-02
-1.68680e+02 -1.15488e+00 1.17785e-02
-1.68670e+02 -1.15500e+00 1.17459e-02
-1.68660e+02 -1.15512e+00 1.17133e-02
-1.68650e+02 -1.15523e+00 1.16808e-02
-1.68640e+02 -1.15535e+00 1.16484e-02
-1.68630e+02 -1.15547e+00 1.16161e-02
-1.68620e+02 -1.15558e+00 1.15838e-02
-1.68610e+02 -1.15570e+00 1.15516e-02
-1.68600e+02 -1.15581e+00 1.15195e-02
-1.68590e+02 -1.15593e+00 1.14875e-02
-1.68580e+02 -1.15604e+00 1.14555e-02
-1.68570e+02 -1.15616e+00 1.14236e-02
-1.68560e+02 -1.15627e+00 1.13918e-02
-1.68550e+02 -1.15638e+00 1.13600e-02
-1.68540e+02 -1.15650e+00 1.13283e-02
-1.68530e+02 -1.15661e+00 1.12967e-02
-1.68520e+02 -1.15672e+00 1.12651e-02
-1.68510e+02 -1.15684e+00 1.12336e-02
-1.68500e+02 -1.15695e+00 1.12022e-02
-1.68490e+02 -1.15706e+00 1.11709e-02
-1.68480e+02 -1.15717e+00 1.11396e-02
-1.68470e+02 -1.15728e+00 1.11084e-02
-1.68460e+02 -1.15739e+00 1.10773e-02
-1.68450e+02 -1.15751e+00 1.10463e-02
-1.68440e+02 -1.15762e+00 1.10153e-02
-1.68430e+02 -1.15773e+00 1.09844e-02
-1.68420e+02 -1.15784e+00 1.09535e-02
-1.68410e+02 -1.15794e+00 1.09228e-02
-1.68400e+02 -1.15805e+00 1.08921e-02
-1.68390e+02 -1.15816e+00 1.08614e-02
-1.68380e+02 -1.15827e+00 1.08309e-02
-1.68370e+02 -1.15838e+00 1.08004e-02
-1.68360e+02 -1.15849e+00 1.07700e-02
-1.68350e+02 -1.15859e+00 1.07396e-02
-1.68340e+02 -1.15870e+00 1.07094e-02
-1.68330e+02 -1.15881e+00 1.06792e-02
-1.68320e+02 -1.15892e+00 1.06490e-02
-1.68310e+02 -1.15902e+00 1.06190e-02
-1.68300e+02 -1.15913e+00 1.05890e-02
-1.68290e+02 -1.15923e+00 1.05591e-02
-1.68280e+02 -1.15934e+00 1.05293e-02
-1.68270e+02 -1.15944e+00 1.04995e-02
-1.68260e+02 -1.15955e+00 1.04698e-02
-1.68250e+02 -1.15965e+00 1.04402e-02
-1.68240e+02 -1.15976e+00 1.04106e-02
-1.68230e+02 -1.15986e+00 1.03811e-02
-1.68220e+02 -1.15997e+00 1.03517e-02
-1.68210e+02 -1.16007e+00 1.03223e-02
-1.68200e+02 -1.16017e+00 1.02931e-02
-1.68190e+02 -1.16027e+00 1.02639e-02
-1.68180e+02 -1.16038e+00 1.02347e-02
-1.68170e+02 -1.16048e+00 1.02057e-02
-1.68160e+02 -1.16058e+00 1.01767e-02
-1.68150e+02 -1.16068e+00 1.01478e-02
-1.68140e+02 -1.16078e+00 1.01189e-02
-1.68130e+02 -1.16088e+00 1.00902e-02
-1.68120e+02 -1.16099e+00 1.00615e-02
-1.68110e+02 -1.16109e+00 1.00328e-02
-1.68100e+02 -1.16119e+00 1.00043e-02
-1.68090e+02 -1.16129e+00 9.97577e-03
-1.68080e+02 -1.16139e+00 9.94735e-03
-1.68070e+02 -1.16149e+00 9.91901e-03
-1.68060e+02 -1.16158e+00 9.89073e-03
-1.68050e+02 -1.16168e+00 9.86253e-03
-1.68040e+02 -1.16178e+00 9.83439e-03
-1.68030e+02 -1.16188e+00 9.80633e-03
-1.68020e+02 -1.16198e+00 9.77834e-03
-1.68010e+02 -1.16208e+00 9.75042e-03
-1.68000e+02 -1.16217e+00 9.72257e-03
-1.67990e+02 -1.16227e+00 9.69479e-03
-1.67980e+02 -1.16237e+00 9.66708e-03
-1.67970e+02 -1.16246e+00 9.63945e-03
-1.67960e+02 -1.16256e+00 9.61188e-03
-1.67950e+02 -1.16266e+00 9.58439e-03
-1.67940e+02 -1.16275e+00 9.55697e-03
-1.67930e+02 -1.16285e+00 9.52962e-03
-1.67920e+02 -1.16294e+00 9.50234e-03
-1.67910e+02 -1.16304e+00 9.47513e-03
-1.67900e+02 -1.16313e+00 9.44800e-03
-1.67890e+02 -1.16323e+00 9.42093e-03
-1.67880e+02 -1.16332e+00 9.39393e-03
-1.67870e+02 -1.16341e+00 9.36701e-03
-1.67860e+02 -1.16351e+00 9.34016e-03
-1.67850e+02 -1.16360e+00 9.31338e-03
-1.67840e+02 -1.16369e+00 9.28667e-03
-1.67830e+02 -1.16379e+00 9.26003e-03
-1.67820e+02 -1.16388e+00 9.23346e-03
-1.67810e+02 -1.16397e+00 9.20697e-03
-1.67800e+02 -1.16406e+00 9.18054e-03
-1.67790e+02 -1.16415e+00 9.15419e-03
-1.67780e+02 -1.16425e+00 9.12790e-03
-1.67770e+02 -1.16434e+00 9.10169e-03
-1.67760e+02 -1.16443e+00 9.07555e-03
-1.67750e+02 -1.16452e+00 9.04948e-03
-1.67740e+02 -1.16461e+00 9.02349e-03
-1.67730e+02 -1.16470e+00 8.99756e-03
-1.67720e+02 -1.16479e+00 8.97170e-03
-1.67710e+02 -1.16488e+00 8.94592e-03
-1.67700e+02 -1.16497e+00 8.92021e-03
-1.67690e+02 -1.16506e+00 8.89457e-03
-1.67680e+02 -1.16515e+00 8.86899e-03
-1.67670e+02 -1.16523e+00 8.84350e-03
-1.67660e+02 -1.16532e+00 8.81807e-03
-1.67650e+02 -1.16541e+00 8.79271e-03
-1.67640e+02 -1.16550e+00 8.76742e-03
-1.67630e+02 -1.16559e+00 8.74221e-03
-1.67620e+02 -1.16567e+00 8.71707e-03
-1.67610e+02 -1.16576e+00 8.69199e-03
-1.67600e+02 -1.16585e+00 8.66699e-03
-1.67590e+02 -1.16593e+00 8.64206e-03
-1.67580e+02 -1.16602e+00 8.61720e-03
-1.67570e+02 -1.16611e+00 8.59242e-03
-1.67560e+02 -1.16619e+00 8.56770e-03
-1.67550e+02 -1.16628e+00 8.54306e-03
-1.67540e+02 -1.16636e+00 8.51848e-03
-1.67530e+02 -1.16645e+00 8.49398e-03
-1.67520e+02 -1.16653e+00 8.46955e-03
-1.67510e+02 -1.16662e+00 8.44519e-03
-1.67500e+02 -1.16670e+00 8.42090e-03
-1.67490e+02 -1.16679e+00 8.39668e-03
-1.67480e+02 -1.16687e+00 8.37253e-03
-1.67470e+02 -1.16695e+00 8.34846e-03
-1.67460e+02 -1.16704e+00 8.32445e-03
-1.67450e+02 -1.16712e+00 8.30052e-03
-1.67440e+02 -1.16720e+00 8.27666e-03
-1.67430e+02 -1.16728e+00 8.25287e-03
-1.67420e+02 -1.16737e+00 8.22915e-03
-1.67410e+02 -1.16745e+00 8.20550e-03
-1.67400e+02 -1.16753e+00 8.18192e-03
-1.67390e+02 -1.16761e+00 8.15842e-03
-1.67380e+02 -1.16769e+00 8.13498e-03
-1.67370e+02 -1.16778e+00 8.11162e-03
-1.67360e+02 -1.16786e+00 8.08833e-03
-1.67350e+02 -1.16794e+00 8.06511e-03
-1.67340e+02 -1.16802e+00 8.04196e-03
-1.67330e+02 -1.16810e+00 8.01888e-03
-1.67320e+02 -1.16818e+00 7.99587e-03
-1.67310e+02 -1.16826e+00 7.97293e-03
-1.67300e+02 -1.16834e+00 7.95007e-03
-1.67290e+02 -1.16842e+00 7.92727e-03
-1.67280e+02 -1.16850e+00 7.90455e-03
-1.67270e+02 -1.16858e+00 7.88190e-03
-1.67260e+02 -1.16865e+00 7.85932e-03
-1.67250e+02 -1.16873e+00 7.83681e-03
-1.67240e+02 -1.16881e+00 7.81437e-03
-1.67230e+02 -1.16889e+00 7.79200e-03
-1.67220e+02 -1.16897e+00 7.76971e-03
-1.67210e+02 -1.16904e+00 7.74748e-03
-1.67200e+02 -1.16912e+00 7.72533e-03
-1.67190e+02 -1.16920e+00 7.70325e-03
-1.67180e+02 -1.16928e+00 7.68124e-03
-1.67170e+02 -1.16935e+00 7.65930e-03
-1.67160e+02 -1.16943e+00 7.63743e-03
-1.67150e+02 -1.16950e+00 7.61563e-03
-1.67140e+02 -1.16958e+00 7.59391e-03
-1.67130e+02 -1.16966e+00 7.57225e-03
-1.67120e+02 -1.16973e+00 7.55067e-03
-1.67110e+02 -1.16981e+00 7.52916e-03
-1.67100e+02 -1.16988e+00 7.50772e-03
-1.67090e+02 -1.16996e+00 7.48634e-03
-1.67080e+02 -1.17003e+00 7.46505e-03
-1.67070e+02 -1.17011e+00 7.44382e-03
-1.67060e+02 -1.17018e+00 7.42266e-03
-1.67050e+02 -1.17026e+00 7.40158e-03
-1.67040e+02 -1.17033e+00 7.38056e-03
-1.67030e+02 -1.17040e+00 7.35962e-03
-1.67020e+02 -1.17048e+00 7.33875e-03
-1.67010e+02 -1.17055e+00 7.31795e-03
-1.67000e+02 -1.17062e+00 7.29722e-03
-1.66990e+02 -1.17070e+00 7.27656e-03
-1.66980e+02 -1.17077e+00 7.25597e-03
-1.66970e+02 -1.17084e+00 7.23546e-03
-1.66960e+02 -1.17091e+00 7.21501e-03
-1.66950e+02 -1.17099e+00 7.19464e-03
-1.66940e+02 -1.17106e+00 7.17434e-03
-1.66930e+02 -1.17113e+00 7.15411e-03
-1.66920e+02 -1.17120e+00 7.13395e-03
-1.66910e+02 -1.17127e+00 7.11386e-03
-1.66900e+02 -1.17134e+00 7.09384e-03
-1.66890e+02 -1.17141e+00 7.07390e-03
-1.66880e+02 -1.17148e+00 7.05402e-03
-1.66870e+02 -1.17155e+00 7.03422e-03
-1.66860e+02 -1.17162e+00 7.01448e-03
-1.66850e+02 -1.17169e+00 6.99482e-03
-1.66840e+02 -1.17176e+00 6.97523e-03
-1.66830e+02 -1.17183e+00 6.95571e-03
-1.66820e+02 -1.17190e+00 6.93627e-03
-1.66810e+02 -1.17197e+00 6.91689e-03
-1.66800e+02 -1.17204e+00 6.89758e-03
-1.66790e+02 -1.17211e+00 6.87835e-03
-1.66780e+02 -1.17218e+00 6.85919e-03
-1.66770e+02 -1.17225e+00 6.84010e-03
-1.66760e+02 -1.17232e+00 6.82107e-03
-1.66750e+02 -1.17238e+00 6.80213e-03
-1.66740e+02 -1.17245e+00 6.78325e-03
-1.66730e+02 -1.17252e+00 6.76444e-03
-1.66720e+02 -1.17259e+00 6.74570e-03
-1.66710e+02 -1.17266e+00 6.72704e-03
-1.66700e+02 -1.17272e+00 6.70845e-03
-1.66690e+02 -1.17279e+00 6.68992e-03
-1.66680e+02 -1.17286e+00 6.67147e-03
-1.66670e+02 -1.17292e+00 6.65309e-03
-1.66660e+02 -1.17299e+00 6.63478e-03
-1.66650e+02 -1.17306e+00 6.61655e-03
-1.66640e+02 -1.17312e+00 6.59838e-03
-1.66630e+02 -1.17319e+00 6.58029e-03
-1.66620e+02 -1.17325e+00 6.56226e-03
-1.66610e+02 -1.17332e+00 6.54431e-03
-1.66600e+02 -1.17338e+00 6.52643e-03
-1.66590e+02 -1.17345e+00 6.50862e-03
-1.66580e+02 -1.17351e+00 6.49088e-03
-1.66570e+02 -1.17358e+00 6.47321e-03
-1.66560e+02 -1.17364e+00 6.45561e-03
-1.66550e+02 -1.17371e+00 6.43809e-03
-1.66540e+02 -1.17377e+00 6.42063e-03
-1.66530e+02 -1.17384e+00 6.40325e-03
-1.66520e+02 -1.17390e+00 6.38594e-03
-1.66510e+02 -1.17396e+00 6.36870e-03
-1.66500e+02 -1.17403e+00 6.35153e-03
-1.66490e+02 -1.17409e+00 6.33443e-03
-1.66480e+02 -1.17415e+00 6.31740e-03
-1.66470e+02 -1.17422e+00 6.30045e-03
-1.66460e+02 -1.17428e+00 6.28356e-03
-1.66450e+02 -1.17434e+00 6.26675e-03
-1.66440e+02 -1.17441e+00 6.25001e-03
-1.66430e+02 -1.17447e+00 6.23334e-03
-1.66420e+02 -1.17453e+00 6.21674e-03
-1.66410e+02 -1.17459e+00 6.20021e-03
-1.66400e+02 -1.17465e+00 6.18375e-03
-1.66390e+02 -1.17472e+00 6.16736e-03
-1.66380e+02 -1.17478e+00 6.15105e-03
-1.66370e+02 -1.17484e+00 6.13481e-03
-1.66360e+02 -1.17490e+00 6.11863e-03
-1.66350e+02 -1.17496e+00 6.10253e-03
-1.66340e+02 -1.17502e+00 6.08650e-03
-1.66330e+02 -1.17508e+00 6.07054e-03
-1.66320e+02 -1.17514e+00 6.05465e-03
-1.66310e+02 -1.17520e+00 6.03884e-03
-1.66300e+02 -1.17526e+00 6.02309e-03
-1.66290e+02 -1.17533e+00 6.00742e-03
-1.66280e+02 -1.17539e+00 5.99181e-03
-1.66270e+02 -1.17544e+00 5.97628e-03
-1.66260e+02 -1.17550e+00 5.96082e-03
-1.66250e+02 -1.17556e+00 5.94543e-03
-1.66240e+02 -1.17562e+00 5.93011e-03
-1.66230e+02 -1.17568e+00 5.91487e-03
-1.66220e+02 -1.17574e+00 5.89969e-03
-1.66210e+02 -1.17580e+00 5.88459e-03
-1.66200e+02 -1.17586e+00 5.86955e-03
-1.66190e+02 -1.17592e+00 5.85459e-03
-1.66180e+02 -1.17598e+00 5.83970e-03
-1.66170e+02 -1.17603e+00 5.82488e-03
-1.66160e+02 -1.17609e+00 5.81013e-03
-1.66150e+02 -1.17615e+00 5.79545e-03
-1.66140e+02 -1.17621e+00 5.78085e-03
-1.66130e+02 -1.17627e+00 5.76631e-03
-1.66120e+02 -1.17632e+00 5.75185e-03
-1.66110e+02 -1.17638e+00 5.73745e-03
-1.66100e+02 -1.17644e+00 5.72313e-03
-1.66090e+02 -1.17650e+00 5.70888e-03
-1.66080e+02 -1.17655e+00 5.69470e-03
-1.66070e+02 -1.17661e+00 5.68059e-03
-1.66060e+02 -1.17667e+00 5.66656e-03
-1.66050e+02 -1.17672e+00 5.65259e-03
-1.66040e+02 -1.17678e+00 5.63870e-03
-1.66030e+02 -1.17684e+00 5.62487e-03
-1.66020e+02 -1.17689e+00 5.61112e-03
-1.66010e+02 -1.17695e+00 5.59744e-03
-1.66000e+02 -1.17700e+00 5.58383e-03
-1.65990e+02 -1.17706e+00 5.57029e-03
-1.65980e+02 -1.17712e+00 5.55683e-03
-1.65970e+02 -1.17717e+00 5.54343e-03
-1.65960e+02 -1.17723e+00 5.53011e-03
-1.65950e+02 -1.17728e+00 5.51685e-03
-1.65940e+02 -1.17734e+00 5.50367e-03
-1.65930e+02 -1.17739e+00 5.49056e-03
-1.65920e+02 -1.17745e+00 5.47752e-03
-1.65910e+02 -1.17750e+00 5.46455e-03
-1.65900e+02 -1.17756e+00 5.45165e-03
-1.65890e+02 -1.17761e+00 5.43883e-03
-1.65880e+02 -1.17766e+00 5.42607e-03
-1.65870e+02 -1.17772e+00 5.41339e-03
-1.65860e+02 -1.17777e+00 5.40077e-03
-1.65850e+02 -1.17783e+00 5.38823e-03
-1.65840e+02 -1.17788e+00 5.37576e-03
-1.65830e+02 -1.17793e+00 5.36336e-03
-1.65820e+02 -1.17799e+00 5.35103e-03
-1.65810e+02 -1.17804e+00 5.33878e-03
-1.65800e+02 -1.17809e+00 5.32659e-03
-1.65790e+02 -1.17815e+00 5.31448e-03
-1.65780e+02 -1.17820e+00 5.30243e-03
-1.65770e+02 -1.17825e+00 5.29046e-03
-1.65760e+02 -1.17831e+00 5.27856e-03
-1.65750e+02 -1.17836e+00 5.26673e-03
-1.65740e+02 -1.17841e+00 5.25497e-03
-1.65730e+02 -1.17846e+00 5.24328e-03
-1.65720e+02 -1.17852e+00 5.23167e-03
-1.65710e+02 -1.17857e+00 5.22012e-03
-1.65700e+02 -1.17862e+00 5.20865e-03
-1.65690e+02 -1.17867e+00 5.19725e-03
-1.65680e+02 -1.17873e+00 5.18592e-03
-1.65670e+02 -1.17878e+00 5.17466e-03
-1.65660e+02 -1.17883e+00 5.16347e-03
-1.65650e+02 -1.17888e+00 5.15235e-03
-1.65640e+02 -1.17893e+00 5.14130e-03
-1.65630e+02 -1.17898e+00 5.13033e-03
-1.65620e+02 -1.17903e+00 5.11942e-03
-1.65610e+02 -1.17909e+00 5.10859e-03
-1.65600e+02 -1.17914e+00 5.09783e-03
-1.65590e+02 -1.17919e+00 5.08714e-03
-1.65580e+02 -1.17924e+00 5.07652e-03
-1.65570e+02 -1.17929e+00 5.06597e-03
-1.65560e+02 -1.17934e+00 5.05549e-03
-1.65550e+02 -1.17939e+00 5.04509e-03
-1.65540e+02 -1.17944e+00 5.03475e-03
-1.65530e+02 -1.17949e+00 5.02449e-03
-1.65520e+02 -1.17954e+00 5.01430e-03
-1.65510e+02 -1.17959e+00 5.00418e-03
-1.65500e+02 -1.17964e+00 4.99413e-03
-1.65490e+02 -1.17969e+00 4.98415e-03
-1.65480e+02 -1.17974e+00 4.97424e-03
-1.65470e+02 -1.17979e+00 4.96440e-03
-1.65460e+02 -1.17984e+00 4.95464e-03
-1.65450e+02 -1.17989e+00 4.94494e-03
-1.65440e+02 -1.17994e+00 4.93532e-03
-1.65430e+02 -1.17999e+00 4.92577e-03
-1.65420e+02 -1.18004e+00 4.91629e-03
-1.65410e+02 -1.18009e+00 4.90688e-03
-1.65400e+02 -1.18014e+00 4.89754e-03
-1.65390e+02 -1.18018e+00 4.88828e-03
-1.65380e+02 -1.18023e+00 4.87908e-03
-1.65370e+02 -1.18028e+00 4.86996e-03
-1.65360e+02 -1.18033e+00 4.86090e-03
-1.65350e+02 -1.18038e+00 4.85192e-03
-1.65340e+02 -1.18043e+00 4.84301e-03
-1.65330e+02 -1.18048e+00 4.83417e-03
-1.65320e+02 -1.18052e+00 4.82540e-03
-1.65310e+02 -1.18057e+00 4.81671e-03
-1.65300e+02 -1.18062e+00 4.80808e-03
-1.65290e+02 -1.18067e+00 4.79953e-03
-1.65280e+02 -1.18072e+00 4.79104e-03
-1.65270e+02 -1.18077e+00 4.78263e-03
-1.65260e+02 -1.18081e+00 4.77429e-03
-1.65250e+02 -1.18086e+00 4.76602e-03
-1.65240e+02 -1.18091e+00 4.75782e-03
-1.65230e+02 -1.18096e+00 4.74969e-03
-1.65220e+02 -1.18100e+00 4.74164e-03
-1.65210e+02 -1.18105e+00 4.73365e-03
-1.65200e+02 -1.18110e+00 4.72574e-03
-1.65190e+02 -1.18115e+00 4.71789e-03
-1.65180e+02 -1.18119e+00 4.71012e-03
-1.65170e+02 -1.18124e+00 4.70242e-03
-1.65160e+02 -1.18129e+00 4.69479e-03
-1.65150e+02 -1.18133e+00 4.68724e-03
-1.65140e+02 -1.18138e+00 4.67975e-03
-1.65130e+02 -1.18143e+00 4.67233e-03
-1.65120e+02 -1.18147e+00 4.66499e-03
-1.65110e+02 -1.18152e+00 4.65772e-03
-1.65100e+02 -1.18157e+00 4.65051e-03
-1.65090e+02 -1.18161e+00 4.64338e-03
-1.65080e+02 -1.18166e+00 4.63632e-03
-1.65070e+02 -1.18171e+00 4.62934e-03
-1.65060e+02 -1.18175e+00 4.62242e-03
-1.65050e+02 -1.18180e+00 4.61557e-03
-1.65040e+02 -1.18184e+00 4.60880e-03
-1.65030e+02 -1.18189e+00 4.60209e-03
-1.65020e+02 -1.18194e+00 4.59546e-03
-1.65010e+02 -1.18198e+00 4.58890e-03
-1.65000e+02 -1.18203e+00 4.58241e-03
-1.64990e+02 -1.18207e+00 4.57599e-03
-1.64980e+02 -1.18212e+00 4.56964e-03
-1.64970e+02 -1.18217e+00 4.56337e-03
-1.64960e+02 -1.18221e+00 4.55716e-03
-1.64950e+02 -1.18226e+00 4.55103e-03
-1.64940e+02 -1.18230e+00 4.54497e-03
-1.64930e+02 -1.18235e+00 4.53897e-03
-1.64920e+02 -1.18239e+00 4.53305e-03
-1.64910e+02 -1.18244e+00 4.52720e-03
-1.64900e+02 -1.18248e+00 4.52143e-03
-1.64890e+02 -1.18253e+00 4.51572e-03
-1.64880e+02 -1.18257e+00 4.51008e-03
-1.64870e+02 -1.18262e+00 4.50452e-03
-1.64860e+02 -1.18266e+00 4.49903e-03
-1.64850e+02 -1.18271e+00 4.49360e-03
-1.64840e+02 -1.18275e+00 4.48825e-03
-1.64830e+02 -1.18280e+00 4.48297e-03
-1.64820e+02 -1.18284e+00 4.47776e-03
-1.64810e+02 -1.18289e+00 4.47263e-03
-1.64800e+02 -1.18293e+00 4.46756e-03
-1.64790e+02 -1.18298e+00 4.46257e-03
-1.64780e+02 -1.18302e+00 4.45764e-03
-1.64770e+02 -1.18307e+00 4.45279e-03
-1.64760e+02 -1.18311e+00 4.44801e-03
-1.64750e+02 -1.18316e+00 4.44330e-03
-1.64740e+02 -1.18320e+00 4.43866e-03
-1.64730e+02 -1.18324e+00 4.43409e-03
-1.64720e+02 -1.18329e+00 4.42960e-03
-1.64710e+02 -1.18333e+00 4.42517e-03
-1.64700e+02 -1.18338e+00 4.42082e-03
-1.64690e+02 -1.18342e+00 4.41653e-03
-1.64680e+02 -1.18347e+00 4.41232e-03
-1.64670e+02 -1.18351e+00 4.40818e-03
-1.64660e+02 -1.18355e+00 4.40411e-03
-1.64650e+02 -1.18360e+00 4.40011e-03
-1.64640e+02 -1.18364e+00 4.39619e-03
-1.64630e+02 -1.18369e+00 4.39233e-03
-1.64620e+02 -1.18373e+00 4.38855e-03
-1.64610e+02 -1.18377e+00 4.38483e-03
-1.64600e+02 -1.18382e+00 4.38119e-03
-1.64590e+02 -1.18386e+00 4.37762e-03
-1.64580e+02 -1.18390e+00 4.37412e-03
-1.64570e+02 -1.18395e+00 4.37069e-03
-1.64560e+02 -1.18399e+00 4.36733e-03
-1.64550e+02 -1.18404e+00 4.36405e-03
-1.64540e+02 -1.18408e+00 4.36083e-03
-1.64530e+02 -1.18412e+00 4.35769e-03
-1.64520e+02 -1.18417e+00 4.35462e-03
-1.64510e+02 -1.18421e+00 4.35162e-03
-1.64500e+02 -1.18425e+00 4.34869e-03
-1.64490e+02 -1.18430e+00 4.34583e-03
-1.64480e+02 -1.18434e+00 4.34304e-03
-1.64470e+02 -1.18438e+00 4.34032e-03
-1.64460e+02 -1.18443e+00 4.33768e-03
-1.64450e+02 -1.18447e+00 4.33510e-03
-1.64440e+02 -1.18451e+00 4.33260e-03
-1.64430e+02 -1.18456e+00 4.33017e-03
-1.64420e+02 -1.18460e+00 4.32781e-03
-1.64410e+02 -1.18464e+00 4.32552e-03
-1.64400e+02 -1.18469e+00 4.32330e-03
-1.64390e+02 -1.18473e+00 4.32115e-03
-1.64380e+02 -1.18477e+00 4.31908e-03
-1.64370e+02 -1.18482e+00 4.31707e-03
-1.64360e+02 -1.18486e+00 4.31514e-03
-1.64350e+02 -1.18490e+00 4.31328e-03
-1.64340e+02 -1.18495e+00 4.31149e-03
-1.64330e+02 -1.18499e+00 4.30977e-03
-1.64320e+02 -1.18503e+00 4.30812e-03
-1.64310e+02 -1.18508e+00 4.30654e-03
-1.64300e+02 -1.18512e+00 4.30503e-03
-1.64290e+02 -1.18516e+00 4.30360e-03
-1.64280e+02 -1.18520e+00 4.30223e-03
-1.64270e+02 -1.18525e+00 4.30094e-03
-1.64260e+02 -1.18529e+00 4.29972e-03
-1.64250e+02 -1.18533e+00 4.29857e-03
-1.64240e+02 -1.18538e+00 4.29749e-03
-1.64230e+02 -1.18542e+00 4.29648e-03
-1.64220e+02 -1.18546e+00 4.29555e-03
-1.64210e+02 -1.18551e+00 4.29468e-03
-1.64200e+02 -1.18555e+00 4.29389e-03
-1.64190e+02 -1.18559e+00 4.29316e-03
-1.64180e+02 -1.18563e+00 4.29251e-03
-1.64170e+02 -1.18568e+00 4.29193e-03
-1.64160e+02 -1.18572e+00 4.29142e-03
-1.64150e+02 -1.18576e+00 4.29098e-03
-1.64140e+02 -1.18581e+00 4.29062e-03
-1.64130e+02 -1.18585e+00 4.29032e-03
-1.64120e+02 -1.18589e+00 4.29009e-03
-1.64110e+02 -1.18593e+00 4.28994e-03
-1.64100e+02 -1.18598e+00 4.28986e-03
-1.64090e+02 -1.18602e+00 4.28985e-03
-1.64080e+02 -1.18606e+00 4.28991e-03
-1.64070e+02 -1.18611e+00 4.29004e-03
-1.64060e+02 -1.18615e+00 4.29024e-03
-1.64050e+02 -1.18619e+00 4.29052e-03
-1.64040e+02 -1.18623e+00 4.29086e-03
-1.64030e+02 -1.18628e+00 4.29128e-03
-1.64020e+02 -1.18632e+00 4.29176e-03
-1.64010e+02 -1.18636e+00 4.29232e-03
-1.64000e+02 -1.18641e+00 4.29295e-03
-1.63990e+02 -1.18645e+00 4.29365e-03
-1.63980e+02 -1.18649e+00 4.29442e-03
-1.63970e+02 -1.18654e+00 4.29527e-03
-1.63960e+02 -1.18658e+00 4.29618e-03
-1.63950e+02 -1.18662e+00 4.29717e-03
-1.63940e+02 -1.18666e+00 4.29822e-03
-1.63930e+02 -1.18671e+00 4.29935e-03
-1.63920e+02 -1.18675e+00 4.30055e-03
-1.63910e+02 -1.18679e+00 4.30182e-03
-1.63900e+02 -1.18684e+00 4.30316e-03
-1.63890e+02 -1.18688e+00 4.30458e-03
-1.63880e+02 -1.18692e+00 4.30606e-03
-1.63870e+02 -1.18697e+00 4.30762e-03
-1.63860e+02 -1.18701e+00 4.30924e-03
-1.63850e+02 -1.18705e+00 4.31094e-03
-1.63840e+02 -1.18709e+00 4.31271e-03
-1.63830e+02 -1.18714e+00 4.31455e-03
-1.63820e+02 -1.18718e+00 4.31646e-03
-1.63810e+02 -1.18722e+00 4.31844e-03
-1.63800e+02 -1.18727e+00 4.32050e-03
-1.63790e+02 -1.18731e+00 4.32262e-03
-1.63780e+02 -1.18735e+00 4.32482e-03
-1.63770e+02 -1.18740e+00 4.32708e-03
-1.63760e+02 -1.18744e+00 4.32942e-03
-1.63750e+02 -1.18748e+00 4.33183e-03
-1.63740e+02 -1.18753e+00 4.33431e-03
-1.63730e+02 -1.18757e+00 4.33686e-03
-1.63720e+02 -1.18761e+00 4.33949e-03
-1.63710e+02 -1.18766e+00 4.34218e-03
-1.63700e+02 -1.18770e+00 4.34495e-03
-1.63690e+02 -1.18774e+00 4.34778e-03
-1.63680e+02 -1.18779e+00 4.35069e-03
-1.63670e+02 -1.18783e+00 4.35367e-03
-1.63660e+02 -1.18787e+00 4.35672e-03
-1.63650e+02 -1.18792e+00 4.35984e-03
-1.63640e+02 -1.18796e+00 4.36304e-03
-1.63630e+02 -1.18801e+00 4.36630e-03
-1.63620e+02 -1.18805e+00 4.36963e-03
-1.63610e+02 -1.18809e+00 4.37304e-03
-1.63600e+02 -1.18814e+00 4.37652e-03
-1.63590e+02 -1.18818e+00 4.38007e-03
-1.63580e+02 -1.18822e+00 4.38369e-03
-1.63570e+02 -1.18827e+00 4.38738e-03
-1.63560e+02 -1.18831e+00 4.39114e-03
-1.63550e+02 -1.18836e+00 4.39497e-03
-1.63540e+02 -1.18840e+00 4.39888e-03
-1.63530e+02 -1.18844e+00 4.40285e-03
-1.63520e+02 -1.18849e+00 4.40690e-03
-1.63510e+02 -1.18853e+00 4.41102e-03
-1.63500e+02 -1.18858e+00 4.41521e-03
-1.63490e+02 -1.18862e+00 4.41947e-03
-1.63480e+02 -1.18866e+00 4.42380e-03
-1.63470e+02 -1.18871e+00 4.42820e-03
-1.63460e+02 -1.18875e+00 4.43268e-03
-1.63450e+02 -1.18880e+00 4.43722e-03
-1.63440e+02 -1.18884e+00 4.44184e-03
-1.63430e+02 -1.18889e+00 4.44653e-03
-1.63420e+02 -1.18893e+00 4.45129e-03
-1.63410e+02 -1.18898e+00 4.45612e-03
-1.63400e+02 -1.18902e+00 4.46102e-03
-1.63390e+02 -1.18906e+00 4.46599e-03
-1.63380e+02 -1.18911e+00 4.47104e-03
-1.63370e+02 -1.18915e+00 4.47615e-03
-1.63360e+02 -1.18920e+00 4.48134e-03
-1.63350e+02 -1.18924e+00 4.48659e-03
-1.63340e+02 -1.18929e+00 4.49192e-03
-1.63330e+02 -1.18933e+00 4.49732e-03
-1.63320e+02 -1.18938e+00 4.50279e-03
-1.63310e+02 -1.18942e+00 4.50834e-03
-1.63300e+02 -1.18947e+00 4.51395e-03
-1.63290e+02 -1.18951e+00 4.51963e-03
-1.63280e+02 -1.18956e+00 4.52539e-03
-1.63270e+02 -1.18960e+00 4.53122e-03
-1.63260e+02 -1.18965e+00 4.53711e-03
-1.63250e+02 -1.18970e+00 4.54308e-03
-1.63240e+02 -1.18974e+00 4.54912e-03
-1.63230e+02 -1.18979e+00 4.55524e-03
-1.63220e+02 -1.18983e+00 4.56142e-03
-1.63210e+02 -1.18988e+00 4.56767e-03
-1.63200e+02 -1.18992e+00 4.57400e-03
-1.63190e+02 -1.18997e+00 4.58040e-03
-1.63180e+02 -1.19001e+00 4.58686e-03
-1.63170e+02 -1.19006e+00 4.59340e-03
-1.63160e+02 -1.19011e+00 4.60001e-03
-1.63150e+02 -1.19015e+00 4.60669e-03
-1.63140e+02 -1.19020e+00 4.61345e-03
-1.63130e+02 -1.19024e+00 4.62027e-03
-1.63120e+02 -1.19029e+00 4.62716e-03
-1.63110e+02 -1.19034e+00 4.63413e-03
-1.63100e+02 -1.19038e+00 4.64117e-03
-1.63090e+02 -1.19043e+00 4.64828e-03
-1.63080e+02 -1.19048e+00 4.65546e-03
-1.63070e+02 -1.19052e+00 4.66271e-03
-1.63060e+02 -1.19057e+00 4.67003e-03
-1.63050e+02 -1.19062e+00 4.67742e-03
-1.63040e+02 -1.19066e+00 4.68489e-03
-1.63030e+02 -1.19071e+00 4.69242e-03
-1.63020e+02 -1.19076e+00 4.70003e-03
-1.63010e+02 -1.19080e+00 4.70771e-03
-1.63000e+02 -1.19085e+00 4.71546e-03
-1.62990e+02 -1.19090e+00 4.72328e-03
-1.62980e+02 -1.19095e+00 4.73117e-03
-1.62970e+02 -1.19099e+00 4.73913e-03
-1.62960e+02 -1.19104e+00 4.74717e-03
-1.62950e+02 -1.19109e+00 4.75527e-03
-1.62940e+02 -1.19114e+00 4.76345e-03
-1.62930e+02 -1.19118e+00 4.77170e-03
-1.62920e+02 -1.19123e+00 4.78001e-03
-1.62910e+02 -1.19128e+00 4.78840e-03
-1.62900e+02 -1.19133e+00 4.79687e-03
-1.62890e+02 -1.19137e+00 4.80540e-03
-1.62880e+02 -1.19142e+00 4.81400e-03
-1.62870e+02 -1.19147e+00 4.82268e-03
-1.62860e+02 -1.19152e+00 4.83142e-03
-1.62850e+02 -1.19157e+00 4.84024e-03
-1.62840e+02 -1.19162e+00 4.84913e-03
-1.62830e+02 -1.19166e+00 4.85809e-03
-1.62820e+02 -1.19171e+00 4.86712e-03
-1.62810e+02 -1.19176e+00 4.87622e-03
-1.62800e+02 -1.19181e+00 4.88539e-03
-1.62790e+02 -1.19186e+00 4.89464e-03
-1.62780e+02 -1.19191e+00 4.90395e-03
-1.62770e+02 -1.19196e+00 4.91334e-03
-1.62760e+02 -1.19201e+00 4.92280e-03
-1.62750e+02 -1.19206e+00 4.93233e-03
-1.62740e+02 -1.19211e+00 4.94193e-03
-1.62730e+02 -1.19216e+00 4.95160e-03
-1.62720e+02 -1.19220e+00 4.96134e-03
-1.62710e+02 -1.19225e+00 4.97116e-03
-1.62700e+02 -1.19230e+00 4.98104e-03
-1.62690e+02 -1.19235e+00 4.99100e-03
-1.62680e+02 -1.19240e+00 5.00103e-03
-1.62670e+02 -1.19245e+00 5.01112e-03
-1.62660e+02 -1.19250e+00 5.02129e-03
-1.62650e+02 -1.19255e+00 5.03154e-03
-1.62640e+02 -1.19260e+00 5.04185e-03
-1.62630e+02 -1.19266e+00 5.05223e-03
-1.62620e+02 -1.19271e+00 5.06269e-03
-1.62610e+02 -1.19276e+00 5.07321e-03
-1.62600e+02 -1.19281e+00 5.08381e-03
-1.62590e+02 -1.19286e+00 5.09448e-03
-1.62580e+02 -1.19291e+00 5.10522e-03
-1.62570e+02 -1.19296e+00 5.11603e-03
-1.62560e+02 -1.19301e+00 5.12691e-03
-1.62550e+02 -1.19306e+00 5.13786e-03
-1.62540e+02 -1.19311e+00 5.14889e-03
-1.62530e+02 -1.19317e+00 5.15998e-03
-1.62520e+02 -1.19322e+00 5.17115e-03
-1.62510e+02 -1.19327e+00 5.18239e-03
-1.62500e+02 -1.19332e+00 5.19370e-03
-1.62490e+02 -1.19337e+00 5.20508e-03
-1.62480e+02 -1.19343e+00 5.21653e-03
-1.62470e+02 -1.19348e+00 5.22805e-03
-1.62460e+02 -1.19353e+00 5.23964e-03
-1.62450e+02 -1.19358e+00 5.25131e-03
-1.62440e+02 -1.19363e+00 5.26305e-03
-1.62430e+02 -1.19369e+00 5.27485e-03
-1.62420e+02 -1.19374e+00 5.28673e-03
-1.62410e+02 -1.19379e+00 5.29868e-03
-1.62400e+02 -1.19385e+00 5.31070e-03
-1.62390e+02 -1.19390e+00 5.32280e-03
-1.62380e+02 -1.19395e+00 5.33496e-03
-1.62370e+02 -1.19401e+00 5.34719e-03
-1.62360e+02 -1.19406e+00 5.35950e-03
-1.62350e+02 -1.19411e+00 5.37188e-03
-1.62340e+02 -1.19417e+00 5.38432e-03
-1.62330e+02 -1.19422e+00 5.39684e-03
-1.62320e+02 -1.19428e+00 5.40943e-03
-1.62310e+02 -1.19433e+00 5.42210e-03
-1.62300e+02 -1.19438e+00 5.43483e-03
-1.62290e+02 -1.19444e+00 5.44763e-03
-1.62280e+02 -1.19449e+00 5.46051e-03
-1.62270e+02 -1.19455e+00 5.47346e-03
-1.62260e+02 -1.19460e+00 5.48647e-03
-1.62250e+02 -1.19466e+00 5.49956e-03
-1.62240e+02 -1.19471e+00 5.51272e-03
-1.62230e+02 -1.19477e+00 5.52595e-03
-1.62220e+02 -1.19482e+00 5.53926e-03
-1.62210e+02 -1.19488e+00 5.55263e-03
-1.62200e+02 -1.19493e+00 5.56608e-03
-1.62190e+02 -1.19499e+00 5.57959e-03
-1.62180e+02 -1.19505e+00 5.59318e-03
-1.62170e+02 -1.19510e+00 5.60684e-03
-1.62160e+02 -1.19516e+00 5.62057e-03
-1.62150e+02 -1.19521e+00 5.63437e-03
-1.62140e+02 -1.19527e+00 5.64824e-03
-1.62130e+02 -1.19533e+00 5.66218e-03
-1.62120e+02 -1.19538e+00 5.67620e-03
-1.62110e+02 -1.19544e+00 5.69028e-03
-1.62100e+02 -1.19550e+00 5.70444e-03
-1.62090e+02 -1.19555e+00 5.71867e-03
-1.62080e+02 -1.19561e+00 5.73297e-03
-1.62070e+02 -1.19567e+00 5.74734e-03
-1.62060e+02 -1.19573e+00 5.76178e-03
-1.62050e+02 -1.19578e+00 5.77629e-03
-1.62040e+02 -1.19584e+00 5.79088e-03
-1.62030e+02 -1.19590e+00 5.80553e-03
-1.62020e+02 -1.19596e+00 5.82026e-03
-1.62010e+02 -1.19602e+00 5.83506e-03
-1.62000e+02 -1.19607e+00 5.84993e-03
-1.61990e+02 -1.19613e+00 5.86480e-03
-1.61980e+02 -1.19619e+00 5.87961e-03
-1.61970e+02 -1.19625e+00 5.89437e-03
-1.61960e+02 -1.19631e+00 5.90906e-03
-1.61950e+02 -1.19637e+00 5.92368e-03
-1.61940e+02 -1.19643e+00 5.93825e-03
-1.61930e+02 -1.19649e+00 5.95276e-03
-1.61920e+02 -1.19655e+00 5.96721e-03
-1.61910e+02 -1.19661e+00 5.98159e-03
-1.61900e+02 -1.19667e+00 5.99591e-03
-1.61890e+02 -1.19673e+00 6.01018e-03
-1.61880e+02 -1.19679e+00 6.02438e-03
-1.61870e+02 -1.19685e+00 6.03852e-03
-1.61860e+02 -1.19691e+00 6.05260e-03
-1.61850e+02 -1.19697e+00 6.06661e-03
-1.61840e+02 -1.19703e+00 6.08057e-03
-1.61830e+02 -1.19709e+00 6.09446e-03
-1.61820e+02 -1.19715e+00 6.10830e-03
-1.61810e+02 -1.19721e+00 6.12207e-03
-1.61800e+02 -1.19727e+00 6.13578e-03
-1.61790e+02 -1.19734e+00 6.14943e-03
-1.61780e+02 -1.19740e+00 6.16302e-03
-1.61770e+02 -1.19746e+00 6.17655e-03
-1.61760e+02 -1.19752e+00 6.19002e-03
-1.61750e+02 -1.19758e+00 6.20342e-03
-1.61740e+02 -1.19764e+00 6.21677e-03
-1.61730e+02 -1.19771e+00 6.23005e-03
-1.61720e+02 -1.19777e+00 6.24328e-03
-1.61710e+02 -1.19783e+00 6.25644e-03
-1.61700e+02 -1.19789e+00 6.26954e-03
-1.61690e+02 -1.19796e+00 6.28258e-03
-1.61680e+02 -1.19802e+00 6.29555e-03
-1.61670e+02 -1.19808e+00 6.30847e-03
-1.61660e+02 -1.19815e+00 6.32133e-03
-1.61650e+02 -1.19821e+00 6.33412e-03
-1.61640e+02 -1.19827e+00 6.34685e-03
-1.61630e+02 -1.19834e+00 6.35952e-03
-1.61620e+02 -1.19840e+00 6.37213e-03
-1.61610e+02 -1.19846e+00 6.38468e-03
-1.61600e+02 -1.19853e+00 6.39717e-03
-1.61590e+02 -1.19859e+00 6.40960e-03
-1.61580e+02 -1.19866e+00 6.42197e-03
-1.61570e+02 -1.19872e+00 6.43427e-03
-1.61560e+02 -1.19878e+00 6.44651e-03
-1.61550e+02 -1.19885e+00 6.45870e-03
-1.61540e+02 -1.19891e+00 6.47082e-03
-1.61530e+02 -1.19898e+00 6.48288e-03
-1.61520e+02 -1.19904e+00 6.49488e-03
-1.61510e+02 -1.19911e+00 6.50682e-03
-1.61500e+02 -1.19917e+00 6.51869e-03
-1.61490e+02 -1.19924e+00 6.53051e-03
-1.61480e+02 -1.19930e+00 6.54226e-03
-1.61470e+02 -1.19937e+00 6.55396e-03
-1.61460e+02 -1.19943e+00 6.56559e-03
-1.61450e+02 -1.19950e+00 6.57716e-03
-1.61440e+02 -1.19957e+00 6.58867e-03
-1.61430e+02 -1.19963e+00 6.60012e-03
-1.61420e+02 -1.19970e+00 6.61150e-03
-1.61410e+02 -1.19976e+00 6.62283e-03
-1.61400e+02 -1.19983e+00 6.63409e-03
-1.61390e+02 -1.19990e+00 6.64530e-03
-1.61380e+02 -1.19996e+00 6.65644e-03
-1.61370e+02 -1.20003e+00 6.66752e-03
-1.61360e+02 -1.20010e+00 6.67854e-03
-1.61350e+02 -1.20016e+00 6.68950e-03
-1.61340e+02 -1.20023e+00 6.70040e-03
-1.61330e+02 -1.20030e+00 6.71124e-03
-1.61320e+02 -1.20037e+00 6.72201e-03
-1.61310e+02 -1.20043e+00 6.73273e-03
-1.61300e+02 -1.20050e+00 6.74338e-03
-1.61290e+02 -1.20057e+00 6.75397e-03
-1.61280e+02 -1.20063e+00 6.76450e-03
-1.61270e+02 -1.20070e+00 6.77497e-03
-1.61260e+02 -1.20077e+00 6.78538e-03
-1.61250e+02 -1.20084e+00 6.79573e-03
-1.61240e+02 -1.20091e+00 6.80602e-03
-1.61230e+02 -1.20097e+00 6.81624e-03
-1.61220e+02 -1.20104e+00 6.82641e-03
-1.61210e+02 -1.20111e+00 6.83651e-03
-1.61200e+02 -1.20118e+00 6.84655e-03
-1.61190e+02 -1.20125e+00 6.85653e-03
-1.61180e+02 -1.20132e+00 6.86645e-03
-1.61170e+02 -1.20139e+00 6.87631e-03
-1.61160e+02 -1.20145e+00 6.88610e-03
-1.61150e+02 -1.20152e+00 6.89584e-03
-1.61140e+02 -1.20159e+00 6.90551e-03
-1.61130e+02 -1.20166e+00 6.91513e-03
-1.61120e+02 -1.20173e+00 6.92468e-03
-1.61110e+02 -1.20180e+00 6.93417e-03
-1.61100e+02 -1.20187e+00 6.94360e-03
-1.61090e+02 -1.20194e+00 6.95297e-03
-1.61080e+02 -1.20201e+00 6.96228e-03
-1.61070e+02 -1.20208e+00 6.97152e-03
-1.61060e+02 -1.20215e+00 6.98071e-03
-1.61050e+02 -1.20222e+00 6.98983e-03
-1.61040e+02 -1.20229e+00 6.99890e-03
-1.61030e+02 -1.20236e+00 7.00790e-03
-1.61020e+02 -1.20243e+00 7.01684e-03
-1.61010e+02 -1.20250e+00 7.02572e-03
-1.61000e+02 -1.20257e+00 7.03454e-03
-1.60990e+02 -1.20264e+00 7.04329e-03
-1.60980e+02 -1.20271e+00 7.05199e-03
-1.60970e+02 -1.20278e+00 7.06062e-03
-1.60960e+02 -1.20285e+00 7.06920e-03
-1.60950e+02 -1.20292e+00 7.07771e-03
-1.60940e+02 -1.20299e+00 7.08616e-03
-1.60930e+02 -1.20306e+00 7.09455e-03
-1.60920e+02 -1.20313e+00 7.10288e-03
-1.60910e+02 -1.20320e+00 7.11115e-03
-1.60900e+02 -1.20328e+00 7.11936e-03
-1.60890e+02 -1.20335e+00 7.12750e-03
-1.60880e+02 -1.20342e+00 7.13559e-03
-1.60870e+02 -1.20349e+00 7.14361e-03
-1.60860e+02 -1.20356e+00 7.15157e-03
-1.60850e+02 -1.20363e+00 7.15947e-03
-1.60840e+02 -1.20370e+00 7.16731e-03
-1.60830e+02 -1.20378e+00 7.17509e-03
-1.60820e+02 -1.20385e+00 7.18281e-03
-1.60810e+02 -1.20392e+00 7.19046e-03
-1.60800e+02 -1.20399e+00 7.19806e-03
-1.60790e+02 -1.20406e+00 7.20559e-03
-1.60780e+02 -1.20414e+00 7.21306e-03
-1.60770e+02 -1.20421e+00 7.22048e-03
-1.60760e+02 -1.20428e+00 7.22783e-03
-1.60750e+02 -1.20435e+00 7.23511e-03
-1.60740e+02 -1.20442e+00 7.24234e-03
-1.60730e+02 -1.20450e+00 7.24951e-03
-1.60720e+02 -1.20457e+00 7.25661e-03
-1.60710e+02 -1.20464e+00 7.26366e-03
-1.60700e+02 -1.20472e+00 7.27064e-03
-1.60690e+02 -1.20479e+00 7.27756e-03
-1.60680e+02 -1.20486e+00 7.28443e-03
-1.60670e+02 -1.20493e+00 7.29122e-03
-1.60660e+02 -1.20501e+00 7.29796e-03
-1.60650e+02 -1.20508e+00 7.30464e-03
-1.60640e+02 -1.20515e+00 7.31126e-03
-1.60630e+02 -1.20523e+00 7.31781e-03
-1.60620e+02 -1.20530e+00 7.32431e-03
-1.60610e+02 -1.20537e+00 7.33074e-03
-1.60600e+02 -1.20545e+00 7.33711e-03
-1.60590e+02 -1.20552e+00 7.34342e-03
-1.60580e+02 -1.20559e+00 7.34967e-03
-1.60570e+02 -1.20567e+00 7.35586e-03
-1.60560e+02 -1.20574e+00 7.36198e-03
-1.60550e+02 -1.20581e+00 7.36805e-03
-1.60540e+02 -1.20589e+00 7.37405e-03
-1.60530e+02 -1.20596e+00 7.38000e-03
-1.60520e+02 -1.20603e+00 7.38588e-03
-1.60510e+02 -1.20611e+00 7.39170e-03
-1.60500e+02 -1.20618e+00 7.39746e-03
-1.60490e+02 -1.20626e+00 7.40316e-03
-1.60480e+02 -1.20633e+00 7.40880e-03
-1.60470e+02 -1.20640e+00 7.41437e-03
-1.60460e+02 -1.20648e+00 7.41989e-03
-1.60450e+02 -1.20655e+00 7.42534e-03
-1.60440e+02 -1.20663e+00 7.43074e-03
-1.60430e+02 -1.20670e+00 7.43607e-03
-1.60420e+02 -1.20678e+00 7.44134e-03
-1.60410e+02 -1.20685e+00 7.44655e-03
-1.60400e+02 -1.20692e+00 7.45170e-03
-1.60390e+02 -1.20700e+00 7.45678e-03
-1.60380e+02 -1.20707e+00 7.46181e-03
-1.60370e+02 -1.20715e+00 7.46677e-03
-1.60360e+02 -1.20722e+00 7.47168e-03
-1.60350e+02 -1.20730e+00 7.47652e-03
-1.60340e+02 -1.20737e+00 7.48130e-03
-1.60330e+02 -1.20745e+00 7.48602e-03
-1.60320e+02 -1.20752e+00 7.49068e-03
-1.60310e+02 -1.20760e+00 7.49528e-03
-1.60300e+02 -1.20767e+00 7.49981e-03
-1.60290e+02 -1.20775e+00 7.50429e-03
-1.60280e+02 -1.20782e+00 7.50870e-03
-1.60270e+02 -1.20790e+00 7.51306e-03
-1.60260e+02 -1.20797e+00 7.51735e-03
-1.60250e+02 -1.20805e+00 7.52158e-03
-1.60240e+02 -1.20812e+00 7.52575e-03
-1.60230e+02 -1.20820e+00 7.52986e-03
-1.60220e+02 -1.20827e+00 7.53390e-03
-1.60210e+02 -1.20835e+00 7.53789e-03
-1.60200e+02 -1.20842e+00 7.54181e-03
-1.60190e+02 -1.20850e+00 7.54568e-03
-1.60180e+02 -1.20858e+00 7.54948e-03
-1.60170e+02 -1.20865e+00 7.55322e-03
-1.60160e+02 -1.20873e+00 7.55690e-03
-1.60150e+02 -1.20880e+00 7.56052e-03
-1.60140e+02 -1.20888e+00 7.56408e-03
-1.60130e+02 -1.20895e+00 7.56757e-03
-1.60120e+02 -1.20903e+00 7.57101e-03
-1.60110e+02 -1.20910e+00 7.57438e-03
-1.60100e+02 -1.20918e+00 7.57770e-03
-1.60090e+02 -1.20926e+00 7.58095e-03
-1.60080e+02 -1.20933e+00 7.58414e-03
-1.60070e+02 -1.20941e+00 7.58727e-03
-1.60060e+02 -1.20948e+00 7.59034e-03
-1.60050e+02 -1.20956e+00 7.59335e-03
-1.60040e+02 -1.20964e+00 7.59629e-03
-1.60030e+02 -1.20971e+00 7.59918e-03
-1.60020e+02 -1.20979e+00 7.60200e-03
-1.60010e+02 -1.20986e+00 7.60476e-03
-1.60000e+02 -1.20994e+00 7.60746e-03
-1.59990e+02 -1.21002e+00 7.61011e-03
-1.59980e+02 -1.21009e+00 7.61268e-03
-1.59970e+02 -1.21017e+00 7.61520e-03
-1.59960e+02 -1.21024e+00 7.61766e-03
-1.59950e+02 -1.21032e+00 7.62005e-03
-1.59940e+02 -1.21040e+00 7.62239e-03
-1.59930e+02 -1.21047e+00 7.62466e-03
-1.59920e+02 -1.21055e+00 7.62687e-03
-1.59910e+02 -1.21063e+00 7.62903e-03
-1.59900e+02 -1.21070e+00 7.63112e-03
-1.59890e+02 -1.21078e+00 7.63314e-03
-1.59880e+02 -1.21085e+00 7.63511e-03
-1.59870e+02 -1.21093e+00 7.63702e-03
-1.59860e+02 -1.21101e+00 7.63886e-03
-1.59850e+02 -1.21108e+00 7.64065e-03
-1.59840e+02 -1.21116e+00 7.64237e-03
-1.59830e+02 -1.21124e+00 7.64403e-03
-1.59820e+02 -1.21131e+00 7.64563e-03
-1.59810e+02 -1.21139e+00 7.64717e-03
-1.59800e+02 -1.21147e+00 7.64865e-03
-1.59790e+02 -1.21154e+00 7.65007e-03
-1.59780e+02 -1.21162e+00 7.65142e-03
-1.59770e+02 -1.21170e+00 7.65272e-03
-1.59760e+02 -1.21177e+00 7.65395e-03
-1.59750e+02 -1.21185e+00 7.65512e-03
-1.59740e+02 -1.21193e+00 7.65623e-03
-1.59730e+02 -1.21200e+00 7.65728e-03
-1.59720e+02 -1.21208e+00 7.65827e-03
-1.59710e+02 -1.21215e+00 7.65920e-03
-1.59700e+02 -1.21223e+00 7.66007e-03
-1.59690e+02 -1.21231e+00 7.66087e-03
-1.59680e+02 -1.21238e+00 7.66161e-03
-1.59670e+02 -1.21246e+00 7.66230e-03
-1.59660e+02 -1.21254e+00 7.66292e-03
-1.59650e+02 -1.21261e+00 7.66348e-03
-1.59640e+02 -1.21269e+00 7.66398e-03
-1.59630e+02 -1.21277e+00 7.66442e-03
-1.59620e+02 -1.21284e+00 7.66479e-03
-1.59610e+02 -1.21292e+00 7.66511e-03
-1.59600e+02 -1.21300e+00 7.66537e-03
-1.59590e+02 -1.21307e+00 7.66556e-03
-1.59580e+02 -1.21315e+00 7.66569e-03
-1.59570e+02 -1.21323e+00 7.66576e-03
-1.59560e+02 -1.21330e+00 7.66577e-03
-1.59550e+02 -1.21338e+00 7.66572e-03
-1.59540e+02 -1.21346e+00 7.66561e-03
-1.59530e+02 -1.21353e+00 7.66544e-03
-1.59520e+02 -1.21361e+00 7.66520e-03
-1.59510e+02 -1.21369e+00 7.66490e-03
-1.59500e+02 -1.21376e+00 7.66455e-03
-1.59490e+02 -1.21384e+00 7.66413e-03
-1.59480e+02 -1.21392e+00 7.66365e-03
-1.59470e+02 -1.21399e+00 7.66311e-03
-1.59460e+02 -1.21407e+00 7.66251e-03
-1.59450e+02 -1.21415e+00 7.66185e-03
-1.59440e+02 -1.21422e+00 7.66112e-03
-1.59430e+02 -1.21430e+00 7.66034e-03
-1.59420e+02 -1.21438e+00 7.65949e-03
-1.59410e+02 -1.21445e+00 7.65858e-03
-1.59400e+02 -1.21453e+00 7.65761e-03
-1.59390e+02 -1.21461e+00 7.65658e-03
-1.59380e+02 -1.21468e+00 7.65549e-03
-1.59370e+02 -1.21476e+00 7.65434e-03
-1.59360e+02 -1.21484e+00 7.65313e-03
-1.59350e+02 -1.21491e+00 7.65185e-03
-1.59340e+02 -1.21499e+00 7.65052e-03
-1.59330e+02 -1.21507e+00 7.64912e-03
-1.59320e+02 -1.21514e+00 7.64766e-03
-1.59310e+02 -1.21522e+00 7.64614e-03
-1.59300e+02 -1.21530e+00 7.64456e-03
-1.59290e+02 -1.21537e+00 7.64292e-03
-1.59280e+02 -1.21545e+00 7.64122e-03
-1.59270e+02 -1.21552e+00 7.63946e-03
-1.59260e+02 -1.21560e+00 7.63763e-03
-1.59250e+02 -1.21568e+00 7.63574e-03
-1.59240e+02 -1.21575e+00 7.63380e-03
-1.59230e+02 -1.21583e+00 7.63179e-03
-1.59220e+02 -1.21591e+00 7.62972e-03
-1.59210e+02 -1.21598e+00 7.62759e-03
-1.59200e+02 -1.21606e+00 7.62540e-03
-1.59190e+02 -1.21614e+00 7.62314e-03
-1.59180e+02 -1.21621e+00 7.62083e-03
-1.59170e+02 -1.21629e+00 7.61845e-03
-1.59160e+02 -1.21636e+00 7.61602e-03
-1.59150e+02 -1.21644e+00 7.61352e-03
-1.59140e+02 -1.21652e+00 7.61096e-03
-1.59130e+02 -1.21659e+00 7.60834e-03
-1.59120e+02 -1.21667e+00 7.60566e-03
-1.59110e+02 -1.21674e+00 7.60292e-03
-1.59100e+02 -1.21682e+00 7.60011e-03
-1.59090e+02 -1.21690e+00 7.59725e-03
-1.59080e+02 -1.21697e+00 7.59432e-03
-1.59070e+02 -1.21705e+00 7.59133e-03
-1.59060e+02 -1.21712e+00 7.58829e-03
-1.59050e+02 -1.21720e+00 7.58518e-03
-1.59040e+02 -1.21728e+00 7.58200e-03
-1.59030e+02 -1.21735e+00 7.57877e-03
-1.59020e+02 -1.21743e+00 7.57548e-03
-1.59010e+02 -1.21750e+00 7.57213e-03
-1.59000e+02 -1.21758e+00 7.56871e-03
-1.58990e+02 -1.21765e+00 7.56523e-03
-1.58980e+02 -1.21773e+00 7.56170e-03
-1.58970e+02 -1.21781e+00 7.55810e-03
-1.58960e+02 -1.21788e+00 7.55444e-03
-1.58950e+02 -1.21796e+00 7.55072e-03
-1.58940e+02 -1.21803e+00 7.54693e-03
-1.58930e+02 -1.21811e+00 7.54309e-03
-1.58920e+02 -1.21818e+00 7.53919e-03
-1.58910e+02 -1.21826e+00 7.53522e-03
-1.58900e+02 -1.21833e+00 7.53119e-03
-1.58890e+02 -1.21841e+00 7.52710e-03
-1.58880e+02 -1.21848e+00 7.52295e-03
-1.58870e+02 -1.21856e+00 7.51874e-03
-1.58860e+02 -1.21863e+00 7.51447e-03
-1.58850e+02 -1.21871e+00 7.51014e-03
-1.58840e+02 -1.21879e+00 7.50575e-03
-1.58830e+02 -1.21886e+00 7.50129e-03
-1.58820e+02 -1.21894e+00 7.49677e-03
-1.58810e+02 -1.21901e+00 7.49220e-03
-1.58800e+02 -1.21909e+00 7.48756e-03
-1.58790e+02 -1.21916e+00 7.48286e-03
-1.58780e+02 -1.21923e+00 7.47810e-03
-1.58770e+02 -1.21931e+00 7.47327e-03
-1.58760e+02 -1.21938e+00 7.46839e-03
-1.58750e+02 -1.21946e+00 7.46345e-03
-1.58740e+02 -1.21953e+00 7.45844e-03
-1.58730e+02 -1.21961e+00 7.45337e-03
-1.58720e+02 -1.21968e+00 7.44825e-03
-1.58710e+02 -1.21976e+00 7.44306e-03
-1.58700e+02 -1.21983e+00 7.43781e-03
-1.58690e+02 -1.21991e+00 7.43249e-03
-1.58680e+02 -1.21998e+00 7.42712e-03
-1.58670e+02 -1.22005e+00 7.42169e-03
-1.58660e+02 -1.22013e+00 7.41619e-03
-1.58650e+02 -1.22020e+00 7.41064e-03
-1.58640e+02 -1.22028e+00 7.40502e-03
-1.58630e+02 -1.22035e+00 7.39934e-03
-1.58620e+02 -1.22042e+00 7.39360e-03
-1.58610e+02 -1.22050e+00 7.38780e-03
-1.58600e+02 -1.22057e+00 7.38194e-03
-1.58590e+02 -1.22065e+00 7.37601e-03
-1.58580e+02 -1.22072e+00 7.37003e-03
-1.58570e+02 -1.22079e+00 7.36398e-03
-1.58560e+02 -1.22087e+00 7.35788e-03
-1.58550e+02 -1.22094e+00 7.35171e-03
-1.58540e+02 -1.22101e+00 7.34548e-03
-1.58530e+02 -1.22109e+00 7.33919e-03
-1.58520e+02 -1.22116e+00 7.33284e-03
-1.58510e+02 -1.22123e+00 7.32643e-03
-1.58500e+02 -1.22131e+00 7.31995e-03
-1.58490e+02 -1.22138e+00 7.31342e-03
-1.58480e+02 -1.22145e+00 7.30682e-03
-1.58470e+02 -1.22153e+00 7.30016e-03
-1.58460e+02 -1.22160e+00 7.29345e-03
-1.58450e+02 -1.22167e+00 7.28667e-03
-1.58440e+02 -1.22175e+00 7.27982e-03
-1.58430e+02 -1.22182e+00 7.27292e-03
-1.58420e+02 -1.22189e+00 7.26596e-03
-1.58410e+02 -1.22196e+00 7.25894e-03
-1.58400e+02 -1.22204e+00 7.25185e-03
-1.58390e+02 -1.22211e+00 7.24470e-03
-1.58380e+02 -1.22218e+00 7.23750e-03
-1.58370e+02 -1.22225e+00 7.23023e-03
-1.58360e+02 -1.22233e+00 7.22290e-03
-1.58350e+02 -1.22240e+00 7.21551e-03
-1.58340e+02 -1.22247e+00 7.20805e-03
-1.58330e+02 -1.22254e+00 7.20054e-03
-1.58320e+02 -1.22261e+00 7.19296e-03
-1.58310e+02 -1.22269e+00 7.18533e-03
-1.58300e+02 -1.22276e+00 7.17763e-03
-1.58290e+02 -1.22283e+00 7.16987e-03
-1.58280e+02 -1.22290e+00 7.16205e-03
-1.58270e+02 -1.22297e+00 7.15417e-03
-1.58260e+02 -1.22304e+00 7.14623e-03
-1.58250e+02 -1.22312e+00 7.13823e-03
-1.58240e+02 -1.22319e+00 7.13016e-03
-1.58230e+02 -1.22326e+00 7.12204e-03
-1.58220e+02 -1.22333e+00 7.11385e-03
-1.58210e+02 -1.22340e+00 7.10560e-03
-1.58200e+02 -1.22347e+00 7.09730e-03
-1.58190e+02 -1.22354e+00 7.08893e-03
-1.58180e+02 -1.22361e+00 7.08049e-03
-1.58170e+02 -1.22368e+00 7.07200e-03
-1.58160e+02 -1.22375e+00 7.06345e-03
-1.58150e+02 -1.22383e+00 7.05483e-03
-1.58140e+02 -1.22390e+00 7.04616e-03
-1.58130e+02 -1.22397e+00 7.03742e-03
-1.58120e+02 -1.22404e+00 7.02862e-03
-1.58110e+02 -1.22411e+00 7.01976e-03
-1.58100e+02 -1.22418e+00 7.01084e-03
-1.58090e+02 -1.22425e+00 7.00186e-03
-1.58080e+02 -1.22432e+00 6.99282e-03
-1.58070e+02 -1.22439e+00 6.98371e-03
-1.58060e+02 -1.22446e+00 6.97455e-03
-1.58050e+02 -1.22453e+00 6.96532e-03
-1.58040e+02 -1.22460e+00 6.95604e-03
-1.58030e+02 -1.22467e+00 6.94669e-03
-1.58020e+02 -1.22473e+00 6.93728e-03
-1.58010e+02 -1.22480e+00 6.92781e-03
-1.58000e+02 -1.22487e+00 6.91827e-03
-1.57990e+02 -1.22494e+00 6.90868e-03
-1.57980e+02 -1.22501e+00 6.89903e-03
-1.57970e+02 -1.22508e+00 6.88931e-03
-1.57960e+02 -1.22515e+00 6.87953e-03
-1.57950e+02 -1.22522e+00 6.86969e-03
-1.57940e+02 -1.22529e+00 6.85980e-03
-1.57930e+02 -1.22536e+00 6.84984e-03
-1.57920e+02 -1.22542e+00 6.83981e-03
-1.57910e+02 -1.22549e+00 6.82973e-03
-1.57900e+02 -1.22556e+00 6.81959e-03
-1.57890e+02 -1.22563e+00 6.80938e-03
-1.57880e+02 -1.22570e+00 6.79912e-03
-1.57870e+02 -1.22576e+00 6.78879e-03
-1.57860e+02 -1.22583e+00 6.77840e-03
-1.57850e+02 -1.22590e+00 6.76795e-03
-1.57840e+02 -1.22597e+00 6.75744e-03
-1.57830e+02 -1.22604e+00 6.74687e-03
-1.57820e+02 -1.22610e+00 6.73623e-03
-1.57810e+02 -1.22617e+00 6.72554e-03
-1.57800e+02 -1.22624e+00 6.71478e-03
-1.57790e+02 -1.22630e+00 6.70397e-03
-1.57780e+02 -1.22637e+00 6.69309e-03
-1.57770e+02 -1.22644e+00 6.68215e-03
-1.57760e+02 -1.22650e+00 6.67115e-03
-1.57750e+02 -1.22657e+00 6.66009e-03
-1.57740e+02 -1.22664e+00 6.64897e-03
-1.57730e+02 -1.22670e+00 6.63778e-03
-1.57720e+02 -1.22677e+00 6.62654e-03
-1.57710e+02 -1.22684e+00 6.61523e-03
-1.57700e+02 -1.22690e+00 6.60386e-03
-1.57690e+02 -1.22697e+00 6.59244e-03
-1.57680e+02 -1.22704e+00 6.58095e-03
-1.57670e+02 -1.22710e+00 6.56940e-03
-1.57660e+02 -1.22717e+00 6.55778e-03
-1.57650e+02 -1.22723e+00 6.54611e-03
-1.57640e+02 -1.22730e+00 6.53438e-03
-1.57630e+02 -1.22736e+00 6.52258e-03
-1.57620e+02 -1.22743e+00 6.51072e-03
-1.57610e+02 -1.22749e+00 6.49881e-03
-1.57600e+02 -1.22756e+00 6.48683e-03
-1.57590e+02 -1.22762e+00 6.47479e-03
-1.57580e+02 -1.22769e+00 6.46269e-03
-1.57570e+02 -1.22775e+00 6.45052e-03
-1.57560e+02 -1.22782e+00 6.43830e-03
-1.57550e+02 -1.22788e+00 6.42602e-03
-1.57540e+02 -1.22794e+00 6.41367e-03
-1.57530e+02 -1.22801e+00 6.40126e-03
-1.57520e+02 -1.22807e+00 6.38879e-03
-1.57510e+02 -1.22814e+00 6.37626e-03
-1.57500e+02 -1.22820e+00 6.36367e-03
-1.57490e+02 -1.22826e+00 6.35102e-03
-1.57480e+02 -1.22833e+00 6.33831e-03
-1.57470e+02 -1.22839e+00 6.32553e-03
-1.57460e+02 -1.22845e+00 6.31270e-03
-1.57450e+02 -1.22852e+00 6.29980e-03
-1.57440e+02 -1.22858e+00 6.28685e-03
-1.57430e+02 -1.22864e+00 6.27383e-03
-1.57420e+02 -1.22871e+00 6.26075e-03
-1.57410e+02 -1.22877e+00 6.24761e-03
-1.57400e+02 -1.22883e+00 6.23440e-03
-1.57390e+02 -1.22889e+00 6.22114e-03
-1.57380e+02 -1.22895e+00 6.20782e-03
-1.57370e+02 -1.22902e+00 6.19443e-03
-1.57360e+02 -1.22908e+00 6.18098e-03
-1.57350e+02 -1.22914e+00 6.16747e-03
-1.57340e+02 -1.22920e+00 6.15391e-03
-1.57330e+02 -1.22926e+00 6.14027e-03
-1.57320e+02 -1.22932e+00 6.12658e-03
-1.57310e+02 -1.22939e+00 6.11283e-03
-1.57300e+02 -1.22945e+00 6.09902e-03
-1.57290e+02 -1.22951e+00 6.08514e-03
-1.57280e+02 -1.22957e+00 6.07120e-03
-1.57270e+02 -1.22963e+00 6.05721e-03
-1.57260e+02 -1.22969e+00 6.04315e-03
-1.57250e+02 -1.22975e+00 6.02903e-03
-1.57240e+02 -1.22981e+00 6.01485e-03
-1.57230e+02 -1.22987e+00 6.00061e-03
-1.57220e+02 -1.22993e+00 5.98630e-03
-1.57210e+02 -1.22999e+00 5.97194e-03
-1.57200e+02 -1.23005e+00 5.95751e-03
-1.57190e+02 -1.23011e+00 5.94303e-03
-1.57180e+02 -1.23017e+00 5.92848e-03
-1.57170e+02 -1.23023e+00 5.91387e-03
-1.57160e+02 -1.23029e+00 5.89920e-03
-1.57150e+02 -1.23035e+00 5.88447e-03
-1.57140e+02 -1.23040e+00 5.86967e-03
-1.57130e+02 -1.23046e+00 5.85482e-03
-1.57120e+02 -1.23052e+00 5.83990e-03
-1.57110e+02 -1.23058e+00 5.82493e-03
-1.57100e+02 -1.23064e+00 5.80989e-03
-1.57090e+02 -1.23070e+00 5.79479e-03
-1.57080e+02 -1.23075e+00 5.77963e-03
-1.57070e+02 -1.23081e+00 5.76441e-03
-1.57060e+02 -1.23087e+00 5.74913e-03
-1.57050e+02 -1.23093e+00 5.73379e-03
-1.57040e+02 -1.23098e+00 5.71838e-03
-1.57030e+02 -1.23104e+00 5.70292e-03
-1.57020e+02 -1.23110e+00 5.68739e-03
-1.57010e+02 -1.23116e+00 5.67180e-03
-1.57000e+02 -1.23121e+00 5.65615e-03
-1.56990e+02 -1.23127e+00 5.64044e-03
-1.56980e+02 -1.23132e+00 5.62467e-03
-1.56970e+02 -1.23138e+00 5.60884e-03
-1.56960e+02 -1.23144e+00 5.59295e-03
-1.56950e+02 -1.23149e+00 5.57699e-03
-1.56940e+02 -1.23155e+00 5.56098e-03
-1.56930e+02 -1.23160e+00 5.54490e-03
-1.56920e+02 -1.23166e+00 5.52876e-03
-1.56910e+02 -1.23171e+00 5.51256e-03
-1.56900e+02 -1.23177e+00 5.49630e-03
-1.56890e+02 -1.23182e+00 5.47998e-03
-1.56880e+02 -1.23188e+00 5.46359e-03
-1.56870e+02 -1.23193e+00 5.44715e-03
-1.56860e+02 -1.23199e+00 5.43064e-03
-1.56850e+02 -1.23204e+00 5.41408e-03
-1.56840e+02 -1.23210e+00 5.39745e-03
-1.56830e+02 -1.23215e+00 5.38076e-03
-1.56820e+02 -1.23220e+00 5.36401e-03
-1.56810e+02 -1.23226e+00 5.34720e-03
-1.56800e+02 -1.23231e+00 5.33033e-03
-1.56790e+02 -1.23236e+00 5.31339e-03
-1.56780e+02 -1.23242e+00 5.29640e-03
-1.56770e+02 -1.23247e+00 5.27934e-03
-1.56760e+02 -1.23252e+00 5.26223e-03
-1.56750e+02 -1.23258e+00 5.24505e-03
-1.56740e+02 -1.23263e+00 5.22781e-03
-1.56730e+02 -1.23268e+00 5.21051e-03
-1.56720e+02 -1.23273e+00 5.19315e-03
-1.56710e+02 -1.23278e+00 5.17572e-03
-1.56700e+02 -1.23284e+00 5.15824e-03
-1.56690e+02 -1.23289e+00 5.14069e-03
-1.56680e+02 -1.23294e+00 5.12309e-03
-1.56670e+02 -1.23299e+00 5.10542e-03
-1.56660e+02 -1.23304e+00 5.08769e-03
-1.56650e+02 -1.23309e+00 5.06990e-03
-1.56640e+02 -1.23314e+00 5.05205e-03
-1.56630e+02 -1.23319e+00 5.03414e-03
-1.56620e+02 -1.23324e+00 5.01617e-03
-1.56610e+02 -1.23329e+00 4.99813e-03
-1.56600e+02 -1.23334e+00 4.98003e-03
-1.56590e+02 -1.23339e+00 4.96188e-03
-1.56580e+02 -1.23344e+00 4.94366e-03
-1.56570e+02 -1.23349e+00 4.92538e-03
-1.56560e+02 -1.23354e+00 4.90704e-03
-1.56550e+02 -1.23359e+00 4.88864e-03
-1.56540e+02 -1.23364e+00 4.87018e-03
-1.56530e+02 -1.23369e+00 4.85165e-03
-1.56520e+02 -1.23373e+00 4.83307e-03
-1.56510e+02 -1.23378e+00 4.81442e-03
-1.56500e+02 -1.23383e+00 4.79571e-03
-1.56490e+02 -1.23388e+00 4.77694e-03
-1.56480e+02 -1.23393e+00 4.75811e-03
-1.56470e+02 -1.23397e+00 4.73922e-03
-1.56460e+02 -1.23402e+00 4.72027e-03
-1.56450e+02 -1.23407e+00 4.70126e-03
-1.56440e+02 -1.23412e+00 4.68218e-03
-1.56430e+02 -1.23416e+00 4.66305e-03
-1.56420e+02 -1.23421e+00 4.64385e-03
-1.56410e+02 -1.23425e+00 4.62459e-03
-1.56400e+02 -1.23430e+00 4.60527e-03
-1.56390e+02 -1.23435e+00 4.58589e-03
-1.56380e+02 -1.23439e+00 4.56645e-03
-1.56370e+02 -1.23444e+00 4.54695e-03
-1.56360e+02 -1.23448e+00 4.52739e-03
-1.56350e+02 -1.23453e+00 4.50776e-03
-1.56340e+02 -1.23457e+00 4.48808e-03
-1.56330e+02 -1.23462e+00 4.46833e-03
-1.56320e+02 -1.23466e+00 4.44852e-03
-1.56310e+02 -1.23471e+00 4.42865e-03
-1.56300e+02 -1.23475e+00 4.40872e-03
-1.56290e+02 -1.23480e+00 4.38873e-03
-1.56280e+02 -1.23484e+00 4.36867e-03
-1.56270e+02 -1.23488e+00 4.34856e-03
-1.56260e+02 -1.23493e+00 4.32838e-03
-1.56250e+02 -1.23497e+00 4.30815e-03
-1.56240e+02 -1.23501e+00 4.28785e-03
-1.56230e+02 -1.23506e+00 4.26749e-03
-1.56220e+02 -1.23510e+00 4.24707e-03
-1.56210e+02 -1.23514e+00 4.22659e-03
-1.56200e+02 -1.23518e+00 4.20605e-03
-1.56190e+02 -1.23522e+00 4.18544e-03
-1.56180e+02 -1.23527e+00 4.16478e-03
-1.56170e+02 -1.23531e+00 4.14405e-03
-1.56160e+02 -1.23535e+00 4.12327e-03
-1.56150e+02 -1.23539e+00 4.10242e-03
-1.56140e+02 -1.23543e+00 4.08151e-03
-1.56130e+02 -1.23547e+00 4.06054e-03
-1.56120e+02 -1.23551e+00 4.03950e-03
-1.56110e+02 -1.23555e+00 4.01841e-03
-1.56100e+02 -1.23559e+00 3.99726e-03
-1.56090e+02 -1.23563e+00 3.97604e-03
-1.56080e+02 -1.23567e+00 3.95477e-03
-1.56070e+02 -1.23571e+00 3.93343e-03
-1.56060e+02 -1.23575e+00 3.91203e-03
-1.56050e+02 -1.23579e+00 3.89057e-03
-1.56040e+02 -1.23583e+00 3.86905e-03
-1.56030e+02 -1.23587e+00 3.84747e-03
-1.56020e+02 -1.23591e+00 3.82582e-03
-1.56010e+02 -1.23594e+00 3.80412e-03
-1.56000e+02 -1.23598e+00 3.78235e-03
-1.55990e+02 -1.23602e+00 3.76052e-03
-1.55980e+02 -1.23606e+00 3.73864e-03
-1.55970e+02 -1.23609e+00 3.71669e-03
-1.55960e+02 -1.23613e+00 3.69468e-03
-1.55950e+02 -1.23617e+00 3.67261e-03
-1.55940e+02 -1.23620e+00 3.65047e-03
-1.55930e+02 -1.23624e+00 3.62828e-03
-1.55920e+02 -1.23628e+00 3.60602e-03
-1.55910e+02 -1.23631e+00 3.58371e-03
-1.55900e+02 -1.23635e+00 3.56133e-03
-1.55890e+02 -1.23638e+00 3.53889e-03
-1.55880e+02 -1.23642e+00 3.51639e-03
-1.55870e+02 -1.23645e+00 3.49383e-03
-1.55860e+02 -1.23649e+00 3.47121e-03
-1.55850e+02 -1.23652e+00 3.44852e-03
-1.55840e+02 -1.23656e+00 3.42578e-03
-1.55830e+02 -1.23659e+00 3.40297e-03
-1.55820e+02 -1.23663e+00 3.38011e-03
-1.55810e+02 -1.23666e+00 3.35718e-03
-1.55800e+02 -1.23669e+00 3.33419e-03
-1.55790e+02 -1.23673e+00 3.31114e-03
-1.55780e+02 -1.23676e+00 3.28803e-03
-1.55770e+02 -1.23679e+00 3.26485e-03
-1.55760e+02 -1.23683e+00 3.24162e-03
-1.55750e+02 -1.23686e+00 3.21833e-03
-1.55740e+02 -1.23689e+00 3.19497e-03
-1.55730e+02 -1.23692e+00 3.17155e-03
-1.55720e+02 -1.23695e+00 3.14807e-03
-1.55710e+02 -1.23698e+00 3.12453e-03
-1.55700e+02 -1.23702e+00 3.10093e-03
-1.55690e+02 -1.23705e+00 3.07727e-03
-1.55680e+02 -1.23708e+00 3.05355e-03
-1.55670e+02 -1.23711e+00 3.02976e-03
-1.55660e+02 -1.23714e+00 3.00592e-03
-1.55650e+02 -1.23717e+00 2.98201e-03
-1.55640e+02 -1.23720e+00 2.95804e-03
-1.55630e+02 -1.23723e+00 2.93401e-03
-1.55620e+02 -1.23726e+00 2.90992e-03
-1.55610e+02 -1.23729e+00 2.88577e-03
-1.55600e+02 -1.23731e+00 2.86156e-03
-1.55590e+02 -1.23734e+00 2.83729e-03
-1.55580e+02 -1.23737e+00 2.81295e-03
-1.55570e+02 -1.23740e+00 2.78856e-03
-1.55560e+02 -1.23743e+00 2.76410e-03
-1.55550e+02 -1.23745e+00 2.73958e-03
-1.55540e+02 -1.23748e+00 2.71500e-03
-1.55530e+02 -1.23751e+00 2.69036e-03
-1.55520e+02 -1.23754e+00 2.66566e-03
-1.55510e+02 -1.23756e+00 2.64089e-03
-1.55500e+02 -1.23759e+00 2.61607e-03
-1.55490e+02 -1.23761e+00 2.59118e-03
-1.55480e+02 -1.23764e+00 2.56624e-03
-1.55470e+02 -1.23767e+00 2.54123e-03
-1.55460e+02 -1.23769e+00 2.51616e-03
-1.55450e+02 -1.23772e+00 2.49103e-03
-1.55440e+02 -1.23774e+00 2.46584e-03
-1.55430e+02 -1.23776e+00 2.44059e-03
-1.55420e+02 -1.23779e+00 2.41527e-03
-1.55410e+02 -1.23781e+00 2.38990e-03
-1.55400e+02 -1.23784e+00 2.36446e-03
-1.55390e+02 -1.23786e+00 2.33897e-03
-1.55380e+02 -1.23788e+00 2.31341e-03
-1.55370e+02 -1.23791e+00 2.28779e-03
-1.55360e+02 -1.23793e+00 2.26211e-03
-1.55350e+02 -1.23795e+00 2.23637e-03
-1.55340e+02 -1.23797e+00 2.21056e-03
-1.55330e+02 -1.23800e+00 2.18470e-03
-1.55320e+02 -1.23802e+00 2.15877e-03
-1.55310e+02 -1.23804e+00 2.13279e-03
-1.55300e+02 -1.23806e+00 2.10674e-03
-1.55290e+02 -1.23808e+00 2.08063e-03
-1.55280e+02 -1.23810e+00 2.05446e-03
-1.55270e+02 -1.23812e+00 2.02823e-03
-1.55260e+02 -1.23814e+00 2.00194e-03
-1.55250e+02 -1.23816e+00 1.97558e-03
-1.55240e+02 -1.23818e+00 1.94917e-03
-1.55230e+02 -1.23820e+00 1.92269e-03
-1.55220e+02 -1.23822e+00 1.89616e-03
-1.55210e+02 -1.23824e+00 1.86956e-03
-1.55200e+02 -1.23826e+00 1.84290e-03
-1.55190e+02 -1.23828e+00 1.81618e-03
-1.55180e+02 -1.23829e+00 1.78940e-03
-1.55170e+02 -1.23831e+00 1.76255e-03
-1.55160e+02 -1.23833e+00 1.73565e-03
-1.55150e+02 -1.23835e+00 1.70868e-03
-1.55140e+02 -1.23836e+00 1.68166e-03
-1.55130e+02 -1.23838e+00 1.65457e-03
-1.55120e+02 -1.23840e+00 1.62742e-03
-1.55110e+02 -1.23841e+00 1.60021e-03
-1.55100e+02 -1.23843e+00 1.57294e-03
-1.55090e+02 -1.23844e+00 1.54561e-03
-1.55080e+02 -1.23846e+00 1.51822e-03
-1.55070e+02 -1.23847e+00 1.49076e-03
-1.55060e+02 -1.23849e+00 1.46325e-03
-1.55050e+02 -1.23850e+00 1.43567e-03
-1.55040e+02 -1.23852e+00 1.40803e-03
-1.55030e+02 -1.23853e+00 1.38033e-03
-1.55020e+02 -1.23855e+00 1.35257e-03
-1.55010e+02 -1.23856e+00 1.32475e-03
-1.55000e+02 -1.23857e+00 1.29687e-03
-1.54990e+02 -1.23859e+00 1.26892e-03
-1.54980e+02 -1.23860e+00 1.24092e-03
-1.54970e+02 -1.23861e+00 1.21285e-03
-1.54960e+02 -1.23862e+00 1.18473e-03
-1.54950e+02 -1.23863e+00 1.15654e-03
-1.54940e+02 -1.23865e+00 1.12829e-03
-1.54930e+02 -1.23866e+00 1.09998e-03
-1.54920e+02 -1.23867e+00 1.07160e-03
-1.54910e+02 -1.23868e+00 1.04317e-03
-1.54900e+02 -1.23869e+00 1.01468e-03
-1.54890e+02 -1.23870e+00 9.86121e-04
-1.54880e+02 -1.23871e+00 9.57504e-04
-1.54870e+02 -1.23872e+00 9.28826e-04
-1.54860e+02 -1.23873e+00 9.00087e-04
-1.54850e+02 -1.23874e+00 8.71287e-04
-1.54840e+02 -1.23874e+00 8.42426e-04
-1.54830e+02 -1.23875e+00 8.13503e-04
-1.54820e+02 -1.23876e+00 7.84520e-04
-1.54810e+02 -1.23877e+00 7.55475e-04
-1.54800e+02 -1.23878e+00 7.26369e-04
-1.54790e+02 -1.23878e+00 6.97257e-04
-1.54780e+02 -1.23879e+00 6.68196e-04
-1.54770e+02 -1.23880e+00 6.39185e-04
-1.54760e+02 -1.23880e+00 6.10224e-04
-1.54750e+02 -1.23881e+00 5.81313e-04
-1.54740e+02 -1.23881e+00 5.52453e-04
-1.54730e+02 -1.23882e+00 5.23642e-04
-1.54720e+02 -1.23882e+00 4.94882e-04
-1.54710e+02 -1.23883e+00 4.66172e-04
-1.54700e+02 -1.23883e+00 4.37513e-04
-1.54690e+02 -1.23884e+00 4.08903e-04
-1.54680e+02 -1.23884e+00 3.80344e-04
-1.54670e+02 -1.23885e+00 3.51835e-04
-1.54660e+02 -1.23885e+00 3.23376e-04
-1.54650e+02 -1.23885e+00 2.94967e-04
-1.54640e+02 -1.23885e+00 2.66609e-04
-1.54630e+02 -1.23886e+00 2.38301e-04
-1.54620e+02 -1.23886e+00 2.10043e-04
-1.54610e+02 -1.23886e+00 1.81835e-04
-1.54600e+02 -1.23886e+00 1.53677e-04
-1.54590e+02 -1.23886e+00 1.25570e-04
-1.54580e+02 -1.23887e+00 9.75128e-05
-1.54570e+02 -1.23887e+00 6.95058e-05
-1.54560e+02 -1.23887e+00 4.15490e-05
-1.54550e+02 -1.23887e+00 1.36424e-05
-1.54540e+02 -1.23887e+00 -1.42139e-05
-1.54530e+02 -1.23887e+00 -4.20201e-05
-1.54520e+02 -1.23887e+00 -6.97761e-05
-1.54510e+02 -1.23887e+00 -9.74818e-05
-1.54500e+02 -1.23886e+00 -1.25137e-04
-1.54490e+02 -1.23886e+00 -1.52743e-04
-1.54480e+02 -1.23886e+00 -1.80298e-04
-1.54470e+02 -1.23886e+00 -2.07803e-04
-1.54460e+02 -1.23886e+00 -2.35258e-04
-1.54450e+02 -1.23885e+00 -2.62662e-04
-1.54440e+02 -1.23885e+00 -2.90016e-04
-1.54430e+02 -1.23885e+00 -3.17320e-04
-1.54420e+02 -1.23885e+00 -3.44574e-04
-1.54410e+02 -1.23884e+00 -3.71778e-04
-1.54400e+02 -1.23884e+00 -3.98932e-04
-1.54390e+02 -1.23883e+00 -4.26035e-04
-1.54380e+02 -1.23883e+00 -4.53088e-04
-1.54370e+02 -1.23882e+00 -4.80091e-04
-1.54360e+02 -1.23882e+00 -5.07043e-04
-1.54350e+02 -1.23881e+00 -5.33946e-04
-1.54340e+02 -1.23881e+00 -5.60798e-04
-1.54330e+02 -1.23880e+00 -5.87600e-04
-1.54320e+02 -1.23880e+00 -6.14352e-04
-1.54310e+02 -1.23879e+00 -6.41054e-04
-1.54300e+02 -1.23878e+00 -6.67705e-04
-1.54290e+02 -1.23878e+00 -6.94306e-04
-1.54280e+02 -1.23877e+00 -7.20857e-04
-1.54270e+02 -1.23876e+00 -7.47358e-04
-1.54260e+02 -1.23876e+00 -7.73809e-04
-1.54250e+02 -1.23875e+00 -8.00209e-04
-1.54240e+02 -1.23874e+00 -8.26559e-04
-1.54230e+02 -1.23873e+00 -8.52859e-04
-1.54220e+02 -1.23872e+00 -8.79109e-04
-1.54210e+02 -1.23871e+00 -9.05309e-04
-1.54200e+02 -1.23870e+00 -9.31458e-04
-1.54190e+02 -1.23870e+00 -9.57557e-04
-1.54180e+02 -1.23869e+00 -9.83606e-04
-1.54170e+02 -1.23868e+00 -1.00960e-03
-1.54160e+02 -1.23867e+00 -1.03555e-03
-1.54150e+02 -1.23865e+00 -1.06145e-03
-1.54140e+02 -1.23864e+00 -1.08730e-03
-1.54130e+02 -1.23863e+00 -1.11310e-03
-1.54120e+02 -1.23862e+00 -1.13885e-03
-1.54110e+02 -1.23861e+00 -1.16454e-03
-1.54100e+02 -1.23860e+00 -1.19019e-03
-1.54090e+02 -1.23859e+00 -1.21579e-03
-1.54080e+02 -1.23857e+00 -1.24133e-03
-1.54070e+02 -1.23856e+00 -1.26683e-03
-1.54060e+02 -1.23855e+00 -1.29228e-03
-1.54050e+02 -1.23854e+00 -1.31767e-03
-1.54040e+02 -1.23852e+00 -1.34302e-03
-1.54030e+02 -1.23851e+00 -1.36832e-03
-1.54020e+02 -1.23850e+00 -1.39356e-03
-1.54010e+02 -1.23848e+00 -1.41876e-03
-1.54000e+02 -1.23847e+00 -1.44390e-03
-1.53990e+02 -1.23845e+00 -1.46900e-03
-1.53980e+02 -1.23844e+00 -1.49404e-03
-1.53970e+02 -1.23842e+00 -1.51904e-03
-1.53960e+02 -1.23841e+00 -1.54398e-03
-1.53950e+02 -1.23839e+00 -1.56888e-03
-1.53940e+02 -1.23838e+00 -1.59372e-03
-1.53930e+02 -1.23836e+00 -1.61851e-03
-1.53920e+02 -1.23834e+00 -1.64326e-03
-1.53910e+02 -1.23833e+00 -1.66795e-03
-1.53900e+02 -1.23831e+00 -1.69259e-03
-1.53890e+02 -1.23829e+00 -1.71719e-03
-1.53880e+02 -1.23828e+00 -1.74173e-03
-1.53870e+02 -1.23826e+00 -1.76622e-03
-1.53860e+02 -1.23824e+00 -1.79066e-03
-1.53850e+02 -1.23822e+00 -1.81506e-03
-1.53840e+02 -1.23820e+00 -1.83940e-03
-1.53830e+02 -1.23819e+00 -1.86369e-03
-1.53820e+02 -1.23817e+00 -1.88793e-03
-1.53810e+02 -1.23815e+00 -1.91212e-03
-1.53800e+02 -1.23813e+00 -1.93626e-03
-1.53790e+02 -1.23811e+00 -1.96036e-03
-1.53780e+02 -1.23809e+00 -1.98440e-03
-1.53770e+02 -1.23807e+00 -2.00839e-03
-1.53760e+02 -1.23805e+00 -2.03233e-03
-1.53750e+02 -1.23803e+00 -2.05622e-03
-1.53740e+02 -1.23801e+00 -2.08006e-03
-1.53730e+02 -1.23799e+00 -2.10385e-03
-1.53720e+02 -1.23797e+00 -2.12759e-03
-1.53710e+02 -1.23794e+00 -2.15128e-03
-1.53700e+02 -1.23792e+00 -2.17491e-03
-1.53690e+02 -1.23790e+00 -2.19850e-03
-1.53680e+02 -1.23788e+00 -2.22204e-03
-1.53670e+02 -1.23786e+00 -2.24553e-03
-1.53660e+02 -1.23783e+00 -2.26897e-03
-1.53650e+02 -1.23781e+00 -2.29236e-03
-1.53640e+02 -1.23779e+00 -2.31569e-03
-1.53630e+02 -1.23776e+00 -2.33898e-03
-1.53620e+02 -1.23774e+00 -2.36222e-03
-1.53610e+02 -1.23772e+00 -2.38541e-03
-1.53600e+02 -1.23769e+00 -2.40854e-03
-1.53590e+02 -1.23767e+00 -2.43163e-03
-1.53580e+02 -1.23764e+00 -2.45467e-03
-1.53570e+02 -1.23762e+00 -2.47765e-03
-1.53560e+02 -1.23760e+00 -2.50059e-03
-1.53550e+02 -1.23757e+00 -2.52348e-03
-1.53540e+02 -1.23754e+00 -2.54631e-03
-1.53530e+02 -1.23752e+00 -2.56910e-03
-1.53520e+02 -1.23749e+00 -2.59183e-03
-1.53510e+02 -1.23747e+00 -2.61452e-03
-1.53500e+02 -1.23744e+00 -2.63715e-03
-1.53490e+02 -1.23741e+00 -2.65974e-03
-1.53480e+02 -1.23739e+00 -2.68227e-03
-1.53470e+02 -1.23736e+00 -2.70476e-03
-1.53460e+02 -1.23733e+00 -2.72719e-03
-1.53450e+02 -1.23731e+00 -2.74957e-03
-1.53440e+02 -1.23728e+00 -2.77191e-03
-1.53430e+02 -1.23725e+00 -2.79419e-03
-1.53420e+02 -1.23722e+00 -2.81642e-03
-1.53410e+02 -1.23719e+00 -2.83861e-03
-1.53400e+02 -1.23717e+00 -2.86074e-03
-1.53390e+02 -1.23714e+00 -2.88282e-03
-1.53380e+02 -1.23711e+00 -2.90486e-03
-1.53370e+02 -1.23708e+00 -2.92684e-03
-1.53360e+02 -1.23705e+00 -2.94877e-03
-1.53350e+02 -1.23702e+00 -2.97065e-03
-1.53340e+02 -1.23699e+00 -2.99248e-03
-1.53330e+02 -1.23696e+00 -3.01427e-03
-1.53320e+02 -1.23693e+00 -3.03600e-03
-1.53310e+02 -1.23690e+00 -3.05768e-03
-1.53300e+02 -1.23687e+00 -3.07931e-03
-1.53290e+02 -1.23684e+00 -3.10089e-03
-1.53280e+02 -1.23681e+00 -3.12242e-03
-1.53270e+02 -1.23678e+00 -3.14390e-03
-1.53260e+02 -1.23674e+00 -3.16533e-03
-1.53250e+02 -1.23671e+00 -3.18671e-03
-1.53240e+02 -1.23668e+00 -3.20804e-03
-1.53230e+02 -1.23665e+00 -3.22932e-03
-1.53220e+02 -1.23662e+00 -3.25055e-03
-1.53210e+02 -1.23658e+00 -3.27173e-03
-1.53200e+02 -1.23655e+00 -3.29286e-03
-1.53190e+02 -1.23652e+00 -3.31393e-03
-1.53180e+02 -1.23648e+00 -3.33496e-03
-1.53170e+02 -1.23645e+00 -3.35594e-03
-1.53160e+02 -1.23642e+00 -3.37687e-03
-1.53150e+02 -1.23638e+00 -3.39775e-03
-1.53140e+02 -1.23635e+00 -3.41857e-03
-1.53130e+02 -1.23632e+00 -3.43935e-03
-1.53120e+02 -1.23628e+00 -3.46008e-03
-1.53110e+02 -1.23625e+00 -3.48076e-03
-1.53100e+02 -1.23621e+00 -3.50138e-03
-1.53090e+02 -1.23618e+00 -3.52196e-03
-1.53080e+02 -1.23614e+00 -3.54248e-03
-1.53070e+02 -1.23610e+00 -3.56296e-03
-1.53060e+02 -1.23607e+00 -3.58339e-03
-1.53050e+02 -1.23603e+00 -3.60376e-03
-1.53040e+02 -1.23600e+00 -3.62409e-03
-1.53030e+02 -1.23596e+00 -3.64436e-03
-1.53020e+02 -1.23592e+00 -3.66459e-03
-1.53010e+02 -1.23589e+00 -3.68476e-03
-1.53000e+02 -1.23585e+00 -3.70489e-03
-1.52990e+02 -1.23581e+00 -3.72496e-03
-1.52980e+02 -1.23578e+00 -3.74499e-03
-1.52970e+02 -1.23574e+00 -3.76496e-03
-1.52960e+02 -1.23570e+00 -3.78488e-03
-1.52950e+02 -1.23566e+00 -3.80476e-03
-1.52940e+02 -1.23562e+00 -3.82458e-03
-1.52930e+02 -1.23559e+00 -3.84435e-03
-1.52920e+02 -1.23555e+00 -3.86408e-03
-1.52910e+02 -1.23551e+00 -3.88375e-03
-1.52900e+02 -1.23547e+00 -3.90337e-03
-1.52890e+02 -1.23543e+00 -3.92295e-03
-1.52880e+02 -1.23539e+00 -3.94247e-03
-1.52870e+02 -1.23535e+00 -3.96194e-03
-1.52860e+02 -1.23531e+00 -3.98136e-03
-1.52850e+02 -1.23527e+00 -4.00073e-03
-1.52840e+02 -1.23523e+00 -4.02005e-03
-1.52830e+02 -1.23519e+00 -4.03933e-03
-1.52820e+02 -1.23515e+00 -4.05855e-03
-1.52810e+02 -1.23511e+00 -4.07772e-03
-1.52800e+02 -1.23507e+00 -4.09684e-03
-1.52790e+02 -1.23503e+00 -4.11591e-03
-1.52780e+02 -1.23499e+00 -4.13493e-03
-1.52770e+02 -1.23495e+00 -4.15390e-03
-1.52760e+02 -1.23490e+00 -4.17282e-03
-1.52750e+02 -1.23486e+00 -4.19169e-03
-1.52740e+02 -1.23482e+00 -4.21051e-03
-1.52730e+02 -1.23478e+00 -4.22928e-03
-1.52720e+02 -1.23474e+00 -4.24800e-03
-1.52710e+02 -1.23469e+00 -4.26666e-03
-1.52700e+02 -1.23465e+00 -4.28528e-03
-1.52690e+02 -1.23461e+00 -4.30385e-03
-1.52680e+02 -1.23456e+00 -4.32237e-03
-1.52670e+02 -1.23452e+00 -4.34084e-03
-1.52660e+02 -1.23448e+00 -4.35925e-03
-1.52650e+02 -1.23443e+00 -4.37762e-03
-1.52640e+02 -1.23439e+00 -4.39594e-03
-1.52630e+02 -1.23435e+00 -4.41421e-03
-1.52620e+02 -1.23430e+00 -4.43242e-03
-1.52610e+02 -1.23426e+00 -4.45059e-03
-1.52600e+02 -1.23421e+00 -4.46871e-03
-1.52590e+02 -1.23417e+00 -4.48677e-03
-1.52580e+02 -1.23412e+00 -4.50479e-03
-1.52570e+02 -1.23408e+00 -4.52275e-03
-1.52560e+02 -1.23403e+00 -4.54067e-03
-1.52550e+02 -1.23399e+00 -4.55853e-03
-1.52540e+02 -1.23394e+00 -4.57635e-03
-1.52530e+02 -1.23390e+00 -4.59412e-03
-1.52520e+02 -1.23385e+00 -4.61183e-03
-1.52510e+02 -1.23380e+00 -4.62949e-03
-1.52500e+02 -1.23376e+00 -4.64711e-03
-1.52490e+02 -1.23371e+00 -4.66467e-03
-1.52480e+02 -1.23366e+00 -4.68219e-03
-1.52470e+02 -1.23362e+00 -4.69965e-03
-1.52460e+02 -1.23357e+00 -4.71706e-03
-1.52450e+02 -1.23352e+00 -4.73443e-03
-1.52440e+02 -1.23348e+00 -4.75174e-03
-1.52430e+02 -1.23343e+00 -4.76900e-03
-1.52420e+02 -1.23338e+00 -4.78622e-03
-1.52410e+02 -1.23333e+00 -4.80338e-03
-1.52400e+02 -1.23328e+00 -4.82049e-03
-1.52390e+02 -1.23324e+00 -4.83755e-03
-1.52380e+02 -1.23319e+00 -4.85457e-03
-1.52370e+02 -1.23314e+00 -4.87153e-03
-1.52360e+02 -1.23309e+00 -4.88844e-03
-1.52350e+02 -1.23304e+00 -4.90530e-03
-1.52340e+02 -1.23299e+00 -4.92211e-03
-1.52330e+02 -1.23294e+00 -4.93887e-03
-1.52320e+02 -1.23289e+00 -4.95558e-03
-1.52310e+02 -1.23284e+00 -4.97224e-03
-1.52300e+02 -1.23279e+00 -4.98885e-03
-1.52290e+02 -1.23274e+00 -5.00541e-03
-1.52280e+02 -1.23269e+00 -5.02192e-03
-1.52270e+02 -1.23264e+00 -5.03838e-03
-1.52260e+02 -1.23259e+00 -5.05479e-03
-1.52250e+02 -1.23254e+00 -5.07115e-03
-1.52240e+02 -1.23249e+00 -5.08746e-03
-1.52230e+02 -1.23244e+00 -5.10372e-03
-1.52220e+02 -1.23239e+00 -5.11993e-03
-1.52210e+02 -1.23234e+00 -5.13609e-03
-1.52200e+02 -1.23229e+00 -5.15219e-03
-1.52190e+02 -1.23223e+00 -5.16825e-03
-1.52180e+02 -1.23218e+00 -5.18426e-03
-1.52170e+02 -1.23213e+00 -5.20022e-03
-1.52160e+02 -1.23208e+00 -5.21613e-03
-1.52150e+02 -1.23203e+00 -5.23198e-03
-1.52140e+02 -1.23197e+00 -5.24779e-03
-1.52130e+02 -1.23192e+00 -5.26355e-03
-1.52120e+02 -1.23187e+00 -5.27925e-03
-1.52110e+02 -1.23182e+00 -5.29491e-03
-1.52100e+02 -1.23176e+00 -5.31052e-03
-1.52090e+02 -1.23171e+00 -5.32607e-03
-1.52080e+02 -1.23166e+00 -5.34158e-03
-1.52070e+02 -1.23160e+00 -5.35703e-03
-1.52060e+02 -1.23155e+00 -5.37244e-03
-1.52050e+02 -1.23150e+00 -5.38779e-03
-1.52040e+02 -1.23144e+00 -5.40310e-03
-1.52030e+02 -1.23139e+00 -5.41835e-03
-1.52020e+02 -1.23133e+00 -5.43356e-03
-1.52010e+02 -1.23128e+00 -5.44871e-03
-1.52000e+02 -1.23122e+00 -5.46382e-03
-1.51990e+02 -1.23117e+00 -5.47887e-03
-1.51980e+02 -1.23111e+00 -5.49387e-03
-1.51970e+02 -1.23106e+00 -5.50883e-03
-1.51960e+02 -1.23100e+00 -5.52373e-03
-1.51950e+02 -1.23095e+00 -5.53858e-03
-1.51940e+02 -1.23089e+00 -5.55339e-03
-1.51930e+02 -1.23084e+00 -5.56814e-03
-1.51920e+02 -1.23078e+00 -5.58284e-03
-1.51910e+02 -1.23073e+00 -5.59749e-03
-1.51900e+02 -1.23067e+00 -5.61209e-03
-1.51890e+02 -1.23061e+00 -5.62665e-03
-1.51880e+02 -1.23056e+00 -5.64115e-03
-1.51870e+02 -1.23050e+00 -5.65560e-03
-1.51860e+02 -1.23044e+00 -5.67000e-03
-1.51850e+02 -1.23039e+00 -5.68435e-03
-1.51840e+02 -1.23033e+00 -5.69865e-03
-1.51830e+02 -1.23027e+00 -5.71290e-03
-1.51820e+02 -1.23022e+00 -5.72710e-03
-1.51810e+02 -1.23016e+00 -5.74125e-03
-1.51800e+02 -1.23010e+00 -5.75535e-03
-1.51790e+02 -1.23004e+00 -5.76940e-03
-1.51780e+02 -1.22999e+00 -5.78340e-03
-1.51770e+02 -1.22993e+00 -5.79735e-03
-1.51760e+02 -1.22987e+00 -5.81125e-03
-1.51750e+02 -1.22981e+00 -5.82510e-03
-1.51740e+02 -1.22975e+00 -5.83890e-03
-1.51730e+02 -1.22970e+00 -5.85265e-03
-1.51720e+02 -1.22964e+00 -5.86635e-03
-1.51710e+02 -1.22958e+00 -5.87999e-03
-1.51700e+02 -1.22952e+00 -5.89359e-03
-1.51690e+02 -1.22946e+00 -5.90714e-03
-1.51680e+02 -1.22940e+00 -5.92064e-03
-1.51670e+02 -1.22934e+00 -5.93408e-03
-1.51660e+02 -1.22928e+00 -5.94748e-03
-1.51650e+02 -1.22922e+00 -5.96083e-03
-1.51640e+02 -1.22916e+00 -5.97412e-03
-1.51630e+02 -1.22910e+00 -5.98737e-03
-1.51620e+02 -1.22904e+00 -6.00057e-03
-1.51610e+02 -1.22898e+00 -6.01371e-03
-1.51600e+02 -1.22892e+00 -6.02681e-03
-1.51590e+02 -1.22886e+00 -6.03986e-03
-1.51580e+02 -1.22880e+00 -6.05285e-03
-1.51570e+02 -1.22874e+00 -6.06580e-03
-1.51560e+02 -1.22868e+00 -6.07869e-03
-1.51550e+02 -1.22862e+00 -6.09154e-03
-1.51540e+02 -1.22856e+00 -6.10433e-03
-1.51530e+02 -1.22850e+00 -6.11707e-03
-1.51520e+02 -1.22844e+00 -6.12977e-03
-1.51510e+02 -1.22838e+00 -6.14241e-03
-1.51500e+02 -1.22831e+00 -6.15501e-03
-1.51490e+02 -1.22825e+00 -6.16755e-03
-1.51480e+02 -1.22819e+00 -6.18004e-03
-1.51470e+02 -1.22813e+00 -6.19249e-03
-1.51460e+02 -1.22807e+00 -6.20488e-03
-1.51450e+02 -1.22801e+00 -6.21722e-03
-1.51440e+02 -1.22794e+00 -6.22952e-03
-1.51430e+02 -1.22788e+00 -6.24176e-03
-1.51420e+02 -1.22782e+00 -6.25395e-03
-1.51410e+02 -1.22776e+00 -6.26609e-03
-1.51400e+02 -1.22769e+00 -6.27818e-03
-1.51390e+02 -1.22763e+00 -6.29022e-03
-1.51380e+02 -1.22757e+00 -6.30222e-03
-1.51370e+02 -1.22750e+00 -6.31416e-03
-1.51360e+02 -1.22744e+00 -6.32605e-03
-1.51350e+02 -1.22738e+00 -6.33789e-03
-1.51340e+02 -1.22731e+00 -6.34968e-03
-1.51330e+02 -1.22725e+00 -6.36142e-03
-1.51320e+02 -1.22719e+00 -6.37311e-03
-1.51310e+02 -1.22712e+00 -6.38475e-03
-1.51300e+02 -1.22706e+00 -6.39634e-03
-1.51290e+02 -1.22699e+00 -6.40788e-03
-1.51280e+02 -1.22693e+00 -6.41937e-03
-1.51270e+02 -1.22687e+00 -6.43081e-03
-1.51260e+02 -1.22680e+00 -6.44220e-03
-1.51250e+02 -1.22674e+00 -6.45353e-03
-1.51240e+02 -1.22667e+00 -6.46482e-03
-1.51230e+02 -1.22661e+00 -6.47606e-03
-1.51220e+02 -1.22654e+00 -6.48725e-03
-1.51210e+02 -1.22648e+00 -6.49839e-03
-1.51200e+02 -1.22641e+00 -6.50947e-03
-1.51190e+02 -1.22635e+00 -6.52051e-03
-1.51180e+02 -1.22628e+00 -6.53150e-03
-1.51170e+02 -1.22622e+00 -6.54244e-03
-1.51160e+02 -1.22615e+00 -6.55332e-03
-1.51150e+02 -1.22609e+00 -6.56416e-03
-1.51140e+02 -1.22602e+00 -6.57495e-03
-1.51130e+02 -1.22596e+00 -6.58568e-03
-1.51120e+02 -1.22589e+00 -6.59637e-03
-1.51110e+02 -1.22582e+00 -6.60700e-03
-1.51100e+02 -1.22576e+00 -6.61759e-03
-1.51090e+02 -1.22569e+00 -6.62812e-03
-1.51080e+02 -1.22562e+00 -6.63861e-03
-1.51070e+02 -1.22556e+00 -6.64904e-03
-1.51060e+02 -1.22549e+00 -6.65943e-03
-1.51050e+02 -1.22543e+00 -6.66976e-03
-1.51040e+02 -1.22536e+00 -6.68005e-03
-1.51030e+02 -1.22529e+00 -6.69028e-03
-1.51020e+02 -1.22522e+00 -6.70047e-03
-1.51010e+02 -1.22516e+00 -6.71060e-03
-1.51000e+02 -1.22509e+00 -6.72068e-03
-1.50990e+02 -1.22502e+00 -6.73072e-03
-1.50980e+02 -1.22496e+00 -6.74070e-03
-1.50970e+02 -1.22489e+00 -6.75063e-03
-1.50960e+02 -1.22482e+00 -6.76052e-03
-1.50950e+02 -1.22475e+00 -6.77035e-03
-1.50940e+02 -1.22469e+00 -6.78013e-03
-1.50930e+02 -1.22462e+00 -6.78986e-03
-1.50920e+02 -1.22455e+00 -6.79954e-03
-1.50910e+02 -1.22448e+00 -6.80918e-03
-1.50900e+02 -1.22441e+00 -6.81876e-03
-1.50890e+02 -1.22435e+00 -6.82829e-03
-1.50880e+02 -1.22428e+00 -6.83777e-03
-1.50870e+02 -1.22421e+00 -6.84720e-03
-1.50860e+02 -1.22414e+00 -6.85658e-03
-1.50850e+02 -1.22407e+00 -6.86591e-03
-1.50840e+02 -1.22400e+00 -6.87519e-03
-1.50830e+02 -1.22393e+00 -6.88442e-03
-1.50820e+02 -1.22386e+00 -6.89360e-03
-1.50810e+02 -1.22380e+00 -6.90273e-03
-1.50800e+02 -1.22373e+00 -6.91181e-03
-1.50790e+02 -1.22366e+00 -6.92084e-03
-1.50780e+02 -1.22359e+00 -6.92982e-03
-1.50770e+02 -1.22352e+00 -6.93875e-03
-1.50760e+02 -1.22345e+00 -6.94763e-03
-1.50750e+02 -1.22338e+00 -6.95645e-03
-1.50740e+02 -1.22331e+00 -6.96523e-03
-1.50730e+02 -1.22324e+00 -6.97396e-03
-1.50720e+02 -1.22317e+00 -6.98264e-03
-1.50710e+02 -1.22310e+00 -6.99127e-03
-1.50700e+02 -1.22303e+00 -6.99984e-03
-1.50690e+02 -1.22296e+00 -7.00837e-03
-1.50680e+02 -1.22289e+00 -7.01685e-03
-1.50670e+02 -1.22282e+00 -7.02527e-03
-1.50660e+02 -1.22275e+00 -7.03365e-03
-1.50650e+02 -1.22268e+00 -7.04198e-03
-1.50640e+02 -1.22261e+00 -7.05025e-03
-1.50630e+02 -1.22254e+00 -7.05848e-03
-1.50620e+02 -1.22247e+00 -7.06665e-03
-1.50610e+02 -1.22240e+00 -7.07478e-03
-1.50600e+02 -1.22233e+00 -7.08285e-03
-1.50590e+02 -1.22226e+00 -7.09088e-03
-1.50580e+02 -1.22219e+00 -7.09885e-03
-1.50570e+02 -1.22211e+00 -7.10678e-03
-1.50560e+02 -1.22204e+00 -7.11465e-03
-1.50550e+02 -1.22197e+00 -7.12248e-03
-1.50540e+02 -1.22190e+00 -7.13025e-03
-1.50530e+02 -1.22183e+00 -7.13798e-03
-1.50520e+02 -1.22176e+00 -7.14565e-03
-1.50510e+02 -1.22169e+00 -7.15327e-03
-1.50500e+02 -1.22161e+00 -7.16085e-03
-1.50490e+02 -1.22154e+00 -7.16837e-03
-1.50480e+02 -1.22147e+00 -7.17584e-03
-1.50470e+02 -1.22140e+00 -7.18326e-03
-1.50460e+02 -1.22133e+00 -7.19064e-03
-1.50450e+02 -1.22126e+00 -7.19796e-03
-1.50440e+02 -1.22118e+00 -7.20523e-03
-1.50430e+02 -1.22111e+00 -7.21245e-03
-1.50420e+02 -1.22104e+00 -7.21962e-03
-1.50410e+02 -1.22097e+00 -7.22675e-03
-1.50400e+02 -1.22089e+00 -7.23382e-03
-1.50390e+02 -1.22082e+00 -7.24084e-03
-1.50380e+02 -1.22075e+00 -7.24781e-03
-1.50370e+02 -1.22068e+00 -7.25473e-03
-1.50360e+02 -1.22060e+00 -7.26160e-03
-1.50350e+02 -1.22053e+00 -7.26842e-03
-1.50340e+02 -1.22046e+00 -7.27519e-03
-1.50330e+02 -1.22039e+00 -7.28191e-03
-1.50320e+02 -1.22031e+00 -7.28858e-03
-1.50310e+02 -1.22024e+00 -7.29520e-03
-1.50300e+02 -1.22017e+00 -7.30177e-03
-1.50290e+02 -1.22010e+00 -7.30829e-03
-1.50280e+02 -1.22002e+00 -7.31475e-03
-1.50270e+02 -1.21995e+00 -7.32117e-03
-1.50260e+02 -1.21988e+00 -7.32754e-03
-1.50250e+02 -1.21980e+00 -7.33386e-03
-1.50240e+02 -1.21973e+00 -7.34013e-03
-1.50230e+02 -1.21966e+00 -7.34634e-03
-1.50220e+02 -1.21958e+00 -7.35251e-03
-1.50210e+02 -1.21951e+00 -7.35863e-03
-1.50200e+02 -1.21943e+00 -7.36470e-03
-1.50190e+02 -1.21936e+00 -7.37071e-03
-1.50180e+02 -1.21929e+00 -7.37668e-03
-1.50170e+02 -1.21921e+00 -7.38260e-03
-1.50160e+02 -1.21914e+00 -7.38846e-03
-1.50150e+02 -1.21907e+00 -7.39428e-03
-1.50140e+02 -1.21899e+00 -7.40004e-03
-1.50130e+02 -1.21892e+00 -7.40576e-03
-1.50120e+02 -1.21884e+00 -7.41142e-03
-1.50110e+02 -1.21877e+00 -7.41704e-03
-1.50100e+02 -1.21870e+00 -7.42260e-03
-1.50090e+02 -1.21862e+00 -7.42812e-03
-1.50080e+02 -1.21855e+00 -7.43358e-03
-1.50070e+02 -1.21847e+00 -7.43900e-03
-1.50060e+02 -1.21840e+00 -7.44436e-03
-1.50050e+02 -1.21832e+00 -7.44968e-03
-1.50040e+02 -1.21825e+00 -7.45494e-03
-1.50030e+02 -1.21817e+00 -7.46015e-03
-1.50020e+02 -1.21810e+00 -7.46532e-03
-1.50010e+02 -1.21803e+00 -7.47043e-03
-1.50000e+02 -1.21795e+00 -7.47549e-03
-1.49990e+02 -1.21788e+00 -7.48051e-03
-1.49980e+02 -1.21780e+00 -7.48547e-03
-1.49970e+02 -1.21773e+00 -7.49038e-03
-1.49960e+02 -1.21765e+00 -7.49524e-03
-1.49950e+02 -1.21758e+00 -7.50005e-03
-1.49940e+02 -1.21750e+00 -7.50482e-03
-1.49930e+02 -1.21743e+00 -7.50953e-03
-1.49920e+02 -1.21735e+00 -7.51419e-03
-1.49910e+02 -1.21728e+00 -7.51880e-03
-1.49900e+02 -1.21720e+00 -7.52336e-03
-1.49890e+02 -1.21713e+00 -7.52787e-03
-1.49880e+02 -1.21705e+00 -7.53233e-03
-1.49870e+02 -1.21697e+00 -7.53674e-03
-1.49860e+02 -1.21690e+00 -7.54110e-03
-1.49850e+02 -1.21682e+00 -7.54541e-03
-1.49840e+02 -1.21675e+00 -7.54967e-03
-1.49830e+02 -1.21667e+00 -7.55388e-03
-1.49820e+02 -1.21660e+00 -7.55804e-03
-1.49810e+02 -1.21652e+00 -7.56215e-03
-1.49800e+02 -1.21645e+00 -7.56621e-03
-1.49790e+02 -1.21637e+00 -7.57022e-03
-1.49780e+02 -1.21629e+00 -7.57417e-03
-1.49770e+02 -1.21622e+00 -7.57808e-03
-1.49760e+02 -1.21614e+00 -7.58194e-03
-1.49750e+02 -1.21607e+00 -7.58575e-03
-1.49740e+02 -1.21599e+00 -7.58951e-03
-1.49730e+02 -1.21592e+00 -7.59321e-03
-1.49720e+02 -1.21584e+00 -7.59687e-03
-1.49710e+02 -1.21576e+00 -7.60048e-03
-1.49700e+02 -1.21569e+00 -7.60403e-03
-1.49690e+02 -1.21561e+00 -7.60754e-03
-1.49680e+02 -1.21554e+00 -7.61100e-03
-1.49670e+02 -1.21546e+00 -7.61440e-03
-1.49660e+02 -1.21538e+00 -7.61776e-03
-1.49650e+02 -1.21531e+00 -7.62107e-03
-1.49640e+02 -1.21523e+00 -7.62432e-03
-1.49630e+02 -1.21515e+00 -7.62753e-03
-1.49620e+02 -1.21508e+00 -7.63068e-03
-1.49610e+02 -1.21500e+00 -7.63379e-03
-1.49600e+02 -1.21493e+00 -7.63684e-03
-1.49590e+02 -1.21485e+00 -7.63984e-03
-1.49580e+02 -1.21477e+00 -7.64280e-03
-1.49570e+02 -1.21470e+00 -7.64570e-03
-1.49560e+02 -1.21462e+00 -7.64856e-03
-1.49550e+02 -1.21454e+00 -7.65136e-03
-1.49540e+02 -1.21447e+00 -7.65411e-03
-1.49530e+02 -1.21439e+00 -7.65682e-03
-1.49520e+02 -1.21431e+00 -7.65947e-03
-1.49510e+02 -1.21424e+00 -7.66207e-03
-1.49500e+02 -1.21416e+00 -7.66463e-03
-1.49490e+02 -1.21408e+00 -7.66713e-03
-1.49480e+02 -1.21401e+00 -7.66958e-03
-1.49470e+02 -1.21393e+00 -7.67198e-03
-1.49460e+02 -1.21385e+00 -7.67433e-03
-1.49450e+02 -1.21378e+00 -7.67664e-03
-1.49440e+02 -1.21370e+00 -7.67889e-03
-1.49430e+02 -1.21362e+00 -7.68109e-03
-1.49420e+02 -1.21355e+00 -7.68324e-03
-1.49410e+02 -1.21347e+00 -7.68534e-03
-1.49400e+02 -1.21339e+00 -7.68739e-03
-1.49390e+02 -1.21332e+00 -7.68939e-03
-1.49380e+02 -1.21324e+00 -7.69134e-03
-1.49370e+02 -1.21316e+00 -7.69324e-03
-1.49360e+02 -1.21308e+00 -7.69509e-03
-1.49350e+02 -1.21301e+00 -7.69689e-03
-1.49340e+02 -1.21293e+00 -7.69864e-03
-1.49330e+02 -1.21285e+00 -7.70034e-03
-1.49320e+02 -1.21278e+00 -7.70199e-03
-1.49310e+02 -1.21270e+00 -7.70359e-03
-1.49300e+02 -1.21262e+00 -7.70513e-03
-1.49290e+02 -1.21255e+00 -7.70663e-03
-1.49280e+02 -1.21247e+00 -7.70808e-03
-1.49270e+02 -1.21239e+00 -7.70948e-03
-1.49260e+02 -1.21231e+00 -7.71083e-03
-1.49250e+02 -1.21224e+00 -7.71212e-03
-1.49240e+02 -1.21216e+00 -7.71337e-03
-1.49230e+02 -1.21208e+00 -7.71457e-03
-1.49220e+02 -1.21201e+00 -7.71572e-03
-1.49210e+02 -1.21193e+00 -7.71681e-03
-1.49200e+02 -1.21185e+00 -7.71786e-03
-1.49190e+02 -1.21177e+00 -7.71885e-03
-1.49180e+02 -1.21170e+00 -7.71980e-03
-1.49170e+02 -1.21162e+00 -7.72070e-03
-1.49160e+02 -1.21154e+00 -7.72154e-03
-1.49150e+02 -1.21147e+00 -7.72234e-03
-1.49140e+02 -1.21139e+00 -7.72308e-03
-1.49130e+02 -1.21131e+00 -7.72378e-03
-1.49120e+02 -1.21123e+00 -7.72442e-03
-1.49110e+02 -1.21116e+00 -7.72502e-03
-1.49100e+02 -1.21108e+00 -7.72556e-03
-1.49090e+02 -1.21100e+00 -7.72606e-03
-1.49080e+02 -1.21092e+00 -7.72650e-03
-1.49070e+02 -1.21085e+00 -7.72689e-03
-1.49060e+02 -1.21077e+00 -7.72724e-03
-1.49050e+02 -1.21069e+00 -7.72753e-03
-1.49040e+02 -1.21062e+00 -7.72777e-03
-1.49030e+02 -1.21054e+00 -7.72797e-03
-1.49020e+02 -1.21046e+00 -7.72811e-03
-1.49010e+02 -1.21038e+00 -7.72820e-03
-1.49000e+02 -1.21031e+00 -7.72824e-03
-1.48990e+02 -1.21023e+00 -7.72824e-03
-1.48980e+02 -1.21015e+00 -7.72818e-03
-1.48970e+02 -1.21007e+00 -7.72807e-03
-1.48960e+02 -1.21000e+00 -7.72791e-03
-1.48950e+02 -1.20992e+00 -7.72770e-03
-1.48940e+02 -1.20984e+00 -7.72744e-03
-1.48930e+02 -1.20977e+00 -7.72713e-03
-1.48920e+02 -1.20969e+00 -7.72678e-03
-1.48910e+02 -1.20961e+00 -7.72637e-03
-1.48900e+02 -1.20953e+00 -7.72591e-03
-1.48890e+02 -1.20946e+00 -7.72540e-03
-1.48880e+02 -1.20938e+00 -7.72484e-03
-1.48870e+02 -1.20930e+00 -7.72423e-03
-1.48860e+02 -1.20922e+00 -7.72356e-03
-1.48850e+02 -1.20915e+00 -7.72285e-03
-1.48840e+02 -1.20907e+00 -7.72209e-03
-1.48830e+02 -1.20899e+00 -7.72128e-03
-1.48820e+02 -1.20892e+00 -7.72042e-03
-1.48810e+02 -1.20884e+00 -7.71951e-03
-1.48800e+02 -1.20876e+00 -7.71855e-03
-1.48790e+02 -1.20868e+00 -7.71754e-03
-1.48780e+02 -1.20861e+00 -7.71647e-03
-1.48770e+02 -1.20853e+00 -7.71536e-03
-1.48760e+02 -1.20845e+00 -7.71420e-03
-1.48750e+02 -1.20838e+00 -7.71298e-03
-1.48740e+02 -1.20830e+00 -7.71172e-03
-1.48730e+02 -1.20822e+00 -7.71041e-03
-1.48720e+02 -1.20814e+00 -7.70905e-03
-1.48710e+02 -1.20807e+00 -7.70763e-03
-1.48700e+02 -1.20799e+00 -7.70617e-03
-1.48690e+02 -1.20791e+00 -7.70465e-03
-1.48680e+02 -1.20784e+00 -7.70309e-03
-1.48670e+02 -1.20776e+00 -7.70147e-03
-1.48660e+02 -1.20768e+00 -7.69981e-03
-1.48650e+02 -1.20761e+00 -7.69810e-03
-1.48640e+02 -1.20753e+00 -7.69633e-03
-1.48630e+02 -1.20745e+00 -7.69451e-03
-1.48620e+02 -1.20737e+00 -7.69265e-03
-1.48610e+02 -1.20730e+00 -7.69073e-03
-1.48600e+02 -1.20722e+00 -7.68877e-03
-1.48590e+02 -1.20714e+00 -7.68675e-03
-1.48580e+02 -1.20707e+00 -7.68469e-03
-1.48570e+02 -1.20699e+00 -7.68257e-03
-1.48560e+02 -1.20691e+00 -7.68040e-03
-1.48550e+02 -1.20684e+00 -7.67819e-03
-1.48540e+02 -1.20676e+00 -7.67592e-03
-1.48530e+02 -1.20668e+00 -7.67360e-03
-1.48520e+02 -1.20661e+00 -7.67123e-03
-1.48510e+02 -1.20653e+00 -7.66882e-03
-1.48500e+02 -1.20645e+00 -7.66635e-03
-1.48490e+02 -1.20638e+00 -7.66383e-03
-1.48480e+02 -1.20630e+00 -7.66126e-03
-1.48470e+02 -1.20622e+00 -7.65864e-03
-1.48460e+02 -1.20615e+00 -7.65597e-03
-1.48450e+02 -1.20607e+00 -7.65325e-03
-1.48440e+02 -1.20599e+00 -7.65049e-03
-1.48430e+02 -1.20592e+00 -7.64767e-03
-1.48420e+02 -1.20584e+00 -7.64480e-03
-1.48410e+02 -1.20576e+00 -7.64188e-03
-1.48400e+02 -1.20569e+00 -7.63891e-03
-1.48390e+02 -1.20561e+00 -7.63589e-03
-1.48380e+02 -1.20553e+00 -7.63282e-03
-1.48370e+02 -1.20546e+00 -7.62969e-03
-1.48360e+02 -1.20538e+00 -7.62652e-03
-1.48350e+02 -1.20531e+00 -7.62330e-03
-1.48340e+02 -1.20523e+00 -7.62003e-03
-1.48330e+02 -1.20515e+00 -7.61671e-03
-1.48320e+02 -1.20508e+00 -7.61334e-03
-1.48310e+02 -1.20500e+00 -7.60992e-03
-1.48300e+02 -1.20493e+00 -7.60644e-03
-1.48290e+02 -1.20485e+00 -7.60292e-03
-1.48280e+02 -1.20477e+00 -7.59935e-03
-1.48270e+02 -1.20470e+00 -7.59573e-03
-1.48260e+02 -1.20462e+00 -7.59205e-03
-1.48250e+02 -1.20455e+00 -7.58833e-03
-1.48240e+02 -1.20447e+00 -7.58456e-03
-1.48230e+02 -1.20439e+00 -7.58073e-03
-1.48220e+02 -1.20432e+00 -7.57686e-03
-1.48210e+02 -1.20424e+00 -7.57294e-03
-1.48200e+02 -1.20417e+00 -7.56896e-03
-1.48190e+02 -1.20409e+00 -7.56494e-03
-1.48180e+02 -1.20402e+00 -7.56086e-03
-1.48170e+02 -1.20394e+00 -7.55674e-03
-1.48160e+02 -1.20386e+00 -7.55256e-03
-1.48150e+02 -1.20379e+00 -7.54834e-03
-1.48140e+02 -1.20371e+00 -7.54406e-03
-1.48130e+02 -1.20364e+00 -7.53974e-03
-1.48120e+02 -1.20356e+00 -7.53536e-03
-1.48110e+02 -1.20349e+00 -7.53094e-03
-1.48100e+02 -1.20341e+00 -7.52646e-03
-1.48090e+02 -1.20334e+00 -7.52193e-03
-1.48080e+02 -1.20326e+00 -7.51736e-03
-1.48070e+02 -1.20319e+00 -7.51273e-03
-1.48060e+02 -1.20311e+00 -7.50805e-03
-1.48050e+02 -1.20304e+00 -7.50333e-03
-1.48040e+02 -1.20296e+00 -7.49855e-03
-1.48030e+02 -1.20289e+00 -7.49372e-03
-1.48020e+02 -1.20281e+00 -7.48884e-03
-1.48010e+02 -1.20274e+00 -7.48391e-03
-1.48000e+02 -1.20266e+00 -7.47894e-03
-1.47990e+02 -1.20259e+00 -7.47391e-03
-1.47980e+02 -1.20251e+00 -7.46883e-03
-1.47970e+02 -1.20244e+00 -7.46370e-03
-1.47960e+02 -1.20236e+00 -7.45852e-03
-1.47950e+02 -1.20229e+00 -7.45329e-03
-1.47940e+02 -1.20221e+00 -7.44801e-03
-1.47930e+02 -1.20214e+00 -7.44268e-03
-1.47920e+02 -1.20206e+00 -7.43730e-03
-1.47910e+02 -1.20199e+00 -7.43187e-03
-1.47900e+02 -1.20192e+00 -7.42639e-03
-1.47890e+02 -1.20184e+00 -7.42086e-03
-1.47880e+02 -1.20177e+00 -7.41528e-03
-1.47870e+02 -1.20169e+00 -7.40965e-03
-1.47860e+02 -1.20162e+00 -7.40397e-03
-1.47850e+02 -1.20155e+00 -7.39824e-03
-1.47840e+02 -1.20147e+00 -7.39246e-03
-1.47830e+02 -1.20140e+00 -7.38662e-03
-1.47820e+02 -1.20132e+00 -7.38074e-03
-1.47810e+02 -1.20125e+00 -7.37481e-03
-1.47800e+02 -1.20118e+00 -7.36883e-03
-1.47790e+02 -1.20110e+00 -7.36279e-03
-1.47780e+02 -1.20103e+00 -7.35671e-03
-1.47770e+02 -1.20096e+00 -7.35058e-03
-1.47760e+02 -1.20088e+00 -7.34440e-03
-1.47750e+02 -1.20081e+00 -7.33816e-03
-1.47740e+02 -1.20074e+00 -7.33188e-03
-1.47730e+02 -1.20066e+00 -7.32554e-03
-1.47720e+02 -1.20059e+00 -7.31916e-03
-1.47710e+02 -1.20052e+00 -7.31273e-03
-1.47700e+02 -1.20044e+00 -7.30624e-03
-1.47690e+02 -1.20037e+00 -7.29971e-03
-1.47680e+02 -1.20030e+00 -7.29312e-03
-1.47670e+02 -1.20022e+00 -7.28649e-03
-1.47660e+02 -1.20015e+00 -7.27980e-03
-1.47650e+02 -1.20008e+00 -7.27307e-03
-1.47640e+02 -1.20001e+00 -7.26628e-03
-1.47630e+02 -1.19993e+00 -7.25945e-03
-1.47620e+02 -1.19986e+00 -7.25256e-03
-1.47610e+02 -1.19979e+00 -7.24562e-03
-1.47600e+02 -1.19972e+00 -7.23864e-03
-1.47590e+02 -1.19964e+00 -7.23164e-03
-1.47580e+02 -1.19957e+00 -7.22466e-03
-1.47570e+02 -1.19950e+00 -7.21771e-03
-1.47560e+02 -1.19943e+00 -7.21078e-03
-1.47550e+02 -1.19935e+00 -7.20387e-03
-1.47540e+02 -1.19928e+00 -7.19699e-03
-1.47530e+02 -1.19921e+00 -7.19013e-03
-1.47520e+02 -1.19914e+00 -7.18329e-03
-1.47510e+02 -1.19907e+00 -7.17648e-03
-1.47500e+02 -1.19899e+00 -7.16969e-03
-1.47490e+02 -1.19892e+00 -7.16292e-03
-1.47480e+02 -1.19885e+00 -7.15618e-03
-1.47470e+02 -1.19878e+00 -7.14946e-03
-1.47460e+02 -1.19871e+00 -7.14277e-03
-1.47450e+02 -1.19864e+00 -7.13609e-03
-1.47440e+02 -1.19857e+00 -7.12945e-03
-1.47430e+02 -1.19849e+00 -7.12282e-03
-1.47420e+02 -1.19842e+00 -7.11622e-03
-1.47410e+02 -1.19835e+00 -7.10964e-03
-1.47400e+02 -1.19828e+00 -7.10308e-03
-1.47390e+02 -1.19821e+00 -7.09655e-03
-1.47380e+02 -1.19814e+00 -7.09004e-03
-1.47370e+02 -1.19807e+00 -7.08356e-03
-1.47360e+02 -1.19800e+00 -7.07710e-03
-1.47350e+02 -1.19793e+00 -7.07066e-03
-1.47340e+02 -1.19786e+00 -7.06424e-03
-1.47330e+02 -1.19779e+00 -7.05785e-03
-1.47320e+02 -1.19771e+00 -7.05148e-03
-1.47310e+02 -1.19764e+00 -7.04514e-03
-1.47300e+02 -1.19757e+00 -7.03882e-03
-1.47290e+02 -1.19750e+00 -7.03252e-03
-1.47280e+02 -1.19743e+00 -7.02624e-03
-1.47270e+02 -1.19736e+00 -7.01999e-03
-1.47260e+02 -1.19729e+00 -7.01377e-03
-1.47250e+02 -1.19722e+00 -7.00756e-03
-1.47240e+02 -1.19715e+00 -7.00138e-03
-1.47230e+02 -1.19708e+00 -6.99522e-03
-1.47220e+02 -1.19701e+00 -6.98909e-03
-1.47210e+02 -1.19694e+00 -6.98298e-03
-1.47200e+02 -1.19687e+00 -6.97689e-03
-1.47190e+02 -1.19680e+00 -6.97083e-03
-1.47180e+02 -1.19673e+00 -6.96479e-03
-1.47170e+02 -1.19666e+00 -6.95877e-03
-1.47160e+02 -1.19659e+00 -6.95277e-03
-1.47150e+02 -1.19653e+00 -6.94680e-03
-1.47140e+02 -1.19646e+00 -6.94086e-03
-1.47130e+02 -1.19639e+00 -6.93493e-03
-1.47120e+02 -1.19632e+00 -6.92903e-03
-1.47110e+02 -1.19625e+00 -6.92316e-03
-1.47100e+02 -1.19618e+00 -6.91730e-03
-1.47090e+02 -1.19611e+00 -6.91147e-03
-1.47080e+02 -1.19604e+00 -6.90567e-03
-1.47070e+02 -1.19597e+00 -6.89988e-03
-1.47060e+02 -1.19590e+00 -6.89412e-03
-1.47050e+02 -1.19583e+00 -6.88839e-03
-1.47040e+02 -1.19576e+00 -6.88267e-03
-1.47030e+02 -1.19570e+00 -6.87698e-03
-1.47020e+02 -1.19563e+00 -6.87132e-03
-1.47010e+02 -1.19556e+00 -6.86568e-03
-1.47000e+02 -1.19549e+00 -6.86006e-03
-1.46990e+02 -1.19542e+00 -6.85446e-03
-1.46980e+02 -1.19535e+00 -6.84889e-03
-1.46970e+02 -1.19528e+00 -6.84334e-03
-1.46960e+02 -1.19522e+00 -6.83781e-03
-1.46950e+02 -1.19515e+00 -6.83231e-03
-1.46940e+02 -1.19508e+00 -6.82683e-03
-1.46930e+02 -1.19501e+00 -6.82138e-03
-1.46920e+02 -1.19494e+00 -6.81594e-03
-1.46910e+02 -1.19487e+00 -6.81053e-03
-1.46900e+02 -1.19481e+00 -6.80515e-03
-1.46890e+02 -1.19474e+00 -6.79979e-03
-1.46880e+02 -1.19467e+00 -6.79445e-03
-1.46870e+02 -1.19460e+00 -6.78913e-03
-1.46860e+02 -1.19453e+00 -6.78384e-03
-1.46850e+02 -1.19447e+00 -6.77857e-03
-1.46840e+02 -1.19440e+00 -6.77333e-03
-1.46830e+02 -1.19433e+00 -6.76811e-03
-1.46820e+02 -1.19426e+00 -6.76291e-03
-1.46810e+02 -1.19420e+00 -6.75773e-03
-1.46800e+02 -1.19413e+00 -6.75258e-03
-1.46790e+02 -1.19406e+00 -6.74745e-03
-1.46780e+02 -1.19399e+00 -6.74235e-03
-1.46770e+02 -1.19393e+00 -6.73727e-03
-1.46760e+02 -1.19386e+00 -6.73221e-03
-1.46750e+02 -1.19379e+00 -6.72717e-03
-1.46740e+02 -1.19372e+00 -6.72216e-03
-1.46730e+02 -1.19366e+00 -6.71718e-03
-1.46720e+02 -1.19359e+00 -6.71221e-03
-1.46710e+02 -1.19352e+00 -6.70727e-03
-1.46700e+02 -1.19346e+00 -6.70235e-03
-1.46690e+02 -1.19339e+00 -6.69746e-03
-1.46680e+02 -1.19332e+00 -6.69259e-03
-1.46670e+02 -1.19325e+00 -6.68774e-03
-1.46660e+02 -1.19319e+00 -6.68292e-03
-1.46650e+02 -1.19312e+00 -6.67812e-03
-1.46640e+02 -1.19305e+00 -6.67334e-03
-1.46630e+02 -1.19299e+00 -6.66859e-03
-1.46620e+02 -1.19292e+00 -6.66385e-03
-1.46610e+02 -1.19285e+00 -6.65915e-03
-1.46600e+02 -1.19279e+00 -6.65446e-03
-1.46590e+02 -1.19272e+00 -6.64980e-03
-1.46580e+02 -1.19265e+00 -6.64517e-03
-1.46570e+02 -1.19259e+00 -6.64055e-03
-1.46560e+02 -1.19252e+00 -6.63596e-03
-1.46550e+02 -1.19246e+00 -6.63140e-03
-1.46540e+02 -1.19239e+00 -6.62685e-03
-1.46530e+02 -1.19232e+00 -6.62233e-03
-1.46520e+02 -1.19226e+00 -6.61784e-03
-1.46510e+02 -1.19219e+00 -6.61337e-03
-1.46500e+02 -1.19212e+00 -6.60892e-03
-1.46490e+02 -1.19206e+00 -6.60449e-03
-1.46480e+02 -1.19199e+00 -6.60009e-03
-1.46470e+02 -1.19193e+00 -6.59571e-03
-1.46460e+02 -1.19186e+00 -6.59135e-03
-1.46450e+02 -1.19179e+00 -6.58702e-03
-1.46440e+02 -1.19173e+00 -6.58271e-03
-1.46430e+02 -1.19166e+00 -6.57842e-03
-1.46420e+02 -1.19160e+00 -6.57416e-03
-1.46410e+02 -1.19153e+00 -6.56992e-03
-1.46400e+02 -1.19147e+00 -6.56571e-03
-1.46390e+02 -1.19140e+00 -6.56152e-03
-1.46380e+02 -1.19133e+00 -6.55735e-03
-1.46370e+02 -1.19127e+00 -6.55320e-03
-1.46360e+02 -1.19120e+00 -6.54908e-03
-1.46350e+02 -1.19114e+00 -6.54498e-03
-1.46340e+02 -1.19107e+00 -6.54091e-03
-1.46330e+02 -1.19101e+00 -6.53685e-03
-1.46320e+02 -1.19094e+00 -6.53283e-03
-1.46310e+02 -1.19088e+00 -6.52882e-03
-1.46300e+02 -1.19081e+00 -6.52484e-03
-1.46290e+02 -1.19075e+00 -6.52088e-03
-1.46280e+02 -1.19068e+00 -6.51695e-03
-1.46270e+02 -1.19062e+00 -6.51303e-03
-1.46260e+02 -1.19055e+00 -6.50915e-03
-1.46250e+02 -1.19049e+00 -6.50528e-03
-1.46240e+02 -1.19042e+00 -6.50144e-03
-1.46230e+02 -1.19036e+00 -6.49762e-03
-1.46220e+02 -1.19029e+00 -6.49383e-03
-1.46210e+02 -1.19023e+00 -6.49006e-03
-1.46200e+02 -1.19016e+00 -6.48631e-03
-1.46190e+02 -1.19010e+00 -6.48259e-03
-1.46180e+02 -1.19003e+00 -6.47888e-03
-1.46170e+02 -1.18997e+00 -6.47521e-03
-1.46160e+02 -1.18990e+00 -6.47155e-03
-1.46150e+02 -1.18984e+00 -6.46792e-03
-1.46140e+02 -1.18977e+00 -6.46432e-03
-1.46130e+02 -1.18971e+00 -6.46073e-03
-1.46120e+02 -1.18964e+00 -6.45717e-03
-1.46110e+02 -1.18958e+00 -6.45363e-03
-1.46100e+02 -1.18951e+00 -6.45012e-03
-1.46090e+02 -1.18945e+00 -6.44663e-03
-1.46080e+02 -1.18939e+00 -6.44316e-03
-1.46070e+02 -1.18932e+00 -6.43972e-03
-1.46060e+02 -1.18926e+00 -6.43630e-03
-1.46050e+02 -1.18919e+00 -6.43290e-03
-1.46040e+02 -1.18913e+00 -6.42953e-03
-1.46030e+02 -1.18906e+00 -6.42618e-03
-1.46020e+02 -1.18900e+00 -6.42285e-03
-1.46010e+02 -1.18894e+00 -6.41955e-03
-1.46000e+02 -1.18887e+00 -6.41627e-03
-1.45990e+02 -1.18881e+00 -6.41301e-03
-1.45980e+02 -1.18874e+00 -6.40978e-03
-1.45970e+02 -1.18868e+00 -6.40657e-03
-1.45960e+02 -1.18861e+00 -6.40339e-03
-1.45950e+02 -1.18855e+00 -6.40022e-03
-1.45940e+02 -1.18849e+00 -6.39708e-03
-1.45930e+02 -1.18842e+00 -6.39397e-03
-1.45920e+02 -1.18836e+00 -6.39088e-03
-1.45910e+02 -1.18829e+00 -6.38781e-03
-1.45900e+02 -1.18823e+00 -6.38476e-03
-1.45890e+02 -1.18817e+00 -6.38174e-03
-1.45880e+02 -1.18810e+00 -6.37874e-03
-1.45870e+02 -1.18804e+00 -6.37576e-03
-1.45860e+02 -1.18798e+00 -6.37281e-03
-1.45850e+02 -1.18791e+00 -6.36988e-03
-1.45840e+02 -1.18785e+00 -6.36698e-03
-1.45830e+02 -1.18778e+00 -6.36410e-03
-1.45820e+02 -1.18772e+00 -6.36124e-03
-1.45810e+02 -1.18766e+00 -6.35840e-03
-1.45800e+02 -1.18759e+00 -6.35559e-03
-1.45790e+02 -1.18753e+00 -6.35280e-03
-1.45780e+02 -1.18747e+00 -6.35004e-03
-1.45770e+02 -1.18740e+00 -6.34730e-03
-1.45760e+02 -1.18734e+00 -6.34458e-03
-1.45750e+02 -1.18728e+00 -6.34188e-03
-1.45740e+02 -1.18721e+00 -6.33921e-03
-1.45730e+02 -1.18715e+00 -6.33656e-03
-1.45720e+02 -1.18709e+00 -6.33394e-03
-1.45710e+02 -1.18702e+00 -6.33134e-03
-1.45700e+02 -1.18696e+00 -6.32876e-03
-1.45690e+02 -1.18690e+00 -6.32621e-03
-1.45680e+02 -1.18683e+00 -6.32368e-03
-1.45670e+02 -1.18677e+00 -6.32117e-03
-1.45660e+02 -1.18671e+00 -6.31868e-03
-1.45650e+02 -1.18664e+00 -6.31622e-03
-1.45640e+02 -1.18658e+00 -6.31379e-03
-1.45630e+02 -1.18652e+00 -6.31137e-03
-1.45620e+02 -1.18645e+00 -6.30898e-03
-1.45610e+02 -1.18639e+00 -6.30661e-03
-1.45600e+02 -1.18633e+00 -6.30427e-03
-1.45590e+02 -1.18627e+00 -6.30195e-03
-1.45580e+02 -1.18620e+00 -6.29965e-03
-1.45570e+02 -1.18614e+00 -6.29738e-03
-1.45560e+02 -1.18608e+00 -6.29513e-03
-1.45550e+02 -1.18601e+00 -6.29290e-03
-1.45540e+02 -1.18595e+00 -6.29070e-03
-1.45530e+02 -1.18589e+00 -6.28852e-03
-1.45520e+02 -1.18582e+00 -6.28636e-03
-1.45510e+02 -1.18576e+00 -6.28423e-03
-1.45500e+02 -1.18570e+00 -6.28212e-03
-1.45490e+02 -1.18564e+00 -6.28003e-03
-1.45480e+02 -1.18557e+00 -6.27797e-03
-1.45470e+02 -1.18551e+00 -6.27593e-03
-1.45460e+02 -1.18545e+00 -6.27391e-03
-1.45450e+02 -1.18538e+00 -6.27192e-03
-1.45440e+02 -1.18532e+00 -6.26995e-03
-1.45430e+02 -1.18526e+00 -6.26801e-03
-1.45420e+02 -1.18520e+00 -6.26608e-03
-1.45410e+02 -1.18513e+00 -6.26418e-03
-1.45400e+02 -1.18507e+00 -6.26231e-03
-1.45390e+02 -1.18501e+00 -6.26046e-03
-1.45380e+02 -1.18495e+00 -6.25863e-03
-1.45370e+02 -1.18488e+00 -6.25682e-03
-1.45360e+02 -1.18482e+00 -6.25504e-03
-1.45350e+02 -1.18476e+00 -6.25328e-03
-1.45340e+02 -1.18470e+00 -6.25155e-03
-1.45330e+02 -1.18463e+00 -6.24983e-03
-1.45320e+02 -1.18457e+00 -6.24814e-03
-1.45310e+02 -1.18451e+00 -6.24648e-03
-1.45300e+02 -1.18445e+00 -6.24484e-03
-1.45290e+02 -1.18438e+00 -6.24322e-03
-1.45280e+02 -1.18432e+00 -6.24162e-03
-1.45270e+02 -1.18426e+00 -6.24005e-03
-1.45260e+02 -1.18420e+00 -6.23850e-03
-1.45250e+02 -1.18413e+00 -6.23698e-03
-1.45240e+02 -1.18407e+00 -6.23548e-03
-1.45230e+02 -1.18401e+00 -6.23400e-03
-1.45220e+02 -1.18395e+00 -6.23255e-03
-1.45210e+02 -1.18388e+00 -6.23111e-03
-1.45200e+02 -1.18382e+00 -6.22971e-03
-1.45190e+02 -1.18376e+00 -6.22832e-03
-1.45180e+02 -1.18370e+00 -6.22696e-03
-1.45170e+02 -1.18364e+00 -6.22562e-03
-1.45160e+02 -1.18357e+00 -6.22431e-03
-1.45150e+02 -1.18351e+00 -6.22302e-03
-1.45140e+02 -1.18345e+00 -6.22175e-03
-1.45130e+02 -1.18339e+00 -6.22051e-03
-1.45120e+02 -1.18332e+00 -6.21929e-03
-1.45110e+02 -1.18326e+00 -6.21809e-03
-1.45100e+02 -1.18320e+00 -6.21691e-03
-1.45090e+02 -1.18314e+00 -6.21576e-03
-1.45080e+02 -1.18308e+00 -6.21464e-03
-1.45070e+02 -1.18301e+00 -6.21353e-03
-1.45060e+02 -1.18295e+00 -6.21245e-03
-1.45050e+02 -1.18289e+00 -6.21140e-03
-1.45040e+02 -1.18283e+00 -6.21036e-03
-1.45030e+02 -1.18277e+00 -6.20935e-03
-1.45020e+02 -1.18270e+00 -6.20837e-03
-1.45010e+02 -1.18264e+00 -6.20740e-03
-1.45000e+02 -1.18258e+00 -6.20646e-03
-1.44990e+02 -1.18252e+00 -6.20555e-03
-1.44980e+02 -1.18245e+00 -6.20465e-03
-1.44970e+02 -1.18239e+00 -6.20378e-03
-1.44960e+02 -1.18233e+00 -6.20294e-03
-1.44950e+02 -1.18227e+00 -6.20211e-03
-1.44940e+02 -1.18221e+00 -6.20131e-03
-1.44930e+02 -1.18214e+00 -6.20054e-03
-1.44920e+02 -1.18208e+00 -6.19979e-03
-1.44910e+02 -1.18202e+00 -6.19906e-03
-1.44900e+02 -1.18196e+00 -6.19835e-03
-1.44890e+02 -1.18190e+00 -6.19767e-03
-1.44880e+02 -1.18183e+00 -6.19701e-03
-1.44870e+02 -1.18177e+00 -6.19637e-03
-1.44860e+02 -1.18171e+00 -6.19576e-03
-1.44850e+02 -1.18165e+00 -6.19517e-03
-1.44840e+02 -1.18159e+00 -6.19461e-03
-1.44830e+02 -1.18153e+00 -6.19406e-03
-1.44820e+02 -1.18146e+00 -6.19355e-03
-1.44810e+02 -1.18140e+00 -6.19305e-03
-1.44800e+02 -1.18134e+00 -6.19258e-03
-1.44790e+02 -1.18128e+00 -6.19213e-03
-1.44780e+02 -1.18122e+00 -6.19171e-03
-1.44770e+02 -1.18115e+00 -6.19130e-03
-1.44760e+02 -1.18109e+00 -6.19092e-03
-1.44750e+02 -1.18103e+00 -6.19057e-03
-1.44740e+02 -1.18097e+00 -6.19024e-03
-1.44730e+02 -1.18091e+00 -6.18993e-03
-1.44720e+02 -1.18084e+00 -6.18965e-03
-1.44710e+02 -1.18078e+00 -6.18938e-03
-1.44700e+02 -1.18072e+00 -6.18915e-03
-1.44690e+02 -1.18066e+00 -6.18893e-03
-1.44680e+02 -1.18060e+00 -6.18874e-03
-1.44670e+02 -1.18053e+00 -6.18857e-03
-1.44660e+02 -1.18047e+00 -6.18843e-03
-1.44650e+02 -1.18041e+00 -6.18831e-03
-1.44640e+02 -1.18035e+00 -6.18821e-03
-1.44630e+02 -1.18029e+00 -6.18814e-03
-1.44620e+02 -1.18023e+00 -6.18808e-03
-1.44610e+02 -1.18016e+00 -6.18806e-03
-1.44600e+02 -1.18010e+00 -6.18805e-03
-1.44590e+02 -1.18004e+00 -6.18807e-03
-1.44580e+02 -1.17998e+00 -6.18812e-03
-1.44570e+02 -1.17992e+00 -6.18818e-03
-1.44560e+02 -1.17985e+00 -6.18827e-03
-1.44550e+02 -1.17979e+00 -6.18838e-03
-1.44540e+02 -1.17973e+00 -6.18852e-03
-1.44530e+02 -1.17967e+00 -6.18868e-03
-1.44520e+02 -1.17961e+00 -6.18886e-03
-1.44510e+02 -1.17954e+00 -6.18907e-03
-1.44500e+02 -1.17948e+00 -6.18930e-03
-1.44490e+02 -1.17942e+00 -6.18955e-03
-1.44480e+02 -1.17936e+00 -6.18983e-03
-1.44470e+02 -1.17930e+00 -6.19013e-03
-1.44460e+02 -1.17923e+00 -6.19045e-03
-1.44450e+02 -1.17917e+00 -6.19080e-03
-1.44440e+02 -1.17911e+00 -6.19117e-03
-1.44430e+02 -1.17905e+00 -6.19157e-03
-1.44420e+02 -1.17899e+00 -6.19198e-03
-1.44410e+02 -1.17893e+00 -6.19242e-03
-1.44400e+02 -1.17886e+00 -6.19289e-03
-1.44390e+02 -1.17880e+00 -6.19337e-03
-1.44380e+02 -1.17874e+00 -6.19389e-03
-1.44370e+02 -1.17868e+00 -6.19442e-03
-1.44360e+02 -1.17862e+00 -6.19498e-03
-1.44350e+02 -1.17855e+00 -6.19556e-03
-1.44340e+02 -1.17849e+00 -6.19616e-03
-1.44330e+02 -1.17843e+00 -6.19679e-03
-1.44320e+02 -1.17837e+00 -6.19744e-03
-1.44310e+02 -1.17831e+00 -6.19812e-03
-1.44300e+02 -1.17824e+00 -6.19881e-03
-1.44290e+02 -1.17818e+00 -6.19954e-03
-1.44280e+02 -1.17812e+00 -6.20028e-03
-1.44270e+02 -1.17806e+00 -6.20105e-03
-1.44260e+02 -1.17800e+00 -6.20184e-03
-1.44250e+02 -1.17793e+00 -6.20265e-03
-1.44240e+02 -1.17787e+00 -6.20349e-03
-1.44230e+02 -1.17781e+00 -6.20436e-03
-1.44220e+02 -1.17775e+00 -6.20524e-03
-1.44210e+02 -1.17769e+00 -6.20615e-03
-1.44200e+02 -1.17762e+00 -6.20708e-03
-1.44190e+02 -1.17756e+00 -6.20804e-03
-1.44180e+02 -1.17750e+00 -6.20901e-03
-1.44170e+02 -1.17744e+00 -6.21002e-03
-1.44160e+02 -1.17738e+00 -6.21104e-03
-1.44150e+02 -1.17731e+00 -6.21209e-03
-1.44140e+02 -1.17725e+00 -6.21316e-03
-1.44130e+02 -1.17719e+00 -6.21426e-03
-1.44120e+02 -1.17713e+00 -6.21538e-03
-1.44110e+02 -1.17706e+00 -6.21652e-03
-1.44100e+02 -1.17700e+00 -6.21769e-03
-1.44090e+02 -1.17694e+00 -6.21888e-03
-1.44080e+02 -1.17688e+00 -6.22009e-03
-1.44070e+02 -1.17682e+00 -6.22133e-03
-1.44060e+02 -1.17675e+00 -6.22258e-03
-1.44050e+02 -1.17669e+00 -6.22387e-03
-1.44040e+02 -1.17663e+00 -6.22517e-03
-1.44030e+02 -1.17657e+00 -6.22650e-03
-1.44020e+02 -1.17650e+00 -6.22786e-03
-1.44010e+02 -1.17644e+00 -6.22923e-03
-1.44000e+02 -1.17638e+00 -6.23063e-03
-1.43990e+02 -1.17632e+00 -6.23206e-03
-1.43980e+02 -1.17626e+00 -6.23350e-03
-1.43970e+02 -1.17619e+00 -6.23497e-03
-1.43960e+02 -1.17613e+00 -6.23647e-03
-1.43950e+02 -1.17607e+00 -6.23798e-03
-1.43940e+02 -1.17601e+00 -6.23952e-03
-1.43930e+02 -1.17594e+00 -6.24109e-03
-1.43920e+02 -1.17588e+00 -6.24267e-03
-1.43910e+02 -1.17582e+00 -6.24428e-03
-1.43900e+02 -1.17576e+00 -6.24592e-03
-1.43890e+02 -1.17569e+00 -6.24758e-03
-1.43880e+02 -1.17563e+00 -6.24926e-03
-1.43870e+02 -1.17557e+00 -6.25096e-03
-1.43860e+02 -1.17551e+00 -6.25269e-03
-1.43850e+02 -1.17544e+00 -6.25444e-03
-1.43840e+02 -1.17538e+00 -6.25621e-03
-1.43830e+02 -1.17532e+00 -6.25801e-03
-1.43820e+02 -1.17526e+00 -6.25983e-03
-1.43810e+02 -1.17519e+00 -6.26168e-03
-1.43800e+02 -1.17513e+00 -6.26354e-03
-1.43790e+02 -1.17507e+00 -6.26544e-03
-1.43780e+02 -1.17501e+00 -6.26735e-03
-1.43770e+02 -1.17494e+00 -6.26929e-03
-1.43760e+02 -1.17488e+00 -6.27125e-03
-1.43750e+02 -1.17482e+00 -6.27323e-03
-1.43740e+02 -1.17475e+00 -6.27524e-03
-1.43730e+02 -1.17469e+00 -6.27727e-03
-1.43720e+02 -1.17463e+00 -6.27933e-03
-1.43710e+02 -1.17457e+00 -6.28141e-03
-1.43700e+02 -1.17450e+00 -6.28351e-03
-1.43690e+02 -1.17444e+00 -6.28563e-03
-1.43680e+02 -1.17438e+00 -6.28778e-03
-1.43670e+02 -1.17431e+00 -6.28996e-03
-1.43660e+02 -1.17425e+00 -6.29215e-03
-1.43650e+02 -1.17419e+00 -6.29437e-03
-1.43640e+02 -1.17413e+00 -6.29661e-03
-1.43630e+02 -1.17406e+00 -6.29888e-03
-1.43620e+02 -1.17400e+00 -6.30117e-03
-1.43610e+02 -1.17394e+00 -6.30348e-03
-1.43600e+02 -1.17387e+00 -6.30581e-03
-1.43590e+02 -1.17381e+00 -6.30817e-03
-1.43580e+02 -1.17375e+00 -6.31056e-03
-1.43570e+02 -1.17368e+00 -6.31296e-03
-1.43560e+02 -1.17362e+00 -6.31539e-03
-1.43550e+02 -1.17356e+00 -6.31784e-03
-1.43540e+02 -1.17350e+00 -6.32032e-03
-1.43530e+02 -1.17343e+00 -6.32282e-03
-1.43520e+02 -1.17337e+00 -6.32534e-03
-1.43510e+02 -1.17331e+00 -6.32789e-03
-1.43500e+02 -1.17324e+00 -6.33046e-03
-1.43490e+02 -1.17318e+00 -6.33305e-03
-1.43480e+02 -1.17312e+00 -6.33567e-03
-1.43470e+02 -1.17305e+00 -6.33831e-03
-1.43460e+02 -1.17299e+00 -6.34097e-03
-1.43450e+02 -1.17293e+00 -6.34366e-03
-1.43440e+02 -1.17286e+00 -6.34637e-03
-1.43430e+02 -1.17280e+00 -6.34910e-03
-1.43420e+02 -1.17273e+00 -6.35186e-03
-1.43410e+02 -1.17267e+00 -6.35464e-03
-1.43400e+02 -1.17261e+00 -6.35744e-03
-1.43390e+02 -1.17254e+00 -6.36027e-03
-1.43380e+02 -1.17248e+00 -6.36312e-03
-1.43370e+02 -1.17242e+00 -6.36600e-03
-1.43360e+02 -1.17235e+00 -6.36889e-03
-1.43350e+02 -1.17229e+00 -6.37181e-03
-1.43340e+02 -1.17223e+00 -6.37476e-03
-1.43330e+02 -1.17216e+00 -6.37773e-03
-1.43320e+02 -1.17210e+00 -6.38072e-03
-1.43310e+02 -1.17203e+00 -6.38373e-03
-1.43300e+02 -1.17197e+00 -6.38677e-03
-1.43290e+02 -1.17191e+00 -6.38983e-03
-1.43280e+02 -1.17184e+00 -6.39291e-03
-1.43270e+02 -1.17178e+00 -6.39602e-03
-1.43260e+02 -1.17171e+00 -6.39915e-03
-1.43250e+02 -1.17165e+00 -6.40231e-03
-1.43240e+02 -1.17159e+00 -6.40549e-03
-1.43230e+02 -1.17152e+00 -6.40869e-03
-1.43220e+02 -1.17146e+00 -6.41191e-03
-1.43210e+02 -1.17139e+00 -6.41516e-03
-1.43200e+02 -1.17133e+00 -6.41843e-03
-1.43190e+02 -1.17127e+00 -6.42173e-03
-1.43180e+02 -1.17120e+00 -6.42505e-03
-1.43170e+02 -1.17114e+00 -6.42839e-03
-1.43160e+02 -1.17107e+00 -6.43175e-03
-1.43150e+02 -1.17101e+00 -6.43514e-03
-1.43140e+02 -1.17094e+00 -6.43855e-03
-1.43130e+02 -1.17088e+00 -6.44199e-03
-1.43120e+02 -1.17082e+00 -6.44545e-03
-1.43110e+02 -1.17075e+00 -6.44893e-03
-1.43100e+02 -1.17069e+00 -6.45244e-03
-1.43090e+02 -1.17062e+00 -6.45597e-03
-1.43080e+02 -1.17056e+00 -6.45952e-03
-1.43070e+02 -1.17049e+00 -6.46309e-03
-1.43060e+02 -1.17043e+00 -6.46669e-03
-1.43050e+02 -1.17036e+00 -6.47032e-03
-1.43040e+02 -1.17030e+00 -6.47396e-03
-1.43030e+02 -1.17023e+00 -6.47763e-03
-1.43020e+02 -1.17017e+00 -6.48132e-03
-1.43010e+02 -1.17010e+00 -6.48504e-03
-1.43000e+02 -1.17004e+00 -6.48878e-03
-1.42990e+02 -1.16997e+00 -6.49254e-03
-1.42980e+02 -1.16991e+00 -6.49633e-03
-1.42970e+02 -1.16984e+00 -6.50014e-03
-1.42960e+02 -1.16978e+00 -6.50397e-03
-1.42950e+02 -1.16971e+00 -6.50783e-03
-1.42940e+02 -1.16965e+00 -6.51171e-03
-1.42930e+02 -1.16958e+00 -6.51561e-03
-1.42920e+02 -1.16952e+00 -6.51954e-03
-1.42910e+02 -1.16945e+00 -6.52349e-03
-1.42900e+02 -1.16939e+00 -6.52746e-03
-1.42890e+02 -1.16932e+00 -6.53146e-03
-1.42880e+02 -1.16926e+00 -6.53548e-03
-1.42870e+02 -1.16919e+00 -6.53953e-03
-1.42860e+02 -1.16913e+00 -6.54359e-03
-1.42850e+02 -1.16906e+00 -6.54768e-03
-1.42840e+02 -1.16900e+00 -6.55180e-03
-1.42830e+02 -1.16893e+00 -6.55593e-03
-1.42820e+02 -1.16887e+00 -6.56010e-03
-1.42810e+02 -1.16880e+00 -6.56428e-03
-1.42800e+02 -1.16873e+00 -6.56849e-03
-1.42790e+02 -1.16867e+00 -6.57272e-03
-1.42780e+02 -1.16860e+00 -6.57697e-03
-1.42770e+02 -1.16854e+00 -6.58125e-03
-1.42760e+02 -1.16847e+00 -6.58555e-03
-1.42750e+02 -1.16841e+00 -6.58988e-03
-1.42740e+02 -1.16834e+00 -6.59422e-03
-1.42730e+02 -1.16827e+00 -6.59860e-03
-1.42720e+02 -1.16821e+00 -6.60299e-03
-1.42710e+02 -1.16814e+00 -6.60741e-03
-1.42700e+02 -1.16808e+00 -6.61185e-03
-1.42690e+02 -1.16801e+00 -6.61632e-03
-1.42680e+02 -1.16794e+00 -6.62080e-03
-1.42670e+02 -1.16788e+00 -6.62532e-03
-1.42660e+02 -1.16781e+00 -6.62985e-03
-1.42650e+02 -1.16774e+00 -6.63441e-03
-1.42640e+02 -1.16768e+00 -6.63899e-03
-1.42630e+02 -1.16761e+00 -6.64360e-03
-1.42620e+02 -1.16754e+00 -6.64823e-03
-1.42610e+02 -1.16748e+00 -6.65288e-03
-1.42600e+02 -1.16741e+00 -6.65755e-03
-1.42590e+02 -1.16735e+00 -6.66225e-03
-1.42580e+02 -1.16728e+00 -6.66697e-03
-1.42570e+02 -1.16721e+00 -6.67172e-03
-1.42560e+02 -1.16715e+00 -6.67649e-03
-1.42550e+02 -1.16708e+00 -6.68128e-03
-1.42540e+02 -1.16701e+00 -6.68610e-03
-1.42530e+02 -1.16694e+00 -6.69094e-03
-1.42520e+02 -1.16688e+00 -6.69580e-03
-1.42510e+02 -1.16681e+00 -6.70069e-03
-1.42500e+02 -1.16674e+00 -6.70560e-03
-1.42490e+02 -1.16668e+00 -6.71053e-03
-1.42480e+02 -1.16661e+00 -6.71549e-03
-1.42470e+02 -1.16654e+00 -6.72046e-03
-1.42460e+02 -1.16648e+00 -6.72547e-03
-1.42450e+02 -1.16641e+00 -6.73049e-03
-1.42440e+02 -1.16634e+00 -6.73554e-03
-1.42430e+02 -1.16627e+00 -6.74062e-03
-1.42420e+02 -1.16621e+00 -6.74571e-03
-1.42410e+02 -1.16614e+00 -6.75083e-03
-1.42400e+02 -1.16607e+00 -6.75598e-03
-1.42390e+02 -1.16600e+00 -6.76115e-03
-1.42380e+02 -1.16594e+00 -6.76634e-03
-1.42370e+02 -1.16587e+00 -6.77155e-03
-1.42360e+02 -1.16580e+00 -6.77679e-03
-1.42350e+02 -1.16573e+00 -6.78205e-03
-1.42340e+02 -1.16566e+00 -6.78733e-03
-1.42330e+02 -1.16560e+00 -6.79264e-03
-1.42320e+02 -1.16553e+00 -6.79797e-03
-1.42310e+02 -1.16546e+00 -6.80332e-03
-1.42300e+02 -1.16539e+00 -6.80870e-03
-1.42290e+02 -1.16532e+00 -6.81410e-03
-1.42280e+02 -1.16526e+00 -6.81953e-03
-1.42270e+02 -1.16519e+00 -6.82497e-03
-1.42260e+02 -1.16512e+00 -6.83044e-03
-1.42250e+02 -1.16505e+00 -6.83594e-03
-1.42240e+02 -1.16498e+00 -6.84146e-03
-1.42230e+02 -1.16491e+00 -6.84700e-03
-1.42220e+02 -1.16485e+00 -6.85256e-03
-1.42210e+02 -1.16478e+00 -6.85815e-03
-1.42200e+02 -1.16471e+00 -6.86376e-03
-1.42190e+02 -1.16464e+00 -6.86940e-03
-1.42180e+02 -1.16457e+00 -6.87506e-03
-1.42170e+02 -1.16450e+00 -6.88074e-03
-1.42160e+02 -1.16443e+00 -6.88644e-03
-1.42150e+02 -1.16436e+00 -6.89217e-03
-1.42140e+02 -1.16430e+00 -6.89792e-03
-1.42130e+02 -1.16423e+00 -6.90370e-03
-1.42120e+02 -1.16416e+00 -6.90950e-03
-1.42110e+02 -1.16409e+00 -6.91532e-03
-1.42100e+02 -1.16402e+00 -6.92116e-03
-1.42090e+02 -1.16395e+00 -6.92703e-03
-1.42080e+02 -1.16388e+00 -6.93293e-03
-1.42070e+02 -1.16381e+00 -6.93884e-03
-1.42060e+02 -1.16374e+00 -6.94478e-03
-1.42050e+02 -1.16367e+00 -6.95074e-03
-1.42040e+02 -1.16360e+00 -6.95673e-03
-1.42030e+02 -1.16353e+00 -6.96274e-03
-1.42020e+02 -1.16346e+00 -6.96877e-03
-1.42010e+02 -1.16339e+00 -6.97483e-03
-1.42000e+02 -1.16332e+00 -6.98091e-03
-1.41990e+02 -1.16325e+00 -6.98701e-03
-1.41980e+02 -1.16318e+00 -6.99313e-03
-1.41970e+02 -1.16311e+00 -6.99928e-03
-1.41960e+02 -1.16304e+00 -7.00546e-03
-1.41950e+02 -1.16297e+00 -7.01165e-03
-1.41940e+02 -1.16290e+00 -7.01787e-03
-1.41930e+02 -1.16283e+00 -7.02412e-03
-1.41920e+02 -1.16276e+00 -7.03038e-03
-1.41910e+02 -1.16269e+00 -7.03667e-03
-1.41900e+02 -1.16262e+00 -7.04299e-03
-1.41890e+02 -1.16255e+00 -7.04932e-03
-1.41880e+02 -1.16248e+00 -7.05568e-03
-1.41870e+02 -1.16241e+00 -7.06207e-03
-1.41860e+02 -1.16234e+00 -7.06847e-03
-1.41850e+02 -1.16227e+00 -7.07490e-03
-1.41840e+02 -1.16220e+00 -7.08136e-03
-1.41830e+02 -1.16213e+00 -7.08784e-03
-1.41820e+02 -1.16206e+00 -7.09434e-03
-1.41810e+02 -1.16199e+00 -7.10086e-03
-1.41800e+02 -1.16192e+00 -7.10741e-03
-1.41790e+02 -1.16184e+00 -7.11398e-03
-1.41780e+02 -1.16177e+00 -7.12057e-03
-1.41770e+02 -1.16170e+00 -7.12719e-03
-1.41760e+02 -1.16163e+00 -7.13383e-03
-1.41750e+02 -1.16156e+00 -7.14050e-03
-1.41740e+02 -1.16149e+00 -7.14718e-03
-1.41730e+02 -1.16142e+00 -7.15389e-03
-1.41720e+02 -1.16135e+00 -7.16063e-03
-1.41710e+02 -1.16127e+00 -7.16739e-03
-1.41700e+02 -1.16120e+00 -7.17417e-03
-1.41690e+02 -1.16113e+00 -7.18097e-03
-1.41680e+02 -1.16106e+00 -7.18780e-03
-1.41670e+02 -1.16099e+00 -7.19465e-03
-1.41660e+02 -1.16091e+00 -7.20153e-03
-1.41650e+02 -1.16084e+00 -7.20843e-03
-1.41640e+02 -1.16077e+00 -7.21535e-03
-1.41630e+02 -1.16070e+00 -7.22229e-03
-1.41620e+02 -1.16063e+00 -7.22926e-03
-1.41610e+02 -1.16055e+00 -7.23625e-03
-1.41600e+02 -1.16048e+00 -7.24327e-03
-1.41590e+02 -1.16041e+00 -7.25031e-03
-1.41580e+02 -1.16034e+00 -7.25737e-03
-1.41570e+02 -1.16026e+00 -7.26446e-03
-1.41560e+02 -1.16019e+00 -7.27156e-03
-1.41550e+02 -1.16012e+00 -7.27870e-03
-1.41540e+02 -1.16005e+00 -7.28585e-03
-1.41530e+02 -1.15997e+00 -7.29303e-03
-1.41520e+02 -1.15990e+00 -7.30023e-03
-1.41510e+02 -1.15983e+00 -7.30746e-03
-1.41500e+02 -1.15975e+00 -7.31471e-03
-1.41490e+02 -1.15968e+00 -7.32198e-03
-1.41480e+02 -1.15961e+00 -7.32928e-03
-1.41470e+02 -1.15953e+00 -7.33660e-03
-1.41460e+02 -1.15946e+00 -7.34394e-03
-1.41450e+02 -1.15939e+00 -7.35131e-03
-1.41440e+02 -1.15931e+00 -7.35870e-03
-1.41430e+02 -1.15924e+00 -7.36611e-03
-1.41420e+02 -1.15917e+00 -7.37355e-03
-1.41410e+02 -1.15909e+00 -7.38101e-03
-1.41400e+02 -1.15902e+00 -7.38849e-03
-1.41390e+02 -1.15894e+00 -7.39600e-03
-1.41380e+02 -1.15887e+00 -7.40353e-03
-1.41370e+02 -1.15880e+00 -7.41108e-03
-1.41360e+02 -1.15872e+00 -7.41866e-03
-1.41350e+02 -1.15865e+00 -7.42626e-03
-1.41340e+02 -1.15857e+00 -7.43388e-03
-1.41330e+02 -1.15850e+00 -7.44153e-03
-1.41320e+02 -1.15842e+00 -7.44920e-03
-1.41310e+02 -1.15835e+00 -7.45689e-03
-1.41300e+02 -1.15828e+00 -7.46461e-03
-1.41290e+02 -1.15820e+00 -7.47235e-03
-1.41280e+02 -1.15813e+00 -7.48011e-03
-1.41270e+02 -1.15805e+00 -7.48790e-03
-1.41260e+02 -1.15798e+00 -7.49571e-03
-1.41250e+02 -1.15790e+00 -7.50355e-03
-1.41240e+02 -1.15783e+00 -7.51141e-03
-1.41230e+02 -1.15775e+00 -7.51929e-03
-1.41220e+02 -1.15768e+00 -7.52719e-03
-1.41210e+02 -1.15760e+00 -7.53512e-03
-1.41200e+02 -1.15752e+00 -7.54307e-03
-1.41190e+02 -1.15745e+00 -7.55104e-03
-1.41180e+02 -1.15737e+00 -7.55904e-03
-1.41170e+02 -1.15730e+00 -7.56706e-03
-1.41160e+02 -1.15722e+00 -7.57511e-03
-1.41150e+02 -1.15715e+00 -7.58318e-03
-1.41140e+02 -1.15707e+00 -7.59127e-03
-1.41130e+02 -1.15699e+00 -7.59938e-03
-1.41120e+02 -1.15692e+00 -7.60752e-03
-1.41110e+02 -1.15684e+00 -7.61568e-03
-1.41100e+02 -1.15677e+00 -7.62387e-03
-1.41090e+02 -1.15669e+00 -7.63208e-03
-1.41080e+02 -1.15661e+00 -7.64031e-03
-1.41070e+02 -1.15654e+00 -7.64857e-03
-1.41060e+02 -1.15646e+00 -7.65684e-03
-1.41050e+02 -1.15638e+00 -7.66515e-03
-1.41040e+02 -1.15631e+00 -7.67347e-03
-1.41030e+02 -1.15623e+00 -7.68182e-03
-1.41020e+02 -1.15615e+00 -7.69019e-03
-1.41010e+02 -1.15608e+00 -7.69859e-03
-1.41000e+02 -1.15600e+00 -7.70701e-03
-1.40990e+02 -1.15592e+00 -7.71545e-03
-1.40980e+02 -1.15585e+00 -7.72392e-03
-1.40970e+02 -1.15577e+00 -7.73241e-03
-1.40960e+02 -1.15569e+00 -7.74092e-03
-1.40950e+02 -1.15561e+00 -7.74946e-03
-1.40940e+02 -1.15554e+00 -7.75802e-03
-1.40930e+02 -1.15546e+00 -7.76660e-03
-1.40920e+02 -1.15538e+00 -7.77520e-03
-1.40910e+02 -1.15530e+00 -7.78383e-03
-1.40900e+02 -1.15523e+00 -7.79249e-03
-1.40890e+02 -1.15515e+00 -7.80116e-03
-1.40880e+02 -1.15507e+00 -7.80986e-03
-1.40870e+02 -1.15499e+00 -7.81859e-03
-1.40860e+02 -1.15491e+00 -7.82733e-03
-1.40850e+02 -1.15483e+00 -7.83610e-03
-1.40840e+02 -1.15476e+00 -7.84490e-03
-1.40830e+02 -1.15468e+00 -7.85372e-03
-1.40820e+02 -1.15460e+00 -7.86256e-03
-1.40810e+02 -1.15452e+00 -7.87142e-03
-1.40800e+02 -1.15444e+00 -7.88031e-03
-1.40790e+02 -1.15436e+00 -7.88922e-03
-1.40780e+02 -1.15428e+00 -7.89815e-03
-1.40770e+02 -1.15420e+00 -7.90711e-03
-1.40760e+02 -1.15413e+00 -7.91609e-03
-1.40750e+02 -1.15405e+00 -7.92509e-03
-1.40740e+02 -1.15397e+00 -7.93412e-03
-1.40730e+02 -1.15389e+00 -7.94317e-03
-1.40720e+02 -1.15381e+00 -7.95225e-03
-1.40710e+02 -1.15373e+00 -7.96134e-03
-1.40700e+02 -1.15365e+00 -7.97046e-03
-1.40690e+02 -1.15357e+00 -7.97961e-03
-1.40680e+02 -1.15349e+00 -7.98878e-03
-1.40670e+02 -1.15341e+00 -7.99797e-03
-1.40660e+02 -1.15333e+00 -8.00718e-03
-1.40650e+02 -1.15325e+00 -8.01642e-03
-1.40640e+02 -1.15317e+00 -8.02568e-03
-1.40630e+02 -1.15309e+00 -8.03497e-03
-1.40620e+02 -1.15301e+00 -8.04428e-03
-1.40610e+02 -1.15293e+00 -8.05361e-03
-1.40600e+02 -1.15285e+00 -8.06296e-03
-1.40590e+02 -1.15277e+00 -8.07234e-03
-1.40580e+02 -1.15269e+00 -8.08174e-03
-1.40570e+02 -1.15260e+00 -8.09117e-03
-1.40560e+02 -1.15252e+00 -8.10062e-03
-1.40550e+02 -1.15244e+00 -8.11009e-03
-1.40540e+02 -1.15236e+00 -8.11959e-03
-1.40530e+02 -1.15228e+00 -8.12910e-03
-1.40520e+02 -1.15220e+00 -8.13865e-03
-1.40510e+02 -1.15212e+00 -8.14821e-03
-1.40500e+02 -1.15204e+00 -8.15780e-03
-1.40490e+02 -1.15195e+00 -8.16741e-03
-1.40480e+02 -1.15187e+00 -8.17705e-03
-1.40470e+02 -1.15179e+00 -8.18671e-03
-1.40460e+02 -1.15171e+00 -8.19639e-03
-1.40450e+02 -1.15163e+00 -8.20610e-03
-1.40440e+02 -1.15155e+00 -8.21583e-03
-1.40430e+02 -1.15146e+00 -8.22558e-03
-1.40420e+02 -1.15138e+00 -8.23536e-03
-1.40410e+02 -1.15130e+00 -8.24516e-03
-1.40400e+02 -1.15122e+00 -8.25498e-03
-1.40390e+02 -1.15113e+00 -8.26481e-03
-1.40380e+02 -1.15105e+00 -8.27462e-03
-1.40370e+02 -1.15097e+00 -8.28441e-03
-1.40360e+02 -1.15088e+00 -8.29420e-03
-1.40350e+02 -1.15080e+00 -8.30396e-03
-1.40340e+02 -1.15072e+00 -8.31371e-03
-1.40330e+02 -1.15064e+00 -8.32345e-03
-1.40320e+02 -1.15055e+00 -8.33317e-03
-1.40310e+02 -1.15047e+00 -8.34287e-03
-1.40300e+02 -1.15039e+00 -8.35256e-03
-1.40290e+02 -1.15030e+00 -8.36223e-03
-1.40280e+02 -1.15022e+00 -8.37189e-03
-1.40270e+02 -1.15013e+00 -8.38153e-03
-1.40260e+02 -1.15005e+00 -8.39116e-03
-1.40250e+02 -1.14997e+00 -8.40077e-03
-1.40240e+02 -1.14988e+00 -8.41037e-03
-1.40230e+02 -1.14980e+00 -8.41995e-03
-1.40220e+02 -1.14971e+00 -8.42951e-03
-1.40210e+02 -1.14963e+00 -8.43906e-03
-1.40200e+02 -1.14955e+00 -8.44860e-03
-1.40190e+02 -1.14946e+00 -8.45812e-03
-1.40180e+02 -1.14938e+00 -8.46762e-03
-1.40170e+02 -1.14929e+00 -8.47711e-03
-1.40160e+02 -1.14921e+00 -8.48658e-03
-1.40150e+02 -1.14912e+00 -8.49604e-03
-1.40140e+02 -1.14904e+00 -8.50548e-03
-1.40130e+02 -1.14895e+00 -8.51491e-03
-1.40120e+02 -1.14887e+00 -8.52432e-03
-1.40110e+02 -1.14878e+00 -8.53372e-03
-1.40100e+02 -1.14870e+00 -8.54310e-03
-1.40090e+02 -1.14861e+00 -8.55247e-03
-1.40080e+02 -1.14852e+00 -8.56182e-03
-1.40070e+02 -1.14844e+00 -8.57115e-03
-1.40060e+02 -1.14835e+00 -8.58047e-03
-1.40050e+02 -1.14827e+00 -8.58978e-03
-1.40040e+02 -1.14818e+00 -8.59906e-03
-1.40030e+02 -1.14810e+00 -8.60834e-03
-1.40020e+02 -1.14801e+00 -8.61760e-03
-1.40010e+02 -1.14792e+00 -8.62684e-03
-1.40000e+02 -1.14784e+00 -8.63607e-03
-1.39990e+02 -1.14775e+00 -8.64528e-03
-1.39980e+02 -1.14766e+00 -8.65447e-03
-1.39970e+02 -1.14758e+00 -8.66365e-03
-1.39960e+02 -1.14749e+00 -8.67282e-03
-1.39950e+02 -1.14740e+00 -8.68197e-03
-1.39940e+02 -1.14732e+00 -8.69111e-03
-1.39930e+02 -1.14723e+00 -8.70022e-03
-1.39920e+02 -1.14714e+00 -8.70933e-03
-1.39910e+02 -1.14706e+00 -8.71842e-03
-1.39900e+02 -1.14697e+00 -8.72749e-03
-1.39890e+02 -1.14688e+00 -8.73655e-03
-1.39880e+02 -1.14679e+00 -8.74559e-03
-1.39870e+02 -1.14671e+00 -8.75462e-03
-1.39860e+02 -1.14662e+00 -8.76363e-03
-1.39850e+02 -1.14653e+00 -8.77263e-03
-1.39840e+02 -1.14644e+00 -8.78161e-03
-1.39830e+02 -1.14636e+00 -8.79057e-03
-1.39820e+02 -1.14627e+00 -8.79952e-03
-1.39810e+02 -1.14618e+00 -8.80846e-03
-1.39800e+02 -1.14609e+00 -8.81738e-03
-1.39790e+02 -1.14600e+00 -8.82628e-03
-1.39780e+02 -1.14591e+00 -8.83517e-03
-1.39770e+02 -1.14583e+00 -8.84404e-03
-1.39760e+02 -1.14574e+00 -8.85290e-03
-1.39750e+02 -1.14565e+00 -8.86175e-03
-1.39740e+02 -1.14556e+00 -8.87057e-03
-1.39730e+02 -1.14547e+00 -8.87938e-03
-1.39720e+02 -1.14538e+00 -8.88818e-03
-1.39710e+02 -1.14529e+00 -8.89696e-03
-1.39700e+02 -1.14520e+00 -8.90573e-03
-1.39690e+02 -1.14512e+00 -8.91448e-03
-1.39680e+02 -1.14503e+00 -8.92321e-03
-1.39670e+02 -1.14494e+00 -8.93193e-03
-1.39660e+02 -1.14485e+00 -8.94064e-03
-1.39650e+02 -1.14476e+00 -8.94933e-03
-1.39640e+02 -1.14467e+00 -8.95800e-03
-1.39630e+02 -1.14458e+00 -8.96666e-03
-1.39620e+02 -1.14449e+00 -8.97530e-03
-1.39610e+02 -1.14440e+00 -8.98393e-03
-1.39600e+02 -1.14431e+00 -8.99254e-03
-1.39590e+02 -1.14422e+00 -9.00114e-03
-1.39580e+02 -1.14413e+00 -9.00972e-03
-1.39570e+02 -1.14404e+00 -9.01828e-03
-1.39560e+02 -1.14395e+00 -9.02683e-03
-1.39550e+02 -1.14386e+00 -9.03537e-03
-1.39540e+02 -1.14377e+00 -9.04389e-03
-1.39530e+02 -1.14368e+00 -9.05239e-03
-1.39520e+02 -1.14359e+00 -9.06088e-03
-1.39510e+02 -1.14350e+00 -9.06935e-03
-1.39500e+02 -1.14341e+00 -9.07781e-03
-1.39490e+02 -1.14332e+00 -9.08626e-03
-1.39480e+02 -1.14322e+00 -9.09468e-03
-1.39470e+02 -1.14313e+00 -9.10309e-03
-1.39460e+02 -1.14304e+00 -9.11149e-03
-1.39450e+02 -1.14295e+00 -9.11987e-03
-1.39440e+02 -1.14286e+00 -9.12824e-03
-1.39430e+02 -1.14277e+00 -9.13659e-03
-1.39420e+02 -1.14268e+00 -9.14492e-03
-1.39410e+02 -1.14259e+00 -9.15324e-03
-1.39400e+02 -1.14249e+00 -9.16155e-03
-1.39390e+02 -1.14240e+00 -9.16984e-03
-1.39380e+02 -1.14231e+00 -9.17811e-03
-1.39370e+02 -1.14222e+00 -9.18637e-03
-1.39360e+02 -1.14213e+00 -9.19461e-03
-1.39350e+02 -1.14204e+00 -9.20284e-03
-1.39340e+02 -1.14194e+00 -9.21105e-03
-1.39330e+02 -1.14185e+00 -9.21925e-03
-1.39320e+02 -1.14176e+00 -9.22743e-03
-1.39310e+02 -1.14167e+00 -9.23559e-03
-1.39300e+02 -1.14157e+00 -9.24374e-03
-1.39290e+02 -1.14148e+00 -9.25188e-03
-1.39280e+02 -1.14139e+00 -9.26000e-03
-1.39270e+02 -1.14130e+00 -9.26810e-03
-1.39260e+02 -1.14120e+00 -9.27619e-03
-1.39250e+02 -1.14111e+00 -9.28427e-03
-1.39240e+02 -1.14102e+00 -9.29232e-03
-1.39230e+02 -1.14093e+00 -9.30037e-03
-1.39220e+02 -1.14083e+00 -9.30839e-03
-1.39210e+02 -1.14074e+00 -9.31641e-03
-1.39200e+02 -1.14065e+00 -9.32440e-03
-1.39190e+02 -1.14055e+00 -9.33238e-03
-1.39180e+02 -1.14046e+00 -9.34035e-03
-1.39170e+02 -1.14037e+00 -9.34830e-03
-1.39160e+02 -1.14027e+00 -9.35624e-03
-1.39150e+02 -1.14018e+00 -9.36415e-03
-1.39140e+02 -1.14008e+00 -9.37206e-03
-1.39130e+02 -1.13999e+00 -9.37995e-03
-1.39120e+02 -1.13990e+00 -9.38782e-03
-1.39110e+02 -1.13980e+00 -9.39568e-03
-1.39100e+02 -1.13971e+00 -9.40352e-03
-1.39090e+02 -1.13962e+00 -9.41135e-03
-1.39080e+02 -1.13952e+00 -9.41916e-03
-1.39070e+02 -1.13943e+00 -9.42696e-03
-1.39060e+02 -1.13933e+00 -9.43474e-03
-1.39050e+02 -1.13924e+00 -9.44251e-03
-1.39040e+02 -1.13914e+00 -9.45026e-03
-1.39030e+02 -1.13905e+00 -9.45799e-03
-1.39020e+02 -1.13895e+00 -9.46571e-03
-1.39010e+02 -1.13886e+00 -9.47342e-03
-1.39000e+02 -1.13877e+00 -9.48110e-03
-1.38990e+02 -1.13867e+00 -9.48878e-03
-1.38980e+02 -1.13858e+00 -9.49644e-03
-1.38970e+02 -1.13848e+00 -9.50408e-03
-1.38960e+02 -1.13839e+00 -9.51171e-03
-1.38950e+02 -1.13829e+00 -9.51932e-03
-1.38940e+02 -1.13819e+00 -9.52692e-03
-1.38930e+02 -1.13810e+00 -9.53450e-03
-1.38920e+02 -1.13800e+00 -9.54206e-03
-1.38910e+02 -1.13791e+00 -9.54961e-03
-1.38900e+02 -1.13781e+00 -9.55715e-03
-1.38890e+02 -1.13772e+00 -9.56467e-03
-1.38880e+02 -1.13762e+00 -9.57217e-03
-1.38870e+02 -1.13753e+00 -9.57966e-03
-1.38860e+02 -1.13743e+00 -9.58714e-03
-1.38850e+02 -1.13733e+00 -9.59459e-03
-1.38840e+02 -1.13724e+00 -9.60204e-03
-1.38830e+02 -1.13714e+00 -9.60946e-03
-1.38820e+02 -1.13705e+00 -9.61688e-03
-1.38810e+02 -1.13695e+00 -9.62427e-03
-1.38800e+02 -1.13685e+00 -9.63165e-03
-1.38790e+02 -1.13676e+00 -9.63902e-03
-1.38780e+02 -1.13666e+00 -9.64637e-03
-1.38770e+02 -1.13656e+00 -9.65371e-03
-1.38760e+02 -1.13647e+00 -9.66103e-03
-1.38750e+02 -1.13637e+00 -9.66833e-03
-1.38740e+02 -1.13627e+00 -9.67562e-03
-1.38730e+02 -1.13618e+00 -9.68289e-03
-1.38720e+02 -1.13608e+00 -9.69015e-03
-1.38710e+02 -1.13598e+00 -9.69739e-03
-1.38700e+02 -1.13589e+00 -9.70462e-03
-1.38690e+02 -1.13579e+00 -9.71183e-03
-1.38680e+02 -1.13569e+00 -9.71903e-03
-1.38670e+02 -1.13560e+00 -9.72621e-03
-1.38660e+02 -1.13550e+00 -9.73338e-03
-1.38650e+02 -1.13540e+00 -9.74053e-03
-1.38640e+02 -1.13530e+00 -9.74766e-03
-1.38630e+02 -1.13521e+00 -9.75478e-03
-1.38620e+02 -1.13511e+00 -9.76189e-03
-1.38610e+02 -1.13501e+00 -9.76898e-03
-1.38600e+02 -1.13491e+00 -9.77605e-03
-1.38590e+02 -1.13482e+00 -9.78311e-03
-1.38580e+02 -1.13472e+00 -9.79015e-03
-1.38570e+02 -1.13462e+00 -9.79718e-03
-1.38560e+02 -1.13452e+00 -9.80419e-03
-1.38550e+02 -1.13442e+00 -9.81119e-03
-1.38540e+02 -1.13433e+00 -9.81817e-03
-1.38530e+02 -1.13423e+00 -9.82514e-03
-1.38520e+02 -1.13413e+00 -9.83209e-03
-1.38510e+02 -1.13403e+00 -9.83902e-03
-1.38500e+02 -1.13393e+00 -9.84594e-03
-1.38490e+02 -1.13383e+00 -9.85285e-03
-1.38480e+02 -1.13373e+00 -9.85974e-03
-1.38470e+02 -1.13364e+00 -9.86661e-03
-1.38460e+02 -1.13354e+00 -9.87347e-03
-1.38450e+02 -1.13344e+00 -9.88031e-03
-1.38440e+02 -1.13334e+00 -9.88714e-03
-1.38430e+02 -1.13324e+00 -9.89395e-03
-1.38420e+02 -1.13314e+00 -9.90075e-03
-1.38410e+02 -1.13304e+00 -9.90753e-03
-1.38400e+02 -1.13294e+00 -9.91429e-03
-1.38390e+02 -1.13284e+00 -9.92105e-03
-1.38380e+02 -1.13275e+00 -9.92778e-03
-1.38370e+02 -1.13265e+00 -9.93450e-03
-1.38360e+02 -1.13255e+00 -9.94120e-03
-1.38350e+02 -1.13245e+00 -9.94789e-03
-1.38340e+02 -1.13235e+00 -9.95457e-03
-1.38330e+02 -1.13225e+00 -9.96123e-03
-1.38320e+02 -1.13215e+00 -9.96787e-03
-1.38310e+02 -1.13205e+00 -9.97450e-03
-1.38300e+02 -1.13195e+00 -9.98111e-03
-1.38290e+02 -1.13185e+00 -9.98771e-03
-1.38280e+02 -1.13175e+00 -9.99429e-03
-1.38270e+02 -1.13165e+00 -1.00009e-02
-1.38260e+02 -1.13155e+00 -1.00074e-02
-1.38250e+02 -1.13145e+00 -1.00139e-02
-1.38240e+02 -1.13135e+00 -1.00205e-02
-1.38230e+02 -1.13125e+00 -1.00270e-02
-1.38220e+02 -1.13115e+00 -1.00335e-02
-1.38210e+02 -1.13105e+00 -1.00399e-02
-1.38200e+02 -1.13095e+00 -1.00464e-02
-1.38190e+02 -1.13085e+00 -1.00528e-02
-1.38180e+02 -1.13075e+00 -1.00593e-02
-1.38170e+02 -1.13065e+00 -1.00657e-02
-1.38160e+02 -1.13055e+00 -1.00721e-02
-1.38150e+02 -1.13044e+00 -1.00784e-02
-1.38140e+02 -1.13034e+00 -1.00848e-02
-1.38130e+02 -1.13024e+00 -1.00912e-02
-1.38120e+02 -1.13014e+00 -1.00975e-02
-1.38110e+02 -1.13004e+00 -1.01038e-02
-1.38100e+02 -1.12994e+00 -1.01101e-02
-1.38090e+02 -1.12984e+00 -1.01164e-02
-1.38080e+02 -1.12974e+00 -1.01227e-02
-1.38070e+02 -1.12964e+00 -1.01289e-02
-1.38060e+02 -1.12953e+00 -1.01352e-02
-1.38050e+02 -1.12943e+00 -1.01414e-02
-1.38040e+02 -1.12933e+00 -1.01476e-02
-1.38030e+02 -1.12923e+00 -1.01538e-02
-1.38020e+02 -1.12913e+00 -1.01600e-02
-1.38010e+02 -1.12903e+00 -1.01662e-02
-1.38000e+02 -1.12893e+00 -1.01723e-02
-1.37990e+02 -1.12882e+00 -1.01785e-02
-1.37980e+02 -1.12872e+00 -1.01846e-02
-1.37970e+02 -1.12862e+00 -1.01907e-02
-1.37960e+02 -1.12852e+00 -1.01968e-02
-1.37950e+02 -1.12842e+00 -1.02028e-02
-1.37940e+02 -1.12831e+00 -1.02089e-02
-1.37930e+02 -1.12821e+00 -1.02149e-02
-1.37920e+02 -1.12811e+00 -1.02210e-02
-1.37910e+02 -1.12801e+00 -1.02270e-02
-1.37900e+02 -1.12791e+00 -1.02330e-02
-1.37890e+02 -1.12780e+00 -1.02390e-02
-1.37880e+02 -1.12770e+00 -1.02449e-02
-1.37870e+02 -1.12760e+00 -1.02509e-02
-1.37860e+02 -1.12750e+00 -1.02568e-02
-1.37850e+02 -1.12739e+00 -1.02627e-02
-1.37840e+02 -1.12729e+00 -1.02686e-02
-1.37830e+02 -1.12719e+00 -1.02745e-02
-1.37820e+02 -1.12708e+00 -1.02804e-02
-1.37810e+02 -1.12698e+00 -1.02863e-02
-1.37800e+02 -1.12688e+00 -1.02921e-02
-1.37790e+02 -1.12678e+00 -1.02979e-02
-1.37780e+02 -1.12667e+00 -1.03037e-02
-1.37770e+02 -1.12657e+00 -1.03095e-02
-1.37760e+02 -1.12647e+00 -1.03153e-02
-1.37750e+02 -1.12636e+00 -1.03211e-02
-1.37740e+02 -1.12626e+00 -1.03268e-02
-1.37730e+02 -1.12616e+00 -1.03326e-02
-1.37720e+02 -1.12605e+00 -1.03383e-02
-1.37710e+02 -1.12595e+00 -1.03440e-02
-1.37700e+02 -1.12585e+00 -1.03497e-02
-1.37690e+02 -1.12574e+00 -1.03554e-02
-1.37680e+02 -1.12564e+00 -1.03610e-02
-1.37670e+02 -1.12554e+00 -1.03667e-02
-1.37660e+02 -1.12543e+00 -1.03723e-02
-1.37650e+02 -1.12533e+00 -1.03779e-02
-1.37640e+02 -1.12523e+00 -1.03835e-02
-1.37630e+02 -1.12512e+00 -1.03891e-02
-1.37620e+02 -1.12502e+00 -1.03947e-02
-1.37610e+02 -1.12491e+00 -1.04002e-02
-1.37600e+02 -1.12481e+00 -1.04057e-02
-1.37590e+02 -1.12471e+00 -1.04113e-02
-1.37580e+02 -1.12460e+00 -1.04168e-02
-1.37570e+02 -1.12450e+00 -1.04223e-02
-1.37560e+02 -1.12439e+00 -1.04277e-02
-1.37550e+02 -1.12429e+00 -1.04332e-02
-1.37540e+02 -1.12418e+00 -1.04386e-02
-1.37530e+02 -1.12408e+00 -1.04441e-02
-1.37520e+02 -1.12398e+00 -1.04495e-02
-1.37510e+02 -1.12387e+00 -1.04549e-02
-1.37500e+02 -1.12377e+00 -1.04603e-02
-1.37490e+02 -1.12366e+00 -1.04656e-02
-1.37480e+02 -1.12356e+00 -1.04710e-02
-1.37470e+02 -1.12345e+00 -1.04763e-02
-1.37460e+02 -1.12335e+00 -1.04816e-02
-1.37450e+02 -1.12324e+00 -1.04869e-02
-1.37440e+02 -1.12314e+00 -1.04922e-02
-1.37430e+02 -1.12303e+00 -1.04975e-02
-1.37420e+02 -1.12293e+00 -1.05027e-02
-1.37410e+02 -1.12282e+00 -1.05080e-02
-1.37400e+02 -1.12272e+00 -1.05132e-02
-1.37390e+02 -1.12261e+00 -1.05184e-02
-1.37380e+02 -1.12251e+00 -1.05236e-02
-1.37370e+02 -1.12240e+00 -1.05288e-02
-1.37360e+02 -1.12230e+00 -1.05340e-02
-1.37350e+02 -1.12219e+00 -1.05391e-02
-1.37340e+02 -1.12209e+00 -1.05443e-02
-1.37330e+02 -1.12198e+00 -1.05494e-02
-1.37320e+02 -1.12187e+00 -1.05545e-02
-1.37310e+02 -1.12177e+00 -1.05596e-02
-1.37300e+02 -1.12166e+00 -1.05647e-02
-1.37290e+02 -1.12156e+00 -1.05697e-02
-1.37280e+02 -1.12145e+00 -1.05748e-02
-1.37270e+02 -1.12135e+00 -1.05798e-02
-1.37260e+02 -1.12124e+00 -1.05848e-02
-1.37250e+02 -1.12113e+00 -1.05898e-02
-1.37240e+02 -1.12103e+00 -1.05948e-02
-1.37230e+02 -1.12092e+00 -1.05997e-02
-1.37220e+02 -1.12082e+00 -1.06047e-02
-1.37210e+02 -1.12071e+00 -1.06096e-02
-1.37200e+02 -1.12060e+00 -1.06145e-02
-1.37190e+02 -1.12050e+00 -1.06195e-02
-1.37180e+02 -1.12039e+00 -1.06243e-02
-1.37170e+02 -1.12029e+00 -1.06292e-02
-1.37160e+02 -1.12018e+00 -1.06341e-02
-1.37150e+02 -1.12007e+00 -1.06389e-02
-1.37140e+02 -1.11997e+00 -1.06437e-02
-1.37130e+02 -1.11986e+00 -1.06486e-02
-1.37120e+02 -1.11975e+00 -1.06534e-02
-1.37110e+02 -1.11965e+00 -1.06581e-02
-1.37100e+02 -1.11954e+00 -1.06629e-02
-1.37090e+02 -1.11943e+00 -1.06677e-02
-1.37080e+02 -1.11933e+00 -1.06724e-02
-1.37070e+02 -1.11922e+00 -1.06771e-02
-1.37060e+02 -1.11911e+00 -1.06818e-02
-1.37050e+02 -1.11901e+00 -1.06865e-02
-1.37040e+02 -1.11890e+00 -1.06912e-02
-1.37030e+02 -1.11879e+00 -1.06958e-02
-1.37020e+02 -1.11869e+00 -1.07005e-02
-1.37010e+02 -1.11858e+00 -1.07051e-02
-1.37000e+02 -1.11847e+00 -1.07097e-02
-1.36990e+02 -1.11836e+00 -1.07143e-02
-1.36980e+02 -1.11826e+00 -1.07189e-02
-1.36970e+02 -1.11815e+00 -1.07235e-02
-1.36960e+02 -1.11804e+00 -1.07280e-02
-1.36950e+02 -1.11794e+00 -1.07326e-02
-1.36940e+02 -1.11783e+00 -1.07371e-02
-1.36930e+02 -1.11772e+00 -1.07416e-02
-1.36920e+02 -1.11761e+00 -1.07461e-02
-1.36910e+02 -1.11751e+00 -1.07505e-02
-1.36900e+02 -1.11740e+00 -1.07550e-02
-1.36890e+02 -1.11729e+00 -1.07594e-02
-1.36880e+02 -1.11718e+00 -1.07639e-02
-1.36870e+02 -1.11708e+00 -1.07683e-02
-1.36860e+02 -1.11697e+00 -1.07727e-02
-1.36850e+02 -1.11686e+00 -1.07771e-02
-1.36840e+02 -1.11675e+00 -1.07814e-02
-1.36830e+02 -1.11664e+00 -1.07858e-02
-1.36820e+02 -1.11654e+00 -1.07901e-02
-1.36810e+02 -1.11643e+00 -1.07944e-02
-1.36800e+02 -1.11632e+00 -1.07987e-02
-1.36790e+02 -1.11621e+00 -1.08030e-02
-1.36780e+02 -1.11610e+00 -1.08073e-02
-1.36770e+02 -1.11600e+00 -1.08116e-02
-1.36760e+02 -1.11589e+00 -1.08158e-02
-1.36750e+02 -1.11578e+00 -1.08200e-02
-1.36740e+02 -1.11567e+00 -1.08242e-02
-1.36730e+02 -1.11556e+00 -1.08284e-02
-1.36720e+02 -1.11546e+00 -1.08326e-02
-1.36710e+02 -1.11535e+00 -1.08368e-02
-1.36700e+02 -1.11524e+00 -1.08409e-02
-1.36690e+02 -1.11513e+00 -1.08451e-02
-1.36680e+02 -1.11502e+00 -1.08492e-02
-1.36670e+02 -1.11491e+00 -1.08533e-02
-1.36660e+02 -1.11480e+00 -1.08574e-02
-1.36650e+02 -1.11470e+00 -1.08615e-02
-1.36640e+02 -1.11459e+00 -1.08655e-02
-1.36630e+02 -1.11448e+00 -1.08696e-02
-1.36620e+02 -1.11437e+00 -1.08736e-02
-1.36610e+02 -1.11426e+00 -1.08776e-02
-1.36600e+02 -1.11415e+00 -1.08816e-02
-1.36590e+02 -1.11404e+00 -1.08856e-02
-1.36580e+02 -1.11394e+00 -1.08896e-02
-1.36570e+02 -1.11383e+00 -1.08935e-02
-1.36560e+02 -1.11372e+00 -1.08974e-02
-1.36550e+02 -1.11361e+00 -1.09014e-02
-1.36540e+02 -1.11350e+00 -1.09053e-02
-1.36530e+02 -1.11339e+00 -1.09092e-02
-1.36520e+02 -1.11328e+00 -1.09130e-02
-1.36510e+02 -1.11317e+00 -1.09169e-02
-1.36500e+02 -1.11306e+00 -1.09207e-02
-1.36490e+02 -1.11295e+00 -1.09246e-02
-1.36480e+02 -1.11284e+00 -1.09284e-02
-1.36470e+02 -1.11273e+00 -1.09322e-02
-1.36460e+02 -1.11263e+00 -1.09360e-02
-1.36450e+02 -1.11252e+00 -1.09397e-02
-1.36440e+02 -1.11241e+00 -1.09435e-02
-1.36430e+02 -1.11230e+00 -1.09472e-02
-1.36420e+02 -1.11219e+00 -1.09509e-02
-1.36410e+02 -1.11208e+00 -1.09546e-02
-1.36400e+02 -1.11197e+00 -1.09583e-02
-1.36390e+02 -1.11186e+00 -1.09620e-02
-1.36380e+02 -1.11175e+00 -1.09657e-02
-1.36370e+02 -1.11164e+00 -1.09693e-02
-1.36360e+02 -1.11153e+00 -1.09729e-02
-1.36350e+02 -1.11142e+00 -1.09765e-02
-1.36340e+02 -1.11131e+00 -1.09801e-02
-1.36330e+02 -1.11120e+00 -1.09837e-02
-1.36320e+02 -1.11109e+00 -1.09873e-02
-1.36310e+02 -1.11098e+00 -1.09908e-02
-1.36300e+02 -1.11087e+00 -1.09944e-02
-1.36290e+02 -1.11076e+00 -1.09979e-02
-1.36280e+02 -1.11065e+00 -1.10014e-02
-1.36270e+02 -1.11054e+00 -1.10049e-02
-1.36260e+02 -1.11043e+00 -1.10084e-02
-1.36250e+02 -1.11032e+00 -1.10118e-02
-1.36240e+02 -1.11021e+00 -1.10153e-02
-1.36230e+02 -1.11010e+00 -1.10187e-02
-1.36220e+02 -1.10999e+00 -1.10221e-02
-1.36210e+02 -1.10988e+00 -1.10255e-02
-1.36200e+02 -1.10977e+00 -1.10289e-02
-1.36190e+02 -1.10966e+00 -1.10323e-02
-1.36180e+02 -1.10955e+00 -1.10356e-02
-1.36170e+02 -1.10944e+00 -1.10389e-02
-1.36160e+02 -1.10933e+00 -1.10423e-02
-1.36150e+02 -1.10922e+00 -1.10456e-02
-1.36140e+02 -1.10911e+00 -1.10489e-02
-1.36130e+02 -1.10900e+00 -1.10521e-02
-1.36120e+02 -1.10889e+00 -1.10554e-02
-1.36110e+02 -1.10878e+00 -1.10586e-02
-1.36100e+02 -1.10867e+00 -1.10619e-02
-1.36090e+02 -1.10855e+00 -1.10651e-02
-1.36080e+02 -1.10844e+00 -1.10683e-02
-1.36070e+02 -1.10833e+00 -1.10715e-02
-1.36060e+02 -1.10822e+00 -1.10746e-02
-1.36050e+02 -1.10811e+00 -1.10778e-02
-1.36040e+02 -1.10800e+00 -1.10809e-02
-1.36030e+02 -1.10789e+00 -1.10840e-02
-1.36020e+02 -1.10778e+00 -1.10871e-02
-1.36010e+02 -1.10767e+00 -1.10902e-02
-1.36000e+02 -1.10756e+00 -1.10933e-02
-1.35990e+02 -1.10745e+00 -1.10964e-02
-1.35980e+02 -1.10734e+00 -1.10994e-02
-1.35970e+02 -1.10722e+00 -1.11024e-02
-1.35960e+02 -1.10711e+00 -1.11054e-02
-1.35950e+02 -1.10700e+00 -1.11084e-02
-1.35940e+02 -1.10689e+00 -1.11114e-02
-1.35930e+02 -1.10678e+00 -1.11144e-02
-1.35920e+02 -1.10667e+00 -1.11173e-02
-1.35910e+02 -1.10656e+00 -1.11203e-02
-1.35900e+02 -1.10645e+00 -1.11232e-02
-1.35890e+02 -1.10634e+00 -1.11261e-02
-1.35880e+02 -1.10622e+00 -1.11290e-02
-1.35870e+02 -1.10611e+00 -1.11319e-02
-1.35860e+02 -1.10600e+00 -1.11347e-02
-1.35850e+02 -1.10589e+00 -1.11376e-02
-1.35840e+02 -1.10578e+00 -1.11404e-02
-1.35830e+02 -1.10567e+00 -1.11432e-02
-1.35820e+02 -1.10556e+00 -1.11460e-02
-1.35810e+02 -1.10544e+00 -1.11488e-02
-1.35800e+02 -1.10533e+00 -1.11516e-02
-1.35790e+02 -1.10522e+00 -1.11543e-02
-1.35780e+02 -1.10511e+00 -1.11570e-02
-1.35770e+02 -1.10500e+00 -1.11598e-02
-1.35760e+02 -1.10489e+00 -1.11625e-02
-1.35750e+02 -1.10477e+00 -1.11652e-02
-1.35740e+02 -1.10466e+00 -1.11678e-02
-1.35730e+02 -1.10455e+00 -1.11705e-02
-1.35720e+02 -1.10444e+00 -1.11731e-02
-1.35710e+02 -1.10433e+00 -1.11758e-02
-1.35700e+02 -1.10422e+00 -1.11784e-02
-1.35690e+02 -1.10410e+00 -1.11810e-02
-1.35680e+02 -1.10399e+00 -1.11836e-02
-1.35670e+02 -1.10388e+00 -1.11861e-02
-1.35660e+02 -1.10377e+00 -1.11887e-02
-1.35650e+02 -1.10366e+00 -1.11912e-02
-1.35640e+02 -1.10355e+00 -1.11937e-02
-1.35630e+02 -1.10343e+00 -1.11962e-02
-1.35620e+02 -1.10332e+00 -1.11987e-02
-1.35610e+02 -1.10321e+00 -1.12012e-02
-1.35600e+02 -1.10310e+00 -1.12037e-02
-1.35590e+02 -1.10299e+00 -1.12061e-02
-1.35580e+02 -1.10287e+00 -1.12085e-02
-1.35570e+02 -1.10276e+00 -1.12109e-02
-1.35560e+02 -1.10265e+00 -1.12133e-02
-1.35550e+02 -1.10254e+00 -1.12157e-02
-1.35540e+02 -1.10242e+00 -1.12181e-02
-1.35530e+02 -1.10231e+00 -1.12204e-02
-1.35520e+02 -1.10220e+00 -1.12228e-02
-1.35510e+02 -1.10209e+00 -1.12251e-02
-1.35500e+02 -1.10198e+00 -1.12274e-02
-1.35490e+02 -1.10186e+00 -1.12297e-02
-1.35480e+02 -1.10175e+00 -1.12320e-02
-1.35470e+02 -1.10164e+00 -1.12342e-02
-1.35460e+02 -1.10153e+00 -1.12365e-02
-1.35450e+02 -1.10141e+00 -1.12387e-02
-1.35440e+02 -1.10130e+00 -1.12409e-02
-1.35430e+02 -1.10119e+00 -1.12431e-02
-1.35420e+02 -1.10108e+00 -1.12453e-02
-1.35410e+02 -1.10096e+00 -1.12475e-02
-1.35400e+02 -1.10085e+00 -1.12496e-02
-1.35390e+02 -1.10074e+00 -1.12517e-02
-1.35380e+02 -1.10063e+00 -1.12539e-02
-1.35370e+02 -1.10051e+00 -1.12560e-02
-1.35360e+02 -1.10040e+00 -1.12581e-02
-1.35350e+02 -1.10029e+00 -1.12601e-02
-1.35340e+02 -1.10018e+00 -1.12622e-02
-1.35330e+02 -1.10006e+00 -1.12642e-02
-1.35320e+02 -1.09995e+00 -1.12663e-02
-1.35310e+02 -1.09984e+00 -1.12683e-02
-1.35300e+02 -1.09973e+00 -1.12703e-02
-1.35290e+02 -1.09961e+00 -1.12723e-02
-1.35280e+02 -1.09950e+00 -1.12742e-02
-1.35270e+02 -1.09939e+00 -1.12762e-02
-1.35260e+02 -1.09927e+00 -1.12781e-02
-1.35250e+02 -1.09916e+00 -1.12800e-02
-1.35240e+02 -1.09905e+00 -1.12819e-02
-1.35230e+02 -1.09894e+00 -1.12838e-02
-1.35220e+02 -1.09882e+00 -1.12857e-02
-1.35210e+02 -1.09871e+00 -1.12876e-02
-1.35200e+02 -1.09860e+00 -1.12894e-02
-1.35190e+02 -1.09848e+00 -1.12912e-02
-1.35180e+02 -1.09837e+00 -1.12931e-02
-1.35170e+02 -1.09826e+00 -1.12948e-02
-1.35160e+02 -1.09815e+00 -1.12966e-02
-1.35150e+02 -1.09803e+00 -1.12984e-02
-1.35140e+02 -1.09792e+00 -1.13002e-02
-1.35130e+02 -1.09781e+00 -1.13019e-02
-1.35120e+02 -1.09769e+00 -1.13036e-02
-1.35110e+02 -1.09758e+00 -1.13053e-02
-1.35100e+02 -1.09747e+00 -1.13070e-02
-1.35090e+02 -1.09735e+00 -1.13087e-02
-1.35080e+02 -1.09724e+00 -1.13103e-02
-1.35070e+02 -1.09713e+00 -1.13120e-02
-1.35060e+02 -1.09702e+00 -1.13136e-02
-1.35050e+02 -1.09690e+00 -1.13152e-02
-1.35040e+02 -1.09679e+00 -1.13168e-02
-1.35030e+02 -1.09668e+00 -1.13184e-02
-1.35020e+02 -1.09656e+00 -1.13200e-02
-1.35010e+02 -1.09645e+00 -1.13215e-02
-1.35000e+02 -1.09634e+00 -1.13231e-02
-1.34990e+02 -1.09622e+00 -1.13246e-02
-1.34980e+02 -1.09611e+00 -1.13261e-02
-1.34970e+02 -1.09600e+00 -1.13276e-02
-1.34960e+02 -1.09588e+00 -1.13290e-02
-1.34950e+02 -1.09577e+00 -1.13305e-02
-1.34940e+02 -1.09566e+00 -1.13320e-02
-1.34930e+02 -1.09554e+00 -1.13334e-02
-1.34920e+02 -1.09543e+00 -1.13348e-02
-1.34910e+02 -1.09532e+00 -1.13362e-02
-1.34900e+02 -1.09520e+00 -1.13376e-02
-1.34890e+02 -1.09509e+00 -1.13389e-02
-1.34880e+02 -1.09498e+00 -1.13403e-02
-1.34870e+02 -1.09486e+00 -1.13416e-02
-1.34860e+02 -1.09475e+00 -1.13429e-02
-1.34850e+02 -1.09464e+00 -1.13443e-02
-1.34840e+02 -1.09452e+00 -1.13455e-02
-1.34830e+02 -1.09441e+00 -1.13468e-02
-1.34820e+02 -1.09430e+00 -1.13481e-02
-1.34810e+02 -1.09418e+00 -1.13493e-02
-1.34800e+02 -1.09407e+00 -1.13505e-02
-1.34790e+02 -1.09396e+00 -1.13518e-02
-1.34780e+02 -1.09384e+00 -1.13530e-02
-1.34770e+02 -1.09373e+00 -1.13541e-02
-1.34760e+02 -1.09361e+00 -1.13553e-02
-1.34750e+02 -1.09350e+00 -1.13565e-02
-1.34740e+02 -1.09339e+00 -1.13576e-02
-1.34730e+02 -1.09327e+00 -1.13587e-02
-1.34720e+02 -1.09316e+00 -1.13598e-02
-1.34710e+02 -1.09305e+00 -1.13609e-02
-1.34700e+02 -1.09293e+00 -1.13620e-02
-1.34690e+02 -1.09282e+00 -1.13630e-02
-1.34680e+02 -1.09271e+00 -1.13641e-02
-1.34670e+02 -1.09259e+00 -1.13651e-02
-1.34660e+02 -1.09248e+00 -1.13661e-02
-1.34650e+02 -1.09237e+00 -1.13671e-02
-1.34640e+02 -1.09225e+00 -1.13681e-02
-1.34630e+02 -1.09214e+00 -1.13691e-02
-1.34620e+02 -1.09202e+00 -1.13700e-02
-1.34610e+02 -1.09191e+00 -1.13710e-02
-1.34600e+02 -1.09180e+00 -1.13719e-02
-1.34590e+02 -1.09168e+00 -1.13728e-02
-1.34580e+02 -1.09157e+00 -1.13737e-02
-1.34570e+02 -1.09146e+00 -1.13746e-02
-1.34560e+02 -1.09134e+00 -1.13754e-02
-1.34550e+02 -1.09123e+00 -1.13763e-02
-1.34540e+02 -1.09111e+00 -1.13771e-02
-1.34530e+02 -1.09100e+00 -1.13779e-02
-1.34520e+02 -1.09089e+00 -1.13787e-02
-1.34510e+02 -1.09077e+00 -1.13795e-02
-1.34500e+02 -1.09066e+00 -1.13803e-02
-1.34490e+02 -1.09055e+00 -1.13810e-02
-1.34480e+02 -1.09043e+00 -1.13817e-02
-1.34470e+02 -1.09032e+00 -1.13825e-02
-1.34460e+02 -1.09020e+00 -1.13832e-02
-1.34450e+02 -1.09009e+00 -1.13839e-02
-1.34440e+02 -1.08998e+00 -1.13845e-02
-1.34430e+02 -1.08986e+00 -1.13852e-02
-1.34420e+02 -1.08975e+00 -1.13858e-02
-1.34410e+02 -1.08963e+00 -1.13865e-02
-1.34400e+02 -1.08952e+00 -1.13871e-02
-1.34390e+02 -1.08941e+00 -1.13877e-02
-1.34380e+02 -1.08929e+00 -1.13883e-02
-1.34370e+02 -1.08918e+00 -1.13888e-02
-1.34360e+02 -1.08907e+00 -1.13894e-02
-1.34350e+02 -1.08895e+00 -1.13899e-02
-1.34340e+02 -1.08884e+00 -1.13904e-02
-1.34330e+02 -1.08872e+00 -1.13909e-02
-1.34320e+02 -1.08861e+00 -1.13914e-02
-1.34310e+02 -1.08850e+00 -1.13919e-02
-1.34300e+02 -1.08838e+00 -1.13924e-02
-1.34290e+02 -1.08827e+00 -1.13928e-02
-1.34280e+02 -1.08815e+00 -1.13932e-02
-1.34270e+02 -1.08804e+00 -1.13936e-02
-1.34260e+02 -1.08793e+00 -1.13940e-02
-1.34250e+02 -1.08781e+00 -1.13944e-02
-1.34240e+02 -1.08770e+00 -1.13948e-02
-1.34230e+02 -1.08758e+00 -1.13951e-02
-1.34220e+02 -1.08747e+00 -1.13955e-02
-1.34210e+02 -1.08736e+00 -1.13958e-02
-1.34200e+02 -1.08724e+00 -1.13961e-02
-1.34190e+02 -1.08713e+00 -1.13964e-02
-1.34180e+02 -1.08701e+00 -1.13967e-02
-1.34170e+02 -1.08690e+00 -1.13969e-02
-1.34160e+02 -1.08679e+00 -1.13972e-02
-1.34150e+02 -1.08667e+00 -1.13974e-02
-1.34140e+02 -1.08656e+00 -1.13976e-02
-1.34130e+02 -1.08644e+00 -1.13978e-02
-1.34120e+02 -1.08633e+00 -1.13980e-02
-1.34110e+02 -1.08622e+00 -1.13982e-02
-1.34100e+02 -1.08610e+00 -1.13983e-02
-1.34090e+02 -1.08599e+00 -1.13985e-02
-1.34080e+02 -1.08587e+00 -1.13986e-02
-1.34070e+02 -1.08576e+00 -1.13987e-02
-1.34060e+02 -1.08565e+00 -1.13988e-02
-1.34050e+02 -1.08553e+00 -1.13988e-02
-1.34040e+02 -1.08542e+00 -1.13989e-02
-1.34030e+02 -1.08530e+00 -1.13990e-02
-1.34020e+02 -1.08519e+00 -1.13990e-02
-1.34010e+02 -1.08508e+00 -1.13990e-02
-1.34000e+02 -1.08496e+00 -1.13990e-02
-1.33990e+02 -1.08485e+00 -1.13990e-02
-1.33980e+02 -1.08473e+00 -1.13989e-02
-1.33970e+02 -1.08462e+00 -1.13989e-02
-1.33960e+02 -1.08451e+00 -1.13988e-02
-1.33950e+02 -1.08439e+00 -1.13988e-02
-1.33940e+02 -1.08428e+00 -1.13987e-02
-1.33930e+02 -1.08416e+00 -1.13985e-02
-1.33920e+02 -1.08405e+00 -1.13984e-02
-1.33910e+02 -1.08394e+00 -1.13983e-02
-1.33900e+02 -1.08382e+00 -1.13981e-02
-1.33890e+02 -1.08371e+00 -1.13980e-02
-1.33880e+02 -1.08359e+00 -1.13978e-02
-1.33870e+02 -1.08348e+00 -1.13976e-02
-1.33860e+02 -1.08337e+00 -1.13973e-02
-1.33850e+02 -1.08325e+00 -1.13971e-02
-1.33840e+02 -1.08314e+00 -1.13969e-02
-1.33830e+02 -1.08302e+00 -1.13966e-02
-1.33820e+02 -1.08291e+00 -1.13963e-02
-1.33810e+02 -1.08280e+00 -1.13960e-02
-1.33800e+02 -1.08268e+00 -1.13957e-02
-1.33790e+02 -1.08257e+00 -1.13954e-02
-1.33780e+02 -1.08246e+00 -1.13951e-02
-1.33770e+02 -1.08234e+00 -1.13947e-02
-1.33760e+02 -1.08223e+00 -1.13943e-02
-1.33750e+02 -1.08211e+00 -1.13939e-02
-1.33740e+02 -1.08200e+00 -1.13935e-02
-1.33730e+02 -1.08189e+00 -1.13931e-02
-1.33720e+02 -1.08177e+00 -1.13927e-02
-1.33710e+02 -1.08166e+00 -1.13922e-02
-1.33700e+02 -1.08154e+00 -1.13918e-02
-1.33690e+02 -1.08143e+00 -1.13913e-02
-1.33680e+02 -1.08132e+00 -1.13908e-02
-1.33670e+02 -1.08120e+00 -1.13903e-02
-1.33660e+02 -1.08109e+00 -1.13898e-02
-1.33650e+02 -1.08097e+00 -1.13892e-02
-1.33640e+02 -1.08086e+00 -1.13887e-02
-1.33630e+02 -1.08075e+00 -1.13881e-02
-1.33620e+02 -1.08063e+00 -1.13875e-02
-1.33610e+02 -1.08052e+00 -1.13869e-02
-1.33600e+02 -1.08040e+00 -1.13863e-02
-1.33590e+02 -1.08029e+00 -1.13857e-02
-1.33580e+02 -1.08018e+00 -1.13850e-02
-1.33570e+02 -1.08006e+00 -1.13844e-02
-1.33560e+02 -1.07995e+00 -1.13837e-02
-1.33550e+02 -1.07984e+00 -1.13830e-02
-1.33540e+02 -1.07972e+00 -1.13823e-02
-1.33530e+02 -1.07961e+00 -1.13815e-02
-1.33520e+02 -1.07949e+00 -1.13808e-02
-1.33510e+02 -1.07938e+00 -1.13800e-02
-1.33500e+02 -1.07927e+00 -1.13793e-02
-1.33490e+02 -1.07915e+00 -1.13785e-02
-1.33480e+02 -1.07904e+00 -1.13777e-02
-1.33470e+02 -1.07893e+00 -1.13769e-02
-1.33460e+02 -1.07881e+00 -1.13760e-02
-1.33450e+02 -1.07870e+00 -1.13752e-02
-1.33440e+02 -1.07858e+00 -1.13743e-02
-1.33430e+02 -1.07847e+00 -1.13734e-02
-1.33420e+02 -1.07836e+00 -1.13726e-02
-1.33410e+02 -1.07824e+00 -1.13716e-02
-1.33400e+02 -1.07813e+00 -1.13707e-02
-1.33390e+02 -1.07802e+00 -1.13698e-02
-1.33380e+02 -1.07790e+00 -1.13688e-02
-1.33370e+02 -1.07779e+00 -1.13679e-02
-1.33360e+02 -1.07767e+00 -1.13669e-02
-1.33350e+02 -1.07756e+00 -1.13659e-02
-1.33340e+02 -1.07745e+00 -1.13648e-02
-1.33330e+02 -1.07733e+00 -1.13638e-02
-1.33320e+02 -1.07722e+00 -1.13628e-02
-1.33310e+02 -1.07711e+00 -1.13617e-02
-1.33300e+02 -1.07699e+00 -1.13606e-02
-1.33290e+02 -1.07688e+00 -1.13595e-02
-1.33280e+02 -1.07677e+00 -1.13584e-02
-1.33270e+02 -1.07665e+00 -1.13573e-02
-1.33260e+02 -1.07654e+00 -1.13562e-02
-1.33250e+02 -1.07642e+00 -1.13550e-02
-1.33240e+02 -1.07631e+00 -1.13538e-02
-1.33230e+02 -1.07620e+00 -1.13526e-02
-1.33220e+02 -1.07608e+00 -1.13514e-02
-1.33210e+02 -1.07597e+00 -1.13502e-02
-1.33200e+02 -1.07586e+00 -1.13490e-02
-1.33190e+02 -1.07574e+00 -1.13477e-02
-1.33180e+02 -1.07563e+00 -1.13465e-02
-1.33170e+02 -1.07552e+00 -1.13452e-02
-1.33160e+02 -1.07540e+00 -1.13438e-02
-1.33150e+02 -1.07529e+00 -1.13425e-02
-1.33140e+02 -1.07518e+00 -1.13411e-02
-1.33130e+02 -1.07506e+00 -1.13397e-02
-1.33120e+02 -1.07495e+00 -1.13382e-02
-1.33110e+02 -1.07484e+00 -1.13368e-02
-1.33100e+02 -1.07472e+00 -1.13353e-02
-1.33090e+02 -1.07461e+00 -1.13338e-02
-1.33080e+02 -1.07450e+00 -1.13322e-02
-1.33070e+02 -1.07438e+00 -1.13307e-02
-1.33060e+02 -1.07427e+00 -1.13291e-02
-1.33050e+02 -1.07416e+00 -1.13275e-02
-1.33040e+02 -1.07404e+00 -1.13258e-02
-1.33030e+02 -1.07393e+00 -1.13241e-02
-1.33020e+02 -1.07382e+00 -1.13224e-02
-1.33010e+02 -1.07370e+00 -1.13207e-02
-1.33000e+02 -1.07359e+00 -1.13190e-02
-1.32990e+02 -1.07348e+00 -1.13172e-02
-1.32980e+02 -1.07336e+00 -1.13154e-02
-1.32970e+02 -1.07325e+00 -1.13136e-02
-1.32960e+02 -1.07314e+00 -1.13117e-02
-1.32950e+02 -1.07302e+00 -1.13098e-02
-1.32940e+02 -1.07291e+00 -1.13079e-02
-1.32930e+02 -1.07280e+00 -1.13060e-02
-1.32920e+02 -1.07269e+00 -1.13040e-02
-1.32910e+02 -1.07257e+00 -1.13021e-02
-1.32900e+02 -1.07246e+00 -1.13001e-02
-1.32890e+02 -1.07235e+00 -1.12980e-02
-1.32880e+02 -1.07223e+00 -1.12960e-02
-1.32870e+02 -1.07212e+00 -1.12939e-02
-1.32860e+02 -1.07201e+00 -1.12918e-02
-1.32850e+02 -1.07189e+00 -1.12896e-02
-1.32840e+02 -1.07178e+00 -1.12875e-02
-1.32830e+02 -1.07167e+00 -1.12853e-02
-1.32820e+02 -1.07156e+00 -1.12830e-02
-1.32810e+02 -1.07144e+00 -1.12808e-02
-1.32800e+02 -1.07133e+00 -1.12785e-02
-1.32790e+02 -1.07122e+00 -1.12762e-02
-1.32780e+02 -1.07110e+00 -1.12739e-02
-1.32770e+02 -1.07099e+00 -1.12716e-02
-1.32760e+02 -1.07088e+00 -1.12692e-02
-1.32750e+02 -1.07077e+00 -1.12668e-02
-1.32740e+02 -1.07065e+00 -1.12644e-02
-1.32730e+02 -1.07054e+00 -1.12619e-02
-1.32720e+02 -1.07043e+00 -1.12594e-02
-1.32710e+02 -1.07032e+00 -1.12569e-02
-1.32700e+02 -1.07020e+00 -1.12544e-02
-1.32690e+02 -1.07009e+00 -1.12518e-02
-1.32680e+02 -1.06998e+00 -1.12493e-02
-1.32670e+02 -1.06987e+00 -1.12466e-02
-1.32660e+02 -1.06975e+00 -1.12440e-02
-1.32650e+02 -1.06964e+00 -1.12414e-02
-1.32640e+02 -1.06953e+00 -1.12387e-02
-1.32630e+02 -1.06942e+00 -1.12360e-02
-1.32620e+02 -1.06930e+00 -1.12332e-02
-1.32610e+02 -1.06919e+00 -1.12305e-02
-1.32600e+02 -1.06908e+00 -1.12277e-02
-1.32590e+02 -1.06897e+00 -1.12248e-02
-1.32580e+02 -1.06885e+00 -1.12220e-02
-1.32570e+02 -1.06874e+00 -1.12191e-02
-1.32560e+02 -1.06863e+00 -1.12162e-02
-1.32550e+02 -1.06852e+00 -1.12133e-02
-1.32540e+02 -1.06841e+00 -1.12104e-02
-1.32530e+02 -1.06829e+00 -1.12074e-02
-1.32520e+02 -1.06818e+00 -1.12044e-02
-1.32510e+02 -1.06807e+00 -1.12014e-02
-1.32500e+02 -1.06796e+00 -1.11983e-02
-1.32490e+02 -1.06785e+00 -1.11952e-02
-1.32480e+02 -1.06773e+00 -1.11921e-02
-1.32470e+02 -1.06762e+00 -1.11890e-02
-1.32460e+02 -1.06751e+00 -1.11858e-02
-1.32450e+02 -1.06740e+00 -1.11827e-02
-1.32440e+02 -1.06729e+00 -1.11795e-02
-1.32430e+02 -1.06717e+00 -1.11762e-02
-1.32420e+02 -1.06706e+00 -1.11730e-02
-1.32410e+02 -1.06695e+00 -1.11697e-02
-1.32400e+02 -1.06684e+00 -1.11664e-02
-1.32390e+02 -1.06673e+00 -1.11630e-02
-1.32380e+02 -1.06662e+00 -1.11597e-02
-1.32370e+02 -1.06650e+00 -1.11563e-02
-1.32360e+02 -1.06639e+00 -1.11529e-02
-1.32350e+02 -1.06628e+00 -1.11494e-02
-1.32340e+02 -1.06617e+00 -1.11459e-02
-1.32330e+02 -1.06606e+00 -1.11424e-02
-1.32320e+02 -1.06595e+00 -1.11389e-02
-1.32310e+02 -1.06584e+00 -1.11354e-02
-1.32300e+02 -1.06572e+00 -1.11318e-02
-1.32290e+02 -1.06561e+00 -1.11282e-02
-1.32280e+02 -1.06550e+00 -1.11246e-02
-1.32270e+02 -1.06539e+00 -1.11209e-02
-1.32260e+02 -1.06528e+00 -1.11173e-02
-1.32250e+02 -1.06517e+00 -1.11136e-02
-1.32240e+02 -1.06506e+00 -1.11098e-02
-1.32230e+02 -1.06495e+00 -1.11061e-02
-1.32220e+02 -1.06484e+00 -1.11023e-02
-1.32210e+02 -1.06472e+00 -1.10985e-02
-1.32200e+02 -1.06461e+00 -1.10946e-02
-1.32190e+02 -1.06450e+00 -1.10908e-02
-1.32180e+02 -1.06439e+00 -1.10869e-02
-1.32170e+02 -1.06428e+00 -1.10830e-02
-1.32160e+02 -1.06417e+00 -1.10791e-02
-1.32150e+02 -1.06406e+00 -1.10751e-02
-1.32140e+02 -1.06395e+00 -1.10711e-02
-1.32130e+02 -1.06384e+00 -1.10671e-02
-1.32120e+02 -1.06373e+00 -1.10630e-02
-1.32110e+02 -1.06362e+00 -1.10590e-02
-1.32100e+02 -1.06351e+00 -1.10549e-02
-1.32090e+02 -1.06340e+00 -1.10508e-02
-1.32080e+02 -1.06328e+00 -1.10466e-02
-1.32070e+02 -1.06317e+00 -1.10424e-02
-1.32060e+02 -1.06306e+00 -1.10382e-02
-1.32050e+02 -1.06295e+00 -1.10340e-02
-1.32040e+02 -1.06284e+00 -1.10298e-02
-1.32030e+02 -1.06273e+00 -1.10255e-02
-1.32020e+02 -1.06262e+00 -1.10212e-02
-1.32010e+02 -1.06251e+00 -1.10169e-02
-1.32000e+02 -1.06240e+00 -1.10125e-02
-1.31990e+02 -1.06229e+00 -1.10081e-02
-1.31980e+02 -1.06218e+00 -1.10037e-02
-1.31970e+02 -1.06207e+00 -1.09993e-02
-1.31960e+02 -1.06196e+00 -1.09948e-02
-1.31950e+02 -1.06185e+00 -1.09903e-02
-1.31940e+02 -1.06174e+00 -1.09858e-02
-1.31930e+02 -1.06163e+00 -1.09813e-02
-1.31920e+02 -1.06152e+00 -1.09767e-02
-1.31910e+02 -1.06141e+00 -1.09721e-02
-1.31900e+02 -1.06130e+00 -1.09675e-02
-1.31890e+02 -1.06119e+00 -1.09629e-02
-1.31880e+02 -1.06108e+00 -1.09582e-02
-1.31870e+02 -1.06097e+00 -1.09535e-02
-1.31860e+02 -1.06087e+00 -1.09488e-02
-1.31850e+02 -1.06076e+00 -1.09441e-02
-1.31840e+02 -1.06065e+00 -1.09393e-02
-1.31830e+02 -1.06054e+00 -1.09345e-02
-1.31820e+02 -1.06043e+00 -1.09297e-02
-1.31810e+02 -1.06032e+00 -1.09248e-02
-1.31800e+02 -1.06021e+00 -1.09199e-02
-1.31790e+02 -1.06010e+00 -1.09150e-02
-1.31780e+02 -1.05999e+00 -1.09101e-02
-1.31770e+02 -1.05988e+00 -1.09051e-02
-1.31760e+02 -1.05977e+00 -1.09002e-02
-1.31750e+02 -1.05966e+00 -1.08952e-02
-1.31740e+02 -1.05955e+00 -1.08901e-02
-1.31730e+02 -1.05945e+00 -1.08851e-02
-1.31720e+02 -1.05934e+00 -1.08800e-02
-1.31710e+02 -1.05923e+00 -1.08749e-02
-1.31700e+02 -1.05912e+00 -1.08697e-02
-1.31690e+02 -1.05901e+00 -1.08646e-02
-1.31680e+02 -1.05890e+00 -1.08594e-02
-1.31670e+02 -1.05879e+00 -1.08542e-02
-1.31660e+02 -1.05869e+00 -1.08489e-02
-1.31650e+02 -1.05858e+00 -1.08437e-02
-1.31640e+02 -1.05847e+00 -1.08384e-02
-1.31630e+02 -1.05836e+00 -1.08331e-02
-1.31620e+02 -1.05825e+00 -1.08277e-02
-1.31610e+02 -1.05814e+00 -1.08223e-02
-1.31600e+02 -1.05804e+00 -1.08169e-02
-1.31590e+02 -1.05793e+00 -1.08115e-02
-1.31580e+02 -1.05782e+00 -1.08061e-02
-1.31570e+02 -1.05771e+00 -1.08006e-02
-1.31560e+02 -1.05760e+00 -1.07951e-02
-1.31550e+02 -1.05750e+00 -1.07896e-02
-1.31540e+02 -1.05739e+00 -1.07840e-02
-1.31530e+02 -1.05728e+00 -1.07784e-02
-1.31520e+02 -1.05717e+00 -1.07728e-02
-1.31510e+02 -1.05706e+00 -1.07672e-02
-1.31500e+02 -1.05696e+00 -1.07615e-02
-1.31490e+02 -1.05685e+00 -1.07558e-02
-1.31480e+02 -1.05674e+00 -1.07501e-02
-1.31470e+02 -1.05663e+00 -1.07444e-02
-1.31460e+02 -1.05653e+00 -1.07386e-02
-1.31450e+02 -1.05642e+00 -1.07328e-02
-1.31440e+02 -1.05631e+00 -1.07270e-02
-1.31430e+02 -1.05620e+00 -1.07212e-02
-1.31420e+02 -1.05610e+00 -1.07153e-02
-1.31410e+02 -1.05599e+00 -1.07094e-02
-1.31400e+02 -1.05588e+00 -1.07035e-02
-1.31390e+02 -1.05578e+00 -1.06976e-02
-1.31380e+02 -1.05567e+00 -1.06916e-02
-1.31370e+02 -1.05556e+00 -1.06856e-02
-1.31360e+02 -1.05546e+00 -1.06796e-02
-1.31350e+02 -1.05535e+00 -1.06735e-02
-1.31340e+02 -1.05524e+00 -1.06675e-02
-1.31330e+02 -1.05514e+00 -1.06614e-02
-1.31320e+02 -1.05503e+00 -1.06552e-02
-1.31310e+02 -1.05492e+00 -1.06491e-02
-1.31300e+02 -1.05482e+00 -1.06429e-02
-1.31290e+02 -1.05471e+00 -1.06367e-02
-1.31280e+02 -1.05460e+00 -1.06305e-02
-1.31270e+02 -1.05450e+00 -1.06242e-02
-1.31260e+02 -1.05439e+00 -1.06179e-02
-1.31250e+02 -1.05428e+00 -1.06116e-02
-1.31240e+02 -1.05418e+00 -1.06053e-02
-1.31230e+02 -1.05407e+00 -1.05989e-02
-1.31220e+02 -1.05397e+00 -1.05925e-02
-1.31210e+02 -1.05386e+00 -1.05861e-02
-1.31200e+02 -1.05375e+00 -1.05797e-02
-1.31190e+02 -1.05365e+00 -1.05732e-02
-1.31180e+02 -1.05354e+00 -1.05667e-02
-1.31170e+02 -1.05344e+00 -1.05602e-02
-1.31160e+02 -1.05333e+00 -1.05537e-02
-1.31150e+02 -1.05323e+00 -1.05471e-02
-1.31140e+02 -1.05312e+00 -1.05405e-02
-1.31130e+02 -1.05302e+00 -1.05339e-02
-1.31120e+02 -1.05291e+00 -1.05272e-02
-1.31110e+02 -1.05280e+00 -1.05205e-02
-1.31100e+02 -1.05270e+00 -1.05138e-02
-1.31090e+02 -1.05259e+00 -1.05071e-02
-1.31080e+02 -1.05249e+00 -1.05004e-02
-1.31070e+02 -1.05238e+00 -1.04936e-02
-1.31060e+02 -1.05228e+00 -1.04868e-02
-1.31050e+02 -1.05217e+00 -1.04799e-02
-1.31040e+02 -1.05207e+00 -1.04731e-02
-1.31030e+02 -1.05197e+00 -1.04662e-02
-1.31020e+02 -1.05186e+00 -1.04593e-02
-1.31010e+02 -1.05176e+00 -1.04524e-02
-1.31000e+02 -1.05165e+00 -1.04454e-02
-1.30990e+02 -1.05155e+00 -1.04384e-02
-1.30980e+02 -1.05144e+00 -1.04314e-02
-1.30970e+02 -1.05134e+00 -1.04244e-02
-1.30960e+02 -1.05123e+00 -1.04173e-02
-1.30950e+02 -1.05113e+00 -1.04102e-02
-1.30940e+02 -1.05103e+00 -1.04031e-02
-1.30930e+02 -1.05092e+00 -1.03959e-02
-1.30920e+02 -1.05082e+00 -1.03888e-02
-1.30910e+02 -1.05071e+00 -1.03816e-02
-1.30900e+02 -1.05061e+00 -1.03744e-02
-1.30890e+02 -1.05051e+00 -1.03671e-02
-1.30880e+02 -1.05040e+00 -1.03598e-02
-1.30870e+02 -1.05030e+00 -1.03525e-02
-1.30860e+02 -1.05020e+00 -1.03452e-02
-1.30850e+02 -1.05009e+00 -1.03379e-02
-1.30840e+02 -1.04999e+00 -1.03305e-02
-1.30830e+02 -1.04989e+00 -1.03231e-02
-1.30820e+02 -1.04978e+00 -1.03156e-02
-1.30810e+02 -1.04968e+00 -1.03082e-02
-1.30800e+02 -1.04958e+00 -1.03007e-02
-1.30790e+02 -1.04947e+00 -1.02932e-02
-1.30780e+02 -1.04937e+00 -1.02857e-02
-1.30770e+02 -1.04927e+00 -1.02781e-02
-1.30760e+02 -1.04917e+00 -1.02705e-02
-1.30750e+02 -1.04906e+00 -1.02629e-02
-1.30740e+02 -1.04896e+00 -1.02553e-02
-1.30730e+02 -1.04886e+00 -1.02476e-02
-1.30720e+02 -1.04876e+00 -1.02399e-02
-1.30710e+02 -1.04865e+00 -1.02322e-02
-1.30700e+02 -1.04855e+00 -1.02244e-02
-1.30690e+02 -1.04845e+00 -1.02167e-02
-1.30680e+02 -1.04835e+00 -1.02089e-02
-1.30670e+02 -1.04824e+00 -1.02011e-02
-1.30660e+02 -1.04814e+00 -1.01932e-02
-1.30650e+02 -1.04804e+00 -1.01853e-02
-1.30640e+02 -1.04794e+00 -1.01774e-02
-1.30630e+02 -1.04784e+00 -1.01695e-02
-1.30620e+02 -1.04774e+00 -1.01616e-02
-1.30610e+02 -1.04763e+00 -1.01536e-02
-1.30600e+02 -1.04753e+00 -1.01456e-02
-1.30590e+02 -1.04743e+00 -1.01376e-02
-1.30580e+02 -1.04733e+00 -1.01295e-02
-1.30570e+02 -1.04723e+00 -1.01214e-02
-1.30560e+02 -1.04713e+00 -1.01133e-02
-1.30550e+02 -1.04703e+00 -1.01052e-02
-1.30540e+02 -1.04692e+00 -1.00970e-02
-1.30530e+02 -1.04682e+00 -1.00888e-02
-1.30520e+02 -1.04672e+00 -1.00806e-02
-1.30510e+02 -1.04662e+00 -1.00724e-02
-1.30500e+02 -1.04652e+00 -1.00641e-02
-1.30490e+02 -1.04642e+00 -1.00558e-02
-1.30480e+02 -1.04632e+00 -1.00475e-02
-1.30470e+02 -1.04622e+00 -1.00392e-02
-1.30460e+02 -1.04612e+00 -1.00308e-02
-1.30450e+02 -1.04602e+00 -1.00224e-02
-1.30440e+02 -1.04592e+00 -1.00140e-02
-1.30430e+02 -1.04582e+00 -1.00055e-02
-1.30420e+02 -1.04572e+00 -9.99706e-03
-1.30410e+02 -1.04562e+00 -9.98856e-03
-1.30400e+02 -1.04552e+00 -9.98004e-03
-1.30390e+02 -1.04542e+00 -9.97149e-03
-1.30380e+02 -1.04532e+00 -9.96291e-03
-1.30370e+02 -1.04522e+00 -9.95431e-03
-1.30360e+02 -1.04512e+00 -9.94568e-03
-1.30350e+02 -1.04502e+00 -9.93702e-03
-1.30340e+02 -1.04492e+00 -9.92834e-03
-1.30330e+02 -1.04482e+00 -9.91964e-03
-1.30320e+02 -1.04472e+00 -9.91090e-03
-1.30310e+02 -1.04462e+00 -9.90214e-03
-1.30300e+02 -1.04453e+00 -9.89336e-03
-1.30290e+02 -1.04443e+00 -9.88455e-03
-1.30280e+02 -1.04433e+00 -9.87571e-03
-1.30270e+02 -1.04423e+00 -9.86684e-03
-1.30260e+02 -1.04413e+00 -9.85795e-03
-1.30250e+02 -1.04403e+00 -9.84904e-03
-1.30240e+02 -1.04393e+00 -9.84010e-03
-1.30230e+02 -1.04384e+00 -9.83113e-03
-1.30220e+02 -1.04374e+00 -9.82213e-03
-1.30210e+02 -1.04364e+00 -9.81311e-03
-1.30200e+02 -1.04354e+00 -9.80407e-03
-1.30190e+02 -1.04344e+00 -9.79500e-03
-1.30180e+02 -1.04335e+00 -9.78590e-03
-1.30170e+02 -1.04325e+00 -9.77677e-03
-1.30160e+02 -1.04315e+00 -9.76762e-03
-1.30150e+02 -1.04305e+00 -9.75845e-03
-1.30140e+02 -1.04295e+00 -9.74924e-03
-1.30130e+02 -1.04286e+00 -9.74002e-03
-1.30120e+02 -1.04276e+00 -9.73076e-03
-1.30110e+02 -1.04266e+00 -9.72148e-03
-1.30100e+02 -1.04257e+00 -9.71217e-03
-1.30090e+02 -1.04247e+00 -9.70284e-03
-1.30080e+02 -1.04237e+00 -9.69348e-03
-1.30070e+02 -1.04227e+00 -9.68410e-03
-1.30060e+02 -1.04218e+00 -9.67469e-03
-1.30050e+02 -1.04208e+00 -9.66525e-03
-1.30040e+02 -1.04198e+00 -9.65579e-03
-1.30030e+02 -1.04189e+00 -9.64630e-03
-1.30020e+02 -1.04179e+00 -9.63678e-03
-1.30010e+02 -1.04169e+00 -9.62724e-03
-1.30000e+02 -1.04160e+00 -9.61767e-03
-1.29990e+02 -1.04150e+00 -9.60808e-03
-1.29980e+02 -1.04141e+00 -9.59846e-03
-1.29970e+02 -1.04131e+00 -9.58881e-03
-1.29960e+02 -1.04121e+00 -9.57914e-03
-1.29950e+02 -1.04112e+00 -9.56944e-03
-1.29940e+02 -1.04102e+00 -9.55972e-03
-1.29930e+02 -1.04093e+00 -9.54997e-03
-1.29920e+02 -1.04083e+00 -9.54019e-03
-1.29910e+02 -1.04074e+00 -9.53039e-03
-1.29900e+02 -1.04064e+00 -9.52056e-03
-1.29890e+02 -1.04055e+00 -9.51071e-03
-1.29880e+02 -1.04045e+00 -9.50083e-03
-1.29870e+02 -1.04036e+00 -9.49092e-03
-1.29860e+02 -1.04026e+00 -9.48099e-03
-1.29850e+02 -1.04017e+00 -9.47103e-03
-1.29840e+02 -1.04007e+00 -9.46105e-03
-1.29830e+02 -1.03998e+00 -9.45104e-03
-1.29820e+02 -1.03988e+00 -9.44100e-03
-1.29810e+02 -1.03979e+00 -9.43094e-03
-1.29800e+02 -1.03969e+00 -9.42085e-03
-1.29790e+02 -1.03960e+00 -9.41074e-03
-1.29780e+02 -1.03951e+00 -9.40060e-03
-1.29770e+02 -1.03941e+00 -9.39043e-03
-1.29760e+02 -1.03932e+00 -9.38024e-03
-1.29750e+02 -1.03922e+00 -9.37002e-03
-1.29740e+02 -1.03913e+00 -9.35977e-03
-1.29730e+02 -1.03904e+00 -9.34950e-03
-1.29720e+02 -1.03894e+00 -9.33920e-03
-1.29710e+02 -1.03885e+00 -9.32888e-03
-1.29700e+02 -1.03876e+00 -9.31853e-03
-1.29690e+02 -1.03866e+00 -9.30816e-03
-1.29680e+02 -1.03857e+00 -9.29775e-03
-1.29670e+02 -1.03848e+00 -9.28733e-03
-1.29660e+02 -1.03839e+00 -9.27687e-03
-1.29650e+02 -1.03829e+00 -9.26639e-03
-1.29640e+02 -1.03820e+00 -9.25589e-03
-1.29630e+02 -1.03811e+00 -9.24536e-03
-1.29620e+02 -1.03802e+00 -9.23480e-03
-1.29610e+02 -1.03792e+00 -9.22421e-03
-1.29600e+02 -1.03783e+00 -9.21360e-03
-1.29590e+02 -1.03774e+00 -9.20297e-03
-1.29580e+02 -1.03765e+00 -9.19231e-03
-1.29570e+02 -1.03755e+00 -9.18162e-03
-1.29560e+02 -1.03746e+00 -9.17090e-03
-1.29550e+02 -1.03737e+00 -9.16016e-03
-1.29540e+02 -1.03728e+00 -9.14940e-03
-1.29530e+02 -1.03719e+00 -9.13860e-03
-1.29520e+02 -1.03710e+00 -9.12779e-03
-1.29510e+02 -1.03701e+00 -9.11694e-03
-1.29500e+02 -1.03691e+00 -9.10607e-03
-1.29490e+02 -1.03682e+00 -9.09517e-03
-1.29480e+02 -1.03673e+00 -9.08425e-03
-1.29470e+02 -1.03664e+00 -9.07330e-03
-1.29460e+02 -1.03655e+00 -9.06233e-03
-1.29450e+02 -1.03646e+00 -9.05133e-03
-1.29440e+02 -1.03637e+00 -9.04030e-03
-1.29430e+02 -1.03628e+00 -9.02925e-03
-1.29420e+02 -1.03619e+00 -9.01817e-03
-1.29410e+02 -1.03610e+00 -9.00706e-03
-1.29400e+02 -1.03601e+00 -8.99593e-03
-1.29390e+02 -1.03592e+00 -8.98478e-03
-1.29380e+02 -1.03583e+00 -8.97359e-03
-1.29370e+02 -1.03574e+00 -8.96238e-03
-1.29360e+02 -1.03565e+00 -8.95115e-03
-1.29350e+02 -1.03556e+00 -8.93989e-03
-1.29340e+02 -1.03547e+00 -8.92860e-03
-1.29330e+02 -1.03538e+00 -8.91728e-03
-1.29320e+02 -1.03529e+00 -8.90594e-03
-1.29310e+02 -1.03520e+00 -8.89458e-03
-1.29300e+02 -1.03512e+00 -8.88319e-03
-1.29290e+02 -1.03503e+00 -8.87177e-03
-1.29280e+02 -1.03494e+00 -8.86033e-03
-1.29270e+02 -1.03485e+00 -8.84886e-03
-1.29260e+02 -1.03476e+00 -8.83736e-03
-1.29250e+02 -1.03467e+00 -8.82584e-03
-1.29240e+02 -1.03458e+00 -8.81429e-03
-1.29230e+02 -1.03450e+00 -8.80271e-03
-1.29220e+02 -1.03441e+00 -8.79111e-03
-1.29210e+02 -1.03432e+00 -8.77949e-03
-1.29200e+02 -1.03423e+00 -8.76784e-03
-1.29190e+02 -1.03415e+00 -8.75616e-03
-1.29180e+02 -1.03406e+00 -8.74445e-03
-1.29170e+02 -1.03397e+00 -8.73272e-03
-1.29160e+02 -1.03388e+00 -8.72097e-03
-1.29150e+02 -1.03380e+00 -8.70918e-03
-1.29140e+02 -1.03371e+00 -8.69737e-03
-1.29130e+02 -1.03362e+00 -8.68554e-03
-1.29120e+02 -1.03354e+00 -8.67368e-03
-1.29110e+02 -1.03345e+00 -8.66179e-03
-1.29100e+02 -1.03336e+00 -8.64988e-03
-1.29090e+02 -1.03328e+00 -8.63794e-03
-1.29080e+02 -1.03319e+00 -8.62597e-03
-1.29070e+02 -1.03310e+00 -8.61398e-03
-1.29060e+02 -1.03302e+00 -8.60196e-03
-1.29050e+02 -1.03293e+00 -8.58992e-03
-1.29040e+02 -1.03285e+00 -8.57785e-03
-1.29030e+02 -1.03276e+00 -8.56576e-03
-1.29020e+02 -1.03267e+00 -8.55363e-03
-1.29010e+02 -1.03259e+00 -8.54149e-03
-1.29000e+02 -1.03250e+00 -8.52931e-03
-1.28990e+02 -1.03242e+00 -8.51711e-03
-1.28980e+02 -1.03233e+00 -8.50489e-03
-1.28970e+02 -1.03225e+00 -8.49264e-03
-1.28960e+02 -1.03216e+00 -8.48036e-03
-1.28950e+02 -1.03208e+00 -8.46805e-03
-1.28940e+02 -1.03199e+00 -8.45572e-03
-1.28930e+02 -1.03191e+00 -8.44337e-03
-1.28920e+02 -1.03182e+00 -8.43099e-03
-1.28910e+02 -1.03174e+00 -8.41858e-03
-1.28900e+02 -1.03166e+00 -8.40614e-03
-1.28890e+02 -1.03157e+00 -8.39368e-03
-1.28880e+02 -1.03149e+00 -8.38120e-03
-1.28870e+02 -1.03140e+00 -8.36868e-03
-1.28860e+02 -1.03132e+00 -8.35615e-03
-1.28850e+02 -1.03124e+00 -8.34358e-03
-1.28840e+02 -1.03115e+00 -8.33099e-03
-1.28830e+02 -1.03107e+00 -8.31837e-03
-1.28820e+02 -1.03099e+00 -8.30573e-03
-1.28810e+02 -1.03091e+00 -8.29306e-03
-1.28800e+02 -1.03082e+00 -8.28037e-03
-1.28790e+02 -1.03074e+00 -8.26765e-03
-1.28780e+02 -1.03066e+00 -8.25490e-03
-1.28770e+02 -1.03057e+00 -8.24213e-03
-1.28760e+02 -1.03049e+00 -8.22933e-03
-1.28750e+02 -1.03041e+00 -8.21650e-03
-1.28740e+02 -1.03033e+00 -8.20365e-03
-1.28730e+02 -1.03025e+00 -8.19077e-03
-1.28720e+02 -1.03016e+00 -8.17787e-03
-1.28710e+02 -1.03008e+00 -8.16494e-03
-1.28700e+02 -1.03000e+00 -8.15198e-03
-1.28690e+02 -1.02992e+00 -8.13900e-03
-1.28680e+02 -1.02984e+00 -8.12599e-03
-1.28670e+02 -1.02976e+00 -8.11296e-03
-1.28660e+02 -1.02968e+00 -8.09990e-03
-1.28650e+02 -1.02959e+00 -8.08681e-03
-1.28640e+02 -1.02951e+00 -8.07370e-03
-1.28630e+02 -1.02943e+00 -8.06056e-03
-1.28620e+02 -1.02935e+00 -8.04740e-03
-1.28610e+02 -1.02927e+00 -8.03421e-03
-1.28600e+02 -1.02919e+00 -8.02099e-03
-1.28590e+02 -1.02911e+00 -8.00775e-03
-1.28580e+02 -1.02903e+00 -7.99448e-03
-1.28570e+02 -1.02895e+00 -7.98119e-03
-1.28560e+02 -1.02887e+00 -7.96787e-03
-1.28550e+02 -1.02879e+00 -7.95452e-03
-1.28540e+02 -1.02871e+00 -7.94115e-03
-1.28530e+02 -1.02863e+00 -7.92775e-03
-1.28520e+02 -1.02855e+00 -7.91433e-03
-1.28510e+02 -1.02848e+00 -7.90088e-03
-1.28500e+02 -1.02840e+00 -7.88740e-03
-1.28490e+02 -1.02832e+00 -7.87390e-03
-1.28480e+02 -1.02824e+00 -7.86037e-03
-1.28470e+02 -1.02816e+00 -7.84681e-03
-1.28460e+02 -1.02808e+00 -7.83323e-03
-1.28450e+02 -1.02800e+00 -7.81962e-03
-1.28440e+02 -1.02793e+00 -7.80599e-03
-1.28430e+02 -1.02785e+00 -7.79233e-03
-1.28420e+02 -1.02777e+00 -7.77865e-03
-1.28410e+02 -1.02769e+00 -7.76493e-03
-1.28400e+02 -1.02761e+00 -7.75120e-03
-1.28390e+02 -1.02754e+00 -7.73743e-03
-1.28380e+02 -1.02746e+00 -7.72364e-03
-1.28370e+02 -1.02738e+00 -7.70983e-03
-1.28360e+02 -1.02731e+00 -7.69599e-03
-1.28350e+02 -1.02723e+00 -7.68212e-03
-1.28340e+02 -1.02715e+00 -7.66822e-03
-1.28330e+02 -1.02708e+00 -7.65430e-03
-1.28320e+02 -1.02700e+00 -7.64036e-03
-1.28310e+02 -1.02692e+00 -7.62639e-03
-1.28300e+02 -1.02685e+00 -7.61239e-03
-1.28290e+02 -1.02677e+00 -7.59836e-03
-1.28280e+02 -1.02669e+00 -7.58431e-03
-1.28270e+02 -1.02662e+00 -7.57024e-03
-1.28260e+02 -1.02654e+00 -7.55614e-03
-1.28250e+02 -1.02647e+00 -7.54201e-03
-1.28240e+02 -1.02639e+00 -7.52785e-03
-1.28230e+02 -1.02632e+00 -7.51367e-03
-1.28220e+02 -1.02624e+00 -7.49947e-03
-1.28210e+02 -1.02617e+00 -7.48523e-03
-1.28200e+02 -1.02609e+00 -7.47097e-03
-1.28190e+02 -1.02602e+00 -7.45669e-03
-1.28180e+02 -1.02594e+00 -7.44238e-03
-1.28170e+02 -1.02587e+00 -7.42804e-03
-1.28160e+02 -1.02579e+00 -7.41368e-03
-1.28150e+02 -1.02572e+00 -7.39929e-03
-1.28140e+02 -1.02565e+00 -7.38487e-03
-1.28130e+02 -1.02557e+00 -7.37043e-03
-1.28120e+02 -1.02550e+00 -7.35597e-03
-1.28110e+02 -1.02543e+00 -7.34147e-03
-1.28100e+02 -1.02535e+00 -7.32695e-03
-1.28090e+02 -1.02528e+00 -7.31241e-03
-1.28080e+02 -1.02521e+00 -7.29784e-03
-1.28070e+02 -1.02513e+00 -7.28324e-03
-1.28060e+02 -1.02506e+00 -7.26862e-03
-1.28050e+02 -1.02499e+00 -7.25397e-03
-1.28040e+02 -1.02492e+00 -7.23929e-03
-1.28030e+02 -1.02484e+00 -7.22459e-03
-1.28020e+02 -1.02477e+00 -7.20986e-03
-1.28010e+02 -1.02470e+00 -7.19511e-03
-1.28000e+02 -1.02463e+00 -7.18033e-03
-1.27990e+02 -1.02456e+00 -7.16552e-03
-1.27980e+02 -1.02448e+00 -7.15069e-03
-1.27970e+02 -1.02441e+00 -7.13583e-03
-1.27960e+02 -1.02434e+00 -7.12095e-03
-1.27950e+02 -1.02427e+00 -7.10604e-03
-1.27940e+02 -1.02420e+00 -7.09110e-03
-1.27930e+02 -1.02413e+00 -7.07614e-03
-1.27920e+02 -1.02406e+00 -7.06115e-03
-1.27910e+02 -1.02399e+00 -7.04613e-03
-1.27900e+02 -1.02392e+00 -7.03109e-03
-1.27890e+02 -1.02385e+00 -7.01603e-03
-1.27880e+02 -1.02378e+00 -7.00093e-03
-1.27870e+02 -1.02371e+00 -6.98581e-03
-1.27860e+02 -1.02364e+00 -6.97067e-03
-1.27850e+02 -1.02357e+00 -6.95550e-03
-1.27840e+02 -1.02350e+00 -6.94030e-03
-1.27830e+02 -1.02343e+00 -6.92508e-03
-1.27820e+02 -1.02336e+00 -6.90983e-03
-1.27810e+02 -1.02329e+00 -6.89455e-03
-1.27800e+02 -1.02322e+00 -6.87925e-03
-1.27790e+02 -1.02315e+00 -6.86393e-03
-1.27780e+02 -1.02308e+00 -6.84857e-03
-1.27770e+02 -1.02301e+00 -6.83319e-03
-1.27760e+02 -1.02295e+00 -6.81779e-03
-1.27750e+02 -1.02288e+00 -6.80236e-03
-1.27740e+02 -1.02281e+00 -6.78690e-03
-1.27730e+02 -1.02274e+00 -6.77141e-03
-1.27720e+02 -1.02268e+00 -6.75590e-03
-1.27710e+02 -1.02261e+00 -6.74037e-03
-1.27700e+02 -1.02254e+00 -6.72481e-03
-1.27690e+02 -1.02247e+00 -6.70922e-03
-1.27680e+02 -1.02241e+00 -6.69361e-03
-1.27670e+02 -1.02234e+00 -6.67797e-03
-1.27660e+02 -1.02227e+00 -6.66230e-03
-1.27650e+02 -1.02221e+00 -6.64661e-03
-1.27640e+02 -1.02214e+00 -6.63089e-03
-1.27630e+02 -1.02207e+00 -6.61514e-03
-1.27620e+02 -1.02201e+00 -6.59937e-03
-1.27610e+02 -1.02194e+00 -6.58358e-03
-1.27600e+02 -1.02188e+00 -6.56776e-03
-1.27590e+02 -1.02181e+00 -6.55191e-03
-1.27580e+02 -1.02174e+00 -6.53603e-03
-1.27570e+02 -1.02168e+00 -6.52013e-03
-1.27560e+02 -1.02161e+00 -6.50420e-03
-1.27550e+02 -1.02155e+00 -6.48825e-03
-1.27540e+02 -1.02148e+00 -6.47227e-03
-1.27530e+02 -1.02142e+00 -6.45627e-03
-1.27520e+02 -1.02136e+00 -6.44024e-03
-1.27510e+02 -1.02129e+00 -6.42418e-03
-1.27500e+02 -1.02123e+00 -6.40810e-03
-1.27490e+02 -1.02116e+00 -6.39199e-03
-1.27480e+02 -1.02110e+00 -6.37585e-03
-1.27470e+02 -1.02104e+00 -6.35969e-03
-1.27460e+02 -1.02097e+00 -6.34350e-03
-1.27450e+02 -1.02091e+00 -6.32729e-03
-1.27440e+02 -1.02085e+00 -6.31105e-03
-1.27430e+02 -1.02078e+00 -6.29478e-03
-1.27420e+02 -1.02072e+00 -6.27849e-03
-1.27410e+02 -1.02066e+00 -6.26218e-03
-1.27400e+02 -1.02059e+00 -6.24583e-03
-1.27390e+02 -1.02053e+00 -6.22946e-03
-1.27380e+02 -1.02047e+00 -6.21307e-03
-1.27370e+02 -1.02041e+00 -6.19664e-03
-1.27360e+02 -1.02035e+00 -6.18020e-03
-1.27350e+02 -1.02028e+00 -6.16372e-03
-1.27340e+02 -1.02022e+00 -6.14722e-03
-1.27330e+02 -1.02016e+00 -6.13070e-03
-1.27320e+02 -1.02010e+00 -6.11414e-03
-1.27310e+02 -1.02004e+00 -6.09757e-03
-1.27300e+02 -1.01998e+00 -6.08096e-03
-1.27290e+02 -1.01992e+00 -6.06433e-03
-1.27280e+02 -1.01986e+00 -6.04767e-03
-1.27270e+02 -1.01980e+00 -6.03099e-03
-1.27260e+02 -1.01974e+00 -6.01428e-03
-1.27250e+02 -1.01968e+00 -5.99755e-03
-1.27240e+02 -1.01962e+00 -5.98079e-03
-1.27230e+02 -1.01956e+00 -5.96400e-03
-1.27220e+02 -1.01950e+00 -5.94719e-03
-1.27210e+02 -1.01944e+00 -5.93035e-03
-1.27200e+02 -1.01938e+00 -5.91348e-03
-1.27190e+02 -1.01932e+00 -5.89659e-03
-1.27180e+02 -1.01926e+00 -5.87968e-03
-1.27170e+02 -1.01920e+00 -5.86273e-03
-1.27160e+02 -1.01914e+00 -5.84576e-03
-1.27150e+02 -1.01908e+00 -5.82877e-03
-1.27140e+02 -1.01903e+00 -5.81175e-03
-1.27130e+02 -1.01897e+00 -5.79470e-03
-1.27120e+02 -1.01891e+00 -5.77762e-03
-1.27110e+02 -1.01885e+00 -5.76053e-03
-1.27100e+02 -1.01880e+00 -5.74340e-03
-1.27090e+02 -1.01874e+00 -5.72625e-03
-1.27080e+02 -1.01868e+00 -5.70907e-03
-1.27070e+02 -1.01862e+00 -5.69187e-03
-1.27060e+02 -1.01857e+00 -5.67464e-03
-1.27050e+02 -1.01851e+00 -5.65738e-03
-1.27040e+02 -1.01845e+00 -5.64010e-03
-1.27030e+02 -1.01840e+00 -5.62279e-03
-1.27020e+02 -1.01834e+00 -5.60546e-03
-1.27010e+02 -1.01829e+00 -5.58810e-03
-1.27000e+02 -1.01823e+00 -5.57071e-03
-1.26990e+02 -1.01817e+00 -5.55330e-03
-1.26980e+02 -1.01812e+00 -5.53586e-03
-1.26970e+02 -1.01806e+00 -5.51839e-03
-1.26960e+02 -1.01801e+00 -5.50090e-03
-1.26950e+02 -1.01795e+00 -5.48339e-03
-1.26940e+02 -1.01790e+00 -5.46584e-03
-1.26930e+02 -1.01784e+00 -5.44828e-03
-1.26920e+02 -1.01779e+00 -5.43068e-03
-1.26910e+02 -1.01774e+00 -5.41306e-03
-1.26900e+02 -1.01768e+00 -5.39541e-03
-1.26890e+02 -1.01763e+00 -5.37774e-03
-1.26880e+02 -1.01757e+00 -5.36004e-03
-1.26870e+02 -1.01752e+00 -5.34232e-03
-1.26860e+02 -1.01747e+00 -5.32457e-03
-1.26850e+02 -1.01741e+00 -5.30679e-03
-1.26840e+02 -1.01736e+00 -5.28898e-03
-1.26830e+02 -1.01731e+00 -5.27116e-03
-1.26820e+02 -1.01726e+00 -5.25330e-03
-1.26810e+02 -1.01720e+00 -5.23542e-03
-1.26800e+02 -1.01715e+00 -5.21751e-03
-1.26790e+02 -1.01710e+00 -5.19958e-03
-1.26780e+02 -1.01705e+00 -5.18162e-03
-1.26770e+02 -1.01699e+00 -5.16363e-03
-1.26760e+02 -1.01694e+00 -5.14562e-03
-1.26750e+02 -1.01689e+00 -5.12758e-03
-1.26740e+02 -1.01684e+00 -5.10952e-03
-1.26730e+02 -1.01679e+00 -5.09143e-03
-1.26720e+02 -1.01674e+00 -5.07331e-03
-1.26710e+02 -1.01669e+00 -5.05517e-03
-1.26700e+02 -1.01664e+00 -5.03700e-03
-1.26690e+02 -1.01659e+00 -5.01881e-03
-1.26680e+02 -1.01654e+00 -5.00059e-03
-1.26670e+02 -1.01649e+00 -4.98234e-03
-1.26660e+02 -1.01644e+00 -4.96407e-03
-1.26650e+02 -1.01639e+00 -4.94577e-03
-1.26640e+02 -1.01634e+00 -4.92745e-03
-1.26630e+02 -1.01629e+00 -4.90910e-03
-1.26620e+02 -1.01624e+00 -4.89072e-03
-1.26610e+02 -1.01619e+00 -4.87232e-03
-1.26600e+02 -1.01614e+00 -4.85389e-03
-1.26590e+02 -1.01609e+00 -4.83543e-03
-1.26580e+02 -1.01605e+00 -4.81695e-03
-1.26570e+02 -1.01600e+00 -4.79844e-03
-1.26560e+02 -1.01595e+00 -4.77991e-03
-1.26550e+02 -1.01590e+00 -4.76135e-03
-1.26540e+02 -1.01586e+00 -4.74277e-03
-1.26530e+02 -1.01581e+00 -4.72416e-03
-1.26520e+02 -1.01576e+00 -4.70552e-03
-1.26510e+02 -1.01571e+00 -4.68685e-03
-1.26500e+02 -1.01567e+00 -4.66817e-03
-1.26490e+02 -1.01562e+00 -4.64945e-03
-1.26480e+02 -1.01557e+00 -4.63071e-03
-1.26470e+02 -1.01553e+00 -4.61194e-03
-1.26460e+02 -1.01548e+00 -4.59315e-03
-1.26450e+02 -1.01544e+00 -4.57433e-03
-1.26440e+02 -1.01539e+00 -4.55548e-03
-1.26430e+02 -1.01534e+00 -4.53661e-03
-1.26420e+02 -1.01530e+00 -4.51771e-03
-1.26410e+02 -1.01525e+00 -4.49879e-03
-1.26400e+02 -1.01521e+00 -4.47984e-03
-1.26390e+02 -1.01517e+00 -4.46086e-03
-1.26380e+02 -1.01512e+00 -4.44186e-03
-1.26370e+02 -1.01508e+00 -4.42283e-03
-1.26360e+02 -1.01503e+00 -4.40378e-03
-1.26350e+02 -1.01499e+00 -4.38470e-03
-1.26340e+02 -1.01494e+00 -4.36559e-03
-1.26330e+02 -1.01490e+00 -4.34646e-03
-1.26320e+02 -1.01486e+00 -4.32730e-03
-1.26310e+02 -1.01481e+00 -4.30811e-03
-1.26300e+02 -1.01477e+00 -4.28890e-03
-1.26290e+02 -1.01473e+00 -4.26967e-03
-1.26280e+02 -1.01469e+00 -4.25040e-03
-1.26270e+02 -1.01464e+00 -4.23112e-03
-1.26260e+02 -1.01460e+00 -4.21180e-03
-1.26250e+02 -1.01456e+00 -4.19246e-03
-1.26240e+02 -1.01452e+00 -4.17309e-03
-1.26230e+02 -1.01448e+00 -4.15370e-03
-1.26220e+02 -1.01443e+00 -4.13428e-03
-1.26210e+02 -1.01439e+00 -4.11483e-03
-1.26200e+02 -1.01435e+00 -4.09536e-03
-1.26190e+02 -1.01431e+00 -4.07587e-03
-1.26180e+02 -1.01427e+00 -4.05634e-03
-1.26170e+02 -1.01423e+00 -4.03679e-03
-1.26160e+02 -1.01419e+00 -4.01722e-03
-1.26150e+02 -1.01415e+00 -3.99762e-03
-1.26140e+02 -1.01411e+00 -3.97799e-03
-1.26130e+02 -1.01407e+00 -3.95833e-03
-1.26120e+02 -1.01403e+00 -3.93865e-03
-1.26110e+02 -1.01399e+00 -3.91895e-03
-1.26100e+02 -1.01395e+00 -3.89922e-03
-1.26090e+02 -1.01391e+00 -3.87946e-03
-1.26080e+02 -1.01387e+00 -3.85967e-03
-1.26070e+02 -1.01384e+00 -3.83986e-03
-1.26060e+02 -1.01380e+00 -3.82003e-03
-1.26050e+02 -1.01376e+00 -3.80017e-03
-1.26040e+02 -1.01372e+00 -3.78028e-03
-1.26030e+02 -1.01368e+00 -3.76036e-03
-1.26020e+02 -1.01365e+00 -3.74042e-03
-1.26010e+02 -1.01361e+00 -3.72046e-03
-1.26000e+02 -1.01357e+00 -3.70046e-03
-1.25990e+02 -1.01354e+00 -3.68048e-03
-1.25980e+02 -1.01350e+00 -3.66053e-03
-1.25970e+02 -1.01346e+00 -3.64061e-03
-1.25960e+02 -1.01343e+00 -3.62074e-03
-1.25950e+02 -1.01339e+00 -3.60090e-03
-1.25940e+02 -1.01335e+00 -3.58110e-03
-1.25930e+02 -1.01332e+00 -3.56133e-03
-1.25920e+02 -1.01328e+00 -3.54160e-03
-1.25910e+02 -1.01325e+00 -3.52191e-03
-1.25900e+02 -1.01321e+00 -3.50226e-03
-1.25890e+02 -1.01318e+00 -3.48264e-03
-1.25880e+02 -1.01314e+00 -3.46306e-03
-1.25870e+02 -1.01311e+00 -3.44352e-03
-1.25860e+02 -1.01307e+00 -3.42401e-03
-1.25850e+02 -1.01304e+00 -3.40454e-03
-1.25840e+02 -1.01301e+00 -3.38511e-03
-1.25830e+02 -1.01297e+00 -3.36571e-03
-1.25820e+02 -1.01294e+00 -3.34635e-03
-1.25810e+02 -1.01290e+00 -3.32703e-03
-1.25800e+02 -1.01287e+00 -3.30775e-03
-1.25790e+02 -1.01284e+00 -3.28850e-03
-1.25780e+02 -1.01281e+00 -3.26929e-03
-1.25770e+02 -1.01277e+00 -3.25012e-03
-1.25760e+02 -1.01274e+00 -3.23098e-03
-1.25750e+02 -1.01271e+00 -3.21188e-03
-1.25740e+02 -1.01268e+00 -3.19282e-03
-1.25730e+02 -1.01264e+00 -3.17379e-03
-1.25720e+02 -1.01261e+00 -3.15480e-03
-1.25710e+02 -1.01258e+00 -3.13585e-03
-1.25700e+02 -1.01255e+00 -3.11694e-03
-1.25690e+02 -1.01252e+00 -3.09806e-03
-1.25680e+02 -1.01249e+00 -3.07922e-03
-1.25670e+02 -1.01246e+00 -3.06042e-03
-1.25660e+02 -1.01243e+00 -3.04165e-03
-1.25650e+02 -1.01240e+00 -3.02292e-03
-1.25640e+02 -1.01237e+00 -3.00423e-03
-1.25630e+02 -1.01234e+00 -2.98557e-03
-1.25620e+02 -1.01231e+00 -2.96695e-03
-1.25610e+02 -1.01228e+00 -2.94837e-03
-1.25600e+02 -1.01225e+00 -2.92983e-03
-1.25590e+02 -1.01222e+00 -2.91132e-03
-1.25580e+02 -1.01219e+00 -2.89285e-03
-1.25570e+02 -1.01216e+00 -2.87441e-03
-1.25560e+02 -1.01213e+00 -2.85602e-03
-1.25550e+02 -1.01210e+00 -2.83766e-03
-1.25540e+02 -1.01208e+00 -2.81933e-03
-1.25530e+02 -1.01205e+00 -2.80105e-03
-1.25520e+02 -1.01202e+00 -2.78280e-03
-1.25510e+02 -1.01199e+00 -2.76459e-03
-1.25500e+02 -1.01196e+00 -2.74641e-03
-1.25490e+02 -1.01194e+00 -2.72827e-03
-1.25480e+02 -1.01191e+00 -2.71017e-03
-1.25470e+02 -1.01188e+00 -2.69211e-03
-1.25460e+02 -1.01186e+00 -2.67408e-03
-1.25450e+02 -1.01183e+00 -2.65609e-03
-1.25440e+02 -1.01180e+00 -2.63814e-03
-1.25430e+02 -1.01178e+00 -2.62022e-03
-1.25420e+02 -1.01175e+00 -2.60234e-03
-1.25410e+02 -1.01172e+00 -2.58450e-03
-1.25400e+02 -1.01170e+00 -2.56670e-03
-1.25390e+02 -1.01167e+00 -2.54893e-03
-1.25380e+02 -1.01165e+00 -2.53120e-03
-1.25370e+02 -1.01162e+00 -2.51350e-03
-1.25360e+02 -1.01160e+00 -2.49585e-03
-1.25350e+02 -1.01157e+00 -2.47823e-03
-1.25340e+02 -1.01155e+00 -2.46064e-03
-1.25330e+02 -1.01152e+00 -2.44310e-03
-1.25320e+02 -1.01150e+00 -2.42559e-03
-1.25310e+02 -1.01147e+00 -2.40812e-03
-1.25300e+02 -1.01145e+00 -2.39068e-03
-1.25290e+02 -1.01143e+00 -2.37328e-03
-1.25280e+02 -1.01140e+00 -2.35592e-03
-1.25270e+02 -1.01138e+00 -2.33860e-03
-1.25260e+02 -1.01136e+00 -2.32131e-03
-1.25250e+02 -1.01133e+00 -2.30406e-03
-1.25240e+02 -1.01131e+00 -2.28685e-03
-1.25230e+02 -1.01129e+00 -2.26967e-03
-1.25220e+02 -1.01127e+00 -2.25253e-03
-1.25210e+02 -1.01124e+00 -2.23543e-03
-1.25200e+02 -1.01122e+00 -2.21836e-03
-1.25190e+02 -1.01120e+00 -2.20133e-03
-1.25180e+02 -1.01118e+00 -2.18434e-03
-1.25170e+02 -1.01115e+00 -2.16739e-03
-1.25160e+02 -1.01113e+00 -2.15047e-03
-1.25150e+02 -1.01111e+00 -2.13359e-03
-1.25140e+02 -1.01109e+00 -2.11675e-03
-1.25130e+02 -1.01107e+00 -2.09994e-03
-1.25120e+02 -1.01105e+00 -2.08317e-03
-1.25110e+02 -1.01103e+00 -2.06644e-03
-1.25100e+02 -1.01101e+00 -2.04974e-03
-1.25090e+02 -1.01099e+00 -2.03308e-03
-1.25080e+02 -1.01097e+00 -2.01646e-03
-1.25070e+02 -1.01095e+00 -1.99988e-03
-1.25060e+02 -1.01093e+00 -1.98333e-03
-1.25050e+02 -1.01091e+00 -1.96682e-03
-1.25040e+02 -1.01089e+00 -1.95034e-03
-1.25030e+02 -1.01087e+00 -1.93391e-03
-1.25020e+02 -1.01085e+00 -1.91751e-03
-1.25010e+02 -1.01083e+00 -1.90114e-03
-1.25000e+02 -1.01081e+00 -1.88482e-03
-1.24990e+02 -1.01079e+00 -1.86853e-03
-1.24980e+02 -1.01077e+00 -1.85228e-03
-1.24970e+02 -1.01075e+00 -1.83606e-03
-1.24960e+02 -1.01074e+00 -1.81989e-03
-1.24950e+02 -1.01072e+00 -1.80374e-03
-1.24940e+02 -1.01070e+00 -1.78764e-03
-1.24930e+02 -1.01068e+00 -1.77157e-03
-1.24920e+02 -1.01066e+00 -1.75554e-03
-1.24910e+02 -1.01065e+00 -1.73955e-03
-1.24900e+02 -1.01063e+00 -1.72359e-03
-1.24890e+02 -1.01061e+00 -1.70768e-03
-1.24880e+02 -1.01060e+00 -1.69179e-03
-1.24870e+02 -1.01058e+00 -1.67595e-03
-1.24860e+02 -1.01056e+00 -1.66014e-03
-1.24850e+02 -1.01055e+00 -1.64437e-03
-1.24840e+02 -1.01053e+00 -1.62864e-03
-1.24830e+02 -1.01051e+00 -1.61294e-03
-1.24820e+02 -1.01050e+00 -1.59728e-03
-1.24810e+02 -1.01048e+00 -1.58166e-03
-1.24800e+02 -1.01047e+00 -1.56607e-03
-1.24790e+02 -1.01045e+00 -1.55052e-03
-1.24780e+02 -1.01043e+00 -1.53501e-03
-1.24770e+02 -1.01042e+00 -1.51953e-03
-1.24760e+02 -1.01040e+00 -1.50409e-03
-1.24750e+02 -1.01039e+00 -1.48869e-03
-1.24740e+02 -1.01037e+00 -1.47333e-03
-1.24730e+02 -1.01036e+00 -1.45800e-03
-1.24720e+02 -1.01035e+00 -1.44271e-03
-1.24710e+02 -1.01033e+00 -1.42746e-03
-1.24700e+02 -1.01032e+00 -1.41224e-03
-1.24690e+02 -1.01030e+00 -1.39706e-03
-1.24680e+02 -1.01029e+00 -1.38192e-03
-1.24670e+02 -1.01028e+00 -1.36681e-03
-1.24660e+02 -1.01026e+00 -1.35175e-03
-1.24650e+02 -1.01025e+00 -1.33672e-03
-1.24640e+02 -1.01023e+00 -1.32172e-03
-1.24630e+02 -1.01022e+00 -1.30676e-03
-1.24620e+02 -1.01021e+00 -1.29184e-03
-1.24610e+02 -1.01020e+00 -1.27696e-03
-1.24600e+02 -1.01018e+00 -1.26211e-03
-1.24590e+02 -1.01017e+00 -1.24730e-03
-1.24580e+02 -1.01016e+00 -1.23253e-03
-1.24570e+02 -1.01015e+00 -1.21780e-03
-1.24560e+02 -1.01013e+00 -1.20310e-03
-1.24550e+02 -1.01012e+00 -1.18844e-03
-1.24540e+02 -1.01011e+00 -1.17381e-03
-1.24530e+02 -1.01010e+00 -1.15922e-03
-1.24520e+02 -1.01009e+00 -1.14467e-03
-1.24510e+02 -1.01008e+00 -1.13016e-03
-1.24500e+02 -1.01006e+00 -1.11568e-03
-1.24490e+02 -1.01005e+00 -1.10124e-03
-1.24480e+02 -1.01004e+00 -1.08684e-03
-1.24470e+02 -1.01003e+00 -1.07247e-03
-1.24460e+02 -1.01002e+00 -1.05815e-03
-1.24450e+02 -1.01001e+00 -1.04385e-03
-1.24440e+02 -1.01000e+00 -1.02960e-03
-1.24430e+02 -1.00999e+00 -1.01538e-03
-1.24420e+02 -1.00998e+00 -1.00120e-03
-1.24410e+02 -1.00997e+00 -9.87057e-04
-1.24400e+02 -1.00996e+00 -9.72950e-04
-1.24390e+02 -1.00995e+00 -9.58880e-04
-1.24380e+02 -1.00994e+00 -9.44847e-04
-1.24370e+02 -1.00993e+00 -9.30851e-04
-1.24360e+02 -1.00992e+00 -9.16892e-04
-1.24350e+02 -1.00991e+00 -9.02970e-04
-1.24340e+02 -1.00990e+00 -8.89085e-04
-1.24330e+02 -1.00990e+00 -8.75237e-04
-1.24320e+02 -1.00989e+00 -8.61427e-04
-1.24310e+02 -1.00988e+00 -8.47653e-04
-1.24300e+02 -1.00987e+00 -8.33916e-04
-1.24290e+02 -1.00986e+00 -8.20216e-04
-1.24280e+02 -1.00985e+00 -8.06553e-04
-1.24270e+02 -1.00985e+00 -7.92926e-04
-1.24260e+02 -1.00984e+00 -7.79337e-04
-1.24250e+02 -1.00983e+00 -7.65785e-04
-1.24240e+02 -1.00982e+00 -7.52270e-04
-1.24230e+02 -1.00981e+00 -7.38792e-04
-1.24220e+02 -1.00981e+00 -7.25351e-04
-1.24210e+02 -1.00980e+00 -7.11947e-04
-1.24200e+02 -1.00979e+00 -6.98580e-04
-1.24190e+02 -1.00979e+00 -6.85250e-04
-1.24180e+02 -1.00978e+00 -6.71956e-04
-1.24170e+02 -1.00977e+00 -6.58700e-04
-1.24160e+02 -1.00977e+00 -6.45481e-04
-1.24150e+02 -1.00976e+00 -6.32299e-04
-1.24140e+02 -1.00975e+00 -6.19153e-04
-1.24130e+02 -1.00975e+00 -6.06045e-04
-1.24120e+02 -1.00974e+00 -5.92974e-04
-1.24110e+02 -1.00974e+00 -5.79940e-04
-1.24100e+02 -1.00973e+00 -5.66942e-04
-1.24090e+02 -1.00972e+00 -5.53982e-04
-1.24080e+02 -1.00972e+00 -5.41058e-04
-1.24070e+02 -1.00971e+00 -5.28172e-04
-1.24060e+02 -1.00971e+00 -5.15323e-04
-1.24050e+02 -1.00970e+00 -5.02510e-04
-1.24040e+02 -1.00970e+00 -4.89735e-04
-1.24030e+02 -1.00969e+00 -4.76996e-04
-1.24020e+02 -1.00969e+00 -4.64295e-04
-1.24010e+02 -1.00968e+00 -4.51630e-04
-1.24000e+02 -1.00968e+00 -4.39003e-04
-1.23990e+02 -1.00968e+00 -4.26412e-04
-1.23980e+02 -1.00967e+00 -4.13859e-04
-1.23970e+02 -1.00967e+00 -4.01342e-04
-1.23960e+02 -1.00966e+00 -3.88863e-04
-1.23950e+02 -1.00966e+00 -3.76420e-04
-1.23940e+02 -1.00966e+00 -3.64015e-04
-1.23930e+02 -1.00965e+00 -3.51646e-04
-1.23920e+02 -1.00965e+00 -3.39314e-04
-1.23910e+02 -1.00964e+00 -3.27020e-04
-1.23900e+02 -1.00964e+00 -3.14762e-04
-1.23890e+02 -1.00964e+00 -3.02541e-04
-1.23880e+02 -1.00964e+00 -2.90358e-04
-1.23870e+02 -1.00963e+00 -2.78211e-04
-1.23860e+02 -1.00963e+00 -2.66101e-04
-1.23850e+02 -1.00963e+00 -2.54028e-04
-1.23840e+02 -1.00962e+00 -2.41993e-04
-1.23830e+02 -1.00962e+00 -2.29994e-04
-1.23820e+02 -1.00962e+00 -2.18032e-04
-1.23810e+02 -1.00962e+00 -2.06107e-04
-1.23800e+02 -1.00962e+00 -1.94219e-04
-1.23790e+02 -1.00961e+00 -1.82368e-04
-1.23780e+02 -1.00961e+00 -1.70555e-04
-1.23770e+02 -1.00961e+00 -1.58778e-04
-1.23760e+02 -1.00961e+00 -1.47038e-04
-1.23750e+02 -1.00961e+00 -1.35335e-04
-1.23740e+02 -1.00961e+00 -1.23669e-04
-1.23730e+02 -1.00961e+00 -1.12040e-04
-1.23720e+02 -1.00960e+00 -1.00448e-04
-1.23710e+02 -1.00960e+00 -8.88930e-05
-1.23700e+02 -1.00960e+00 -7.73750e-05
-1.23690e+02 -1.00960e+00 -6.58940e-05
-1.23680e+02 -1.00960e+00 -5.44499e-05
-1.23670e+02 -1.00960e+00 -4.30429e-05
-1.23660e+02 -1.00960e+00 -3.16728e-05
-1.23650e+02 -1.00960e+00 -2.03397e-05
-1.23640e+02 -1.00960e+00 -9.04357e-06
-1.23630e+02 -1.00960e+00 2.21556e-06
-1.23620e+02 -1.00960e+00 1.34377e-05
-1.23610e+02 -1.00960e+00 2.46229e-05
-1.23600e+02 -1.00960e+00 3.57711e-05
-1.23590e+02 -1.00960e+00 4.68823e-05
-1.23580e+02 -1.00960e+00 5.79565e-05
-1.23570e+02 -1.00960e+00 6.89937e-05
-1.23560e+02 -1.00960e+00 7.99940e-05
-1.23550e+02 -1.00960e+00 9.09572e-05
-1.23540e+02 -1.00960e+00 1.01884e-04
-1.23530e+02 -1.00961e+00 1.12773e-04
-1.23520e+02 -1.00961e+00 1.23625e-04
-1.23510e+02 -1.00961e+00 1.34440e-04
-1.23500e+02 -1.00961e+00 1.45219e-04
-1.23490e+02 -1.00961e+00 1.55960e-04
-1.23480e+02 -1.00961e+00 1.66665e-04
-1.23470e+02 -1.00961e+00 1.77332e-04
-1.23460e+02 -1.00962e+00 1.87962e-04
-1.23450e+02 -1.00962e+00 1.98556e-04
-1.23440e+02 -1.00962e+00 2.09112e-04
-1.23430e+02 -1.00962e+00 2.19632e-04
-1.23420e+02 -1.00962e+00 2.30114e-04
-1.23410e+02 -1.00963e+00 2.40560e-04
-1.23400e+02 -1.00963e+00 2.50968e-04
-1.23390e+02 -1.00963e+00 2.61340e-04
-1.23380e+02 -1.00963e+00 2.71674e-04
-1.23370e+02 -1.00964e+00 2.81972e-04
-1.23360e+02 -1.00964e+00 2.92233e-04
-1.23350e+02 -1.00964e+00 3.02456e-04
-1.23340e+02 -1.00965e+00 3.12643e-04
-1.23330e+02 -1.00965e+00 3.22792e-04
-1.23320e+02 -1.00965e+00 3.32905e-04
-1.23310e+02 -1.00966e+00 3.42981e-04
-1.23300e+02 -1.00966e+00 3.53019e-04
-1.23290e+02 -1.00966e+00 3.63021e-04
-1.23280e+02 -1.00967e+00 3.72986e-04
-1.23270e+02 -1.00967e+00 3.82914e-04
-1.23260e+02 -1.00967e+00 3.92804e-04
-1.23250e+02 -1.00968e+00 4.02658e-04
-1.23240e+02 -1.00968e+00 4.12475e-04
-1.23230e+02 -1.00969e+00 4.22255e-04
-1.23220e+02 -1.00969e+00 4.31998e-04
-1.23210e+02 -1.00970e+00 4.41703e-04
-1.23200e+02 -1.00970e+00 4.51372e-04
-1.23190e+02 -1.00970e+00 4.61004e-04
-1.23180e+02 -1.00971e+00 4.70599e-04
-1.23170e+02 -1.00971e+00 4.80157e-04
-1.23160e+02 -1.00972e+00 4.89678e-04
-1.23150e+02 -1.00972e+00 4.99162e-04
-1.23140e+02 -1.00973e+00 5.08609e-04
-1.23130e+02 -1.00973e+00 5.18019e-04
-1.23120e+02 -1.00974e+00 5.27392e-04
-1.23110e+02 -1.00974e+00 5.36728e-04
-1.23100e+02 -1.00975e+00 5.46027e-04
-1.23090e+02 -1.00976e+00 5.55289e-04
-1.23080e+02 -1.00976e+00 5.64514e-04
-1.23070e+02 -1.00977e+00 5.73702e-04
-1.23060e+02 -1.00977e+00 5.82853e-04
-1.23050e+02 -1.00978e+00 5.91967e-04
-1.23040e+02 -1.00978e+00 6.01044e-04
-1.23030e+02 -1.00979e+00 6.10085e-04
-1.23020e+02 -1.00980e+00 6.19088e-04
-1.23010e+02 -1.00980e+00 6.28054e-04
-1.23000e+02 -1.00981e+00 6.36983e-04
-1.22990e+02 -1.00982e+00 6.45875e-04
-1.22980e+02 -1.00982e+00 6.54731e-04
-1.22970e+02 -1.00983e+00 6.63549e-04
-1.22960e+02 -1.00984e+00 6.72330e-04
-1.22950e+02 -1.00984e+00 6.81074e-04
-1.22940e+02 -1.00985e+00 6.89782e-04
-1.22930e+02 -1.00986e+00 6.98452e-04
-1.22920e+02 -1.00986e+00 7.07085e-04
-1.22910e+02 -1.00987e+00 7.15682e-04
-1.22900e+02 -1.00988e+00 7.24241e-04
-1.22890e+02 -1.00988e+00 7.32764e-04
-1.22880e+02 -1.00989e+00 7.41249e-04
-1.22870e+02 -1.00990e+00 7.49697e-04
-1.22860e+02 -1.00991e+00 7.58109e-04
-1.22850e+02 -1.00991e+00 7.66483e-04
-1.22840e+02 -1.00992e+00 7.74821e-04
-1.22830e+02 -1.00993e+00 7.83121e-04
-1.22820e+02 -1.00994e+00 7.91385e-04
-1.22810e+02 -1.00995e+00 7.99611e-04
-1.22800e+02 -1.00995e+00 8.07801e-04
-1.22790e+02 -1.00996e+00 8.15953e-04
-1.22780e+02 -1.00997e+00 8.24069e-04
-1.22770e+02 -1.00998e+00 8.32148e-04
-1.22760e+02 -1.00999e+00 8.40189e-04
-1.22750e+02 -1.01000e+00 8.48194e-04
-1.22740e+02 -1.01000e+00 8.56161e-04
-1.22730e+02 -1.01001e+00 8.64092e-04
-1.22720e+02 -1.01002e+00 8.71986e-04
-1.22710e+02 -1.01003e+00 8.79843e-04
-1.22700e+02 -1.01004e+00 8.87662e-04
-1.22690e+02 -1.01005e+00 8.95445e-04
-1.22680e+02 -1.01006e+00 9.03191e-04
-1.22670e+02 -1.01007e+00 9.10900e-04
-1.22660e+02 -1.01007e+00 9.18571e-04
-1.22650e+02 -1.01008e+00 9.26206e-04
-1.22640e+02 -1.01009e+00 9.33804e-04
-1.22630e+02 -1.01010e+00 9.41365e-04
-1.22620e+02 -1.01011e+00 9.48889e-04
-1.22610e+02 -1.01012e+00 9.56375e-04
-1.22600e+02 -1.01013e+00 9.63825e-04
-1.22590e+02 -1.01014e+00 9.71238e-04
-1.22580e+02 -1.01015e+00 9.78614e-04
-1.22570e+02 -1.01016e+00 9.85953e-04
-1.22560e+02 -1.01017e+00 9.93255e-04
-1.22550e+02 -1.01018e+00 1.00052e-03
-1.22540e+02 -1.01019e+00 1.00775e-03
-1.22530e+02 -1.01020e+00 1.01494e-03
-1.22520e+02 -1.01021e+00 1.02209e-03
-1.22510e+02 -1.01022e+00 1.02921e-03
-1.22500e+02 -1.01023e+00 1.03629e-03
-1.22490e+02 -1.01024e+00 1.04333e-03
-1.22480e+02 -1.01025e+00 1.05034e-03
-1.22470e+02 -1.01026e+00 1.05731e-03
-1.22460e+02 -1.01027e+00 1.06424e-03
-1.22450e+02 -1.01028e+00 1.07114e-03
-1.22440e+02 -1.01029e+00 1.07799e-03
-1.22430e+02 -1.01031e+00 1.08482e-03
-1.22420e+02 -1.01032e+00 1.09160e-03
-1.22410e+02 -1.01033e+00 1.09835e-03
-1.22400e+02 -1.01034e+00 1.10506e-03
-1.22390e+02 -1.01035e+00 1.11173e-03
-1.22380e+02 -1.01036e+00 1.11837e-03
-1.22370e+02 -1.01037e+00 1.12497e-03
-1.22360e+02 -1.01038e+00 1.13153e-03
-1.22350e+02 -1.01039e+00 1.13805e-03
-1.22340e+02 -1.01041e+00 1.14454e-03
-1.22330e+02 -1.01042e+00 1.15099e-03
-1.22320e+02 -1.01043e+00 1.15741e-03
-1.22310e+02 -1.01044e+00 1.16378e-03
-1.22300e+02 -1.01045e+00 1.17012e-03
-1.22290e+02 -1.01046e+00 1.17643e-03
-1.22280e+02 -1.01048e+00 1.18269e-03
-1.22270e+02 -1.01049e+00 1.18892e-03
-1.22260e+02 -1.01050e+00 1.19512e-03
-1.22250e+02 -1.01051e+00 1.20127e-03
-1.22240e+02 -1.01052e+00 1.20739e-03
-1.22230e+02 -1.01054e+00 1.21347e-03
-1.22220e+02 -1.01055e+00 1.21952e-03
-1.22210e+02 -1.01056e+00 1.22552e-03
-1.22200e+02 -1.01057e+00 1.23149e-03
-1.22190e+02 -1.01058e+00 1.23743e-03
-1.22180e+02 -1.01060e+00 1.24332e-03
-1.22170e+02 -1.01061e+00 1.24918e-03
-1.22160e+02 -1.01062e+00 1.25501e-03
-1.22150e+02 -1.01063e+00 1.26079e-03
-1.22140e+02 -1.01065e+00 1.26654e-03
-1.22130e+02 -1.01066e+00 1.27225e-03
-1.22120e+02 -1.01067e+00 1.27793e-03
-1.22110e+02 -1.01069e+00 1.28357e-03
-1.22100e+02 -1.01070e+00 1.28917e-03
-1.22090e+02 -1.01071e+00 1.29473e-03
-1.22080e+02 -1.01072e+00 1.30026e-03
-1.22070e+02 -1.01074e+00 1.30575e-03
-1.22060e+02 -1.01075e+00 1.31120e-03
-1.22050e+02 -1.01076e+00 1.31662e-03
-1.22040e+02 -1.01078e+00 1.32199e-03
-1.22030e+02 -1.01079e+00 1.32734e-03
-1.22020e+02 -1.01080e+00 1.33264e-03
-1.22010e+02 -1.01082e+00 1.33791e-03
-1.22000e+02 -1.01083e+00 1.34314e-03
-1.21990e+02 -1.01084e+00 1.34833e-03
-1.21980e+02 -1.01086e+00 1.35349e-03
-1.21970e+02 -1.01087e+00 1.35861e-03
-1.21960e+02 -1.01088e+00 1.36369e-03
-1.21950e+02 -1.01090e+00 1.36874e-03
-1.21940e+02 -1.01091e+00 1.37375e-03
-1.21930e+02 -1.01093e+00 1.37872e-03
-1.21920e+02 -1.01094e+00 1.38366e-03
-1.21910e+02 -1.01095e+00 1.38855e-03
-1.21900e+02 -1.01097e+00 1.39341e-03
-1.21890e+02 -1.01098e+00 1.39824e-03
-1.21880e+02 -1.01099e+00 1.40303e-03
-1.21870e+02 -1.01101e+00 1.40778e-03
-1.21860e+02 -1.01102e+00 1.41249e-03
-1.21850e+02 -1.01104e+00 1.41717e-03
-1.21840e+02 -1.01105e+00 1.42180e-03
-1.21830e+02 -1.01107e+00 1.42641e-03
-1.21820e+02 -1.01108e+00 1.43097e-03
-1.21810e+02 -1.01109e+00 1.43550e-03
-1.21800e+02 -1.01111e+00 1.43999e-03
-1.21790e+02 -1.01112e+00 1.44445e-03
-1.21780e+02 -1.01114e+00 1.44886e-03
-1.21770e+02 -1.01115e+00 1.45324e-03
-1.21760e+02 -1.01117e+00 1.45759e-03
-1.21750e+02 -1.01118e+00 1.46189e-03
-1.21740e+02 -1.01120e+00 1.46616e-03
-1.21730e+02 -1.01121e+00 1.47039e-03
-1.21720e+02 -1.01123e+00 1.47459e-03
-1.21710e+02 -1.01124e+00 1.47875e-03
-1.21700e+02 -1.01125e+00 1.48287e-03
-1.21690e+02 -1.01127e+00 1.48695e-03
-1.21680e+02 -1.01128e+00 1.49100e-03
-1.21670e+02 -1.01130e+00 1.49501e-03
-1.21660e+02 -1.01131e+00 1.49899e-03
-1.21650e+02 -1.01133e+00 1.50292e-03
-1.21640e+02 -1.01134e+00 1.50682e-03
-1.21630e+02 -1.01136e+00 1.51068e-03
-1.21620e+02 -1.01137e+00 1.51451e-03
-1.21610e+02 -1.01139e+00 1.51830e-03
-1.21600e+02 -1.01141e+00 1.52205e-03
-1.21590e+02 -1.01142e+00 1.52576e-03
-1.21580e+02 -1.01144e+00 1.52944e-03
-1.21570e+02 -1.01145e+00 1.53308e-03
-1.21560e+02 -1.01147e+00 1.53669e-03
-1.21550e+02 -1.01148e+00 1.54025e-03
-1.21540e+02 -1.01150e+00 1.54378e-03
-1.21530e+02 -1.01151e+00 1.54728e-03
-1.21520e+02 -1.01153e+00 1.55073e-03
-1.21510e+02 -1.01154e+00 1.55415e-03
-1.21500e+02 -1.01156e+00 1.55753e-03
-1.21490e+02 -1.01157e+00 1.56088e-03
-1.21480e+02 -1.01159e+00 1.56418e-03
-1.21470e+02 -1.01161e+00 1.56746e-03
-1.21460e+02 -1.01162e+00 1.57069e-03
-1.21450e+02 -1.01164e+00 1.57389e-03
-1.21440e+02 -1.01165e+00 1.57705e-03
-1.21430e+02 -1.01167e+00 1.58017e-03
-1.21420e+02 -1.01168e+00 1.58325e-03
-1.21410e+02 -1.01170e+00 1.58630e-03
-1.21400e+02 -1.01172e+00 1.58932e-03
-1.21390e+02 -1.01173e+00 1.59229e-03
-1.21380e+02 -1.01175e+00 1.59523e-03
-1.21370e+02 -1.01176e+00 1.59813e-03
-1.21360e+02 -1.01178e+00 1.60099e-03
-1.21350e+02 -1.01180e+00 1.60382e-03
-1.21340e+02 -1.01181e+00 1.60661e-03
-1.21330e+02 -1.01183e+00 1.60936e-03
-1.21320e+02 -1.01184e+00 1.61208e-03
-1.21310e+02 -1.01186e+00 1.61476e-03
-1.21300e+02 -1.01188e+00 1.61740e-03
-1.21290e+02 -1.01189e+00 1.62001e-03
-1.21280e+02 -1.01191e+00 1.62257e-03
-1.21270e+02 -1.01193e+00 1.62511e-03
-1.21260e+02 -1.01194e+00 1.62760e-03
-1.21250e+02 -1.01196e+00 1.63006e-03
-1.21240e+02 -1.01197e+00 1.63248e-03
-1.21230e+02 -1.01199e+00 1.63486e-03
-1.21220e+02 -1.01201e+00 1.63721e-03
-1.21210e+02 -1.01202e+00 1.63952e-03
-1.21200e+02 -1.01204e+00 1.64179e-03
-1.21190e+02 -1.01206e+00 1.64402e-03
-1.21180e+02 -1.01207e+00 1.64622e-03
-1.21170e+02 -1.01209e+00 1.64838e-03
-1.21160e+02 -1.01211e+00 1.65051e-03
-1.21150e+02 -1.01212e+00 1.65259e-03
-1.21140e+02 -1.01214e+00 1.65464e-03
-1.21130e+02 -1.01216e+00 1.65666e-03
-1.21120e+02 -1.01217e+00 1.65863e-03
-1.21110e+02 -1.01219e+00 1.66057e-03
-1.21100e+02 -1.01221e+00 1.66248e-03
-1.21090e+02 -1.01222e+00 1.66434e-03
-1.21080e+02 -1.01224e+00 1.66617e-03
-1.21070e+02 -1.01225e+00 1.66796e-03
-1.21060e+02 -1.01227e+00 1.66972e-03
-1.21050e+02 -1.01229e+00 1.67143e-03
-1.21040e+02 -1.01231e+00 1.67311e-03
-1.21030e+02 -1.01232e+00 1.67476e-03
-1.21020e+02 -1.01234e+00 1.67636e-03
-1.21010e+02 -1.01236e+00 1.67793e-03
-1.21000e+02 -1.01237e+00 1.67947e-03
-1.20990e+02 -1.01239e+00 1.68096e-03
-1.20980e+02 -1.01241e+00 1.68242e-03
-1.20970e+02 -1.01242e+00 1.68384e-03
-1.20960e+02 -1.01244e+00 1.68523e-03
-1.20950e+02 -1.01246e+00 1.68657e-03
-1.20940e+02 -1.01247e+00 1.68789e-03
-1.20930e+02 -1.01249e+00 1.68916e-03
-1.20920e+02 -1.01251e+00 1.69040e-03
-1.20910e+02 -1.01252e+00 1.69160e-03
-1.20900e+02 -1.01254e+00 1.69276e-03
-1.20890e+02 -1.01256e+00 1.69388e-03
-1.20880e+02 -1.01257e+00 1.69497e-03
-1.20870e+02 -1.01259e+00 1.69603e-03
-1.20860e+02 -1.01261e+00 1.69704e-03
-1.20850e+02 -1.01263e+00 1.69802e-03
-1.20840e+02 -1.01264e+00 1.69896e-03
-1.20830e+02 -1.01266e+00 1.69986e-03
-1.20820e+02 -1.01268e+00 1.70073e-03
-1.20810e+02 -1.01269e+00 1.70156e-03
-1.20800e+02 -1.01271e+00 1.70235e-03
-1.20790e+02 -1.01273e+00 1.70311e-03
-1.20780e+02 -1.01274e+00 1.70383e-03
-1.20770e+02 -1.01276e+00 1.70451e-03
-1.20760e+02 -1.01278e+00 1.70515e-03
-1.20750e+02 -1.01280e+00 1.70576e-03
-1.20740e+02 -1.01281e+00 1.70633e-03
-1.20730e+02 -1.01283e+00 1.70687e-03
-1.20720e+02 -1.01285e+00 1.70736e-03
-1.20710e+02 -1.01286e+00 1.70782e-03
-1.20700e+02 -1.01288e+00 1.70825e-03
-1.20690e+02 -1.01290e+00 1.70863e-03
-1.20680e+02 -1.01292e+00 1.70898e-03
-1.20670e+02 -1.01293e+00 1.70930e-03
-1.20660e+02 -1.01295e+00 1.70957e-03
-1.20650e+02 -1.01297e+00 1.70981e-03
-1.20640e+02 -1.01298e+00 1.71001e-03
-1.20630e+02 -1.01300e+00 1.71017e-03
-1.20620e+02 -1.01302e+00 1.71030e-03
-1.20610e+02 -1.01304e+00 1.71039e-03
-1.20600e+02 -1.01305e+00 1.71045e-03
-1.20590e+02 -1.01307e+00 1.71046e-03
-1.20580e+02 -1.01309e+00 1.71044e-03
-1.20570e+02 -1.01310e+00 1.71038e-03
-1.20560e+02 -1.01312e+00 1.71029e-03
-1.20550e+02 -1.01314e+00 1.71016e-03
-1.20540e+02 -1.01315e+00 1.70999e-03
-1.20530e+02 -1.01317e+00 1.70978e-03
-1.20520e+02 -1.01319e+00 1.70954e-03
-1.20510e+02 -1.01321e+00 1.70926e-03
-1.20500e+02 -1.01322e+00 1.70894e-03
-1.20490e+02 -1.01324e+00 1.70859e-03
-1.20480e+02 -1.01326e+00 1.70820e-03
-1.20470e+02 -1.01327e+00 1.70777e-03
-1.20460e+02 -1.01329e+00 1.70731e-03
-1.20450e+02 -1.01331e+00 1.70681e-03
-1.20440e+02 -1.01333e+00 1.70627e-03
-1.20430e+02 -1.01334e+00 1.70569e-03
-1.20420e+02 -1.01336e+00 1.70508e-03
-1.20410e+02 -1.01338e+00 1.70443e-03
-1.20400e+02 -1.01339e+00 1.70374e-03
-1.20390e+02 -1.01341e+00 1.70302e-03
-1.20380e+02 -1.01343e+00 1.70226e-03
-1.20370e+02 -1.01344e+00 1.70146e-03
-1.20360e+02 -1.01346e+00 1.70063e-03
-1.20350e+02 -1.01348e+00 1.69976e-03
-1.20340e+02 -1.01350e+00 1.69885e-03
-1.20330e+02 -1.01351e+00 1.69790e-03
-1.20320e+02 -1.01353e+00 1.69692e-03
-1.20310e+02 -1.01355e+00 1.69590e-03
-1.20300e+02 -1.01356e+00 1.69485e-03
-1.20290e+02 -1.01358e+00 1.69375e-03
-1.20280e+02 -1.01360e+00 1.69262e-03
-1.20270e+02 -1.01361e+00 1.69146e-03
-1.20260e+02 -1.01363e+00 1.69025e-03
-1.20250e+02 -1.01365e+00 1.68901e-03
-1.20240e+02 -1.01367e+00 1.68773e-03
-1.20230e+02 -1.01368e+00 1.68642e-03
-1.20220e+02 -1.01370e+00 1.68507e-03
-1.20210e+02 -1.01372e+00 1.68368e-03
-1.20200e+02 -1.01373e+00 1.68225e-03
-1.20190e+02 -1.01375e+00 1.68079e-03
-1.20180e+02 -1.01377e+00 1.67929e-03
-1.20170e+02 -1.01378e+00 1.67775e-03
-1.20160e+02 -1.01380e+00 1.67618e-03
-1.20150e+02 -1.01382e+00 1.67457e-03
-1.20140e+02 -1.01383e+00 1.67292e-03
-1.20130e+02 -1.01385e+00 1.67123e-03
-1.20120e+02 -1.01387e+00 1.66951e-03
-1.20110e+02 -1.01388e+00 1.66775e-03
-1.20100e+02 -1.01390e+00 1.66596e-03
-1.20090e+02 -1.01392e+00 1.66412e-03
-1.20080e+02 -1.01393e+00 1.66225e-03
-1.20070e+02 -1.01395e+00 1.66035e-03
-1.20060e+02 -1.01397e+00 1.65840e-03
-1.20050e+02 -1.01398e+00 1.65642e-03
-1.20040e+02 -1.01400e+00 1.65440e-03
-1.20030e+02 -1.01402e+00 1.65235e-03
-1.20020e+02 -1.01403e+00 1.65026e-03
-1.20010e+02 -1.01405e+00 1.64813e-03
-1.20000e+02 -1.01407e+00 1.64596e-03
-1.19990e+02 -1.01408e+00 1.64376e-03
-1.19980e+02 -1.01410e+00 1.64152e-03
-1.19970e+02 -1.01411e+00 1.63924e-03
-1.19960e+02 -1.01413e+00 1.63693e-03
-1.19950e+02 -1.01415e+00 1.63458e-03
-1.19940e+02 -1.01416e+00 1.63219e-03
-1.19930e+02 -1.01418e+00 1.62977e-03
-1.19920e+02 -1.01420e+00 1.62731e-03
-1.19910e+02 -1.01421e+00 1.62481e-03
-1.19900e+02 -1.01423e+00 1.62227e-03
-1.19890e+02 -1.01425e+00 1.61970e-03
-1.19880e+02 -1.01426e+00 1.61709e-03
-1.19870e+02 -1.01428e+00 1.61444e-03
-1.19860e+02 -1.01429e+00 1.61176e-03
-1.19850e+02 -1.01431e+00 1.60904e-03
-1.19840e+02 -1.01433e+00 1.60628e-03
-1.19830e+02 -1.01434e+00 1.60349e-03
-1.19820e+02 -1.01436e+00 1.60066e-03
-1.19810e+02 -1.01437e+00 1.59779e-03
-1.19800e+02 -1.01439e+00 1.59488e-03
-1.19790e+02 -1.01441e+00 1.59194e-03
-1.19780e+02 -1.01442e+00 1.58896e-03
-1.19770e+02 -1.01444e+00 1.58595e-03
-1.19760e+02 -1.01445e+00 1.58289e-03
-1.19750e+02 -1.01447e+00 1.57980e-03
-1.19740e+02 -1.01449e+00 1.57668e-03
-1.19730e+02 -1.01450e+00 1.57351e-03
-1.19720e+02 -1.01452e+00 1.57031e-03
-1.19710e+02 -1.01453e+00 1.56707e-03
-1.19700e+02 -1.01455e+00 1.56380e-03
-1.19690e+02 -1.01456e+00 1.56048e-03
-1.19680e+02 -1.01458e+00 1.55714e-03
-1.19670e+02 -1.01459e+00 1.55375e-03
-1.19660e+02 -1.01461e+00 1.55033e-03
-1.19650e+02 -1.01463e+00 1.54687e-03
-1.19640e+02 -1.01464e+00 1.54337e-03
-1.19630e+02 -1.01466e+00 1.53983e-03
-1.19620e+02 -1.01467e+00 1.53626e-03
-1.19610e+02 -1.01469e+00 1.53266e-03
-1.19600e+02 -1.01470e+00 1.52901e-03
-1.19590e+02 -1.01472e+00 1.52533e-03
-1.19580e+02 -1.01473e+00 1.52161e-03
-1.19570e+02 -1.01475e+00 1.51785e-03
-1.19560e+02 -1.01476e+00 1.51406e-03
-1.19550e+02 -1.01478e+00 1.51023e-03
-1.19540e+02 -1.01479e+00 1.50636e-03
-1.19530e+02 -1.01481e+00 1.50246e-03
-1.19520e+02 -1.01482e+00 1.49852e-03
-1.19510e+02 -1.01484e+00 1.49454e-03
-1.19500e+02 -1.01485e+00 1.49053e-03
-1.19490e+02 -1.01487e+00 1.48647e-03
-1.19480e+02 -1.01488e+00 1.48239e-03
-1.19470e+02 -1.01490e+00 1.47826e-03
-1.19460e+02 -1.01491e+00 1.47410e-03
-1.19450e+02 -1.01493e+00 1.46990e-03
-1.19440e+02 -1.01494e+00 1.46566e-03
-1.19430e+02 -1.01496e+00 1.46139e-03
-1.19420e+02 -1.01497e+00 1.45708e-03
-1.19410e+02 -1.01499e+00 1.45273e-03
-1.19400e+02 -1.01500e+00 1.44834e-03
-1.19390e+02 -1.01502e+00 1.44392e-03
-1.19380e+02 -1.01503e+00 1.43946e-03
-1.19370e+02 -1.01504e+00 1.43497e-03
-1.19360e+02 -1.01506e+00 1.43044e-03
-1.19350e+02 -1.01507e+00 1.42587e-03
-1.19340e+02 -1.01509e+00 1.42126e-03
-1.19330e+02 -1.01510e+00 1.41662e-03
-1.19320e+02 -1.01512e+00 1.41194e-03
-1.19310e+02 -1.01513e+00 1.40722e-03
-1.19300e+02 -1.01514e+00 1.40246e-03
-1.19290e+02 -1.01516e+00 1.39767e-03
-1.19280e+02 -1.01517e+00 1.39284e-03
-1.19270e+02 -1.01519e+00 1.38798e-03
-1.19260e+02 -1.01520e+00 1.38308e-03
-1.19250e+02 -1.01521e+00 1.37814e-03
-1.19240e+02 -1.01523e+00 1.37316e-03
-1.19230e+02 -1.01524e+00 1.36815e-03
-1.19220e+02 -1.01525e+00 1.36310e-03
-1.19210e+02 -1.01527e+00 1.35801e-03
-1.19200e+02 -1.01528e+00 1.35288e-03
-1.19190e+02 -1.01529e+00 1.34772e-03
-1.19180e+02 -1.01531e+00 1.34252e-03
-1.19170e+02 -1.01532e+00 1.33729e-03
-1.19160e+02 -1.01533e+00 1.33202e-03
-1.19150e+02 -1.01535e+00 1.32671e-03
-1.19140e+02 -1.01536e+00 1.32136e-03
-1.19130e+02 -1.01537e+00 1.31598e-03
-1.19120e+02 -1.01539e+00 1.31056e-03
-1.19110e+02 -1.01540e+00 1.30510e-03
-1.19100e+02 -1.01541e+00 1.29961e-03
-1.19090e+02 -1.01543e+00 1.29408e-03
-1.19080e+02 -1.01544e+00 1.28851e-03
-1.19070e+02 -1.01545e+00 1.28290e-03
-1.19060e+02 -1.01547e+00 1.27726e-03
-1.19050e+02 -1.01548e+00 1.27158e-03
-1.19040e+02 -1.01549e+00 1.26587e-03
-1.19030e+02 -1.01550e+00 1.26011e-03
-1.19020e+02 -1.01552e+00 1.25432e-03
-1.19010e+02 -1.01553e+00 1.24850e-03
-1.19000e+02 -1.01554e+00 1.24263e-03
-1.18990e+02 -1.01555e+00 1.23673e-03
-1.18980e+02 -1.01557e+00 1.23079e-03
-1.18970e+02 -1.01558e+00 1.22482e-03
-1.18960e+02 -1.01559e+00 1.21881e-03
-1.18950e+02 -1.01560e+00 1.21276e-03
-1.18940e+02 -1.01561e+00 1.20667e-03
-1.18930e+02 -1.01563e+00 1.20055e-03
-1.18920e+02 -1.01564e+00 1.19439e-03
-1.18910e+02 -1.01565e+00 1.18819e-03
-1.18900e+02 -1.01566e+00 1.18196e-03
-1.18890e+02 -1.01567e+00 1.17569e-03
-1.18880e+02 -1.01569e+00 1.16938e-03
-1.18870e+02 -1.01570e+00 1.16303e-03
-1.18860e+02 -1.01571e+00 1.15665e-03
-1.18850e+02 -1.01572e+00 1.15023e-03
-1.18840e+02 -1.01573e+00 1.14378e-03
-1.18830e+02 -1.01574e+00 1.13729e-03
-1.18820e+02 -1.01575e+00 1.13076e-03
-1.18810e+02 -1.01577e+00 1.12419e-03
-1.18800e+02 -1.01578e+00 1.11759e-03
-1.18790e+02 -1.01579e+00 1.11098e-03
-1.18780e+02 -1.01580e+00 1.10443e-03
-1.18770e+02 -1.01581e+00 1.09791e-03
-1.18760e+02 -1.01582e+00 1.09143e-03
-1.18750e+02 -1.01583e+00 1.08500e-03
-1.18740e+02 -1.01584e+00 1.07861e-03
-1.18730e+02 -1.01585e+00 1.07226e-03
-1.18720e+02 -1.01586e+00 1.06596e-03
-1.18710e+02 -1.01588e+00 1.05969e-03
-1.18700e+02 -1.01589e+00 1.05347e-03
-1.18690e+02 -1.01590e+00 1.04729e-03
-1.18680e+02 -1.01591e+00 1.04115e-03
-1.18670e+02 -1.01592e+00 1.03506e-03
-1.18660e+02 -1.01593e+00 1.02900e-03
-1.18650e+02 -1.01594e+00 1.02299e-03
-1.18640e+02 -1.01595e+00 1.01702e-03
-1.18630e+02 -1.01596e+00 1.01110e-03
-1.18620e+02 -1.01597e+00 1.00521e-03
-1.18610e+02 -1.01598e+00 9.99370e-04
-1.18600e+02 -1.01599e+00 9.93569e-04
-1.18590e+02 -1.01600e+00 9.87811e-04
-1.18580e+02 -1.01601e+00 9.82095e-04
-1.18570e+02 -1.01602e+00 9.76421e-04
-1.18560e+02 -1.01603e+00 9.70788e-04
-1.18550e+02 -1.01604e+00 9.65199e-04
-1.18540e+02 -1.01605e+00 9.59651e-04
-1.18530e+02 -1.01606e+00 9.54145e-04
-1.18520e+02 -1.01607e+00 9.48682e-04
-1.18510e+02 -1.01608e+00 9.43260e-04
-1.18500e+02 -1.01608e+00 9.37881e-04
-1.18490e+02 -1.01609e+00 9.32544e-04
-1.18480e+02 -1.01610e+00 9.27249e-04
-1.18470e+02 -1.01611e+00 9.21996e-04
-1.18460e+02 -1.01612e+00 9.16785e-04
-1.18450e+02 -1.01613e+00 9.11617e-04
-1.18440e+02 -1.01614e+00 9.06490e-04
-1.18430e+02 -1.01615e+00 9.01406e-04
-1.18420e+02 -1.01616e+00 8.96364e-04
-1.18410e+02 -1.01617e+00 8.91364e-04
-1.18400e+02 -1.01618e+00 8.86406e-04
-1.18390e+02 -1.01618e+00 8.81490e-04
-1.18380e+02 -1.01619e+00 8.76617e-04
-1.18370e+02 -1.01620e+00 8.71785e-04
-1.18360e+02 -1.01621e+00 8.66996e-04
-1.18350e+02 -1.01622e+00 8.62248e-04
-1.18340e+02 -1.01623e+00 8.57543e-04
-1.18330e+02 -1.01624e+00 8.52880e-04
-1.18320e+02 -1.01624e+00 8.48259e-04
-1.18310e+02 -1.01625e+00 8.43681e-04
-1.18300e+02 -1.01626e+00 8.39144e-04
-1.18290e+02 -1.01627e+00 8.34650e-04
-1.18280e+02 -1.01628e+00 8.30197e-04
-1.18270e+02 -1.01629e+00 8.25787e-04
-1.18260e+02 -1.01630e+00 8.21419e-04
-1.18250e+02 -1.01630e+00 8.17093e-04
-1.18240e+02 -1.01631e+00 8.12809e-04
-1.18230e+02 -1.01632e+00 8.08568e-04
-1.18220e+02 -1.01633e+00 8.04368e-04
-1.18210e+02 -1.01634e+00 8.00211e-04
-1.18200e+02 -1.01634e+00 7.96095e-04
-1.18190e+02 -1.01635e+00 7.92022e-04
-1.18180e+02 -1.01636e+00 7.87991e-04
-1.18170e+02 -1.01637e+00 7.84002e-04
-1.18160e+02 -1.01638e+00 7.80056e-04
-1.18150e+02 -1.01638e+00 7.76151e-04
-1.18140e+02 -1.01639e+00 7.72289e-04
-1.18130e+02 -1.01640e+00 7.68468e-04
-1.18120e+02 -1.01641e+00 7.64690e-04
-1.18110e+02 -1.01641e+00 7.60954e-04
-1.18100e+02 -1.01642e+00 7.57260e-04
-1.18090e+02 -1.01643e+00 7.53608e-04
-1.18080e+02 -1.01644e+00 7.49998e-04
-1.18070e+02 -1.01644e+00 7.46431e-04
-1.18060e+02 -1.01645e+00 7.42905e-04
-1.18050e+02 -1.01646e+00 7.39422e-04
-1.18040e+02 -1.01647e+00 7.35981e-04
-1.18030e+02 -1.01647e+00 7.32582e-04
-1.18020e+02 -1.01648e+00 7.29225e-04
-1.18010e+02 -1.01649e+00 7.25910e-04
-1.18000e+02 -1.01650e+00 7.22638e-04
-1.17990e+02 -1.01650e+00 7.19407e-04
-1.17980e+02 -1.01651e+00 7.16219e-04
-1.17970e+02 -1.01652e+00 7.13073e-04
-1.17960e+02 -1.01652e+00 7.09969e-04
-1.17950e+02 -1.01653e+00 7.06907e-04
-1.17940e+02 -1.01654e+00 7.03887e-04
-1.17930e+02 -1.01655e+00 7.00909e-04
-1.17920e+02 -1.01655e+00 6.97973e-04
-1.17910e+02 -1.01656e+00 6.95080e-04
-1.17900e+02 -1.01657e+00 6.92229e-04
-1.17890e+02 -1.01657e+00 6.89419e-04
-1.17880e+02 -1.01658e+00 6.86652e-04
-1.17870e+02 -1.01659e+00 6.83928e-04
-1.17860e+02 -1.01659e+00 6.81245e-04
-1.17850e+02 -1.01660e+00 6.78604e-04
-1.17840e+02 -1.01661e+00 6.76006e-04
-1.17830e+02 -1.01661e+00 6.73449e-04
-1.17820e+02 -1.01662e+00 6.70935e-04
-1.17810e+02 -1.01663e+00 6.68463e-04
-1.17800e+02 -1.01663e+00 6.66033e-04
-1.17790e+02 -1.01664e+00 6.63645e-04
-1.17780e+02 -1.01665e+00 6.61299e-04
-1.17770e+02 -1.01665e+00 6.58996e-04
-1.17760e+02 -1.01666e+00 6.56734e-04
-1.17750e+02 -1.01667e+00 6.54515e-04
-1.17740e+02 -1.01667e+00 6.52338e-04
-1.17730e+02 -1.01668e+00 6.50203e-04
-1.17720e+02 -1.01669e+00 6.48110e-04
-1.17710e+02 -1.01669e+00 6.46059e-04
-1.17700e+02 -1.01670e+00 6.44050e-04
-1.17690e+02 -1.01671e+00 6.42084e-04
-1.17680e+02 -1.01671e+00 6.40159e-04
-1.17670e+02 -1.01672e+00 6.38277e-04
-1.17660e+02 -1.01672e+00 6.36437e-04
-1.17650e+02 -1.01673e+00 6.34639e-04
-1.17640e+02 -1.01674e+00 6.32883e-04
-1.17630e+02 -1.01674e+00 6.31169e-04
-1.17620e+02 -1.01675e+00 6.29498e-04
-1.17610e+02 -1.01676e+00 6.27868e-04
-1.17600e+02 -1.01676e+00 6.26281e-04
-1.17590e+02 -1.01677e+00 6.24736e-04
-1.17580e+02 -1.01678e+00 6.23232e-04
-1.17570e+02 -1.01678e+00 6.21771e-04
-1.17560e+02 -1.01679e+00 6.20353e-04
-1.17550e+02 -1.01679e+00 6.18976e-04
-1.17540e+02 -1.01680e+00 6.17641e-04
-1.17530e+02 -1.01681e+00 6.16349e-04
-1.17520e+02 -1.01681e+00 6.15099e-04
-1.17510e+02 -1.01682e+00 6.13891e-04
-1.17500e+02 -1.01682e+00 6.12725e-04
-1.17490e+02 -1.01683e+00 6.11601e-04
-1.17480e+02 -1.01684e+00 6.10519e-04
-1.17470e+02 -1.01684e+00 6.09479e-04
-1.17460e+02 -1.01685e+00 6.08482e-04
-1.17450e+02 -1.01686e+00 6.07526e-04
-1.17440e+02 -1.01686e+00 6.06613e-04
-1.17430e+02 -1.01687e+00 6.05742e-04
-1.17420e+02 -1.01687e+00 6.04913e-04
-1.17410e+02 -1.01688e+00 6.04126e-04
-1.17400e+02 -1.01689e+00 6.03381e-04
-1.17390e+02 -1.01689e+00 6.02679e-04
-1.17380e+02 -1.01690e+00 6.02018e-04
-1.17370e+02 -1.01690e+00 6.01400e-04
-1.17360e+02 -1.01691e+00 6.00824e-04
-1.17350e+02 -1.01692e+00 6.00290e-04
-1.17340e+02 -1.01692e+00 5.99798e-04
-1.17330e+02 -1.01693e+00 5.99348e-04
-1.17320e+02 -1.01693e+00 5.98941e-04
-1.17310e+02 -1.01694e+00 5.98575e-04
-1.17300e+02 -1.01695e+00 5.98252e-04
-1.17290e+02 -1.01695e+00 5.97970e-04
-1.17280e+02 -1.01696e+00 5.97731e-04
-1.17270e+02 -1.01696e+00 5.97534e-04
-1.17260e+02 -1.01697e+00 5.97379e-04
-1.17250e+02 -1.01698e+00 5.97267e-04
-1.17240e+02 -1.01698e+00 5.97196e-04
-1.17230e+02 -1.01699e+00 5.97168e-04
-1.17220e+02 -1.01699e+00 5.97181e-04
-1.17210e+02 -1.01700e+00 5.97237e-04
-1.17200e+02 -1.01701e+00 5.97335e-04
-1.17190e+02 -1.01701e+00 5.97475e-04
-1.17180e+02 -1.01702e+00 5.97657e-04
-1.17170e+02 -1.01702e+00 5.97882e-04
-1.17160e+02 -1.01703e+00 5.98148e-04
-1.17150e+02 -1.01704e+00 5.98457e-04
-1.17140e+02 -1.01704e+00 5.98807e-04
-1.17130e+02 -1.01705e+00 5.99200e-04
-1.17120e+02 -1.01705e+00 5.99635e-04
-1.17110e+02 -1.01706e+00 6.00112e-04
-1.17100e+02 -1.01707e+00 6.00632e-04
-1.17090e+02 -1.01707e+00 6.01193e-04
-1.17080e+02 -1.01708e+00 6.01797e-04
-1.17070e+02 -1.01708e+00 6.02442e-04
-1.17060e+02 -1.01709e+00 6.03130e-04
-1.17050e+02 -1.01710e+00 6.03860e-04
-1.17040e+02 -1.01710e+00 6.04632e-04
-1.17030e+02 -1.01711e+00 6.05446e-04
-1.17020e+02 -1.01711e+00 6.06302e-04
-1.17010e+02 -1.01712e+00 6.07201e-04
-1.17000e+02 -1.01713e+00 6.08141e-04
-1.16990e+02 -1.01713e+00 6.09124e-04
-1.16980e+02 -1.01714e+00 6.10149e-04
-1.16970e+02 -1.01714e+00 6.11216e-04
-1.16960e+02 -1.01715e+00 6.12325e-04
-1.16950e+02 -1.01716e+00 6.13476e-04
-1.16940e+02 -1.01716e+00 6.14670e-04
-1.16930e+02 -1.01717e+00 6.15905e-04
-1.16920e+02 -1.01717e+00 6.17183e-04
-1.16910e+02 -1.01718e+00 6.18503e-04
-1.16900e+02 -1.01719e+00 6.19864e-04
-1.16890e+02 -1.01719e+00 6.21268e-04
-1.16880e+02 -1.01720e+00 6.22715e-04
-1.16870e+02 -1.01721e+00 6.24203e-04
-1.16860e+02 -1.01721e+00 6.25733e-04
-1.16850e+02 -1.01722e+00 6.27306e-04
-1.16840e+02 -1.01722e+00 6.28921e-04
-1.16830e+02 -1.01723e+00 6.30577e-04
-1.16820e+02 -1.01724e+00 6.32276e-04
-1.16810e+02 -1.01724e+00 6.34017e-04
-1.16800e+02 -1.01725e+00 6.35801e-04
-1.16790e+02 -1.01726e+00 6.37626e-04
-1.16780e+02 -1.01726e+00 6.39494e-04
-1.16770e+02 -1.01727e+00 6.41403e-04
-1.16760e+02 -1.01728e+00 6.43355e-04
-1.16750e+02 -1.01728e+00 6.45349e-04
-1.16740e+02 -1.01729e+00 6.47385e-04
-1.16730e+02 -1.01729e+00 6.49463e-04
-1.16720e+02 -1.01730e+00 6.51583e-04
-1.16710e+02 -1.01731e+00 6.53746e-04
-1.16700e+02 -1.01731e+00 6.55950e-04
-1.16690e+02 -1.01732e+00 6.58197e-04
-1.16680e+02 -1.01733e+00 6.60486e-04
-1.16670e+02 -1.01733e+00 6.62816e-04
-1.16660e+02 -1.01734e+00 6.65190e-04
-1.16650e+02 -1.01735e+00 6.67605e-04
-1.16640e+02 -1.01735e+00 6.70062e-04
-1.16630e+02 -1.01736e+00 6.72562e-04
-1.16620e+02 -1.01737e+00 6.75103e-04
-1.16610e+02 -1.01737e+00 6.77687e-04
-1.16600e+02 -1.01738e+00 6.80313e-04
-1.16590e+02 -1.01739e+00 6.82981e-04
-1.16580e+02 -1.01739e+00 6.85691e-04
-1.16570e+02 -1.01740e+00 6.88443e-04
-1.16560e+02 -1.01741e+00 6.91237e-04
-1.16550e+02 -1.01742e+00 6.94074e-04
-1.16540e+02 -1.01742e+00 6.96953e-04
-1.16530e+02 -1.01743e+00 6.99873e-04
-1.16520e+02 -1.01744e+00 7.02836e-04
-1.16510e+02 -1.01744e+00 7.05841e-04
-1.16500e+02 -1.01745e+00 7.08889e-04
-1.16490e+02 -1.01746e+00 7.11978e-04
-1.16480e+02 -1.01746e+00 7.15109e-04
-1.16470e+02 -1.01747e+00 7.18283e-04
-1.16460e+02 -1.01748e+00 7.21499e-04
-1.16450e+02 -1.01749e+00 7.24756e-04
-1.16440e+02 -1.01749e+00 7.28056e-04
-1.16430e+02 -1.01750e+00 7.31398e-04
-1.16420e+02 -1.01751e+00 7.34783e-04
-1.16410e+02 -1.01752e+00 7.38209e-04
-1.16400e+02 -1.01752e+00 7.41678e-04
-1.16390e+02 -1.01753e+00 7.45188e-04
-1.16380e+02 -1.01754e+00 7.48741e-04
-1.16370e+02 -1.01755e+00 7.52336e-04
-1.16360e+02 -1.01755e+00 7.55973e-04
-1.16350e+02 -1.01756e+00 7.59652e-04
-1.16340e+02 -1.01757e+00 7.63373e-04
-1.16330e+02 -1.01758e+00 7.67137e-04
-1.16320e+02 -1.01758e+00 7.70942e-04
-1.16310e+02 -1.01759e+00 7.74790e-04
-1.16300e+02 -1.01760e+00 7.78680e-04
-1.16290e+02 -1.01761e+00 7.82612e-04
-1.16280e+02 -1.01761e+00 7.86586e-04
-1.16270e+02 -1.01762e+00 7.90602e-04
-1.16260e+02 -1.01763e+00 7.94660e-04
-1.16250e+02 -1.01764e+00 7.98761e-04
-1.16240e+02 -1.01765e+00 8.02904e-04
-1.16230e+02 -1.01765e+00 8.07088e-04
-1.16220e+02 -1.01766e+00 8.11315e-04
-1.16210e+02 -1.01767e+00 8.15584e-04
-1.16200e+02 -1.01768e+00 8.19895e-04
-1.16190e+02 -1.01769e+00 8.24249e-04
-1.16180e+02 -1.01770e+00 8.28644e-04
-1.16170e+02 -1.01770e+00 8.33081e-04
-1.16160e+02 -1.01771e+00 8.37561e-04
-1.16150e+02 -1.01772e+00 8.42083e-04
-1.16140e+02 -1.01773e+00 8.46647e-04
-1.16130e+02 -1.01774e+00 8.51253e-04
-1.16120e+02 -1.01775e+00 8.55901e-04
-1.16110e+02 -1.01775e+00 8.60591e-04
-1.16100e+02 -1.01776e+00 8.65324e-04
-1.16090e+02 -1.01777e+00 8.70099e-04
-1.16080e+02 -1.01778e+00 8.74915e-04
-1.16070e+02 -1.01779e+00 8.79774e-04
-1.16060e+02 -1.01780e+00 8.84675e-04
-1.16050e+02 -1.01781e+00 8.89618e-04
-1.16040e+02 -1.01782e+00 8.94603e-04
-1.16030e+02 -1.01782e+00 8.99631e-04
-1.16020e+02 -1.01783e+00 9.04700e-04
-1.16010e+02 -1.01784e+00 9.09812e-04
-1.16000e+02 -1.01785e+00 9.14966e-04
-1.15990e+02 -1.01786e+00 9.20162e-04
-1.15980e+02 -1.01787e+00 9.25400e-04
-1.15970e+02 -1.01788e+00 9.30680e-04
-1.15960e+02 -1.01789e+00 9.36002e-04
-1.15950e+02 -1.01790e+00 9.41367e-04
-1.15940e+02 -1.01791e+00 9.46773e-04
-1.15930e+02 -1.01792e+00 9.52222e-04
-1.15920e+02 -1.01793e+00 9.57713e-04
-1.15910e+02 -1.01794e+00 9.63246e-04
-1.15900e+02 -1.01795e+00 9.68821e-04
-1.15890e+02 -1.01796e+00 9.74438e-04
-1.15880e+02 -1.01797e+00 9.80097e-04
-1.15870e+02 -1.01798e+00 9.85799e-04
-1.15860e+02 -1.01799e+00 9.91543e-04
-1.15850e+02 -1.01800e+00 9.97328e-04
-1.15840e+02 -1.01801e+00 1.00316e-03
-1.15830e+02 -1.01802e+00 1.00903e-03
-1.15820e+02 -1.01803e+00 1.01494e-03
-1.15810e+02 -1.01804e+00 1.02089e-03
-1.15800e+02 -1.01805e+00 1.02689e-03
-1.15790e+02 -1.01806e+00 1.03293e-03
-1.15780e+02 -1.01807e+00 1.03901e-03
-1.15770e+02 -1.01808e+00 1.04513e-03
-1.15760e+02 -1.01809e+00 1.05130e-03
-1.15750e+02 -1.01810e+00 1.05750e-03
-1.15740e+02 -1.01811e+00 1.06375e-03
-1.15730e+02 -1.01812e+00 1.07004e-03
-1.15720e+02 -1.01813e+00 1.07638e-03
-1.15710e+02 -1.01814e+00 1.08275e-03
-1.15700e+02 -1.01815e+00 1.08917e-03
-1.15690e+02 -1.01816e+00 1.09563e-03
-1.15680e+02 -1.01817e+00 1.10213e-03
-1.15670e+02 -1.01818e+00 1.10868e-03
-1.15660e+02 -1.01820e+00 1.11526e-03
-1.15650e+02 -1.01821e+00 1.12189e-03
-1.15640e+02 -1.01822e+00 1.12856e-03
-1.15630e+02 -1.01823e+00 1.13527e-03
-1.15620e+02 -1.01824e+00 1.14203e-03
-1.15610e+02 -1.01825e+00 1.14883e-03
-1.15600e+02 -1.01826e+00 1.15567e-03
-1.15590e+02 -1.01828e+00 1.16255e-03
-1.15580e+02 -1.01829e+00 1.16947e-03
-1.15570e+02 -1.01830e+00 1.17644e-03
-1.15560e+02 -1.01831e+00 1.18344e-03
-1.15550e+02 -1.01832e+00 1.19049e-03
-1.15540e+02 -1.01833e+00 1.19758e-03
-1.15530e+02 -1.01835e+00 1.20472e-03
-1.15520e+02 -1.01836e+00 1.21189e-03
-1.15510e+02 -1.01837e+00 1.21911e-03
-1.15500e+02 -1.01838e+00 1.22637e-03
-1.15490e+02 -1.01840e+00 1.23368e-03
-1.15480e+02 -1.01841e+00 1.24102e-03
-1.15470e+02 -1.01842e+00 1.24841e-03
-1.15460e+02 -1.01843e+00 1.25584e-03
-1.15450e+02 -1.01845e+00 1.26331e-03
-1.15440e+02 -1.01846e+00 1.27082e-03
-1.15430e+02 -1.01847e+00 1.27838e-03
-1.15420e+02 -1.01848e+00 1.28597e-03
-1.15410e+02 -1.01850e+00 1.29361e-03
-1.15400e+02 -1.01851e+00 1.30129e-03
-1.15390e+02 -1.01852e+00 1.30902e-03
-1.15380e+02 -1.01854e+00 1.31678e-03
-1.15370e+02 -1.01855e+00 1.32459e-03
-1.15360e+02 -1.01856e+00 1.33244e-03
-1.15350e+02 -1.01858e+00 1.34033e-03
-1.15340e+02 -1.01859e+00 1.34827e-03
-1.15330e+02 -1.01860e+00 1.35625e-03
-1.15320e+02 -1.01862e+00 1.36426e-03
-1.15310e+02 -1.01863e+00 1.37233e-03
-1.15300e+02 -1.01864e+00 1.38043e-03
-1.15290e+02 -1.01866e+00 1.38857e-03
-1.15280e+02 -1.01867e+00 1.39676e-03
-1.15270e+02 -1.01869e+00 1.40499e-03
-1.15260e+02 -1.01870e+00 1.41326e-03
-1.15250e+02 -1.01871e+00 1.42158e-03
-1.15240e+02 -1.01873e+00 1.42993e-03
-1.15230e+02 -1.01874e+00 1.43833e-03
-1.15220e+02 -1.01876e+00 1.44677e-03
-1.15210e+02 -1.01877e+00 1.45525e-03
-1.15200e+02 -1.01879e+00 1.46378e-03
-1.15190e+02 -1.01880e+00 1.47234e-03
-1.15180e+02 -1.01881e+00 1.48095e-03
-1.15170e+02 -1.01883e+00 1.48960e-03
-1.15160e+02 -1.01884e+00 1.49829e-03
-1.15150e+02 -1.01886e+00 1.50703e-03
-1.15140e+02 -1.01887e+00 1.51581e-03
-1.15130e+02 -1.01889e+00 1.52463e-03
-1.15120e+02 -1.01891e+00 1.53349e-03
-1.15110e+02 -1.01892e+00 1.54239e-03
-1.15100e+02 -1.01894e+00 1.55134e-03
-1.15090e+02 -1.01895e+00 1.56032e-03
-1.15080e+02 -1.01897e+00 1.56935e-03
-1.15070e+02 -1.01898e+00 1.57843e-03
-1.15060e+02 -1.01900e+00 1.58754e-03
-1.15050e+02 -1.01901e+00 1.59670e-03
-1.15040e+02 -1.01903e+00 1.60590e-03
-1.15030e+02 -1.01905e+00 1.61514e-03
-1.15020e+02 -1.01906e+00 1.62442e-03
-1.15010e+02 -1.01908e+00 1.63374e-03
-1.15000e+02 -1.01910e+00 1.64311e-03
-1.14990e+02 -1.01911e+00 1.65252e-03
-1.14980e+02 -1.01913e+00 1.66197e-03
-1.14970e+02 -1.01915e+00 1.67146e-03
-1.14960e+02 -1.01916e+00 1.68100e-03
-1.14950e+02 -1.01918e+00 1.69058e-03
-1.14940e+02 -1.01920e+00 1.70020e-03
-1.14930e+02 -1.01921e+00 1.70986e-03
-1.14920e+02 -1.01923e+00 1.71956e-03
-1.14910e+02 -1.01925e+00 1.72931e-03
-1.14900e+02 -1.01926e+00 1.73910e-03
-1.14890e+02 -1.01928e+00 1.74893e-03
-1.14880e+02 -1.01930e+00 1.75880e-03
-1.14870e+02 -1.01932e+00 1.76872e-03
-1.14860e+02 -1.01934e+00 1.77867e-03
-1.14850e+02 -1.01935e+00 1.78867e-03
-1.14840e+02 -1.01937e+00 1.79871e-03
-1.14830e+02 -1.01939e+00 1.80880e-03
-1.14820e+02 -1.01941e+00 1.81892e-03
-1.14810e+02 -1.01943e+00 1.82909e-03
-1.14800e+02 -1.01944e+00 1.83930e-03
-1.14790e+02 -1.01946e+00 1.84955e-03
-1.14780e+02 -1.01948e+00 1.85984e-03
-1.14770e+02 -1.01950e+00 1.87018e-03
-1.14760e+02 -1.01952e+00 1.88056e-03
-1.14750e+02 -1.01954e+00 1.89098e-03
-1.14740e+02 -1.01956e+00 1.90144e-03
-1.14730e+02 -1.01958e+00 1.91195e-03
-1.14720e+02 -1.01959e+00 1.92249e-03
-1.14710e+02 -1.01961e+00 1.93308e-03
-1.14700e+02 -1.01963e+00 1.94371e-03
-1.14690e+02 -1.01965e+00 1.95438e-03
-1.14680e+02 -1.01967e+00 1.96510e-03
-1.14670e+02 -1.01969e+00 1.97586e-03
-1.14660e+02 -1.01971e+00 1.98666e-03
-1.14650e+02 -1.01973e+00 1.99750e-03
-1.14640e+02 -1.01975e+00 2.00838e-03
-1.14630e+02 -1.01977e+00 2.01931e-03
-1.14620e+02 -1.01979e+00 2.03028e-03
-1.14610e+02 -1.01981e+00 2.04129e-03
-1.14600e+02 -1.01983e+00 2.05234e-03
-1.14590e+02 -1.01985e+00 2.06343e-03
-1.14580e+02 -1.01987e+00 2.07457e-03
-1.14570e+02 -1.01989e+00 2.08575e-03
-1.14560e+02 -1.01992e+00 2.09697e-03
-1.14550e+02 -1.01994e+00 2.10823e-03
-1.14540e+02 -1.01996e+00 2.11954e-03
-1.14530e+02 -1.01998e+00 2.13088e-03
-1.14520e+02 -1.02000e+00 2.14227e-03
-1.14510e+02 -1.02002e+00 2.15370e-03
-1.14500e+02 -1.02004e+00 2.16518e-03
-1.14490e+02 -1.02007e+00 2.17669e-03
-1.14480e+02 -1.02009e+00 2.18825e-03
-1.14470e+02 -1.02011e+00 2.19985e-03
-1.14460e+02 -1.02013e+00 2.21149e-03
-1.14450e+02 -1.02015e+00 2.22318e-03
-1.14440e+02 -1.02018e+00 2.23490e-03
-1.14430e+02 -1.02020e+00 2.24667e-03
-1.14420e+02 -1.02022e+00 2.25848e-03
-1.14410e+02 -1.02024e+00 2.27034e-03
-1.14400e+02 -1.02027e+00 2.28223e-03
-1.14390e+02 -1.02029e+00 2.29417e-03
-1.14380e+02 -1.02031e+00 2.30615e-03
-1.14370e+02 -1.02033e+00 2.31817e-03
-1.14360e+02 -1.02036e+00 2.33023e-03
-1.14350e+02 -1.02038e+00 2.34234e-03
-1.14340e+02 -1.02040e+00 2.35449e-03
-1.14330e+02 -1.02043e+00 2.36668e-03
-1.14320e+02 -1.02045e+00 2.37891e-03
-1.14310e+02 -1.02048e+00 2.39118e-03
-1.14300e+02 -1.02050e+00 2.40350e-03
-1.14290e+02 -1.02052e+00 2.41586e-03
-1.14280e+02 -1.02055e+00 2.42826e-03
-1.14270e+02 -1.02057e+00 2.44070e-03
-1.14260e+02 -1.02060e+00 2.45318e-03
-1.14250e+02 -1.02062e+00 2.46571e-03
-1.14240e+02 -1.02065e+00 2.47828e-03
-1.14230e+02 -1.02067e+00 2.49089e-03
-1.14220e+02 -1.02070e+00 2.50354e-03
-1.14210e+02 -1.02072e+00 2.51624e-03
-1.14200e+02 -1.02075e+00 2.52898e-03
-1.14190e+02 -1.02077e+00 2.54176e-03
-1.14180e+02 -1.02080e+00 2.55458e-03
-1.14170e+02 -1.02082e+00 2.56744e-03
-1.14160e+02 -1.02085e+00 2.58035e-03
-1.14150e+02 -1.02087e+00 2.59330e-03
-1.14140e+02 -1.02090e+00 2.60629e-03
-1.14130e+02 -1.02093e+00 2.61932e-03
-1.14120e+02 -1.02095e+00 2.63239e-03
-1.14110e+02 -1.02098e+00 2.64551e-03
-1.14100e+02 -1.02101e+00 2.65867e-03
-1.14090e+02 -1.02103e+00 2.67187e-03
-1.14080e+02 -1.02106e+00 2.68511e-03
-1.14070e+02 -1.02109e+00 2.69840e-03
-1.14060e+02 -1.02111e+00 2.71173e-03
-1.14050e+02 -1.02114e+00 2.72510e-03
-1.14040e+02 -1.02117e+00 2.73851e-03
-1.14030e+02 -1.02120e+00 2.75196e-03
-1.14020e+02 -1.02122e+00 2.76546e-03
-1.14010e+02 -1.02125e+00 2.77900e-03
-1.14000e+02 -1.02128e+00 2.79258e-03
-1.13990e+02 -1.02131e+00 2.80620e-03
-1.13980e+02 -1.02133e+00 2.81986e-03
-1.13970e+02 -1.02136e+00 2.83357e-03
-1.13960e+02 -1.02139e+00 2.84732e-03
-1.13950e+02 -1.02142e+00 2.86111e-03
-1.13940e+02 -1.02145e+00 2.87494e-03
-1.13930e+02 -1.02148e+00 2.88882e-03
-1.13920e+02 -1.02151e+00 2.90273e-03
-1.13910e+02 -1.02154e+00 2.91669e-03
-1.13900e+02 -1.02156e+00 2.93070e-03
-1.13890e+02 -1.02159e+00 2.94474e-03
-1.13880e+02 -1.02162e+00 2.95882e-03
-1.13870e+02 -1.02165e+00 2.97295e-03
-1.13860e+02 -1.02168e+00 2.98712e-03
-1.13850e+02 -1.02171e+00 3.00133e-03
-1.13840e+02 -1.02174e+00 3.01559e-03
-1.13830e+02 -1.02177e+00 3.02989e-03
-1.13820e+02 -1.02180e+00 3.04422e-03
-1.13810e+02 -1.02183e+00 3.05860e-03
-1.13800e+02 -1.02186e+00 3.07303e-03
-1.13790e+02 -1.02190e+00 3.08749e-03
-1.13780e+02 -1.02193e+00 3.10200e-03
-1.13770e+02 -1.02196e+00 3.11655e-03
-1.13760e+02 -1.02199e+00 3.13114e-03
-1.13750e+02 -1.02202e+00 3.14577e-03
-1.13740e+02 -1.02205e+00 3.16045e-03
-1.13730e+02 -1.02208e+00 3.17517e-03
-1.13720e+02 -1.02212e+00 3.18993e-03
-1.13710e+02 -1.02215e+00 3.20473e-03
-1.13700e+02 -1.02218e+00 3.21957e-03
-1.13690e+02 -1.02221e+00 3.23446e-03
-1.13680e+02 -1.02224e+00 3.24939e-03
-1.13670e+02 -1.02228e+00 3.26436e-03
-1.13660e+02 -1.02231e+00 3.27937e-03
-1.13650e+02 -1.02234e+00 3.29443e-03
-1.13640e+02 -1.02238e+00 3.30952e-03
-1.13630e+02 -1.02241e+00 3.32466e-03
-1.13620e+02 -1.02244e+00 3.33984e-03
-1.13610e+02 -1.02248e+00 3.35507e-03
-1.13600e+02 -1.02251e+00 3.37033e-03
-1.13590e+02 -1.02254e+00 3.38564e-03
-1.13580e+02 -1.02258e+00 3.40099e-03
-1.13570e+02 -1.02261e+00 3.41638e-03
-1.13560e+02 -1.02264e+00 3.43182e-03
-1.13550e+02 -1.02268e+00 3.44729e-03
-1.13540e+02 -1.02271e+00 3.46281e-03
-1.13530e+02 -1.02275e+00 3.47837e-03
-1.13520e+02 -1.02278e+00 3.49397e-03
-1.13510e+02 -1.02282e+00 3.50962e-03
-1.13500e+02 -1.02285e+00 3.52530e-03
-1.13490e+02 -1.02289e+00 3.54103e-03
-1.13480e+02 -1.02292e+00 3.55680e-03
-1.13470e+02 -1.02296e+00 3.57262e-03
-1.13460e+02 -1.02300e+00 3.58847e-03
-1.13450e+02 -1.02303e+00 3.60437e-03
-1.13440e+02 -1.02307e+00 3.62031e-03
-1.13430e+02 -1.02310e+00 3.63629e-03
-1.13420e+02 -1.02314e+00 3.65232e-03
-1.13410e+02 -1.02318e+00 3.66838e-03
-1.13400e+02 -1.02321e+00 3.68449e-03
-1.13390e+02 -1.02325e+00 3.70064e-03
-1.13380e+02 -1.02329e+00 3.71683e-03
-1.13370e+02 -1.02333e+00 3.73307e-03
-1.13360e+02 -1.02336e+00 3.74934e-03
-1.13350e+02 -1.02340e+00 3.76566e-03
-1.13340e+02 -1.02344e+00 3.78202e-03
-1.13330e+02 -1.02348e+00 3.79843e-03
-1.13320e+02 -1.02351e+00 3.81487e-03
-1.13310e+02 -1.02355e+00 3.83136e-03
-1.13300e+02 -1.02359e+00 3.84789e-03
-1.13290e+02 -1.02363e+00 3.86446e-03
-1.13280e+02 -1.02367e+00 3.88107e-03
-1.13270e+02 -1.02371e+00 3.89773e-03
-1.13260e+02 -1.02375e+00 3.91443e-03
-1.13250e+02 -1.02379e+00 3.93117e-03
-1.13240e+02 -1.02382e+00 3.94795e-03
-1.13230e+02 -1.02386e+00 3.96477e-03
-1.13220e+02 -1.02390e+00 3.98164e-03
-1.13210e+02 -1.02394e+00 3.99855e-03
-1.13200e+02 -1.02398e+00 4.01550e-03
-1.13190e+02 -1.02402e+00 4.03249e-03
-1.13180e+02 -1.02406e+00 4.04953e-03
-1.13170e+02 -1.02411e+00 4.06660e-03
-1.13160e+02 -1.02415e+00 4.08372e-03
-1.13150e+02 -1.02419e+00 4.10089e-03
-1.13140e+02 -1.02423e+00 4.11809e-03
-1.13130e+02 -1.02427e+00 4.13533e-03
-1.13120e+02 -1.02431e+00 4.15262e-03
-1.13110e+02 -1.02435e+00 4.16995e-03
-1.13100e+02 -1.02439e+00 4.18732e-03
-1.13090e+02 -1.02444e+00 4.20474e-03
-1.13080e+02 -1.02448e+00 4.22219e-03
-1.13070e+02 -1.02452e+00 4.23969e-03
-1.13060e+02 -1.02456e+00 4.25723e-03
-1.13050e+02 -1.02461e+00 4.27482e-03
-1.13040e+02 -1.02465e+00 4.29244e-03
-1.13030e+02 -1.02469e+00 4.31011e-03
-1.13020e+02 -1.02473e+00 4.32782e-03
-1.13010e+02 -1.02478e+00 4.34557e-03
-1.13000e+02 -1.02482e+00 4.36336e-03
-1.12990e+02 -1.02487e+00 4.38120e-03
-1.12980e+02 -1.02491e+00 4.39908e-03
-1.12970e+02 -1.02495e+00 4.41700e-03
-1.12960e+02 -1.02500e+00 4.43496e-03
-1.12950e+02 -1.02504e+00 4.45296e-03
-1.12940e+02 -1.02509e+00 4.47101e-03
-1.12930e+02 -1.02513e+00 4.48910e-03
-1.12920e+02 -1.02518e+00 4.50723e-03
-1.12910e+02 -1.02522e+00 4.52540e-03
-1.12900e+02 -1.02527e+00 4.54361e-03
-1.12890e+02 -1.02531e+00 4.56187e-03
-1.12880e+02 -1.02536e+00 4.58017e-03
-1.12870e+02 -1.02540e+00 4.59851e-03
-1.12860e+02 -1.02545e+00 4.61689e-03
-1.12850e+02 -1.02550e+00 4.63532e-03
-1.12840e+02 -1.02554e+00 4.65379e-03
-1.12830e+02 -1.02559e+00 4.67230e-03
-1.12820e+02 -1.02564e+00 4.69085e-03
-1.12810e+02 -1.02568e+00 4.70944e-03
-1.12800e+02 -1.02573e+00 4.72808e-03
-1.12790e+02 -1.02578e+00 4.74676e-03
-1.12780e+02 -1.02583e+00 4.76548e-03
-1.12770e+02 -1.02587e+00 4.78424e-03
-1.12760e+02 -1.02592e+00 4.80304e-03
-1.12750e+02 -1.02597e+00 4.82189e-03
-1.12740e+02 -1.02602e+00 4.84078e-03
-1.12730e+02 -1.02607e+00 4.85971e-03
-1.12720e+02 -1.02611e+00 4.87868e-03
-1.12710e+02 -1.02616e+00 4.89770e-03
-1.12700e+02 -1.02621e+00 4.91676e-03
-1.12690e+02 -1.02626e+00 4.93586e-03
-1.12680e+02 -1.02631e+00 4.95500e-03
-1.12670e+02 -1.02636e+00 4.97418e-03
-1.12660e+02 -1.02641e+00 4.99341e-03
-1.12650e+02 -1.02646e+00 5.01267e-03
-1.12640e+02 -1.02651e+00 5.03198e-03
-1.12630e+02 -1.02656e+00 5.05134e-03
-1.12620e+02 -1.02661e+00 5.07073e-03
-1.12610e+02 -1.02666e+00 5.09017e-03
-1.12600e+02 -1.02671e+00 5.10965e-03
-1.12590e+02 -1.02676e+00 5.12917e-03
-1.12580e+02 -1.02682e+00 5.14873e-03
-1.12570e+02 -1.02687e+00 5.16834e-03
-1.12560e+02 -1.02692e+00 5.18798e-03
-1.12550e+02 -1.02697e+00 5.20767e-03
-1.12540e+02 -1.02702e+00 5.22740e-03
-1.12530e+02 -1.02708e+00 5.24718e-03
-1.12520e+02 -1.02713e+00 5.26699e-03
-1.12510e+02 -1.02718e+00 5.28685e-03
-1.12500e+02 -1.02723e+00 5.30675e-03
-1.12490e+02 -1.02729e+00 5.32669e-03
-1.12480e+02 -1.02734e+00 5.34668e-03
-1.12470e+02 -1.02739e+00 5.36670e-03
-1.12460e+02 -1.02745e+00 5.38677e-03
-1.12450e+02 -1.02750e+00 5.40688e-03
-1.12440e+02 -1.02756e+00 5.42704e-03
-1.12430e+02 -1.02761e+00 5.44723e-03
-1.12420e+02 -1.02767e+00 5.46747e-03
-1.12410e+02 -1.02772e+00 5.48775e-03
-1.12400e+02 -1.02778e+00 5.50807e-03
-1.12390e+02 -1.02783e+00 5.52843e-03
-1.12380e+02 -1.02789e+00 5.54884e-03
-1.12370e+02 -1.02794e+00 5.56928e-03
-1.12360e+02 -1.02800e+00 5.58977e-03
-1.12350e+02 -1.02805e+00 5.61031e-03
-1.12340e+02 -1.02811e+00 5.63088e-03
-1.12330e+02 -1.02817e+00 5.65150e-03
-1.12320e+02 -1.02822e+00 5.67216e-03
-1.12310e+02 -1.02828e+00 5.69286e-03
-1.12300e+02 -1.02834e+00 5.71360e-03
-1.12290e+02 -1.02839e+00 5.73438e-03
-1.12280e+02 -1.02845e+00 5.75521e-03
-1.12270e+02 -1.02851e+00 5.77608e-03
-1.12260e+02 -1.02857e+00 5.79699e-03
-1.12250e+02 -1.02862e+00 5.81794e-03
-1.12240e+02 -1.02868e+00 5.83894e-03
-1.12230e+02 -1.02874e+00 5.85998e-03
-1.12220e+02 -1.02880e+00 5.88106e-03
-1.12210e+02 -1.02886e+00 5.90218e-03
-1.12200e+02 -1.02892e+00 5.92334e-03
-1.12190e+02 -1.02898e+00 5.94455e-03
-1.12180e+02 -1.02904e+00 5.96580e-03
-1.12170e+02 -1.02910e+00 5.98709e-03
-1.12160e+02 -1.02916e+00 6.00842e-03
-1.12150e+02 -1.02922e+00 6.02979e-03
-1.12140e+02 -1.02928e+00 6.05121e-03
-1.12130e+02 -1.02934e+00 6.07267e-03
-1.12120e+02 -1.02940e+00 6.09417e-03
-1.12110e+02 -1.02946e+00 6.11571e-03
-1.12100e+02 -1.02952e+00 6.13730e-03
-1.12090e+02 -1.02958e+00 6.15893e-03
-1.12080e+02 -1.02964e+00 6.18060e-03
-1.12070e+02 -1.02971e+00 6.20231e-03
-1.12060e+02 -1.02977e+00 6.22406e-03
-1.12050e+02 -1.02983e+00 6.24586e-03
-1.12040e+02 -1.02989e+00 6.26770e-03
-1.12030e+02 -1.02996e+00 6.28958e-03
-1.12020e+02 -1.03002e+00 6.31150e-03
-1.12010e+02 -1.03008e+00 6.33346e-03
-1.12000e+02 -1.03015e+00 6.35547e-03
-1.11990e+02 -1.03021e+00 6.37752e-03
-1.11980e+02 -1.03027e+00 6.39961e-03
-1.11970e+02 -1.03034e+00 6.42174e-03
-1.11960e+02 -1.03040e+00 6.44392e-03
-1.11950e+02 -1.03047e+00 6.46613e-03
-1.11940e+02 -1.03053e+00 6.48839e-03
-1.11930e+02 -1.03060e+00 6.51069e-03
-1.11920e+02 -1.03066e+00 6.53304e-03
-1.11910e+02 -1.03073e+00 6.55542e-03
-1.11900e+02 -1.03079e+00 6.57785e-03
-1.11890e+02 -1.03086e+00 6.60032e-03
-1.11880e+02 -1.03092e+00 6.62283e-03
-1.11870e+02 -1.03099e+00 6.64539e-03
-1.11860e+02 -1.03106e+00 6.66799e-03
-1.11850e+02 -1.03112e+00 6.69062e-03
-1.11840e+02 -1.03119e+00 6.71330e-03
-1.11830e+02 -1.03126e+00 6.73603e-03
-1.11820e+02 -1.03133e+00 6.75879e-03
-1.11810e+02 -1.03139e+00 6.78160e-03
-1.11800e+02 -1.03146e+00 6.80445e-03
-1.11790e+02 -1.03153e+00 6.82734e-03
-1.11780e+02 -1.03160e+00 6.85027e-03
-1.11770e+02 -1.03167e+00 6.87325e-03
-1.11760e+02 -1.03174e+00 6.89627e-03
-1.11750e+02 -1.03180e+00 6.91933e-03
-1.11740e+02 -1.03187e+00 6.94243e-03
-1.11730e+02 -1.03194e+00 6.96557e-03
-1.11720e+02 -1.03201e+00 6.98876e-03
-1.11710e+02 -1.03208e+00 7.01199e-03
-1.11700e+02 -1.03215e+00 7.03526e-03
-1.11690e+02 -1.03222e+00 7.05857e-03
-1.11680e+02 -1.03229e+00 7.08193e-03
-1.11670e+02 -1.03237e+00 7.10532e-03
-1.11660e+02 -1.03244e+00 7.12876e-03
-1.11650e+02 -1.03251e+00 7.15224e-03
-1.11640e+02 -1.03258e+00 7.17577e-03
-1.11630e+02 -1.03265e+00 7.19933e-03
-1.11620e+02 -1.03272e+00 7.22294e-03
-1.11610e+02 -1.03280e+00 7.24659e-03
-1.11600e+02 -1.03287e+00 7.27028e-03
-1.11590e+02 -1.03294e+00 7.29397e-03
-1.11580e+02 -1.03301e+00 7.31761e-03
-1.11570e+02 -1.03309e+00 7.34119e-03
-1.11560e+02 -1.03316e+00 7.36473e-03
-1.11550e+02 -1.03324e+00 7.38822e-03
-1.11540e+02 -1.03331e+00 7.41165e-03
-1.11530e+02 -1.03338e+00 7.43504e-03
-1.11520e+02 -1.03346e+00 7.45837e-03
-1.11510e+02 -1.03353e+00 7.48165e-03
-1.11500e+02 -1.03361e+00 7.50489e-03
-1.11490e+02 -1.03368e+00 7.52807e-03
-1.11480e+02 -1.03376e+00 7.55120e-03
-1.11470e+02 -1.03383e+00 7.57429e-03
-1.11460e+02 -1.03391e+00 7.59732e-03
-1.11450e+02 -1.03399e+00 7.62030e-03
-1.11440e+02 -1.03406e+00 7.64323e-03
-1.11430e+02 -1.03414e+00 7.66611e-03
-1.11420e+02 -1.03422e+00 7.68894e-03
-1.11410e+02 -1.03429e+00 7.71172e-03
-1.11400e+02 -1.03437e+00 7.73445e-03
-1.11390e+02 -1.03445e+00 7.75713e-03
-1.11380e+02 -1.03452e+00 7.77976e-03
-1.11370e+02 -1.03460e+00 7.80234e-03
-1.11360e+02 -1.03468e+00 7.82486e-03
-1.11350e+02 -1.03476e+00 7.84734e-03
-1.11340e+02 -1.03484e+00 7.86977e-03
-1.11330e+02 -1.03492e+00 7.89214e-03
-1.11320e+02 -1.03500e+00 7.91447e-03
-1.11310e+02 -1.03507e+00 7.93674e-03
-1.11300e+02 -1.03515e+00 7.95897e-03
-1.11290e+02 -1.03523e+00 7.98114e-03
-1.11280e+02 -1.03531e+00 8.00327e-03
-1.11270e+02 -1.03539e+00 8.02534e-03
-1.11260e+02 -1.03547e+00 8.04736e-03
-1.11250e+02 -1.03555e+00 8.06934e-03
-1.11240e+02 -1.03564e+00 8.09126e-03
-1.11230e+02 -1.03572e+00 8.11313e-03
-1.11220e+02 -1.03580e+00 8.13495e-03
-1.11210e+02 -1.03588e+00 8.15672e-03
-1.11200e+02 -1.03596e+00 8.17844e-03
-1.11190e+02 -1.03604e+00 8.20011e-03
-1.11180e+02 -1.03613e+00 8.22173e-03
-1.11170e+02 -1.03621e+00 8.24330e-03
-1.11160e+02 -1.03629e+00 8.26482e-03
-1.11150e+02 -1.03637e+00 8.28629e-03
-1.11140e+02 -1.03646e+00 8.30770e-03
-1.11130e+02 -1.03654e+00 8.32907e-03
-1.11120e+02 -1.03662e+00 8.35039e-03
-1.11110e+02 -1.03671e+00 8.37165e-03
-1.11100e+02 -1.03679e+00 8.39287e-03
-1.11090e+02 -1.03687e+00 8.41403e-03
-1.11080e+02 -1.03696e+00 8.43515e-03
-1.11070e+02 -1.03704e+00 8.45621e-03
-1.11060e+02 -1.03713e+00 8.47723e-03
-1.11050e+02 -1.03721e+00 8.49819e-03
-1.11040e+02 -1.03730e+00 8.51910e-03
-1.11030e+02 -1.03738e+00 8.53997e-03
-1.11020e+02 -1.03747e+00 8.56078e-03
-1.11010e+02 -1.03755e+00 8.58154e-03
-1.11000e+02 -1.03764e+00 8.60225e-03
-1.10990e+02 -1.03773e+00 8.62291e-03
-1.10980e+02 -1.03781e+00 8.64352e-03
-1.10970e+02 -1.03790e+00 8.66408e-03
-1.10960e+02 -1.03799e+00 8.68459e-03
-1.10950e+02 -1.03807e+00 8.70505e-03
-1.10940e+02 -1.03816e+00 8.72546e-03
-1.10930e+02 -1.03825e+00 8.74582e-03
-1.10920e+02 -1.03833e+00 8.76613e-03
-1.10910e+02 -1.03842e+00 8.78638e-03
-1.10900e+02 -1.03851e+00 8.80659e-03
-1.10890e+02 -1.03860e+00 8.82675e-03
-1.10880e+02 -1.03869e+00 8.84685e-03
-1.10870e+02 -1.03878e+00 8.86691e-03
-1.10860e+02 -1.03886e+00 8.88691e-03
-1.10850e+02 -1.03895e+00 8.90687e-03
-1.10840e+02 -1.03904e+00 8.92677e-03
-1.10830e+02 -1.03913e+00 8.94663e-03
-1.10820e+02 -1.03922e+00 8.96643e-03
-1.10810e+02 -1.03931e+00 8.98618e-03
-1.10800e+02 -1.03940e+00 9.00589e-03
-1.10790e+02 -1.03949e+00 9.02554e-03
-1.10780e+02 -1.03958e+00 9.04514e-03
-1.10770e+02 -1.03967e+00 9.06469e-03
-1.10760e+02 -1.03976e+00 9.08419e-03
-1.10750e+02 -1.03985e+00 9.10364e-03
-1.10740e+02 -1.03994e+00 9.12304e-03
-1.10730e+02 -1.04004e+00 9.14239e-03
-1.10720e+02 -1.04013e+00 9.16169e-03
-1.10710e+02 -1.04022e+00 9.18094e-03
-1.10700e+02 -1.04031e+00 9.20013e-03
-1.10690e+02 -1.04040e+00 9.21928e-03
-1.10680e+02 -1.04050e+00 9.23838e-03
-1.10670e+02 -1.04059e+00 9.25742e-03
-1.10660e+02 -1.04068e+00 9.27642e-03
-1.10650e+02 -1.04077e+00 9.29537e-03
-1.10640e+02 -1.04087e+00 9.31426e-03
-1.10630e+02 -1.04096e+00 9.33311e-03
-1.10620e+02 -1.04105e+00 9.35190e-03
-1.10610e+02 -1.04115e+00 9.37064e-03
-1.10600e+02 -1.04124e+00 9.38934e-03
-1.10590e+02 -1.04133e+00 9.40798e-03
-1.10580e+02 -1.04143e+00 9.42657e-03
-1.10570e+02 -1.04152e+00 9.44512e-03
-1.10560e+02 -1.04162e+00 9.46361e-03
-1.10550e+02 -1.04171e+00 9.48205e-03
-1.10540e+02 -1.04181e+00 9.50044e-03
-1.10530e+02 -1.04190e+00 9.51878e-03
-1.10520e+02 -1.04200e+00 9.53707e-03
-1.10510e+02 -1.04209e+00 9.55531e-03
-1.10500e+02 -1.04219e+00 9.57350e-03
-1.10490e+02 -1.04228e+00 9.59164e-03
-1.10480e+02 -1.04238e+00 9.60972e-03
-1.10470e+02 -1.04248e+00 9.62776e-03
-1.10460e+02 -1.04257e+00 9.64575e-03
-1.10450e+02 -1.04267e+00 9.66369e-03
-1.10440e+02 -1.04277e+00 9.68157e-03
-1.10430e+02 -1.04286e+00 9.69941e-03
-1.10420e+02 -1.04296e+00 9.71719e-03
-1.10410e+02 -1.04306e+00 9.73493e-03
-1.10400e+02 -1.04316e+00 9.75261e-03
-1.10390e+02 -1.04325e+00 9.77025e-03
-1.10380e+02 -1.04335e+00 9.78783e-03
-1.10370e+02 -1.04345e+00 9.80536e-03
-1.10360e+02 -1.04355e+00 9.82285e-03
-1.10350e+02 -1.04364e+00 9.84028e-03
-1.10340e+02 -1.04374e+00 9.85766e-03
-1.10330e+02 -1.04384e+00 9.87499e-03
-1.10320e+02 -1.04394e+00 9.89227e-03
-1.10310e+02 -1.04404e+00 9.90950e-03
-1.10300e+02 -1.04414e+00 9.92668e-03
-1.10290e+02 -1.04424e+00 9.94381e-03
-1.10280e+02 -1.04434e+00 9.96089e-03
-1.10270e+02 -1.04444e+00 9.97792e-03
-1.10260e+02 -1.04454e+00 9.99490e-03
-1.10250e+02 -1.04464e+00 1.00118e-02
-1.10240e+02 -1.04474e+00 1.00287e-02
-1.10230e+02 -1.04484e+00 1.00455e-02
-1.10220e+02 -1.04494e+00 1.00623e-02
-1.10210e+02 -1.04504e+00 1.00790e-02
-1.10200e+02 -1.04514e+00 1.00957e-02
-1.10190e+02 -1.04524e+00 1.01123e-02
-1.10180e+02 -1.04534e+00 1.01289e-02
-1.10170e+02 -1.04544e+00 1.01454e-02
-1.10160e+02 -1.04555e+00 1.01619e-02
-1.10150e+02 -1.04565e+00 1.01783e-02
-1.10140e+02 -1.04575e+00 1.01947e-02
-1.10130e+02 -1.04585e+00 1.02110e-02
-1.10120e+02 -1.04595e+00 1.02273e-02
-1.10110e+02 -1.04606e+00 1.02435e-02
-1.10100e+02 -1.04616e+00 1.02597e-02
-1.10090e+02 -1.04626e+00 1.02758e-02
-1.10080e+02 -1.04636e+00 1.02919e-02
-1.10070e+02 -1.04647e+00 1.03079e-02
-1.10060e+02 -1.04657e+00 1.03239e-02
-1.10050e+02 -1.04667e+00 1.03398e-02
-1.10040e+02 -1.04678e+00 1.03557e-02
-1.10030e+02 -1.04688e+00 1.03715e-02
-1.10020e+02 -1.04698e+00 1.03872e-02
-1.10010e+02 -1.04709e+00 1.04030e-02
-1.10000e+02 -1.04719e+00 1.04186e-02
-1.09990e+02 -1.04730e+00 1.04342e-02
-1.09980e+02 -1.04740e+00 1.04498e-02
-1.09970e+02 -1.04751e+00 1.04653e-02
-1.09960e+02 -1.04761e+00 1.04808e-02
-1.09950e+02 -1.04771e+00 1.04962e-02
-1.09940e+02 -1.04782e+00 1.05116e-02
-1.09930e+02 -1.04793e+00 1.05269e-02
-1.09920e+02 -1.04803e+00 1.05421e-02
-1.09910e+02 -1.04814e+00 1.05574e-02
-1.09900e+02 -1.04824e+00 1.05725e-02
-1.09890e+02 -1.04835e+00 1.05876e-02
-1.09880e+02 -1.04845e+00 1.06027e-02
-1.09870e+02 -1.04856e+00 1.06177e-02
-1.09860e+02 -1.04867e+00 1.06327e-02
-1.09850e+02 -1.04877e+00 1.06476e-02
-1.09840e+02 -1.04888e+00 1.06624e-02
-1.09830e+02 -1.04899e+00 1.06772e-02
-1.09820e+02 -1.04909e+00 1.06920e-02
-1.09810e+02 -1.04920e+00 1.07067e-02
-1.09800e+02 -1.04931e+00 1.07214e-02
-1.09790e+02 -1.04941e+00 1.07360e-02
-1.09780e+02 -1.04952e+00 1.07505e-02
-1.09770e+02 -1.04963e+00 1.07650e-02
-1.09760e+02 -1.04974e+00 1.07795e-02
-1.09750e+02 -1.04984e+00 1.07939e-02
-1.09740e+02 -1.04995e+00 1.08082e-02
-1.09730e+02 -1.05006e+00 1.08226e-02
-1.09720e+02 -1.05017e+00 1.08368e-02
-1.09710e+02 -1.05028e+00 1.08510e-02
-1.09700e+02 -1.05039e+00 1.08652e-02
-1.09690e+02 -1.05049e+00 1.08793e-02
-1.09680e+02 -1.05060e+00 1.08933e-02
-1.09670e+02 -1.05071e+00 1.09073e-02
-1.09660e+02 -1.05082e+00 1.09213e-02
-1.09650e+02 -1.05093e+00 1.09352e-02
-1.09640e+02 -1.05104e+00 1.09490e-02
-1.09630e+02 -1.05115e+00 1.09628e-02
-1.09620e+02 -1.05126e+00 1.09766e-02
-1.09610e+02 -1.05137e+00 1.09903e-02
-1.09600e+02 -1.05148e+00 1.10039e-02
-1.09590e+02 -1.05159e+00 1.10175e-02
-1.09580e+02 -1.05170e+00 1.10311e-02
-1.09570e+02 -1.05181e+00 1.10446e-02
-1.09560e+02 -1.05192e+00 1.10580e-02
-1.09550e+02 -1.05203e+00 1.10714e-02
-1.09540e+02 -1.05214e+00 1.10848e-02
-1.09530e+02 -1.05225e+00 1.10980e-02
-1.09520e+02 -1.05236e+00 1.11113e-02
-1.09510e+02 -1.05247e+00 1.11245e-02
-1.09500e+02 -1.05259e+00 1.11376e-02
-1.09490e+02 -1.05270e+00 1.11507e-02
-1.09480e+02 -1.05281e+00 1.11638e-02
-1.09470e+02 -1.05292e+00 1.11768e-02
-1.09460e+02 -1.05303e+00 1.11897e-02
-1.09450e+02 -1.05314e+00 1.12026e-02
-1.09440e+02 -1.05326e+00 1.12154e-02
-1.09430e+02 -1.05337e+00 1.12282e-02
-1.09420e+02 -1.05348e+00 1.12410e-02
-1.09410e+02 -1.05359e+00 1.12537e-02
-1.09400e+02 -1.05371e+00 1.12663e-02
-1.09390e+02 -1.05382e+00 1.12789e-02
-1.09380e+02 -1.05393e+00 1.12914e-02
-1.09370e+02 -1.05405e+00 1.13039e-02
-1.09360e+02 -1.05416e+00 1.13164e-02
-1.09350e+02 -1.05427e+00 1.13287e-02
-1.09340e+02 -1.05438e+00 1.13411e-02
-1.09330e+02 -1.05450e+00 1.13534e-02
-1.09320e+02 -1.05461e+00 1.13656e-02
-1.09310e+02 -1.05473e+00 1.13778e-02
-1.09300e+02 -1.05484e+00 1.13899e-02
-1.09290e+02 -1.05495e+00 1.14020e-02
-1.09280e+02 -1.05507e+00 1.14140e-02
-1.09270e+02 -1.05518e+00 1.14260e-02
-1.09260e+02 -1.05530e+00 1.14380e-02
-1.09250e+02 -1.05541e+00 1.14498e-02
-1.09240e+02 -1.05552e+00 1.14617e-02
-1.09230e+02 -1.05564e+00 1.14735e-02
-1.09220e+02 -1.05575e+00 1.14852e-02
-1.09210e+02 -1.05587e+00 1.14969e-02
-1.09200e+02 -1.05598e+00 1.15085e-02
-1.09190e+02 -1.05610e+00 1.15201e-02
-1.09180e+02 -1.05621e+00 1.15316e-02
-1.09170e+02 -1.05633e+00 1.15431e-02
-1.09160e+02 -1.05645e+00 1.15545e-02
-1.09150e+02 -1.05656e+00 1.15659e-02
-1.09140e+02 -1.05668e+00 1.15772e-02
-1.09130e+02 -1.05679e+00 1.15885e-02
-1.09120e+02 -1.05691e+00 1.15997e-02
-1.09110e+02 -1.05702e+00 1.16109e-02
-1.09100e+02 -1.05714e+00 1.16220e-02
-1.09090e+02 -1.05726e+00 1.16331e-02
-1.09080e+02 -1.05737e+00 1.16441e-02
-1.09070e+02 -1.05749e+00 1.16551e-02
-1.09060e+02 -1.05761e+00 1.16660e-02
-1.09050e+02 -1.05772e+00 1.16769e-02
-1.09040e+02 -1.05784e+00 1.16877e-02
-1.09030e+02 -1.05796e+00 1.16985e-02
-1.09020e+02 -1.05807e+00 1.17092e-02
-1.09010e+02 -1.05819e+00 1.17199e-02
-1.09000e+02 -1.05831e+00 1.17305e-02
-1.08990e+02 -1.05843e+00 1.17411e-02
-1.08980e+02 -1.05854e+00 1.17516e-02
-1.08970e+02 -1.05866e+00 1.17621e-02
-1.08960e+02 -1.05878e+00 1.17725e-02
-1.08950e+02 -1.05890e+00 1.17829e-02
-1.08940e+02 -1.05901e+00 1.17932e-02
-1.08930e+02 -1.05913e+00 1.18035e-02
-1.08920e+02 -1.05925e+00 1.18137e-02
-1.08910e+02 -1.05937e+00 1.18238e-02
-1.08900e+02 -1.05949e+00 1.18340e-02
-1.08890e+02 -1.05961e+00 1.18440e-02
-1.08880e+02 -1.05972e+00 1.18540e-02
-1.08870e+02 -1.05984e+00 1.18640e-02
-1.08860e+02 -1.05996e+00 1.18739e-02
-1.08850e+02 -1.06008e+00 1.18838e-02
-1.08840e+02 -1.06020e+00 1.18936e-02
-1.08830e+02 -1.06032e+00 1.19034e-02
-1.08820e+02 -1.06044e+00 1.19131e-02
-1.08810e+02 -1.06056e+00 1.19227e-02
-1.08800e+02 -1.06068e+00 1.19324e-02
-1.08790e+02 -1.06079e+00 1.19419e-02
-1.08780e+02 -1.06091e+00 1.19514e-02
-1.08770e+02 -1.06103e+00 1.19609e-02
-1.08760e+02 -1.06115e+00 1.19703e-02
-1.08750e+02 -1.06127e+00 1.19797e-02
-1.08740e+02 -1.06139e+00 1.19890e-02
-1.08730e+02 -1.06151e+00 1.19982e-02
-1.08720e+02 -1.06163e+00 1.20074e-02
-1.08710e+02 -1.06175e+00 1.20166e-02
-1.08700e+02 -1.06187e+00 1.20257e-02
-1.08690e+02 -1.06199e+00 1.20348e-02
-1.08680e+02 -1.06211e+00 1.20438e-02
-1.08670e+02 -1.06223e+00 1.20527e-02
-1.08660e+02 -1.06235e+00 1.20616e-02
-1.08650e+02 -1.06248e+00 1.20705e-02
-1.08640e+02 -1.06260e+00 1.20793e-02
-1.08630e+02 -1.06272e+00 1.20881e-02
-1.08620e+02 -1.06284e+00 1.20968e-02
-1.08610e+02 -1.06296e+00 1.21054e-02
-1.08600e+02 -1.06308e+00 1.21140e-02
-1.08590e+02 -1.06320e+00 1.21226e-02
-1.08580e+02 -1.06332e+00 1.21311e-02
-1.08570e+02 -1.06344e+00 1.21395e-02
-1.08560e+02 -1.06357e+00 1.21479e-02
-1.08550e+02 -1.06369e+00 1.21563e-02
-1.08540e+02 -1.06381e+00 1.21646e-02
-1.08530e+02 -1.06393e+00 1.21728e-02
-1.08520e+02 -1.06405e+00 1.21810e-02
-1.08510e+02 -1.06417e+00 1.21892e-02
-1.08500e+02 -1.06430e+00 1.21973e-02
-1.08490e+02 -1.06442e+00 1.22053e-02
-1.08480e+02 -1.06454e+00 1.22133e-02
-1.08470e+02 -1.06466e+00 1.22213e-02
-1.08460e+02 -1.06478e+00 1.22292e-02
-1.08450e+02 -1.06491e+00 1.22370e-02
-1.08440e+02 -1.06503e+00 1.22448e-02
-1.08430e+02 -1.06515e+00 1.22526e-02
-1.08420e+02 -1.06527e+00 1.22603e-02
-1.08410e+02 -1.06540e+00 1.22679e-02
-1.08400e+02 -1.06552e+00 1.22755e-02
-1.08390e+02 -1.06564e+00 1.22830e-02
-1.08380e+02 -1.06577e+00 1.22905e-02
-1.08370e+02 -1.06589e+00 1.22980e-02
-1.08360e+02 -1.06601e+00 1.23054e-02
-1.08350e+02 -1.06613e+00 1.23127e-02
-1.08340e+02 -1.06626e+00 1.23200e-02
-1.08330e+02 -1.06638e+00 1.23273e-02
-1.08320e+02 -1.06650e+00 1.23344e-02
-1.08310e+02 -1.06663e+00 1.23416e-02
-1.08300e+02 -1.06675e+00 1.23487e-02
-1.08290e+02 -1.06687e+00 1.23557e-02
-1.08280e+02 -1.06700e+00 1.23627e-02
-1.08270e+02 -1.06712e+00 1.23696e-02
-1.08260e+02 -1.06725e+00 1.23765e-02
-1.08250e+02 -1.06737e+00 1.23834e-02
-1.08240e+02 -1.06749e+00 1.23902e-02
-1.08230e+02 -1.06762e+00 1.23969e-02
-1.08220e+02 -1.06774e+00 1.24036e-02
-1.08210e+02 -1.06786e+00 1.24102e-02
-1.08200e+02 -1.06799e+00 1.24168e-02
-1.08190e+02 -1.06811e+00 1.24233e-02
-1.08180e+02 -1.06824e+00 1.24298e-02
-1.08170e+02 -1.06836e+00 1.24363e-02
-1.08160e+02 -1.06849e+00 1.24426e-02
-1.08150e+02 -1.06861e+00 1.24490e-02
-1.08140e+02 -1.06874e+00 1.24553e-02
-1.08130e+02 -1.06886e+00 1.24615e-02
-1.08120e+02 -1.06898e+00 1.24677e-02
-1.08110e+02 -1.06911e+00 1.24738e-02
-1.08100e+02 -1.06923e+00 1.24799e-02
-1.08090e+02 -1.06936e+00 1.24859e-02
-1.08080e+02 -1.06948e+00 1.24919e-02
-1.08070e+02 -1.06961e+00 1.24978e-02
-1.08060e+02 -1.06973e+00 1.25037e-02
-1.08050e+02 -1.06986e+00 1.25095e-02
-1.08040e+02 -1.06998e+00 1.25153e-02
-1.08030e+02 -1.07011e+00 1.25211e-02
-1.08020e+02 -1.07023e+00 1.25267e-02
-1.08010e+02 -1.07036e+00 1.25324e-02
-1.08000e+02 -1.07048e+00 1.25379e-02
-1.07990e+02 -1.07061e+00 1.25435e-02
-1.07980e+02 -1.07074e+00 1.25489e-02
-1.07970e+02 -1.07086e+00 1.25544e-02
-1.07960e+02 -1.07099e+00 1.25597e-02
-1.07950e+02 -1.07111e+00 1.25651e-02
-1.07940e+02 -1.07124e+00 1.25703e-02
-1.07930e+02 -1.07136e+00 1.25756e-02
-1.07920e+02 -1.07149e+00 1.25807e-02
-1.07910e+02 -1.07162e+00 1.25859e-02
-1.07900e+02 -1.07174e+00 1.25909e-02
-1.07890e+02 -1.07187e+00 1.25959e-02
-1.07880e+02 -1.07199e+00 1.26009e-02
-1.07870e+02 -1.07212e+00 1.26058e-02
-1.07860e+02 -1.07225e+00 1.26107e-02
-1.07850e+02 -1.07237e+00 1.26155e-02
-1.07840e+02 -1.07250e+00 1.26203e-02
-1.07830e+02 -1.07262e+00 1.26250e-02
-1.07820e+02 -1.07275e+00 1.26297e-02
-1.07810e+02 -1.07288e+00 1.26343e-02
-1.07800e+02 -1.07300e+00 1.26389e-02
-1.07790e+02 -1.07313e+00 1.26434e-02
-1.07780e+02 -1.07326e+00 1.26479e-02
-1.07770e+02 -1.07338e+00 1.26523e-02
-1.07760e+02 -1.07351e+00 1.26566e-02
-1.07750e+02 -1.07364e+00 1.26610e-02
-1.07740e+02 -1.07376e+00 1.26652e-02
-1.07730e+02 -1.07389e+00 1.26694e-02
-1.07720e+02 -1.07402e+00 1.26736e-02
-1.07710e+02 -1.07414e+00 1.26777e-02
-1.07700e+02 -1.07427e+00 1.26818e-02
-1.07690e+02 -1.07440e+00 1.26858e-02
-1.07680e+02 -1.07452e+00 1.26898e-02
-1.07670e+02 -1.07465e+00 1.26937e-02
-1.07660e+02 -1.07478e+00 1.26975e-02
-1.07650e+02 -1.07490e+00 1.27013e-02
-1.07640e+02 -1.07503e+00 1.27051e-02
-1.07630e+02 -1.07516e+00 1.27088e-02
-1.07620e+02 -1.07528e+00 1.27125e-02
-1.07610e+02 -1.07541e+00 1.27161e-02
-1.07600e+02 -1.07554e+00 1.27196e-02
-1.07590e+02 -1.07567e+00 1.27232e-02
-1.07580e+02 -1.07579e+00 1.27266e-02
-1.07570e+02 -1.07592e+00 1.27300e-02
-1.07560e+02 -1.07605e+00 1.27334e-02
-1.07550e+02 -1.07618e+00 1.27367e-02
-1.07540e+02 -1.07630e+00 1.27399e-02
-1.07530e+02 -1.07643e+00 1.27431e-02
-1.07520e+02 -1.07656e+00 1.27463e-02
-1.07510e+02 -1.07669e+00 1.27494e-02
-1.07500e+02 -1.07681e+00 1.27525e-02
-1.07490e+02 -1.07694e+00 1.27555e-02
-1.07480e+02 -1.07707e+00 1.27584e-02
-1.07470e+02 -1.07720e+00 1.27613e-02
-1.07460e+02 -1.07732e+00 1.27642e-02
-1.07450e+02 -1.07745e+00 1.27670e-02
-1.07440e+02 -1.07758e+00 1.27697e-02
-1.07430e+02 -1.07771e+00 1.27724e-02
-1.07420e+02 -1.07783e+00 1.27751e-02
-1.07410e+02 -1.07796e+00 1.27777e-02
-1.07400e+02 -1.07809e+00 1.27802e-02
-1.07390e+02 -1.07822e+00 1.27827e-02
-1.07380e+02 -1.07835e+00 1.27852e-02
-1.07370e+02 -1.07847e+00 1.27876e-02
-1.07360e+02 -1.07860e+00 1.27899e-02
-1.07350e+02 -1.07873e+00 1.27922e-02
-1.07340e+02 -1.07886e+00 1.27945e-02
-1.07330e+02 -1.07898e+00 1.27967e-02
-1.07320e+02 -1.07911e+00 1.27988e-02
-1.07310e+02 -1.07924e+00 1.28009e-02
-1.07300e+02 -1.07937e+00 1.28030e-02
-1.07290e+02 -1.07950e+00 1.28050e-02
-1.07280e+02 -1.07962e+00 1.28069e-02
-1.07270e+02 -1.07975e+00 1.28088e-02
-1.07260e+02 -1.07988e+00 1.28106e-02
-1.07250e+02 -1.08001e+00 1.28124e-02
-1.07240e+02 -1.08014e+00 1.28142e-02
-1.07230e+02 -1.08027e+00 1.28159e-02
-1.07220e+02 -1.08039e+00 1.28175e-02
-1.07210e+02 -1.08052e+00 1.28191e-02
-1.07200e+02 -1.08065e+00 1.28206e-02
-1.07190e+02 -1.08078e+00 1.28221e-02
-1.07180e+02 -1.08091e+00 1.28236e-02
-1.07170e+02 -1.08103e+00 1.28250e-02
-1.07160e+02 -1.08116e+00 1.28263e-02
-1.07150e+02 -1.08129e+00 1.28276e-02
-1.07140e+02 -1.08142e+00 1.28288e-02
-1.07130e+02 -1.08155e+00 1.28300e-02
-1.07120e+02 -1.08168e+00 1.28312e-02
-1.07110e+02 -1.08180e+00 1.28322e-02
-1.07100e+02 -1.08193e+00 1.28333e-02
-1.07090e+02 -1.08206e+00 1.28343e-02
-1.07080e+02 -1.08219e+00 1.28352e-02
-1.07070e+02 -1.08232e+00 1.28361e-02
-1.07060e+02 -1.08245e+00 1.28369e-02
-1.07050e+02 -1.08257e+00 1.28377e-02
-1.07040e+02 -1.08270e+00 1.28384e-02
-1.07030e+02 -1.08283e+00 1.28391e-02
-1.07020e+02 -1.08296e+00 1.28398e-02
-1.07010e+02 -1.08309e+00 1.28403e-02
-1.07000e+02 -1.08322e+00 1.28409e-02
-1.06990e+02 -1.08334e+00 1.28414e-02
-1.06980e+02 -1.08347e+00 1.28418e-02
-1.06970e+02 -1.08360e+00 1.28422e-02
-1.06960e+02 -1.08373e+00 1.28425e-02
-1.06950e+02 -1.08386e+00 1.28428e-02
-1.06940e+02 -1.08399e+00 1.28430e-02
-1.06930e+02 -1.08412e+00 1.28432e-02
-1.06920e+02 -1.08424e+00 1.28433e-02
-1.06910e+02 -1.08437e+00 1.28434e-02
-1.06900e+02 -1.08450e+00 1.28434e-02
-1.06890e+02 -1.08463e+00 1.28434e-02
-1.06880e+02 -1.08476e+00 1.28433e-02
-1.06870e+02 -1.08489e+00 1.28432e-02
-1.06860e+02 -1.08501e+00 1.28430e-02
-1.06850e+02 -1.08514e+00 1.28428e-02
-1.06840e+02 -1.08527e+00 1.28425e-02
-1.06830e+02 -1.08540e+00 1.28422e-02
-1.06820e+02 -1.08553e+00 1.28418e-02
-1.06810e+02 -1.08566e+00 1.28414e-02
-1.06800e+02 -1.08578e+00 1.28409e-02
-1.06790e+02 -1.08591e+00 1.28404e-02
-1.06780e+02 -1.08604e+00 1.28398e-02
-1.06770e+02 -1.08617e+00 1.28392e-02
-1.06760e+02 -1.08630e+00 1.28385e-02
-1.06750e+02 -1.08643e+00 1.28378e-02
-1.06740e+02 -1.08656e+00 1.28370e-02
-1.06730e+02 -1.08668e+00 1.28362e-02
-1.06720e+02 -1.08681e+00 1.28353e-02
-1.06710e+02 -1.08694e+00 1.28344e-02
-1.06700e+02 -1.08707e+00 1.28334e-02
-1.06690e+02 -1.08720e+00 1.28323e-02
-1.06680e+02 -1.08733e+00 1.28313e-02
-1.06670e+02 -1.08745e+00 1.28301e-02
-1.06660e+02 -1.08758e+00 1.28290e-02
-1.06650e+02 -1.08771e+00 1.28277e-02
-1.06640e+02 -1.08784e+00 1.28264e-02
-1.06630e+02 -1.08797e+00 1.28251e-02
-1.06620e+02 -1.08809e+00 1.28237e-02
-1.06610e+02 -1.08822e+00 1.28223e-02
-1.06600e+02 -1.08835e+00 1.28208e-02
-1.06590e+02 -1.08848e+00 1.28193e-02
-1.06580e+02 -1.08861e+00 1.28177e-02
-1.06570e+02 -1.08874e+00 1.28160e-02
-1.06560e+02 -1.08886e+00 1.28143e-02
-1.06550e+02 -1.08899e+00 1.28126e-02
-1.06540e+02 -1.08912e+00 1.28108e-02
-1.06530e+02 -1.08925e+00 1.28090e-02
-1.06520e+02 -1.08938e+00 1.28071e-02
-1.06510e+02 -1.08950e+00 1.28052e-02
-1.06500e+02 -1.08963e+00 1.28032e-02
-1.06490e+02 -1.08976e+00 1.28011e-02
-1.06480e+02 -1.08989e+00 1.27990e-02
-1.06470e+02 -1.09002e+00 1.27969e-02
-1.06460e+02 -1.09014e+00 1.27947e-02
-1.06450e+02 -1.09027e+00 1.27925e-02
-1.06440e+02 -1.09040e+00 1.27902e-02
-1.06430e+02 -1.09053e+00 1.27878e-02
-1.06420e+02 -1.09066e+00 1.27854e-02
-1.06410e+02 -1.09078e+00 1.27830e-02
-1.06400e+02 -1.09091e+00 1.27805e-02
-1.06390e+02 -1.09104e+00 1.27779e-02
-1.06380e+02 -1.09117e+00 1.27753e-02
-1.06370e+02 -1.09130e+00 1.27727e-02
-1.06360e+02 -1.09142e+00 1.27700e-02
-1.06350e+02 -1.09155e+00 1.27673e-02
-1.06340e+02 -1.09168e+00 1.27645e-02
-1.06330e+02 -1.09181e+00 1.27616e-02
-1.06320e+02 -1.09193e+00 1.27587e-02
-1.06310e+02 -1.09206e+00 1.27558e-02
-1.06300e+02 -1.09219e+00 1.27528e-02
-1.06290e+02 -1.09232e+00 1.27497e-02
-1.06280e+02 -1.09244e+00 1.27466e-02
-1.06270e+02 -1.09257e+00 1.27435e-02
-1.06260e+02 -1.09270e+00 1.27403e-02
-1.06250e+02 -1.09283e+00 1.27370e-02
-1.06240e+02 -1.09295e+00 1.27337e-02
-1.06230e+02 -1.09308e+00 1.27304e-02
-1.06220e+02 -1.09321e+00 1.27270e-02
-1.06210e+02 -1.09333e+00 1.27235e-02
-1.06200e+02 -1.09346e+00 1.27200e-02
-1.06190e+02 -1.09359e+00 1.27164e-02
-1.06180e+02 -1.09372e+00 1.27128e-02
-1.06170e+02 -1.09384e+00 1.27092e-02
-1.06160e+02 -1.09397e+00 1.27055e-02
-1.06150e+02 -1.09410e+00 1.27017e-02
-1.06140e+02 -1.09422e+00 1.26979e-02
-1.06130e+02 -1.09435e+00 1.26941e-02
-1.06120e+02 -1.09448e+00 1.26902e-02
-1.06110e+02 -1.09461e+00 1.26862e-02
-1.06100e+02 -1.09473e+00 1.26822e-02
-1.06090e+02 -1.09486e+00 1.26781e-02
-1.06080e+02 -1.09499e+00 1.26740e-02
-1.06070e+02 -1.09511e+00 1.26699e-02
-1.06060e+02 -1.09524e+00 1.26657e-02
-1.06050e+02 -1.09537e+00 1.26614e-02
-1.06040e+02 -1.09549e+00 1.26571e-02
-1.06030e+02 -1.09562e+00 1.26527e-02
-1.06020e+02 -1.09575e+00 1.26483e-02
-1.06010e+02 -1.09587e+00 1.26438e-02
-1.06000e+02 -1.09600e+00 1.26393e-02
-1.05990e+02 -1.09612e+00 1.26348e-02
-1.05980e+02 -1.09625e+00 1.26302e-02
-1.05970e+02 -1.09638e+00 1.26255e-02
-1.05960e+02 -1.09650e+00 1.26208e-02
-1.05950e+02 -1.09663e+00 1.26160e-02
-1.05940e+02 -1.09676e+00 1.26112e-02
-1.05930e+02 -1.09688e+00 1.26063e-02
-1.05920e+02 -1.09701e+00 1.26014e-02
-1.05910e+02 -1.09713e+00 1.25965e-02
-1.05900e+02 -1.09726e+00 1.25914e-02
-1.05890e+02 -1.09739e+00 1.25864e-02
-1.05880e+02 -1.09751e+00 1.25812e-02
-1.05870e+02 -1.09764e+00 1.25761e-02
-1.05860e+02 -1.09776e+00 1.25709e-02
-1.05850e+02 -1.09789e+00 1.25656e-02
-1.05840e+02 -1.09801e+00 1.25603e-02
-1.05830e+02 -1.09814e+00 1.25549e-02
-1.05820e+02 -1.09827e+00 1.25495e-02
-1.05810e+02 -1.09839e+00 1.25440e-02
-1.05800e+02 -1.09852e+00 1.25385e-02
-1.05790e+02 -1.09864e+00 1.25329e-02
-1.05780e+02 -1.09877e+00 1.25273e-02
-1.05770e+02 -1.09889e+00 1.25216e-02
-1.05760e+02 -1.09902e+00 1.25159e-02
-1.05750e+02 -1.09914e+00 1.25101e-02
-1.05740e+02 -1.09927e+00 1.25043e-02
-1.05730e+02 -1.09939e+00 1.24984e-02
-1.05720e+02 -1.09952e+00 1.24925e-02
-1.05710e+02 -1.09964e+00 1.24865e-02
-1.05700e+02 -1.09977e+00 1.24805e-02
-1.05690e+02 -1.09989e+00 1.24744e-02
-1.05680e+02 -1.10002e+00 1.24683e-02
-1.05670e+02 -1.10014e+00 1.24621e-02
-1.05660e+02 -1.10027e+00 1.24559e-02
-1.05650e+02 -1.10039e+00 1.24496e-02
-1.05640e+02 -1.10052e+00 1.24433e-02
-1.05630e+02 -1.10064e+00 1.24369e-02
-1.05620e+02 -1.10076e+00 1.24305e-02
-1.05610e+02 -1.10089e+00 1.24240e-02
-1.05600e+02 -1.10101e+00 1.24175e-02
-1.05590e+02 -1.10114e+00 1.24109e-02
-1.05580e+02 -1.10126e+00 1.24043e-02
-1.05570e+02 -1.10138e+00 1.23976e-02
-1.05560e+02 -1.10151e+00 1.23908e-02
-1.05550e+02 -1.10163e+00 1.23841e-02
-1.05540e+02 -1.10176e+00 1.23772e-02
-1.05530e+02 -1.10188e+00 1.23703e-02
-1.05520e+02 -1.10200e+00 1.23634e-02
-1.05510e+02 -1.10213e+00 1.23564e-02
-1.05500e+02 -1.10225e+00 1.23494e-02
-1.05490e+02 -1.10237e+00 1.23423e-02
-1.05480e+02 -1.10250e+00 1.23352e-02
-1.05470e+02 -1.10262e+00 1.23280e-02
-1.05460e+02 -1.10274e+00 1.23207e-02
-1.05450e+02 -1.10287e+00 1.23135e-02
-1.05440e+02 -1.10299e+00 1.23061e-02
-1.05430e+02 -1.10311e+00 1.22987e-02
-1.05420e+02 -1.10324e+00 1.22913e-02
-1.05410e+02 -1.10336e+00 1.22838e-02
-1.05400e+02 -1.10348e+00 1.22763e-02
-1.05390e+02 -1.10360e+00 1.22687e-02
-1.05380e+02 -1.10373e+00 1.22610e-02
-1.05370e+02 -1.10385e+00 1.22533e-02
-1.05360e+02 -1.10397e+00 1.22456e-02
-1.05350e+02 -1.10410e+00 1.22378e-02
-1.05340e+02 -1.10422e+00 1.22300e-02
-1.05330e+02 -1.10434e+00 1.22221e-02
-1.05320e+02 -1.10446e+00 1.22141e-02
-1.05310e+02 -1.10458e+00 1.22061e-02
-1.05300e+02 -1.10471e+00 1.21981e-02
-1.05290e+02 -1.10483e+00 1.21900e-02
-1.05280e+02 -1.10495e+00 1.21819e-02
-1.05270e+02 -1.10507e+00 1.21737e-02
-1.05260e+02 -1.10519e+00 1.21654e-02
-1.05250e+02 -1.10531e+00 1.21571e-02
-1.05240e+02 -1.10544e+00 1.21488e-02
-1.05230e+02 -1.10556e+00 1.21404e-02
-1.05220e+02 -1.10568e+00 1.21319e-02
-1.05210e+02 -1.10580e+00 1.21234e-02
-1.05200e+02 -1.10592e+00 1.21149e-02
-1.05190e+02 -1.10604e+00 1.21063e-02
-1.05180e+02 -1.10616e+00 1.20976e-02
-1.05170e+02 -1.10628e+00 1.20889e-02
-1.05160e+02 -1.10641e+00 1.20802e-02
-1.05150e+02 -1.10653e+00 1.20714e-02
-1.05140e+02 -1.10665e+00 1.20625e-02
-1.05130e+02 -1.10677e+00 1.20536e-02
-1.05120e+02 -1.10689e+00 1.20447e-02
-1.05110e+02 -1.10701e+00 1.20357e-02
-1.05100e+02 -1.10713e+00 1.20266e-02
-1.05090e+02 -1.10725e+00 1.20175e-02
-1.05080e+02 -1.10737e+00 1.20084e-02
-1.05070e+02 -1.10749e+00 1.19992e-02
-1.05060e+02 -1.10761e+00 1.19899e-02
-1.05050e+02 -1.10773e+00 1.19806e-02
-1.05040e+02 -1.10785e+00 1.19712e-02
-1.05030e+02 -1.10797e+00 1.19618e-02
-1.05020e+02 -1.10809e+00 1.19524e-02
-1.05010e+02 -1.10821e+00 1.19429e-02
-1.05000e+02 -1.10833e+00 1.19333e-02
-1.04990e+02 -1.10845e+00 1.19237e-02
-1.04980e+02 -1.10857e+00 1.19141e-02
-1.04970e+02 -1.10868e+00 1.19043e-02
-1.04960e+02 -1.10880e+00 1.18946e-02
-1.04950e+02 -1.10892e+00 1.18848e-02
-1.04940e+02 -1.10904e+00 1.18749e-02
-1.04930e+02 -1.10916e+00 1.18650e-02
-1.04920e+02 -1.10928e+00 1.18550e-02
-1.04910e+02 -1.10940e+00 1.18450e-02
-1.04900e+02 -1.10952e+00 1.18350e-02
-1.04890e+02 -1.10963e+00 1.18249e-02
-1.04880e+02 -1.10975e+00 1.18147e-02
-1.04870e+02 -1.10987e+00 1.18045e-02
-1.04860e+02 -1.10999e+00 1.17942e-02
-1.04850e+02 -1.11011e+00 1.17839e-02
-1.04840e+02 -1.11022e+00 1.17735e-02
-1.04830e+02 -1.11034e+00 1.17631e-02
-1.04820e+02 -1.11046e+00 1.17527e-02
-1.04810e+02 -1.11058e+00 1.17421e-02
-1.04800e+02 -1.11069e+00 1.17316e-02
-1.04790e+02 -1.11081e+00 1.17210e-02
-1.04780e+02 -1.11093e+00 1.17103e-02
-1.04770e+02 -1.11105e+00 1.16996e-02
-1.04760e+02 -1.11116e+00 1.16888e-02
-1.04750e+02 -1.11128e+00 1.16780e-02
-1.04740e+02 -1.11140e+00 1.16671e-02
-1.04730e+02 -1.11151e+00 1.16562e-02
-1.04720e+02 -1.11163e+00 1.16452e-02
-1.04710e+02 -1.11175e+00 1.16342e-02
-1.04700e+02 -1.11186e+00 1.16231e-02
-1.04690e+02 -1.11198e+00 1.16120e-02
-1.04680e+02 -1.11209e+00 1.16008e-02
-1.04670e+02 -1.11221e+00 1.15896e-02
-1.04660e+02 -1.11233e+00 1.15784e-02
-1.04650e+02 -1.11244e+00 1.15670e-02
-1.04640e+02 -1.11256e+00 1.15557e-02
-1.04630e+02 -1.11267e+00 1.15442e-02
-1.04620e+02 -1.11279e+00 1.15328e-02
-1.04610e+02 -1.11290e+00 1.15212e-02
-1.04600e+02 -1.11302e+00 1.15097e-02
-1.04590e+02 -1.11313e+00 1.14980e-02
-1.04580e+02 -1.11325e+00 1.14864e-02
-1.04570e+02 -1.11336e+00 1.14746e-02
-1.04560e+02 -1.11348e+00 1.14629e-02
-1.04550e+02 -1.11359e+00 1.14510e-02
-1.04540e+02 -1.11371e+00 1.14391e-02
-1.04530e+02 -1.11382e+00 1.14272e-02
-1.04520e+02 -1.11394e+00 1.14152e-02
-1.04510e+02 -1.11405e+00 1.14032e-02
-1.04500e+02 -1.11416e+00 1.13911e-02
-1.04490e+02 -1.11428e+00 1.13790e-02
-1.04480e+02 -1.11439e+00 1.13668e-02
-1.04470e+02 -1.11450e+00 1.13546e-02
-1.04460e+02 -1.11462e+00 1.13423e-02
-1.04450e+02 -1.11473e+00 1.13300e-02
-1.04440e+02 -1.11484e+00 1.13176e-02
-1.04430e+02 -1.11496e+00 1.13052e-02
-1.04420e+02 -1.11507e+00 1.12927e-02
-1.04410e+02 -1.11518e+00 1.12801e-02
-1.04400e+02 -1.11530e+00 1.12676e-02
-1.04390e+02 -1.11541e+00 1.12550e-02
-1.04380e+02 -1.11552e+00 1.12424e-02
-1.04370e+02 -1.11563e+00 1.12300e-02
-1.04360e+02 -1.11575e+00 1.12175e-02
-1.04350e+02 -1.11586e+00 1.12051e-02
-1.04340e+02 -1.11597e+00 1.11928e-02
-1.04330e+02 -1.11608e+00 1.11805e-02
-1.04320e+02 -1.11619e+00 1.11682e-02
-1.04310e+02 -1.11631e+00 1.11561e-02
-1.04300e+02 -1.11642e+00 1.11439e-02
-1.04290e+02 -1.11653e+00 1.11318e-02
-1.04280e+02 -1.11664e+00 1.11198e-02
-1.04270e+02 -1.11675e+00 1.11078e-02
-1.04260e+02 -1.11686e+00 1.10958e-02
-1.04250e+02 -1.11697e+00 1.10839e-02
-1.04240e+02 -1.11708e+00 1.10721e-02
-1.04230e+02 -1.11719e+00 1.10603e-02
-1.04220e+02 -1.11730e+00 1.10485e-02
-1.04210e+02 -1.11741e+00 1.10368e-02
-1.04200e+02 -1.11753e+00 1.10252e-02
-1.04190e+02 -1.11764e+00 1.10136e-02
-1.04180e+02 -1.11775e+00 1.10020e-02
-1.04170e+02 -1.11786e+00 1.09905e-02
-1.04160e+02 -1.11797e+00 1.09790e-02
-1.04150e+02 -1.11807e+00 1.09676e-02
-1.04140e+02 -1.11818e+00 1.09563e-02
-1.04130e+02 -1.11829e+00 1.09449e-02
-1.04120e+02 -1.11840e+00 1.09337e-02
-1.04110e+02 -1.11851e+00 1.09225e-02
-1.04100e+02 -1.11862e+00 1.09113e-02
-1.04090e+02 -1.11873e+00 1.09002e-02
-1.04080e+02 -1.11884e+00 1.08891e-02
-1.04070e+02 -1.11895e+00 1.08781e-02
-1.04060e+02 -1.11906e+00 1.08671e-02
-1.04050e+02 -1.11917e+00 1.08562e-02
-1.04040e+02 -1.11927e+00 1.08453e-02
-1.04030e+02 -1.11938e+00 1.08345e-02
-1.04020e+02 -1.11949e+00 1.08237e-02
-1.04010e+02 -1.11960e+00 1.08130e-02
-1.04000e+02 -1.11971e+00 1.08023e-02
-1.03990e+02 -1.11982e+00 1.07917e-02
-1.03980e+02 -1.11992e+00 1.07811e-02
-1.03970e+02 -1.12003e+00 1.07706e-02
-1.03960e+02 -1.12014e+00 1.07601e-02
-1.03950e+02 -1.12025e+00 1.07497e-02
-1.03940e+02 -1.12035e+00 1.07393e-02
-1.03930e+02 -1.12046e+00 1.07290e-02
-1.03920e+02 -1.12057e+00 1.07187e-02
-1.03910e+02 -1.12068e+00 1.07084e-02
-1.03900e+02 -1.12078e+00 1.06982e-02
-1.03890e+02 -1.12089e+00 1.06881e-02
-1.03880e+02 -1.12100e+00 1.06780e-02
-1.03870e+02 -1.12110e+00 1.06680e-02
-1.03860e+02 -1.12121e+00 1.06580e-02
-1.03850e+02 -1.12132e+00 1.06480e-02
-1.03840e+02 -1.12142e+00 1.06381e-02
-1.03830e+02 -1.12153e+00 1.06283e-02
-1.03820e+02 -1.12164e+00 1.06185e-02
-1.03810e+02 -1.12174e+00 1.06088e-02
-1.03800e+02 -1.12185e+00 1.05991e-02
-1.03790e+02 -1.12195e+00 1.05894e-02
-1.03780e+02 -1.12206e+00 1.05798e-02
-1.03770e+02 -1.12216e+00 1.05703e-02
-1.03760e+02 -1.12227e+00 1.05608e-02
-1.03750e+02 -1.12238e+00 1.05513e-02
-1.03740e+02 -1.12248e+00 1.05419e-02
-1.03730e+02 -1.12259e+00 1.05325e-02
-1.03720e+02 -1.12269e+00 1.05232e-02
-1.03710e+02 -1.12280e+00 1.05140e-02
-1.03700e+02 -1.12290e+00 1.05048e-02
-1.03690e+02 -1.12301e+00 1.04956e-02
-1.03680e+02 -1.12311e+00 1.04865e-02
-1.03670e+02 -1.12322e+00 1.04774e-02
-1.03660e+02 -1.12332e+00 1.04684e-02
-1.03650e+02 -1.12343e+00 1.04595e-02
-1.03640e+02 -1.12353e+00 1.04505e-02
-1.03630e+02 -1.12364e+00 1.04417e-02
-1.03620e+02 -1.12374e+00 1.04329e-02
-1.03610e+02 -1.12384e+00 1.04241e-02
-1.03600e+02 -1.12395e+00 1.04154e-02
-1.03590e+02 -1.12405e+00 1.04067e-02
-1.03580e+02 -1.12416e+00 1.03981e-02
-1.03570e+02 -1.12426e+00 1.03895e-02
-1.03560e+02 -1.12436e+00 1.03810e-02
-1.03550e+02 -1.12447e+00 1.03725e-02
-1.03540e+02 -1.12457e+00 1.03641e-02
-1.03530e+02 -1.12468e+00 1.03557e-02
-1.03520e+02 -1.12478e+00 1.03474e-02
-1.03510e+02 -1.12488e+00 1.03391e-02
-1.03500e+02 -1.12499e+00 1.03309e-02
-1.03490e+02 -1.12509e+00 1.03227e-02
-1.03480e+02 -1.12519e+00 1.03146e-02
-1.03470e+02 -1.12530e+00 1.03065e-02
-1.03460e+02 -1.12540e+00 1.02984e-02
-1.03450e+02 -1.12550e+00 1.02904e-02
-1.03440e+02 -1.12560e+00 1.02825e-02
-1.03430e+02 -1.12571e+00 1.02746e-02
-1.03420e+02 -1.12581e+00 1.02668e-02
-1.03410e+02 -1.12591e+00 1.02590e-02
-1.03400e+02 -1.12601e+00 1.02513e-02
-1.03390e+02 -1.12612e+00 1.02436e-02
-1.03380e+02 -1.12622e+00 1.02359e-02
-1.03370e+02 -1.12632e+00 1.02283e-02
-1.03360e+02 -1.12642e+00 1.02208e-02
-1.03350e+02 -1.12653e+00 1.02133e-02
-1.03340e+02 -1.12663e+00 1.02058e-02
-1.03330e+02 -1.12673e+00 1.01984e-02
-1.03320e+02 -1.12683e+00 1.01911e-02
-1.03310e+02 -1.12693e+00 1.01838e-02
-1.03300e+02 -1.12704e+00 1.01765e-02
-1.03290e+02 -1.12714e+00 1.01693e-02
-1.03280e+02 -1.12724e+00 1.01622e-02
-1.03270e+02 -1.12734e+00 1.01551e-02
-1.03260e+02 -1.12744e+00 1.01480e-02
-1.03250e+02 -1.12754e+00 1.01410e-02
-1.03240e+02 -1.12765e+00 1.01340e-02
-1.03230e+02 -1.12775e+00 1.01271e-02
-1.03220e+02 -1.12785e+00 1.01203e-02
-1.03210e+02 -1.12795e+00 1.01135e-02
-1.03200e+02 -1.12805e+00 1.01067e-02
-1.03190e+02 -1.12815e+00 1.01000e-02
-1.03180e+02 -1.12825e+00 1.00933e-02
-1.03170e+02 -1.12835e+00 1.00867e-02
-1.03160e+02 -1.12845e+00 1.00801e-02
-1.03150e+02 -1.12855e+00 1.00736e-02
-1.03140e+02 -1.12866e+00 1.00672e-02
-1.03130e+02 -1.12876e+00 1.00607e-02
-1.03120e+02 -1.12886e+00 1.00544e-02
-1.03110e+02 -1.12896e+00 1.00480e-02
-1.03100e+02 -1.12906e+00 1.00418e-02
-1.03090e+02 -1.12916e+00 1.00355e-02
-1.03080e+02 -1.12926e+00 1.00294e-02
-1.03070e+02 -1.12936e+00 1.00232e-02
-1.03060e+02 -1.12946e+00 1.00172e-02
-1.03050e+02 -1.12956e+00 1.00111e-02
-1.03040e+02 -1.12966e+00 1.00052e-02
-1.03030e+02 -1.12976e+00 9.99922e-03
-1.03020e+02 -1.12986e+00 9.99334e-03
-1.03010e+02 -1.12996e+00 9.98751e-03
-1.03000e+02 -1.13006e+00 9.98172e-03
-1.02990e+02 -1.13016e+00 9.97599e-03
-1.02980e+02 -1.13026e+00 9.97030e-03
-1.02970e+02 -1.13036e+00 9.96466e-03
-1.02960e+02 -1.13046e+00 9.95908e-03
-1.02950e+02 -1.13056e+00 9.95354e-03
-1.02940e+02 -1.13066e+00 9.94805e-03
-1.02930e+02 -1.13076e+00 9.94260e-03
-1.02920e+02 -1.13086e+00 9.93721e-03
-1.02910e+02 -1.13095e+00 9.93187e-03
-1.02900e+02 -1.13105e+00 9.92657e-03
-1.02890e+02 -1.13115e+00 9.92133e-03
-1.02880e+02 -1.13125e+00 9.91613e-03
-1.02870e+02 -1.13135e+00 9.91098e-03
-1.02860e+02 -1.13145e+00 9.90588e-03
-1.02850e+02 -1.13155e+00 9.90083e-03
-1.02840e+02 -1.13165e+00 9.89583e-03
-1.02830e+02 -1.13175e+00 9.89088e-03
-1.02820e+02 -1.13185e+00 9.88598e-03
-1.02810e+02 -1.13195e+00 9.88112e-03
-1.02800e+02 -1.13204e+00 9.87632e-03
-1.02790e+02 -1.13214e+00 9.87156e-03
-1.02780e+02 -1.13224e+00 9.86685e-03
-1.02770e+02 -1.13234e+00 9.86219e-03
-1.02760e+02 -1.13244e+00 9.85758e-03
-1.02750e+02 -1.13254e+00 9.85302e-03
-1.02740e+02 -1.13264e+00 9.84851e-03
-1.02730e+02 -1.13273e+00 9.84405e-03
-1.02720e+02 -1.13283e+00 9.83963e-03
-1.02710e+02 -1.13293e+00 9.83527e-03
-1.02700e+02 -1.13303e+00 9.83095e-03
-1.02690e+02 -1.13313e+00 9.82668e-03
-1.02680e+02 -1.13323e+00 9.82246e-03
-1.02670e+02 -1.13332e+00 9.81829e-03
-1.02660e+02 -1.13342e+00 9.81417e-03
-1.02650e+02 -1.13352e+00 9.81010e-03
-1.02640e+02 -1.13362e+00 9.80608e-03
-1.02630e+02 -1.13372e+00 9.80211e-03
-1.02620e+02 -1.13381e+00 9.79818e-03
-1.02610e+02 -1.13391e+00 9.79430e-03
-1.02600e+02 -1.13401e+00 9.79048e-03
-1.02590e+02 -1.13411e+00 9.78670e-03
-1.02580e+02 -1.13421e+00 9.78297e-03
-1.02570e+02 -1.13430e+00 9.77929e-03
-1.02560e+02 -1.13440e+00 9.77566e-03
-1.02550e+02 -1.13450e+00 9.77208e-03
-1.02540e+02 -1.13460e+00 9.76854e-03
-1.02530e+02 -1.13470e+00 9.76506e-03
-1.02520e+02 -1.13479e+00 9.76162e-03
-1.02510e+02 -1.13489e+00 9.75824e-03
-1.02500e+02 -1.13499e+00 9.75490e-03
-1.02490e+02 -1.13509e+00 9.75161e-03
-1.02480e+02 -1.13518e+00 9.74837e-03
-1.02470e+02 -1.13528e+00 9.74518e-03
-1.02460e+02 -1.13538e+00 9.74204e-03
-1.02450e+02 -1.13548e+00 9.73894e-03
-1.02440e+02 -1.13557e+00 9.73590e-03
-1.02430e+02 -1.13567e+00 9.73290e-03
-1.02420e+02 -1.13577e+00 9.72996e-03
-1.02410e+02 -1.13586e+00 9.72706e-03
-1.02400e+02 -1.13596e+00 9.72421e-03
-1.02390e+02 -1.13606e+00 9.72141e-03
-1.02380e+02 -1.13616e+00 9.71866e-03
-1.02370e+02 -1.13625e+00 9.71596e-03
-1.02360e+02 -1.13635e+00 9.71331e-03
-1.02350e+02 -1.13645e+00 9.71070e-03
-1.02340e+02 -1.13654e+00 9.70815e-03
-1.02330e+02 -1.13664e+00 9.70564e-03
-1.02320e+02 -1.13674e+00 9.70318e-03
-1.02310e+02 -1.13684e+00 9.70077e-03
-1.02300e+02 -1.13693e+00 9.69842e-03
-1.02290e+02 -1.13703e+00 9.69611e-03
-1.02280e+02 -1.13713e+00 9.69384e-03
-1.02270e+02 -1.13722e+00 9.69163e-03
-1.02260e+02 -1.13732e+00 9.68947e-03
-1.02250e+02 -1.13742e+00 9.68735e-03
-1.02240e+02 -1.13751e+00 9.68529e-03
-1.02230e+02 -1.13761e+00 9.68327e-03
-1.02220e+02 -1.13771e+00 9.68130e-03
-1.02210e+02 -1.13780e+00 9.67938e-03
-1.02200e+02 -1.13790e+00 9.67751e-03
-1.02190e+02 -1.13800e+00 9.67569e-03
-1.02180e+02 -1.13810e+00 9.67392e-03
-1.02170e+02 -1.13819e+00 9.67220e-03
-1.02160e+02 -1.13829e+00 9.67052e-03
-1.02150e+02 -1.13839e+00 9.66890e-03
-1.02140e+02 -1.13848e+00 9.66732e-03
-1.02130e+02 -1.13858e+00 9.66579e-03
-1.02120e+02 -1.13868e+00 9.66431e-03
-1.02110e+02 -1.13877e+00 9.66289e-03
-1.02100e+02 -1.13887e+00 9.66150e-03
-1.02090e+02 -1.13897e+00 9.66017e-03
-1.02080e+02 -1.13906e+00 9.65889e-03
-1.02070e+02 -1.13916e+00 9.65766e-03
-1.02060e+02 -1.13925e+00 9.65647e-03
-1.02050e+02 -1.13935e+00 9.65533e-03
-1.02040e+02 -1.13945e+00 9.65425e-03
-1.02030e+02 -1.13954e+00 9.65321e-03
-1.02020e+02 -1.13964e+00 9.65222e-03
-1.02010e+02 -1.13974e+00 9.65128e-03
-1.02000e+02 -1.13983e+00 9.65039e-03
-1.01990e+02 -1.13993e+00 9.64955e-03
-1.01980e+02 -1.14003e+00 9.64875e-03
-1.01970e+02 -1.14012e+00 9.64801e-03
-1.01960e+02 -1.14022e+00 9.64731e-03
-1.01950e+02 -1.14032e+00 9.64666e-03
-1.01940e+02 -1.14041e+00 9.64607e-03
-1.01930e+02 -1.14051e+00 9.64552e-03
-1.01920e+02 -1.14061e+00 9.64502e-03
-1.01910e+02 -1.14070e+00 9.64457e-03
-1.01900e+02 -1.14080e+00 9.64416e-03
-1.01890e+02 -1.14090e+00 9.64381e-03
-1.01880e+02 -1.14099e+00 9.64351e-03
-1.01870e+02 -1.14109e+00 9.64325e-03
-1.01860e+02 -1.14118e+00 9.64304e-03
-1.01850e+02 -1.14128e+00 9.64289e-03
-1.01840e+02 -1.14138e+00 9.64278e-03
-1.01830e+02 -1.14147e+00 9.64272e-03
-1.01820e+02 -1.14157e+00 9.64271e-03
-1.01810e+02 -1.14167e+00 9.64275e-03
-1.01800e+02 -1.14176e+00 9.64283e-03
-1.01790e+02 -1.14186e+00 9.64297e-03
-1.01780e+02 -1.14196e+00 9.64315e-03
-1.01770e+02 -1.14205e+00 9.64339e-03
-1.01760e+02 -1.14215e+00 9.64367e-03
-1.01750e+02 -1.14225e+00 9.64400e-03
-1.01740e+02 -1.14234e+00 9.64438e-03
-1.01730e+02 -1.14244e+00 9.64481e-03
-1.01720e+02 -1.14253e+00 9.64529e-03
-1.01710e+02 -1.14263e+00 9.64582e-03
-1.01700e+02 -1.14273e+00 9.64639e-03
-1.01690e+02 -1.14282e+00 9.64702e-03
-1.01680e+02 -1.14292e+00 9.64769e-03
-1.01670e+02 -1.14302e+00 9.64842e-03
-1.01660e+02 -1.14311e+00 9.64919e-03
-1.01650e+02 -1.14321e+00 9.65001e-03
-1.01640e+02 -1.14331e+00 9.65088e-03
-1.01630e+02 -1.14340e+00 9.65180e-03
-1.01620e+02 -1.14350e+00 9.65277e-03
-1.01610e+02 -1.14360e+00 9.65378e-03
-1.01600e+02 -1.14369e+00 9.65485e-03
-1.01590e+02 -1.14379e+00 9.65596e-03
-1.01580e+02 -1.14389e+00 9.65713e-03
-1.01570e+02 -1.14398e+00 9.65834e-03
-1.01560e+02 -1.14408e+00 9.65960e-03
-1.01550e+02 -1.14418e+00 9.66091e-03
-1.01540e+02 -1.14427e+00 9.66227e-03
-1.01530e+02 -1.14437e+00 9.66368e-03
-1.01520e+02 -1.14447e+00 9.66513e-03
-1.01510e+02 -1.14456e+00 9.66664e-03
-1.01500e+02 -1.14466e+00 9.66819e-03
-1.01490e+02 -1.14476e+00 9.66980e-03
-1.01480e+02 -1.14485e+00 9.67145e-03
-1.01470e+02 -1.14495e+00 9.67315e-03
-1.01460e+02 -1.14505e+00 9.67490e-03
-1.01450e+02 -1.14514e+00 9.67670e-03
-1.01440e+02 -1.14524e+00 9.67855e-03
-1.01430e+02 -1.14534e+00 9.68045e-03
-1.01420e+02 -1.14543e+00 9.68239e-03
-1.01410e+02 -1.14553e+00 9.68439e-03
-1.01400e+02 -1.14563e+00 9.68643e-03
-1.01390e+02 -1.14572e+00 9.68853e-03
-1.01380e+02 -1.14582e+00 9.69067e-03
-1.01370e+02 -1.14592e+00 9.69286e-03
-1.01360e+02 -1.14601e+00 9.69510e-03
-1.01350e+02 -1.14611e+00 9.69739e-03
-1.01340e+02 -1.14621e+00 9.69973e-03
-1.01330e+02 -1.14630e+00 9.70211e-03
-1.01320e+02 -1.14640e+00 9.70455e-03
-1.01310e+02 -1.14650e+00 9.70703e-03
-1.01300e+02 -1.14660e+00 9.70957e-03
-1.01290e+02 -1.14669e+00 9.71215e-03
-1.01280e+02 -1.14679e+00 9.71478e-03
-1.01270e+02 -1.14689e+00 9.71746e-03
-1.01260e+02 -1.14698e+00 9.72019e-03
-1.01250e+02 -1.14708e+00 9.72297e-03
-1.01240e+02 -1.14718e+00 9.72579e-03
-1.01230e+02 -1.14728e+00 9.72867e-03
-1.01220e+02 -1.14737e+00 9.73159e-03
-1.01210e+02 -1.14747e+00 9.73457e-03
-1.01200e+02 -1.14757e+00 9.73759e-03
-1.01190e+02 -1.14767e+00 9.74066e-03
-1.01180e+02 -1.14776e+00 9.74378e-03
-1.01170e+02 -1.14786e+00 9.74695e-03
-1.01160e+02 -1.14796e+00 9.75017e-03
-1.01150e+02 -1.14806e+00 9.75344e-03
-1.01140e+02 -1.14815e+00 9.75675e-03
-1.01130e+02 -1.14825e+00 9.76012e-03
-1.01120e+02 -1.14835e+00 9.76353e-03
-1.01110e+02 -1.14845e+00 9.76700e-03
-1.01100e+02 -1.14854e+00 9.77051e-03
-1.01090e+02 -1.14864e+00 9.77407e-03
-1.01080e+02 -1.14874e+00 9.77768e-03
-1.01070e+02 -1.14884e+00 9.78134e-03
-1.01060e+02 -1.14893e+00 9.78504e-03
-1.01050e+02 -1.14903e+00 9.78880e-03
-1.01040e+02 -1.14913e+00 9.79261e-03
-1.01030e+02 -1.14923e+00 9.79646e-03
-1.01020e+02 -1.14933e+00 9.80036e-03
-1.01010e+02 -1.14942e+00 9.80432e-03
-1.01000e+02 -1.14952e+00 9.80832e-03
-1.00990e+02 -1.14962e+00 9.81237e-03
-1.00980e+02 -1.14972e+00 9.81647e-03
-1.00970e+02 -1.14982e+00 9.82061e-03
-1.00960e+02 -1.14992e+00 9.82481e-03
-1.00950e+02 -1.15001e+00 9.82906e-03
-1.00940e+02 -1.15011e+00 9.83335e-03
-1.00930e+02 -1.15021e+00 9.83770e-03
-1.00920e+02 -1.15031e+00 9.84209e-03
-1.00910e+02 -1.15041e+00 9.84653e-03
-1.00900e+02 -1.15051e+00 9.85102e-03
-1.00890e+02 -1.15060e+00 9.85556e-03
-1.00880e+02 -1.15070e+00 9.86015e-03
-1.00870e+02 -1.15080e+00 9.86479e-03
-1.00860e+02 -1.15090e+00 9.86947e-03
-1.00850e+02 -1.15100e+00 9.87421e-03
-1.00840e+02 -1.15110e+00 9.87899e-03
-1.00830e+02 -1.15120e+00 9.88382e-03
-1.00820e+02 -1.15130e+00 9.88871e-03
-1.00810e+02 -1.15139e+00 9.89364e-03
-1.00800e+02 -1.15149e+00 9.89862e-03
-1.00790e+02 -1.15159e+00 9.90364e-03
-1.00780e+02 -1.15169e+00 9.90872e-03
-1.00770e+02 -1.15179e+00 9.91385e-03
-1.00760e+02 -1.15189e+00 9.91902e-03
-1.00750e+02 -1.15199e+00 9.92425e-03
-1.00740e+02 -1.15209e+00 9.92952e-03
-1.00730e+02 -1.15219e+00 9.93484e-03
-1.00720e+02 -1.15229e+00 9.94021e-03
-1.00710e+02 -1.15239e+00 9.94563e-03
-1.00700e+02 -1.15249e+00 9.95110e-03
-1.00690e+02 -1.15258e+00 9.95662e-03
-1.00680e+02 -1.15268e+00 9.96219e-03
-1.00670e+02 -1.15278e+00 9.96780e-03
-1.00660e+02 -1.15288e+00 9.97347e-03
-1.00650e+02 -1.15298e+00 9.97918e-03
-1.00640e+02 -1.15308e+00 9.98494e-03
-1.00630e+02 -1.15318e+00 9.99076e-03
-1.00620e+02 -1.15328e+00 9.99662e-03
-1.00610e+02 -1.15338e+00 1.00025e-02
-1.00600e+02 -1.15348e+00 1.00085e-02
-1.00590e+02 -1.15358e+00 1.00145e-02
-1.00580e+02 -1.15368e+00 1.00205e-02
-1.00570e+02 -1.15378e+00 1.00267e-02
-1.00560e+02 -1.15388e+00 1.00328e-02
-1.00550e+02 -1.15398e+00 1.00390e-02
-1.00540e+02 -1.15408e+00 1.00453e-02
-1.00530e+02 -1.15419e+00 1.00516e-02
-1.00520e+02 -1.15429e+00 1.00579e-02
-1.00510e+02 -1.15439e+00 1.00643e-02
-1.00500e+02 -1.15449e+00 1.00708e-02
-1.00490e+02 -1.15459e+00 1.00773e-02
-1.00480e+02 -1.15469e+00 1.00838e-02
-1.00470e+02 -1.15479e+00 1.00904e-02
-1.00460e+02 -1.15489e+00 1.00970e-02
-1.00450e+02 -1.15499e+00 1.01037e-02
-1.00440e+02 -1.15509e+00 1.01105e-02
-1.00430e+02 -1.15519e+00 1.01173e-02
-1.00420e+02 -1.15530e+00 1.01241e-02
-1.00410e+02 -1.15540e+00 1.01310e-02
-1.00400e+02 -1.15550e+00 1.01379e-02
-1.00390e+02 -1.15560e+00 1.01449e-02
-1.00380e+02 -1.15570e+00 1.01519e-02
-1.00370e+02 -1.15580e+00 1.01590e-02
-1.00360e+02 -1.15590e+00 1.01662e-02
-1.00350e+02 -1.15601e+00 1.01733e-02
-1.00340e+02 -1.15611e+00 1.01806e-02
-1.00330e+02 -1.15621e+00 1.01879e-02
-1.00320e+02 -1.15631e+00 1.01952e-02
-1.00310e+02 -1.15641e+00 1.02026e-02
-1.00300e+02 -1.15652e+00 1.02100e-02
-1.00290e+02 -1.15662e+00 1.02175e-02
-1.00280e+02 -1.15672e+00 1.02250e-02
-1.00270e+02 -1.15682e+00 1.02326e-02
-1.00260e+02 -1.15692e+00 1.02402e-02
-1.00250e+02 -1.15703e+00 1.02478e-02
-1.00240e+02 -1.15713e+00 1.02556e-02
-1.00230e+02 -1.15723e+00 1.02633e-02
-1.00220e+02 -1.15733e+00 1.02712e-02
-1.00210e+02 -1.15744e+00 1.02790e-02
-1.00200e+02 -1.15754e+00 1.02869e-02
-1.00190e+02 -1.15764e+00 1.02949e-02
-1.00180e+02 -1.15775e+00 1.03029e-02
-1.00170e+02 -1.15785e+00 1.03110e-02
-1.00160e+02 -1.15795e+00 1.03191e-02
-1.00150e+02 -1.15806e+00 1.03272e-02
-1.00140e+02 -1.15816e+00 1.03355e-02
-1.00130e+02 -1.15826e+00 1.03437e-02
-1.00120e+02 -1.15837e+00 1.03520e-02
-1.00110e+02 -1.15847e+00 1.03604e-02
-1.00100e+02 -1.15857e+00 1.03688e-02
-1.00090e+02 -1.15868e+00 1.03772e-02
-1.00080e+02 -1.15878e+00 1.03857e-02
-1.00070e+02 -1.15888e+00 1.03943e-02
-1.00060e+02 -1.15899e+00 1.04029e-02
-1.00050e+02 -1.15909e+00 1.04115e-02
-1.00040e+02 -1.15920e+00 1.04202e-02
-1.00030e+02 -1.15930e+00 1.04290e-02
-1.00020e+02 -1.15940e+00 1.04378e-02
-1.00010e+02 -1.15951e+00 1.04466e-02
-1.00000e+02 -1.15961e+00 1.04555e-02
-9.99900e+01 -1.15972e+00 1.04645e-02
-9.99800e+01 -1.15982e+00 1.04734e-02
-9.99700e+01 -1.15993e+00 1.04825e-02
-9.99600e+01 -1.16003e+00 1.04916e-02
-9.99500e+01 -1.16014e+00 1.05007e-02
-9.99400e+01 -1.16024e+00 1.05099e-02
-9.99300e+01 -1.16035e+00 1.05191e-02
-9.99200e+01 -1.16045e+00 1.05284e-02
-9.99100e+01 -1.16056e+00 1.05378e-02
-9.99000e+01 -1.16066e+00 1.05471e-02
-9.98900e+01 -1.16077e+00 1.05566e-02
-9.98800e+01 -1.16087e+00 1.05661e-02
-9.98700e+01 -1.16098e+00 1.05756e-02
-9.98600e+01 -1.16109e+00 1.05852e-02
-9.98500e+01 -1.16119e+00 1.05948e-02
-9.98400e+01 -1.16130e+00 1.06045e-02
-9.98300e+01 -1.16140e+00 1.06142e-02
-9.98200e+01 -1.16151e+00 1.06240e-02
-9.98100e+01 -1.16162e+00 1.06338e-02
-9.98000e+01 -1.16172e+00 1.06437e-02
-9.97900e+01 -1.16183e+00 1.06536e-02
-9.97800e+01 -1.16194e+00 1.06636e-02
-9.97700e+01 -1.16204e+00 1.06736e-02
-9.97600e+01 -1.16215e+00 1.06836e-02
-9.97500e+01 -1.16226e+00 1.06938e-02
-9.97400e+01 -1.16236e+00 1.07039e-02
-9.97300e+01 -1.16247e+00 1.07141e-02
-9.97200e+01 -1.16258e+00 1.07244e-02
-9.97100e+01 -1.16269e+00 1.07347e-02
-9.97000e+01 -1.16279e+00 1.07451e-02
-9.96900e+01 -1.16290e+00 1.07555e-02
-9.96800e+01 -1.16301e+00 1.07659e-02
-9.96700e+01 -1.16312e+00 1.07765e-02
-9.96600e+01 -1.16322e+00 1.07870e-02
-9.96500e+01 -1.16333e+00 1.07976e-02
-9.96400e+01 -1.16344e+00 1.08083e-02
-9.96300e+01 -1.16355e+00 1.08190e-02
-9.96200e+01 -1.16366e+00 1.08297e-02
-9.96100e+01 -1.16376e+00 1.08405e-02
-9.96000e+01 -1.16387e+00 1.08514e-02
-9.95900e+01 -1.16398e+00 1.08623e-02
-9.95800e+01 -1.16409e+00 1.08732e-02
-9.95700e+01 -1.16420e+00 1.08842e-02
-9.95600e+01 -1.16431e+00 1.08953e-02
-9.95500e+01 -1.16442e+00 1.09064e-02
-9.95400e+01 -1.16453e+00 1.09175e-02
-9.95300e+01 -1.16463e+00 1.09287e-02
-9.95200e+01 -1.16474e+00 1.09400e-02
-9.95100e+01 -1.16485e+00 1.09512e-02
-9.95000e+01 -1.16496e+00 1.09626e-02
-9.94900e+01 -1.16507e+00 1.09740e-02
-9.94800e+01 -1.16518e+00 1.09854e-02
-9.94700e+01 -1.16529e+00 1.09969e-02
-9.94600e+01 -1.16540e+00 1.10084e-02
-9.94500e+01 -1.16551e+00 1.10200e-02
-9.94400e+01 -1.16562e+00 1.10317e-02
-9.94300e+01 -1.16573e+00 1.10433e-02
-9.94200e+01 -1.16584e+00 1.10551e-02
-9.94100e+01 -1.16595e+00 1.10668e-02
-9.94000e+01 -1.16607e+00 1.10787e-02
-9.93900e+01 -1.16618e+00 1.10906e-02
-9.93800e+01 -1.16629e+00 1.11025e-02
-9.93700e+01 -1.16640e+00 1.11145e-02
-9.93600e+01 -1.16651e+00 1.11265e-02
-9.93500e+01 -1.16662e+00 1.11386e-02
-9.93400e+01 -1.16673e+00 1.11507e-02
-9.93300e+01 -1.16684e+00 1.11629e-02
-9.93200e+01 -1.16696e+00 1.11751e-02
-9.93100e+01 -1.16707e+00 1.11873e-02
-9.93000e+01 -1.16718e+00 1.11997e-02
-9.92900e+01 -1.16729e+00 1.12120e-02
-9.92800e+01 -1.16740e+00 1.12244e-02
-9.92700e+01 -1.16752e+00 1.12369e-02
-9.92600e+01 -1.16763e+00 1.12494e-02
-9.92500e+01 -1.16774e+00 1.12620e-02
-9.92400e+01 -1.16785e+00 1.12746e-02
-9.92300e+01 -1.16797e+00 1.12873e-02
-9.92200e+01 -1.16808e+00 1.13000e-02
-9.92100e+01 -1.16819e+00 1.13127e-02
-9.92000e+01 -1.16831e+00 1.13255e-02
-9.91900e+01 -1.16842e+00 1.13384e-02
-9.91800e+01 -1.16853e+00 1.13513e-02
-9.91700e+01 -1.16865e+00 1.13643e-02
-9.91600e+01 -1.16876e+00 1.13773e-02
-9.91500e+01 -1.16887e+00 1.13903e-02
-9.91400e+01 -1.16899e+00 1.14034e-02
-9.91300e+01 -1.16910e+00 1.14166e-02
-9.91200e+01 -1.16922e+00 1.14298e-02
-9.91100e+01 -1.16933e+00 1.14430e-02
-9.91000e+01 -1.16944e+00 1.14563e-02
-9.90900e+01 -1.16956e+00 1.14697e-02
-9.90800e+01 -1.16967e+00 1.14831e-02
-9.90700e+01 -1.16979e+00 1.14965e-02
-9.90600e+01 -1.16990e+00 1.15100e-02
-9.90500e+01 -1.17002e+00 1.15235e-02
-9.90400e+01 -1.17013e+00 1.15371e-02
-9.90300e+01 -1.17025e+00 1.15508e-02
-9.90200e+01 -1.17037e+00 1.15645e-02
-9.90100e+01 -1.17048e+00 1.15782e-02
-9.90000e+01 -1.17060e+00 1.15920e-02
-9.89900e+01 -1.17071e+00 1.16058e-02
-9.89800e+01 -1.17083e+00 1.16197e-02
-9.89700e+01 -1.17095e+00 1.16336e-02
-9.89600e+01 -1.17106e+00 1.16476e-02
-9.89500e+01 -1.17118e+00 1.16616e-02
-9.89400e+01 -1.17129e+00 1.16757e-02
-9.89300e+01 -1.17141e+00 1.16898e-02
-9.89200e+01 -1.17153e+00 1.17040e-02
-9.89100e+01 -1.17165e+00 1.17183e-02
-9.89000e+01 -1.17176e+00 1.17325e-02
-9.88900e+01 -1.17188e+00 1.17469e-02
-9.88800e+01 -1.17200e+00 1.17612e-02
-9.88700e+01 -1.17212e+00 1.17757e-02
-9.88600e+01 -1.17223e+00 1.17901e-02
-9.88500e+01 -1.17235e+00 1.18046e-02
-9.88400e+01 -1.17247e+00 1.18192e-02
-9.88300e+01 -1.17259e+00 1.18338e-02
-9.88200e+01 -1.17271e+00 1.18485e-02
-9.88100e+01 -1.17282e+00 1.18632e-02
-9.88000e+01 -1.17294e+00 1.18780e-02
-9.87900e+01 -1.17306e+00 1.18928e-02
-9.87800e+01 -1.17318e+00 1.19077e-02
-9.87700e+01 -1.17330e+00 1.19226e-02
-9.87600e+01 -1.17342e+00 1.19375e-02
-9.87500e+01 -1.17354e+00 1.19525e-02
-9.87400e+01 -1.17366e+00 1.19676e-02
-9.87300e+01 -1.17378e+00 1.19827e-02
-9.87200e+01 -1.17390e+00 1.19979e-02
-9.87100e+01 -1.17402e+00 1.20131e-02
-9.87000e+01 -1.17414e+00 1.20283e-02
-9.86900e+01 -1.17426e+00 1.20436e-02
-9.86800e+01 -1.17438e+00 1.20590e-02
-9.86700e+01 -1.17450e+00 1.20744e-02
-9.86600e+01 -1.17462e+00 1.20898e-02
-9.86500e+01 -1.17474e+00 1.21053e-02
-9.86400e+01 -1.17486e+00 1.21209e-02
-9.86300e+01 -1.17498e+00 1.21365e-02
-9.86200e+01 -1.17511e+00 1.21521e-02
-9.86100e+01 -1.17523e+00 1.21678e-02
-9.86000e+01 -1.17535e+00 1.21836e-02
-9.85900e+01 -1.17547e+00 1.21993e-02
-9.85800e+01 -1.17559e+00 1.22152e-02
-9.85700e+01 -1.17572e+00 1.22311e-02
-9.85600e+01 -1.17584e+00 1.22470e-02
-9.85500e+01 -1.17596e+00 1.22630e-02
-9.85400e+01 -1.17608e+00 1.22790e-02
-9.85300e+01 -1.17621e+00 1.22951e-02
-9.85200e+01 -1.17633e+00 1.23113e-02
-9.85100e+01 -1.17645e+00 1.23274e-02
-9.85000e+01 -1.17658e+00 1.23437e-02
-9.84900e+01 -1.17670e+00 1.23600e-02
-9.84800e+01 -1.17682e+00 1.23763e-02
-9.84700e+01 -1.17695e+00 1.23927e-02
-9.84600e+01 -1.17707e+00 1.24091e-02
-9.84500e+01 -1.17719e+00 1.24256e-02
-9.84400e+01 -1.17732e+00 1.24421e-02
-9.84300e+01 -1.17744e+00 1.24587e-02
-9.84200e+01 -1.17757e+00 1.24753e-02
-9.84100e+01 -1.17769e+00 1.24920e-02
-9.84000e+01 -1.17782e+00 1.25087e-02
-9.83900e+01 -1.17794e+00 1.25255e-02
-9.83800e+01 -1.17807e+00 1.25423e-02
-9.83700e+01 -1.17819e+00 1.25592e-02
-9.83600e+01 -1.17832e+00 1.25761e-02
-9.83500e+01 -1.17845e+00 1.25930e-02
-9.83400e+01 -1.17857e+00 1.26101e-02
-9.83300e+01 -1.17870e+00 1.26271e-02
-9.83200e+01 -1.17882e+00 1.26442e-02
-9.83100e+01 -1.17895e+00 1.26614e-02
-9.83000e+01 -1.17908e+00 1.26786e-02
-9.82900e+01 -1.17920e+00 1.26959e-02
-9.82800e+01 -1.17933e+00 1.27132e-02
-9.82700e+01 -1.17946e+00 1.27305e-02
-9.82600e+01 -1.17959e+00 1.27479e-02
-9.82500e+01 -1.17971e+00 1.27654e-02
-9.82400e+01 -1.17984e+00 1.27829e-02
-9.82300e+01 -1.17997e+00 1.28005e-02
-9.82200e+01 -1.18010e+00 1.28181e-02
-9.82100e+01 -1.18023e+00 1.28357e-02
-9.82000e+01 -1.18035e+00 1.28534e-02
-9.81900e+01 -1.18048e+00 1.28712e-02
-9.81800e+01 -1.18061e+00 1.28890e-02
-9.81700e+01 -1.18074e+00 1.29068e-02
-9.81600e+01 -1.18087e+00 1.29247e-02
-9.81500e+01 -1.18100e+00 1.29427e-02
-9.81400e+01 -1.18113e+00 1.29606e-02
-9.81300e+01 -1.18126e+00 1.29787e-02
-9.81200e+01 -1.18139e+00 1.29968e-02
-9.81100e+01 -1.18152e+00 1.30149e-02
-9.81000e+01 -1.18165e+00 1.30331e-02
-9.80900e+01 -1.18178e+00 1.30514e-02
-9.80800e+01 -1.18191e+00 1.30696e-02
-9.80700e+01 -1.18204e+00 1.30880e-02
-9.80600e+01 -1.18217e+00 1.31064e-02
-9.80500e+01 -1.18230e+00 1.31248e-02
-9.80400e+01 -1.18243e+00 1.31433e-02
-9.80300e+01 -1.18257e+00 1.31618e-02
-9.80200e+01 -1.18270e+00 1.31804e-02
-9.80100e+01 -1.18283e+00 1.31990e-02
-9.80000e+01 -1.18296e+00 1.32177e-02
-9.79900e+01 -1.18309e+00 1.32364e-02
-9.79800e+01 -1.18323e+00 1.32552e-02
-9.79700e+01 -1.18336e+00 1.32740e-02
-9.79600e+01 -1.18349e+00 1.32929e-02
-9.79500e+01 -1.18362e+00 1.33118e-02
-9.79400e+01 -1.18376e+00 1.33308e-02
-9.79300e+01 -1.18389e+00 1.33498e-02
-9.79200e+01 -1.18402e+00 1.33689e-02
-9.79100e+01 -1.18416e+00 1.33880e-02
-9.79000e+01 -1.18429e+00 1.34072e-02
-9.78900e+01 -1.18443e+00 1.34264e-02
-9.78800e+01 -1.18456e+00 1.34457e-02
-9.78700e+01 -1.18470e+00 1.34650e-02
-9.78600e+01 -1.18483e+00 1.34843e-02
-9.78500e+01 -1.18496e+00 1.35038e-02
-9.78400e+01 -1.18510e+00 1.35232e-02
-9.78300e+01 -1.18524e+00 1.35427e-02
-9.78200e+01 -1.18537e+00 1.35623e-02
-9.78100e+01 -1.18551e+00 1.35819e-02
-9.78000e+01 -1.18564e+00 1.36016e-02
-9.77900e+01 -1.18578e+00 1.36213e-02
-9.77800e+01 -1.18591e+00 1.36410e-02
-9.77700e+01 -1.18605e+00 1.36608e-02
-9.77600e+01 -1.18619e+00 1.36807e-02
-9.77500e+01 -1.18632e+00 1.37006e-02
-9.77400e+01 -1.18646e+00 1.37205e-02
-9.77300e+01 -1.18660e+00 1.37405e-02
-9.77200e+01 -1.18674e+00 1.37606e-02
-9.77100e+01 -1.18687e+00 1.37807e-02
-9.77000e+01 -1.18701e+00 1.38008e-02
-9.76900e+01 -1.18715e+00 1.38210e-02
-9.76800e+01 -1.18729e+00 1.38413e-02
-9.76700e+01 -1.18743e+00 1.38616e-02
-9.76600e+01 -1.18757e+00 1.38819e-02
-9.76500e+01 -1.18771e+00 1.39023e-02
-9.76400e+01 -1.18784e+00 1.39227e-02
-9.76300e+01 -1.18798e+00 1.39432e-02
-9.76200e+01 -1.18812e+00 1.39638e-02
-9.76100e+01 -1.18826e+00 1.39844e-02
-9.76000e+01 -1.18840e+00 1.40050e-02
-9.75900e+01 -1.18854e+00 1.40257e-02
-9.75800e+01 -1.18868e+00 1.40464e-02
-9.75700e+01 -1.18882e+00 1.40672e-02
-9.75600e+01 -1.18896e+00 1.40880e-02
-9.75500e+01 -1.18911e+00 1.41089e-02
-9.75400e+01 -1.18925e+00 1.41298e-02
-9.75300e+01 -1.18939e+00 1.41508e-02
-9.75200e+01 -1.18953e+00 1.41718e-02
-9.75100e+01 -1.18967e+00 1.41929e-02
-9.75000e+01 -1.18981e+00 1.42140e-02
-9.74900e+01 -1.18996e+00 1.42352e-02
-9.74800e+01 -1.19010e+00 1.42564e-02
-9.74700e+01 -1.19024e+00 1.42777e-02
-9.74600e+01 -1.19038e+00 1.42990e-02
-9.74500e+01 -1.19053e+00 1.43204e-02
-9.74400e+01 -1.19067e+00 1.43418e-02
-9.74300e+01 -1.19081e+00 1.43633e-02
-9.74200e+01 -1.19096e+00 1.43848e-02
-9.74100e+01 -1.19110e+00 1.44064e-02
-9.74000e+01 -1.19125e+00 1.44280e-02
-9.73900e+01 -1.19139e+00 1.44496e-02
-9.73800e+01 -1.19153e+00 1.44714e-02
-9.73700e+01 -1.19168e+00 1.44931e-02
-9.73600e+01 -1.19182e+00 1.45149e-02
-9.73500e+01 -1.19197e+00 1.45368e-02
-9.73400e+01 -1.19212e+00 1.45587e-02
-9.73300e+01 -1.19226e+00 1.45807e-02
-9.73200e+01 -1.19241e+00 1.46027e-02
-9.73100e+01 -1.19255e+00 1.46247e-02
-9.73000e+01 -1.19270e+00 1.46468e-02
-9.72900e+01 -1.19285e+00 1.46690e-02
-9.72800e+01 -1.19299e+00 1.46912e-02
-9.72700e+01 -1.19314e+00 1.47134e-02
-9.72600e+01 -1.19329e+00 1.47357e-02
-9.72500e+01 -1.19343e+00 1.47581e-02
-9.72400e+01 -1.19358e+00 1.47805e-02
-9.72300e+01 -1.19373e+00 1.48029e-02
-9.72200e+01 -1.19388e+00 1.48254e-02
-9.72100e+01 -1.19403e+00 1.48480e-02
-9.72000e+01 -1.19418e+00 1.48706e-02
-9.71900e+01 -1.19432e+00 1.48931e-02
-9.71800e+01 -1.19447e+00 1.49157e-02
-9.71700e+01 -1.19462e+00 1.49382e-02
-9.71600e+01 -1.19477e+00 1.49607e-02
-9.71500e+01 -1.19492e+00 1.49831e-02
-9.71400e+01 -1.19507e+00 1.50055e-02
-9.71300e+01 -1.19522e+00 1.50278e-02
-9.71200e+01 -1.19537e+00 1.50501e-02
-9.71100e+01 -1.19552e+00 1.50724e-02
-9.71000e+01 -1.19567e+00 1.50946e-02
-9.70900e+01 -1.19582e+00 1.51167e-02
-9.70800e+01 -1.19598e+00 1.51388e-02
-9.70700e+01 -1.19613e+00 1.51609e-02
-9.70600e+01 -1.19628e+00 1.51829e-02
-9.70500e+01 -1.19643e+00 1.52049e-02
-9.70400e+01 -1.19658e+00 1.52269e-02
-9.70300e+01 -1.19674e+00 1.52488e-02
-9.70200e+01 -1.19689e+00 1.52706e-02
-9.70100e+01 -1.19704e+00 1.52924e-02
-9.70000e+01 -1.19719e+00 1.53142e-02
-9.69900e+01 -1.19735e+00 1.53359e-02
-9.69800e+01 -1.19750e+00 1.53576e-02
-9.69700e+01 -1.19765e+00 1.53793e-02
-9.69600e+01 -1.19781e+00 1.54009e-02
-9.69500e+01 -1.19796e+00 1.54224e-02
-9.69400e+01 -1.19812e+00 1.54439e-02
-9.69300e+01 -1.19827e+00 1.54654e-02
-9.69200e+01 -1.19843e+00 1.54868e-02
-9.69100e+01 -1.19858e+00 1.55082e-02
-9.69000e+01 -1.19874e+00 1.55295e-02
-9.68900e+01 -1.19889e+00 1.55508e-02
-9.68800e+01 -1.19905e+00 1.55721e-02
-9.68700e+01 -1.19920e+00 1.55933e-02
-9.68600e+01 -1.19936e+00 1.56144e-02
-9.68500e+01 -1.19952e+00 1.56355e-02
-9.68400e+01 -1.19967e+00 1.56566e-02
-9.68300e+01 -1.19983e+00 1.56777e-02
-9.68200e+01 -1.19999e+00 1.56986e-02
-9.68100e+01 -1.20014e+00 1.57196e-02
-9.68000e+01 -1.20030e+00 1.57405e-02
-9.67900e+01 -1.20046e+00 1.57613e-02
-9.67800e+01 -1.20061e+00 1.57822e-02
-9.67700e+01 -1.20077e+00 1.58029e-02
-9.67600e+01 -1.20093e+00 1.58237e-02
-9.67500e+01 -1.20109e+00 1.58443e-02
-9.67400e+01 -1.20125e+00 1.58650e-02
-9.67300e+01 -1.20141e+00 1.58856e-02
-9.67200e+01 -1.20157e+00 1.59061e-02
-9.67100e+01 -1.20172e+00 1.59266e-02
-9.67000e+01 -1.20188e+00 1.59471e-02
-9.66900e+01 -1.20204e+00 1.59675e-02
-9.66800e+01 -1.20220e+00 1.59879e-02
-9.66700e+01 -1.20236e+00 1.60082e-02
-9.66600e+01 -1.20252e+00 1.60285e-02
-9.66500e+01 -1.20268e+00 1.60488e-02
-9.66400e+01 -1.20284e+00 1.60690e-02
-9.66300e+01 -1.20301e+00 1.60891e-02
-9.66200e+01 -1.20317e+00 1.61093e-02
-9.66100e+01 -1.20333e+00 1.61293e-02
-9.66000e+01 -1.20349e+00 1.61494e-02
-9.65900e+01 -1.20365e+00 1.61694e-02
-9.65800e+01 -1.20381e+00 1.61893e-02
-9.65700e+01 -1.20397e+00 1.62092e-02
-9.65600e+01 -1.20414e+00 1.62291e-02
-9.65500e+01 -1.20430e+00 1.62489e-02
-9.65400e+01 -1.20446e+00 1.62686e-02
-9.65300e+01 -1.20462e+00 1.62884e-02
-9.65200e+01 -1.20479e+00 1.63081e-02
-9.65100e+01 -1.20495e+00 1.63277e-02
-9.65000e+01 -1.20511e+00 1.63473e-02
-9.64900e+01 -1.20528e+00 1.63668e-02
-9.64800e+01 -1.20544e+00 1.63863e-02
-9.64700e+01 -1.20561e+00 1.64058e-02
-9.64600e+01 -1.20577e+00 1.64252e-02
-9.64500e+01 -1.20593e+00 1.64446e-02
-9.64400e+01 -1.20610e+00 1.64640e-02
-9.64300e+01 -1.20626e+00 1.64832e-02
-9.64200e+01 -1.20643e+00 1.65025e-02
-9.64100e+01 -1.20659e+00 1.65217e-02
-9.64000e+01 -1.20676e+00 1.65409e-02
-9.63900e+01 -1.20692e+00 1.65600e-02
-9.63800e+01 -1.20709e+00 1.65791e-02
-9.63700e+01 -1.20726e+00 1.65981e-02
-9.63600e+01 -1.20742e+00 1.66171e-02
-9.63500e+01 -1.20759e+00 1.66360e-02
-9.63400e+01 -1.20775e+00 1.66549e-02
-9.63300e+01 -1.20792e+00 1.66738e-02
-9.63200e+01 -1.20809e+00 1.66926e-02
-9.63100e+01 -1.20825e+00 1.67114e-02
-9.63000e+01 -1.20842e+00 1.67301e-02
-9.62900e+01 -1.20859e+00 1.67488e-02
-9.62800e+01 -1.20876e+00 1.67674e-02
-9.62700e+01 -1.20892e+00 1.67860e-02
-9.62600e+01 -1.20909e+00 1.68046e-02
-9.62500e+01 -1.20926e+00 1.68231e-02
-9.62400e+01 -1.20943e+00 1.68415e-02
-9.62300e+01 -1.20960e+00 1.68600e-02
-9.62200e+01 -1.20977e+00 1.68783e-02
-9.62100e+01 -1.20994e+00 1.68967e-02
-9.62000e+01 -1.21010e+00 1.69150e-02
-9.61900e+01 -1.21027e+00 1.69332e-02
-9.61800e+01 -1.21044e+00 1.69514e-02
-9.61700e+01 -1.21061e+00 1.69696e-02
-9.61600e+01 -1.21078e+00 1.69877e-02
-9.61500e+01 -1.21095e+00 1.70058e-02
-9.61400e+01 -1.21112e+00 1.70238e-02
-9.61300e+01 -1.21129e+00 1.70418e-02
-9.61200e+01 -1.21146e+00 1.70597e-02
-9.61100e+01 -1.21163e+00 1.70776e-02
-9.61000e+01 -1.21180e+00 1.70955e-02
-9.60900e+01 -1.21198e+00 1.71133e-02
-9.60800e+01 -1.21215e+00 1.71311e-02
-9.60700e+01 -1.21232e+00 1.71488e-02
-9.60600e+01 -1.21249e+00 1.71665e-02
-9.60500e+01 -1.21266e+00 1.71841e-02
-9.60400e+01 -1.21283e+00 1.72017e-02
-9.60300e+01 -1.21301e+00 1.72193e-02
-9.60200e+01 -1.21318e+00 1.72368e-02
-9.60100e+01 -1.21335e+00 1.72543e-02
-9.60000e+01 -1.21352e+00 1.72717e-02
-9.59900e+01 -1.21370e+00 1.72891e-02
-9.59800e+01 -1.21387e+00 1.73064e-02
-9.59700e+01 -1.21404e+00 1.73237e-02
-9.59600e+01 -1.21422e+00 1.73409e-02
-9.59500e+01 -1.21439e+00 1.73581e-02
-9.59400e+01 -1.21456e+00 1.73753e-02
-9.59300e+01 -1.21474e+00 1.73924e-02
-9.59200e+01 -1.21491e+00 1.74095e-02
-9.59100e+01 -1.21508e+00 1.74265e-02
-9.59000e+01 -1.21526e+00 1.74435e-02
-9.58900e+01 -1.21543e+00 1.74605e-02
-9.58800e+01 -1.21561e+00 1.74774e-02
-9.58700e+01 -1.21578e+00 1.74942e-02
-9.58600e+01 -1.21596e+00 1.75110e-02
-9.58500e+01 -1.21613e+00 1.75278e-02
-9.58400e+01 -1.21631e+00 1.75445e-02
-9.58300e+01 -1.21648e+00 1.75612e-02
-9.58200e+01 -1.21666e+00 1.75779e-02
-9.58100e+01 -1.21684e+00 1.75945e-02
-9.58000e+01 -1.21701e+00 1.76110e-02
-9.57900e+01 -1.21719e+00 1.76275e-02
-9.57800e+01 -1.21736e+00 1.76440e-02
-9.57700e+01 -1.21754e+00 1.76604e-02
-9.57600e+01 -1.21772e+00 1.76768e-02
-9.57500e+01 -1.21789e+00 1.76931e-02
-9.57400e+01 -1.21807e+00 1.77094e-02
-9.57300e+01 -1.21825e+00 1.77257e-02
-9.57200e+01 -1.21843e+00 1.77419e-02
-9.57100e+01 -1.21860e+00 1.77580e-02
-9.57000e+01 -1.21878e+00 1.77741e-02
-9.56900e+01 -1.21896e+00 1.77902e-02
-9.56800e+01 -1.21914e+00 1.78063e-02
-9.56700e+01 -1.21931e+00 1.78222e-02
-9.56600e+01 -1.21949e+00 1.78382e-02
-9.56500e+01 -1.21967e+00 1.78541e-02
-9.56400e+01 -1.21985e+00 1.78699e-02
-9.56300e+01 -1.22003e+00 1.78858e-02
-9.56200e+01 -1.22021e+00 1.79015e-02
-9.56100e+01 -1.22039e+00 1.79173e-02
-9.56000e+01 -1.22057e+00 1.79329e-02
-9.55900e+01 -1.22075e+00 1.79486e-02
-9.55800e+01 -1.22093e+00 1.79642e-02
-9.55700e+01 -1.22111e+00 1.79797e-02
-9.55600e+01 -1.22128e+00 1.79952e-02
-9.55500e+01 -1.22146e+00 1.80107e-02
-9.55400e+01 -1.22165e+00 1.80261e-02
-9.55300e+01 -1.22183e+00 1.80415e-02
-9.55200e+01 -1.22201e+00 1.80568e-02
-9.55100e+01 -1.22219e+00 1.80721e-02
-9.55000e+01 -1.22237e+00 1.80874e-02
-9.54900e+01 -1.22255e+00 1.81026e-02
-9.54800e+01 -1.22273e+00 1.81178e-02
-9.54700e+01 -1.22291e+00 1.81329e-02
-9.54600e+01 -1.22309e+00 1.81480e-02
-9.54500e+01 -1.22327e+00 1.81630e-02
-9.54400e+01 -1.22346e+00 1.81780e-02
-9.54300e+01 -1.22364e+00 1.81929e-02
-9.54200e+01 -1.22382e+00 1.82078e-02
-9.54100e+01 -1.22400e+00 1.82227e-02
-9.54000e+01 -1.22418e+00 1.82375e-02
-9.53900e+01 -1.22437e+00 1.82523e-02
-9.53800e+01 -1.22455e+00 1.82670e-02
-9.53700e+01 -1.22473e+00 1.82817e-02
-9.53600e+01 -1.22491e+00 1.82963e-02
-9.53500e+01 -1.22510e+00 1.83109e-02
-9.53400e+01 -1.22528e+00 1.83255e-02
-9.53300e+01 -1.22546e+00 1.83400e-02
-9.53200e+01 -1.22565e+00 1.83544e-02
-9.53100e+01 -1.22583e+00 1.83689e-02
-9.53000e+01 -1.22601e+00 1.83832e-02
-9.52900e+01 -1.22620e+00 1.83976e-02
-9.52800e+01 -1.22638e+00 1.84119e-02
-9.52700e+01 -1.22657e+00 1.84261e-02
-9.52600e+01 -1.22675e+00 1.84403e-02
-9.52500e+01 -1.22694e+00 1.84545e-02
-9.52400e+01 -1.22712e+00 1.84686e-02
-9.52300e+01 -1.22731e+00 1.84827e-02
-9.52200e+01 -1.22749e+00 1.84967e-02
-9.52100e+01 -1.22768e+00 1.85107e-02
-9.52000e+01 -1.22786e+00 1.85247e-02
-9.51900e+01 -1.22805e+00 1.85386e-02
-9.51800e+01 -1.22823e+00 1.85524e-02
-9.51700e+01 -1.22842e+00 1.85662e-02
-9.51600e+01 -1.22860e+00 1.85800e-02
-9.51500e+01 -1.22879e+00 1.85937e-02
-9.51400e+01 -1.22897e+00 1.86074e-02
-9.51300e+01 -1.22916e+00 1.86210e-02
-9.51200e+01 -1.22935e+00 1.86346e-02
-9.51100e+01 -1.22953e+00 1.86482e-02
-9.51000e+01 -1.22972e+00 1.86617e-02
-9.50900e+01 -1.22991e+00 1.86752e-02
-9.50800e+01 -1.23009e+00 1.86886e-02
-9.50700e+01 -1.23028e+00 1.87020e-02
-9.50600e+01 -1.23047e+00 1.87153e-02
-9.50500e+01 -1.23065e+00 1.87286e-02
-9.50400e+01 -1.23084e+00 1.87419e-02
-9.50300e+01 -1.23103e+00 1.87551e-02
-9.50200e+01 -1.23122e+00 1.87682e-02
-9.50100e+01 -1.23140e+00 1.87813e-02
-9.50000e+01 -1.23159e+00 1.87944e-02
-9.49900e+01 -1.23178e+00 1.88075e-02
-9.49800e+01 -1.23197e+00 1.88204e-02
-9.49700e+01 -1.23216e+00 1.88334e-02
-9.49600e+01 -1.23235e+00 1.88463e-02
-9.49500e+01 -1.23253e+00 1.88591e-02
-9.49400e+01 -1.23272e+00 1.88720e-02
-9.49300e+01 -1.23291e+00 1.88847e-02
-9.49200e+01 -1.23310e+00 1.88975e-02
-9.49100e+01 -1.23329e+00 1.89101e-02
-9.49000e+01 -1.23348e+00 1.89228e-02
-9.48900e+01 -1.23367e+00 1.89354e-02
-9.48800e+01 -1.23386e+00 1.89479e-02
-9.48700e+01 -1.23405e+00 1.89604e-02
-9.48600e+01 -1.23424e+00 1.89729e-02
-9.48500e+01 -1.23443e+00 1.89853e-02
-9.48400e+01 -1.23462e+00 1.89977e-02
-9.48300e+01 -1.23481e+00 1.90101e-02
-9.48200e+01 -1.23500e+00 1.90223e-02
-9.48100e+01 -1.23519e+00 1.90346e-02
-9.48000e+01 -1.23538e+00 1.90468e-02
-9.47900e+01 -1.23557e+00 1.90590e-02
-9.47800e+01 -1.23576e+00 1.90711e-02
-9.47700e+01 -1.23595e+00 1.90832e-02
-9.47600e+01 -1.23614e+00 1.90952e-02
-9.47500e+01 -1.23633e+00 1.91072e-02
-9.47400e+01 -1.23652e+00 1.91191e-02
-9.47300e+01 -1.23671e+00 1.91310e-02
-9.47200e+01 -1.23690e+00 1.91429e-02
-9.47100e+01 -1.23710e+00 1.91547e-02
-9.47000e+01 -1.23729e+00 1.91665e-02
-9.46900e+01 -1.23748e+00 1.91782e-02
-9.46800e+01 -1.23767e+00 1.91899e-02
-9.46700e+01 -1.23786e+00 1.92015e-02
-9.46600e+01 -1.23806e+00 1.92131e-02
-9.46500e+01 -1.23825e+00 1.92247e-02
-9.46400e+01 -1.23844e+00 1.92362e-02
-9.46300e+01 -1.23863e+00 1.92477e-02
-9.46200e+01 -1.23882e+00 1.92591e-02
-9.46100e+01 -1.23902e+00 1.92705e-02
-9.46000e+01 -1.23921e+00 1.92818e-02
-9.45900e+01 -1.23940e+00 1.92931e-02
-9.45800e+01 -1.23960e+00 1.93043e-02
-9.45700e+01 -1.23979e+00 1.93155e-02
-9.45600e+01 -1.23998e+00 1.93267e-02
-9.45500e+01 -1.24018e+00 1.93378e-02
-9.45400e+01 -1.24037e+00 1.93489e-02
-9.45300e+01 -1.24056e+00 1.93599e-02
-9.45200e+01 -1.24076e+00 1.93709e-02
-9.45100e+01 -1.24095e+00 1.93819e-02
-9.45000e+01 -1.24114e+00 1.93928e-02
-9.44900e+01 -1.24134e+00 1.94036e-02
-9.44800e+01 -1.24153e+00 1.94144e-02
-9.44700e+01 -1.24173e+00 1.94252e-02
-9.44600e+01 -1.24192e+00 1.94359e-02
-9.44500e+01 -1.24211e+00 1.94466e-02
-9.44400e+01 -1.24231e+00 1.94573e-02
-9.44300e+01 -1.24250e+00 1.94679e-02
-9.44200e+01 -1.24270e+00 1.94784e-02
-9.44100e+01 -1.24289e+00 1.94889e-02
-9.44000e+01 -1.24309e+00 1.94994e-02
-9.43900e+01 -1.24328e+00 1.95098e-02
-9.43800e+01 -1.24348e+00 1.95202e-02
-9.43700e+01 -1.24367e+00 1.95305e-02
-9.43600e+01 -1.24387e+00 1.95408e-02
-9.43500e+01 -1.24406e+00 1.95511e-02
-9.43400e+01 -1.24426e+00 1.95613e-02
-9.43300e+01 -1.24446e+00 1.95715e-02
-9.43200e+01 -1.24465e+00 1.95816e-02
-9.43100e+01 -1.24485e+00 1.95916e-02
-9.43000e+01 -1.24504e+00 1.96017e-02
-9.42900e+01 -1.24524e+00 1.96117e-02
-9.42800e+01 -1.24544e+00 1.96216e-02
-9.42700e+01 -1.24563e+00 1.96315e-02
-9.42600e+01 -1.24583e+00 1.96414e-02
-9.42500e+01 -1.24602e+00 1.96512e-02
-9.42400e+01 -1.24622e+00 1.96610e-02
-9.42300e+01 -1.24642e+00 1.96707e-02
-9.42200e+01 -1.24661e+00 1.96804e-02
-9.42100e+01 -1.24681e+00 1.96900e-02
-9.42000e+01 -1.24701e+00 1.96996e-02
-9.41900e+01 -1.24721e+00 1.97092e-02
-9.41800e+01 -1.24740e+00 1.97187e-02
-9.41700e+01 -1.24760e+00 1.97281e-02
-9.41600e+01 -1.24780e+00 1.97376e-02
-9.41500e+01 -1.24799e+00 1.97470e-02
-9.41400e+01 -1.24819e+00 1.97563e-02
-9.41300e+01 -1.24839e+00 1.97656e-02
-9.41200e+01 -1.24859e+00 1.97748e-02
-9.41100e+01 -1.24879e+00 1.97840e-02
-9.41000e+01 -1.24898e+00 1.97932e-02
-9.40900e+01 -1.24918e+00 1.98023e-02
-9.40800e+01 -1.24938e+00 1.98114e-02
-9.40700e+01 -1.24958e+00 1.98204e-02
-9.40600e+01 -1.24978e+00 1.98294e-02
-9.40500e+01 -1.24997e+00 1.98384e-02
-9.40400e+01 -1.25017e+00 1.98473e-02
-9.40300e+01 -1.25037e+00 1.98561e-02
-9.40200e+01 -1.25057e+00 1.98649e-02
-9.40100e+01 -1.25077e+00 1.98737e-02
-9.40000e+01 -1.25097e+00 1.98824e-02
-9.39900e+01 -1.25117e+00 1.98911e-02
-9.39800e+01 -1.25136e+00 1.98998e-02
-9.39700e+01 -1.25156e+00 1.99084e-02
-9.39600e+01 -1.25176e+00 1.99169e-02
-9.39500e+01 -1.25196e+00 1.99254e-02
-9.39400e+01 -1.25216e+00 1.99339e-02
-9.39300e+01 -1.25236e+00 1.99423e-02
-9.39200e+01 -1.25256e+00 1.99507e-02
-9.39100e+01 -1.25276e+00 1.99590e-02
-9.39000e+01 -1.25296e+00 1.99673e-02
-9.38900e+01 -1.25316e+00 1.99756e-02
-9.38800e+01 -1.25336e+00 1.99838e-02
-9.38700e+01 -1.25356e+00 1.99920e-02
-9.38600e+01 -1.25376e+00 2.00001e-02
-9.38500e+01 -1.25396e+00 2.00081e-02
-9.38400e+01 -1.25416e+00 2.00162e-02
-9.38300e+01 -1.25436e+00 2.00242e-02
-9.38200e+01 -1.25456e+00 2.00321e-02
-9.38100e+01 -1.25476e+00 2.00400e-02
-9.38000e+01 -1.25496e+00 2.00479e-02
-9.37900e+01 -1.25516e+00 2.00557e-02
-9.37800e+01 -1.25536e+00 2.00635e-02
-9.37700e+01 -1.25556e+00 2.00712e-02
-9.37600e+01 -1.25576e+00 2.00789e-02
-9.37500e+01 -1.25596e+00 2.00865e-02
-9.37400e+01 -1.25616e+00 2.00941e-02
-9.37300e+01 -1.25637e+00 2.01017e-02
-9.37200e+01 -1.25657e+00 2.01092e-02
-9.37100e+01 -1.25677e+00 2.01167e-02
-9.37000e+01 -1.25697e+00 2.01241e-02
-9.36900e+01 -1.25717e+00 2.01315e-02
-9.36800e+01 -1.25737e+00 2.01388e-02
-9.36700e+01 -1.25757e+00 2.01461e-02
-9.36600e+01 -1.25777e+00 2.01533e-02
-9.36500e+01 -1.25798e+00 2.01605e-02
-9.36400e+01 -1.25818e+00 2.01677e-02
-9.36300e+01 -1.25838e+00 2.01748e-02
-9.36200e+01 -1.25858e+00 2.01819e-02
-9.36100e+01 -1.25878e+00 2.01889e-02
-9.36000e+01 -1.25899e+00 2.01959e-02
-9.35900e+01 -1.25919e+00 2.02029e-02
-9.35800e+01 -1.25939e+00 2.02098e-02
-9.35700e+01 -1.25959e+00 2.02166e-02
-9.35600e+01 -1.25979e+00 2.02234e-02
-9.35500e+01 -1.26000e+00 2.02302e-02
-9.35400e+01 -1.26020e+00 2.02369e-02
-9.35300e+01 -1.26040e+00 2.02436e-02
-9.35200e+01 -1.26060e+00 2.02503e-02
-9.35100e+01 -1.26081e+00 2.02569e-02
-9.35000e+01 -1.26101e+00 2.02634e-02
-9.34900e+01 -1.26121e+00 2.02699e-02
-9.34800e+01 -1.26141e+00 2.02764e-02
-9.34700e+01 -1.26162e+00 2.02828e-02
-9.34600e+01 -1.26182e+00 2.02892e-02
-9.34500e+01 -1.26202e+00 2.02955e-02
-9.34400e+01 -1.26223e+00 2.03018e-02
-9.34300e+01 -1.26243e+00 2.03081e-02
-9.34200e+01 -1.26263e+00 2.03143e-02
-9.34100e+01 -1.26283e+00 2.03205e-02
-9.34000e+01 -1.26304e+00 2.03266e-02
-9.33900e+01 -1.26324e+00 2.03327e-02
-9.33800e+01 -1.26344e+00 2.03387e-02
-9.33700e+01 -1.26365e+00 2.03447e-02
-9.33600e+01 -1.26385e+00 2.03506e-02
-9.33500e+01 -1.26405e+00 2.03565e-02
-9.33400e+01 -1.26426e+00 2.03624e-02
-9.33300e+01 -1.26446e+00 2.03682e-02
-9.33200e+01 -1.26467e+00 2.03740e-02
-9.33100e+01 -1.26487e+00 2.03797e-02
-9.33000e+01 -1.26507e+00 2.03854e-02
-9.32900e+01 -1.26528e+00 2.03910e-02
-9.32800e+01 -1.26548e+00 2.03966e-02
-9.32700e+01 -1.26569e+00 2.04022e-02
-9.32600e+01 -1.26589e+00 2.04077e-02
-9.32500e+01 -1.26609e+00 2.04132e-02
-9.32400e+01 -1.26630e+00 2.04186e-02
-9.32300e+01 -1.26650e+00 2.04240e-02
-9.32200e+01 -1.26671e+00 2.04293e-02
-9.32100e+01 -1.26691e+00 2.04346e-02
-9.32000e+01 -1.26711e+00 2.04399e-02
-9.31900e+01 -1.26732e+00 2.04451e-02
-9.31800e+01 -1.26752e+00 2.04502e-02
-9.31700e+01 -1.26773e+00 2.04553e-02
-9.31600e+01 -1.26793e+00 2.04604e-02
-9.31500e+01 -1.26814e+00 2.04655e-02
-9.31400e+01 -1.26834e+00 2.04704e-02
-9.31300e+01 -1.26855e+00 2.04754e-02
-9.31200e+01 -1.26875e+00 2.04803e-02
-9.31100e+01 -1.26896e+00 2.04852e-02
-9.31000e+01 -1.26916e+00 2.04900e-02
-9.30900e+01 -1.26937e+00 2.04947e-02
-9.30800e+01 -1.26957e+00 2.04995e-02
-9.30700e+01 -1.26978e+00 2.05042e-02
-9.30600e+01 -1.26998e+00 2.05088e-02
-9.30500e+01 -1.27019e+00 2.05134e-02
-9.30400e+01 -1.27039e+00 2.05179e-02
-9.30300e+01 -1.27060e+00 2.05225e-02
-9.30200e+01 -1.27080e+00 2.05269e-02
-9.30100e+01 -1.27101e+00 2.05314e-02
-9.30000e+01 -1.27121e+00 2.05357e-02
-9.29900e+01 -1.27142e+00 2.05401e-02
-9.29800e+01 -1.27162e+00 2.05444e-02
-9.29700e+01 -1.27183e+00 2.05486e-02
-9.29600e+01 -1.27203e+00 2.05528e-02
-9.29500e+01 -1.27224e+00 2.05570e-02
-9.29400e+01 -1.27245e+00 2.05611e-02
-9.29300e+01 -1.27265e+00 2.05652e-02
-9.29200e+01 -1.27286e+00 2.05692e-02
-9.29100e+01 -1.27306e+00 2.05732e-02
-9.29000e+01 -1.27327e+00 2.05772e-02
-9.28900e+01 -1.27347e+00 2.05811e-02
-9.28800e+01 -1.27368e+00 2.05849e-02
-9.28700e+01 -1.27389e+00 2.05887e-02
-9.28600e+01 -1.27409e+00 2.05925e-02
-9.28500e+01 -1.27430e+00 2.05962e-02
-9.28400e+01 -1.27450e+00 2.05999e-02
-9.28300e+01 -1.27471e+00 2.06036e-02
-9.28200e+01 -1.27492e+00 2.06072e-02
-9.28100e+01 -1.27512e+00 2.06107e-02
-9.28000e+01 -1.27533e+00 2.06142e-02
-9.27900e+01 -1.27553e+00 2.06177e-02
-9.27800e+01 -1.27574e+00 2.06211e-02
-9.27700e+01 -1.27595e+00 2.06245e-02
-9.27600e+01 -1.27615e+00 2.06278e-02
-9.27500e+01 -1.27636e+00 2.06311e-02
-9.27400e+01 -1.27657e+00 2.06344e-02
-9.27300e+01 -1.27677e+00 2.06376e-02
-9.27200e+01 -1.27698e+00 2.06408e-02
-9.27100e+01 -1.27718e+00 2.06439e-02
-9.27000e+01 -1.27739e+00 2.06470e-02
-9.26900e+01 -1.27760e+00 2.06500e-02
-9.26800e+01 -1.27780e+00 2.06530e-02
-9.26700e+01 -1.27801e+00 2.06559e-02
-9.26600e+01 -1.27822e+00 2.06588e-02
-9.26500e+01 -1.27842e+00 2.06617e-02
-9.26400e+01 -1.27863e+00 2.06645e-02
-9.26300e+01 -1.27884e+00 2.06673e-02
-9.26200e+01 -1.27904e+00 2.06700e-02
-9.26100e+01 -1.27925e+00 2.06727e-02
-9.26000e+01 -1.27946e+00 2.06753e-02
-9.25900e+01 -1.27966e+00 2.06779e-02
-9.25800e+01 -1.27987e+00 2.06805e-02
-9.25700e+01 -1.28008e+00 2.06830e-02
-9.25600e+01 -1.28028e+00 2.06855e-02
-9.25500e+01 -1.28049e+00 2.06879e-02
-9.25400e+01 -1.28070e+00 2.06903e-02
-9.25300e+01 -1.28090e+00 2.06926e-02
-9.25200e+01 -1.28111e+00 2.06949e-02
-9.25100e+01 -1.28132e+00 2.06972e-02
-9.25000e+01 -1.28153e+00 2.06994e-02
-9.24900e+01 -1.28173e+00 2.07015e-02
-9.24800e+01 -1.28194e+00 2.07036e-02
-9.24700e+01 -1.28215e+00 2.07057e-02
-9.24600e+01 -1.28235e+00 2.07078e-02
-9.24500e+01 -1.28256e+00 2.07097e-02
-9.24400e+01 -1.28277e+00 2.07117e-02
-9.24300e+01 -1.28298e+00 2.07136e-02
-9.24200e+01 -1.28318e+00 2.07155e-02
-9.24100e+01 -1.28339e+00 2.07173e-02
-9.24000e+01 -1.28360e+00 2.07190e-02
-9.23900e+01 -1.28380e+00 2.07208e-02
-9.23800e+01 -1.28401e+00 2.07225e-02
-9.23700e+01 -1.28422e+00 2.07241e-02
-9.23600e+01 -1.28443e+00 2.07257e-02
-9.23500e+01 -1.28463e+00 2.07273e-02
-9.23400e+01 -1.28484e+00 2.07288e-02
-9.23300e+01 -1.28505e+00 2.07302e-02
-9.23200e+01 -1.28525e+00 2.07317e-02
-9.23100e+01 -1.28546e+00 2.07330e-02
-9.23000e+01 -1.28567e+00 2.07344e-02
-9.22900e+01 -1.28588e+00 2.07357e-02
-9.22800e+01 -1.28608e+00 2.07369e-02
-9.22700e+01 -1.28629e+00 2.07381e-02
-9.22600e+01 -1.28650e+00 2.07393e-02
-9.22500e+01 -1.28671e+00 2.07404e-02
-9.22400e+01 -1.28691e+00 2.07415e-02
-9.22300e+01 -1.28712e+00 2.07425e-02
-9.22200e+01 -1.28733e+00 2.07435e-02
-9.22100e+01 -1.28754e+00 2.07445e-02
-9.22000e+01 -1.28774e+00 2.07454e-02
-9.21900e+01 -1.28795e+00 2.07462e-02
-9.21800e+01 -1.28816e+00 2.07470e-02
-9.21700e+01 -1.28837e+00 2.07478e-02
-9.21600e+01 -1.28857e+00 2.07485e-02
-9.21500e+01 -1.28878e+00 2.07492e-02
-9.21400e+01 -1.28899e+00 2.07499e-02
-9.21300e+01 -1.28920e+00 2.07505e-02
-9.21200e+01 -1.28940e+00 2.07510e-02
-9.21100e+01 -1.28961e+00 2.07515e-02
-9.21000e+01 -1.28982e+00 2.07520e-02
-9.20900e+01 -1.29003e+00 2.07524e-02
-9.20800e+01 -1.29023e+00 2.07528e-02
-9.20700e+01 -1.29044e+00 2.07532e-02
-9.20600e+01 -1.29065e+00 2.07535e-02
-9.20500e+01 -1.29086e+00 2.07537e-02
-9.20400e+01 -1.29106e+00 2.07539e-02
-9.20300e+01 -1.29127e+00 2.07541e-02
-9.20200e+01 -1.29148e+00 2.07542e-02
-9.20100e+01 -1.29169e+00 2.07543e-02
-9.20000e+01 -1.29189e+00 2.07543e-02
-9.19900e+01 -1.29210e+00 2.07543e-02
-9.19800e+01 -1.29231e+00 2.07542e-02
-9.19700e+01 -1.29252e+00 2.07541e-02
-9.19600e+01 -1.29272e+00 2.07540e-02
-9.19500e+01 -1.29293e+00 2.07538e-02
-9.19400e+01 -1.29314e+00 2.07536e-02
-9.19300e+01 -1.29335e+00 2.07533e-02
-9.19200e+01 -1.29355e+00 2.07530e-02
-9.19100e+01 -1.29376e+00 2.07527e-02
-9.19000e+01 -1.29397e+00 2.07523e-02
-9.18900e+01 -1.29418e+00 2.07518e-02
-9.18800e+01 -1.29438e+00 2.07513e-02
-9.18700e+01 -1.29459e+00 2.07508e-02
-9.18600e+01 -1.29480e+00 2.07502e-02
-9.18500e+01 -1.29501e+00 2.07496e-02
-9.18400e+01 -1.29521e+00 2.07489e-02
-9.18300e+01 -1.29542e+00 2.07482e-02
-9.18200e+01 -1.29563e+00 2.07475e-02
-9.18100e+01 -1.29584e+00 2.07467e-02
-9.18000e+01 -1.29604e+00 2.07459e-02
-9.17900e+01 -1.29625e+00 2.07450e-02
-9.17800e+01 -1.29646e+00 2.07441e-02
-9.17700e+01 -1.29667e+00 2.07431e-02
-9.17600e+01 -1.29687e+00 2.07421e-02
-9.17500e+01 -1.29708e+00 2.07410e-02
-9.17400e+01 -1.29729e+00 2.07399e-02
-9.17300e+01 -1.29750e+00 2.07388e-02
-9.17200e+01 -1.29770e+00 2.07376e-02
-9.17100e+01 -1.29791e+00 2.07364e-02
-9.17000e+01 -1.29812e+00 2.07351e-02
-9.16900e+01 -1.29833e+00 2.07338e-02
-9.16800e+01 -1.29853e+00 2.07324e-02
-9.16700e+01 -1.29874e+00 2.07310e-02
-9.16600e+01 -1.29895e+00 2.07296e-02
-9.16500e+01 -1.29915e+00 2.07281e-02
-9.16400e+01 -1.29936e+00 2.07266e-02
-9.16300e+01 -1.29957e+00 2.07250e-02
-9.16200e+01 -1.29978e+00 2.07234e-02
-9.16100e+01 -1.29998e+00 2.07217e-02
-9.16000e+01 -1.30019e+00 2.07200e-02
-9.15900e+01 -1.30040e+00 2.07183e-02
-9.15800e+01 -1.30061e+00 2.07165e-02
-9.15700e+01 -1.30081e+00 2.07146e-02
-9.15600e+01 -1.30102e+00 2.07128e-02
-9.15500e+01 -1.30123e+00 2.07108e-02
-9.15400e+01 -1.30143e+00 2.07089e-02
-9.15300e+01 -1.30164e+00 2.07069e-02
-9.15200e+01 -1.30185e+00 2.07048e-02
-9.15100e+01 -1.30205e+00 2.07027e-02
-9.15000e+01 -1.30226e+00 2.07006e-02
-9.14900e+01 -1.30247e+00 2.06984e-02
-9.14800e+01 -1.30268e+00 2.06962e-02
-9.14700e+01 -1.30288e+00 2.06939e-02
-9.14600e+01 -1.30309e+00 2.06916e-02
-9.14500e+01 -1.30330e+00 2.06892e-02
-9.14400e+01 -1.30350e+00 2.06868e-02
-9.14300e+01 -1.30371e+00 2.06844e-02
-9.14200e+01 -1.30392e+00 2.06819e-02
-9.14100e+01 -1.30412e+00 2.06794e-02
-9.14000e+01 -1.30433e+00 2.06768e-02
-9.13900e+01 -1.30454e+00 2.06742e-02
-9.13800e+01 -1.30474e+00 2.06715e-02
-9.13700e+01 -1.30495e+00 2.06688e-02
-9.13600e+01 -1.30516e+00 2.06660e-02
-9.13500e+01 -1.30536e+00 2.06633e-02
-9.13400e+01 -1.30557e+00 2.06604e-02
-9.13300e+01 -1.30578e+00 2.06575e-02
-9.13200e+01 -1.30598e+00 2.06546e-02
-9.13100e+01 -1.30619e+00 2.06517e-02
-9.13000e+01 -1.30640e+00 2.06486e-02
-9.12900e+01 -1.30660e+00 2.06456e-02
-9.12800e+01 -1.30681e+00 2.06425e-02
-9.12700e+01 -1.30702e+00 2.06394e-02
-9.12600e+01 -1.30722e+00 2.06362e-02
-9.12500e+01 -1.30743e+00 2.06329e-02
-9.12400e+01 -1.30764e+00 2.06297e-02
-9.12300e+01 -1.30784e+00 2.06264e-02
-9.12200e+01 -1.30805e+00 2.06230e-02
-9.12100e+01 -1.30825e+00 2.06196e-02
-9.12000e+01 -1.30846e+00 2.06162e-02
-9.11900e+01 -1.30867e+00 2.06127e-02
-9.11800e+01 -1.30887e+00 2.06091e-02
-9.11700e+01 -1.30908e+00 2.06056e-02
-9.11600e+01 -1.30928e+00 2.06020e-02
-9.11500e+01 -1.30949e+00 2.05983e-02
-9.11400e+01 -1.30970e+00 2.05946e-02
-9.11300e+01 -1.30990e+00 2.05908e-02
-9.11200e+01 -1.31011e+00 2.05870e-02
-9.11100e+01 -1.31031e+00 2.05832e-02
-9.11000e+01 -1.31052e+00 2.05793e-02
-9.10900e+01 -1.31073e+00 2.05754e-02
-9.10800e+01 -1.31093e+00 2.05714e-02
-9.10700e+01 -1.31114e+00 2.05674e-02
-9.10600e+01 -1.31134e+00 2.05634e-02
-9.10500e+01 -1.31155e+00 2.05593e-02
-9.10400e+01 -1.31175e+00 2.05551e-02
-9.10300e+01 -1.31196e+00 2.05510e-02
-9.10200e+01 -1.31217e+00 2.05467e-02
-9.10100e+01 -1.31237e+00 2.05425e-02
-9.10000e+01 -1.31258e+00 2.05382e-02
-9.09900e+01 -1.31278e+00 2.05338e-02
-9.09800e+01 -1.31299e+00 2.05294e-02
-9.09700e+01 -1.31319e+00 2.05250e-02
-9.09600e+01 -1.31340e+00 2.05205e-02
-9.09500e+01 -1.31360e+00 2.05159e-02
-9.09400e+01 -1.31381e+00 2.05114e-02
-9.09300e+01 -1.31401e+00 2.05067e-02
-9.09200e+01 -1.31422e+00 2.05021e-02
-9.09100e+01 -1.31442e+00 2.04974e-02
-9.09000e+01 -1.31463e+00 2.04926e-02
-9.08900e+01 -1.31483e+00 2.04878e-02
-9.08800e+01 -1.31504e+00 2.04830e-02
-9.08700e+01 -1.31524e+00 2.04781e-02
-9.08600e+01 -1.31545e+00 2.04732e-02
-9.08500e+01 -1.31565e+00 2.04682e-02
-9.08400e+01 -1.31586e+00 2.04632e-02
-9.08300e+01 -1.31606e+00 2.04582e-02
-9.08200e+01 -1.31627e+00 2.04531e-02
-9.08100e+01 -1.31647e+00 2.04479e-02
-9.08000e+01 -1.31667e+00 2.04428e-02
-9.07900e+01 -1.31688e+00 2.04375e-02
-9.07800e+01 -1.31708e+00 2.04323e-02
-9.07700e+01 -1.31729e+00 2.04269e-02
-9.07600e+01 -1.31749e+00 2.04216e-02
-9.07500e+01 -1.31770e+00 2.04162e-02
-9.07400e+01 -1.31790e+00 2.04107e-02
-9.07300e+01 -1.31810e+00 2.04053e-02
-9.07200e+01 -1.31831e+00 2.03997e-02
-9.07100e+01 -1.31851e+00 2.03942e-02
-9.07000e+01 -1.31872e+00 2.03885e-02
-9.06900e+01 -1.31892e+00 2.03829e-02
-9.06800e+01 -1.31912e+00 2.03772e-02
-9.06700e+01 -1.31933e+00 2.03714e-02
-9.06600e+01 -1.31953e+00 2.03656e-02
-9.06500e+01 -1.31973e+00 2.03598e-02
-9.06400e+01 -1.31994e+00 2.03539e-02
-9.06300e+01 -1.32014e+00 2.03480e-02
-9.06200e+01 -1.32035e+00 2.03420e-02
-9.06100e+01 -1.32055e+00 2.03360e-02
-9.06000e+01 -1.32075e+00 2.03300e-02
-9.05900e+01 -1.32096e+00 2.03239e-02
-9.05800e+01 -1.32116e+00 2.03177e-02
-9.05700e+01 -1.32136e+00 2.03116e-02
-9.05600e+01 -1.32156e+00 2.03053e-02
-9.05500e+01 -1.32177e+00 2.02991e-02
-9.05400e+01 -1.32197e+00 2.02927e-02
-9.05300e+01 -1.32217e+00 2.02864e-02
-9.05200e+01 -1.32238e+00 2.02800e-02
-9.05100e+01 -1.32258e+00 2.02735e-02
-9.05000e+01 -1.32278e+00 2.02671e-02
-9.04900e+01 -1.32298e+00 2.02605e-02
-9.04800e+01 -1.32319e+00 2.02540e-02
-9.04700e+01 -1.32339e+00 2.02473e-02
-9.04600e+01 -1.32359e+00 2.02407e-02
-9.04500e+01 -1.32379e+00 2.02340e-02
-9.04400e+01 -1.32400e+00 2.02272e-02
-9.04300e+01 -1.32420e+00 2.02204e-02
-9.04200e+01 -1.32440e+00 2.02136e-02
-9.04100e+01 -1.32460e+00 2.02067e-02
-9.04000e+01 -1.32481e+00 2.01998e-02
-9.03900e+01 -1.32501e+00 2.01928e-02
-9.03800e+01 -1.32521e+00 2.01858e-02
-9.03700e+01 -1.32541e+00 2.01788e-02
-9.03600e+01 -1.32561e+00 2.01717e-02
-9.03500e+01 -1.32581e+00 2.01645e-02
-9.03400e+01 -1.32602e+00 2.01574e-02
-9.03300e+01 -1.32622e+00 2.01501e-02
-9.03200e+01 -1.32642e+00 2.01429e-02
-9.03100e+01 -1.32662e+00 2.01355e-02
-9.03000e+01 -1.32682e+00 2.01282e-02
-9.02900e+01 -1.32702e+00 2.01208e-02
-9.02800e+01 -1.32722e+00 2.01133e-02
-9.02700e+01 -1.32743e+00 2.01059e-02
-9.02600e+01 -1.32763e+00 2.00983e-02
-9.02500e+01 -1.32783e+00 2.00908e-02
-9.02400e+01 -1.32803e+00 2.00831e-02
-9.02300e+01 -1.32823e+00 2.00755e-02
-9.02200e+01 -1.32843e+00 2.00678e-02
-9.02100e+01 -1.32863e+00 2.00600e-02
-9.02000e+01 -1.32883e+00 2.00522e-02
-9.01900e+01 -1.32903e+00 2.00444e-02
-9.01800e+01 -1.32923e+00 2.00365e-02
-9.01700e+01 -1.32943e+00 2.00286e-02
-9.01600e+01 -1.32963e+00 2.00206e-02
-9.01500e+01 -1.32983e+00 2.00126e-02
-9.01400e+01 -1.33003e+00 2.00046e-02
-9.01300e+01 -1.33023e+00 1.99965e-02
-9.01200e+01 -1.33043e+00 1.99883e-02
-9.01100e+01 -1.33063e+00 1.99802e-02
-9.01000e+01 -1.33083e+00 1.99719e-02
-9.00900e+01 -1.33103e+00 1.99637e-02
-9.00800e+01 -1.33123e+00 1.99553e-02
-9.00700e+01 -1.33143e+00 1.99470e-02
-9.00600e+01 -1.33163e+00 1.99386e-02
-9.00500e+01 -1.33183e+00 1.99301e-02
-9.00400e+01 -1.33203e+00 1.99217e-02
-9.00300e+01 -1.33223e+00 1.99131e-02
-9.00200e+01 -1.33243e+00 1.99046e-02
-9.00100e+01 -1.33263e+00 1.98959e-02
-9.00000e+01 -1.33283e+00 1.98873e-02
-8.99900e+01 -1.33302e+00 1.98786e-02
-8.99800e+01 -1.33322e+00 1.98700e-02
-8.99700e+01 -1.33342e+00 1.98613e-02
-8.99600e+01 -1.33362e+00 1.98527e-02
-8.99500e+01 -1.33382e+00 1.98441e-02
-8.99400e+01 -1.33402e+00 1.98355e-02
-8.99300e+01 -1.33422e+00 1.98270e-02
-8.99200e+01 -1.33441e+00 1.98184e-02
-8.99100e+01 -1.33461e+00 1.98099e-02
-8.99000e+01 -1.33481e+00 1.98014e-02
-8.98900e+01 -1.33501e+00 1.97929e-02
-8.98800e+01 -1.33521e+00 1.97844e-02
-8.98700e+01 -1.33540e+00 1.97760e-02
-8.98600e+01 -1.33560e+00 1.97676e-02
-8.98500e+01 -1.33580e+00 1.97592e-02
-8.98400e+01 -1.33600e+00 1.97508e-02
-8.98300e+01 -1.33619e+00 1.97424e-02
-8.98200e+01 -1.33639e+00 1.97340e-02
-8.98100e+01 -1.33659e+00 1.97257e-02
-8.98000e+01 -1.33679e+00 1.97174e-02
-8.97900e+01 -1.33698e+00 1.97091e-02
-8.97800e+01 -1.33718e+00 1.97008e-02
-8.97700e+01 -1.33738e+00 1.96926e-02
-8.97600e+01 -1.33757e+00 1.96843e-02
-8.97500e+01 -1.33777e+00 1.96761e-02
-8.97400e+01 -1.33797e+00 1.96679e-02
-8.97300e+01 -1.33816e+00 1.96597e-02
-8.97200e+01 -1.33836e+00 1.96515e-02
-8.97100e+01 -1.33856e+00 1.96434e-02
-8.97000e+01 -1.33875e+00 1.96353e-02
-8.96900e+01 -1.33895e+00 1.96272e-02
-8.96800e+01 -1.33915e+00 1.96191e-02
-8.96700e+01 -1.33934e+00 1.96110e-02
-8.96600e+01 -1.33954e+00 1.96030e-02
-8.96500e+01 -1.33973e+00 1.95949e-02
-8.96400e+01 -1.33993e+00 1.95869e-02
-8.96300e+01 -1.34013e+00 1.95789e-02
-8.96200e+01 -1.34032e+00 1.95709e-02
-8.96100e+01 -1.34052e+00 1.95630e-02
-8.96000e+01 -1.34071e+00 1.95550e-02
-8.95900e+01 -1.34091e+00 1.95471e-02
-8.95800e+01 -1.34110e+00 1.95392e-02
-8.95700e+01 -1.34130e+00 1.95313e-02
-8.95600e+01 -1.34149e+00 1.95235e-02
-8.95500e+01 -1.34169e+00 1.95156e-02
-8.95400e+01 -1.34188e+00 1.95078e-02
-8.95300e+01 -1.34208e+00 1.95000e-02
-8.95200e+01 -1.34227e+00 1.94922e-02
-8.95100e+01 -1.34247e+00 1.94844e-02
-8.95000e+01 -1.34266e+00 1.94767e-02
-8.94900e+01 -1.34286e+00 1.94689e-02
-8.94800e+01 -1.34305e+00 1.94612e-02
-8.94700e+01 -1.34325e+00 1.94535e-02
-8.94600e+01 -1.34344e+00 1.94459e-02
-8.94500e+01 -1.34364e+00 1.94382e-02
-8.94400e+01 -1.34383e+00 1.94306e-02
-8.94300e+01 -1.34403e+00 1.94230e-02
-8.94200e+01 -1.34422e+00 1.94153e-02
-8.94100e+01 -1.34441e+00 1.94078e-02
-8.94000e+01 -1.34461e+00 1.94002e-02
-8.93900e+01 -1.34480e+00 1.93927e-02
-8.93800e+01 -1.34500e+00 1.93851e-02
-8.93700e+01 -1.34519e+00 1.93776e-02
-8.93600e+01 -1.34538e+00 1.93701e-02
-8.93500e+01 -1.34558e+00 1.93627e-02
-8.93400e+01 -1.34577e+00 1.93552e-02
-8.93300e+01 -1.34596e+00 1.93478e-02
-8.93200e+01 -1.34616e+00 1.93404e-02
-8.93100e+01 -1.34635e+00 1.93330e-02
-8.93000e+01 -1.34654e+00 1.93256e-02
-8.92900e+01 -1.34674e+00 1.93183e-02
-8.92800e+01 -1.34693e+00 1.93109e-02
-8.92700e+01 -1.34712e+00 1.93036e-02
-8.92600e+01 -1.34732e+00 1.92963e-02
-8.92500e+01 -1.34751e+00 1.92890e-02
-8.92400e+01 -1.34770e+00 1.92818e-02
-8.92300e+01 -1.34790e+00 1.92745e-02
-8.92200e+01 -1.34809e+00 1.92673e-02
-8.92100e+01 -1.34828e+00 1.92601e-02
-8.92000e+01 -1.34847e+00 1.92529e-02
-8.91900e+01 -1.34867e+00 1.92457e-02
-8.91800e+01 -1.34886e+00 1.92386e-02
-8.91700e+01 -1.34905e+00 1.92315e-02
-8.91600e+01 -1.34924e+00 1.92243e-02
-8.91500e+01 -1.34943e+00 1.92172e-02
-8.91400e+01 -1.34963e+00 1.92102e-02
-8.91300e+01 -1.34982e+00 1.92031e-02
-8.91200e+01 -1.35001e+00 1.91961e-02
-8.91100e+01 -1.35020e+00 1.91891e-02
-8.91000e+01 -1.35039e+00 1.91821e-02
-8.90900e+01 -1.35059e+00 1.91751e-02
-8.90800e+01 -1.35078e+00 1.91681e-02
-8.90700e+01 -1.35097e+00 1.91612e-02
-8.90600e+01 -1.35116e+00 1.91543e-02
-8.90500e+01 -1.35135e+00 1.91474e-02
-8.90400e+01 -1.35154e+00 1.91405e-02
-8.90300e+01 -1.35174e+00 1.91336e-02
-8.90200e+01 -1.35193e+00 1.91268e-02
-8.90100e+01 -1.35212e+00 1.91199e-02
-8.90000e+01 -1.35231e+00 1.91131e-02
-8.89900e+01 -1.35250e+00 1.91063e-02
-8.89800e+01 -1.35269e+00 1.90996e-02
-8.89700e+01 -1.35288e+00 1.90928e-02
-8.89600e+01 -1.35307e+00 1.90861e-02
-8.89500e+01 -1.35326e+00 1.90794e-02
-8.89400e+01 -1.35346e+00 1.90727e-02
-8.89300e+01 -1.35365e+00 1.90660e-02
-8.89200e+01 -1.35384e+00 1.90593e-02
-8.89100e+01 -1.35403e+00 1.90527e-02
-8.89000e+01 -1.35422e+00 1.90461e-02
-8.88900e+01 -1.35441e+00 1.90394e-02
-8.88800e+01 -1.35460e+00 1.90329e-02
-8.88700e+01 -1.35479e+00 1.90263e-02
-8.88600e+01 -1.35498e+00 1.90198e-02
-8.88500e+01 -1.35517e+00 1.90132e-02
-8.88400e+01 -1.35536e+00 1.90067e-02
-8.88300e+01 -1.35555e+00 1.90002e-02
-8.88200e+01 -1.35574e+00 1.89938e-02
-8.88100e+01 -1.35593e+00 1.89873e-02
-8.88000e+01 -1.35612e+00 1.89809e-02
-8.87900e+01 -1.35631e+00 1.89745e-02
-8.87800e+01 -1.35650e+00 1.89681e-02
-8.87700e+01 -1.35669e+00 1.89617e-02
-8.87600e+01 -1.35688e+00 1.89553e-02
-8.87500e+01 -1.35707e+00 1.89490e-02
-8.87400e+01 -1.35726e+00 1.89427e-02
-8.87300e+01 -1.35745e+00 1.89364e-02
-8.87200e+01 -1.35764e+00 1.89301e-02
-8.87100e+01 -1.35782e+00 1.89238e-02
-8.87000e+01 -1.35801e+00 1.89176e-02
-8.86900e+01 -1.35820e+00 1.89113e-02
-8.86800e+01 -1.35839e+00 1.89051e-02
-8.86700e+01 -1.35858e+00 1.88989e-02
-8.86600e+01 -1.35877e+00 1.88928e-02
-8.86500e+01 -1.35896e+00 1.88866e-02
-8.86400e+01 -1.35915e+00 1.88805e-02
-8.86300e+01 -1.35934e+00 1.88744e-02
-8.86200e+01 -1.35953e+00 1.88683e-02
-8.86100e+01 -1.35971e+00 1.88622e-02
-8.86000e+01 -1.35990e+00 1.88561e-02
-8.85900e+01 -1.36009e+00 1.88501e-02
-8.85800e+01 -1.36028e+00 1.88441e-02
-8.85700e+01 -1.36047e+00 1.88381e-02
-8.85600e+01 -1.36066e+00 1.88321e-02
-8.85500e+01 -1.36084e+00 1.88261e-02
-8.85400e+01 -1.36103e+00 1.88202e-02
-8.85300e+01 -1.36122e+00 1.88143e-02
-8.85200e+01 -1.36141e+00 1.88084e-02
-8.85100e+01 -1.36160e+00 1.88025e-02
-8.85000e+01 -1.36179e+00 1.87966e-02
-8.84900e+01 -1.36197e+00 1.87907e-02
-8.84800e+01 -1.36216e+00 1.87849e-02
-8.84700e+01 -1.36235e+00 1.87791e-02
-8.84600e+01 -1.36254e+00 1.87733e-02
-8.84500e+01 -1.36272e+00 1.87675e-02
-8.84400e+01 -1.36291e+00 1.87618e-02
-8.84300e+01 -1.36310e+00 1.87560e-02
-8.84200e+01 -1.36329e+00 1.87503e-02
-8.84100e+01 -1.36347e+00 1.87446e-02
-8.84000e+01 -1.36366e+00 1.87389e-02
-8.83900e+01 -1.36385e+00 1.87333e-02
-8.83800e+01 -1.36404e+00 1.87276e-02
-8.83700e+01 -1.36422e+00 1.87220e-02
-8.83600e+01 -1.36441e+00 1.87164e-02
-8.83500e+01 -1.36460e+00 1.87108e-02
-8.83400e+01 -1.36479e+00 1.87052e-02
-8.83300e+01 -1.36497e+00 1.86997e-02
-8.83200e+01 -1.36516e+00 1.86942e-02
-8.83100e+01 -1.36535e+00 1.86887e-02
-8.83000e+01 -1.36553e+00 1.86832e-02
-8.82900e+01 -1.36572e+00 1.86777e-02
-8.82800e+01 -1.36591e+00 1.86722e-02
-8.82700e+01 -1.36609e+00 1.86668e-02
-8.82600e+01 -1.36628e+00 1.86614e-02
-8.82500e+01 -1.36647e+00 1.86560e-02
-8.82400e+01 -1.36665e+00 1.86506e-02
-8.82300e+01 -1.36684e+00 1.86452e-02
-8.82200e+01 -1.36703e+00 1.86399e-02
-8.82100e+01 -1.36721e+00 1.86346e-02
-8.82000e+01 -1.36740e+00 1.86293e-02
-8.81900e+01 -1.36758e+00 1.86240e-02
-8.81800e+01 -1.36777e+00 1.86187e-02
-8.81700e+01 -1.36796e+00 1.86135e-02
-8.81600e+01 -1.36814e+00 1.86082e-02
-8.81500e+01 -1.36833e+00 1.86030e-02
-8.81400e+01 -1.36852e+00 1.85978e-02
-8.81300e+01 -1.36870e+00 1.85927e-02
-8.81200e+01 -1.36889e+00 1.85875e-02
-8.81100e+01 -1.36907e+00 1.85824e-02
-8.81000e+01 -1.36926e+00 1.85773e-02
-8.80900e+01 -1.36944e+00 1.85722e-02
-8.80800e+01 -1.36963e+00 1.85671e-02
-8.80700e+01 -1.36982e+00 1.85620e-02
-8.80600e+01 -1.37000e+00 1.85570e-02
-8.80500e+01 -1.37019e+00 1.85519e-02
-8.80400e+01 -1.37037e+00 1.85469e-02
-8.80300e+01 -1.37056e+00 1.85420e-02
-8.80200e+01 -1.37074e+00 1.85370e-02
-8.80100e+01 -1.37093e+00 1.85320e-02
-8.80000e+01 -1.37111e+00 1.85271e-02
-8.79900e+01 -1.37130e+00 1.85222e-02
-8.79800e+01 -1.37148e+00 1.85173e-02
-8.79700e+01 -1.37167e+00 1.85124e-02
-8.79600e+01 -1.37185e+00 1.85076e-02
-8.79500e+01 -1.37204e+00 1.85028e-02
-8.79400e+01 -1.37222e+00 1.84979e-02
-8.79300e+01 -1.37241e+00 1.84931e-02
-8.79200e+01 -1.37259e+00 1.84884e-02
-8.79100e+01 -1.37278e+00 1.84836e-02
-8.79000e+01 -1.37296e+00 1.84789e-02
-8.78900e+01 -1.37315e+00 1.84741e-02
-8.78800e+01 -1.37333e+00 1.84694e-02
-8.78700e+01 -1.37352e+00 1.84648e-02
-8.78600e+01 -1.37370e+00 1.84601e-02
-8.78500e+01 -1.37389e+00 1.84554e-02
-8.78400e+01 -1.37407e+00 1.84508e-02
-8.78300e+01 -1.37426e+00 1.84462e-02
-8.78200e+01 -1.37444e+00 1.84416e-02
-8.78100e+01 -1.37463e+00 1.84370e-02
-8.78000e+01 -1.37481e+00 1.84325e-02
-8.77900e+01 -1.37499e+00 1.84280e-02
-8.77800e+01 -1.37518e+00 1.84234e-02
-8.77700e+01 -1.37536e+00 1.84190e-02
-8.77600e+01 -1.37555e+00 1.84145e-02
-8.77500e+01 -1.37573e+00 1.84100e-02
-8.77400e+01 -1.37591e+00 1.84056e-02
-8.77300e+01 -1.37610e+00 1.84012e-02
-8.77200e+01 -1.37628e+00 1.83968e-02
-8.77100e+01 -1.37647e+00 1.83924e-02
-8.77000e+01 -1.37665e+00 1.83880e-02
-8.76900e+01 -1.37683e+00 1.83837e-02
-8.76800e+01 -1.37702e+00 1.83793e-02
-8.76700e+01 -1.37720e+00 1.83750e-02
-8.76600e+01 -1.37739e+00 1.83707e-02
-8.76500e+01 -1.37757e+00 1.83665e-02
-8.76400e+01 -1.37775e+00 1.83622e-02
-8.76300e+01 -1.37794e+00 1.83580e-02
-8.76200e+01 -1.37812e+00 1.83538e-02
-8.76100e+01 -1.37830e+00 1.83496e-02
-8.76000e+01 -1.37849e+00 1.83454e-02
-8.75900e+01 -1.37867e+00 1.83412e-02
-8.75800e+01 -1.37885e+00 1.83371e-02
-8.75700e+01 -1.37904e+00 1.83330e-02
-8.75600e+01 -1.37922e+00 1.83289e-02
-8.75500e+01 -1.37940e+00 1.83248e-02
-8.75400e+01 -1.37959e+00 1.83207e-02
-8.75300e+01 -1.37977e+00 1.83167e-02
-8.75200e+01 -1.37995e+00 1.83127e-02
-8.75100e+01 -1.38014e+00 1.83087e-02
-8.75000e+01 -1.38032e+00 1.83047e-02
-8.74900e+01 -1.38050e+00 1.83007e-02
-8.74800e+01 -1.38069e+00 1.82968e-02
-8.74700e+01 -1.38087e+00 1.82928e-02
-8.74600e+01 -1.38105e+00 1.82889e-02
-8.74500e+01 -1.38123e+00 1.82850e-02
-8.74400e+01 -1.38142e+00 1.82811e-02
-8.74300e+01 -1.38160e+00 1.82773e-02
-8.74200e+01 -1.38178e+00 1.82734e-02
-8.74100e+01 -1.38197e+00 1.82696e-02
-8.74000e+01 -1.38215e+00 1.82658e-02
-8.73900e+01 -1.38233e+00 1.82621e-02
-8.73800e+01 -1.38251e+00 1.82583e-02
-8.73700e+01 -1.38270e+00 1.82545e-02
-8.73600e+01 -1.38288e+00 1.82508e-02
-8.73500e+01 -1.38306e+00 1.82471e-02
-8.73400e+01 -1.38324e+00 1.82434e-02
-8.73300e+01 -1.38343e+00 1.82398e-02
-8.73200e+01 -1.38361e+00 1.82361e-02
-8.73100e+01 -1.38379e+00 1.82325e-02
-8.73000e+01 -1.38397e+00 1.82289e-02
-8.72900e+01 -1.38416e+00 1.82253e-02
-8.72800e+01 -1.38434e+00 1.82217e-02
-8.72700e+01 -1.38452e+00 1.82181e-02
-8.72600e+01 -1.38470e+00 1.82146e-02
-8.72500e+01 -1.38488e+00 1.82111e-02
-8.72400e+01 -1.38507e+00 1.82076e-02
-8.72300e+01 -1.38525e+00 1.82041e-02
-8.72200e+01 -1.38543e+00 1.82007e-02
-8.72100e+01 -1.38561e+00 1.81972e-02
-8.72000e+01 -1.38579e+00 1.81938e-02
-8.71900e+01 -1.38598e+00 1.81904e-02
-8.71800e+01 -1.38616e+00 1.81870e-02
-8.71700e+01 -1.38634e+00 1.81836e-02
-8.71600e+01 -1.38652e+00 1.81803e-02
-8.71500e+01 -1.38670e+00 1.81770e-02
-8.71400e+01 -1.38689e+00 1.81736e-02
-8.71300e+01 -1.38707e+00 1.81704e-02
-8.71200e+01 -1.38725e+00 1.81671e-02
-8.71100e+01 -1.38743e+00 1.81638e-02
-8.71000e+01 -1.38761e+00 1.81606e-02
-8.70900e+01 -1.38779e+00 1.81574e-02
-8.70800e+01 -1.38798e+00 1.81542e-02
-8.70700e+01 -1.38816e+00 1.81510e-02
-8.70600e+01 -1.38834e+00 1.81478e-02
-8.70500e+01 -1.38852e+00 1.81447e-02
-8.70400e+01 -1.38870e+00 1.81416e-02
-8.70300e+01 -1.38888e+00 1.81385e-02
-8.70200e+01 -1.38906e+00 1.81354e-02
-8.70100e+01 -1.38925e+00 1.81323e-02
-8.70000e+01 -1.38943e+00 1.81293e-02
-8.69900e+01 -1.38961e+00 1.81262e-02
-8.69800e+01 -1.38979e+00 1.81232e-02
-8.69700e+01 -1.38997e+00 1.81202e-02
-8.69600e+01 -1.39015e+00 1.81173e-02
-8.69500e+01 -1.39033e+00 1.81143e-02
-8.69400e+01 -1.39051e+00 1.81114e-02
-8.69300e+01 -1.39069e+00 1.81085e-02
-8.69200e+01 -1.39088e+00 1.81056e-02
-8.69100e+01 -1.39106e+00 1.81027e-02
-8.69000e+01 -1.39124e+00 1.80998e-02
-8.68900e+01 -1.39142e+00 1.80970e-02
-8.68800e+01 -1.39160e+00 1.80942e-02
-8.68700e+01 -1.39178e+00 1.80914e-02
-8.68600e+01 -1.39196e+00 1.80886e-02
-8.68500e+01 -1.39214e+00 1.80858e-02
-8.68400e+01 -1.39232e+00 1.80831e-02
-8.68300e+01 -1.39250e+00 1.80803e-02
-8.68200e+01 -1.39269e+00 1.80776e-02
-8.68100e+01 -1.39287e+00 1.80750e-02
-8.68000e+01 -1.39305e+00 1.80723e-02
-8.67900e+01 -1.39323e+00 1.80696e-02
-8.67800e+01 -1.39341e+00 1.80670e-02
-8.67700e+01 -1.39359e+00 1.80644e-02
-8.67600e+01 -1.39377e+00 1.80618e-02
-8.67500e+01 -1.39395e+00 1.80592e-02
-8.67400e+01 -1.39413e+00 1.80567e-02
-8.67300e+01 -1.39431e+00 1.80541e-02
-8.67200e+01 -1.39449e+00 1.80516e-02
-8.67100e+01 -1.39467e+00 1.80491e-02
-8.67000e+01 -1.39485e+00 1.80466e-02
-8.66900e+01 -1.39503e+00 1.80441e-02
-8.66800e+01 -1.39521e+00 1.80417e-02
-8.66700e+01 -1.39539e+00 1.80393e-02
-8.66600e+01 -1.39557e+00 1.80369e-02
-8.66500e+01 -1.39575e+00 1.80345e-02
-8.66400e+01 -1.39593e+00 1.80321e-02
-8.66300e+01 -1.39612e+00 1.80298e-02
-8.66200e+01 -1.39630e+00 1.80274e-02
-8.66100e+01 -1.39648e+00 1.80251e-02
-8.66000e+01 -1.39666e+00 1.80228e-02
-8.65900e+01 -1.39684e+00 1.80205e-02
-8.65800e+01 -1.39702e+00 1.80183e-02
-8.65700e+01 -1.39720e+00 1.80160e-02
-8.65600e+01 -1.39738e+00 1.80138e-02
-8.65500e+01 -1.39756e+00 1.80116e-02
-8.65400e+01 -1.39774e+00 1.80094e-02
-8.65300e+01 -1.39792e+00 1.80073e-02
-8.65200e+01 -1.39810e+00 1.80051e-02
-8.65100e+01 -1.39828e+00 1.80030e-02
-8.65000e+01 -1.39846e+00 1.80009e-02
-8.64900e+01 -1.39864e+00 1.79988e-02
-8.64800e+01 -1.39882e+00 1.79968e-02
-8.64700e+01 -1.39900e+00 1.79947e-02
-8.64600e+01 -1.39918e+00 1.79927e-02
-8.64500e+01 -1.39936e+00 1.79907e-02
-8.64400e+01 -1.39954e+00 1.79887e-02
-8.64300e+01 -1.39972e+00 1.79867e-02
-8.64200e+01 -1.39990e+00 1.79847e-02
-8.64100e+01 -1.40008e+00 1.79828e-02
-8.64000e+01 -1.40026e+00 1.79809e-02
-8.63900e+01 -1.40044e+00 1.79790e-02
-8.63800e+01 -1.40062e+00 1.79771e-02
-8.63700e+01 -1.40080e+00 1.79752e-02
-8.63600e+01 -1.40098e+00 1.79734e-02
-8.63500e+01 -1.40115e+00 1.79716e-02
-8.63400e+01 -1.40133e+00 1.79698e-02
-8.63300e+01 -1.40151e+00 1.79680e-02
-8.63200e+01 -1.40169e+00 1.79662e-02
-8.63100e+01 -1.40187e+00 1.79645e-02
-8.63000e+01 -1.40205e+00 1.79627e-02
-8.62900e+01 -1.40223e+00 1.79610e-02
-8.62800e+01 -1.40241e+00 1.79593e-02
-8.62700e+01 -1.40259e+00 1.79577e-02
-8.62600e+01 -1.40277e+00 1.79560e-02
-8.62500e+01 -1.40295e+00 1.79544e-02
-8.62400e+01 -1.40313e+00 1.79527e-02
-8.62300e+01 -1.40331e+00 1.79511e-02
-8.62200e+01 -1.40349e+00 1.79496e-02
-8.62100e+01 -1.40367e+00 1.79480e-02
-8.62000e+01 -1.40385e+00 1.79465e-02
-8.61900e+01 -1.40403e+00 1.79449e-02
-8.61800e+01 -1.40421e+00 1.79434e-02
-8.61700e+01 -1.40439e+00 1.79420e-02
-8.61600e+01 -1.40457e+00 1.79405e-02
-8.61500e+01 -1.40475e+00 1.79390e-02
-8.61400e+01 -1.40493e+00 1.79376e-02
-8.61300e+01 -1.40510e+00 1.79362e-02
-8.61200e+01 -1.40528e+00 1.79348e-02
-8.61100e+01 -1.40546e+00 1.79334e-02
-8.61000e+01 -1.40564e+00 1.79321e-02
-8.60900e+01 -1.40582e+00 1.79307e-02
-8.60800e+01 -1.40600e+00 1.79294e-02
-8.60700e+01 -1.40618e+00 1.79281e-02
-8.60600e+01 -1.40636e+00 1.79269e-02
-8.60500e+01 -1.40654e+00 1.79256e-02
-8.60400e+01 -1.40672e+00 1.79244e-02
-8.60300e+01 -1.40690e+00 1.79231e-02
-8.60200e+01 -1.40708e+00 1.79219e-02
-8.60100e+01 -1.40726e+00 1.79207e-02
-8.60000e+01 -1.40744e+00 1.79196e-02
-8.59900e+01 -1.40761e+00 1.79184e-02
-8.59800e+01 -1.40779e+00 1.79173e-02
-8.59700e+01 -1.40797e+00 1.79162e-02
-8.59600e+01 -1.40815e+00 1.79151e-02
-8.59500e+01 -1.40833e+00 1.79140e-02
-8.59400e+01 -1.40851e+00 1.79130e-02
-8.59300e+01 -1.40869e+00 1.79119e-02
-8.59200e+01 -1.40887e+00 1.79109e-02
-8.59100e+01 -1.40905e+00 1.79099e-02
-8.59000e+01 -1.40923e+00 1.79090e-02
-8.58900e+01 -1.40941e+00 1.79080e-02
-8.58800e+01 -1.40958e+00 1.79071e-02
-8.58700e+01 -1.40976e+00 1.79061e-02
-8.58600e+01 -1.40994e+00 1.79052e-02
-8.58500e+01 -1.41012e+00 1.79044e-02
-8.58400e+01 -1.41030e+00 1.79035e-02
-8.58300e+01 -1.41048e+00 1.79026e-02
-8.58200e+01 -1.41066e+00 1.79018e-02
-8.58100e+01 -1.41084e+00 1.79010e-02
-8.58000e+01 -1.41102e+00 1.79002e-02
-8.57900e+01 -1.41120e+00 1.78995e-02
-8.57800e+01 -1.41138e+00 1.78987e-02
-8.57700e+01 -1.41155e+00 1.78980e-02
-8.57600e+01 -1.41173e+00 1.78973e-02
-8.57500e+01 -1.41191e+00 1.78966e-02
-8.57400e+01 -1.41209e+00 1.78959e-02
-8.57300e+01 -1.41227e+00 1.78952e-02
-8.57200e+01 -1.41245e+00 1.78946e-02
-8.57100e+01 -1.41263e+00 1.78940e-02
-8.57000e+01 -1.41281e+00 1.78934e-02
-8.56900e+01 -1.41299e+00 1.78928e-02
-8.56800e+01 -1.41316e+00 1.78922e-02
-8.56700e+01 -1.41334e+00 1.78917e-02
-8.56600e+01 -1.41352e+00 1.78911e-02
-8.56500e+01 -1.41370e+00 1.78906e-02
-8.56400e+01 -1.41388e+00 1.78902e-02
-8.56300e+01 -1.41406e+00 1.78897e-02
-8.56200e+01 -1.41424e+00 1.78892e-02
-8.56100e+01 -1.41442e+00 1.78888e-02
-8.56000e+01 -1.41460e+00 1.78884e-02
-8.55900e+01 -1.41477e+00 1.78880e-02
-8.55800e+01 -1.41495e+00 1.78876e-02
-8.55700e+01 -1.41513e+00 1.78873e-02
-8.55600e+01 -1.41531e+00 1.78869e-02
-8.55500e+01 -1.41549e+00 1.78866e-02
-8.55400e+01 -1.41567e+00 1.78863e-02
-8.55300e+01 -1.41585e+00 1.78860e-02
-8.55200e+01 -1.41603e+00 1.78858e-02
-8.55100e+01 -1.41621e+00 1.78855e-02
-8.55000e+01 -1.41638e+00 1.78853e-02
-8.54900e+01 -1.41656e+00 1.78851e-02
-8.54800e+01 -1.41674e+00 1.78849e-02
-8.54700e+01 -1.41692e+00 1.78847e-02
-8.54600e+01 -1.41710e+00 1.78846e-02
-8.54500e+01 -1.41728e+00 1.78845e-02
-8.54400e+01 -1.41746e+00 1.78843e-02
-8.54300e+01 -1.41764e+00 1.78842e-02
-8.54200e+01 -1.41782e+00 1.78842e-02
-8.54100e+01 -1.41799e+00 1.78841e-02
-8.54000e+01 -1.41817e+00 1.78841e-02
-8.53900e+01 -1.41835e+00 1.78841e-02
-8.53800e+01 -1.41853e+00 1.78841e-02
-8.53700e+01 -1.41871e+00 1.78841e-02
-8.53600e+01 -1.41889e+00 1.78841e-02
-8.53500e+01 -1.41907e+00 1.78842e-02
-8.53400e+01 -1.41925e+00 1.78843e-02
-8.53300e+01 -1.41942e+00 1.78844e-02
-8.53200e+01 -1.41960e+00 1.78845e-02
-8.53100e+01 -1.41978e+00 1.78846e-02
-8.53000e+01 -1.41996e+00 1.78847e-02
-8.52900e+01 -1.42014e+00 1.78849e-02
-8.52800e+01 -1.42032e+00 1.78851e-02
-8.52700e+01 -1.42050e+00 1.78853e-02
-8.52600e+01 -1.42068e+00 1.78855e-02
-8.52500e+01 -1.42086e+00 1.78858e-02
-8.52400e+01 -1.42103e+00 1.78861e-02
-8.52300e+01 -1.42121e+00 1.78863e-02
-8.52200e+01 -1.42139e+00 1.78866e-02
-8.52100e+01 -1.42157e+00 1.78870e-02
-8.52000e+01 -1.42175e+00 1.78873e-02
-8.51900e+01 -1.42193e+00 1.78877e-02
-8.51800e+01 -1.42211e+00 1.78880e-02
-8.51700e+01 -1.42229e+00 1.78884e-02
-8.51600e+01 -1.42247e+00 1.78888e-02
-8.51500e+01 -1.42264e+00 1.78893e-02
-8.51400e+01 -1.42282e+00 1.78897e-02
-8.51300e+01 -1.42300e+00 1.78902e-02
-8.51200e+01 -1.42318e+00 1.78907e-02
-8.51100e+01 -1.42336e+00 1.78912e-02
-8.51000e+01 -1.42354e+00 1.78917e-02
-8.50900e+01 -1.42372e+00 1.78923e-02
-8.50800e+01 -1.42390e+00 1.78928e-02
-8.50700e+01 -1.42408e+00 1.78934e-02
-8.50600e+01 -1.42425e+00 1.78940e-02
-8.50500e+01 -1.42443e+00 1.78947e-02
-8.50400e+01 -1.42461e+00 1.78953e-02
-8.50300e+01 -1.42479e+00 1.78960e-02
-8.50200e+01 -1.42497e+00 1.78966e-02
-8.50100e+01 -1.42515e+00 1.78973e-02
-8.50000e+01 -1.42533e+00 1.78980e-02
-8.49900e+01 -1.42551e+00 1.78988e-02
-8.49800e+01 -1.42569e+00 1.78995e-02
-8.49700e+01 -1.42587e+00 1.79003e-02
-8.49600e+01 -1.42604e+00 1.79011e-02
-8.49500e+01 -1.42622e+00 1.79019e-02
-8.49400e+01 -1.42640e+00 1.79027e-02
-8.49300e+01 -1.42658e+00 1.79036e-02
-8.49200e+01 -1.42676e+00 1.79045e-02
-8.49100e+01 -1.42694e+00 1.79053e-02
-8.49000e+01 -1.42712e+00 1.79062e-02
-8.48900e+01 -1.42730e+00 1.79072e-02
-8.48800e+01 -1.42748e+00 1.79081e-02
-8.48700e+01 -1.42766e+00 1.79091e-02
-8.48600e+01 -1.42783e+00 1.79100e-02
-8.48500e+01 -1.42801e+00 1.79110e-02
-8.48400e+01 -1.42819e+00 1.79121e-02
-8.48300e+01 -1.42837e+00 1.79131e-02
-8.48200e+01 -1.42855e+00 1.79142e-02
-8.48100e+01 -1.42873e+00 1.79152e-02
-8.48000e+01 -1.42891e+00 1.79163e-02
-8.47900e+01 -1.42909e+00 1.79174e-02
-8.47800e+01 -1.42927e+00 1.79186e-02
-8.47700e+01 -1.42945e+00 1.79197e-02
-8.47600e+01 -1.42963e+00 1.79209e-02
-8.47500e+01 -1.42981e+00 1.79221e-02
-8.47400e+01 -1.42998e+00 1.79233e-02
-8.47300e+01 -1.43016e+00 1.79245e-02
-8.47200e+01 -1.43034e+00 1.79257e-02
-8.47100e+01 -1.43052e+00 1.79270e-02
-8.47000e+01 -1.43070e+00 1.79283e-02
-8.46900e+01 -1.43088e+00 1.79296e-02
-8.46800e+01 -1.43106e+00 1.79309e-02
-8.46700e+01 -1.43124e+00 1.79322e-02
-8.46600e+01 -1.43142e+00 1.79336e-02
-8.46500e+01 -1.43160e+00 1.79350e-02
-8.46400e+01 -1.43178e+00 1.79364e-02
-8.46300e+01 -1.43196e+00 1.79378e-02
-8.46200e+01 -1.43214e+00 1.79392e-02
-8.46100e+01 -1.43232e+00 1.79406e-02
-8.46000e+01 -1.43250e+00 1.79421e-02
-8.45900e+01 -1.43267e+00 1.79436e-02
-8.45800e+01 -1.43285e+00 1.79451e-02
-8.45700e+01 -1.43303e+00 1.79466e-02
-8.45600e+01 -1.43321e+00 1.79482e-02
-8.45500e+01 -1.43339e+00 1.79497e-02
-8.45400e+01 -1.43357e+00 1.79513e-02
-8.45300e+01 -1.43375e+00 1.79529e-02
-8.45200e+01 -1.43393e+00 1.79545e-02
-8.45100e+01 -1.43411e+00 1.79562e-02
-8.45000e+01 -1.43429e+00 1.79578e-02
-8.44900e+01 -1.43447e+00 1.79595e-02
-8.44800e+01 -1.43465e+00 1.79612e-02
-8.44700e+01 -1.43483e+00 1.79629e-02
-8.44600e+01 -1.43501e+00 1.79647e-02
-8.44500e+01 -1.43519e+00 1.79664e-02
-8.44400e+01 -1.43537e+00 1.79682e-02
-8.44300e+01 -1.43555e+00 1.79700e-02
-8.44200e+01 -1.43573e+00 1.79718e-02
-8.44100e+01 -1.43591e+00 1.79736e-02
-8.44000e+01 -1.43609e+00 1.79754e-02
-8.43900e+01 -1.43627e+00 1.79773e-02
-8.43800e+01 -1.43645e+00 1.79792e-02
-8.43700e+01 -1.43663e+00 1.79811e-02
-8.43600e+01 -1.43681e+00 1.79830e-02
-8.43500e+01 -1.43699e+00 1.79849e-02
-8.43400e+01 -1.43717e+00 1.79869e-02
-8.43300e+01 -1.43735e+00 1.79889e-02
-8.43200e+01 -1.43753e+00 1.79909e-02
-8.43100e+01 -1.43771e+00 1.79929e-02
-8.43000e+01 -1.43789e+00 1.79949e-02
-8.42900e+01 -1.43807e+00 1.79970e-02
-8.42800e+01 -1.43825e+00 1.79990e-02
-8.42700e+01 -1.43843e+00 1.80011e-02
-8.42600e+01 -1.43861e+00 1.80032e-02
-8.42500e+01 -1.43879e+00 1.80054e-02
-8.42400e+01 -1.43897e+00 1.80075e-02
-8.42300e+01 -1.43915e+00 1.80097e-02
-8.42200e+01 -1.43933e+00 1.80119e-02
-8.42100e+01 -1.43951e+00 1.80141e-02
-8.42000e+01 -1.43969e+00 1.80163e-02
-8.41900e+01 -1.43987e+00 1.80185e-02
-8.41800e+01 -1.44005e+00 1.80208e-02
-8.41700e+01 -1.44023e+00 1.80231e-02
-8.41600e+01 -1.44041e+00 1.80254e-02
-8.41500e+01 -1.44059e+00 1.80277e-02
-8.41400e+01 -1.44077e+00 1.80300e-02
-8.41300e+01 -1.44095e+00 1.80324e-02
-8.41200e+01 -1.44113e+00 1.80347e-02
-8.41100e+01 -1.44131e+00 1.80371e-02
-8.41000e+01 -1.44149e+00 1.80395e-02
-8.40900e+01 -1.44167e+00 1.80420e-02
-8.40800e+01 -1.44185e+00 1.80444e-02
-8.40700e+01 -1.44203e+00 1.80469e-02
-8.40600e+01 -1.44221e+00 1.80494e-02
-8.40500e+01 -1.44239e+00 1.80519e-02
-8.40400e+01 -1.44257e+00 1.80544e-02
-8.40300e+01 -1.44275e+00 1.80569e-02
-8.40200e+01 -1.44293e+00 1.80595e-02
-8.40100e+01 -1.44311e+00 1.80621e-02
-8.40000e+01 -1.44329e+00 1.80647e-02
-8.39900e+01 -1.44347e+00 1.80673e-02
-8.39800e+01 -1.44366e+00 1.80699e-02
-8.39700e+01 -1.44384e+00 1.80726e-02
-8.39600e+01 -1.44402e+00 1.80752e-02
-8.39500e+01 -1.44420e+00 1.80779e-02
-8.39400e+01 -1.44438e+00 1.80806e-02
-8.39300e+01 -1.44456e+00 1.80834e-02
-8.39200e+01 -1.44474e+00 1.80861e-02
-8.39100e+01 -1.44492e+00 1.80889e-02
-8.39000e+01 -1.44510e+00 1.80917e-02
-8.38900e+01 -1.44528e+00 1.80945e-02
-8.38800e+01 -1.44546e+00 1.80973e-02
-8.38700e+01 -1.44564e+00 1.81001e-02
-8.38600e+01 -1.44583e+00 1.81030e-02
-8.38500e+01 -1.44601e+00 1.81059e-02
-8.38400e+01 -1.44619e+00 1.81088e-02
-8.38300e+01 -1.44637e+00 1.81117e-02
-8.38200e+01 -1.44655e+00 1.81146e-02
-8.38100e+01 -1.44673e+00 1.81176e-02
-8.38000e+01 -1.44691e+00 1.81206e-02
-8.37900e+01 -1.44709e+00 1.81236e-02
-8.37800e+01 -1.44727e+00 1.81266e-02
-8.37700e+01 -1.44746e+00 1.81296e-02
-8.37600e+01 -1.44764e+00 1.81327e-02
-8.37500e+01 -1.44782e+00 1.81357e-02
-8.37400e+01 -1.44800e+00 1.81388e-02
-8.37300e+01 -1.44818e+00 1.81419e-02
-8.37200e+01 -1.44836e+00 1.81450e-02
-8.37100e+01 -1.44854e+00 1.81482e-02
-8.37000e+01 -1.44873e+00 1.81513e-02
-8.36900e+01 -1.44891e+00 1.81545e-02
-8.36800e+01 -1.44909e+00 1.81577e-02
-8.36700e+01 -1.44927e+00 1.81609e-02
-8.36600e+01 -1.44945e+00 1.81642e-02
-8.36500e+01 -1.44963e+00 1.81674e-02
-8.36400e+01 -1.44982e+00 1.81707e-02
-8.36300e+01 -1.45000e+00 1.81740e-02
-8.36200e+01 -1.45018e+00 1.81773e-02
-8.36100e+01 -1.45036e+00 1.81807e-02
-8.36000e+01 -1.45054e+00 1.81840e-02
-8.35900e+01 -1.45072e+00 1.81874e-02
-8.35800e+01 -1.45091e+00 1.81908e-02
-8.35700e+01 -1.45109e+00 1.81942e-02
-8.35600e+01 -1.45127e+00 1.81976e-02
-8.35500e+01 -1.45145e+00 1.82010e-02
-8.35400e+01 -1.45163e+00 1.82045e-02
-8.35300e+01 -1.45182e+00 1.82080e-02
-8.35200e+01 -1.45200e+00 1.82115e-02
-8.35100e+01 -1.45218e+00 1.82150e-02
-8.35000e+01 -1.45236e+00 1.82185e-02
-8.34900e+01 -1.45255e+00 1.82221e-02
-8.34800e+01 -1.45273e+00 1.82257e-02
-8.34700e+01 -1.45291e+00 1.82293e-02
-8.34600e+01 -1.45309e+00 1.82329e-02
-8.34500e+01 -1.45327e+00 1.82365e-02
-8.34400e+01 -1.45346e+00 1.82402e-02
-8.34300e+01 -1.45364e+00 1.82438e-02
-8.34200e+01 -1.45382e+00 1.82475e-02
-8.34100e+01 -1.45400e+00 1.82512e-02
-8.34000e+01 -1.45419e+00 1.82550e-02
-8.33900e+01 -1.45437e+00 1.82587e-02
-8.33800e+01 -1.45455e+00 1.82625e-02
-8.33700e+01 -1.45473e+00 1.82662e-02
-8.33600e+01 -1.45492e+00 1.82701e-02
-8.33500e+01 -1.45510e+00 1.82739e-02
-8.33400e+01 -1.45528e+00 1.82777e-02
-8.33300e+01 -1.45547e+00 1.82816e-02
-8.33200e+01 -1.45565e+00 1.82854e-02
-8.33100e+01 -1.45583e+00 1.82893e-02
-8.33000e+01 -1.45601e+00 1.82933e-02
-8.32900e+01 -1.45620e+00 1.82972e-02
-8.32800e+01 -1.45638e+00 1.83011e-02
-8.32700e+01 -1.45656e+00 1.83051e-02
-8.32600e+01 -1.45675e+00 1.83091e-02
-8.32500e+01 -1.45693e+00 1.83131e-02
-8.32400e+01 -1.45711e+00 1.83171e-02
-8.32300e+01 -1.45730e+00 1.83212e-02
-8.32200e+01 -1.45748e+00 1.83253e-02
-8.32100e+01 -1.45766e+00 1.83293e-02
-8.32000e+01 -1.45785e+00 1.83334e-02
-8.31900e+01 -1.45803e+00 1.83376e-02
-8.31800e+01 -1.45821e+00 1.83417e-02
-8.31700e+01 -1.45840e+00 1.83459e-02
-8.31600e+01 -1.45858e+00 1.83500e-02
-8.31500e+01 -1.45876e+00 1.83542e-02
-8.31400e+01 -1.45895e+00 1.83584e-02
-8.31300e+01 -1.45913e+00 1.83627e-02
-8.31200e+01 -1.45931e+00 1.83669e-02
-8.31100e+01 -1.45950e+00 1.83712e-02
-8.31000e+01 -1.45968e+00 1.83755e-02
-8.30900e+01 -1.45986e+00 1.83798e-02
-8.30800e+01 -1.46005e+00 1.83841e-02
-8.30700e+01 -1.46023e+00 1.83885e-02
-8.30600e+01 -1.46042e+00 1.83929e-02
-8.30500e+01 -1.46060e+00 1.83972e-02
-8.30400e+01 -1.46078e+00 1.84016e-02
-8.30300e+01 -1.46097e+00 1.84061e-02
-8.30200e+01 -1.46115e+00 1.84105e-02
-8.30100e+01 -1.46134e+00 1.84150e-02
-8.30000e+01 -1.46152e+00 1.84194e-02
-8.29900e+01 -1.46170e+00 1.84239e-02
-8.29800e+01 -1.46189e+00 1.84285e-02
-8.29700e+01 -1.46207e+00 1.84330e-02
-8.29600e+01 -1.46226e+00 1.84376e-02
-8.29500e+01 -1.46244e+00 1.84421e-02
-8.29400e+01 -1.46263e+00 1.84467e-02
-8.29300e+01 -1.46281e+00 1.84513e-02
-8.29200e+01 -1.46300e+00 1.84560e-02
-8.29100e+01 -1.46318e+00 1.84606e-02
-8.29000e+01 -1.46336e+00 1.84653e-02
-8.28900e+01 -1.46355e+00 1.84700e-02
-8.28800e+01 -1.46373e+00 1.84747e-02
-8.28700e+01 -1.46392e+00 1.84794e-02
-8.28600e+01 -1.46410e+00 1.84841e-02
-8.28500e+01 -1.46429e+00 1.84889e-02
-8.28400e+01 -1.46447e+00 1.84937e-02
-8.28300e+01 -1.46466e+00 1.84985e-02
-8.28200e+01 -1.46484e+00 1.85033e-02
-8.28100e+01 -1.46503e+00 1.85081e-02
-8.28000e+01 -1.46521e+00 1.85130e-02
-8.27900e+01 -1.46540e+00 1.85178e-02
-8.27800e+01 -1.46558e+00 1.85227e-02
-8.27700e+01 -1.46577e+00 1.85275e-02
-8.27600e+01 -1.46595e+00 1.85323e-02
-8.27500e+01 -1.46614e+00 1.85372e-02
-8.27400e+01 -1.46633e+00 1.85420e-02
-8.27300e+01 -1.46651e+00 1.85468e-02
-8.27200e+01 -1.46670e+00 1.85515e-02
-8.27100e+01 -1.46688e+00 1.85563e-02
-8.27000e+01 -1.46707e+00 1.85611e-02
-8.26900e+01 -1.46725e+00 1.85658e-02
-8.26800e+01 -1.46744e+00 1.85706e-02
-8.26700e+01 -1.46762e+00 1.85753e-02
-8.26600e+01 -1.46781e+00 1.85800e-02
-8.26500e+01 -1.46800e+00 1.85847e-02
-8.26400e+01 -1.46818e+00 1.85894e-02
-8.26300e+01 -1.46837e+00 1.85941e-02
-8.26200e+01 -1.46855e+00 1.85987e-02
-8.26100e+01 -1.46874e+00 1.86034e-02
-8.26000e+01 -1.46893e+00 1.86080e-02
-8.25900e+01 -1.46911e+00 1.86127e-02
-8.25800e+01 -1.46930e+00 1.86173e-02
-8.25700e+01 -1.46948e+00 1.86219e-02
-8.25600e+01 -1.46967e+00 1.86265e-02
-8.25500e+01 -1.46986e+00 1.86311e-02
-8.25400e+01 -1.47004e+00 1.86357e-02
-8.25300e+01 -1.47023e+00 1.86402e-02
-8.25200e+01 -1.47042e+00 1.86448e-02
-8.25100e+01 -1.47060e+00 1.86493e-02
-8.25000e+01 -1.47079e+00 1.86539e-02
-8.24900e+01 -1.47098e+00 1.86584e-02
-8.24800e+01 -1.47116e+00 1.86629e-02
-8.24700e+01 -1.47135e+00 1.86674e-02
-8.24600e+01 -1.47154e+00 1.86719e-02
-8.24500e+01 -1.47172e+00 1.86764e-02
-8.24400e+01 -1.47191e+00 1.86809e-02
-8.24300e+01 -1.47210e+00 1.86853e-02
-8.24200e+01 -1.47228e+00 1.86898e-02
-8.24100e+01 -1.47247e+00 1.86942e-02
-8.24000e+01 -1.47266e+00 1.86986e-02
-8.23900e+01 -1.47284e+00 1.87030e-02
-8.23800e+01 -1.47303e+00 1.87074e-02
-8.23700e+01 -1.47322e+00 1.87118e-02
-8.23600e+01 -1.47340e+00 1.87162e-02
-8.23500e+01 -1.47359e+00 1.87205e-02
-8.23400e+01 -1.47378e+00 1.87249e-02
-8.23300e+01 -1.47397e+00 1.87292e-02
-8.23200e+01 -1.47415e+00 1.87336e-02
-8.23100e+01 -1.47434e+00 1.87379e-02
-8.23000e+01 -1.47453e+00 1.87422e-02
-8.22900e+01 -1.47472e+00 1.87465e-02
-8.22800e+01 -1.47490e+00 1.87508e-02
-8.22700e+01 -1.47509e+00 1.87551e-02
-8.22600e+01 -1.47528e+00 1.87593e-02
-8.22500e+01 -1.47547e+00 1.87636e-02
-8.22400e+01 -1.47565e+00 1.87678e-02
-8.22300e+01 -1.47584e+00 1.87721e-02
-8.22200e+01 -1.47603e+00 1.87763e-02
-8.22100e+01 -1.47622e+00 1.87805e-02
-8.22000e+01 -1.47640e+00 1.87847e-02
-8.21900e+01 -1.47659e+00 1.87889e-02
-8.21800e+01 -1.47678e+00 1.87931e-02
-8.21700e+01 -1.47697e+00 1.87972e-02
-8.21600e+01 -1.47716e+00 1.88014e-02
-8.21500e+01 -1.47734e+00 1.88055e-02
-8.21400e+01 -1.47753e+00 1.88096e-02
-8.21300e+01 -1.47772e+00 1.88138e-02
-8.21200e+01 -1.47791e+00 1.88179e-02
-8.21100e+01 -1.47810e+00 1.88220e-02
-8.21000e+01 -1.47829e+00 1.88261e-02
-8.20900e+01 -1.47847e+00 1.88301e-02
-8.20800e+01 -1.47866e+00 1.88342e-02
-8.20700e+01 -1.47885e+00 1.88382e-02
-8.20600e+01 -1.47904e+00 1.88423e-02
-8.20500e+01 -1.47923e+00 1.88463e-02
-8.20400e+01 -1.47942e+00 1.88503e-02
-8.20300e+01 -1.47960e+00 1.88543e-02
-8.20200e+01 -1.47979e+00 1.88583e-02
-8.20100e+01 -1.47998e+00 1.88623e-02
-8.20000e+01 -1.48017e+00 1.88663e-02
-8.19900e+01 -1.48036e+00 1.88703e-02
-8.19800e+01 -1.48055e+00 1.88742e-02
-8.19700e+01 -1.48074e+00 1.88781e-02
-8.19600e+01 -1.48093e+00 1.88821e-02
-8.19500e+01 -1.48111e+00 1.88860e-02
-8.19400e+01 -1.48130e+00 1.88899e-02
-8.19300e+01 -1.48149e+00 1.88938e-02
-8.19200e+01 -1.48168e+00 1.88977e-02
-8.19100e+01 -1.48187e+00 1.89016e-02
-8.19000e+01 -1.48206e+00 1.89054e-02
-8.18900e+01 -1.48225e+00 1.89093e-02
-8.18800e+01 -1.48244e+00 1.89131e-02
-8.18700e+01 -1.48263e+00 1.89169e-02
-8.18600e+01 -1.48282e+00 1.89207e-02
-8.18500e+01 -1.48300e+00 1.89246e-02
-8.18400e+01 -1.48319e+00 1.89283e-02
-8.18300e+01 -1.48338e+00 1.89321e-02
-8.18200e+01 -1.48357e+00 1.89359e-02
-8.18100e+01 -1.48376e+00 1.89397e-02
-8.18000e+01 -1.48395e+00 1.89434e-02
-8.17900e+01 -1.48414e+00 1.89471e-02
-8.17800e+01 -1.48433e+00 1.89509e-02
-8.17700e+01 -1.48452e+00 1.89546e-02
-8.17600e+01 -1.48471e+00 1.89583e-02
-8.17500e+01 -1.48490e+00 1.89620e-02
-8.17400e+01 -1.48509e+00 1.89657e-02
-8.17300e+01 -1.48528e+00 1.89693e-02
-8.17200e+01 -1.48547e+00 1.89730e-02
-8.17100e+01 -1.48566e+00 1.89766e-02
-8.17000e+01 -1.48585e+00 1.89803e-02
-8.16900e+01 -1.48604e+00 1.89839e-02
-8.16800e+01 -1.48623e+00 1.89875e-02
-8.16700e+01 -1.48642e+00 1.89911e-02
-8.16600e+01 -1.48661e+00 1.89947e-02
-8.16500e+01 -1.48680e+00 1.89983e-02
-8.16400e+01 -1.48699e+00 1.90019e-02
-8.16300e+01 -1.48718e+00 1.90054e-02
-8.16200e+01 -1.48737e+00 1.90090e-02
-8.16100e+01 -1.48756e+00 1.90125e-02
-8.16000e+01 -1.48775e+00 1.90160e-02
-8.15900e+01 -1.48794e+00 1.90196e-02
-8.15800e+01 -1.48813e+00 1.90231e-02
-8.15700e+01 -1.48832e+00 1.90266e-02
-8.15600e+01 -1.48851e+00 1.90300e-02
-8.15500e+01 -1.48870e+00 1.90335e-02
-8.15400e+01 -1.48889e+00 1.90370e-02
-8.15300e+01 -1.48908e+00 1.90404e-02
-8.15200e+01 -1.48927e+00 1.90438e-02
-8.15100e+01 -1.48946e+00 1.90473e-02
-8.15000e+01 -1.48965e+00 1.90507e-02
-8.14900e+01 -1.48984e+00 1.90541e-02
-8.14800e+01 -1.49003e+00 1.90575e-02
-8.14700e+01 -1.49022e+00 1.90608e-02
-8.14600e+01 -1.49041e+00 1.90642e-02
-8.14500e+01 -1.49060e+00 1.90676e-02
-8.14400e+01 -1.49079e+00 1.90709e-02
-8.14300e+01 -1.49098e+00 1.90743e-02
-8.14200e+01 -1.49118e+00 1.90776e-02
-8.14100e+01 -1.49137e+00 1.90809e-02
-8.14000e+01 -1.49156e+00 1.90842e-02
-8.13900e+01 -1.49175e+00 1.90875e-02
-8.13800e+01 -1.49194e+00 1.90908e-02
-8.13700e+01 -1.49213e+00 1.90940e-02
-8.13600e+01 -1.49232e+00 1.90973e-02
-8.13500e+01 -1.49251e+00 1.91005e-02
-8.13400e+01 -1.49270e+00 1.91038e-02
-8.13300e+01 -1.49289e+00 1.91070e-02
-8.13200e+01 -1.49309e+00 1.91102e-02
-8.13100e+01 -1.49328e+00 1.91134e-02
-8.13000e+01 -1.49347e+00 1.91166e-02
-8.12900e+01 -1.49366e+00 1.91198e-02
-8.12800e+01 -1.49385e+00 1.91229e-02
-8.12700e+01 -1.49404e+00 1.91261e-02
-8.12600e+01 -1.49423e+00 1.91292e-02
-8.12500e+01 -1.49442e+00 1.91324e-02
-8.12400e+01 -1.49461e+00 1.91355e-02
-8.12300e+01 -1.49481e+00 1.91386e-02
-8.12200e+01 -1.49500e+00 1.91417e-02
-8.12100e+01 -1.49519e+00 1.91448e-02
-8.12000e+01 -1.49538e+00 1.91479e-02
-8.11900e+01 -1.49557e+00 1.91509e-02
-8.11800e+01 -1.49576e+00 1.91540e-02
-8.11700e+01 -1.49596e+00 1.91570e-02
-8.11600e+01 -1.49615e+00 1.91600e-02
-8.11500e+01 -1.49634e+00 1.91631e-02
-8.11400e+01 -1.49653e+00 1.91661e-02
-8.11300e+01 -1.49672e+00 1.91691e-02
-8.11200e+01 -1.49691e+00 1.91721e-02
-8.11100e+01 -1.49711e+00 1.91750e-02
-8.11000e+01 -1.49730e+00 1.91780e-02
-8.10900e+01 -1.49749e+00 1.91810e-02
-8.10800e+01 -1.49768e+00 1.91839e-02
-8.10700e+01 -1.49787e+00 1.91868e-02
-8.10600e+01 -1.49806e+00 1.91897e-02
-8.10500e+01 -1.49826e+00 1.91927e-02
-8.10400e+01 -1.49845e+00 1.91956e-02
-8.10300e+01 -1.49864e+00 1.91984e-02
-8.10200e+01 -1.49883e+00 1.92013e-02
-8.10100e+01 -1.49902e+00 1.92042e-02
-8.10000e+01 -1.49922e+00 1.92070e-02
-8.09900e+01 -1.49941e+00 1.92099e-02
-8.09800e+01 -1.49960e+00 1.92127e-02
-8.09700e+01 -1.49979e+00 1.92155e-02
-8.09600e+01 -1.49998e+00 1.92183e-02
-8.09500e+01 -1.50018e+00 1.92211e-02
-8.09400e+01 -1.50037e+00 1.92239e-02
-8.09300e+01 -1.50056e+00 1.92267e-02
-8.09200e+01 -1.50075e+00 1.92294e-02
-8.09100e+01 -1.50095e+00 1.92322e-02
-8.09000e+01 -1.50114e+00 1.92349e-02
-8.08900e+01 -1.50133e+00 1.92377e-02
-8.08800e+01 -1.50152e+00 1.92404e-02
-8.08700e+01 -1.50172e+00 1.92431e-02
-8.08600e+01 -1.50191e+00 1.92458e-02
-8.08500e+01 -1.50210e+00 1.92485e-02
-8.08400e+01 -1.50229e+00 1.92511e-02
-8.08300e+01 -1.50249e+00 1.92538e-02
-8.08200e+01 -1.50268e+00 1.92565e-02
-8.08100e+01 -1.50287e+00 1.92591e-02
-8.08000e+01 -1.50306e+00 1.92617e-02
-8.07900e+01 -1.50326e+00 1.92643e-02
-8.07800e+01 -1.50345e+00 1.92669e-02
-8.07700e+01 -1.50364e+00 1.92695e-02
-8.07600e+01 -1.50383e+00 1.92721e-02
-8.07500e+01 -1.50403e+00 1.92747e-02
-8.07400e+01 -1.50422e+00 1.92773e-02
-8.07300e+01 -1.50441e+00 1.92798e-02
-8.07200e+01 -1.50460e+00 1.92823e-02
-8.07100e+01 -1.50480e+00 1.92849e-02
-8.07000e+01 -1.50499e+00 1.92874e-02
-8.06900e+01 -1.50518e+00 1.92899e-02
-8.06800e+01 -1.50538e+00 1.92924e-02
-8.06700e+01 -1.50557e+00 1.92949e-02
-8.06600e+01 -1.50576e+00 1.92973e-02
-8.06500e+01 -1.50596e+00 1.92998e-02
-8.06400e+01 -1.50615e+00 1.93023e-02
-8.06300e+01 -1.50634e+00 1.93047e-02
-8.06200e+01 -1.50653e+00 1.93071e-02
-8.06100e+01 -1.50673e+00 1.93095e-02
-8.06000e+01 -1.50692e+00 1.93119e-02
-8.05900e+01 -1.50711e+00 1.93143e-02
-8.05800e+01 -1.50731e+00 1.93167e-02
-8.05700e+01 -1.50750e+00 1.93191e-02
-8.05600e+01 -1.50769e+00 1.93214e-02
-8.05500e+01 -1.50789e+00 1.93238e-02
-8.05400e+01 -1.50808e+00 1.93261e-02
-8.05300e+01 -1.50827e+00 1.93284e-02
-8.05200e+01 -1.50847e+00 1.93308e-02
-8.05100e+01 -1.50866e+00 1.93331e-02
-8.05000e+01 -1.50885e+00 1.93354e-02
-8.04900e+01 -1.50905e+00 1.93376e-02
-8.04800e+01 -1.50924e+00 1.93399e-02
-8.04700e+01 -1.50943e+00 1.93422e-02
-8.04600e+01 -1.50963e+00 1.93444e-02
-8.04500e+01 -1.50982e+00 1.93467e-02
-8.04400e+01 -1.51001e+00 1.93489e-02
-8.04300e+01 -1.51021e+00 1.93511e-02
-8.04200e+01 -1.51040e+00 1.93533e-02
-8.04100e+01 -1.51059e+00 1.93555e-02
-8.04000e+01 -1.51079e+00 1.93577e-02
-8.03900e+01 -1.51098e+00 1.93598e-02
-8.03800e+01 -1.51117e+00 1.93620e-02
-8.03700e+01 -1.51137e+00 1.93641e-02
-8.03600e+01 -1.51156e+00 1.93663e-02
-8.03500e+01 -1.51176e+00 1.93684e-02
-8.03400e+01 -1.51195e+00 1.93705e-02
-8.03300e+01 -1.51214e+00 1.93726e-02
-8.03200e+01 -1.51234e+00 1.93747e-02
-8.03100e+01 -1.51253e+00 1.93768e-02
-8.03000e+01 -1.51272e+00 1.93788e-02
-8.02900e+01 -1.51292e+00 1.93809e-02
-8.02800e+01 -1.51311e+00 1.93829e-02
-8.02700e+01 -1.51331e+00 1.93850e-02
-8.02600e+01 -1.51350e+00 1.93870e-02
-8.02500e+01 -1.51369e+00 1.93890e-02
-8.02400e+01 -1.51389e+00 1.93910e-02
-8.02300e+01 -1.51408e+00 1.93930e-02
-8.02200e+01 -1.51428e+00 1.93950e-02
-8.02100e+01 -1.51447e+00 1.93969e-02
-8.02000e+01 -1.51466e+00 1.93989e-02
-8.01900e+01 -1.51486e+00 1.94008e-02
-8.01800e+01 -1.51505e+00 1.94028e-02
-8.01700e+01 -1.51525e+00 1.94047e-02
-8.01600e+01 -1.51544e+00 1.94066e-02
-8.01500e+01 -1.51563e+00 1.94085e-02
-8.01400e+01 -1.51583e+00 1.94104e-02
-8.01300e+01 -1.51602e+00 1.94123e-02
-8.01200e+01 -1.51622e+00 1.94141e-02
-8.01100e+01 -1.51641e+00 1.94160e-02
-8.01000e+01 -1.51660e+00 1.94178e-02
-8.00900e+01 -1.51680e+00 1.94197e-02
-8.00800e+01 -1.51699e+00 1.94215e-02
-8.00700e+01 -1.51719e+00 1.94233e-02
-8.00600e+01 -1.51738e+00 1.94251e-02
-8.00500e+01 -1.51758e+00 1.94269e-02
-8.00400e+01 -1.51777e+00 1.94287e-02
-8.00300e+01 -1.51796e+00 1.94304e-02
-8.00200e+01 -1.51816e+00 1.94322e-02
-8.00100e+01 -1.51835e+00 1.94339e-02
-8.00000e+01 -1.51855e+00 1.94357e-02
-7.99900e+01 -1.51874e+00 1.94374e-02
-7.99800e+01 -1.51894e+00 1.94391e-02
-7.99700e+01 -1.51913e+00 1.94408e-02
-7.99600e+01 -1.51932e+00 1.94425e-02
-7.99500e+01 -1.51952e+00 1.94441e-02
-7.99400e+01 -1.51971e+00 1.94458e-02
-7.99300e+01 -1.51991e+00 1.94475e-02
-7.99200e+01 -1.52010e+00 1.94491e-02
-7.99100e+01 -1.52030e+00 1.94507e-02
-7.99000e+01 -1.52049e+00 1.94524e-02
-7.98900e+01 -1.52069e+00 1.94540e-02
-7.98800e+01 -1.52088e+00 1.94556e-02
-7.98700e+01 -1.52107e+00 1.94571e-02
-7.98600e+01 -1.52127e+00 1.94587e-02
-7.98500e+01 -1.52146e+00 1.94603e-02
-7.98400e+01 -1.52166e+00 1.94618e-02
-7.98300e+01 -1.52185e+00 1.94634e-02
-7.98200e+01 -1.52205e+00 1.94649e-02
-7.98100e+01 -1.52224e+00 1.94664e-02
-7.98000e+01 -1.52244e+00 1.94679e-02
-7.97900e+01 -1.52263e+00 1.94694e-02
-7.97800e+01 -1.52283e+00 1.94709e-02
-7.97700e+01 -1.52302e+00 1.94724e-02
-7.97600e+01 -1.52322e+00 1.94738e-02
-7.97500e+01 -1.52341e+00 1.94753e-02
-7.97400e+01 -1.52361e+00 1.94767e-02
-7.97300e+01 -1.52380e+00 1.94782e-02
-7.97200e+01 -1.52400e+00 1.94796e-02
-7.97100e+01 -1.52419e+00 1.94810e-02
-7.97000e+01 -1.52438e+00 1.94824e-02
-7.96900e+01 -1.52458e+00 1.94838e-02
-7.96800e+01 -1.52477e+00 1.94851e-02
-7.96700e+01 -1.52497e+00 1.94865e-02
-7.96600e+01 -1.52516e+00 1.94878e-02
-7.96500e+01 -1.52536e+00 1.94892e-02
-7.96400e+01 -1.52555e+00 1.94905e-02
-7.96300e+01 -1.52575e+00 1.94918e-02
-7.96200e+01 -1.52594e+00 1.94931e-02
-7.96100e+01 -1.52614e+00 1.94944e-02
-7.96000e+01 -1.52633e+00 1.94957e-02
-7.95900e+01 -1.52653e+00 1.94970e-02
-7.95800e+01 -1.52672e+00 1.94982e-02
-7.95700e+01 -1.52692e+00 1.94995e-02
-7.95600e+01 -1.52711e+00 1.95007e-02
-7.95500e+01 -1.52731e+00 1.95020e-02
-7.95400e+01 -1.52750e+00 1.95032e-02
-7.95300e+01 -1.52770e+00 1.95044e-02
-7.95200e+01 -1.52789e+00 1.95056e-02
-7.95100e+01 -1.52809e+00 1.95068e-02
-7.95000e+01 -1.52828e+00 1.95079e-02
-7.94900e+01 -1.52848e+00 1.95091e-02
-7.94800e+01 -1.52867e+00 1.95102e-02
-7.94700e+01 -1.52887e+00 1.95114e-02
-7.94600e+01 -1.52906e+00 1.95125e-02
-7.94500e+01 -1.52926e+00 1.95136e-02
-7.94400e+01 -1.52945e+00 1.95147e-02
-7.94300e+01 -1.52965e+00 1.95158e-02
-7.94200e+01 -1.52984e+00 1.95169e-02
-7.94100e+01 -1.53004e+00 1.95180e-02
-7.94000e+01 -1.53024e+00 1.95190e-02
-7.93900e+01 -1.53043e+00 1.95201e-02
-7.93800e+01 -1.53063e+00 1.95211e-02
-7.93700e+01 -1.53082e+00 1.95221e-02
-7.93600e+01 -1.53102e+00 1.95231e-02
-7.93500e+01 -1.53121e+00 1.95241e-02
-7.93400e+01 -1.53141e+00 1.95251e-02
-7.93300e+01 -1.53160e+00 1.95261e-02
-7.93200e+01 -1.53180e+00 1.95271e-02
-7.93100e+01 -1.53199e+00 1.95280e-02
-7.93000e+01 -1.53219e+00 1.95290e-02
-7.92900e+01 -1.53238e+00 1.95299e-02
-7.92800e+01 -1.53258e+00 1.95308e-02
-7.92700e+01 -1.53277e+00 1.95318e-02
-7.92600e+01 -1.53297e+00 1.95327e-02
-7.92500e+01 -1.53316e+00 1.95336e-02
-7.92400e+01 -1.53336e+00 1.95344e-02
-7.92300e+01 -1.53355e+00 1.95353e-02
-7.92200e+01 -1.53375e+00 1.95362e-02
-7.92100e+01 -1.53395e+00 1.95370e-02
-7.92000e+01 -1.53414e+00 1.95378e-02
-7.91900e+01 -1.53434e+00 1.95387e-02
-7.91800e+01 -1.53453e+00 1.95395e-02
-7.91700e+01 -1.53473e+00 1.95403e-02
-7.91600e+01 -1.53492e+00 1.95411e-02
-7.91500e+01 -1.53512e+00 1.95418e-02
-7.91400e+01 -1.53531e+00 1.95426e-02
-7.91300e+01 -1.53551e+00 1.95434e-02
-7.91200e+01 -1.53570e+00 1.95441e-02
-7.91100e+01 -1.53590e+00 1.95448e-02
-7.91000e+01 -1.53610e+00 1.95456e-02
-7.90900e+01 -1.53629e+00 1.95463e-02
-7.90800e+01 -1.53649e+00 1.95470e-02
-7.90700e+01 -1.53668e+00 1.95477e-02
-7.90600e+01 -1.53688e+00 1.95483e-02
-7.90500e+01 -1.53707e+00 1.95490e-02
-7.90400e+01 -1.53727e+00 1.95497e-02
-7.90300e+01 -1.53746e+00 1.95503e-02
-7.90200e+01 -1.53766e+00 1.95509e-02
-7.90100e+01 -1.53785e+00 1.95516e-02
-7.90000e+01 -1.53805e+00 1.95522e-02
-7.89900e+01 -1.53825e+00 1.95528e-02
-7.89800e+01 -1.53844e+00 1.95534e-02
-7.89700e+01 -1.53864e+00 1.95539e-02
-7.89600e+01 -1.53883e+00 1.95545e-02
-7.89500e+01 -1.53903e+00 1.95551e-02
-7.89400e+01 -1.53922e+00 1.95556e-02
-7.89300e+01 -1.53942e+00 1.95561e-02
-7.89200e+01 -1.53961e+00 1.95566e-02
-7.89100e+01 -1.53981e+00 1.95572e-02
-7.89000e+01 -1.54001e+00 1.95577e-02
-7.88900e+01 -1.54020e+00 1.95581e-02
-7.88800e+01 -1.54040e+00 1.95586e-02
-7.88700e+01 -1.54059e+00 1.95591e-02
-7.88600e+01 -1.54079e+00 1.95595e-02
-7.88500e+01 -1.54098e+00 1.95600e-02
-7.88400e+01 -1.54118e+00 1.95604e-02
-7.88300e+01 -1.54137e+00 1.95608e-02
-7.88200e+01 -1.54157e+00 1.95612e-02
-7.88100e+01 -1.54177e+00 1.95616e-02
-7.88000e+01 -1.54196e+00 1.95620e-02
-7.87900e+01 -1.54216e+00 1.95624e-02
-7.87800e+01 -1.54235e+00 1.95628e-02
-7.87700e+01 -1.54255e+00 1.95631e-02
-7.87600e+01 -1.54274e+00 1.95634e-02
-7.87500e+01 -1.54294e+00 1.95638e-02
-7.87400e+01 -1.54314e+00 1.95641e-02
-7.87300e+01 -1.54333e+00 1.95644e-02
-7.87200e+01 -1.54353e+00 1.95647e-02
-7.87100e+01 -1.54372e+00 1.95650e-02
-7.87000e+01 -1.54392e+00 1.95653e-02
-7.86900e+01 -1.54411e+00 1.95655e-02
-7.86800e+01 -1.54431e+00 1.95658e-02
-7.86700e+01 -1.54450e+00 1.95660e-02
-7.86600e+01 -1.54470e+00 1.95662e-02
-7.86500e+01 -1.54490e+00 1.95665e-02
-7.86400e+01 -1.54509e+00 1.95667e-02
-7.86300e+01 -1.54529e+00 1.95669e-02
-7.86200e+01 -1.54548e+00 1.95670e-02
-7.86100e+01 -1.54568e+00 1.95672e-02
-7.86000e+01 -1.54587e+00 1.95674e-02
-7.85900e+01 -1.54607e+00 1.95675e-02
-7.85800e+01 -1.54627e+00 1.95677e-02
-7.85700e+01 -1.54646e+00 1.95678e-02
-7.85600e+01 -1.54666e+00 1.95679e-02
-7.85500e+01 -1.54685e+00 1.95680e-02
-7.85400e+01 -1.54705e+00 1.95681e-02
-7.85300e+01 -1.54724e+00 1.95682e-02
-7.85200e+01 -1.54744e+00 1.95683e-02
-7.85100e+01 -1.54764e+00 1.95683e-02
-7.85000e+01 -1.54783e+00 1.95684e-02
-7.84900e+01 -1.54803e+00 1.95684e-02
-7.84800e+01 -1.54822e+00 1.95684e-02
-7.84700e+01 -1.54842e+00 1.95685e-02
-7.84600e+01 -1.54861e+00 1.95685e-02
-7.84500e+01 -1.54881e+00 1.95685e-02
-7.84400e+01 -1.54901e+00 1.95684e-02
-7.84300e+01 -1.54920e+00 1.95684e-02
-7.84200e+01 -1.54940e+00 1.95684e-02
-7.84100e+01 -1.54959e+00 1.95683e-02
-7.84000e+01 -1.54979e+00 1.95683e-02
-7.83900e+01 -1.54998e+00 1.95682e-02
-7.83800e+01 -1.55018e+00 1.95681e-02
-7.83700e+01 -1.55038e+00 1.95680e-02
-7.83600e+01 -1.55057e+00 1.95679e-02
-7.83500e+01 -1.55077e+00 1.95678e-02
-7.83400e+01 -1.55096e+00 1.95676e-02
-7.83300e+01 -1.55116e+00 1.95675e-02
-7.83200e+01 -1.55135e+00 1.95674e-02
-7.83100e+01 -1.55155e+00 1.95672e-02
-7.83000e+01 -1.55174e+00 1.95670e-02
-7.82900e+01 -1.55194e+00 1.95668e-02
-7.82800e+01 -1.55214e+00 1.95666e-02
-7.82700e+01 -1.55233e+00 1.95664e-02
-7.82600e+01 -1.55253e+00 1.95662e-02
-7.82500e+01 -1.55272e+00 1.95660e-02
-7.82400e+01 -1.55292e+00 1.95657e-02
-7.82300e+01 -1.55311e+00 1.95655e-02
-7.82200e+01 -1.55331e+00 1.95652e-02
-7.82100e+01 -1.55351e+00 1.95649e-02
-7.82000e+01 -1.55370e+00 1.95647e-02
-7.81900e+01 -1.55390e+00 1.95644e-02
-7.81800e+01 -1.55409e+00 1.95640e-02
-7.81700e+01 -1.55429e+00 1.95637e-02
-7.81600e+01 -1.55448e+00 1.95634e-02
-7.81500e+01 -1.55468e+00 1.95631e-02
-7.81400e+01 -1.55488e+00 1.95627e-02
-7.81300e+01 -1.55507e+00 1.95623e-02
-7.81200e+01 -1.55527e+00 1.95620e-02
-7.81100e+01 -1.55546e+00 1.95616e-02
-7.81000e+01 -1.55566e+00 1.95612e-02
-7.80900e+01 -1.55585e+00 1.95608e-02
-7.80800e+01 -1.55605e+00 1.95603e-02
-7.80700e+01 -1.55624e+00 1.95599e-02
-7.80600e+01 -1.55644e+00 1.95595e-02
-7.80500e+01 -1.55664e+00 1.95590e-02
-7.80400e+01 -1.55683e+00 1.95585e-02
-7.80300e+01 -1.55703e+00 1.95581e-02
-7.80200e+01 -1.55722e+00 1.95576e-02
-7.80100e+01 -1.55742e+00 1.95571e-02
-7.80000e+01 -1.55761e+00 1.95566e-02
-7.79900e+01 -1.55781e+00 1.95560e-02
-7.79800e+01 -1.55800e+00 1.95555e-02
-7.79700e+01 -1.55820e+00 1.95550e-02
-7.79600e+01 -1.55840e+00 1.95544e-02
-7.79500e+01 -1.55859e+00 1.95538e-02
-7.79400e+01 -1.55879e+00 1.95533e-02
-7.79300e+01 -1.55898e+00 1.95527e-02
-7.79200e+01 -1.55918e+00 1.95521e-02
-7.79100e+01 -1.55937e+00 1.95515e-02
-7.79000e+01 -1.55957e+00 1.95508e-02
-7.78900e+01 -1.55976e+00 1.95502e-02
-7.78800e+01 -1.55996e+00 1.95496e-02
-7.78700e+01 -1.56016e+00 1.95489e-02
-7.78600e+01 -1.56035e+00 1.95482e-02
-7.78500e+01 -1.56055e+00 1.95476e-02
-7.78400e+01 -1.56074e+00 1.95469e-02
-7.78300e+01 -1.56094e+00 1.95462e-02
-7.78200e+01 -1.56113e+00 1.95454e-02
-7.78100e+01 -1.56133e+00 1.95447e-02
-7.78000e+01 -1.56152e+00 1.95440e-02
-7.77900e+01 -1.56172e+00 1.95432e-02
-7.77800e+01 -1.56191e+00 1.95425e-02
-7.77700e+01 -1.56211e+00 1.95417e-02
-7.77600e+01 -1.56231e+00 1.95409e-02
-7.77500e+01 -1.56250e+00 1.95401e-02
-7.77400e+01 -1.56270e+00 1.95393e-02
-7.77300e+01 -1.56289e+00 1.95385e-02
-7.77200e+01 -1.56309e+00 1.95377e-02
-7.77100e+01 -1.56328e+00 1.95369e-02
-7.77000e+01 -1.56348e+00 1.95360e-02
-7.76900e+01 -1.56367e+00 1.95352e-02
-7.76800e+01 -1.56387e+00 1.95343e-02
-7.76700e+01 -1.56406e+00 1.95334e-02
-7.76600e+01 -1.56426e+00 1.95325e-02
-7.76500e+01 -1.56445e+00 1.95316e-02
-7.76400e+01 -1.56465e+00 1.95307e-02
-7.76300e+01 -1.56485e+00 1.95298e-02
-7.76200e+01 -1.56504e+00 1.95288e-02
-7.76100e+01 -1.56524e+00 1.95279e-02
-7.76000e+01 -1.56543e+00 1.95269e-02
-7.75900e+01 -1.56563e+00 1.95260e-02
-7.75800e+01 -1.56582e+00 1.95250e-02
-7.75700e+01 -1.56602e+00 1.95240e-02
-7.75600e+01 -1.56621e+00 1.95230e-02
-7.75500e+01 -1.56641e+00 1.95220e-02
-7.75400e+01 -1.56660e+00 1.95209e-02
-7.75300e+01 -1.56680e+00 1.95199e-02
-7.75200e+01 -1.56699e+00 1.95189e-02
-7.75100e+01 -1.56719e+00 1.95178e-02
-7.75000e+01 -1.56738e+00 1.95167e-02
-7.74900e+01 -1.56758e+00 1.95156e-02
-7.74800e+01 -1.56777e+00 1.95145e-02
-7.74700e+01 -1.56797e+00 1.95134e-02
-7.74600e+01 -1.56816e+00 1.95123e-02
-7.74500e+01 -1.56836e+00 1.95112e-02
-7.74400e+01 -1.56855e+00 1.95101e-02
-7.74300e+01 -1.56875e+00 1.95089e-02
-7.74200e+01 -1.56894e+00 1.95077e-02
-7.74100e+01 -1.56914e+00 1.95066e-02
-7.74000e+01 -1.56933e+00 1.95054e-02
-7.73900e+01 -1.56953e+00 1.95042e-02
-7.73800e+01 -1.56972e+00 1.95030e-02
-7.73700e+01 -1.56992e+00 1.95018e-02
-7.73600e+01 -1.57011e+00 1.95005e-02
-7.73500e+01 -1.57031e+00 1.94993e-02
-7.73400e+01 -1.57050e+00 1.94981e-02
-7.73300e+01 -1.57070e+00 1.94968e-02
-7.73200e+01 -1.57089e+00 1.94955e-02
-7.73100e+01 -1.57109e+00 1.94942e-02
-7.73000e+01 -1.57128e+00 1.94929e-02
-7.72900e+01 -1.57148e+00 1.94916e-02
-7.72800e+01 -1.57167e+00 1.94903e-02
-7.72700e+01 -1.57187e+00 1.94890e-02
-7.72600e+01 -1.57206e+00 1.94876e-02
-7.72500e+01 -1.57226e+00 1.94863e-02
-7.72400e+01 -1.57245e+00 1.94849e-02
-7.72300e+01 -1.57265e+00 1.94836e-02
-7.72200e+01 -1.57284e+00 1.94822e-02
-7.72100e+01 -1.57304e+00 1.94808e-02
-7.72000e+01 -1.57323e+00 1.94794e-02
-7.71900e+01 -1.57343e+00 1.94779e-02
-7.71800e+01 -1.57362e+00 1.94765e-02
-7.71700e+01 -1.57382e+00 1.94751e-02
-7.71600e+01 -1.57401e+00 1.94736e-02
-7.71500e+01 -1.57421e+00 1.94722e-02
-7.71400e+01 -1.57440e+00 1.94707e-02
-7.71300e+01 -1.57460e+00 1.94692e-02
-7.71200e+01 -1.57479e+00 1.94677e-02
-7.71100e+01 -1.57499e+00 1.94662e-02
-7.71000e+01 -1.57518e+00 1.94647e-02
-7.70900e+01 -1.57537e+00 1.94631e-02
-7.70800e+01 -1.57557e+00 1.94616e-02
-7.70700e+01 -1.57576e+00 1.94600e-02
-7.70600e+01 -1.57596e+00 1.94585e-02
-7.70500e+01 -1.57615e+00 1.94569e-02
-7.70400e+01 -1.57635e+00 1.94553e-02
-7.70300e+01 -1.57654e+00 1.94537e-02
-7.70200e+01 -1.57674e+00 1.94521e-02
-7.70100e+01 -1.57693e+00 1.94505e-02
-7.70000e+01 -1.57713e+00 1.94488e-02
-7.69900e+01 -1.57732e+00 1.94472e-02
-7.69800e+01 -1.57751e+00 1.94455e-02
-7.69700e+01 -1.57771e+00 1.94439e-02
-7.69600e+01 -1.57790e+00 1.94422e-02
-7.69500e+01 -1.57810e+00 1.94405e-02
-7.69400e+01 -1.57829e+00 1.94388e-02
-7.69300e+01 -1.57849e+00 1.94371e-02
-7.69200e+01 -1.57868e+00 1.94354e-02
-7.69100e+01 -1.57888e+00 1.94337e-02
-7.69000e+01 -1.57907e+00 1.94319e-02
-7.68900e+01 -1.57926e+00 1.94302e-02
-7.68800e+01 -1.57946e+00 1.94284e-02
-7.68700e+01 -1.57965e+00 1.94266e-02
-7.68600e+01 -1.57985e+00 1.94248e-02
-7.68500e+01 -1.58004e+00 1.94230e-02
-7.68400e+01 -1.58024e+00 1.94212e-02
-7.68300e+01 -1.58043e+00 1.94194e-02
-7.68200e+01 -1.58062e+00 1.94176e-02
-7.68100e+01 -1.58082e+00 1.94157e-02
-7.68000e+01 -1.58101e+00 1.94139e-02
-7.67900e+01 -1.58121e+00 1.94120e-02
-7.67800e+01 -1.58140e+00 1.94101e-02
-7.67700e+01 -1.58159e+00 1.94082e-02
-7.67600e+01 -1.58179e+00 1.94063e-02
-7.67500e+01 -1.58198e+00 1.94044e-02
-7.67400e+01 -1.58218e+00 1.94025e-02
-7.67300e+01 -1.58237e+00 1.94005e-02
-7.67200e+01 -1.58256e+00 1.93986e-02
-7.67100e+01 -1.58276e+00 1.93966e-02
-7.67000e+01 -1.58295e+00 1.93947e-02
-7.66900e+01 -1.58315e+00 1.93927e-02
-7.66800e+01 -1.58334e+00 1.93907e-02
-7.66700e+01 -1.58353e+00 1.93887e-02
-7.66600e+01 -1.58373e+00 1.93867e-02
-7.66500e+01 -1.58392e+00 1.93847e-02
-7.66400e+01 -1.58412e+00 1.93826e-02
-7.66300e+01 -1.58431e+00 1.93806e-02
-7.66200e+01 -1.58450e+00 1.93785e-02
-7.66100e+01 -1.58470e+00 1.93764e-02
-7.66000e+01 -1.58489e+00 1.93744e-02
-7.65900e+01 -1.58508e+00 1.93723e-02
-7.65800e+01 -1.58528e+00 1.93702e-02
-7.65700e+01 -1.58547e+00 1.93681e-02
-7.65600e+01 -1.58567e+00 1.93659e-02
-7.65500e+01 -1.58586e+00 1.93638e-02
-7.65400e+01 -1.58605e+00 1.93616e-02
-7.65300e+01 -1.58625e+00 1.93595e-02
-7.65200e+01 -1.58644e+00 1.93573e-02
-7.65100e+01 -1.58663e+00 1.93551e-02
-7.65000e+01 -1.58683e+00 1.93529e-02
-7.64900e+01 -1.58702e+00 1.93507e-02
-7.64800e+01 -1.58721e+00 1.93485e-02
-7.64700e+01 -1.58741e+00 1.93463e-02
-7.64600e+01 -1.58760e+00 1.93441e-02
-7.64500e+01 -1.58779e+00 1.93418e-02
-7.64400e+01 -1.58799e+00 1.93396e-02
-7.64300e+01 -1.58818e+00 1.93373e-02
-7.64200e+01 -1.58837e+00 1.93350e-02
-7.64100e+01 -1.58857e+00 1.93327e-02
-7.64000e+01 -1.58876e+00 1.93304e-02
-7.63900e+01 -1.58895e+00 1.93281e-02
-7.63800e+01 -1.58915e+00 1.93258e-02
-7.63700e+01 -1.58934e+00 1.93234e-02
-7.63600e+01 -1.58953e+00 1.93211e-02
-7.63500e+01 -1.58973e+00 1.93187e-02
-7.63400e+01 -1.58992e+00 1.93163e-02
-7.63300e+01 -1.59011e+00 1.93140e-02
-7.63200e+01 -1.59031e+00 1.93116e-02
-7.63100e+01 -1.59050e+00 1.93092e-02
-7.63000e+01 -1.59069e+00 1.93067e-02
-7.62900e+01 -1.59089e+00 1.93043e-02
-7.62800e+01 -1.59108e+00 1.93019e-02
-7.62700e+01 -1.59127e+00 1.92994e-02
-7.62600e+01 -1.59147e+00 1.92970e-02
-7.62500e+01 -1.59166e+00 1.92945e-02
-7.62400e+01 -1.59185e+00 1.92920e-02
-7.62300e+01 -1.59204e+00 1.92895e-02
-7.62200e+01 -1.59224e+00 1.92870e-02
-7.62100e+01 -1.59243e+00 1.92845e-02
-7.62000e+01 -1.59262e+00 1.92820e-02
-7.61900e+01 -1.59282e+00 1.92794e-02
-7.61800e+01 -1.59301e+00 1.92769e-02
-7.61700e+01 -1.59320e+00 1.92743e-02
-7.61600e+01 -1.59339e+00 1.92717e-02
-7.61500e+01 -1.59359e+00 1.92691e-02
-7.61400e+01 -1.59378e+00 1.92665e-02
-7.61300e+01 -1.59397e+00 1.92639e-02
-7.61200e+01 -1.59416e+00 1.92613e-02
-7.61100e+01 -1.59436e+00 1.92587e-02
-7.61000e+01 -1.59455e+00 1.92560e-02
-7.60900e+01 -1.59474e+00 1.92534e-02
-7.60800e+01 -1.59493e+00 1.92507e-02
-7.60700e+01 -1.59513e+00 1.92481e-02
-7.60600e+01 -1.59532e+00 1.92454e-02
-7.60500e+01 -1.59551e+00 1.92427e-02
-7.60400e+01 -1.59570e+00 1.92400e-02
-7.60300e+01 -1.59590e+00 1.92372e-02
-7.60200e+01 -1.59609e+00 1.92345e-02
-7.60100e+01 -1.59628e+00 1.92318e-02
-7.60000e+01 -1.59647e+00 1.92290e-02
-7.59900e+01 -1.59667e+00 1.92263e-02
-7.59800e+01 -1.59686e+00 1.92235e-02
-7.59700e+01 -1.59705e+00 1.92207e-02
-7.59600e+01 -1.59724e+00 1.92179e-02
-7.59500e+01 -1.59744e+00 1.92151e-02
-7.59400e+01 -1.59763e+00 1.92123e-02
-7.59300e+01 -1.59782e+00 1.92094e-02
-7.59200e+01 -1.59801e+00 1.92066e-02
-7.59100e+01 -1.59820e+00 1.92037e-02
-7.59000e+01 -1.59840e+00 1.92009e-02
-7.58900e+01 -1.59859e+00 1.91980e-02
-7.58800e+01 -1.59878e+00 1.91951e-02
-7.58700e+01 -1.59897e+00 1.91922e-02
-7.58600e+01 -1.59916e+00 1.91893e-02
-7.58500e+01 -1.59936e+00 1.91864e-02
-7.58400e+01 -1.59955e+00 1.91834e-02
-7.58300e+01 -1.59974e+00 1.91805e-02
-7.58200e+01 -1.59993e+00 1.91775e-02
-7.58100e+01 -1.60012e+00 1.91746e-02
-7.58000e+01 -1.60031e+00 1.91716e-02
-7.57900e+01 -1.60051e+00 1.91686e-02
-7.57800e+01 -1.60070e+00 1.91656e-02
-7.57700e+01 -1.60089e+00 1.91626e-02
-7.57600e+01 -1.60108e+00 1.91596e-02
-7.57500e+01 -1.60127e+00 1.91565e-02
-7.57400e+01 -1.60146e+00 1.91535e-02
-7.57300e+01 -1.60166e+00 1.91504e-02
-7.57200e+01 -1.60185e+00 1.91474e-02
-7.57100e+01 -1.60204e+00 1.91443e-02
-7.57000e+01 -1.60223e+00 1.91412e-02
-7.56900e+01 -1.60242e+00 1.91381e-02
-7.56800e+01 -1.60261e+00 1.91350e-02
-7.56700e+01 -1.60280e+00 1.91319e-02
-7.56600e+01 -1.60300e+00 1.91287e-02
-7.56500e+01 -1.60319e+00 1.91256e-02
-7.56400e+01 -1.60338e+00 1.91224e-02
-7.56300e+01 -1.60357e+00 1.91193e-02
-7.56200e+01 -1.60376e+00 1.91161e-02
-7.56100e+01 -1.60395e+00 1.91129e-02
-7.56000e+01 -1.60414e+00 1.91097e-02
-7.55900e+01 -1.60433e+00 1.91065e-02
-7.55800e+01 -1.60452e+00 1.91033e-02
-7.55700e+01 -1.60472e+00 1.91000e-02
[truncated: 950,408 more chars]
