# Supplementary material for: A One-Bead-Per-Saccharide (1BPS) Model for Glycosaminoglycans
Source: J Chem Theory Comput. 2023 Jul 17;19(16):5491–502. doi: 10.1021/acs.jctc.3c00238 (PMC10448712; doi:10.1021/acs.jctc.3c00238)
Supplement: Supplementary file 2 — ct3c00238_si_002.zip [file ct3c00238_si_002.zip › GNGN.xvg]

-1.80000e+02 2.86840e+00 -1.49684e-01
-1.79990e+02 2.86989e+00 -1.49705e-01
-1.79980e+02 2.87139e+00 -1.49727e-01
-1.79970e+02 2.87289e+00 -1.49748e-01
-1.79960e+02 2.87438e+00 -1.49770e-01
-1.79950e+02 2.87588e+00 -1.49792e-01
-1.79940e+02 2.87738e+00 -1.49814e-01
-1.79930e+02 2.87888e+00 -1.49835e-01
-1.79920e+02 2.88038e+00 -1.49857e-01
-1.79910e+02 2.88188e+00 -1.49879e-01
-1.79900e+02 2.88338e+00 -1.49901e-01
-1.79890e+02 2.88487e+00 -1.49924e-01
-1.79880e+02 2.88637e+00 -1.49946e-01
-1.79870e+02 2.88787e+00 -1.49968e-01
-1.79860e+02 2.88937e+00 -1.49990e-01
-1.79850e+02 2.89087e+00 -1.50013e-01
-1.79840e+02 2.89237e+00 -1.50035e-01
-1.79830e+02 2.89387e+00 -1.50058e-01
-1.79820e+02 2.89537e+00 -1.50080e-01
-1.79810e+02 2.89688e+00 -1.50103e-01
-1.79800e+02 2.89838e+00 -1.50126e-01
-1.79790e+02 2.89988e+00 -1.50149e-01
-1.79780e+02 2.90138e+00 -1.50172e-01
-1.79770e+02 2.90288e+00 -1.50195e-01
-1.79760e+02 2.90438e+00 -1.50218e-01
-1.79750e+02 2.90589e+00 -1.50241e-01
-1.79740e+02 2.90739e+00 -1.50264e-01
-1.79730e+02 2.90889e+00 -1.50287e-01
-1.79720e+02 2.91039e+00 -1.50311e-01
-1.79710e+02 2.91190e+00 -1.50334e-01
-1.79700e+02 2.91340e+00 -1.50358e-01
-1.79690e+02 2.91490e+00 -1.50381e-01
-1.79680e+02 2.91641e+00 -1.50405e-01
-1.79670e+02 2.91791e+00 -1.50429e-01
-1.79660e+02 2.91942e+00 -1.50452e-01
-1.79650e+02 2.92092e+00 -1.50476e-01
-1.79640e+02 2.92243e+00 -1.50500e-01
-1.79630e+02 2.92393e+00 -1.50524e-01
-1.79620e+02 2.92544e+00 -1.50548e-01
-1.79610e+02 2.92694e+00 -1.50572e-01
-1.79600e+02 2.92845e+00 -1.50596e-01
-1.79590e+02 2.92995e+00 -1.50621e-01
-1.79580e+02 2.93146e+00 -1.50645e-01
-1.79570e+02 2.93297e+00 -1.50669e-01
-1.79560e+02 2.93447e+00 -1.50694e-01
-1.79550e+02 2.93598e+00 -1.50718e-01
-1.79540e+02 2.93749e+00 -1.50743e-01
-1.79530e+02 2.93900e+00 -1.50768e-01
-1.79520e+02 2.94050e+00 -1.50793e-01
-1.79510e+02 2.94201e+00 -1.50817e-01
-1.79500e+02 2.94352e+00 -1.50842e-01
-1.79490e+02 2.94503e+00 -1.50867e-01
-1.79480e+02 2.94654e+00 -1.50892e-01
-1.79470e+02 2.94805e+00 -1.50917e-01
-1.79460e+02 2.94956e+00 -1.50943e-01
-1.79450e+02 2.95107e+00 -1.50968e-01
-1.79440e+02 2.95258e+00 -1.50993e-01
-1.79430e+02 2.95409e+00 -1.51019e-01
-1.79420e+02 2.95560e+00 -1.51044e-01
-1.79410e+02 2.95711e+00 -1.51070e-01
-1.79400e+02 2.95862e+00 -1.51095e-01
-1.79390e+02 2.96013e+00 -1.51121e-01
-1.79380e+02 2.96164e+00 -1.51147e-01
-1.79370e+02 2.96315e+00 -1.51173e-01
-1.79360e+02 2.96466e+00 -1.51198e-01
-1.79350e+02 2.96617e+00 -1.51224e-01
-1.79340e+02 2.96769e+00 -1.51250e-01
-1.79330e+02 2.96920e+00 -1.51277e-01
-1.79320e+02 2.97071e+00 -1.51303e-01
-1.79310e+02 2.97223e+00 -1.51329e-01
-1.79300e+02 2.97374e+00 -1.51355e-01
-1.79290e+02 2.97525e+00 -1.51382e-01
-1.79280e+02 2.97677e+00 -1.51408e-01
-1.79270e+02 2.97828e+00 -1.51435e-01
-1.79260e+02 2.97980e+00 -1.51461e-01
-1.79250e+02 2.98131e+00 -1.51488e-01
-1.79240e+02 2.98283e+00 -1.51515e-01
-1.79230e+02 2.98434e+00 -1.51542e-01
-1.79220e+02 2.98586e+00 -1.51569e-01
-1.79210e+02 2.98737e+00 -1.51596e-01
-1.79200e+02 2.98889e+00 -1.51623e-01
-1.79190e+02 2.99040e+00 -1.51650e-01
-1.79180e+02 2.99192e+00 -1.51677e-01
-1.79170e+02 2.99344e+00 -1.51704e-01
-1.79160e+02 2.99496e+00 -1.51731e-01
-1.79150e+02 2.99647e+00 -1.51759e-01
-1.79140e+02 2.99799e+00 -1.51786e-01
-1.79130e+02 2.99951e+00 -1.51814e-01
-1.79120e+02 3.00103e+00 -1.51841e-01
-1.79110e+02 3.00255e+00 -1.51869e-01
-1.79100e+02 3.00406e+00 -1.51897e-01
-1.79090e+02 3.00558e+00 -1.51925e-01
-1.79080e+02 3.00710e+00 -1.51953e-01
-1.79070e+02 3.00862e+00 -1.51981e-01
-1.79060e+02 3.01014e+00 -1.52009e-01
-1.79050e+02 3.01166e+00 -1.52037e-01
-1.79040e+02 3.01318e+00 -1.52065e-01
-1.79030e+02 3.01470e+00 -1.52093e-01
-1.79020e+02 3.01622e+00 -1.52121e-01
-1.79010e+02 3.01775e+00 -1.52150e-01
-1.79000e+02 3.01927e+00 -1.52178e-01
-1.78990e+02 3.02079e+00 -1.52207e-01
-1.78980e+02 3.02231e+00 -1.52235e-01
-1.78970e+02 3.02383e+00 -1.52264e-01
-1.78960e+02 3.02536e+00 -1.52293e-01
-1.78950e+02 3.02688e+00 -1.52322e-01
-1.78940e+02 3.02840e+00 -1.52351e-01
-1.78930e+02 3.02993e+00 -1.52379e-01
-1.78920e+02 3.03145e+00 -1.52408e-01
-1.78910e+02 3.03298e+00 -1.52438e-01
-1.78900e+02 3.03450e+00 -1.52467e-01
-1.78890e+02 3.03602e+00 -1.52496e-01
-1.78880e+02 3.03755e+00 -1.52525e-01
-1.78870e+02 3.03908e+00 -1.52555e-01
-1.78860e+02 3.04060e+00 -1.52584e-01
-1.78850e+02 3.04213e+00 -1.52614e-01
-1.78840e+02 3.04365e+00 -1.52643e-01
-1.78830e+02 3.04518e+00 -1.52673e-01
-1.78820e+02 3.04671e+00 -1.52703e-01
-1.78810e+02 3.04823e+00 -1.52732e-01
-1.78800e+02 3.04976e+00 -1.52762e-01
-1.78790e+02 3.05129e+00 -1.52792e-01
-1.78780e+02 3.05282e+00 -1.52822e-01
-1.78770e+02 3.05435e+00 -1.52852e-01
-1.78760e+02 3.05587e+00 -1.52883e-01
-1.78750e+02 3.05740e+00 -1.52913e-01
-1.78740e+02 3.05893e+00 -1.52943e-01
-1.78730e+02 3.06046e+00 -1.52974e-01
-1.78720e+02 3.06199e+00 -1.53004e-01
-1.78710e+02 3.06352e+00 -1.53034e-01
-1.78700e+02 3.06505e+00 -1.53065e-01
-1.78690e+02 3.06658e+00 -1.53096e-01
-1.78680e+02 3.06811e+00 -1.53126e-01
-1.78670e+02 3.06965e+00 -1.53157e-01
-1.78660e+02 3.07118e+00 -1.53188e-01
-1.78650e+02 3.07271e+00 -1.53219e-01
-1.78640e+02 3.07424e+00 -1.53250e-01
-1.78630e+02 3.07577e+00 -1.53281e-01
-1.78620e+02 3.07731e+00 -1.53312e-01
-1.78610e+02 3.07884e+00 -1.53344e-01
-1.78600e+02 3.08037e+00 -1.53375e-01
-1.78590e+02 3.08191e+00 -1.53406e-01
-1.78580e+02 3.08344e+00 -1.53438e-01
-1.78570e+02 3.08498e+00 -1.53469e-01
-1.78560e+02 3.08651e+00 -1.53501e-01
-1.78550e+02 3.08805e+00 -1.53532e-01
-1.78540e+02 3.08958e+00 -1.53564e-01
-1.78530e+02 3.09112e+00 -1.53596e-01
-1.78520e+02 3.09265e+00 -1.53628e-01
-1.78510e+02 3.09419e+00 -1.53660e-01
-1.78500e+02 3.09573e+00 -1.53692e-01
-1.78490e+02 3.09726e+00 -1.53724e-01
-1.78480e+02 3.09880e+00 -1.53756e-01
-1.78470e+02 3.10034e+00 -1.53788e-01
-1.78460e+02 3.10188e+00 -1.53821e-01
-1.78450e+02 3.10342e+00 -1.53853e-01
-1.78440e+02 3.10496e+00 -1.53885e-01
-1.78430e+02 3.10649e+00 -1.53918e-01
-1.78420e+02 3.10803e+00 -1.53950e-01
-1.78410e+02 3.10957e+00 -1.53983e-01
-1.78400e+02 3.11111e+00 -1.54016e-01
-1.78390e+02 3.11265e+00 -1.54049e-01
-1.78380e+02 3.11419e+00 -1.54081e-01
-1.78370e+02 3.11574e+00 -1.54114e-01
-1.78360e+02 3.11728e+00 -1.54147e-01
-1.78350e+02 3.11882e+00 -1.54180e-01
-1.78340e+02 3.12036e+00 -1.54214e-01
-1.78330e+02 3.12190e+00 -1.54247e-01
-1.78320e+02 3.12345e+00 -1.54280e-01
-1.78310e+02 3.12499e+00 -1.54313e-01
-1.78300e+02 3.12653e+00 -1.54347e-01
-1.78290e+02 3.12807e+00 -1.54380e-01
-1.78280e+02 3.12962e+00 -1.54414e-01
-1.78270e+02 3.13116e+00 -1.54448e-01
-1.78260e+02 3.13271e+00 -1.54481e-01
-1.78250e+02 3.13425e+00 -1.54515e-01
-1.78240e+02 3.13580e+00 -1.54549e-01
-1.78230e+02 3.13734e+00 -1.54583e-01
-1.78220e+02 3.13889e+00 -1.54617e-01
-1.78210e+02 3.14044e+00 -1.54651e-01
-1.78200e+02 3.14198e+00 -1.54685e-01
-1.78190e+02 3.14353e+00 -1.54719e-01
-1.78180e+02 3.14508e+00 -1.54754e-01
-1.78170e+02 3.14662e+00 -1.54788e-01
-1.78160e+02 3.14817e+00 -1.54822e-01
-1.78150e+02 3.14972e+00 -1.54857e-01
-1.78140e+02 3.15127e+00 -1.54891e-01
-1.78130e+02 3.15282e+00 -1.54926e-01
-1.78120e+02 3.15437e+00 -1.54961e-01
-1.78110e+02 3.15592e+00 -1.54996e-01
-1.78100e+02 3.15747e+00 -1.55030e-01
-1.78090e+02 3.15902e+00 -1.55065e-01
-1.78080e+02 3.16057e+00 -1.55100e-01
-1.78070e+02 3.16212e+00 -1.55135e-01
-1.78060e+02 3.16367e+00 -1.55171e-01
-1.78050e+02 3.16522e+00 -1.55206e-01
-1.78040e+02 3.16678e+00 -1.55241e-01
-1.78030e+02 3.16833e+00 -1.55276e-01
-1.78020e+02 3.16988e+00 -1.55312e-01
-1.78010e+02 3.17144e+00 -1.55347e-01
-1.78000e+02 3.17299e+00 -1.55383e-01
-1.77990e+02 3.17454e+00 -1.55418e-01
-1.77980e+02 3.17610e+00 -1.55454e-01
-1.77970e+02 3.17765e+00 -1.55490e-01
-1.77960e+02 3.17921e+00 -1.55526e-01
-1.77950e+02 3.18076e+00 -1.55562e-01
-1.77940e+02 3.18232e+00 -1.55598e-01
-1.77930e+02 3.18387e+00 -1.55634e-01
-1.77920e+02 3.18543e+00 -1.55670e-01
-1.77910e+02 3.18699e+00 -1.55706e-01
-1.77900e+02 3.18855e+00 -1.55742e-01
-1.77890e+02 3.19010e+00 -1.55779e-01
-1.77880e+02 3.19166e+00 -1.55815e-01
-1.77870e+02 3.19322e+00 -1.55852e-01
-1.77860e+02 3.19478e+00 -1.55888e-01
-1.77850e+02 3.19634e+00 -1.55925e-01
-1.77840e+02 3.19790e+00 -1.55961e-01
-1.77830e+02 3.19946e+00 -1.55998e-01
-1.77820e+02 3.20102e+00 -1.56035e-01
-1.77810e+02 3.20258e+00 -1.56072e-01
-1.77800e+02 3.20414e+00 -1.56109e-01
-1.77790e+02 3.20570e+00 -1.56146e-01
-1.77780e+02 3.20726e+00 -1.56183e-01
-1.77770e+02 3.20882e+00 -1.56220e-01
-1.77760e+02 3.21039e+00 -1.56258e-01
-1.77750e+02 3.21195e+00 -1.56295e-01
-1.77740e+02 3.21351e+00 -1.56332e-01
-1.77730e+02 3.21507e+00 -1.56370e-01
-1.77720e+02 3.21664e+00 -1.56407e-01
-1.77710e+02 3.21820e+00 -1.56445e-01
-1.77700e+02 3.21977e+00 -1.56483e-01
-1.77690e+02 3.22133e+00 -1.56520e-01
-1.77680e+02 3.22290e+00 -1.56558e-01
-1.77670e+02 3.22446e+00 -1.56596e-01
-1.77660e+02 3.22603e+00 -1.56634e-01
-1.77650e+02 3.22760e+00 -1.56672e-01
-1.77640e+02 3.22916e+00 -1.56710e-01
-1.77630e+02 3.23073e+00 -1.56748e-01
-1.77620e+02 3.23230e+00 -1.56787e-01
-1.77610e+02 3.23387e+00 -1.56825e-01
-1.77600e+02 3.23543e+00 -1.56863e-01
-1.77590e+02 3.23700e+00 -1.56902e-01
-1.77580e+02 3.23857e+00 -1.56941e-01
-1.77570e+02 3.24014e+00 -1.56979e-01
-1.77560e+02 3.24171e+00 -1.57018e-01
-1.77550e+02 3.24328e+00 -1.57057e-01
-1.77540e+02 3.24485e+00 -1.57095e-01
-1.77530e+02 3.24642e+00 -1.57134e-01
-1.77520e+02 3.24800e+00 -1.57173e-01
-1.77510e+02 3.24957e+00 -1.57212e-01
-1.77500e+02 3.25114e+00 -1.57251e-01
-1.77490e+02 3.25271e+00 -1.57291e-01
-1.77480e+02 3.25429e+00 -1.57330e-01
-1.77470e+02 3.25586e+00 -1.57369e-01
-1.77460e+02 3.25743e+00 -1.57409e-01
-1.77450e+02 3.25901e+00 -1.57448e-01
-1.77440e+02 3.26058e+00 -1.57488e-01
-1.77430e+02 3.26216e+00 -1.57527e-01
-1.77420e+02 3.26373e+00 -1.57567e-01
-1.77410e+02 3.26531e+00 -1.57607e-01
-1.77400e+02 3.26689e+00 -1.57646e-01
-1.77390e+02 3.26846e+00 -1.57686e-01
-1.77380e+02 3.27004e+00 -1.57726e-01
-1.77370e+02 3.27162e+00 -1.57766e-01
-1.77360e+02 3.27319e+00 -1.57806e-01
-1.77350e+02 3.27477e+00 -1.57847e-01
-1.77340e+02 3.27635e+00 -1.57887e-01
-1.77330e+02 3.27793e+00 -1.57927e-01
-1.77320e+02 3.27951e+00 -1.57968e-01
-1.77310e+02 3.28109e+00 -1.58008e-01
-1.77300e+02 3.28267e+00 -1.58049e-01
-1.77290e+02 3.28425e+00 -1.58089e-01
-1.77280e+02 3.28583e+00 -1.58130e-01
-1.77270e+02 3.28741e+00 -1.58171e-01
-1.77260e+02 3.28900e+00 -1.58211e-01
-1.77250e+02 3.29058e+00 -1.58252e-01
-1.77240e+02 3.29216e+00 -1.58293e-01
-1.77230e+02 3.29374e+00 -1.58334e-01
-1.77220e+02 3.29533e+00 -1.58375e-01
-1.77210e+02 3.29691e+00 -1.58417e-01
-1.77200e+02 3.29850e+00 -1.58458e-01
-1.77190e+02 3.30008e+00 -1.58499e-01
-1.77180e+02 3.30167e+00 -1.58540e-01
-1.77170e+02 3.30325e+00 -1.58582e-01
-1.77160e+02 3.30484e+00 -1.58623e-01
-1.77150e+02 3.30642e+00 -1.58665e-01
-1.77140e+02 3.30801e+00 -1.58707e-01
-1.77130e+02 3.30960e+00 -1.58748e-01
-1.77120e+02 3.31118e+00 -1.58790e-01
-1.77110e+02 3.31277e+00 -1.58832e-01
-1.77100e+02 3.31436e+00 -1.58874e-01
-1.77090e+02 3.31595e+00 -1.58916e-01
-1.77080e+02 3.31754e+00 -1.58958e-01
-1.77070e+02 3.31913e+00 -1.59000e-01
-1.77060e+02 3.32072e+00 -1.59043e-01
-1.77050e+02 3.32231e+00 -1.59085e-01
-1.77040e+02 3.32390e+00 -1.59127e-01
-1.77030e+02 3.32549e+00 -1.59170e-01
-1.77020e+02 3.32709e+00 -1.59212e-01
-1.77010e+02 3.32868e+00 -1.59255e-01
-1.77000e+02 3.33027e+00 -1.59298e-01
-1.76990e+02 3.33186e+00 -1.59340e-01
-1.76980e+02 3.33346e+00 -1.59383e-01
-1.76970e+02 3.33505e+00 -1.59426e-01
-1.76960e+02 3.33665e+00 -1.59469e-01
-1.76950e+02 3.33824e+00 -1.59512e-01
-1.76940e+02 3.33984e+00 -1.59555e-01
-1.76930e+02 3.34143e+00 -1.59598e-01
-1.76920e+02 3.34303e+00 -1.59641e-01
-1.76910e+02 3.34462e+00 -1.59685e-01
-1.76900e+02 3.34622e+00 -1.59728e-01
-1.76890e+02 3.34782e+00 -1.59772e-01
-1.76880e+02 3.34942e+00 -1.59815e-01
-1.76870e+02 3.35102e+00 -1.59859e-01
-1.76860e+02 3.35261e+00 -1.59902e-01
-1.76850e+02 3.35421e+00 -1.59946e-01
-1.76840e+02 3.35581e+00 -1.59990e-01
-1.76830e+02 3.35741e+00 -1.60034e-01
-1.76820e+02 3.35901e+00 -1.60078e-01
-1.76810e+02 3.36061e+00 -1.60122e-01
-1.76800e+02 3.36222e+00 -1.60166e-01
-1.76790e+02 3.36382e+00 -1.60210e-01
-1.76780e+02 3.36542e+00 -1.60254e-01
-1.76770e+02 3.36702e+00 -1.60298e-01
-1.76760e+02 3.36863e+00 -1.60343e-01
-1.76750e+02 3.37023e+00 -1.60387e-01
-1.76740e+02 3.37183e+00 -1.60432e-01
-1.76730e+02 3.37344e+00 -1.60476e-01
-1.76720e+02 3.37504e+00 -1.60521e-01
-1.76710e+02 3.37665e+00 -1.60566e-01
-1.76700e+02 3.37825e+00 -1.60610e-01
-1.76690e+02 3.37986e+00 -1.60655e-01
-1.76680e+02 3.38147e+00 -1.60700e-01
-1.76670e+02 3.38308e+00 -1.60745e-01
-1.76660e+02 3.38468e+00 -1.60790e-01
-1.76650e+02 3.38629e+00 -1.60835e-01
-1.76640e+02 3.38790e+00 -1.60881e-01
-1.76630e+02 3.38951e+00 -1.60926e-01
-1.76620e+02 3.39112e+00 -1.60971e-01
-1.76610e+02 3.39273e+00 -1.61017e-01
-1.76600e+02 3.39434e+00 -1.61062e-01
-1.76590e+02 3.39595e+00 -1.61108e-01
-1.76580e+02 3.39756e+00 -1.61154e-01
-1.76570e+02 3.39917e+00 -1.61199e-01
-1.76560e+02 3.40078e+00 -1.61245e-01
-1.76550e+02 3.40240e+00 -1.61291e-01
-1.76540e+02 3.40401e+00 -1.61337e-01
-1.76530e+02 3.40562e+00 -1.61383e-01
-1.76520e+02 3.40724e+00 -1.61429e-01
-1.76510e+02 3.40885e+00 -1.61475e-01
-1.76500e+02 3.41047e+00 -1.61521e-01
-1.76490e+02 3.41208e+00 -1.61568e-01
-1.76480e+02 3.41370e+00 -1.61614e-01
-1.76470e+02 3.41532e+00 -1.61660e-01
-1.76460e+02 3.41693e+00 -1.61707e-01
-1.76450e+02 3.41855e+00 -1.61753e-01
-1.76440e+02 3.42017e+00 -1.61800e-01
-1.76430e+02 3.42179e+00 -1.61847e-01
-1.76420e+02 3.42340e+00 -1.61893e-01
-1.76410e+02 3.42502e+00 -1.61940e-01
-1.76400e+02 3.42664e+00 -1.61987e-01
-1.76390e+02 3.42826e+00 -1.62034e-01
-1.76380e+02 3.42988e+00 -1.62081e-01
-1.76370e+02 3.43150e+00 -1.62128e-01
-1.76360e+02 3.43313e+00 -1.62174e-01
-1.76350e+02 3.43475e+00 -1.62220e-01
-1.76340e+02 3.43637e+00 -1.62267e-01
-1.76330e+02 3.43799e+00 -1.62313e-01
-1.76320e+02 3.43962e+00 -1.62359e-01
-1.76310e+02 3.44124e+00 -1.62405e-01
-1.76300e+02 3.44286e+00 -1.62450e-01
-1.76290e+02 3.44449e+00 -1.62496e-01
-1.76280e+02 3.44611e+00 -1.62542e-01
-1.76270e+02 3.44774e+00 -1.62587e-01
-1.76260e+02 3.44937e+00 -1.62632e-01
-1.76250e+02 3.45099e+00 -1.62677e-01
-1.76240e+02 3.45262e+00 -1.62722e-01
-1.76230e+02 3.45425e+00 -1.62767e-01
-1.76220e+02 3.45588e+00 -1.62812e-01
-1.76210e+02 3.45750e+00 -1.62856e-01
-1.76200e+02 3.45913e+00 -1.62901e-01
-1.76190e+02 3.46076e+00 -1.62945e-01
-1.76180e+02 3.46239e+00 -1.62989e-01
-1.76170e+02 3.46402e+00 -1.63034e-01
-1.76160e+02 3.46565e+00 -1.63077e-01
-1.76150e+02 3.46728e+00 -1.63121e-01
-1.76140e+02 3.46891e+00 -1.63165e-01
-1.76130e+02 3.47055e+00 -1.63209e-01
-1.76120e+02 3.47218e+00 -1.63252e-01
-1.76110e+02 3.47381e+00 -1.63295e-01
-1.76100e+02 3.47544e+00 -1.63338e-01
-1.76090e+02 3.47708e+00 -1.63382e-01
-1.76080e+02 3.47871e+00 -1.63424e-01
-1.76070e+02 3.48035e+00 -1.63467e-01
-1.76060e+02 3.48198e+00 -1.63510e-01
-1.76050e+02 3.48362e+00 -1.63553e-01
-1.76040e+02 3.48525e+00 -1.63595e-01
-1.76030e+02 3.48689e+00 -1.63637e-01
-1.76020e+02 3.48853e+00 -1.63679e-01
-1.76010e+02 3.49016e+00 -1.63721e-01
-1.76000e+02 3.49180e+00 -1.63763e-01
-1.75990e+02 3.49344e+00 -1.63805e-01
-1.75980e+02 3.49508e+00 -1.63847e-01
-1.75970e+02 3.49671e+00 -1.63888e-01
-1.75960e+02 3.49835e+00 -1.63930e-01
-1.75950e+02 3.49999e+00 -1.63971e-01
-1.75940e+02 3.50163e+00 -1.64012e-01
-1.75930e+02 3.50327e+00 -1.64053e-01
-1.75920e+02 3.50491e+00 -1.64094e-01
-1.75910e+02 3.50656e+00 -1.64135e-01
-1.75900e+02 3.50820e+00 -1.64175e-01
-1.75890e+02 3.50984e+00 -1.64216e-01
-1.75880e+02 3.51148e+00 -1.64256e-01
-1.75870e+02 3.51312e+00 -1.64296e-01
-1.75860e+02 3.51477e+00 -1.64337e-01
-1.75850e+02 3.51641e+00 -1.64377e-01
-1.75840e+02 3.51805e+00 -1.64416e-01
-1.75830e+02 3.51970e+00 -1.64456e-01
-1.75820e+02 3.52134e+00 -1.64496e-01
-1.75810e+02 3.52299e+00 -1.64535e-01
-1.75800e+02 3.52463e+00 -1.64575e-01
-1.75790e+02 3.52628e+00 -1.64614e-01
-1.75780e+02 3.52793e+00 -1.64653e-01
-1.75770e+02 3.52957e+00 -1.64692e-01
-1.75760e+02 3.53122e+00 -1.64731e-01
-1.75750e+02 3.53287e+00 -1.64769e-01
-1.75740e+02 3.53452e+00 -1.64808e-01
-1.75730e+02 3.53616e+00 -1.64847e-01
-1.75720e+02 3.53781e+00 -1.64885e-01
-1.75710e+02 3.53946e+00 -1.64923e-01
-1.75700e+02 3.54111e+00 -1.64961e-01
-1.75690e+02 3.54276e+00 -1.64999e-01
-1.75680e+02 3.54441e+00 -1.65037e-01
-1.75670e+02 3.54606e+00 -1.65075e-01
-1.75660e+02 3.54771e+00 -1.65112e-01
-1.75650e+02 3.54936e+00 -1.65150e-01
-1.75640e+02 3.55102e+00 -1.65187e-01
-1.75630e+02 3.55267e+00 -1.65224e-01
-1.75620e+02 3.55432e+00 -1.65261e-01
-1.75610e+02 3.55597e+00 -1.65298e-01
-1.75600e+02 3.55763e+00 -1.65335e-01
-1.75590e+02 3.55928e+00 -1.65371e-01
-1.75580e+02 3.56093e+00 -1.65408e-01
-1.75570e+02 3.56259e+00 -1.65444e-01
-1.75560e+02 3.56424e+00 -1.65481e-01
-1.75550e+02 3.56590e+00 -1.65517e-01
-1.75540e+02 3.56755e+00 -1.65553e-01
-1.75530e+02 3.56921e+00 -1.65589e-01
-1.75520e+02 3.57086e+00 -1.65625e-01
-1.75510e+02 3.57252e+00 -1.65660e-01
-1.75500e+02 3.57418e+00 -1.65696e-01
-1.75490e+02 3.57583e+00 -1.65731e-01
-1.75480e+02 3.57749e+00 -1.65766e-01
-1.75470e+02 3.57915e+00 -1.65801e-01
-1.75460e+02 3.58081e+00 -1.65836e-01
-1.75450e+02 3.58247e+00 -1.65871e-01
-1.75440e+02 3.58413e+00 -1.65906e-01
-1.75430e+02 3.58579e+00 -1.65941e-01
-1.75420e+02 3.58744e+00 -1.65975e-01
-1.75410e+02 3.58910e+00 -1.66010e-01
-1.75400e+02 3.59076e+00 -1.66044e-01
-1.75390e+02 3.59243e+00 -1.66078e-01
-1.75380e+02 3.59409e+00 -1.66112e-01
-1.75370e+02 3.59575e+00 -1.66146e-01
-1.75360e+02 3.59741e+00 -1.66179e-01
-1.75350e+02 3.59907e+00 -1.66213e-01
-1.75340e+02 3.60073e+00 -1.66247e-01
-1.75330e+02 3.60240e+00 -1.66280e-01
-1.75320e+02 3.60406e+00 -1.66313e-01
-1.75310e+02 3.60572e+00 -1.66346e-01
-1.75300e+02 3.60739e+00 -1.66379e-01
-1.75290e+02 3.60905e+00 -1.66412e-01
-1.75280e+02 3.61071e+00 -1.66445e-01
-1.75270e+02 3.61238e+00 -1.66477e-01
-1.75260e+02 3.61404e+00 -1.66510e-01
-1.75250e+02 3.61571e+00 -1.66542e-01
-1.75240e+02 3.61737e+00 -1.66574e-01
-1.75230e+02 3.61904e+00 -1.66606e-01
-1.75220e+02 3.62071e+00 -1.66638e-01
-1.75210e+02 3.62237e+00 -1.66670e-01
-1.75200e+02 3.62404e+00 -1.66702e-01
-1.75190e+02 3.62571e+00 -1.66733e-01
-1.75180e+02 3.62737e+00 -1.66765e-01
-1.75170e+02 3.62904e+00 -1.66796e-01
-1.75160e+02 3.63071e+00 -1.66827e-01
-1.75150e+02 3.63238e+00 -1.66858e-01
-1.75140e+02 3.63405e+00 -1.66889e-01
-1.75130e+02 3.63572e+00 -1.66920e-01
-1.75120e+02 3.63739e+00 -1.66950e-01
-1.75110e+02 3.63906e+00 -1.66981e-01
-1.75100e+02 3.64073e+00 -1.67011e-01
-1.75090e+02 3.64240e+00 -1.67042e-01
-1.75080e+02 3.64407e+00 -1.67072e-01
-1.75070e+02 3.64574e+00 -1.67102e-01
-1.75060e+02 3.64741e+00 -1.67132e-01
-1.75050e+02 3.64908e+00 -1.67161e-01
-1.75040e+02 3.65075e+00 -1.67191e-01
-1.75030e+02 3.65242e+00 -1.67221e-01
-1.75020e+02 3.65410e+00 -1.67250e-01
-1.75010e+02 3.65577e+00 -1.67279e-01
-1.75000e+02 3.65744e+00 -1.67308e-01
-1.74990e+02 3.65912e+00 -1.67337e-01
-1.74980e+02 3.66079e+00 -1.67366e-01
-1.74970e+02 3.66246e+00 -1.67395e-01
-1.74960e+02 3.66414e+00 -1.67424e-01
-1.74950e+02 3.66581e+00 -1.67452e-01
-1.74940e+02 3.66749e+00 -1.67480e-01
-1.74930e+02 3.66916e+00 -1.67509e-01
-1.74920e+02 3.67084e+00 -1.67537e-01
-1.74910e+02 3.67251e+00 -1.67565e-01
-1.74900e+02 3.67419e+00 -1.67593e-01
-1.74890e+02 3.67586e+00 -1.67620e-01
-1.74880e+02 3.67754e+00 -1.67648e-01
-1.74870e+02 3.67922e+00 -1.67675e-01
-1.74860e+02 3.68089e+00 -1.67703e-01
-1.74850e+02 3.68257e+00 -1.67730e-01
-1.74840e+02 3.68425e+00 -1.67757e-01
-1.74830e+02 3.68593e+00 -1.67784e-01
-1.74820e+02 3.68760e+00 -1.67811e-01
-1.74810e+02 3.68928e+00 -1.67837e-01
-1.74800e+02 3.69096e+00 -1.67864e-01
-1.74790e+02 3.69264e+00 -1.67890e-01
-1.74780e+02 3.69432e+00 -1.67917e-01
-1.74770e+02 3.69600e+00 -1.67943e-01
-1.74760e+02 3.69768e+00 -1.67969e-01
-1.74750e+02 3.69936e+00 -1.67995e-01
-1.74740e+02 3.70104e+00 -1.68021e-01
-1.74730e+02 3.70272e+00 -1.68046e-01
-1.74720e+02 3.70440e+00 -1.68072e-01
-1.74710e+02 3.70608e+00 -1.68097e-01
-1.74700e+02 3.70776e+00 -1.68123e-01
-1.74690e+02 3.70944e+00 -1.68148e-01
-1.74680e+02 3.71112e+00 -1.68173e-01
-1.74670e+02 3.71280e+00 -1.68198e-01
-1.74660e+02 3.71449e+00 -1.68222e-01
-1.74650e+02 3.71617e+00 -1.68247e-01
-1.74640e+02 3.71785e+00 -1.68272e-01
-1.74630e+02 3.71953e+00 -1.68296e-01
-1.74620e+02 3.72122e+00 -1.68320e-01
-1.74610e+02 3.72290e+00 -1.68344e-01
-1.74600e+02 3.72458e+00 -1.68368e-01
-1.74590e+02 3.72627e+00 -1.68392e-01
-1.74580e+02 3.72795e+00 -1.68416e-01
-1.74570e+02 3.72964e+00 -1.68440e-01
-1.74560e+02 3.73132e+00 -1.68463e-01
-1.74550e+02 3.73301e+00 -1.68486e-01
-1.74540e+02 3.73469e+00 -1.68510e-01
-1.74530e+02 3.73638e+00 -1.68533e-01
-1.74520e+02 3.73806e+00 -1.68556e-01
-1.74510e+02 3.73975e+00 -1.68579e-01
-1.74500e+02 3.74143e+00 -1.68601e-01
-1.74490e+02 3.74312e+00 -1.68624e-01
-1.74480e+02 3.74481e+00 -1.68646e-01
-1.74470e+02 3.74649e+00 -1.68669e-01
-1.74460e+02 3.74818e+00 -1.68691e-01
-1.74450e+02 3.74987e+00 -1.68713e-01
-1.74440e+02 3.75155e+00 -1.68735e-01
-1.74430e+02 3.75324e+00 -1.68757e-01
-1.74420e+02 3.75493e+00 -1.68779e-01
-1.74410e+02 3.75662e+00 -1.68800e-01
-1.74400e+02 3.75830e+00 -1.68822e-01
-1.74390e+02 3.75999e+00 -1.68843e-01
-1.74380e+02 3.76168e+00 -1.68864e-01
-1.74370e+02 3.76337e+00 -1.68885e-01
-1.74360e+02 3.76506e+00 -1.68906e-01
-1.74350e+02 3.76675e+00 -1.68927e-01
-1.74340e+02 3.76844e+00 -1.68948e-01
-1.74330e+02 3.77013e+00 -1.68968e-01
-1.74320e+02 3.77182e+00 -1.68989e-01
-1.74310e+02 3.77351e+00 -1.69009e-01
-1.74300e+02 3.77520e+00 -1.69029e-01
-1.74290e+02 3.77689e+00 -1.69049e-01
-1.74280e+02 3.77858e+00 -1.69069e-01
-1.74270e+02 3.78027e+00 -1.69089e-01
-1.74260e+02 3.78196e+00 -1.69108e-01
-1.74250e+02 3.78365e+00 -1.69128e-01
-1.74240e+02 3.78534e+00 -1.69147e-01
-1.74230e+02 3.78703e+00 -1.69167e-01
-1.74220e+02 3.78873e+00 -1.69186e-01
-1.74210e+02 3.79042e+00 -1.69205e-01
-1.74200e+02 3.79211e+00 -1.69224e-01
-1.74190e+02 3.79380e+00 -1.69242e-01
-1.74180e+02 3.79549e+00 -1.69261e-01
-1.74170e+02 3.79719e+00 -1.69280e-01
-1.74160e+02 3.79888e+00 -1.69298e-01
-1.74150e+02 3.80057e+00 -1.69316e-01
-1.74140e+02 3.80227e+00 -1.69334e-01
-1.74130e+02 3.80396e+00 -1.69352e-01
-1.74120e+02 3.80565e+00 -1.69370e-01
-1.74110e+02 3.80735e+00 -1.69388e-01
-1.74100e+02 3.80904e+00 -1.69406e-01
-1.74090e+02 3.81074e+00 -1.69423e-01
-1.74080e+02 3.81243e+00 -1.69440e-01
-1.74070e+02 3.81412e+00 -1.69458e-01
-1.74060e+02 3.81582e+00 -1.69475e-01
-1.74050e+02 3.81751e+00 -1.69492e-01
-1.74040e+02 3.81921e+00 -1.69509e-01
-1.74030e+02 3.82090e+00 -1.69525e-01
-1.74020e+02 3.82260e+00 -1.69542e-01
-1.74010e+02 3.82429e+00 -1.69558e-01
-1.74000e+02 3.82599e+00 -1.69575e-01
-1.73990e+02 3.82769e+00 -1.69591e-01
-1.73980e+02 3.82938e+00 -1.69607e-01
-1.73970e+02 3.83108e+00 -1.69623e-01
-1.73960e+02 3.83277e+00 -1.69639e-01
-1.73950e+02 3.83447e+00 -1.69654e-01
-1.73940e+02 3.83617e+00 -1.69670e-01
-1.73930e+02 3.83786e+00 -1.69685e-01
-1.73920e+02 3.83956e+00 -1.69701e-01
-1.73910e+02 3.84126e+00 -1.69716e-01
-1.73900e+02 3.84296e+00 -1.69731e-01
-1.73890e+02 3.84465e+00 -1.69746e-01
-1.73880e+02 3.84635e+00 -1.69761e-01
-1.73870e+02 3.84805e+00 -1.69775e-01
-1.73860e+02 3.84975e+00 -1.69790e-01
-1.73850e+02 3.85144e+00 -1.69804e-01
-1.73840e+02 3.85314e+00 -1.69819e-01
-1.73830e+02 3.85484e+00 -1.69833e-01
-1.73820e+02 3.85654e+00 -1.69847e-01
-1.73810e+02 3.85824e+00 -1.69861e-01
-1.73800e+02 3.85994e+00 -1.69874e-01
-1.73790e+02 3.86163e+00 -1.69888e-01
-1.73780e+02 3.86333e+00 -1.69902e-01
-1.73770e+02 3.86503e+00 -1.69915e-01
-1.73760e+02 3.86673e+00 -1.69928e-01
-1.73750e+02 3.86843e+00 -1.69941e-01
-1.73740e+02 3.87013e+00 -1.69954e-01
-1.73730e+02 3.87183e+00 -1.69967e-01
-1.73720e+02 3.87353e+00 -1.69980e-01
-1.73710e+02 3.87523e+00 -1.69993e-01
-1.73700e+02 3.87693e+00 -1.70005e-01
-1.73690e+02 3.87863e+00 -1.70018e-01
-1.73680e+02 3.88033e+00 -1.70030e-01
-1.73670e+02 3.88203e+00 -1.70042e-01
-1.73660e+02 3.88373e+00 -1.70054e-01
-1.73650e+02 3.88543e+00 -1.70066e-01
-1.73640e+02 3.88713e+00 -1.70077e-01
-1.73630e+02 3.88883e+00 -1.70089e-01
-1.73620e+02 3.89053e+00 -1.70101e-01
-1.73610e+02 3.89224e+00 -1.70112e-01
-1.73600e+02 3.89394e+00 -1.70123e-01
-1.73590e+02 3.89564e+00 -1.70134e-01
-1.73580e+02 3.89734e+00 -1.70145e-01
-1.73570e+02 3.89904e+00 -1.70156e-01
-1.73560e+02 3.90074e+00 -1.70167e-01
-1.73550e+02 3.90244e+00 -1.70177e-01
-1.73540e+02 3.90415e+00 -1.70188e-01
-1.73530e+02 3.90585e+00 -1.70198e-01
-1.73520e+02 3.90755e+00 -1.70208e-01
-1.73510e+02 3.90925e+00 -1.70218e-01
-1.73500e+02 3.91095e+00 -1.70228e-01
-1.73490e+02 3.91266e+00 -1.70238e-01
-1.73480e+02 3.91436e+00 -1.70248e-01
-1.73470e+02 3.91606e+00 -1.70257e-01
-1.73460e+02 3.91776e+00 -1.70267e-01
-1.73450e+02 3.91947e+00 -1.70276e-01
-1.73440e+02 3.92117e+00 -1.70285e-01
-1.73430e+02 3.92287e+00 -1.70294e-01
-1.73420e+02 3.92458e+00 -1.70303e-01
-1.73410e+02 3.92628e+00 -1.70312e-01
-1.73400e+02 3.92798e+00 -1.70321e-01
-1.73390e+02 3.92969e+00 -1.70329e-01
-1.73380e+02 3.93139e+00 -1.70338e-01
-1.73370e+02 3.93309e+00 -1.70346e-01
-1.73360e+02 3.93480e+00 -1.70354e-01
-1.73350e+02 3.93650e+00 -1.70362e-01
-1.73340e+02 3.93820e+00 -1.70370e-01
-1.73330e+02 3.93991e+00 -1.70378e-01
-1.73320e+02 3.94161e+00 -1.70385e-01
-1.73310e+02 3.94331e+00 -1.70393e-01
-1.73300e+02 3.94502e+00 -1.70400e-01
-1.73290e+02 3.94672e+00 -1.70407e-01
-1.73280e+02 3.94843e+00 -1.70415e-01
-1.73270e+02 3.95013e+00 -1.70422e-01
-1.73260e+02 3.95183e+00 -1.70428e-01
-1.73250e+02 3.95354e+00 -1.70435e-01
-1.73240e+02 3.95524e+00 -1.70442e-01
-1.73230e+02 3.95695e+00 -1.70448e-01
-1.73220e+02 3.95865e+00 -1.70455e-01
-1.73210e+02 3.96036e+00 -1.70461e-01
-1.73200e+02 3.96206e+00 -1.70467e-01
-1.73190e+02 3.96377e+00 -1.70473e-01
-1.73180e+02 3.96547e+00 -1.70479e-01
-1.73170e+02 3.96718e+00 -1.70484e-01
-1.73160e+02 3.96888e+00 -1.70490e-01
-1.73150e+02 3.97059e+00 -1.70496e-01
-1.73140e+02 3.97229e+00 -1.70501e-01
-1.73130e+02 3.97400e+00 -1.70506e-01
-1.73120e+02 3.97570e+00 -1.70511e-01
-1.73110e+02 3.97741e+00 -1.70516e-01
-1.73100e+02 3.97911e+00 -1.70521e-01
-1.73090e+02 3.98082e+00 -1.70526e-01
-1.73080e+02 3.98252e+00 -1.70530e-01
-1.73070e+02 3.98423e+00 -1.70535e-01
-1.73060e+02 3.98593e+00 -1.70539e-01
-1.73050e+02 3.98764e+00 -1.70543e-01
-1.73040e+02 3.98934e+00 -1.70547e-01
-1.73030e+02 3.99105e+00 -1.70551e-01
-1.73020e+02 3.99275e+00 -1.70555e-01
-1.73010e+02 3.99446e+00 -1.70559e-01
-1.73000e+02 3.99617e+00 -1.70562e-01
-1.72990e+02 3.99787e+00 -1.70566e-01
-1.72980e+02 3.99958e+00 -1.70569e-01
-1.72970e+02 4.00128e+00 -1.70572e-01
-1.72960e+02 4.00299e+00 -1.70575e-01
-1.72950e+02 4.00469e+00 -1.70578e-01
-1.72940e+02 4.00640e+00 -1.70581e-01
-1.72930e+02 4.00811e+00 -1.70583e-01
-1.72920e+02 4.00981e+00 -1.70586e-01
-1.72910e+02 4.01152e+00 -1.70588e-01
-1.72900e+02 4.01322e+00 -1.70591e-01
-1.72890e+02 4.01493e+00 -1.70593e-01
-1.72880e+02 4.01663e+00 -1.70595e-01
-1.72870e+02 4.01834e+00 -1.70597e-01
-1.72860e+02 4.02005e+00 -1.70598e-01
-1.72850e+02 4.02175e+00 -1.70600e-01
-1.72840e+02 4.02346e+00 -1.70601e-01
-1.72830e+02 4.02516e+00 -1.70603e-01
-1.72820e+02 4.02687e+00 -1.70604e-01
-1.72810e+02 4.02858e+00 -1.70605e-01
-1.72800e+02 4.03028e+00 -1.70606e-01
-1.72790e+02 4.03199e+00 -1.70607e-01
-1.72780e+02 4.03369e+00 -1.70608e-01
-1.72770e+02 4.03540e+00 -1.70608e-01
-1.72760e+02 4.03711e+00 -1.70609e-01
-1.72750e+02 4.03881e+00 -1.70609e-01
-1.72740e+02 4.04052e+00 -1.70609e-01
-1.72730e+02 4.04223e+00 -1.70610e-01
-1.72720e+02 4.04393e+00 -1.70609e-01
-1.72710e+02 4.04564e+00 -1.70609e-01
-1.72700e+02 4.04734e+00 -1.70609e-01
-1.72690e+02 4.04905e+00 -1.70609e-01
-1.72680e+02 4.05076e+00 -1.70608e-01
-1.72670e+02 4.05246e+00 -1.70607e-01
-1.72660e+02 4.05417e+00 -1.70607e-01
-1.72650e+02 4.05587e+00 -1.70606e-01
-1.72640e+02 4.05758e+00 -1.70605e-01
-1.72630e+02 4.05929e+00 -1.70603e-01
-1.72620e+02 4.06099e+00 -1.70602e-01
-1.72610e+02 4.06270e+00 -1.70601e-01
-1.72600e+02 4.06440e+00 -1.70599e-01
-1.72590e+02 4.06611e+00 -1.70597e-01
-1.72580e+02 4.06782e+00 -1.70596e-01
-1.72570e+02 4.06952e+00 -1.70594e-01
-1.72560e+02 4.07123e+00 -1.70592e-01
-1.72550e+02 4.07293e+00 -1.70589e-01
-1.72540e+02 4.07464e+00 -1.70587e-01
-1.72530e+02 4.07635e+00 -1.70585e-01
-1.72520e+02 4.07805e+00 -1.70582e-01
-1.72510e+02 4.07976e+00 -1.70579e-01
-1.72500e+02 4.08146e+00 -1.70576e-01
-1.72490e+02 4.08317e+00 -1.70573e-01
-1.72480e+02 4.08487e+00 -1.70570e-01
-1.72470e+02 4.08658e+00 -1.70567e-01
-1.72460e+02 4.08829e+00 -1.70564e-01
-1.72450e+02 4.08999e+00 -1.70560e-01
-1.72440e+02 4.09170e+00 -1.70557e-01
-1.72430e+02 4.09340e+00 -1.70553e-01
-1.72420e+02 4.09511e+00 -1.70549e-01
-1.72410e+02 4.09681e+00 -1.70545e-01
-1.72400e+02 4.09852e+00 -1.70541e-01
-1.72390e+02 4.10022e+00 -1.70537e-01
-1.72380e+02 4.10193e+00 -1.70532e-01
-1.72370e+02 4.10364e+00 -1.70528e-01
-1.72360e+02 4.10534e+00 -1.70523e-01
-1.72350e+02 4.10705e+00 -1.70518e-01
-1.72340e+02 4.10875e+00 -1.70513e-01
-1.72330e+02 4.11046e+00 -1.70508e-01
-1.72320e+02 4.11216e+00 -1.70503e-01
-1.72310e+02 4.11387e+00 -1.70498e-01
-1.72300e+02 4.11557e+00 -1.70493e-01
-1.72290e+02 4.11728e+00 -1.70487e-01
-1.72280e+02 4.11898e+00 -1.70481e-01
-1.72270e+02 4.12069e+00 -1.70476e-01
-1.72260e+02 4.12239e+00 -1.70470e-01
-1.72250e+02 4.12409e+00 -1.70464e-01
-1.72240e+02 4.12580e+00 -1.70457e-01
-1.72230e+02 4.12750e+00 -1.70451e-01
-1.72220e+02 4.12921e+00 -1.70445e-01
-1.72210e+02 4.13091e+00 -1.70438e-01
-1.72200e+02 4.13262e+00 -1.70431e-01
-1.72190e+02 4.13432e+00 -1.70425e-01
-1.72180e+02 4.13603e+00 -1.70418e-01
-1.72170e+02 4.13773e+00 -1.70411e-01
-1.72160e+02 4.13943e+00 -1.70403e-01
-1.72150e+02 4.14114e+00 -1.70396e-01
-1.72140e+02 4.14284e+00 -1.70389e-01
-1.72130e+02 4.14455e+00 -1.70381e-01
-1.72120e+02 4.14625e+00 -1.70373e-01
-1.72110e+02 4.14795e+00 -1.70365e-01
-1.72100e+02 4.14966e+00 -1.70358e-01
-1.72090e+02 4.15136e+00 -1.70349e-01
-1.72080e+02 4.15306e+00 -1.70341e-01
-1.72070e+02 4.15477e+00 -1.70333e-01
-1.72060e+02 4.15647e+00 -1.70324e-01
-1.72050e+02 4.15817e+00 -1.70316e-01
-1.72040e+02 4.15988e+00 -1.70307e-01
-1.72030e+02 4.16158e+00 -1.70298e-01
-1.72020e+02 4.16328e+00 -1.70289e-01
-1.72010e+02 4.16499e+00 -1.70280e-01
-1.72000e+02 4.16669e+00 -1.70271e-01
-1.71990e+02 4.16839e+00 -1.70261e-01
-1.71980e+02 4.17009e+00 -1.70252e-01
-1.71970e+02 4.17180e+00 -1.70242e-01
-1.71960e+02 4.17350e+00 -1.70233e-01
-1.71950e+02 4.17520e+00 -1.70223e-01
-1.71940e+02 4.17690e+00 -1.70213e-01
-1.71930e+02 4.17860e+00 -1.70203e-01
-1.71920e+02 4.18031e+00 -1.70192e-01
-1.71910e+02 4.18201e+00 -1.70182e-01
-1.71900e+02 4.18371e+00 -1.70171e-01
-1.71890e+02 4.18541e+00 -1.70161e-01
-1.71880e+02 4.18711e+00 -1.70150e-01
-1.71870e+02 4.18882e+00 -1.70139e-01
-1.71860e+02 4.19052e+00 -1.70128e-01
-1.71850e+02 4.19222e+00 -1.70117e-01
-1.71840e+02 4.19392e+00 -1.70106e-01
-1.71830e+02 4.19562e+00 -1.70094e-01
-1.71820e+02 4.19732e+00 -1.70083e-01
-1.71810e+02 4.19902e+00 -1.70071e-01
-1.71800e+02 4.20072e+00 -1.70059e-01
-1.71790e+02 4.20242e+00 -1.70047e-01
-1.71780e+02 4.20412e+00 -1.70035e-01
-1.71770e+02 4.20582e+00 -1.70023e-01
-1.71760e+02 4.20752e+00 -1.70011e-01
-1.71750e+02 4.20922e+00 -1.69998e-01
-1.71740e+02 4.21092e+00 -1.69986e-01
-1.71730e+02 4.21262e+00 -1.69973e-01
-1.71720e+02 4.21432e+00 -1.69960e-01
-1.71710e+02 4.21602e+00 -1.69947e-01
-1.71700e+02 4.21772e+00 -1.69934e-01
-1.71690e+02 4.21942e+00 -1.69921e-01
-1.71680e+02 4.22112e+00 -1.69908e-01
-1.71670e+02 4.22282e+00 -1.69894e-01
-1.71660e+02 4.22452e+00 -1.69881e-01
-1.71650e+02 4.22622e+00 -1.69867e-01
-1.71640e+02 4.22792e+00 -1.69853e-01
-1.71630e+02 4.22961e+00 -1.69839e-01
-1.71620e+02 4.23131e+00 -1.69825e-01
-1.71610e+02 4.23301e+00 -1.69811e-01
-1.71600e+02 4.23471e+00 -1.69796e-01
-1.71590e+02 4.23641e+00 -1.69782e-01
-1.71580e+02 4.23810e+00 -1.69767e-01
-1.71570e+02 4.23980e+00 -1.69752e-01
-1.71560e+02 4.24150e+00 -1.69738e-01
-1.71550e+02 4.24320e+00 -1.69723e-01
-1.71540e+02 4.24489e+00 -1.69707e-01
-1.71530e+02 4.24659e+00 -1.69692e-01
-1.71520e+02 4.24829e+00 -1.69677e-01
-1.71510e+02 4.24998e+00 -1.69661e-01
-1.71500e+02 4.25168e+00 -1.69646e-01
-1.71490e+02 4.25338e+00 -1.69630e-01
-1.71480e+02 4.25507e+00 -1.69614e-01
-1.71470e+02 4.25677e+00 -1.69598e-01
-1.71460e+02 4.25847e+00 -1.69582e-01
-1.71450e+02 4.26016e+00 -1.69566e-01
-1.71440e+02 4.26186e+00 -1.69549e-01
-1.71430e+02 4.26355e+00 -1.69533e-01
-1.71420e+02 4.26525e+00 -1.69516e-01
-1.71410e+02 4.26694e+00 -1.69499e-01
-1.71400e+02 4.26864e+00 -1.69482e-01
-1.71390e+02 4.27033e+00 -1.69465e-01
-1.71380e+02 4.27203e+00 -1.69448e-01
-1.71370e+02 4.27372e+00 -1.69431e-01
-1.71360e+02 4.27542e+00 -1.69413e-01
-1.71350e+02 4.27711e+00 -1.69396e-01
-1.71340e+02 4.27880e+00 -1.69378e-01
-1.71330e+02 4.28050e+00 -1.69360e-01
-1.71320e+02 4.28219e+00 -1.69342e-01
-1.71310e+02 4.28388e+00 -1.69324e-01
-1.71300e+02 4.28558e+00 -1.69306e-01
-1.71290e+02 4.28727e+00 -1.69288e-01
-1.71280e+02 4.28896e+00 -1.69269e-01
-1.71270e+02 4.29066e+00 -1.69251e-01
-1.71260e+02 4.29235e+00 -1.69232e-01
-1.71250e+02 4.29404e+00 -1.69213e-01
-1.71240e+02 4.29573e+00 -1.69194e-01
-1.71230e+02 4.29742e+00 -1.69175e-01
-1.71220e+02 4.29912e+00 -1.69156e-01
-1.71210e+02 4.30081e+00 -1.69137e-01
-1.71200e+02 4.30250e+00 -1.69117e-01
-1.71190e+02 4.30419e+00 -1.69098e-01
-1.71180e+02 4.30588e+00 -1.69078e-01
-1.71170e+02 4.30757e+00 -1.69058e-01
-1.71160e+02 4.30926e+00 -1.69038e-01
-1.71150e+02 4.31095e+00 -1.69018e-01
-1.71140e+02 4.31264e+00 -1.68998e-01
-1.71130e+02 4.31433e+00 -1.68977e-01
-1.71120e+02 4.31602e+00 -1.68957e-01
-1.71110e+02 4.31771e+00 -1.68936e-01
-1.71100e+02 4.31940e+00 -1.68915e-01
-1.71090e+02 4.32109e+00 -1.68895e-01
-1.71080e+02 4.32278e+00 -1.68874e-01
-1.71070e+02 4.32447e+00 -1.68852e-01
-1.71060e+02 4.32615e+00 -1.68831e-01
-1.71050e+02 4.32784e+00 -1.68810e-01
-1.71040e+02 4.32953e+00 -1.68788e-01
-1.71030e+02 4.33122e+00 -1.68767e-01
-1.71020e+02 4.33291e+00 -1.68745e-01
-1.71010e+02 4.33459e+00 -1.68723e-01
-1.71000e+02 4.33628e+00 -1.68701e-01
-1.70990e+02 4.33797e+00 -1.68679e-01
-1.70980e+02 4.33965e+00 -1.68656e-01
-1.70970e+02 4.34134e+00 -1.68634e-01
-1.70960e+02 4.34303e+00 -1.68611e-01
-1.70950e+02 4.34471e+00 -1.68589e-01
-1.70940e+02 4.34640e+00 -1.68566e-01
-1.70930e+02 4.34808e+00 -1.68543e-01
-1.70920e+02 4.34977e+00 -1.68520e-01
-1.70910e+02 4.35145e+00 -1.68497e-01
-1.70900e+02 4.35314e+00 -1.68474e-01
-1.70890e+02 4.35482e+00 -1.68450e-01
-1.70880e+02 4.35651e+00 -1.68427e-01
-1.70870e+02 4.35819e+00 -1.68403e-01
-1.70860e+02 4.35988e+00 -1.68379e-01
-1.70850e+02 4.36156e+00 -1.68355e-01
-1.70840e+02 4.36324e+00 -1.68331e-01
-1.70830e+02 4.36493e+00 -1.68307e-01
-1.70820e+02 4.36661e+00 -1.68282e-01
-1.70810e+02 4.36829e+00 -1.68258e-01
-1.70800e+02 4.36997e+00 -1.68233e-01
-1.70790e+02 4.37166e+00 -1.68209e-01
-1.70780e+02 4.37334e+00 -1.68184e-01
-1.70770e+02 4.37502e+00 -1.68159e-01
-1.70760e+02 4.37670e+00 -1.68134e-01
-1.70750e+02 4.37838e+00 -1.68109e-01
-1.70740e+02 4.38006e+00 -1.68083e-01
-1.70730e+02 4.38175e+00 -1.68058e-01
-1.70720e+02 4.38343e+00 -1.68032e-01
-1.70710e+02 4.38511e+00 -1.68006e-01
-1.70700e+02 4.38679e+00 -1.67980e-01
-1.70690e+02 4.38847e+00 -1.67954e-01
-1.70680e+02 4.39014e+00 -1.67928e-01
-1.70670e+02 4.39182e+00 -1.67902e-01
-1.70660e+02 4.39350e+00 -1.67876e-01
-1.70650e+02 4.39518e+00 -1.67849e-01
-1.70640e+02 4.39686e+00 -1.67823e-01
-1.70630e+02 4.39854e+00 -1.67796e-01
-1.70620e+02 4.40022e+00 -1.67769e-01
-1.70610e+02 4.40189e+00 -1.67742e-01
-1.70600e+02 4.40357e+00 -1.67715e-01
-1.70590e+02 4.40525e+00 -1.67688e-01
-1.70580e+02 4.40692e+00 -1.67660e-01
-1.70570e+02 4.40860e+00 -1.67633e-01
-1.70560e+02 4.41028e+00 -1.67605e-01
-1.70550e+02 4.41195e+00 -1.67577e-01
-1.70540e+02 4.41363e+00 -1.67549e-01
-1.70530e+02 4.41530e+00 -1.67521e-01
-1.70520e+02 4.41698e+00 -1.67493e-01
-1.70510e+02 4.41865e+00 -1.67465e-01
-1.70500e+02 4.42033e+00 -1.67436e-01
-1.70490e+02 4.42200e+00 -1.67408e-01
-1.70480e+02 4.42368e+00 -1.67379e-01
-1.70470e+02 4.42535e+00 -1.67350e-01
-1.70460e+02 4.42702e+00 -1.67321e-01
-1.70450e+02 4.42870e+00 -1.67292e-01
-1.70440e+02 4.43037e+00 -1.67263e-01
-1.70430e+02 4.43204e+00 -1.67234e-01
-1.70420e+02 4.43371e+00 -1.67204e-01
-1.70410e+02 4.43539e+00 -1.67175e-01
-1.70400e+02 4.43706e+00 -1.67145e-01
-1.70390e+02 4.43873e+00 -1.67115e-01
-1.70380e+02 4.44040e+00 -1.67085e-01
-1.70370e+02 4.44207e+00 -1.67055e-01
-1.70360e+02 4.44374e+00 -1.67025e-01
-1.70350e+02 4.44541e+00 -1.66995e-01
-1.70340e+02 4.44708e+00 -1.66964e-01
-1.70330e+02 4.44875e+00 -1.66934e-01
-1.70320e+02 4.45042e+00 -1.66903e-01
-1.70310e+02 4.45209e+00 -1.66872e-01
-1.70300e+02 4.45376e+00 -1.66841e-01
-1.70290e+02 4.45543e+00 -1.66810e-01
-1.70280e+02 4.45709e+00 -1.66779e-01
-1.70270e+02 4.45876e+00 -1.66747e-01
-1.70260e+02 4.46043e+00 -1.66716e-01
-1.70250e+02 4.46209e+00 -1.66684e-01
-1.70240e+02 4.46376e+00 -1.66652e-01
-1.70230e+02 4.46543e+00 -1.66621e-01
-1.70220e+02 4.46709e+00 -1.66589e-01
-1.70210e+02 4.46876e+00 -1.66556e-01
-1.70200e+02 4.47043e+00 -1.66524e-01
-1.70190e+02 4.47209e+00 -1.66492e-01
-1.70180e+02 4.47375e+00 -1.66459e-01
-1.70170e+02 4.47542e+00 -1.66427e-01
-1.70160e+02 4.47708e+00 -1.66394e-01
-1.70150e+02 4.47875e+00 -1.66361e-01
-1.70140e+02 4.48041e+00 -1.66328e-01
-1.70130e+02 4.48207e+00 -1.66295e-01
-1.70120e+02 4.48374e+00 -1.66261e-01
-1.70110e+02 4.48540e+00 -1.66228e-01
-1.70100e+02 4.48706e+00 -1.66194e-01
-1.70090e+02 4.48872e+00 -1.66161e-01
-1.70080e+02 4.49038e+00 -1.66127e-01
-1.70070e+02 4.49205e+00 -1.66093e-01
-1.70060e+02 4.49371e+00 -1.66059e-01
-1.70050e+02 4.49537e+00 -1.66025e-01
-1.70040e+02 4.49703e+00 -1.65991e-01
-1.70030e+02 4.49869e+00 -1.65956e-01
-1.70020e+02 4.50035e+00 -1.65922e-01
-1.70010e+02 4.50200e+00 -1.65887e-01
-1.70000e+02 4.50366e+00 -1.65852e-01
-1.69990e+02 4.50532e+00 -1.65817e-01
-1.69980e+02 4.50698e+00 -1.65782e-01
-1.69970e+02 4.50864e+00 -1.65747e-01
-1.69960e+02 4.51029e+00 -1.65712e-01
-1.69950e+02 4.51195e+00 -1.65676e-01
-1.69940e+02 4.51361e+00 -1.65640e-01
-1.69930e+02 4.51526e+00 -1.65605e-01
-1.69920e+02 4.51692e+00 -1.65569e-01
-1.69910e+02 4.51858e+00 -1.65533e-01
-1.69900e+02 4.52023e+00 -1.65497e-01
-1.69890e+02 4.52189e+00 -1.65461e-01
-1.69880e+02 4.52354e+00 -1.65424e-01
-1.69870e+02 4.52519e+00 -1.65388e-01
-1.69860e+02 4.52685e+00 -1.65351e-01
-1.69850e+02 4.52850e+00 -1.65314e-01
-1.69840e+02 4.53015e+00 -1.65278e-01
-1.69830e+02 4.53181e+00 -1.65241e-01
-1.69820e+02 4.53346e+00 -1.65203e-01
-1.69810e+02 4.53511e+00 -1.65166e-01
-1.69800e+02 4.53676e+00 -1.65129e-01
-1.69790e+02 4.53841e+00 -1.65091e-01
-1.69780e+02 4.54006e+00 -1.65054e-01
-1.69770e+02 4.54171e+00 -1.65016e-01
-1.69760e+02 4.54336e+00 -1.64978e-01
-1.69750e+02 4.54501e+00 -1.64940e-01
-1.69740e+02 4.54666e+00 -1.64902e-01
-1.69730e+02 4.54831e+00 -1.64864e-01
-1.69720e+02 4.54996e+00 -1.64825e-01
-1.69710e+02 4.55161e+00 -1.64787e-01
-1.69700e+02 4.55326e+00 -1.64748e-01
-1.69690e+02 4.55490e+00 -1.64709e-01
-1.69680e+02 4.55655e+00 -1.64670e-01
-1.69670e+02 4.55820e+00 -1.64631e-01
-1.69660e+02 4.55984e+00 -1.64592e-01
-1.69650e+02 4.56149e+00 -1.64553e-01
-1.69640e+02 4.56313e+00 -1.64513e-01
-1.69630e+02 4.56478e+00 -1.64474e-01
-1.69620e+02 4.56642e+00 -1.64434e-01
-1.69610e+02 4.56807e+00 -1.64394e-01
-1.69600e+02 4.56971e+00 -1.64354e-01
-1.69590e+02 4.57136e+00 -1.64314e-01
-1.69580e+02 4.57300e+00 -1.64274e-01
-1.69570e+02 4.57464e+00 -1.64234e-01
-1.69560e+02 4.57628e+00 -1.64193e-01
-1.69550e+02 4.57792e+00 -1.64153e-01
-1.69540e+02 4.57957e+00 -1.64112e-01
-1.69530e+02 4.58121e+00 -1.64071e-01
-1.69520e+02 4.58285e+00 -1.64030e-01
-1.69510e+02 4.58449e+00 -1.63989e-01
-1.69500e+02 4.58613e+00 -1.63948e-01
-1.69490e+02 4.58777e+00 -1.63907e-01
-1.69480e+02 4.58941e+00 -1.63865e-01
-1.69470e+02 4.59104e+00 -1.63824e-01
-1.69460e+02 4.59268e+00 -1.63782e-01
-1.69450e+02 4.59432e+00 -1.63740e-01
-1.69440e+02 4.59596e+00 -1.63698e-01
-1.69430e+02 4.59759e+00 -1.63656e-01
-1.69420e+02 4.59923e+00 -1.63614e-01
-1.69410e+02 4.60087e+00 -1.63571e-01
-1.69400e+02 4.60250e+00 -1.63529e-01
-1.69390e+02 4.60414e+00 -1.63486e-01
-1.69380e+02 4.60577e+00 -1.63444e-01
-1.69370e+02 4.60740e+00 -1.63401e-01
-1.69360e+02 4.60904e+00 -1.63358e-01
-1.69350e+02 4.61067e+00 -1.63315e-01
-1.69340e+02 4.61230e+00 -1.63271e-01
-1.69330e+02 4.61394e+00 -1.63228e-01
-1.69320e+02 4.61557e+00 -1.63184e-01
-1.69310e+02 4.61720e+00 -1.63141e-01
-1.69300e+02 4.61883e+00 -1.63097e-01
-1.69290e+02 4.62046e+00 -1.63053e-01
-1.69280e+02 4.62209e+00 -1.63009e-01
-1.69270e+02 4.62372e+00 -1.62965e-01
-1.69260e+02 4.62535e+00 -1.62921e-01
-1.69250e+02 4.62698e+00 -1.62876e-01
-1.69240e+02 4.62861e+00 -1.62832e-01
-1.69230e+02 4.63024e+00 -1.62787e-01
-1.69220e+02 4.63187e+00 -1.62742e-01
-1.69210e+02 4.63349e+00 -1.62697e-01
-1.69200e+02 4.63512e+00 -1.62652e-01
-1.69190e+02 4.63675e+00 -1.62607e-01
-1.69180e+02 4.63837e+00 -1.62562e-01
-1.69170e+02 4.64000e+00 -1.62517e-01
-1.69160e+02 4.64162e+00 -1.62472e-01
-1.69150e+02 4.64325e+00 -1.62427e-01
-1.69140e+02 4.64487e+00 -1.62382e-01
-1.69130e+02 4.64649e+00 -1.62337e-01
-1.69120e+02 4.64812e+00 -1.62292e-01
-1.69110e+02 4.64974e+00 -1.62247e-01
-1.69100e+02 4.65136e+00 -1.62202e-01
-1.69090e+02 4.65298e+00 -1.62157e-01
-1.69080e+02 4.65461e+00 -1.62112e-01
-1.69070e+02 4.65623e+00 -1.62068e-01
-1.69060e+02 4.65785e+00 -1.62023e-01
-1.69050e+02 4.65947e+00 -1.61978e-01
-1.69040e+02 4.66109e+00 -1.61933e-01
-1.69030e+02 4.66271e+00 -1.61888e-01
-1.69020e+02 4.66432e+00 -1.61844e-01
-1.69010e+02 4.66594e+00 -1.61799e-01
-1.69000e+02 4.66756e+00 -1.61754e-01
-1.68990e+02 4.66918e+00 -1.61709e-01
-1.68980e+02 4.67079e+00 -1.61665e-01
-1.68970e+02 4.67241e+00 -1.61620e-01
-1.68960e+02 4.67403e+00 -1.61575e-01
-1.68950e+02 4.67564e+00 -1.61531e-01
-1.68940e+02 4.67726e+00 -1.61486e-01
-1.68930e+02 4.67887e+00 -1.61442e-01
-1.68920e+02 4.68049e+00 -1.61397e-01
-1.68910e+02 4.68210e+00 -1.61353e-01
-1.68900e+02 4.68371e+00 -1.61308e-01
-1.68890e+02 4.68533e+00 -1.61264e-01
-1.68880e+02 4.68694e+00 -1.61219e-01
-1.68870e+02 4.68855e+00 -1.61175e-01
-1.68860e+02 4.69016e+00 -1.61130e-01
-1.68850e+02 4.69177e+00 -1.61086e-01
-1.68840e+02 4.69338e+00 -1.61041e-01
-1.68830e+02 4.69499e+00 -1.60997e-01
-1.68820e+02 4.69660e+00 -1.60953e-01
-1.68810e+02 4.69821e+00 -1.60908e-01
-1.68800e+02 4.69982e+00 -1.60864e-01
-1.68790e+02 4.70143e+00 -1.60820e-01
-1.68780e+02 4.70304e+00 -1.60775e-01
-1.68770e+02 4.70465e+00 -1.60731e-01
-1.68760e+02 4.70625e+00 -1.60687e-01
-1.68750e+02 4.70786e+00 -1.60643e-01
-1.68740e+02 4.70947e+00 -1.60598e-01
-1.68730e+02 4.71107e+00 -1.60554e-01
-1.68720e+02 4.71268e+00 -1.60510e-01
-1.68710e+02 4.71428e+00 -1.60466e-01
-1.68700e+02 4.71589e+00 -1.60422e-01
-1.68690e+02 4.71749e+00 -1.60378e-01
-1.68680e+02 4.71909e+00 -1.60334e-01
-1.68670e+02 4.72070e+00 -1.60290e-01
-1.68660e+02 4.72230e+00 -1.60246e-01
-1.68650e+02 4.72390e+00 -1.60202e-01
-1.68640e+02 4.72550e+00 -1.60158e-01
-1.68630e+02 4.72711e+00 -1.60114e-01
-1.68620e+02 4.72871e+00 -1.60070e-01
-1.68610e+02 4.73031e+00 -1.60026e-01
-1.68600e+02 4.73191e+00 -1.59982e-01
-1.68590e+02 4.73351e+00 -1.59938e-01
-1.68580e+02 4.73511e+00 -1.59894e-01
-1.68570e+02 4.73670e+00 -1.59850e-01
-1.68560e+02 4.73830e+00 -1.59806e-01
-1.68550e+02 4.73990e+00 -1.59763e-01
-1.68540e+02 4.74150e+00 -1.59719e-01
-1.68530e+02 4.74309e+00 -1.59675e-01
-1.68520e+02 4.74469e+00 -1.59631e-01
-1.68510e+02 4.74629e+00 -1.59588e-01
-1.68500e+02 4.74788e+00 -1.59544e-01
-1.68490e+02 4.74948e+00 -1.59500e-01
-1.68480e+02 4.75107e+00 -1.59456e-01
-1.68470e+02 4.75267e+00 -1.59413e-01
-1.68460e+02 4.75426e+00 -1.59369e-01
-1.68450e+02 4.75585e+00 -1.59326e-01
-1.68440e+02 4.75745e+00 -1.59282e-01
-1.68430e+02 4.75904e+00 -1.59238e-01
-1.68420e+02 4.76063e+00 -1.59195e-01
-1.68410e+02 4.76222e+00 -1.59151e-01
-1.68400e+02 4.76382e+00 -1.59108e-01
-1.68390e+02 4.76541e+00 -1.59064e-01
-1.68380e+02 4.76700e+00 -1.59021e-01
-1.68370e+02 4.76859e+00 -1.58977e-01
-1.68360e+02 4.77018e+00 -1.58934e-01
-1.68350e+02 4.77177e+00 -1.58891e-01
-1.68340e+02 4.77335e+00 -1.58847e-01
-1.68330e+02 4.77494e+00 -1.58804e-01
-1.68320e+02 4.77653e+00 -1.58760e-01
-1.68310e+02 4.77812e+00 -1.58717e-01
-1.68300e+02 4.77970e+00 -1.58674e-01
-1.68290e+02 4.78129e+00 -1.58630e-01
-1.68280e+02 4.78288e+00 -1.58587e-01
-1.68270e+02 4.78446e+00 -1.58544e-01
-1.68260e+02 4.78605e+00 -1.58501e-01
-1.68250e+02 4.78763e+00 -1.58458e-01
-1.68240e+02 4.78922e+00 -1.58414e-01
-1.68230e+02 4.79080e+00 -1.58371e-01
-1.68220e+02 4.79238e+00 -1.58328e-01
-1.68210e+02 4.79397e+00 -1.58285e-01
-1.68200e+02 4.79555e+00 -1.58242e-01
-1.68190e+02 4.79713e+00 -1.58199e-01
-1.68180e+02 4.79871e+00 -1.58156e-01
-1.68170e+02 4.80030e+00 -1.58113e-01
-1.68160e+02 4.80188e+00 -1.58070e-01
-1.68150e+02 4.80346e+00 -1.58027e-01
-1.68140e+02 4.80504e+00 -1.57984e-01
-1.68130e+02 4.80662e+00 -1.57941e-01
-1.68120e+02 4.80820e+00 -1.57898e-01
-1.68110e+02 4.80977e+00 -1.57855e-01
-1.68100e+02 4.81135e+00 -1.57812e-01
-1.68090e+02 4.81293e+00 -1.57769e-01
-1.68080e+02 4.81451e+00 -1.57726e-01
-1.68070e+02 4.81609e+00 -1.57683e-01
-1.68060e+02 4.81766e+00 -1.57640e-01
-1.68050e+02 4.81924e+00 -1.57598e-01
-1.68040e+02 4.82081e+00 -1.57555e-01
-1.68030e+02 4.82239e+00 -1.57512e-01
-1.68020e+02 4.82396e+00 -1.57469e-01
-1.68010e+02 4.82554e+00 -1.57427e-01
-1.68000e+02 4.82711e+00 -1.57384e-01
-1.67990e+02 4.82869e+00 -1.57341e-01
-1.67980e+02 4.83026e+00 -1.57298e-01
-1.67970e+02 4.83183e+00 -1.57256e-01
-1.67960e+02 4.83340e+00 -1.57213e-01
-1.67950e+02 4.83498e+00 -1.57171e-01
-1.67940e+02 4.83655e+00 -1.57128e-01
-1.67930e+02 4.83812e+00 -1.57085e-01
-1.67920e+02 4.83969e+00 -1.57043e-01
-1.67910e+02 4.84126e+00 -1.57000e-01
-1.67900e+02 4.84283e+00 -1.56958e-01
-1.67890e+02 4.84440e+00 -1.56915e-01
-1.67880e+02 4.84597e+00 -1.56873e-01
-1.67870e+02 4.84754e+00 -1.56830e-01
-1.67860e+02 4.84910e+00 -1.56788e-01
-1.67850e+02 4.85067e+00 -1.56746e-01
-1.67840e+02 4.85224e+00 -1.56703e-01
-1.67830e+02 4.85381e+00 -1.56661e-01
-1.67820e+02 4.85537e+00 -1.56619e-01
-1.67810e+02 4.85694e+00 -1.56576e-01
-1.67800e+02 4.85850e+00 -1.56534e-01
-1.67790e+02 4.86007e+00 -1.56492e-01
-1.67780e+02 4.86163e+00 -1.56449e-01
-1.67770e+02 4.86320e+00 -1.56407e-01
-1.67760e+02 4.86476e+00 -1.56365e-01
-1.67750e+02 4.86633e+00 -1.56323e-01
-1.67740e+02 4.86789e+00 -1.56280e-01
-1.67730e+02 4.86945e+00 -1.56238e-01
-1.67720e+02 4.87101e+00 -1.56196e-01
-1.67710e+02 4.87258e+00 -1.56154e-01
-1.67700e+02 4.87414e+00 -1.56112e-01
-1.67690e+02 4.87570e+00 -1.56070e-01
-1.67680e+02 4.87726e+00 -1.56028e-01
-1.67670e+02 4.87882e+00 -1.55986e-01
-1.67660e+02 4.88038e+00 -1.55944e-01
-1.67650e+02 4.88194e+00 -1.55902e-01
-1.67640e+02 4.88350e+00 -1.55860e-01
-1.67630e+02 4.88505e+00 -1.55818e-01
-1.67620e+02 4.88661e+00 -1.55776e-01
-1.67610e+02 4.88817e+00 -1.55734e-01
-1.67600e+02 4.88973e+00 -1.55692e-01
-1.67590e+02 4.89128e+00 -1.55650e-01
-1.67580e+02 4.89284e+00 -1.55608e-01
-1.67570e+02 4.89440e+00 -1.55566e-01
-1.67560e+02 4.89595e+00 -1.55525e-01
-1.67550e+02 4.89751e+00 -1.55483e-01
-1.67540e+02 4.89906e+00 -1.55441e-01
-1.67530e+02 4.90061e+00 -1.55399e-01
-1.67520e+02 4.90217e+00 -1.55358e-01
-1.67510e+02 4.90372e+00 -1.55316e-01
-1.67500e+02 4.90527e+00 -1.55274e-01
-1.67490e+02 4.90683e+00 -1.55232e-01
-1.67480e+02 4.90838e+00 -1.55191e-01
-1.67470e+02 4.90993e+00 -1.55149e-01
-1.67460e+02 4.91148e+00 -1.55108e-01
-1.67450e+02 4.91303e+00 -1.55066e-01
-1.67440e+02 4.91458e+00 -1.55024e-01
-1.67430e+02 4.91613e+00 -1.54983e-01
-1.67420e+02 4.91768e+00 -1.54941e-01
-1.67410e+02 4.91923e+00 -1.54900e-01
-1.67400e+02 4.92078e+00 -1.54858e-01
-1.67390e+02 4.92233e+00 -1.54817e-01
-1.67380e+02 4.92388e+00 -1.54775e-01
-1.67370e+02 4.92543e+00 -1.54734e-01
-1.67360e+02 4.92697e+00 -1.54692e-01
-1.67350e+02 4.92852e+00 -1.54651e-01
-1.67340e+02 4.93007e+00 -1.54610e-01
-1.67330e+02 4.93161e+00 -1.54568e-01
-1.67320e+02 4.93316e+00 -1.54527e-01
-1.67310e+02 4.93470e+00 -1.54486e-01
-1.67300e+02 4.93625e+00 -1.54444e-01
-1.67290e+02 4.93779e+00 -1.54403e-01
-1.67280e+02 4.93933e+00 -1.54362e-01
-1.67270e+02 4.94088e+00 -1.54321e-01
-1.67260e+02 4.94242e+00 -1.54279e-01
-1.67250e+02 4.94396e+00 -1.54238e-01
-1.67240e+02 4.94551e+00 -1.54197e-01
-1.67230e+02 4.94705e+00 -1.54156e-01
-1.67220e+02 4.94859e+00 -1.54115e-01
-1.67210e+02 4.95013e+00 -1.54074e-01
-1.67200e+02 4.95167e+00 -1.54032e-01
-1.67190e+02 4.95321e+00 -1.53991e-01
-1.67180e+02 4.95475e+00 -1.53950e-01
-1.67170e+02 4.95629e+00 -1.53909e-01
-1.67160e+02 4.95783e+00 -1.53868e-01
-1.67150e+02 4.95937e+00 -1.53827e-01
-1.67140e+02 4.96091e+00 -1.53786e-01
-1.67130e+02 4.96244e+00 -1.53745e-01
-1.67120e+02 4.96398e+00 -1.53704e-01
-1.67110e+02 4.96552e+00 -1.53664e-01
-1.67100e+02 4.96705e+00 -1.53623e-01
-1.67090e+02 4.96859e+00 -1.53582e-01
-1.67080e+02 4.97012e+00 -1.53541e-01
-1.67070e+02 4.97166e+00 -1.53500e-01
-1.67060e+02 4.97319e+00 -1.53459e-01
-1.67050e+02 4.97473e+00 -1.53418e-01
-1.67040e+02 4.97626e+00 -1.53378e-01
-1.67030e+02 4.97780e+00 -1.53337e-01
-1.67020e+02 4.97933e+00 -1.53296e-01
-1.67010e+02 4.98086e+00 -1.53255e-01
-1.67000e+02 4.98240e+00 -1.53215e-01
-1.66990e+02 4.98393e+00 -1.53174e-01
-1.66980e+02 4.98546e+00 -1.53133e-01
-1.66970e+02 4.98699e+00 -1.53093e-01
-1.66960e+02 4.98852e+00 -1.53052e-01
-1.66950e+02 4.99005e+00 -1.53012e-01
-1.66940e+02 4.99158e+00 -1.52971e-01
-1.66930e+02 4.99311e+00 -1.52930e-01
-1.66920e+02 4.99464e+00 -1.52890e-01
-1.66910e+02 4.99617e+00 -1.52849e-01
-1.66900e+02 4.99770e+00 -1.52809e-01
-1.66890e+02 4.99922e+00 -1.52768e-01
-1.66880e+02 5.00075e+00 -1.52728e-01
-1.66870e+02 5.00228e+00 -1.52688e-01
-1.66860e+02 5.00381e+00 -1.52647e-01
-1.66850e+02 5.00533e+00 -1.52607e-01
-1.66840e+02 5.00686e+00 -1.52566e-01
-1.66830e+02 5.00838e+00 -1.52526e-01
-1.66820e+02 5.00991e+00 -1.52486e-01
-1.66810e+02 5.01143e+00 -1.52445e-01
-1.66800e+02 5.01296e+00 -1.52405e-01
-1.66790e+02 5.01448e+00 -1.52365e-01
-1.66780e+02 5.01600e+00 -1.52325e-01
-1.66770e+02 5.01753e+00 -1.52284e-01
-1.66760e+02 5.01905e+00 -1.52244e-01
-1.66750e+02 5.02057e+00 -1.52204e-01
-1.66740e+02 5.02209e+00 -1.52164e-01
-1.66730e+02 5.02362e+00 -1.52124e-01
-1.66720e+02 5.02514e+00 -1.52083e-01
-1.66710e+02 5.02666e+00 -1.52043e-01
-1.66700e+02 5.02818e+00 -1.52003e-01
-1.66690e+02 5.02970e+00 -1.51963e-01
-1.66680e+02 5.03122e+00 -1.51923e-01
-1.66670e+02 5.03274e+00 -1.51883e-01
-1.66660e+02 5.03425e+00 -1.51843e-01
-1.66650e+02 5.03577e+00 -1.51803e-01
-1.66640e+02 5.03729e+00 -1.51763e-01
-1.66630e+02 5.03881e+00 -1.51723e-01
-1.66620e+02 5.04032e+00 -1.51683e-01
-1.66610e+02 5.04184e+00 -1.51643e-01
-1.66600e+02 5.04336e+00 -1.51603e-01
-1.66590e+02 5.04487e+00 -1.51564e-01
-1.66580e+02 5.04639e+00 -1.51524e-01
-1.66570e+02 5.04790e+00 -1.51484e-01
-1.66560e+02 5.04942e+00 -1.51444e-01
-1.66550e+02 5.05093e+00 -1.51404e-01
-1.66540e+02 5.05245e+00 -1.51365e-01
-1.66530e+02 5.05396e+00 -1.51325e-01
-1.66520e+02 5.05547e+00 -1.51285e-01
-1.66510e+02 5.05699e+00 -1.51245e-01
-1.66500e+02 5.05850e+00 -1.51206e-01
-1.66490e+02 5.06001e+00 -1.51166e-01
-1.66480e+02 5.06152e+00 -1.51126e-01
-1.66470e+02 5.06303e+00 -1.51087e-01
-1.66460e+02 5.06454e+00 -1.51047e-01
-1.66450e+02 5.06605e+00 -1.51008e-01
-1.66440e+02 5.06756e+00 -1.50968e-01
-1.66430e+02 5.06907e+00 -1.50928e-01
-1.66420e+02 5.07058e+00 -1.50889e-01
-1.66410e+02 5.07209e+00 -1.50849e-01
-1.66400e+02 5.07360e+00 -1.50810e-01
-1.66390e+02 5.07511e+00 -1.50770e-01
-1.66380e+02 5.07661e+00 -1.50731e-01
-1.66370e+02 5.07812e+00 -1.50692e-01
-1.66360e+02 5.07963e+00 -1.50652e-01
-1.66350e+02 5.08113e+00 -1.50613e-01
-1.66340e+02 5.08264e+00 -1.50573e-01
-1.66330e+02 5.08415e+00 -1.50534e-01
-1.66320e+02 5.08565e+00 -1.50495e-01
-1.66310e+02 5.08716e+00 -1.50455e-01
-1.66300e+02 5.08866e+00 -1.50416e-01
-1.66290e+02 5.09016e+00 -1.50377e-01
-1.66280e+02 5.09167e+00 -1.50338e-01
-1.66270e+02 5.09317e+00 -1.50298e-01
-1.66260e+02 5.09467e+00 -1.50259e-01
-1.66250e+02 5.09618e+00 -1.50220e-01
-1.66240e+02 5.09768e+00 -1.50181e-01
-1.66230e+02 5.09918e+00 -1.50142e-01
-1.66220e+02 5.10068e+00 -1.50103e-01
-1.66210e+02 5.10218e+00 -1.50064e-01
-1.66200e+02 5.10368e+00 -1.50024e-01
-1.66190e+02 5.10518e+00 -1.49985e-01
-1.66180e+02 5.10668e+00 -1.49946e-01
-1.66170e+02 5.10818e+00 -1.49907e-01
-1.66160e+02 5.10968e+00 -1.49868e-01
-1.66150e+02 5.11118e+00 -1.49829e-01
-1.66140e+02 5.11268e+00 -1.49790e-01
-1.66130e+02 5.11417e+00 -1.49751e-01
-1.66120e+02 5.11567e+00 -1.49712e-01
-1.66110e+02 5.11717e+00 -1.49674e-01
-1.66100e+02 5.11867e+00 -1.49635e-01
-1.66090e+02 5.12016e+00 -1.49596e-01
-1.66080e+02 5.12166e+00 -1.49557e-01
-1.66070e+02 5.12315e+00 -1.49518e-01
-1.66060e+02 5.12465e+00 -1.49479e-01
-1.66050e+02 5.12614e+00 -1.49441e-01
-1.66040e+02 5.12764e+00 -1.49402e-01
-1.66030e+02 5.12913e+00 -1.49363e-01
-1.66020e+02 5.13062e+00 -1.49324e-01
-1.66010e+02 5.13212e+00 -1.49286e-01
-1.66000e+02 5.13361e+00 -1.49247e-01
-1.65990e+02 5.13510e+00 -1.49208e-01
-1.65980e+02 5.13659e+00 -1.49170e-01
-1.65970e+02 5.13808e+00 -1.49131e-01
-1.65960e+02 5.13958e+00 -1.49092e-01
-1.65950e+02 5.14107e+00 -1.49054e-01
-1.65940e+02 5.14256e+00 -1.49015e-01
-1.65930e+02 5.14405e+00 -1.48977e-01
-1.65920e+02 5.14554e+00 -1.48938e-01
-1.65910e+02 5.14703e+00 -1.48900e-01
-1.65900e+02 5.14851e+00 -1.48861e-01
-1.65890e+02 5.15000e+00 -1.48823e-01
-1.65880e+02 5.15149e+00 -1.48784e-01
-1.65870e+02 5.15298e+00 -1.48746e-01
-1.65860e+02 5.15447e+00 -1.48708e-01
-1.65850e+02 5.15595e+00 -1.48669e-01
-1.65840e+02 5.15744e+00 -1.48631e-01
-1.65830e+02 5.15893e+00 -1.48592e-01
-1.65820e+02 5.16041e+00 -1.48554e-01
-1.65810e+02 5.16190e+00 -1.48516e-01
-1.65800e+02 5.16338e+00 -1.48478e-01
-1.65790e+02 5.16487e+00 -1.48439e-01
-1.65780e+02 5.16635e+00 -1.48401e-01
-1.65770e+02 5.16783e+00 -1.48363e-01
-1.65760e+02 5.16932e+00 -1.48325e-01
-1.65750e+02 5.17080e+00 -1.48286e-01
-1.65740e+02 5.17228e+00 -1.48248e-01
-1.65730e+02 5.17377e+00 -1.48210e-01
-1.65720e+02 5.17525e+00 -1.48172e-01
-1.65710e+02 5.17673e+00 -1.48134e-01
-1.65700e+02 5.17821e+00 -1.48096e-01
-1.65690e+02 5.17969e+00 -1.48058e-01
-1.65680e+02 5.18117e+00 -1.48020e-01
-1.65670e+02 5.18265e+00 -1.47982e-01
-1.65660e+02 5.18413e+00 -1.47944e-01
-1.65650e+02 5.18561e+00 -1.47906e-01
-1.65640e+02 5.18709e+00 -1.47868e-01
-1.65630e+02 5.18857e+00 -1.47830e-01
-1.65620e+02 5.19005e+00 -1.47792e-01
-1.65610e+02 5.19152e+00 -1.47754e-01
-1.65600e+02 5.19300e+00 -1.47716e-01
-1.65590e+02 5.19448e+00 -1.47678e-01
-1.65580e+02 5.19595e+00 -1.47641e-01
-1.65570e+02 5.19743e+00 -1.47603e-01
-1.65560e+02 5.19891e+00 -1.47565e-01
-1.65550e+02 5.20038e+00 -1.47527e-01
-1.65540e+02 5.20186e+00 -1.47489e-01
-1.65530e+02 5.20333e+00 -1.47452e-01
-1.65520e+02 5.20481e+00 -1.47414e-01
-1.65510e+02 5.20628e+00 -1.47376e-01
-1.65500e+02 5.20775e+00 -1.47339e-01
-1.65490e+02 5.20923e+00 -1.47301e-01
-1.65480e+02 5.21070e+00 -1.47263e-01
-1.65470e+02 5.21217e+00 -1.47226e-01
-1.65460e+02 5.21364e+00 -1.47188e-01
-1.65450e+02 5.21512e+00 -1.47150e-01
-1.65440e+02 5.21659e+00 -1.47113e-01
-1.65430e+02 5.21806e+00 -1.47075e-01
-1.65420e+02 5.21953e+00 -1.47038e-01
-1.65410e+02 5.22100e+00 -1.47000e-01
-1.65400e+02 5.22247e+00 -1.46963e-01
-1.65390e+02 5.22394e+00 -1.46925e-01
-1.65380e+02 5.22541e+00 -1.46888e-01
-1.65370e+02 5.22688e+00 -1.46851e-01
-1.65360e+02 5.22834e+00 -1.46813e-01
-1.65350e+02 5.22981e+00 -1.46776e-01
-1.65340e+02 5.23128e+00 -1.46738e-01
-1.65330e+02 5.23275e+00 -1.46701e-01
-1.65320e+02 5.23421e+00 -1.46664e-01
-1.65310e+02 5.23568e+00 -1.46627e-01
-1.65300e+02 5.23715e+00 -1.46589e-01
-1.65290e+02 5.23861e+00 -1.46552e-01
-1.65280e+02 5.24008e+00 -1.46515e-01
-1.65270e+02 5.24154e+00 -1.46478e-01
-1.65260e+02 5.24301e+00 -1.46440e-01
-1.65250e+02 5.24447e+00 -1.46403e-01
-1.65240e+02 5.24593e+00 -1.46366e-01
-1.65230e+02 5.24740e+00 -1.46329e-01
-1.65220e+02 5.24886e+00 -1.46292e-01
-1.65210e+02 5.25032e+00 -1.46255e-01
-1.65200e+02 5.25179e+00 -1.46218e-01
-1.65190e+02 5.25325e+00 -1.46181e-01
-1.65180e+02 5.25471e+00 -1.46144e-01
-1.65170e+02 5.25617e+00 -1.46107e-01
-1.65160e+02 5.25763e+00 -1.46070e-01
-1.65150e+02 5.25909e+00 -1.46033e-01
-1.65140e+02 5.26055e+00 -1.45996e-01
-1.65130e+02 5.26201e+00 -1.45959e-01
-1.65120e+02 5.26347e+00 -1.45922e-01
-1.65110e+02 5.26493e+00 -1.45885e-01
-1.65100e+02 5.26639e+00 -1.45848e-01
-1.65090e+02 5.26785e+00 -1.45811e-01
-1.65080e+02 5.26931e+00 -1.45774e-01
-1.65070e+02 5.27076e+00 -1.45738e-01
-1.65060e+02 5.27222e+00 -1.45701e-01
-1.65050e+02 5.27368e+00 -1.45664e-01
-1.65040e+02 5.27513e+00 -1.45627e-01
-1.65030e+02 5.27659e+00 -1.45591e-01
-1.65020e+02 5.27805e+00 -1.45554e-01
-1.65010e+02 5.27950e+00 -1.45517e-01
-1.65000e+02 5.28096e+00 -1.45480e-01
-1.64990e+02 5.28241e+00 -1.45444e-01
-1.64980e+02 5.28387e+00 -1.45407e-01
-1.64970e+02 5.28532e+00 -1.45371e-01
-1.64960e+02 5.28677e+00 -1.45334e-01
-1.64950e+02 5.28823e+00 -1.45297e-01
-1.64940e+02 5.28968e+00 -1.45261e-01
-1.64930e+02 5.29113e+00 -1.45224e-01
-1.64920e+02 5.29258e+00 -1.45188e-01
-1.64910e+02 5.29403e+00 -1.45151e-01
-1.64900e+02 5.29549e+00 -1.45115e-01
-1.64890e+02 5.29694e+00 -1.45078e-01
-1.64880e+02 5.29839e+00 -1.45042e-01
-1.64870e+02 5.29984e+00 -1.45006e-01
-1.64860e+02 5.30129e+00 -1.44969e-01
-1.64850e+02 5.30274e+00 -1.44933e-01
-1.64840e+02 5.30419e+00 -1.44896e-01
-1.64830e+02 5.30564e+00 -1.44860e-01
-1.64820e+02 5.30708e+00 -1.44824e-01
-1.64810e+02 5.30853e+00 -1.44788e-01
-1.64800e+02 5.30998e+00 -1.44751e-01
-1.64790e+02 5.31143e+00 -1.44715e-01
-1.64780e+02 5.31287e+00 -1.44679e-01
-1.64770e+02 5.31432e+00 -1.44643e-01
-1.64760e+02 5.31577e+00 -1.44606e-01
-1.64750e+02 5.31721e+00 -1.44570e-01
-1.64740e+02 5.31866e+00 -1.44534e-01
-1.64730e+02 5.32010e+00 -1.44498e-01
-1.64720e+02 5.32155e+00 -1.44462e-01
-1.64710e+02 5.32299e+00 -1.44426e-01
-1.64700e+02 5.32444e+00 -1.44390e-01
-1.64690e+02 5.32588e+00 -1.44354e-01
-1.64680e+02 5.32732e+00 -1.44318e-01
-1.64670e+02 5.32877e+00 -1.44282e-01
-1.64660e+02 5.33021e+00 -1.44246e-01
-1.64650e+02 5.33165e+00 -1.44210e-01
-1.64640e+02 5.33309e+00 -1.44174e-01
-1.64630e+02 5.33453e+00 -1.44138e-01
-1.64620e+02 5.33598e+00 -1.44102e-01
-1.64610e+02 5.33742e+00 -1.44066e-01
-1.64600e+02 5.33886e+00 -1.44030e-01
-1.64590e+02 5.34030e+00 -1.43994e-01
-1.64580e+02 5.34174e+00 -1.43959e-01
-1.64570e+02 5.34318e+00 -1.43923e-01
-1.64560e+02 5.34462e+00 -1.43887e-01
-1.64550e+02 5.34605e+00 -1.43851e-01
-1.64540e+02 5.34749e+00 -1.43815e-01
-1.64530e+02 5.34893e+00 -1.43780e-01
-1.64520e+02 5.35037e+00 -1.43744e-01
-1.64510e+02 5.35181e+00 -1.43708e-01
-1.64500e+02 5.35324e+00 -1.43673e-01
-1.64490e+02 5.35468e+00 -1.43637e-01
-1.64480e+02 5.35612e+00 -1.43601e-01
-1.64470e+02 5.35755e+00 -1.43566e-01
-1.64460e+02 5.35899e+00 -1.43530e-01
-1.64450e+02 5.36042e+00 -1.43495e-01
-1.64440e+02 5.36186e+00 -1.43459e-01
-1.64430e+02 5.36329e+00 -1.43424e-01
-1.64420e+02 5.36472e+00 -1.43388e-01
-1.64410e+02 5.36616e+00 -1.43353e-01
-1.64400e+02 5.36759e+00 -1.43317e-01
-1.64390e+02 5.36902e+00 -1.43282e-01
-1.64380e+02 5.37046e+00 -1.43246e-01
-1.64370e+02 5.37189e+00 -1.43211e-01
-1.64360e+02 5.37332e+00 -1.43175e-01
-1.64350e+02 5.37475e+00 -1.43140e-01
-1.64340e+02 5.37618e+00 -1.43105e-01
-1.64330e+02 5.37762e+00 -1.43069e-01
-1.64320e+02 5.37905e+00 -1.43034e-01
-1.64310e+02 5.38048e+00 -1.42999e-01
-1.64300e+02 5.38191e+00 -1.42964e-01
-1.64290e+02 5.38334e+00 -1.42928e-01
-1.64280e+02 5.38476e+00 -1.42893e-01
-1.64270e+02 5.38619e+00 -1.42858e-01
-1.64260e+02 5.38762e+00 -1.42823e-01
-1.64250e+02 5.38905e+00 -1.42788e-01
-1.64240e+02 5.39048e+00 -1.42752e-01
-1.64230e+02 5.39190e+00 -1.42717e-01
-1.64220e+02 5.39333e+00 -1.42682e-01
-1.64210e+02 5.39476e+00 -1.42647e-01
-1.64200e+02 5.39618e+00 -1.42612e-01
-1.64190e+02 5.39761e+00 -1.42577e-01
-1.64180e+02 5.39904e+00 -1.42542e-01
-1.64170e+02 5.40046e+00 -1.42507e-01
-1.64160e+02 5.40189e+00 -1.42472e-01
-1.64150e+02 5.40331e+00 -1.42437e-01
-1.64140e+02 5.40474e+00 -1.42402e-01
-1.64130e+02 5.40616e+00 -1.42367e-01
-1.64120e+02 5.40758e+00 -1.42332e-01
-1.64110e+02 5.40901e+00 -1.42297e-01
-1.64100e+02 5.41043e+00 -1.42263e-01
-1.64090e+02 5.41185e+00 -1.42228e-01
-1.64080e+02 5.41327e+00 -1.42193e-01
-1.64070e+02 5.41469e+00 -1.42158e-01
-1.64060e+02 5.41612e+00 -1.42123e-01
-1.64050e+02 5.41754e+00 -1.42089e-01
-1.64040e+02 5.41896e+00 -1.42054e-01
-1.64030e+02 5.42038e+00 -1.42019e-01
-1.64020e+02 5.42180e+00 -1.41984e-01
-1.64010e+02 5.42322e+00 -1.41950e-01
-1.64000e+02 5.42464e+00 -1.41915e-01
-1.63990e+02 5.42606e+00 -1.41881e-01
-1.63980e+02 5.42747e+00 -1.41846e-01
-1.63970e+02 5.42889e+00 -1.41811e-01
-1.63960e+02 5.43031e+00 -1.41777e-01
-1.63950e+02 5.43173e+00 -1.41742e-01
-1.63940e+02 5.43315e+00 -1.41708e-01
-1.63930e+02 5.43456e+00 -1.41673e-01
-1.63920e+02 5.43598e+00 -1.41639e-01
-1.63910e+02 5.43740e+00 -1.41604e-01
-1.63900e+02 5.43881e+00 -1.41570e-01
-1.63890e+02 5.44023e+00 -1.41535e-01
-1.63880e+02 5.44164e+00 -1.41501e-01
-1.63870e+02 5.44306e+00 -1.41466e-01
-1.63860e+02 5.44447e+00 -1.41432e-01
-1.63850e+02 5.44589e+00 -1.41398e-01
-1.63840e+02 5.44730e+00 -1.41363e-01
-1.63830e+02 5.44871e+00 -1.41329e-01
-1.63820e+02 5.45013e+00 -1.41295e-01
-1.63810e+02 5.45154e+00 -1.41261e-01
-1.63800e+02 5.45295e+00 -1.41226e-01
-1.63790e+02 5.45436e+00 -1.41192e-01
-1.63780e+02 5.45578e+00 -1.41158e-01
-1.63770e+02 5.45719e+00 -1.41124e-01
-1.63760e+02 5.45860e+00 -1.41089e-01
-1.63750e+02 5.46001e+00 -1.41055e-01
-1.63740e+02 5.46142e+00 -1.41021e-01
-1.63730e+02 5.46283e+00 -1.40987e-01
-1.63720e+02 5.46424e+00 -1.40953e-01
-1.63710e+02 5.46565e+00 -1.40919e-01
-1.63700e+02 5.46706e+00 -1.40885e-01
-1.63690e+02 5.46847e+00 -1.40851e-01
-1.63680e+02 5.46987e+00 -1.40817e-01
-1.63670e+02 5.47128e+00 -1.40783e-01
-1.63660e+02 5.47269e+00 -1.40749e-01
-1.63650e+02 5.47410e+00 -1.40715e-01
-1.63640e+02 5.47550e+00 -1.40681e-01
-1.63630e+02 5.47691e+00 -1.40647e-01
-1.63620e+02 5.47832e+00 -1.40613e-01
-1.63610e+02 5.47972e+00 -1.40579e-01
-1.63600e+02 5.48113e+00 -1.40545e-01
-1.63590e+02 5.48253e+00 -1.40512e-01
-1.63580e+02 5.48394e+00 -1.40478e-01
-1.63570e+02 5.48534e+00 -1.40444e-01
-1.63560e+02 5.48675e+00 -1.40410e-01
-1.63550e+02 5.48815e+00 -1.40376e-01
-1.63540e+02 5.48955e+00 -1.40343e-01
-1.63530e+02 5.49096e+00 -1.40309e-01
-1.63520e+02 5.49236e+00 -1.40275e-01
-1.63510e+02 5.49376e+00 -1.40242e-01
-1.63500e+02 5.49517e+00 -1.40208e-01
-1.63490e+02 5.49657e+00 -1.40174e-01
-1.63480e+02 5.49797e+00 -1.40141e-01
-1.63470e+02 5.49937e+00 -1.40107e-01
-1.63460e+02 5.50077e+00 -1.40074e-01
-1.63450e+02 5.50217e+00 -1.40040e-01
-1.63440e+02 5.50357e+00 -1.40007e-01
-1.63430e+02 5.50497e+00 -1.39973e-01
-1.63420e+02 5.50637e+00 -1.39940e-01
-1.63410e+02 5.50777e+00 -1.39906e-01
-1.63400e+02 5.50917e+00 -1.39873e-01
-1.63390e+02 5.51057e+00 -1.39839e-01
-1.63380e+02 5.51197e+00 -1.39806e-01
-1.63370e+02 5.51336e+00 -1.39772e-01
-1.63360e+02 5.51476e+00 -1.39739e-01
-1.63350e+02 5.51616e+00 -1.39706e-01
-1.63340e+02 5.51756e+00 -1.39672e-01
-1.63330e+02 5.51895e+00 -1.39639e-01
-1.63320e+02 5.52035e+00 -1.39606e-01
-1.63310e+02 5.52174e+00 -1.39572e-01
-1.63300e+02 5.52314e+00 -1.39539e-01
-1.63290e+02 5.52454e+00 -1.39506e-01
-1.63280e+02 5.52593e+00 -1.39473e-01
-1.63270e+02 5.52733e+00 -1.39440e-01
-1.63260e+02 5.52872e+00 -1.39406e-01
-1.63250e+02 5.53011e+00 -1.39373e-01
-1.63240e+02 5.53151e+00 -1.39340e-01
-1.63230e+02 5.53290e+00 -1.39307e-01
-1.63220e+02 5.53429e+00 -1.39274e-01
-1.63210e+02 5.53569e+00 -1.39241e-01
-1.63200e+02 5.53708e+00 -1.39208e-01
-1.63190e+02 5.53847e+00 -1.39175e-01
-1.63180e+02 5.53986e+00 -1.39142e-01
-1.63170e+02 5.54125e+00 -1.39109e-01
-1.63160e+02 5.54264e+00 -1.39076e-01
-1.63150e+02 5.54403e+00 -1.39043e-01
-1.63140e+02 5.54542e+00 -1.39010e-01
-1.63130e+02 5.54681e+00 -1.38977e-01
-1.63120e+02 5.54820e+00 -1.38944e-01
-1.63110e+02 5.54959e+00 -1.38911e-01
-1.63100e+02 5.55098e+00 -1.38878e-01
-1.63090e+02 5.55237e+00 -1.38846e-01
-1.63080e+02 5.55376e+00 -1.38813e-01
-1.63070e+02 5.55515e+00 -1.38780e-01
-1.63060e+02 5.55653e+00 -1.38747e-01
-1.63050e+02 5.55792e+00 -1.38715e-01
-1.63040e+02 5.55931e+00 -1.38682e-01
-1.63030e+02 5.56070e+00 -1.38649e-01
-1.63020e+02 5.56208e+00 -1.38616e-01
-1.63010e+02 5.56347e+00 -1.38584e-01
-1.63000e+02 5.56485e+00 -1.38551e-01
-1.62990e+02 5.56624e+00 -1.38519e-01
-1.62980e+02 5.56762e+00 -1.38486e-01
-1.62970e+02 5.56901e+00 -1.38453e-01
-1.62960e+02 5.57039e+00 -1.38421e-01
-1.62950e+02 5.57178e+00 -1.38388e-01
-1.62940e+02 5.57316e+00 -1.38356e-01
-1.62930e+02 5.57454e+00 -1.38323e-01
-1.62920e+02 5.57593e+00 -1.38291e-01
-1.62910e+02 5.57731e+00 -1.38258e-01
-1.62900e+02 5.57869e+00 -1.38226e-01
-1.62890e+02 5.58007e+00 -1.38193e-01
-1.62880e+02 5.58146e+00 -1.38161e-01
-1.62870e+02 5.58284e+00 -1.38129e-01
-1.62860e+02 5.58422e+00 -1.38096e-01
-1.62850e+02 5.58560e+00 -1.38064e-01
-1.62840e+02 5.58698e+00 -1.38032e-01
-1.62830e+02 5.58836e+00 -1.37999e-01
-1.62820e+02 5.58974e+00 -1.37967e-01
-1.62810e+02 5.59112e+00 -1.37935e-01
-1.62800e+02 5.59250e+00 -1.37902e-01
-1.62790e+02 5.59388e+00 -1.37870e-01
-1.62780e+02 5.59526e+00 -1.37838e-01
-1.62770e+02 5.59663e+00 -1.37806e-01
-1.62760e+02 5.59801e+00 -1.37774e-01
-1.62750e+02 5.59939e+00 -1.37742e-01
-1.62740e+02 5.60077e+00 -1.37709e-01
-1.62730e+02 5.60214e+00 -1.37677e-01
-1.62720e+02 5.60352e+00 -1.37645e-01
-1.62710e+02 5.60490e+00 -1.37613e-01
-1.62700e+02 5.60627e+00 -1.37581e-01
-1.62690e+02 5.60765e+00 -1.37549e-01
-1.62680e+02 5.60902e+00 -1.37517e-01
-1.62670e+02 5.61040e+00 -1.37485e-01
-1.62660e+02 5.61177e+00 -1.37453e-01
-1.62650e+02 5.61315e+00 -1.37421e-01
-1.62640e+02 5.61452e+00 -1.37389e-01
-1.62630e+02 5.61590e+00 -1.37357e-01
-1.62620e+02 5.61727e+00 -1.37326e-01
-1.62610e+02 5.61864e+00 -1.37294e-01
-1.62600e+02 5.62002e+00 -1.37262e-01
-1.62590e+02 5.62139e+00 -1.37230e-01
-1.62580e+02 5.62276e+00 -1.37198e-01
-1.62570e+02 5.62413e+00 -1.37166e-01
-1.62560e+02 5.62550e+00 -1.37135e-01
-1.62550e+02 5.62687e+00 -1.37103e-01
-1.62540e+02 5.62825e+00 -1.37071e-01
-1.62530e+02 5.62962e+00 -1.37040e-01
-1.62520e+02 5.63099e+00 -1.37008e-01
-1.62510e+02 5.63236e+00 -1.36976e-01
-1.62500e+02 5.63373e+00 -1.36945e-01
-1.62490e+02 5.63509e+00 -1.36913e-01
-1.62480e+02 5.63646e+00 -1.36881e-01
-1.62470e+02 5.63783e+00 -1.36850e-01
-1.62460e+02 5.63920e+00 -1.36818e-01
-1.62450e+02 5.64057e+00 -1.36787e-01
-1.62440e+02 5.64194e+00 -1.36755e-01
-1.62430e+02 5.64330e+00 -1.36724e-01
-1.62420e+02 5.64467e+00 -1.36692e-01
-1.62410e+02 5.64604e+00 -1.36661e-01
-1.62400e+02 5.64740e+00 -1.36629e-01
-1.62390e+02 5.64877e+00 -1.36598e-01
-1.62380e+02 5.65014e+00 -1.36567e-01
-1.62370e+02 5.65150e+00 -1.36535e-01
-1.62360e+02 5.65287e+00 -1.36504e-01
-1.62350e+02 5.65423e+00 -1.36472e-01
-1.62340e+02 5.65560e+00 -1.36441e-01
-1.62330e+02 5.65696e+00 -1.36410e-01
-1.62320e+02 5.65832e+00 -1.36379e-01
-1.62310e+02 5.65969e+00 -1.36347e-01
-1.62300e+02 5.66105e+00 -1.36316e-01
-1.62290e+02 5.66241e+00 -1.36285e-01
-1.62280e+02 5.66378e+00 -1.36254e-01
-1.62270e+02 5.66514e+00 -1.36222e-01
-1.62260e+02 5.66650e+00 -1.36191e-01
-1.62250e+02 5.66786e+00 -1.36160e-01
-1.62240e+02 5.66922e+00 -1.36129e-01
-1.62230e+02 5.67059e+00 -1.36098e-01
-1.62220e+02 5.67195e+00 -1.36067e-01
-1.62210e+02 5.67331e+00 -1.36036e-01
-1.62200e+02 5.67467e+00 -1.36005e-01
-1.62190e+02 5.67603e+00 -1.35974e-01
-1.62180e+02 5.67739e+00 -1.35943e-01
-1.62170e+02 5.67875e+00 -1.35912e-01
-1.62160e+02 5.68011e+00 -1.35881e-01
-1.62150e+02 5.68146e+00 -1.35850e-01
-1.62140e+02 5.68282e+00 -1.35819e-01
-1.62130e+02 5.68418e+00 -1.35788e-01
-1.62120e+02 5.68554e+00 -1.35757e-01
-1.62110e+02 5.68690e+00 -1.35726e-01
-1.62100e+02 5.68825e+00 -1.35696e-01
-1.62090e+02 5.68961e+00 -1.35665e-01
-1.62080e+02 5.69097e+00 -1.35634e-01
-1.62070e+02 5.69232e+00 -1.35603e-01
-1.62060e+02 5.69368e+00 -1.35572e-01
-1.62050e+02 5.69503e+00 -1.35542e-01
-1.62040e+02 5.69639e+00 -1.35511e-01
-1.62030e+02 5.69774e+00 -1.35480e-01
-1.62020e+02 5.69910e+00 -1.35450e-01
-1.62010e+02 5.70045e+00 -1.35419e-01
-1.62000e+02 5.70181e+00 -1.35388e-01
-1.61990e+02 5.70316e+00 -1.35358e-01
-1.61980e+02 5.70451e+00 -1.35327e-01
-1.61970e+02 5.70587e+00 -1.35297e-01
-1.61960e+02 5.70722e+00 -1.35267e-01
-1.61950e+02 5.70857e+00 -1.35236e-01
-1.61940e+02 5.70992e+00 -1.35206e-01
-1.61930e+02 5.71128e+00 -1.35176e-01
-1.61920e+02 5.71263e+00 -1.35146e-01
-1.61910e+02 5.71398e+00 -1.35117e-01
-1.61900e+02 5.71533e+00 -1.35087e-01
-1.61890e+02 5.71668e+00 -1.35057e-01
-1.61880e+02 5.71803e+00 -1.35028e-01
-1.61870e+02 5.71938e+00 -1.34998e-01
-1.61860e+02 5.72073e+00 -1.34969e-01
-1.61850e+02 5.72208e+00 -1.34940e-01
-1.61840e+02 5.72343e+00 -1.34911e-01
-1.61830e+02 5.72478e+00 -1.34882e-01
-1.61820e+02 5.72613e+00 -1.34853e-01
-1.61810e+02 5.72748e+00 -1.34824e-01
-1.61800e+02 5.72882e+00 -1.34795e-01
-1.61790e+02 5.73017e+00 -1.34767e-01
-1.61780e+02 5.73152e+00 -1.34738e-01
-1.61770e+02 5.73287e+00 -1.34710e-01
-1.61760e+02 5.73421e+00 -1.34681e-01
-1.61750e+02 5.73556e+00 -1.34653e-01
-1.61740e+02 5.73691e+00 -1.34625e-01
-1.61730e+02 5.73825e+00 -1.34597e-01
-1.61720e+02 5.73960e+00 -1.34569e-01
-1.61710e+02 5.74094e+00 -1.34541e-01
-1.61700e+02 5.74229e+00 -1.34513e-01
-1.61690e+02 5.74363e+00 -1.34485e-01
-1.61680e+02 5.74498e+00 -1.34458e-01
-1.61670e+02 5.74632e+00 -1.34430e-01
-1.61660e+02 5.74767e+00 -1.34403e-01
-1.61650e+02 5.74901e+00 -1.34376e-01
-1.61640e+02 5.75036e+00 -1.34348e-01
-1.61630e+02 5.75170e+00 -1.34321e-01
-1.61620e+02 5.75304e+00 -1.34294e-01
-1.61610e+02 5.75438e+00 -1.34267e-01
-1.61600e+02 5.75573e+00 -1.34240e-01
-1.61590e+02 5.75707e+00 -1.34214e-01
-1.61580e+02 5.75841e+00 -1.34187e-01
-1.61570e+02 5.75975e+00 -1.34161e-01
-1.61560e+02 5.76109e+00 -1.34134e-01
-1.61550e+02 5.76244e+00 -1.34108e-01
-1.61540e+02 5.76378e+00 -1.34082e-01
-1.61530e+02 5.76512e+00 -1.34055e-01
-1.61520e+02 5.76646e+00 -1.34029e-01
-1.61510e+02 5.76780e+00 -1.34003e-01
-1.61500e+02 5.76914e+00 -1.33978e-01
-1.61490e+02 5.77048e+00 -1.33952e-01
-1.61480e+02 5.77182e+00 -1.33926e-01
-1.61470e+02 5.77316e+00 -1.33901e-01
-1.61460e+02 5.77450e+00 -1.33875e-01
-1.61450e+02 5.77583e+00 -1.33850e-01
-1.61440e+02 5.77717e+00 -1.33824e-01
-1.61430e+02 5.77851e+00 -1.33799e-01
-1.61420e+02 5.77985e+00 -1.33774e-01
-1.61410e+02 5.78119e+00 -1.33749e-01
-1.61400e+02 5.78252e+00 -1.33724e-01
-1.61390e+02 5.78386e+00 -1.33699e-01
-1.61380e+02 5.78520e+00 -1.33675e-01
-1.61370e+02 5.78653e+00 -1.33650e-01
-1.61360e+02 5.78787e+00 -1.33626e-01
-1.61350e+02 5.78921e+00 -1.33601e-01
-1.61340e+02 5.79054e+00 -1.33577e-01
-1.61330e+02 5.79188e+00 -1.33553e-01
-1.61320e+02 5.79321e+00 -1.33529e-01
-1.61310e+02 5.79455e+00 -1.33504e-01
-1.61300e+02 5.79588e+00 -1.33481e-01
-1.61290e+02 5.79722e+00 -1.33457e-01
-1.61280e+02 5.79855e+00 -1.33433e-01
-1.61270e+02 5.79989e+00 -1.33409e-01
-1.61260e+02 5.80122e+00 -1.33386e-01
-1.61250e+02 5.80255e+00 -1.33362e-01
-1.61240e+02 5.80389e+00 -1.33339e-01
-1.61230e+02 5.80522e+00 -1.33316e-01
-1.61220e+02 5.80655e+00 -1.33293e-01
-1.61210e+02 5.80789e+00 -1.33269e-01
-1.61200e+02 5.80922e+00 -1.33246e-01
-1.61190e+02 5.81055e+00 -1.33224e-01
-1.61180e+02 5.81188e+00 -1.33201e-01
-1.61170e+02 5.81322e+00 -1.33178e-01
-1.61160e+02 5.81455e+00 -1.33156e-01
-1.61150e+02 5.81588e+00 -1.33133e-01
-1.61140e+02 5.81721e+00 -1.33111e-01
-1.61130e+02 5.81854e+00 -1.33088e-01
-1.61120e+02 5.81987e+00 -1.33066e-01
-1.61110e+02 5.82120e+00 -1.33044e-01
-1.61100e+02 5.82253e+00 -1.33022e-01
-1.61090e+02 5.82386e+00 -1.33000e-01
-1.61080e+02 5.82519e+00 -1.32978e-01
-1.61070e+02 5.82652e+00 -1.32957e-01
-1.61060e+02 5.82785e+00 -1.32935e-01
-1.61050e+02 5.82918e+00 -1.32913e-01
-1.61040e+02 5.83051e+00 -1.32892e-01
-1.61030e+02 5.83184e+00 -1.32871e-01
-1.61020e+02 5.83317e+00 -1.32849e-01
-1.61010e+02 5.83450e+00 -1.32828e-01
-1.61000e+02 5.83582e+00 -1.32807e-01
-1.60990e+02 5.83715e+00 -1.32786e-01
-1.60980e+02 5.83848e+00 -1.32765e-01
-1.60970e+02 5.83981e+00 -1.32745e-01
-1.60960e+02 5.84113e+00 -1.32724e-01
-1.60950e+02 5.84246e+00 -1.32703e-01
-1.60940e+02 5.84379e+00 -1.32683e-01
-1.60930e+02 5.84512e+00 -1.32663e-01
-1.60920e+02 5.84644e+00 -1.32642e-01
-1.60910e+02 5.84777e+00 -1.32622e-01
-1.60900e+02 5.84909e+00 -1.32602e-01
-1.60890e+02 5.85042e+00 -1.32582e-01
-1.60880e+02 5.85175e+00 -1.32562e-01
-1.60870e+02 5.85307e+00 -1.32542e-01
-1.60860e+02 5.85440e+00 -1.32523e-01
-1.60850e+02 5.85572e+00 -1.32503e-01
-1.60840e+02 5.85705e+00 -1.32483e-01
-1.60830e+02 5.85837e+00 -1.32464e-01
-1.60820e+02 5.85970e+00 -1.32445e-01
-1.60810e+02 5.86102e+00 -1.32425e-01
-1.60800e+02 5.86234e+00 -1.32406e-01
-1.60790e+02 5.86367e+00 -1.32387e-01
-1.60780e+02 5.86499e+00 -1.32368e-01
-1.60770e+02 5.86632e+00 -1.32350e-01
-1.60760e+02 5.86764e+00 -1.32331e-01
-1.60750e+02 5.86896e+00 -1.32312e-01
-1.60740e+02 5.87029e+00 -1.32294e-01
-1.60730e+02 5.87161e+00 -1.32275e-01
-1.60720e+02 5.87293e+00 -1.32257e-01
-1.60710e+02 5.87425e+00 -1.32239e-01
-1.60700e+02 5.87558e+00 -1.32220e-01
-1.60690e+02 5.87690e+00 -1.32202e-01
-1.60680e+02 5.87822e+00 -1.32184e-01
-1.60670e+02 5.87954e+00 -1.32166e-01
-1.60660e+02 5.88086e+00 -1.32149e-01
-1.60650e+02 5.88218e+00 -1.32131e-01
-1.60640e+02 5.88351e+00 -1.32113e-01
-1.60630e+02 5.88483e+00 -1.32096e-01
-1.60620e+02 5.88615e+00 -1.32079e-01
-1.60610e+02 5.88747e+00 -1.32061e-01
-1.60600e+02 5.88879e+00 -1.32044e-01
-1.60590e+02 5.89011e+00 -1.32027e-01
-1.60580e+02 5.89143e+00 -1.32010e-01
-1.60570e+02 5.89275e+00 -1.31993e-01
-1.60560e+02 5.89407e+00 -1.31976e-01
-1.60550e+02 5.89539e+00 -1.31959e-01
-1.60540e+02 5.89671e+00 -1.31943e-01
-1.60530e+02 5.89803e+00 -1.31926e-01
-1.60520e+02 5.89935e+00 -1.31910e-01
-1.60510e+02 5.90067e+00 -1.31893e-01
-1.60500e+02 5.90199e+00 -1.31877e-01
-1.60490e+02 5.90330e+00 -1.31861e-01
-1.60480e+02 5.90462e+00 -1.31845e-01
-1.60470e+02 5.90594e+00 -1.31829e-01
-1.60460e+02 5.90726e+00 -1.31813e-01
-1.60450e+02 5.90858e+00 -1.31797e-01
-1.60440e+02 5.90990e+00 -1.31782e-01
-1.60430e+02 5.91121e+00 -1.31766e-01
-1.60420e+02 5.91253e+00 -1.31751e-01
-1.60410e+02 5.91385e+00 -1.31735e-01
-1.60400e+02 5.91517e+00 -1.31720e-01
-1.60390e+02 5.91648e+00 -1.31705e-01
-1.60380e+02 5.91780e+00 -1.31690e-01
-1.60370e+02 5.91912e+00 -1.31675e-01
-1.60360e+02 5.92043e+00 -1.31660e-01
-1.60350e+02 5.92175e+00 -1.31645e-01
-1.60340e+02 5.92307e+00 -1.31630e-01
-1.60330e+02 5.92438e+00 -1.31616e-01
-1.60320e+02 5.92570e+00 -1.31601e-01
-1.60310e+02 5.92701e+00 -1.31587e-01
-1.60300e+02 5.92833e+00 -1.31573e-01
-1.60290e+02 5.92965e+00 -1.31558e-01
-1.60280e+02 5.93096e+00 -1.31544e-01
-1.60270e+02 5.93228e+00 -1.31530e-01
-1.60260e+02 5.93359e+00 -1.31516e-01
-1.60250e+02 5.93491e+00 -1.31502e-01
-1.60240e+02 5.93622e+00 -1.31489e-01
-1.60230e+02 5.93754e+00 -1.31475e-01
-1.60220e+02 5.93885e+00 -1.31462e-01
-1.60210e+02 5.94017e+00 -1.31448e-01
-1.60200e+02 5.94148e+00 -1.31435e-01
-1.60190e+02 5.94279e+00 -1.31421e-01
-1.60180e+02 5.94411e+00 -1.31408e-01
-1.60170e+02 5.94542e+00 -1.31395e-01
-1.60160e+02 5.94674e+00 -1.31382e-01
-1.60150e+02 5.94805e+00 -1.31369e-01
-1.60140e+02 5.94936e+00 -1.31357e-01
-1.60130e+02 5.95068e+00 -1.31344e-01
-1.60120e+02 5.95199e+00 -1.31331e-01
-1.60110e+02 5.95330e+00 -1.31319e-01
-1.60100e+02 5.95462e+00 -1.31306e-01
-1.60090e+02 5.95593e+00 -1.31294e-01
-1.60080e+02 5.95724e+00 -1.31282e-01
-1.60070e+02 5.95856e+00 -1.31270e-01
-1.60060e+02 5.95987e+00 -1.31258e-01
-1.60050e+02 5.96118e+00 -1.31246e-01
-1.60040e+02 5.96249e+00 -1.31234e-01
-1.60030e+02 5.96381e+00 -1.31222e-01
-1.60020e+02 5.96512e+00 -1.31211e-01
-1.60010e+02 5.96643e+00 -1.31199e-01
-1.60000e+02 5.96774e+00 -1.31188e-01
-1.59990e+02 5.96905e+00 -1.31176e-01
-1.59980e+02 5.97037e+00 -1.31165e-01
-1.59970e+02 5.97168e+00 -1.31154e-01
-1.59960e+02 5.97299e+00 -1.31143e-01
-1.59950e+02 5.97430e+00 -1.31132e-01
-1.59940e+02 5.97561e+00 -1.31121e-01
-1.59930e+02 5.97692e+00 -1.31110e-01
-1.59920e+02 5.97823e+00 -1.31100e-01
-1.59910e+02 5.97954e+00 -1.31089e-01
-1.59900e+02 5.98085e+00 -1.31079e-01
-1.59890e+02 5.98217e+00 -1.31068e-01
-1.59880e+02 5.98348e+00 -1.31058e-01
-1.59870e+02 5.98479e+00 -1.31048e-01
-1.59860e+02 5.98610e+00 -1.31038e-01
-1.59850e+02 5.98741e+00 -1.31028e-01
-1.59840e+02 5.98872e+00 -1.31018e-01
-1.59830e+02 5.99003e+00 -1.31008e-01
-1.59820e+02 5.99134e+00 -1.30998e-01
-1.59810e+02 5.99265e+00 -1.30989e-01
-1.59800e+02 5.99396e+00 -1.30979e-01
-1.59790e+02 5.99527e+00 -1.30970e-01
-1.59780e+02 5.99658e+00 -1.30961e-01
-1.59770e+02 5.99789e+00 -1.30951e-01
-1.59760e+02 5.99920e+00 -1.30942e-01
-1.59750e+02 6.00051e+00 -1.30933e-01
-1.59740e+02 6.00181e+00 -1.30924e-01
-1.59730e+02 6.00312e+00 -1.30915e-01
-1.59720e+02 6.00443e+00 -1.30907e-01
-1.59710e+02 6.00574e+00 -1.30898e-01
-1.59700e+02 6.00705e+00 -1.30890e-01
-1.59690e+02 6.00836e+00 -1.30881e-01
-1.59680e+02 6.00967e+00 -1.30873e-01
-1.59670e+02 6.01098e+00 -1.30864e-01
-1.59660e+02 6.01229e+00 -1.30856e-01
-1.59650e+02 6.01359e+00 -1.30848e-01
-1.59640e+02 6.01490e+00 -1.30840e-01
-1.59630e+02 6.01621e+00 -1.30832e-01
-1.59620e+02 6.01752e+00 -1.30825e-01
-1.59610e+02 6.01883e+00 -1.30817e-01
-1.59600e+02 6.02014e+00 -1.30809e-01
-1.59590e+02 6.02144e+00 -1.30802e-01
-1.59580e+02 6.02275e+00 -1.30795e-01
-1.59570e+02 6.02406e+00 -1.30787e-01
-1.59560e+02 6.02537e+00 -1.30780e-01
-1.59550e+02 6.02668e+00 -1.30773e-01
-1.59540e+02 6.02798e+00 -1.30766e-01
-1.59530e+02 6.02929e+00 -1.30759e-01
-1.59520e+02 6.03060e+00 -1.30752e-01
-1.59510e+02 6.03191e+00 -1.30745e-01
-1.59500e+02 6.03321e+00 -1.30739e-01
-1.59490e+02 6.03452e+00 -1.30732e-01
-1.59480e+02 6.03583e+00 -1.30726e-01
-1.59470e+02 6.03714e+00 -1.30720e-01
-1.59460e+02 6.03844e+00 -1.30713e-01
-1.59450e+02 6.03975e+00 -1.30707e-01
-1.59440e+02 6.04106e+00 -1.30701e-01
-1.59430e+02 6.04236e+00 -1.30695e-01
-1.59420e+02 6.04367e+00 -1.30689e-01
-1.59410e+02 6.04498e+00 -1.30684e-01
-1.59400e+02 6.04628e+00 -1.30678e-01
-1.59390e+02 6.04759e+00 -1.30672e-01
-1.59380e+02 6.04890e+00 -1.30667e-01
-1.59370e+02 6.05020e+00 -1.30661e-01
-1.59360e+02 6.05151e+00 -1.30656e-01
-1.59350e+02 6.05282e+00 -1.30651e-01
-1.59340e+02 6.05412e+00 -1.30646e-01
-1.59330e+02 6.05543e+00 -1.30641e-01
-1.59320e+02 6.05674e+00 -1.30636e-01
-1.59310e+02 6.05804e+00 -1.30631e-01
-1.59300e+02 6.05935e+00 -1.30627e-01
-1.59290e+02 6.06066e+00 -1.30622e-01
-1.59280e+02 6.06196e+00 -1.30617e-01
-1.59270e+02 6.06327e+00 -1.30613e-01
-1.59260e+02 6.06457e+00 -1.30609e-01
-1.59250e+02 6.06588e+00 -1.30605e-01
-1.59240e+02 6.06719e+00 -1.30600e-01
-1.59230e+02 6.06849e+00 -1.30596e-01
-1.59220e+02 6.06980e+00 -1.30592e-01
-1.59210e+02 6.07110e+00 -1.30589e-01
-1.59200e+02 6.07241e+00 -1.30585e-01
-1.59190e+02 6.07372e+00 -1.30581e-01
-1.59180e+02 6.07502e+00 -1.30578e-01
-1.59170e+02 6.07633e+00 -1.30574e-01
-1.59160e+02 6.07763e+00 -1.30571e-01
-1.59150e+02 6.07894e+00 -1.30568e-01
-1.59140e+02 6.08024e+00 -1.30564e-01
-1.59130e+02 6.08155e+00 -1.30561e-01
-1.59120e+02 6.08286e+00 -1.30558e-01
-1.59110e+02 6.08416e+00 -1.30556e-01
-1.59100e+02 6.08547e+00 -1.30553e-01
-1.59090e+02 6.08677e+00 -1.30550e-01
-1.59080e+02 6.08808e+00 -1.30548e-01
-1.59070e+02 6.08938e+00 -1.30545e-01
-1.59060e+02 6.09069e+00 -1.30543e-01
-1.59050e+02 6.09199e+00 -1.30540e-01
-1.59040e+02 6.09330e+00 -1.30538e-01
-1.59030e+02 6.09460e+00 -1.30536e-01
-1.59020e+02 6.09591e+00 -1.30534e-01
-1.59010e+02 6.09722e+00 -1.30532e-01
-1.59000e+02 6.09852e+00 -1.30530e-01
-1.58990e+02 6.09983e+00 -1.30529e-01
-1.58980e+02 6.10113e+00 -1.30527e-01
-1.58970e+02 6.10244e+00 -1.30525e-01
-1.58960e+02 6.10374e+00 -1.30524e-01
-1.58950e+02 6.10505e+00 -1.30523e-01
-1.58940e+02 6.10635e+00 -1.30521e-01
-1.58930e+02 6.10766e+00 -1.30520e-01
-1.58920e+02 6.10896e+00 -1.30519e-01
-1.58910e+02 6.11027e+00 -1.30518e-01
-1.58900e+02 6.11157e+00 -1.30517e-01
-1.58890e+02 6.11288e+00 -1.30517e-01
-1.58880e+02 6.11418e+00 -1.30516e-01
-1.58870e+02 6.11549e+00 -1.30515e-01
-1.58860e+02 6.11679e+00 -1.30515e-01
-1.58850e+02 6.11810e+00 -1.30515e-01
-1.58840e+02 6.11940e+00 -1.30514e-01
-1.58830e+02 6.12071e+00 -1.30514e-01
-1.58820e+02 6.12201e+00 -1.30514e-01
-1.58810e+02 6.12332e+00 -1.30514e-01
-1.58800e+02 6.12462e+00 -1.30514e-01
-1.58790e+02 6.12593e+00 -1.30514e-01
-1.58780e+02 6.12723e+00 -1.30515e-01
-1.58770e+02 6.12854e+00 -1.30515e-01
-1.58760e+02 6.12984e+00 -1.30516e-01
-1.58750e+02 6.13115e+00 -1.30516e-01
-1.58740e+02 6.13246e+00 -1.30517e-01
-1.58730e+02 6.13376e+00 -1.30518e-01
-1.58720e+02 6.13507e+00 -1.30519e-01
-1.58710e+02 6.13637e+00 -1.30520e-01
-1.58700e+02 6.13768e+00 -1.30521e-01
-1.58690e+02 6.13898e+00 -1.30522e-01
-1.58680e+02 6.14029e+00 -1.30523e-01
-1.58670e+02 6.14159e+00 -1.30524e-01
-1.58660e+02 6.14290e+00 -1.30526e-01
-1.58650e+02 6.14420e+00 -1.30527e-01
-1.58640e+02 6.14551e+00 -1.30529e-01
-1.58630e+02 6.14681e+00 -1.30531e-01
-1.58620e+02 6.14812e+00 -1.30533e-01
-1.58610e+02 6.14942e+00 -1.30535e-01
-1.58600e+02 6.15073e+00 -1.30537e-01
-1.58590e+02 6.15203e+00 -1.30539e-01
-1.58580e+02 6.15334e+00 -1.30541e-01
-1.58570e+02 6.15464e+00 -1.30543e-01
-1.58560e+02 6.15595e+00 -1.30546e-01
-1.58550e+02 6.15726e+00 -1.30548e-01
-1.58540e+02 6.15856e+00 -1.30551e-01
-1.58530e+02 6.15987e+00 -1.30554e-01
-1.58520e+02 6.16117e+00 -1.30556e-01
-1.58510e+02 6.16248e+00 -1.30559e-01
-1.58500e+02 6.16378e+00 -1.30562e-01
-1.58490e+02 6.16509e+00 -1.30565e-01
-1.58480e+02 6.16639e+00 -1.30569e-01
-1.58470e+02 6.16770e+00 -1.30572e-01
-1.58460e+02 6.16901e+00 -1.30575e-01
-1.58450e+02 6.17031e+00 -1.30579e-01
-1.58440e+02 6.17162e+00 -1.30582e-01
-1.58430e+02 6.17292e+00 -1.30586e-01
-1.58420e+02 6.17423e+00 -1.30590e-01
-1.58410e+02 6.17554e+00 -1.30594e-01
-1.58400e+02 6.17684e+00 -1.30597e-01
-1.58390e+02 6.17815e+00 -1.30602e-01
-1.58380e+02 6.17945e+00 -1.30606e-01
-1.58370e+02 6.18076e+00 -1.30610e-01
-1.58360e+02 6.18207e+00 -1.30614e-01
-1.58350e+02 6.18337e+00 -1.30619e-01
-1.58340e+02 6.18468e+00 -1.30623e-01
-1.58330e+02 6.18598e+00 -1.30628e-01
-1.58320e+02 6.18729e+00 -1.30633e-01
-1.58310e+02 6.18860e+00 -1.30637e-01
-1.58300e+02 6.18990e+00 -1.30642e-01
-1.58290e+02 6.19121e+00 -1.30647e-01
-1.58280e+02 6.19252e+00 -1.30652e-01
-1.58270e+02 6.19382e+00 -1.30658e-01
-1.58260e+02 6.19513e+00 -1.30663e-01
-1.58250e+02 6.19644e+00 -1.30668e-01
-1.58240e+02 6.19774e+00 -1.30674e-01
-1.58230e+02 6.19905e+00 -1.30679e-01
-1.58220e+02 6.20036e+00 -1.30685e-01
-1.58210e+02 6.20166e+00 -1.30691e-01
-1.58200e+02 6.20297e+00 -1.30697e-01
-1.58190e+02 6.20428e+00 -1.30703e-01
-1.58180e+02 6.20558e+00 -1.30709e-01
-1.58170e+02 6.20689e+00 -1.30715e-01
-1.58160e+02 6.20820e+00 -1.30721e-01
-1.58150e+02 6.20951e+00 -1.30728e-01
-1.58140e+02 6.21081e+00 -1.30734e-01
-1.58130e+02 6.21212e+00 -1.30741e-01
-1.58120e+02 6.21343e+00 -1.30747e-01
-1.58110e+02 6.21474e+00 -1.30754e-01
-1.58100e+02 6.21604e+00 -1.30761e-01
-1.58090e+02 6.21735e+00 -1.30768e-01
-1.58080e+02 6.21866e+00 -1.30775e-01
-1.58070e+02 6.21997e+00 -1.30782e-01
-1.58060e+02 6.22127e+00 -1.30789e-01
-1.58050e+02 6.22258e+00 -1.30797e-01
-1.58040e+02 6.22389e+00 -1.30804e-01
-1.58030e+02 6.22520e+00 -1.30812e-01
-1.58020e+02 6.22651e+00 -1.30819e-01
-1.58010e+02 6.22781e+00 -1.30827e-01
-1.58000e+02 6.22912e+00 -1.30835e-01
-1.57990e+02 6.23043e+00 -1.30843e-01
-1.57980e+02 6.23174e+00 -1.30851e-01
-1.57970e+02 6.23305e+00 -1.30859e-01
-1.57960e+02 6.23436e+00 -1.30867e-01
-1.57950e+02 6.23567e+00 -1.30875e-01
-1.57940e+02 6.23697e+00 -1.30883e-01
-1.57930e+02 6.23828e+00 -1.30892e-01
-1.57920e+02 6.23959e+00 -1.30901e-01
-1.57910e+02 6.24090e+00 -1.30909e-01
-1.57900e+02 6.24221e+00 -1.30918e-01
-1.57890e+02 6.24352e+00 -1.30927e-01
-1.57880e+02 6.24483e+00 -1.30936e-01
-1.57870e+02 6.24614e+00 -1.30945e-01
-1.57860e+02 6.24745e+00 -1.30954e-01
-1.57850e+02 6.24876e+00 -1.30963e-01
-1.57840e+02 6.25007e+00 -1.30973e-01
-1.57830e+02 6.25138e+00 -1.30982e-01
-1.57820e+02 6.25269e+00 -1.30992e-01
-1.57810e+02 6.25400e+00 -1.31001e-01
-1.57800e+02 6.25531e+00 -1.31011e-01
-1.57790e+02 6.25662e+00 -1.31021e-01
-1.57780e+02 6.25793e+00 -1.31031e-01
-1.57770e+02 6.25924e+00 -1.31041e-01
-1.57760e+02 6.26055e+00 -1.31051e-01
-1.57750e+02 6.26186e+00 -1.31061e-01
-1.57740e+02 6.26317e+00 -1.31071e-01
-1.57730e+02 6.26448e+00 -1.31082e-01
-1.57720e+02 6.26579e+00 -1.31092e-01
-1.57710e+02 6.26710e+00 -1.31103e-01
-1.57700e+02 6.26841e+00 -1.31114e-01
-1.57690e+02 6.26972e+00 -1.31124e-01
-1.57680e+02 6.27104e+00 -1.31135e-01
-1.57670e+02 6.27235e+00 -1.31146e-01
-1.57660e+02 6.27366e+00 -1.31157e-01
-1.57650e+02 6.27497e+00 -1.31168e-01
-1.57640e+02 6.27628e+00 -1.31180e-01
-1.57630e+02 6.27759e+00 -1.31191e-01
-1.57620e+02 6.27891e+00 -1.31202e-01
-1.57610e+02 6.28022e+00 -1.31214e-01
-1.57600e+02 6.28153e+00 -1.31226e-01
-1.57590e+02 6.28284e+00 -1.31237e-01
-1.57580e+02 6.28415e+00 -1.31249e-01
-1.57570e+02 6.28547e+00 -1.31261e-01
-1.57560e+02 6.28678e+00 -1.31273e-01
-1.57550e+02 6.28809e+00 -1.31285e-01
-1.57540e+02 6.28941e+00 -1.31298e-01
-1.57530e+02 6.29072e+00 -1.31310e-01
-1.57520e+02 6.29203e+00 -1.31322e-01
-1.57510e+02 6.29334e+00 -1.31335e-01
-1.57500e+02 6.29466e+00 -1.31348e-01
-1.57490e+02 6.29597e+00 -1.31360e-01
-1.57480e+02 6.29729e+00 -1.31373e-01
-1.57470e+02 6.29860e+00 -1.31386e-01
-1.57460e+02 6.29991e+00 -1.31399e-01
-1.57450e+02 6.30123e+00 -1.31412e-01
-1.57440e+02 6.30254e+00 -1.31425e-01
-1.57430e+02 6.30386e+00 -1.31438e-01
-1.57420e+02 6.30517e+00 -1.31452e-01
-1.57410e+02 6.30648e+00 -1.31465e-01
-1.57400e+02 6.30780e+00 -1.31479e-01
-1.57390e+02 6.30911e+00 -1.31493e-01
-1.57380e+02 6.31043e+00 -1.31506e-01
-1.57370e+02 6.31174e+00 -1.31520e-01
-1.57360e+02 6.31306e+00 -1.31534e-01
-1.57350e+02 6.31438e+00 -1.31548e-01
-1.57340e+02 6.31569e+00 -1.31562e-01
-1.57330e+02 6.31701e+00 -1.31577e-01
-1.57320e+02 6.31832e+00 -1.31591e-01
-1.57310e+02 6.31964e+00 -1.31605e-01
-1.57300e+02 6.32095e+00 -1.31620e-01
-1.57290e+02 6.32227e+00 -1.31635e-01
-1.57280e+02 6.32359e+00 -1.31649e-01
-1.57270e+02 6.32490e+00 -1.31664e-01
-1.57260e+02 6.32622e+00 -1.31679e-01
-1.57250e+02 6.32754e+00 -1.31694e-01
-1.57240e+02 6.32885e+00 -1.31709e-01
-1.57230e+02 6.33017e+00 -1.31724e-01
-1.57220e+02 6.33149e+00 -1.31740e-01
-1.57210e+02 6.33281e+00 -1.31755e-01
-1.57200e+02 6.33412e+00 -1.31771e-01
-1.57190e+02 6.33544e+00 -1.31786e-01
-1.57180e+02 6.33676e+00 -1.31802e-01
-1.57170e+02 6.33808e+00 -1.31818e-01
-1.57160e+02 6.33940e+00 -1.31834e-01
-1.57150e+02 6.34071e+00 -1.31850e-01
-1.57140e+02 6.34203e+00 -1.31866e-01
-1.57130e+02 6.34335e+00 -1.31882e-01
-1.57120e+02 6.34467e+00 -1.31898e-01
-1.57110e+02 6.34599e+00 -1.31914e-01
-1.57100e+02 6.34731e+00 -1.31931e-01
-1.57090e+02 6.34863e+00 -1.31947e-01
-1.57080e+02 6.34995e+00 -1.31964e-01
-1.57070e+02 6.35127e+00 -1.31981e-01
-1.57060e+02 6.35259e+00 -1.31998e-01
-1.57050e+02 6.35391e+00 -1.32015e-01
-1.57040e+02 6.35523e+00 -1.32032e-01
-1.57030e+02 6.35655e+00 -1.32049e-01
-1.57020e+02 6.35787e+00 -1.32066e-01
-1.57010e+02 6.35919e+00 -1.32083e-01
-1.57000e+02 6.36051e+00 -1.32101e-01
-1.56990e+02 6.36183e+00 -1.32118e-01
-1.56980e+02 6.36315e+00 -1.32136e-01
-1.56970e+02 6.36447e+00 -1.32154e-01
-1.56960e+02 6.36580e+00 -1.32171e-01
-1.56950e+02 6.36712e+00 -1.32189e-01
-1.56940e+02 6.36844e+00 -1.32207e-01
-1.56930e+02 6.36976e+00 -1.32225e-01
-1.56920e+02 6.37108e+00 -1.32244e-01
-1.56910e+02 6.37241e+00 -1.32262e-01
-1.56900e+02 6.37373e+00 -1.32280e-01
-1.56890e+02 6.37505e+00 -1.32299e-01
-1.56880e+02 6.37638e+00 -1.32317e-01
-1.56870e+02 6.37770e+00 -1.32336e-01
-1.56860e+02 6.37902e+00 -1.32355e-01
-1.56850e+02 6.38035e+00 -1.32374e-01
-1.56840e+02 6.38167e+00 -1.32393e-01
-1.56830e+02 6.38299e+00 -1.32412e-01
-1.56820e+02 6.38432e+00 -1.32431e-01
-1.56810e+02 6.38564e+00 -1.32450e-01
-1.56800e+02 6.38697e+00 -1.32469e-01
-1.56790e+02 6.38829e+00 -1.32489e-01
-1.56780e+02 6.38962e+00 -1.32508e-01
-1.56770e+02 6.39094e+00 -1.32528e-01
-1.56760e+02 6.39227e+00 -1.32548e-01
-1.56750e+02 6.39359e+00 -1.32568e-01
-1.56740e+02 6.39492e+00 -1.32588e-01
-1.56730e+02 6.39624e+00 -1.32608e-01
-1.56720e+02 6.39757e+00 -1.32628e-01
-1.56710e+02 6.39890e+00 -1.32648e-01
-1.56700e+02 6.40022e+00 -1.32668e-01
-1.56690e+02 6.40155e+00 -1.32689e-01
-1.56680e+02 6.40288e+00 -1.32709e-01
-1.56670e+02 6.40420e+00 -1.32730e-01
-1.56660e+02 6.40553e+00 -1.32750e-01
-1.56650e+02 6.40686e+00 -1.32771e-01
-1.56640e+02 6.40819e+00 -1.32792e-01
-1.56630e+02 6.40952e+00 -1.32813e-01
-1.56620e+02 6.41084e+00 -1.32834e-01
-1.56610e+02 6.41217e+00 -1.32855e-01
-1.56600e+02 6.41350e+00 -1.32877e-01
-1.56590e+02 6.41483e+00 -1.32898e-01
-1.56580e+02 6.41616e+00 -1.32919e-01
-1.56570e+02 6.41749e+00 -1.32941e-01
-1.56560e+02 6.41882e+00 -1.32963e-01
-1.56550e+02 6.42015e+00 -1.32984e-01
-1.56540e+02 6.42148e+00 -1.33006e-01
-1.56530e+02 6.42281e+00 -1.33028e-01
-1.56520e+02 6.42414e+00 -1.33050e-01
-1.56510e+02 6.42547e+00 -1.33072e-01
-1.56500e+02 6.42680e+00 -1.33095e-01
-1.56490e+02 6.42813e+00 -1.33117e-01
-1.56480e+02 6.42946e+00 -1.33139e-01
-1.56470e+02 6.43079e+00 -1.33162e-01
-1.56460e+02 6.43212e+00 -1.33185e-01
-1.56450e+02 6.43346e+00 -1.33207e-01
-1.56440e+02 6.43479e+00 -1.33230e-01
-1.56430e+02 6.43612e+00 -1.33253e-01
-1.56420e+02 6.43745e+00 -1.33276e-01
-1.56410e+02 6.43879e+00 -1.33299e-01
-1.56400e+02 6.44012e+00 -1.33322e-01
-1.56390e+02 6.44145e+00 -1.33346e-01
-1.56380e+02 6.44279e+00 -1.33369e-01
-1.56370e+02 6.44412e+00 -1.33392e-01
-1.56360e+02 6.44545e+00 -1.33416e-01
-1.56350e+02 6.44679e+00 -1.33440e-01
-1.56340e+02 6.44812e+00 -1.33463e-01
-1.56330e+02 6.44946e+00 -1.33487e-01
-1.56320e+02 6.45079e+00 -1.33511e-01
-1.56310e+02 6.45213e+00 -1.33535e-01
-1.56300e+02 6.45346e+00 -1.33559e-01
-1.56290e+02 6.45480e+00 -1.33584e-01
-1.56280e+02 6.45614e+00 -1.33608e-01
-1.56270e+02 6.45747e+00 -1.33633e-01
-1.56260e+02 6.45881e+00 -1.33657e-01
-1.56250e+02 6.46014e+00 -1.33682e-01
-1.56240e+02 6.46148e+00 -1.33706e-01
-1.56230e+02 6.46282e+00 -1.33731e-01
-1.56220e+02 6.46416e+00 -1.33756e-01
-1.56210e+02 6.46549e+00 -1.33781e-01
-1.56200e+02 6.46683e+00 -1.33806e-01
-1.56190e+02 6.46817e+00 -1.33832e-01
-1.56180e+02 6.46951e+00 -1.33857e-01
-1.56170e+02 6.47085e+00 -1.33882e-01
-1.56160e+02 6.47219e+00 -1.33908e-01
-1.56150e+02 6.47353e+00 -1.33933e-01
-1.56140e+02 6.47487e+00 -1.33959e-01
-1.56130e+02 6.47620e+00 -1.33985e-01
-1.56120e+02 6.47754e+00 -1.34011e-01
-1.56110e+02 6.47889e+00 -1.34037e-01
-1.56100e+02 6.48023e+00 -1.34063e-01
-1.56090e+02 6.48157e+00 -1.34089e-01
-1.56080e+02 6.48291e+00 -1.34115e-01
-1.56070e+02 6.48425e+00 -1.34142e-01
-1.56060e+02 6.48559e+00 -1.34168e-01
-1.56050e+02 6.48693e+00 -1.34195e-01
-1.56040e+02 6.48827e+00 -1.34221e-01
-1.56030e+02 6.48962e+00 -1.34248e-01
-1.56020e+02 6.49096e+00 -1.34275e-01
-1.56010e+02 6.49230e+00 -1.34302e-01
-1.56000e+02 6.49365e+00 -1.34329e-01
-1.55990e+02 6.49499e+00 -1.34356e-01
-1.55980e+02 6.49633e+00 -1.34383e-01
-1.55970e+02 6.49768e+00 -1.34411e-01
-1.55960e+02 6.49902e+00 -1.34438e-01
-1.55950e+02 6.50036e+00 -1.34466e-01
-1.55940e+02 6.50171e+00 -1.34493e-01
-1.55930e+02 6.50305e+00 -1.34521e-01
-1.55920e+02 6.50440e+00 -1.34549e-01
-1.55910e+02 6.50575e+00 -1.34577e-01
-1.55900e+02 6.50709e+00 -1.34605e-01
-1.55890e+02 6.50844e+00 -1.34633e-01
-1.55880e+02 6.50978e+00 -1.34661e-01
-1.55870e+02 6.51113e+00 -1.34689e-01
-1.55860e+02 6.51248e+00 -1.34718e-01
-1.55850e+02 6.51383e+00 -1.34746e-01
-1.55840e+02 6.51517e+00 -1.34775e-01
-1.55830e+02 6.51652e+00 -1.34803e-01
-1.55820e+02 6.51787e+00 -1.34832e-01
-1.55810e+02 6.51922e+00 -1.34861e-01
-1.55800e+02 6.52057e+00 -1.34890e-01
-1.55790e+02 6.52192e+00 -1.34919e-01
-1.55780e+02 6.52326e+00 -1.34948e-01
-1.55770e+02 6.52461e+00 -1.34977e-01
-1.55760e+02 6.52596e+00 -1.35007e-01
-1.55750e+02 6.52731e+00 -1.35036e-01
-1.55740e+02 6.52866e+00 -1.35066e-01
-1.55730e+02 6.53002e+00 -1.35095e-01
-1.55720e+02 6.53137e+00 -1.35125e-01
-1.55710e+02 6.53272e+00 -1.35155e-01
-1.55700e+02 6.53407e+00 -1.35185e-01
-1.55690e+02 6.53542e+00 -1.35215e-01
-1.55680e+02 6.53677e+00 -1.35245e-01
-1.55670e+02 6.53813e+00 -1.35275e-01
-1.55660e+02 6.53948e+00 -1.35306e-01
-1.55650e+02 6.54083e+00 -1.35336e-01
-1.55640e+02 6.54219e+00 -1.35366e-01
-1.55630e+02 6.54354e+00 -1.35397e-01
-1.55620e+02 6.54489e+00 -1.35428e-01
-1.55610e+02 6.54625e+00 -1.35459e-01
-1.55600e+02 6.54760e+00 -1.35489e-01
-1.55590e+02 6.54896e+00 -1.35520e-01
-1.55580e+02 6.55031e+00 -1.35551e-01
-1.55570e+02 6.55167e+00 -1.35583e-01
-1.55560e+02 6.55303e+00 -1.35614e-01
-1.55550e+02 6.55438e+00 -1.35645e-01
-1.55540e+02 6.55574e+00 -1.35677e-01
-1.55530e+02 6.55710e+00 -1.35708e-01
-1.55520e+02 6.55845e+00 -1.35740e-01
-1.55510e+02 6.55981e+00 -1.35772e-01
-1.55500e+02 6.56117e+00 -1.35804e-01
-1.55490e+02 6.56253e+00 -1.35836e-01
-1.55480e+02 6.56388e+00 -1.35868e-01
-1.55470e+02 6.56524e+00 -1.35900e-01
-1.55460e+02 6.56660e+00 -1.35932e-01
-1.55450e+02 6.56796e+00 -1.35964e-01
-1.55440e+02 6.56932e+00 -1.35997e-01
-1.55430e+02 6.57068e+00 -1.36029e-01
-1.55420e+02 6.57204e+00 -1.36062e-01
-1.55410e+02 6.57340e+00 -1.36095e-01
-1.55400e+02 6.57476e+00 -1.36127e-01
-1.55390e+02 6.57613e+00 -1.36160e-01
-1.55380e+02 6.57749e+00 -1.36193e-01
-1.55370e+02 6.57885e+00 -1.36226e-01
-1.55360e+02 6.58021e+00 -1.36260e-01
-1.55350e+02 6.58158e+00 -1.36293e-01
-1.55340e+02 6.58294e+00 -1.36326e-01
-1.55330e+02 6.58430e+00 -1.36360e-01
-1.55320e+02 6.58567e+00 -1.36393e-01
-1.55310e+02 6.58703e+00 -1.36427e-01
-1.55300e+02 6.58839e+00 -1.36461e-01
-1.55290e+02 6.58976e+00 -1.36495e-01
-1.55280e+02 6.59112e+00 -1.36529e-01
-1.55270e+02 6.59249e+00 -1.36563e-01
-1.55260e+02 6.59386e+00 -1.36597e-01
-1.55250e+02 6.59522e+00 -1.36631e-01
-1.55240e+02 6.59659e+00 -1.36665e-01
-1.55230e+02 6.59795e+00 -1.36700e-01
-1.55220e+02 6.59932e+00 -1.36734e-01
-1.55210e+02 6.60069e+00 -1.36769e-01
-1.55200e+02 6.60206e+00 -1.36804e-01
-1.55190e+02 6.60343e+00 -1.36839e-01
-1.55180e+02 6.60479e+00 -1.36874e-01
-1.55170e+02 6.60616e+00 -1.36909e-01
-1.55160e+02 6.60753e+00 -1.36944e-01
-1.55150e+02 6.60890e+00 -1.36979e-01
-1.55140e+02 6.61027e+00 -1.37014e-01
-1.55130e+02 6.61164e+00 -1.37050e-01
-1.55120e+02 6.61301e+00 -1.37085e-01
-1.55110e+02 6.61438e+00 -1.37121e-01
-1.55100e+02 6.61576e+00 -1.37157e-01
-1.55090e+02 6.61713e+00 -1.37192e-01
-1.55080e+02 6.61850e+00 -1.37228e-01
-1.55070e+02 6.61987e+00 -1.37264e-01
-1.55060e+02 6.62124e+00 -1.37300e-01
-1.55050e+02 6.62262e+00 -1.37336e-01
-1.55040e+02 6.62399e+00 -1.37373e-01
-1.55030e+02 6.62536e+00 -1.37409e-01
-1.55020e+02 6.62674e+00 -1.37446e-01
-1.55010e+02 6.62811e+00 -1.37482e-01
-1.55000e+02 6.62949e+00 -1.37519e-01
-1.54990e+02 6.63086e+00 -1.37556e-01
-1.54980e+02 6.63224e+00 -1.37592e-01
-1.54970e+02 6.63362e+00 -1.37629e-01
-1.54960e+02 6.63499e+00 -1.37666e-01
-1.54950e+02 6.63637e+00 -1.37704e-01
-1.54940e+02 6.63775e+00 -1.37741e-01
-1.54930e+02 6.63912e+00 -1.37778e-01
-1.54920e+02 6.64050e+00 -1.37816e-01
-1.54910e+02 6.64188e+00 -1.37853e-01
-1.54900e+02 6.64326e+00 -1.37891e-01
-1.54890e+02 6.64464e+00 -1.37928e-01
-1.54880e+02 6.64602e+00 -1.37966e-01
-1.54870e+02 6.64740e+00 -1.38004e-01
-1.54860e+02 6.64878e+00 -1.38042e-01
-1.54850e+02 6.65016e+00 -1.38080e-01
-1.54840e+02 6.65154e+00 -1.38118e-01
-1.54830e+02 6.65292e+00 -1.38157e-01
-1.54820e+02 6.65430e+00 -1.38195e-01
-1.54810e+02 6.65568e+00 -1.38234e-01
-1.54800e+02 6.65707e+00 -1.38272e-01
-1.54790e+02 6.65845e+00 -1.38311e-01
-1.54780e+02 6.65983e+00 -1.38349e-01
-1.54770e+02 6.66122e+00 -1.38387e-01
-1.54760e+02 6.66260e+00 -1.38425e-01
-1.54750e+02 6.66399e+00 -1.38463e-01
-1.54740e+02 6.66537e+00 -1.38501e-01
-1.54730e+02 6.66676e+00 -1.38539e-01
-1.54720e+02 6.66814e+00 -1.38576e-01
-1.54710e+02 6.66953e+00 -1.38613e-01
-1.54700e+02 6.67091e+00 -1.38650e-01
-1.54690e+02 6.67230e+00 -1.38687e-01
-1.54680e+02 6.67369e+00 -1.38724e-01
-1.54670e+02 6.67507e+00 -1.38761e-01
-1.54660e+02 6.67646e+00 -1.38797e-01
-1.54650e+02 6.67785e+00 -1.38833e-01
-1.54640e+02 6.67924e+00 -1.38869e-01
-1.54630e+02 6.68063e+00 -1.38905e-01
-1.54620e+02 6.68202e+00 -1.38941e-01
-1.54610e+02 6.68341e+00 -1.38977e-01
-1.54600e+02 6.68480e+00 -1.39012e-01
-1.54590e+02 6.68619e+00 -1.39047e-01
-1.54580e+02 6.68758e+00 -1.39083e-01
-1.54570e+02 6.68897e+00 -1.39118e-01
-1.54560e+02 6.69036e+00 -1.39152e-01
-1.54550e+02 6.69175e+00 -1.39187e-01
-1.54540e+02 6.69314e+00 -1.39221e-01
-1.54530e+02 6.69454e+00 -1.39256e-01
-1.54520e+02 6.69593e+00 -1.39290e-01
-1.54510e+02 6.69732e+00 -1.39324e-01
-1.54500e+02 6.69872e+00 -1.39358e-01
-1.54490e+02 6.70011e+00 -1.39391e-01
-1.54480e+02 6.70150e+00 -1.39425e-01
-1.54470e+02 6.70290e+00 -1.39458e-01
-1.54460e+02 6.70429e+00 -1.39491e-01
-1.54450e+02 6.70569e+00 -1.39524e-01
-1.54440e+02 6.70708e+00 -1.39557e-01
-1.54430e+02 6.70848e+00 -1.39590e-01
-1.54420e+02 6.70987e+00 -1.39622e-01
-1.54410e+02 6.71127e+00 -1.39655e-01
-1.54400e+02 6.71267e+00 -1.39687e-01
-1.54390e+02 6.71406e+00 -1.39719e-01
-1.54380e+02 6.71546e+00 -1.39751e-01
-1.54370e+02 6.71686e+00 -1.39782e-01
-1.54360e+02 6.71826e+00 -1.39814e-01
-1.54350e+02 6.71966e+00 -1.39845e-01
-1.54340e+02 6.72105e+00 -1.39876e-01
-1.54330e+02 6.72245e+00 -1.39908e-01
-1.54320e+02 6.72385e+00 -1.39938e-01
-1.54310e+02 6.72525e+00 -1.39969e-01
-1.54300e+02 6.72665e+00 -1.40000e-01
-1.54290e+02 6.72805e+00 -1.40030e-01
-1.54280e+02 6.72945e+00 -1.40060e-01
-1.54270e+02 6.73085e+00 -1.40090e-01
-1.54260e+02 6.73225e+00 -1.40120e-01
-1.54250e+02 6.73366e+00 -1.40150e-01
-1.54240e+02 6.73506e+00 -1.40180e-01
-1.54230e+02 6.73646e+00 -1.40209e-01
-1.54220e+02 6.73786e+00 -1.40238e-01
-1.54210e+02 6.73926e+00 -1.40267e-01
-1.54200e+02 6.74067e+00 -1.40296e-01
-1.54190e+02 6.74207e+00 -1.40325e-01
-1.54180e+02 6.74347e+00 -1.40354e-01
-1.54170e+02 6.74488e+00 -1.40382e-01
-1.54160e+02 6.74628e+00 -1.40410e-01
-1.54150e+02 6.74769e+00 -1.40438e-01
-1.54140e+02 6.74909e+00 -1.40466e-01
-1.54130e+02 6.75049e+00 -1.40494e-01
-1.54120e+02 6.75190e+00 -1.40522e-01
-1.54110e+02 6.75331e+00 -1.40549e-01
-1.54100e+02 6.75471e+00 -1.40576e-01
-1.54090e+02 6.75612e+00 -1.40603e-01
-1.54080e+02 6.75752e+00 -1.40630e-01
-1.54070e+02 6.75893e+00 -1.40657e-01
-1.54060e+02 6.76034e+00 -1.40684e-01
-1.54050e+02 6.76174e+00 -1.40710e-01
-1.54040e+02 6.76315e+00 -1.40737e-01
-1.54030e+02 6.76456e+00 -1.40763e-01
-1.54020e+02 6.76597e+00 -1.40789e-01
-1.54010e+02 6.76737e+00 -1.40815e-01
-1.54000e+02 6.76878e+00 -1.40840e-01
-1.53990e+02 6.77019e+00 -1.40866e-01
-1.53980e+02 6.77160e+00 -1.40891e-01
-1.53970e+02 6.77301e+00 -1.40916e-01
-1.53960e+02 6.77442e+00 -1.40941e-01
-1.53950e+02 6.77583e+00 -1.40966e-01
-1.53940e+02 6.77724e+00 -1.40991e-01
-1.53930e+02 6.77865e+00 -1.41015e-01
-1.53920e+02 6.78006e+00 -1.41040e-01
-1.53910e+02 6.78147e+00 -1.41064e-01
-1.53900e+02 6.78288e+00 -1.41088e-01
-1.53890e+02 6.78429e+00 -1.41112e-01
-1.53880e+02 6.78570e+00 -1.41135e-01
-1.53870e+02 6.78711e+00 -1.41159e-01
-1.53860e+02 6.78852e+00 -1.41182e-01
-1.53850e+02 6.78994e+00 -1.41205e-01
-1.53840e+02 6.79135e+00 -1.41228e-01
-1.53830e+02 6.79276e+00 -1.41251e-01
-1.53820e+02 6.79417e+00 -1.41274e-01
-1.53810e+02 6.79559e+00 -1.41297e-01
-1.53800e+02 6.79700e+00 -1.41319e-01
-1.53790e+02 6.79841e+00 -1.41341e-01
-1.53780e+02 6.79983e+00 -1.41363e-01
-1.53770e+02 6.80124e+00 -1.41385e-01
-1.53760e+02 6.80265e+00 -1.41407e-01
-1.53750e+02 6.80407e+00 -1.41428e-01
-1.53740e+02 6.80548e+00 -1.41450e-01
-1.53730e+02 6.80690e+00 -1.41471e-01
-1.53720e+02 6.80831e+00 -1.41492e-01
-1.53710e+02 6.80973e+00 -1.41513e-01
-1.53700e+02 6.81114e+00 -1.41534e-01
-1.53690e+02 6.81256e+00 -1.41554e-01
-1.53680e+02 6.81397e+00 -1.41575e-01
-1.53670e+02 6.81539e+00 -1.41595e-01
-1.53660e+02 6.81680e+00 -1.41615e-01
-1.53650e+02 6.81822e+00 -1.41635e-01
-1.53640e+02 6.81964e+00 -1.41655e-01
-1.53630e+02 6.82105e+00 -1.41675e-01
-1.53620e+02 6.82247e+00 -1.41694e-01
-1.53610e+02 6.82389e+00 -1.41713e-01
-1.53600e+02 6.82531e+00 -1.41732e-01
-1.53590e+02 6.82672e+00 -1.41751e-01
-1.53580e+02 6.82814e+00 -1.41770e-01
-1.53570e+02 6.82956e+00 -1.41789e-01
-1.53560e+02 6.83098e+00 -1.41807e-01
-1.53550e+02 6.83239e+00 -1.41826e-01
-1.53540e+02 6.83381e+00 -1.41844e-01
-1.53530e+02 6.83523e+00 -1.41862e-01
-1.53520e+02 6.83665e+00 -1.41879e-01
-1.53510e+02 6.83807e+00 -1.41897e-01
-1.53500e+02 6.83949e+00 -1.41915e-01
-1.53490e+02 6.84091e+00 -1.41932e-01
-1.53480e+02 6.84233e+00 -1.41949e-01
-1.53470e+02 6.84375e+00 -1.41966e-01
-1.53460e+02 6.84517e+00 -1.41983e-01
-1.53450e+02 6.84659e+00 -1.42000e-01
-1.53440e+02 6.84801e+00 -1.42016e-01
-1.53430e+02 6.84943e+00 -1.42032e-01
-1.53420e+02 6.85085e+00 -1.42049e-01
-1.53410e+02 6.85227e+00 -1.42065e-01
-1.53400e+02 6.85369e+00 -1.42080e-01
-1.53390e+02 6.85511e+00 -1.42096e-01
-1.53380e+02 6.85653e+00 -1.42112e-01
-1.53370e+02 6.85795e+00 -1.42127e-01
-1.53360e+02 6.85937e+00 -1.42142e-01
-1.53350e+02 6.86079e+00 -1.42157e-01
-1.53340e+02 6.86221e+00 -1.42172e-01
-1.53330e+02 6.86364e+00 -1.42187e-01
-1.53320e+02 6.86506e+00 -1.42201e-01
-1.53310e+02 6.86648e+00 -1.42216e-01
-1.53300e+02 6.86790e+00 -1.42230e-01
-1.53290e+02 6.86933e+00 -1.42244e-01
-1.53280e+02 6.87075e+00 -1.42258e-01
-1.53270e+02 6.87217e+00 -1.42272e-01
-1.53260e+02 6.87359e+00 -1.42285e-01
-1.53250e+02 6.87502e+00 -1.42299e-01
-1.53240e+02 6.87644e+00 -1.42312e-01
-1.53230e+02 6.87786e+00 -1.42325e-01
-1.53220e+02 6.87929e+00 -1.42338e-01
-1.53210e+02 6.88071e+00 -1.42351e-01
-1.53200e+02 6.88213e+00 -1.42363e-01
-1.53190e+02 6.88356e+00 -1.42376e-01
-1.53180e+02 6.88498e+00 -1.42388e-01
-1.53170e+02 6.88640e+00 -1.42400e-01
-1.53160e+02 6.88783e+00 -1.42412e-01
-1.53150e+02 6.88925e+00 -1.42424e-01
-1.53140e+02 6.89068e+00 -1.42435e-01
-1.53130e+02 6.89210e+00 -1.42447e-01
-1.53120e+02 6.89353e+00 -1.42458e-01
-1.53110e+02 6.89495e+00 -1.42469e-01
-1.53100e+02 6.89638e+00 -1.42480e-01
-1.53090e+02 6.89780e+00 -1.42491e-01
-1.53080e+02 6.89922e+00 -1.42502e-01
-1.53070e+02 6.90065e+00 -1.42512e-01
-1.53060e+02 6.90208e+00 -1.42522e-01
-1.53050e+02 6.90350e+00 -1.42533e-01
-1.53040e+02 6.90493e+00 -1.42542e-01
-1.53030e+02 6.90635e+00 -1.42552e-01
-1.53020e+02 6.90778e+00 -1.42562e-01
-1.53010e+02 6.90920e+00 -1.42571e-01
-1.53000e+02 6.91063e+00 -1.42581e-01
-1.52990e+02 6.91205e+00 -1.42590e-01
-1.52980e+02 6.91348e+00 -1.42599e-01
-1.52970e+02 6.91491e+00 -1.42608e-01
-1.52960e+02 6.91633e+00 -1.42616e-01
-1.52950e+02 6.91776e+00 -1.42625e-01
-1.52940e+02 6.91918e+00 -1.42633e-01
-1.52930e+02 6.92061e+00 -1.42641e-01
-1.52920e+02 6.92204e+00 -1.42649e-01
-1.52910e+02 6.92346e+00 -1.42657e-01
-1.52900e+02 6.92489e+00 -1.42665e-01
-1.52890e+02 6.92632e+00 -1.42673e-01
-1.52880e+02 6.92774e+00 -1.42680e-01
-1.52870e+02 6.92917e+00 -1.42687e-01
-1.52860e+02 6.93060e+00 -1.42694e-01
-1.52850e+02 6.93202e+00 -1.42701e-01
-1.52840e+02 6.93345e+00 -1.42708e-01
-1.52830e+02 6.93488e+00 -1.42714e-01
-1.52820e+02 6.93631e+00 -1.42721e-01
-1.52810e+02 6.93773e+00 -1.42727e-01
-1.52800e+02 6.93916e+00 -1.42733e-01
-1.52790e+02 6.94059e+00 -1.42739e-01
-1.52780e+02 6.94202e+00 -1.42745e-01
-1.52770e+02 6.94344e+00 -1.42750e-01
-1.52760e+02 6.94487e+00 -1.42756e-01
-1.52750e+02 6.94630e+00 -1.42761e-01
-1.52740e+02 6.94773e+00 -1.42766e-01
-1.52730e+02 6.94915e+00 -1.42771e-01
-1.52720e+02 6.95058e+00 -1.42776e-01
-1.52710e+02 6.95201e+00 -1.42780e-01
-1.52700e+02 6.95344e+00 -1.42785e-01
-1.52690e+02 6.95486e+00 -1.42789e-01
-1.52680e+02 6.95629e+00 -1.42793e-01
-1.52670e+02 6.95772e+00 -1.42797e-01
-1.52660e+02 6.95915e+00 -1.42801e-01
-1.52650e+02 6.96058e+00 -1.42804e-01
-1.52640e+02 6.96200e+00 -1.42808e-01
-1.52630e+02 6.96343e+00 -1.42811e-01
-1.52620e+02 6.96486e+00 -1.42814e-01
-1.52610e+02 6.96629e+00 -1.42817e-01
-1.52600e+02 6.96772e+00 -1.42820e-01
-1.52590e+02 6.96915e+00 -1.42822e-01
-1.52580e+02 6.97057e+00 -1.42825e-01
-1.52570e+02 6.97200e+00 -1.42827e-01
-1.52560e+02 6.97343e+00 -1.42829e-01
-1.52550e+02 6.97486e+00 -1.42831e-01
-1.52540e+02 6.97629e+00 -1.42833e-01
-1.52530e+02 6.97772e+00 -1.42835e-01
-1.52520e+02 6.97914e+00 -1.42836e-01
-1.52510e+02 6.98057e+00 -1.42838e-01
-1.52500e+02 6.98200e+00 -1.42839e-01
-1.52490e+02 6.98343e+00 -1.42840e-01
-1.52480e+02 6.98486e+00 -1.42841e-01
-1.52470e+02 6.98629e+00 -1.42841e-01
-1.52460e+02 6.98771e+00 -1.42842e-01
-1.52450e+02 6.98914e+00 -1.42842e-01
-1.52440e+02 6.99057e+00 -1.42842e-01
-1.52430e+02 6.99200e+00 -1.42842e-01
-1.52420e+02 6.99343e+00 -1.42842e-01
-1.52410e+02 6.99486e+00 -1.42842e-01
-1.52400e+02 6.99628e+00 -1.42841e-01
-1.52390e+02 6.99771e+00 -1.42841e-01
-1.52380e+02 6.99914e+00 -1.42840e-01
-1.52370e+02 7.00057e+00 -1.42839e-01
-1.52360e+02 7.00200e+00 -1.42838e-01
-1.52350e+02 7.00343e+00 -1.42837e-01
-1.52340e+02 7.00485e+00 -1.42835e-01
-1.52330e+02 7.00628e+00 -1.42833e-01
-1.52320e+02 7.00771e+00 -1.42832e-01
-1.52310e+02 7.00914e+00 -1.42830e-01
-1.52300e+02 7.01057e+00 -1.42828e-01
-1.52290e+02 7.01200e+00 -1.42825e-01
-1.52280e+02 7.01342e+00 -1.42823e-01
-1.52270e+02 7.01485e+00 -1.42820e-01
-1.52260e+02 7.01628e+00 -1.42818e-01
-1.52250e+02 7.01771e+00 -1.42815e-01
-1.52240e+02 7.01914e+00 -1.42812e-01
-1.52230e+02 7.02057e+00 -1.42808e-01
-1.52220e+02 7.02199e+00 -1.42805e-01
-1.52210e+02 7.02342e+00 -1.42801e-01
-1.52200e+02 7.02485e+00 -1.42798e-01
-1.52190e+02 7.02628e+00 -1.42794e-01
-1.52180e+02 7.02771e+00 -1.42790e-01
-1.52170e+02 7.02913e+00 -1.42785e-01
-1.52160e+02 7.03056e+00 -1.42781e-01
-1.52150e+02 7.03199e+00 -1.42776e-01
-1.52140e+02 7.03342e+00 -1.42772e-01
-1.52130e+02 7.03484e+00 -1.42767e-01
-1.52120e+02 7.03627e+00 -1.42762e-01
-1.52110e+02 7.03770e+00 -1.42757e-01
-1.52100e+02 7.03913e+00 -1.42751e-01
-1.52090e+02 7.04055e+00 -1.42746e-01
-1.52080e+02 7.04198e+00 -1.42740e-01
-1.52070e+02 7.04341e+00 -1.42734e-01
-1.52060e+02 7.04484e+00 -1.42728e-01
-1.52050e+02 7.04626e+00 -1.42722e-01
-1.52040e+02 7.04769e+00 -1.42716e-01
-1.52030e+02 7.04912e+00 -1.42709e-01
-1.52020e+02 7.05055e+00 -1.42702e-01
-1.52010e+02 7.05197e+00 -1.42695e-01
-1.52000e+02 7.05340e+00 -1.42688e-01
-1.51990e+02 7.05483e+00 -1.42681e-01
-1.51980e+02 7.05625e+00 -1.42674e-01
-1.51970e+02 7.05768e+00 -1.42666e-01
-1.51960e+02 7.05911e+00 -1.42659e-01
-1.51950e+02 7.06053e+00 -1.42651e-01
-1.51940e+02 7.06196e+00 -1.42643e-01
-1.51930e+02 7.06339e+00 -1.42635e-01
-1.51920e+02 7.06481e+00 -1.42627e-01
-1.51910e+02 7.06624e+00 -1.42618e-01
-1.51900e+02 7.06766e+00 -1.42609e-01
-1.51890e+02 7.06909e+00 -1.42601e-01
-1.51880e+02 7.07052e+00 -1.42592e-01
-1.51870e+02 7.07194e+00 -1.42583e-01
-1.51860e+02 7.07337e+00 -1.42573e-01
-1.51850e+02 7.07479e+00 -1.42564e-01
-1.51840e+02 7.07622e+00 -1.42554e-01
-1.51830e+02 7.07764e+00 -1.42544e-01
-1.51820e+02 7.07907e+00 -1.42534e-01
-1.51810e+02 7.08050e+00 -1.42524e-01
-1.51800e+02 7.08192e+00 -1.42514e-01
-1.51790e+02 7.08335e+00 -1.42504e-01
-1.51780e+02 7.08477e+00 -1.42493e-01
-1.51770e+02 7.08620e+00 -1.42482e-01
-1.51760e+02 7.08762e+00 -1.42471e-01
-1.51750e+02 7.08904e+00 -1.42460e-01
-1.51740e+02 7.09047e+00 -1.42449e-01
-1.51730e+02 7.09189e+00 -1.42438e-01
-1.51720e+02 7.09332e+00 -1.42426e-01
-1.51710e+02 7.09474e+00 -1.42414e-01
-1.51700e+02 7.09617e+00 -1.42402e-01
-1.51690e+02 7.09759e+00 -1.42390e-01
-1.51680e+02 7.09901e+00 -1.42378e-01
-1.51670e+02 7.10044e+00 -1.42366e-01
-1.51660e+02 7.10186e+00 -1.42353e-01
-1.51650e+02 7.10328e+00 -1.42340e-01
-1.51640e+02 7.10471e+00 -1.42328e-01
-1.51630e+02 7.10613e+00 -1.42314e-01
-1.51620e+02 7.10755e+00 -1.42301e-01
-1.51610e+02 7.10898e+00 -1.42288e-01
-1.51600e+02 7.11040e+00 -1.42274e-01
-1.51590e+02 7.11182e+00 -1.42261e-01
-1.51580e+02 7.11325e+00 -1.42247e-01
-1.51570e+02 7.11467e+00 -1.42233e-01
-1.51560e+02 7.11609e+00 -1.42219e-01
-1.51550e+02 7.11751e+00 -1.42204e-01
-1.51540e+02 7.11893e+00 -1.42190e-01
-1.51530e+02 7.12036e+00 -1.42175e-01
-1.51520e+02 7.12178e+00 -1.42160e-01
-1.51510e+02 7.12320e+00 -1.42145e-01
-1.51500e+02 7.12462e+00 -1.42130e-01
-1.51490e+02 7.12604e+00 -1.42115e-01
-1.51480e+02 7.12746e+00 -1.42099e-01
-1.51470e+02 7.12888e+00 -1.42084e-01
-1.51460e+02 7.13030e+00 -1.42068e-01
-1.51450e+02 7.13173e+00 -1.42052e-01
-1.51440e+02 7.13315e+00 -1.42036e-01
-1.51430e+02 7.13457e+00 -1.42019e-01
-1.51420e+02 7.13599e+00 -1.42003e-01
-1.51410e+02 7.13741e+00 -1.41986e-01
-1.51400e+02 7.13883e+00 -1.41969e-01
-1.51390e+02 7.14025e+00 -1.41952e-01
-1.51380e+02 7.14166e+00 -1.41935e-01
-1.51370e+02 7.14308e+00 -1.41918e-01
-1.51360e+02 7.14450e+00 -1.41901e-01
-1.51350e+02 7.14592e+00 -1.41883e-01
-1.51340e+02 7.14734e+00 -1.41865e-01
-1.51330e+02 7.14876e+00 -1.41847e-01
-1.51320e+02 7.15018e+00 -1.41829e-01
-1.51310e+02 7.15160e+00 -1.41811e-01
-1.51300e+02 7.15301e+00 -1.41792e-01
-1.51290e+02 7.15443e+00 -1.41774e-01
-1.51280e+02 7.15585e+00 -1.41755e-01
-1.51270e+02 7.15727e+00 -1.41736e-01
-1.51260e+02 7.15868e+00 -1.41717e-01
-1.51250e+02 7.16010e+00 -1.41698e-01
-1.51240e+02 7.16152e+00 -1.41678e-01
-1.51230e+02 7.16293e+00 -1.41659e-01
-1.51220e+02 7.16435e+00 -1.41639e-01
-1.51210e+02 7.16577e+00 -1.41619e-01
-1.51200e+02 7.16718e+00 -1.41599e-01
-1.51190e+02 7.16860e+00 -1.41579e-01
-1.51180e+02 7.17002e+00 -1.41558e-01
-1.51170e+02 7.17143e+00 -1.41538e-01
-1.51160e+02 7.17285e+00 -1.41517e-01
-1.51150e+02 7.17426e+00 -1.41496e-01
-1.51140e+02 7.17568e+00 -1.41475e-01
-1.51130e+02 7.17709e+00 -1.41454e-01
-1.51120e+02 7.17851e+00 -1.41433e-01
-1.51110e+02 7.17992e+00 -1.41411e-01
-1.51100e+02 7.18133e+00 -1.41389e-01
-1.51090e+02 7.18275e+00 -1.41367e-01
-1.51080e+02 7.18416e+00 -1.41345e-01
-1.51070e+02 7.18557e+00 -1.41323e-01
-1.51060e+02 7.18699e+00 -1.41301e-01
-1.51050e+02 7.18840e+00 -1.41278e-01
-1.51040e+02 7.18981e+00 -1.41256e-01
-1.51030e+02 7.19123e+00 -1.41233e-01
-1.51020e+02 7.19264e+00 -1.41210e-01
-1.51010e+02 7.19405e+00 -1.41187e-01
-1.51000e+02 7.19546e+00 -1.41163e-01
-1.50990e+02 7.19687e+00 -1.41140e-01
-1.50980e+02 7.19828e+00 -1.41116e-01
-1.50970e+02 7.19969e+00 -1.41092e-01
-1.50960e+02 7.20111e+00 -1.41068e-01
-1.50950e+02 7.20252e+00 -1.41044e-01
-1.50940e+02 7.20393e+00 -1.41020e-01
-1.50930e+02 7.20534e+00 -1.40995e-01
-1.50920e+02 7.20675e+00 -1.40971e-01
-1.50910e+02 7.20816e+00 -1.40946e-01
-1.50900e+02 7.20957e+00 -1.40921e-01
-1.50890e+02 7.21097e+00 -1.40896e-01
-1.50880e+02 7.21238e+00 -1.40871e-01
-1.50870e+02 7.21379e+00 -1.40845e-01
-1.50860e+02 7.21520e+00 -1.40820e-01
-1.50850e+02 7.21661e+00 -1.40794e-01
-1.50840e+02 7.21802e+00 -1.40768e-01
-1.50830e+02 7.21942e+00 -1.40742e-01
-1.50820e+02 7.22083e+00 -1.40715e-01
-1.50810e+02 7.22224e+00 -1.40689e-01
-1.50800e+02 7.22364e+00 -1.40662e-01
-1.50790e+02 7.22505e+00 -1.40636e-01
-1.50780e+02 7.22646e+00 -1.40609e-01
-1.50770e+02 7.22786e+00 -1.40582e-01
-1.50760e+02 7.22927e+00 -1.40554e-01
-1.50750e+02 7.23067e+00 -1.40527e-01
-1.50740e+02 7.23208e+00 -1.40499e-01
-1.50730e+02 7.23348e+00 -1.40472e-01
-1.50720e+02 7.23489e+00 -1.40444e-01
-1.50710e+02 7.23629e+00 -1.40416e-01
-1.50700e+02 7.23770e+00 -1.40387e-01
-1.50690e+02 7.23910e+00 -1.40359e-01
-1.50680e+02 7.24050e+00 -1.40330e-01
-1.50670e+02 7.24191e+00 -1.40302e-01
-1.50660e+02 7.24331e+00 -1.40273e-01
-1.50650e+02 7.24471e+00 -1.40244e-01
-1.50640e+02 7.24612e+00 -1.40215e-01
-1.50630e+02 7.24752e+00 -1.40185e-01
-1.50620e+02 7.24892e+00 -1.40156e-01
-1.50610e+02 7.25032e+00 -1.40126e-01
-1.50600e+02 7.25172e+00 -1.40096e-01
-1.50590e+02 7.25312e+00 -1.40066e-01
-1.50580e+02 7.25452e+00 -1.40036e-01
-1.50570e+02 7.25592e+00 -1.40006e-01
-1.50560e+02 7.25732e+00 -1.39975e-01
-1.50550e+02 7.25872e+00 -1.39944e-01
-1.50540e+02 7.26012e+00 -1.39914e-01
-1.50530e+02 7.26152e+00 -1.39883e-01
-1.50520e+02 7.26292e+00 -1.39851e-01
-1.50510e+02 7.26432e+00 -1.39820e-01
-1.50500e+02 7.26572e+00 -1.39789e-01
-1.50490e+02 7.26711e+00 -1.39757e-01
-1.50480e+02 7.26851e+00 -1.39725e-01
-1.50470e+02 7.26991e+00 -1.39693e-01
-1.50460e+02 7.27130e+00 -1.39661e-01
-1.50450e+02 7.27270e+00 -1.39629e-01
-1.50440e+02 7.27410e+00 -1.39596e-01
-1.50430e+02 7.27549e+00 -1.39563e-01
-1.50420e+02 7.27689e+00 -1.39531e-01
-1.50410e+02 7.27828e+00 -1.39498e-01
-1.50400e+02 7.27968e+00 -1.39465e-01
-1.50390e+02 7.28107e+00 -1.39431e-01
-1.50380e+02 7.28247e+00 -1.39398e-01
-1.50370e+02 7.28386e+00 -1.39364e-01
-1.50360e+02 7.28525e+00 -1.39330e-01
-1.50350e+02 7.28665e+00 -1.39296e-01
-1.50340e+02 7.28804e+00 -1.39262e-01
-1.50330e+02 7.28943e+00 -1.39228e-01
-1.50320e+02 7.29083e+00 -1.39194e-01
-1.50310e+02 7.29222e+00 -1.39159e-01
-1.50300e+02 7.29361e+00 -1.39124e-01
-1.50290e+02 7.29500e+00 -1.39089e-01
-1.50280e+02 7.29639e+00 -1.39054e-01
-1.50270e+02 7.29778e+00 -1.39019e-01
-1.50260e+02 7.29917e+00 -1.38984e-01
-1.50250e+02 7.30056e+00 -1.38948e-01
-1.50240e+02 7.30195e+00 -1.38912e-01
-1.50230e+02 7.30334e+00 -1.38876e-01
-1.50220e+02 7.30473e+00 -1.38840e-01
-1.50210e+02 7.30612e+00 -1.38804e-01
-1.50200e+02 7.30750e+00 -1.38768e-01
-1.50190e+02 7.30889e+00 -1.38731e-01
-1.50180e+02 7.31028e+00 -1.38694e-01
-1.50170e+02 7.31166e+00 -1.38657e-01
-1.50160e+02 7.31305e+00 -1.38620e-01
-1.50150e+02 7.31444e+00 -1.38583e-01
-1.50140e+02 7.31582e+00 -1.38546e-01
-1.50130e+02 7.31721e+00 -1.38508e-01
-1.50120e+02 7.31859e+00 -1.38471e-01
-1.50110e+02 7.31998e+00 -1.38433e-01
-1.50100e+02 7.32136e+00 -1.38395e-01
-1.50090e+02 7.32275e+00 -1.38357e-01
-1.50080e+02 7.32413e+00 -1.38318e-01
-1.50070e+02 7.32551e+00 -1.38280e-01
-1.50060e+02 7.32689e+00 -1.38241e-01
-1.50050e+02 7.32828e+00 -1.38202e-01
-1.50040e+02 7.32966e+00 -1.38163e-01
-1.50030e+02 7.33104e+00 -1.38124e-01
-1.50020e+02 7.33242e+00 -1.38085e-01
-1.50010e+02 7.33380e+00 -1.38045e-01
-1.50000e+02 7.33518e+00 -1.38005e-01
-1.49990e+02 7.33656e+00 -1.37966e-01
-1.49980e+02 7.33794e+00 -1.37926e-01
-1.49970e+02 7.33932e+00 -1.37885e-01
-1.49960e+02 7.34070e+00 -1.37845e-01
-1.49950e+02 7.34208e+00 -1.37805e-01
-1.49940e+02 7.34345e+00 -1.37764e-01
-1.49930e+02 7.34483e+00 -1.37723e-01
-1.49920e+02 7.34621e+00 -1.37682e-01
-1.49910e+02 7.34759e+00 -1.37641e-01
-1.49900e+02 7.34896e+00 -1.37600e-01
-1.49890e+02 7.35034e+00 -1.37558e-01
-1.49880e+02 7.35171e+00 -1.37517e-01
-1.49870e+02 7.35309e+00 -1.37475e-01
-1.49860e+02 7.35446e+00 -1.37433e-01
-1.49850e+02 7.35584e+00 -1.37391e-01
-1.49840e+02 7.35721e+00 -1.37349e-01
-1.49830e+02 7.35858e+00 -1.37306e-01
-1.49820e+02 7.35996e+00 -1.37264e-01
-1.49810e+02 7.36133e+00 -1.37221e-01
-1.49800e+02 7.36270e+00 -1.37178e-01
-1.49790e+02 7.36407e+00 -1.37135e-01
-1.49780e+02 7.36544e+00 -1.37092e-01
-1.49770e+02 7.36681e+00 -1.37048e-01
-1.49760e+02 7.36818e+00 -1.37005e-01
-1.49750e+02 7.36955e+00 -1.36961e-01
-1.49740e+02 7.37092e+00 -1.36917e-01
-1.49730e+02 7.37229e+00 -1.36873e-01
-1.49720e+02 7.37366e+00 -1.36829e-01
-1.49710e+02 7.37503e+00 -1.36784e-01
-1.49700e+02 7.37640e+00 -1.36740e-01
-1.49690e+02 7.37776e+00 -1.36695e-01
-1.49680e+02 7.37913e+00 -1.36650e-01
-1.49670e+02 7.38050e+00 -1.36605e-01
-1.49660e+02 7.38186e+00 -1.36560e-01
-1.49650e+02 7.38323e+00 -1.36514e-01
-1.49640e+02 7.38459e+00 -1.36469e-01
-1.49630e+02 7.38596e+00 -1.36423e-01
-1.49620e+02 7.38732e+00 -1.36377e-01
-1.49610e+02 7.38869e+00 -1.36331e-01
-1.49600e+02 7.39005e+00 -1.36285e-01
-1.49590e+02 7.39141e+00 -1.36239e-01
-1.49580e+02 7.39277e+00 -1.36192e-01
-1.49570e+02 7.39413e+00 -1.36146e-01
-1.49560e+02 7.39550e+00 -1.36099e-01
-1.49550e+02 7.39686e+00 -1.36052e-01
-1.49540e+02 7.39822e+00 -1.36004e-01
-1.49530e+02 7.39958e+00 -1.35957e-01
-1.49520e+02 7.40094e+00 -1.35910e-01
-1.49510e+02 7.40230e+00 -1.35862e-01
-1.49500e+02 7.40365e+00 -1.35814e-01
-1.49490e+02 7.40501e+00 -1.35766e-01
-1.49480e+02 7.40637e+00 -1.35718e-01
-1.49470e+02 7.40773e+00 -1.35670e-01
-1.49460e+02 7.40908e+00 -1.35621e-01
-1.49450e+02 7.41044e+00 -1.35573e-01
-1.49440e+02 7.41179e+00 -1.35524e-01
-1.49430e+02 7.41315e+00 -1.35475e-01
-1.49420e+02 7.41450e+00 -1.35426e-01
-1.49410e+02 7.41586e+00 -1.35376e-01
-1.49400e+02 7.41721e+00 -1.35327e-01
-1.49390e+02 7.41856e+00 -1.35277e-01
-1.49380e+02 7.41992e+00 -1.35228e-01
-1.49370e+02 7.42127e+00 -1.35178e-01
-1.49360e+02 7.42262e+00 -1.35127e-01
-1.49350e+02 7.42397e+00 -1.35077e-01
-1.49340e+02 7.42532e+00 -1.35027e-01
-1.49330e+02 7.42667e+00 -1.34976e-01
-1.49320e+02 7.42802e+00 -1.34925e-01
-1.49310e+02 7.42937e+00 -1.34874e-01
-1.49300e+02 7.43072e+00 -1.34823e-01
-1.49290e+02 7.43207e+00 -1.34772e-01
-1.49280e+02 7.43341e+00 -1.34721e-01
-1.49270e+02 7.43476e+00 -1.34669e-01
-1.49260e+02 7.43611e+00 -1.34617e-01
-1.49250e+02 7.43745e+00 -1.34565e-01
-1.49240e+02 7.43880e+00 -1.34513e-01
-1.49230e+02 7.44014e+00 -1.34461e-01
-1.49220e+02 7.44149e+00 -1.34409e-01
-1.49210e+02 7.44283e+00 -1.34356e-01
-1.49200e+02 7.44417e+00 -1.34303e-01
-1.49190e+02 7.44552e+00 -1.34251e-01
-1.49180e+02 7.44686e+00 -1.34198e-01
-1.49170e+02 7.44820e+00 -1.34144e-01
-1.49160e+02 7.44954e+00 -1.34091e-01
-1.49150e+02 7.45088e+00 -1.34037e-01
-1.49140e+02 7.45222e+00 -1.33984e-01
-1.49130e+02 7.45356e+00 -1.33930e-01
-1.49120e+02 7.45490e+00 -1.33876e-01
-1.49110e+02 7.45624e+00 -1.33822e-01
-1.49100e+02 7.45758e+00 -1.33767e-01
-1.49090e+02 7.45892e+00 -1.33713e-01
-1.49080e+02 7.46025e+00 -1.33658e-01
-1.49070e+02 7.46159e+00 -1.33603e-01
-1.49060e+02 7.46292e+00 -1.33548e-01
-1.49050e+02 7.46426e+00 -1.33493e-01
-1.49040e+02 7.46559e+00 -1.33438e-01
-1.49030e+02 7.46693e+00 -1.33382e-01
-1.49020e+02 7.46826e+00 -1.33327e-01
-1.49010e+02 7.46960e+00 -1.33271e-01
-1.49000e+02 7.47093e+00 -1.33215e-01
-1.48990e+02 7.47226e+00 -1.33159e-01
-1.48980e+02 7.47359e+00 -1.33102e-01
-1.48970e+02 7.47492e+00 -1.33046e-01
-1.48960e+02 7.47625e+00 -1.32989e-01
-1.48950e+02 7.47758e+00 -1.32932e-01
-1.48940e+02 7.47891e+00 -1.32875e-01
-1.48930e+02 7.48024e+00 -1.32818e-01
-1.48920e+02 7.48157e+00 -1.32761e-01
-1.48910e+02 7.48289e+00 -1.32703e-01
-1.48900e+02 7.48422e+00 -1.32646e-01
-1.48890e+02 7.48555e+00 -1.32588e-01
-1.48880e+02 7.48687e+00 -1.32530e-01
-1.48870e+02 7.48820e+00 -1.32472e-01
-1.48860e+02 7.48952e+00 -1.32414e-01
-1.48850e+02 7.49085e+00 -1.32355e-01
-1.48840e+02 7.49217e+00 -1.32297e-01
-1.48830e+02 7.49349e+00 -1.32238e-01
-1.48820e+02 7.49481e+00 -1.32179e-01
-1.48810e+02 7.49614e+00 -1.32120e-01
-1.48800e+02 7.49746e+00 -1.32061e-01
-1.48790e+02 7.49878e+00 -1.32001e-01
-1.48780e+02 7.50010e+00 -1.31942e-01
-1.48770e+02 7.50142e+00 -1.31882e-01
-1.48760e+02 7.50273e+00 -1.31822e-01
-1.48750e+02 7.50405e+00 -1.31762e-01
-1.48740e+02 7.50537e+00 -1.31702e-01
-1.48730e+02 7.50669e+00 -1.31641e-01
-1.48720e+02 7.50800e+00 -1.31581e-01
-1.48710e+02 7.50932e+00 -1.31520e-01
-1.48700e+02 7.51063e+00 -1.31459e-01
-1.48690e+02 7.51195e+00 -1.31398e-01
-1.48680e+02 7.51326e+00 -1.31337e-01
-1.48670e+02 7.51457e+00 -1.31275e-01
-1.48660e+02 7.51589e+00 -1.31214e-01
-1.48650e+02 7.51720e+00 -1.31152e-01
-1.48640e+02 7.51851e+00 -1.31090e-01
-1.48630e+02 7.51982e+00 -1.31028e-01
-1.48620e+02 7.52113e+00 -1.30966e-01
-1.48610e+02 7.52244e+00 -1.30904e-01
-1.48600e+02 7.52375e+00 -1.30841e-01
-1.48590e+02 7.52506e+00 -1.30779e-01
-1.48580e+02 7.52636e+00 -1.30716e-01
-1.48570e+02 7.52767e+00 -1.30653e-01
-1.48560e+02 7.52898e+00 -1.30589e-01
-1.48550e+02 7.53028e+00 -1.30526e-01
-1.48540e+02 7.53159e+00 -1.30463e-01
-1.48530e+02 7.53289e+00 -1.30399e-01
-1.48520e+02 7.53419e+00 -1.30335e-01
-1.48510e+02 7.53550e+00 -1.30271e-01
-1.48500e+02 7.53680e+00 -1.30207e-01
-1.48490e+02 7.53810e+00 -1.30143e-01
-1.48480e+02 7.53940e+00 -1.30078e-01
-1.48470e+02 7.54070e+00 -1.30014e-01
-1.48460e+02 7.54200e+00 -1.29949e-01
-1.48450e+02 7.54330e+00 -1.29884e-01
-1.48440e+02 7.54460e+00 -1.29819e-01
-1.48430e+02 7.54590e+00 -1.29753e-01
-1.48420e+02 7.54720e+00 -1.29688e-01
-1.48410e+02 7.54849e+00 -1.29622e-01
-1.48400e+02 7.54979e+00 -1.29557e-01
-1.48390e+02 7.55108e+00 -1.29491e-01
-1.48380e+02 7.55238e+00 -1.29424e-01
-1.48370e+02 7.55367e+00 -1.29358e-01
-1.48360e+02 7.55497e+00 -1.29292e-01
-1.48350e+02 7.55626e+00 -1.29225e-01
-1.48340e+02 7.55755e+00 -1.29158e-01
-1.48330e+02 7.55884e+00 -1.29091e-01
-1.48320e+02 7.56013e+00 -1.29024e-01
-1.48310e+02 7.56142e+00 -1.28957e-01
-1.48300e+02 7.56271e+00 -1.28890e-01
-1.48290e+02 7.56400e+00 -1.28822e-01
-1.48280e+02 7.56529e+00 -1.28754e-01
-1.48270e+02 7.56657e+00 -1.28686e-01
-1.48260e+02 7.56786e+00 -1.28618e-01
-1.48250e+02 7.56915e+00 -1.28550e-01
-1.48240e+02 7.57043e+00 -1.28482e-01
-1.48230e+02 7.57172e+00 -1.28413e-01
-1.48220e+02 7.57300e+00 -1.28344e-01
-1.48210e+02 7.57428e+00 -1.28276e-01
-1.48200e+02 7.57557e+00 -1.28206e-01
-1.48190e+02 7.57685e+00 -1.28137e-01
-1.48180e+02 7.57813e+00 -1.28068e-01
-1.48170e+02 7.57941e+00 -1.27998e-01
-1.48160e+02 7.58069e+00 -1.27929e-01
-1.48150e+02 7.58197e+00 -1.27859e-01
-1.48140e+02 7.58325e+00 -1.27789e-01
-1.48130e+02 7.58452e+00 -1.27719e-01
-1.48120e+02 7.58580e+00 -1.27648e-01
-1.48110e+02 7.58708e+00 -1.27578e-01
-1.48100e+02 7.58835e+00 -1.27507e-01
-1.48090e+02 7.58963e+00 -1.27436e-01
-1.48080e+02 7.59090e+00 -1.27365e-01
-1.48070e+02 7.59217e+00 -1.27294e-01
-1.48060e+02 7.59345e+00 -1.27223e-01
-1.48050e+02 7.59472e+00 -1.27151e-01
-1.48040e+02 7.59599e+00 -1.27079e-01
-1.48030e+02 7.59726e+00 -1.27008e-01
-1.48020e+02 7.59853e+00 -1.26936e-01
-1.48010e+02 7.59980e+00 -1.26863e-01
-1.48000e+02 7.60107e+00 -1.26791e-01
-1.47990e+02 7.60233e+00 -1.26719e-01
-1.47980e+02 7.60360e+00 -1.26646e-01
-1.47970e+02 7.60487e+00 -1.26573e-01
-1.47960e+02 7.60613e+00 -1.26500e-01
-1.47950e+02 7.60740e+00 -1.26427e-01
-1.47940e+02 7.60866e+00 -1.26354e-01
-1.47930e+02 7.60992e+00 -1.26280e-01
-1.47920e+02 7.61119e+00 -1.26207e-01
-1.47910e+02 7.61245e+00 -1.26133e-01
-1.47900e+02 7.61371e+00 -1.26059e-01
-1.47890e+02 7.61497e+00 -1.25985e-01
-1.47880e+02 7.61623e+00 -1.25911e-01
-1.47870e+02 7.61749e+00 -1.25836e-01
-1.47860e+02 7.61875e+00 -1.25762e-01
-1.47850e+02 7.62000e+00 -1.25687e-01
-1.47840e+02 7.62126e+00 -1.25612e-01
-1.47830e+02 7.62252e+00 -1.25537e-01
-1.47820e+02 7.62377e+00 -1.25461e-01
-1.47810e+02 7.62502e+00 -1.25386e-01
-1.47800e+02 7.62628e+00 -1.25310e-01
-1.47790e+02 7.62753e+00 -1.25235e-01
-1.47780e+02 7.62878e+00 -1.25159e-01
-1.47770e+02 7.63003e+00 -1.25083e-01
-1.47760e+02 7.63128e+00 -1.25007e-01
-1.47750e+02 7.63253e+00 -1.24930e-01
-1.47740e+02 7.63378e+00 -1.24854e-01
-1.47730e+02 7.63503e+00 -1.24777e-01
-1.47720e+02 7.63628e+00 -1.24700e-01
-1.47710e+02 7.63752e+00 -1.24623e-01
-1.47700e+02 7.63877e+00 -1.24546e-01
-1.47690e+02 7.64002e+00 -1.24468e-01
-1.47680e+02 7.64126e+00 -1.24391e-01
-1.47670e+02 7.64250e+00 -1.24313e-01
-1.47660e+02 7.64375e+00 -1.24235e-01
-1.47650e+02 7.64499e+00 -1.24157e-01
-1.47640e+02 7.64623e+00 -1.24079e-01
-1.47630e+02 7.64747e+00 -1.24001e-01
-1.47620e+02 7.64871e+00 -1.23922e-01
-1.47610e+02 7.64995e+00 -1.23843e-01
-1.47600e+02 7.65119e+00 -1.23765e-01
-1.47590e+02 7.65242e+00 -1.23686e-01
-1.47580e+02 7.65366e+00 -1.23607e-01
-1.47570e+02 7.65490e+00 -1.23529e-01
-1.47560e+02 7.65613e+00 -1.23451e-01
-1.47550e+02 7.65736e+00 -1.23374e-01
-1.47540e+02 7.65860e+00 -1.23297e-01
-1.47530e+02 7.65983e+00 -1.23220e-01
-1.47520e+02 7.66106e+00 -1.23143e-01
-1.47510e+02 7.66229e+00 -1.23067e-01
-1.47500e+02 7.66352e+00 -1.22991e-01
-1.47490e+02 7.66475e+00 -1.22916e-01
-1.47480e+02 7.66598e+00 -1.22840e-01
-1.47470e+02 7.66721e+00 -1.22765e-01
-1.47460e+02 7.66844e+00 -1.22691e-01
-1.47450e+02 7.66966e+00 -1.22616e-01
-1.47440e+02 7.67089e+00 -1.22542e-01
-1.47430e+02 7.67211e+00 -1.22469e-01
-1.47420e+02 7.67334e+00 -1.22395e-01
-1.47410e+02 7.67456e+00 -1.22322e-01
-1.47400e+02 7.67579e+00 -1.22249e-01
-1.47390e+02 7.67701e+00 -1.22177e-01
-1.47380e+02 7.67823e+00 -1.22105e-01
-1.47370e+02 7.67945e+00 -1.22033e-01
-1.47360e+02 7.68067e+00 -1.21962e-01
-1.47350e+02 7.68189e+00 -1.21891e-01
-1.47340e+02 7.68311e+00 -1.21820e-01
-1.47330e+02 7.68433e+00 -1.21749e-01
-1.47320e+02 7.68554e+00 -1.21679e-01
-1.47310e+02 7.68676e+00 -1.21609e-01
-1.47300e+02 7.68797e+00 -1.21540e-01
-1.47290e+02 7.68919e+00 -1.21470e-01
-1.47280e+02 7.69040e+00 -1.21402e-01
-1.47270e+02 7.69162e+00 -1.21333e-01
-1.47260e+02 7.69283e+00 -1.21265e-01
-1.47250e+02 7.69404e+00 -1.21197e-01
-1.47240e+02 7.69525e+00 -1.21129e-01
-1.47230e+02 7.69647e+00 -1.21062e-01
-1.47220e+02 7.69768e+00 -1.20995e-01
-1.47210e+02 7.69889e+00 -1.20928e-01
-1.47200e+02 7.70009e+00 -1.20862e-01
-1.47190e+02 7.70130e+00 -1.20796e-01
-1.47180e+02 7.70251e+00 -1.20730e-01
-1.47170e+02 7.70372e+00 -1.20664e-01
-1.47160e+02 7.70492e+00 -1.20599e-01
-1.47150e+02 7.70613e+00 -1.20535e-01
-1.47140e+02 7.70733e+00 -1.20470e-01
-1.47130e+02 7.70854e+00 -1.20406e-01
-1.47120e+02 7.70974e+00 -1.20342e-01
-1.47110e+02 7.71095e+00 -1.20279e-01
-1.47100e+02 7.71215e+00 -1.20215e-01
-1.47090e+02 7.71335e+00 -1.20153e-01
-1.47080e+02 7.71455e+00 -1.20090e-01
-1.47070e+02 7.71575e+00 -1.20028e-01
-1.47060e+02 7.71695e+00 -1.19966e-01
-1.47050e+02 7.71815e+00 -1.19904e-01
-1.47040e+02 7.71935e+00 -1.19843e-01
-1.47030e+02 7.72055e+00 -1.19782e-01
-1.47020e+02 7.72175e+00 -1.19721e-01
-1.47010e+02 7.72294e+00 -1.19661e-01
-1.47000e+02 7.72414e+00 -1.19601e-01
-1.46990e+02 7.72533e+00 -1.19541e-01
-1.46980e+02 7.72653e+00 -1.19482e-01
-1.46970e+02 7.72772e+00 -1.19423e-01
-1.46960e+02 7.72892e+00 -1.19364e-01
-1.46950e+02 7.73011e+00 -1.19306e-01
-1.46940e+02 7.73130e+00 -1.19248e-01
-1.46930e+02 7.73250e+00 -1.19190e-01
-1.46920e+02 7.73369e+00 -1.19132e-01
-1.46910e+02 7.73488e+00 -1.19075e-01
-1.46900e+02 7.73607e+00 -1.19018e-01
-1.46890e+02 7.73726e+00 -1.18962e-01
-1.46880e+02 7.73845e+00 -1.18906e-01
-1.46870e+02 7.73964e+00 -1.18850e-01
-1.46860e+02 7.74083e+00 -1.18794e-01
-1.46850e+02 7.74201e+00 -1.18739e-01
-1.46840e+02 7.74320e+00 -1.18684e-01
-1.46830e+02 7.74439e+00 -1.18629e-01
-1.46820e+02 7.74557e+00 -1.18575e-01
-1.46810e+02 7.74676e+00 -1.18521e-01
-1.46800e+02 7.74794e+00 -1.18467e-01
-1.46790e+02 7.74913e+00 -1.18414e-01
-1.46780e+02 7.75031e+00 -1.18361e-01
-1.46770e+02 7.75150e+00 -1.18308e-01
-1.46760e+02 7.75268e+00 -1.18256e-01
-1.46750e+02 7.75386e+00 -1.18204e-01
-1.46740e+02 7.75504e+00 -1.18152e-01
-1.46730e+02 7.75622e+00 -1.18101e-01
-1.46720e+02 7.75740e+00 -1.18050e-01
-1.46710e+02 7.75858e+00 -1.17999e-01
-1.46700e+02 7.75976e+00 -1.17948e-01
-1.46690e+02 7.76094e+00 -1.17898e-01
-1.46680e+02 7.76212e+00 -1.17848e-01
-1.46670e+02 7.76330e+00 -1.17799e-01
-1.46660e+02 7.76448e+00 -1.17750e-01
-1.46650e+02 7.76566e+00 -1.17701e-01
-1.46640e+02 7.76683e+00 -1.17652e-01
-1.46630e+02 7.76801e+00 -1.17604e-01
-1.46620e+02 7.76918e+00 -1.17556e-01
-1.46610e+02 7.77036e+00 -1.17508e-01
-1.46600e+02 7.77153e+00 -1.17461e-01
-1.46590e+02 7.77271e+00 -1.17414e-01
-1.46580e+02 7.77388e+00 -1.17367e-01
-1.46570e+02 7.77506e+00 -1.17321e-01
-1.46560e+02 7.77623e+00 -1.17275e-01
-1.46550e+02 7.77740e+00 -1.17229e-01
-1.46540e+02 7.77857e+00 -1.17184e-01
-1.46530e+02 7.77975e+00 -1.17139e-01
-1.46520e+02 7.78092e+00 -1.17094e-01
-1.46510e+02 7.78209e+00 -1.17050e-01
-1.46500e+02 7.78326e+00 -1.17006e-01
-1.46490e+02 7.78443e+00 -1.16962e-01
-1.46480e+02 7.78560e+00 -1.16918e-01
-1.46470e+02 7.78677e+00 -1.16875e-01
-1.46460e+02 7.78793e+00 -1.16832e-01
-1.46450e+02 7.78910e+00 -1.16790e-01
-1.46440e+02 7.79027e+00 -1.16748e-01
-1.46430e+02 7.79144e+00 -1.16706e-01
-1.46420e+02 7.79260e+00 -1.16664e-01
-1.46410e+02 7.79377e+00 -1.16623e-01
-1.46400e+02 7.79494e+00 -1.16582e-01
-1.46390e+02 7.79610e+00 -1.16541e-01
-1.46380e+02 7.79727e+00 -1.16501e-01
-1.46370e+02 7.79843e+00 -1.16461e-01
-1.46360e+02 7.79960e+00 -1.16421e-01
-1.46350e+02 7.80076e+00 -1.16382e-01
-1.46340e+02 7.80192e+00 -1.16343e-01
-1.46330e+02 7.80309e+00 -1.16304e-01
-1.46320e+02 7.80425e+00 -1.16266e-01
-1.46310e+02 7.80541e+00 -1.16228e-01
-1.46300e+02 7.80657e+00 -1.16190e-01
-1.46290e+02 7.80774e+00 -1.16153e-01
-1.46280e+02 7.80890e+00 -1.16115e-01
-1.46270e+02 7.81006e+00 -1.16079e-01
-1.46260e+02 7.81122e+00 -1.16042e-01
-1.46250e+02 7.81238e+00 -1.16006e-01
-1.46240e+02 7.81354e+00 -1.15970e-01
-1.46230e+02 7.81470e+00 -1.15935e-01
-1.46220e+02 7.81586e+00 -1.15899e-01
-1.46210e+02 7.81702e+00 -1.15864e-01
-1.46200e+02 7.81818e+00 -1.15830e-01
-1.46190e+02 7.81933e+00 -1.15796e-01
-1.46180e+02 7.82049e+00 -1.15762e-01
-1.46170e+02 7.82165e+00 -1.15728e-01
-1.46160e+02 7.82281e+00 -1.15695e-01
-1.46150e+02 7.82396e+00 -1.15662e-01
-1.46140e+02 7.82512e+00 -1.15629e-01
-1.46130e+02 7.82628e+00 -1.15597e-01
-1.46120e+02 7.82743e+00 -1.15565e-01
-1.46110e+02 7.82859e+00 -1.15533e-01
-1.46100e+02 7.82974e+00 -1.15502e-01
-1.46090e+02 7.83090e+00 -1.15471e-01
-1.46080e+02 7.83205e+00 -1.15440e-01
-1.46070e+02 7.83321e+00 -1.15409e-01
-1.46060e+02 7.83436e+00 -1.15379e-01
-1.46050e+02 7.83551e+00 -1.15349e-01
-1.46040e+02 7.83667e+00 -1.15320e-01
-1.46030e+02 7.83782e+00 -1.15291e-01
-1.46020e+02 7.83897e+00 -1.15262e-01
-1.46010e+02 7.84012e+00 -1.15233e-01
-1.46000e+02 7.84128e+00 -1.15205e-01
-1.45990e+02 7.84243e+00 -1.15177e-01
-1.45980e+02 7.84358e+00 -1.15150e-01
-1.45970e+02 7.84473e+00 -1.15122e-01
-1.45960e+02 7.84588e+00 -1.15095e-01
-1.45950e+02 7.84703e+00 -1.15069e-01
-1.45940e+02 7.84818e+00 -1.15042e-01
-1.45930e+02 7.84933e+00 -1.15016e-01
-1.45920e+02 7.85048e+00 -1.14991e-01
-1.45910e+02 7.85163e+00 -1.14965e-01
-1.45900e+02 7.85278e+00 -1.14940e-01
-1.45890e+02 7.85393e+00 -1.14916e-01
-1.45880e+02 7.85508e+00 -1.14891e-01
-1.45870e+02 7.85623e+00 -1.14867e-01
-1.45860e+02 7.85738e+00 -1.14843e-01
-1.45850e+02 7.85853e+00 -1.14820e-01
-1.45840e+02 7.85968e+00 -1.14797e-01
-1.45830e+02 7.86082e+00 -1.14774e-01
-1.45820e+02 7.86197e+00 -1.14751e-01
-1.45810e+02 7.86312e+00 -1.14729e-01
-1.45800e+02 7.86427e+00 -1.14707e-01
-1.45790e+02 7.86541e+00 -1.14686e-01
-1.45780e+02 7.86656e+00 -1.14665e-01
-1.45770e+02 7.86771e+00 -1.14644e-01
-1.45760e+02 7.86885e+00 -1.14623e-01
-1.45750e+02 7.87000e+00 -1.14603e-01
-1.45740e+02 7.87114e+00 -1.14583e-01
-1.45730e+02 7.87229e+00 -1.14563e-01
-1.45720e+02 7.87344e+00 -1.14544e-01
-1.45710e+02 7.87458e+00 -1.14525e-01
-1.45700e+02 7.87573e+00 -1.14506e-01
-1.45690e+02 7.87687e+00 -1.14488e-01
-1.45680e+02 7.87802e+00 -1.14470e-01
-1.45670e+02 7.87916e+00 -1.14452e-01
-1.45660e+02 7.88031e+00 -1.14435e-01
-1.45650e+02 7.88145e+00 -1.14418e-01
-1.45640e+02 7.88259e+00 -1.14401e-01
-1.45630e+02 7.88374e+00 -1.14384e-01
-1.45620e+02 7.88488e+00 -1.14368e-01
-1.45610e+02 7.88602e+00 -1.14352e-01
-1.45600e+02 7.88717e+00 -1.14337e-01
-1.45590e+02 7.88831e+00 -1.14322e-01
-1.45580e+02 7.88945e+00 -1.14307e-01
-1.45570e+02 7.89060e+00 -1.14292e-01
-1.45560e+02 7.89174e+00 -1.14278e-01
-1.45550e+02 7.89288e+00 -1.14264e-01
-1.45540e+02 7.89403e+00 -1.14251e-01
-1.45530e+02 7.89517e+00 -1.14237e-01
-1.45520e+02 7.89631e+00 -1.14224e-01
-1.45510e+02 7.89745e+00 -1.14212e-01
-1.45500e+02 7.89859e+00 -1.14199e-01
-1.45490e+02 7.89974e+00 -1.14187e-01
-1.45480e+02 7.90088e+00 -1.14176e-01
-1.45470e+02 7.90202e+00 -1.14164e-01
-1.45460e+02 7.90316e+00 -1.14153e-01
-1.45450e+02 7.90430e+00 -1.14143e-01
-1.45440e+02 7.90544e+00 -1.14132e-01
-1.45430e+02 7.90659e+00 -1.14122e-01
-1.45420e+02 7.90773e+00 -1.14112e-01
-1.45410e+02 7.90887e+00 -1.14103e-01
-1.45400e+02 7.91001e+00 -1.14094e-01
-1.45390e+02 7.91115e+00 -1.14085e-01
-1.45380e+02 7.91229e+00 -1.14076e-01
-1.45370e+02 7.91343e+00 -1.14068e-01
-1.45360e+02 7.91457e+00 -1.14060e-01
-1.45350e+02 7.91571e+00 -1.14053e-01
-1.45340e+02 7.91685e+00 -1.14045e-01
-1.45330e+02 7.91799e+00 -1.14039e-01
-1.45320e+02 7.91913e+00 -1.14032e-01
-1.45310e+02 7.92027e+00 -1.14026e-01
-1.45300e+02 7.92141e+00 -1.14020e-01
-1.45290e+02 7.92255e+00 -1.14014e-01
-1.45280e+02 7.92370e+00 -1.14009e-01
-1.45270e+02 7.92484e+00 -1.14004e-01
-1.45260e+02 7.92598e+00 -1.13999e-01
-1.45250e+02 7.92712e+00 -1.13995e-01
-1.45240e+02 7.92825e+00 -1.13991e-01
-1.45230e+02 7.92939e+00 -1.13987e-01
-1.45220e+02 7.93053e+00 -1.13983e-01
-1.45210e+02 7.93167e+00 -1.13980e-01
-1.45200e+02 7.93281e+00 -1.13977e-01
-1.45190e+02 7.93395e+00 -1.13975e-01
-1.45180e+02 7.93509e+00 -1.13973e-01
-1.45170e+02 7.93623e+00 -1.13971e-01
-1.45160e+02 7.93737e+00 -1.13970e-01
-1.45150e+02 7.93851e+00 -1.13968e-01
-1.45140e+02 7.93965e+00 -1.13967e-01
-1.45130e+02 7.94079e+00 -1.13967e-01
-1.45120e+02 7.94193e+00 -1.13967e-01
-1.45110e+02 7.94307e+00 -1.13967e-01
-1.45100e+02 7.94421e+00 -1.13967e-01
-1.45090e+02 7.94535e+00 -1.13968e-01
-1.45080e+02 7.94649e+00 -1.13969e-01
-1.45070e+02 7.94763e+00 -1.13970e-01
-1.45060e+02 7.94877e+00 -1.13972e-01
-1.45050e+02 7.94991e+00 -1.13974e-01
-1.45040e+02 7.95105e+00 -1.13976e-01
-1.45030e+02 7.95219e+00 -1.13979e-01
-1.45020e+02 7.95333e+00 -1.13982e-01
-1.45010e+02 7.95447e+00 -1.13985e-01
-1.45000e+02 7.95561e+00 -1.13989e-01
-1.44990e+02 7.95675e+00 -1.13992e-01
-1.44980e+02 7.95789e+00 -1.13997e-01
-1.44970e+02 7.95903e+00 -1.14001e-01
-1.44960e+02 7.96017e+00 -1.14006e-01
-1.44950e+02 7.96131e+00 -1.14011e-01
-1.44940e+02 7.96245e+00 -1.14017e-01
-1.44930e+02 7.96359e+00 -1.14022e-01
-1.44920e+02 7.96473e+00 -1.14029e-01
-1.44910e+02 7.96587e+00 -1.14035e-01
-1.44900e+02 7.96701e+00 -1.14042e-01
-1.44890e+02 7.96815e+00 -1.14049e-01
-1.44880e+02 7.96929e+00 -1.14056e-01
-1.44870e+02 7.97043e+00 -1.14064e-01
-1.44860e+02 7.97157e+00 -1.14072e-01
-1.44850e+02 7.97271e+00 -1.14080e-01
-1.44840e+02 7.97385e+00 -1.14089e-01
-1.44830e+02 7.97499e+00 -1.14098e-01
-1.44820e+02 7.97614e+00 -1.14107e-01
-1.44810e+02 7.97728e+00 -1.14117e-01
-1.44800e+02 7.97842e+00 -1.14127e-01
-1.44790e+02 7.97956e+00 -1.14137e-01
-1.44780e+02 7.98070e+00 -1.14148e-01
-1.44770e+02 7.98184e+00 -1.14158e-01
-1.44760e+02 7.98298e+00 -1.14170e-01
-1.44750e+02 7.98413e+00 -1.14181e-01
-1.44740e+02 7.98527e+00 -1.14193e-01
-1.44730e+02 7.98641e+00 -1.14205e-01
-1.44720e+02 7.98755e+00 -1.14218e-01
-1.44710e+02 7.98869e+00 -1.14230e-01
-1.44700e+02 7.98984e+00 -1.14243e-01
-1.44690e+02 7.99098e+00 -1.14257e-01
-1.44680e+02 7.99212e+00 -1.14271e-01
-1.44670e+02 7.99326e+00 -1.14285e-01
-1.44660e+02 7.99441e+00 -1.14299e-01
-1.44650e+02 7.99555e+00 -1.14314e-01
-1.44640e+02 7.99669e+00 -1.14329e-01
-1.44630e+02 7.99784e+00 -1.14344e-01
-1.44620e+02 7.99898e+00 -1.14360e-01
-1.44610e+02 8.00012e+00 -1.14376e-01
-1.44600e+02 8.00127e+00 -1.14392e-01
-1.44590e+02 8.00241e+00 -1.14409e-01
-1.44580e+02 8.00356e+00 -1.14426e-01
-1.44570e+02 8.00470e+00 -1.14443e-01
-1.44560e+02 8.00584e+00 -1.14460e-01
-1.44550e+02 8.00699e+00 -1.14478e-01
-1.44540e+02 8.00813e+00 -1.14496e-01
-1.44530e+02 8.00928e+00 -1.14515e-01
-1.44520e+02 8.01042e+00 -1.14534e-01
-1.44510e+02 8.01157e+00 -1.14553e-01
-1.44500e+02 8.01272e+00 -1.14572e-01
-1.44490e+02 8.01386e+00 -1.14592e-01
-1.44480e+02 8.01501e+00 -1.14612e-01
-1.44470e+02 8.01615e+00 -1.14633e-01
-1.44460e+02 8.01730e+00 -1.14654e-01
-1.44450e+02 8.01845e+00 -1.14675e-01
-1.44440e+02 8.01959e+00 -1.14696e-01
-1.44430e+02 8.02074e+00 -1.14718e-01
-1.44420e+02 8.02189e+00 -1.14740e-01
-1.44410e+02 8.02304e+00 -1.14762e-01
-1.44400e+02 8.02418e+00 -1.14785e-01
-1.44390e+02 8.02533e+00 -1.14808e-01
-1.44380e+02 8.02648e+00 -1.14831e-01
-1.44370e+02 8.02763e+00 -1.14854e-01
-1.44360e+02 8.02878e+00 -1.14878e-01
-1.44350e+02 8.02993e+00 -1.14903e-01
-1.44340e+02 8.03107e+00 -1.14927e-01
-1.44330e+02 8.03222e+00 -1.14952e-01
-1.44320e+02 8.03337e+00 -1.14977e-01
-1.44310e+02 8.03452e+00 -1.15003e-01
-1.44300e+02 8.03567e+00 -1.15029e-01
-1.44290e+02 8.03682e+00 -1.15055e-01
-1.44280e+02 8.03797e+00 -1.15081e-01
-1.44270e+02 8.03913e+00 -1.15108e-01
-1.44260e+02 8.04028e+00 -1.15135e-01
-1.44250e+02 8.04143e+00 -1.15162e-01
-1.44240e+02 8.04258e+00 -1.15190e-01
-1.44230e+02 8.04373e+00 -1.15218e-01
-1.44220e+02 8.04488e+00 -1.15247e-01
-1.44210e+02 8.04604e+00 -1.15275e-01
-1.44200e+02 8.04719e+00 -1.15304e-01
-1.44190e+02 8.04834e+00 -1.15334e-01
-1.44180e+02 8.04950e+00 -1.15363e-01
-1.44170e+02 8.05065e+00 -1.15393e-01
-1.44160e+02 8.05180e+00 -1.15424e-01
-1.44150e+02 8.05296e+00 -1.15454e-01
-1.44140e+02 8.05411e+00 -1.15485e-01
-1.44130e+02 8.05527e+00 -1.15516e-01
-1.44120e+02 8.05642e+00 -1.15548e-01
-1.44110e+02 8.05758e+00 -1.15580e-01
-1.44100e+02 8.05874e+00 -1.15612e-01
-1.44090e+02 8.05989e+00 -1.15644e-01
-1.44080e+02 8.06105e+00 -1.15677e-01
-1.44070e+02 8.06221e+00 -1.15710e-01
-1.44060e+02 8.06336e+00 -1.15744e-01
-1.44050e+02 8.06452e+00 -1.15778e-01
-1.44040e+02 8.06568e+00 -1.15812e-01
-1.44030e+02 8.06684e+00 -1.15846e-01
-1.44020e+02 8.06800e+00 -1.15881e-01
-1.44010e+02 8.06915e+00 -1.15916e-01
-1.44000e+02 8.07031e+00 -1.15951e-01
-1.43990e+02 8.07147e+00 -1.15987e-01
-1.43980e+02 8.07263e+00 -1.16023e-01
-1.43970e+02 8.07379e+00 -1.16059e-01
-1.43960e+02 8.07495e+00 -1.16096e-01
-1.43950e+02 8.07612e+00 -1.16133e-01
-1.43940e+02 8.07728e+00 -1.16170e-01
-1.43930e+02 8.07844e+00 -1.16208e-01
-1.43920e+02 8.07960e+00 -1.16246e-01
-1.43910e+02 8.08076e+00 -1.16284e-01
-1.43900e+02 8.08193e+00 -1.16322e-01
-1.43890e+02 8.08309e+00 -1.16361e-01
-1.43880e+02 8.08425e+00 -1.16400e-01
-1.43870e+02 8.08542e+00 -1.16440e-01
-1.43860e+02 8.08658e+00 -1.16480e-01
-1.43850e+02 8.08775e+00 -1.16520e-01
-1.43840e+02 8.08891e+00 -1.16560e-01
-1.43830e+02 8.09008e+00 -1.16601e-01
-1.43820e+02 8.09125e+00 -1.16642e-01
-1.43810e+02 8.09241e+00 -1.16684e-01
-1.43800e+02 8.09358e+00 -1.16725e-01
-1.43790e+02 8.09475e+00 -1.16767e-01
-1.43780e+02 8.09591e+00 -1.16810e-01
-1.43770e+02 8.09708e+00 -1.16852e-01
-1.43760e+02 8.09825e+00 -1.16895e-01
-1.43750e+02 8.09942e+00 -1.16939e-01
-1.43740e+02 8.10059e+00 -1.16982e-01
-1.43730e+02 8.10176e+00 -1.17026e-01
-1.43720e+02 8.10293e+00 -1.17071e-01
-1.43710e+02 8.10410e+00 -1.17115e-01
-1.43700e+02 8.10527e+00 -1.17160e-01
-1.43690e+02 8.10645e+00 -1.17205e-01
-1.43680e+02 8.10762e+00 -1.17251e-01
-1.43670e+02 8.10879e+00 -1.17297e-01
-1.43660e+02 8.10996e+00 -1.17343e-01
-1.43650e+02 8.11114e+00 -1.17389e-01
-1.43640e+02 8.11231e+00 -1.17436e-01
-1.43630e+02 8.11349e+00 -1.17483e-01
-1.43620e+02 8.11466e+00 -1.17531e-01
-1.43610e+02 8.11584e+00 -1.17578e-01
-1.43600e+02 8.11701e+00 -1.17627e-01
-1.43590e+02 8.11819e+00 -1.17675e-01
-1.43580e+02 8.11937e+00 -1.17724e-01
-1.43570e+02 8.12054e+00 -1.17773e-01
-1.43560e+02 8.12172e+00 -1.17822e-01
-1.43550e+02 8.12290e+00 -1.17872e-01
-1.43540e+02 8.12408e+00 -1.17922e-01
-1.43530e+02 8.12526e+00 -1.17972e-01
-1.43520e+02 8.12644e+00 -1.18023e-01
-1.43510e+02 8.12762e+00 -1.18074e-01
-1.43500e+02 8.12880e+00 -1.18125e-01
-1.43490e+02 8.12998e+00 -1.18176e-01
-1.43480e+02 8.13116e+00 -1.18228e-01
-1.43470e+02 8.13235e+00 -1.18281e-01
-1.43460e+02 8.13353e+00 -1.18333e-01
-1.43450e+02 8.13471e+00 -1.18386e-01
-1.43440e+02 8.13590e+00 -1.18439e-01
-1.43430e+02 8.13708e+00 -1.18493e-01
-1.43420e+02 8.13827e+00 -1.18546e-01
-1.43410e+02 8.13945e+00 -1.18600e-01
-1.43400e+02 8.14064e+00 -1.18655e-01
-1.43390e+02 8.14183e+00 -1.18710e-01
-1.43380e+02 8.14301e+00 -1.18765e-01
-1.43370e+02 8.14420e+00 -1.18820e-01
-1.43360e+02 8.14539e+00 -1.18876e-01
-1.43350e+02 8.14658e+00 -1.18932e-01
-1.43340e+02 8.14777e+00 -1.18988e-01
-1.43330e+02 8.14896e+00 -1.19045e-01
-1.43320e+02 8.15015e+00 -1.19102e-01
-1.43310e+02 8.15134e+00 -1.19159e-01
-1.43300e+02 8.15253e+00 -1.19217e-01
-1.43290e+02 8.15372e+00 -1.19275e-01
-1.43280e+02 8.15492e+00 -1.19333e-01
-1.43270e+02 8.15611e+00 -1.19392e-01
-1.43260e+02 8.15731e+00 -1.19450e-01
-1.43250e+02 8.15850e+00 -1.19510e-01
-1.43240e+02 8.15970e+00 -1.19569e-01
-1.43230e+02 8.16089e+00 -1.19629e-01
-1.43220e+02 8.16209e+00 -1.19689e-01
-1.43210e+02 8.16328e+00 -1.19750e-01
-1.43200e+02 8.16448e+00 -1.19811e-01
-1.43190e+02 8.16568e+00 -1.19872e-01
-1.43180e+02 8.16688e+00 -1.19933e-01
-1.43170e+02 8.16808e+00 -1.19995e-01
-1.43160e+02 8.16928e+00 -1.20057e-01
-1.43150e+02 8.17048e+00 -1.20119e-01
-1.43140e+02 8.17168e+00 -1.20182e-01
-1.43130e+02 8.17288e+00 -1.20245e-01
-1.43120e+02 8.17409e+00 -1.20308e-01
-1.43110e+02 8.17529e+00 -1.20372e-01
-1.43100e+02 8.17649e+00 -1.20436e-01
-1.43090e+02 8.17770e+00 -1.20500e-01
-1.43080e+02 8.17890e+00 -1.20565e-01
-1.43070e+02 8.18011e+00 -1.20630e-01
-1.43060e+02 8.18132e+00 -1.20695e-01
-1.43050e+02 8.18252e+00 -1.20761e-01
-1.43040e+02 8.18373e+00 -1.20827e-01
-1.43030e+02 8.18494e+00 -1.20893e-01
-1.43020e+02 8.18615e+00 -1.20959e-01
-1.43010e+02 8.18736e+00 -1.21026e-01
-1.43000e+02 8.18857e+00 -1.21093e-01
-1.42990e+02 8.18978e+00 -1.21161e-01
-1.42980e+02 8.19099e+00 -1.21229e-01
-1.42970e+02 8.19221e+00 -1.21297e-01
-1.42960e+02 8.19342e+00 -1.21365e-01
-1.42950e+02 8.19463e+00 -1.21434e-01
-1.42940e+02 8.19585e+00 -1.21503e-01
-1.42930e+02 8.19706e+00 -1.21572e-01
-1.42920e+02 8.19828e+00 -1.21642e-01
-1.42910e+02 8.19950e+00 -1.21712e-01
-1.42900e+02 8.20071e+00 -1.21782e-01
-1.42890e+02 8.20193e+00 -1.21853e-01
-1.42880e+02 8.20315e+00 -1.21924e-01
-1.42870e+02 8.20437e+00 -1.21995e-01
-1.42860e+02 8.20559e+00 -1.22067e-01
-1.42850e+02 8.20681e+00 -1.22139e-01
-1.42840e+02 8.20803e+00 -1.22211e-01
-1.42830e+02 8.20926e+00 -1.22284e-01
-1.42820e+02 8.21048e+00 -1.22356e-01
-1.42810e+02 8.21170e+00 -1.22430e-01
-1.42800e+02 8.21293e+00 -1.22503e-01
-1.42790e+02 8.21415e+00 -1.22577e-01
-1.42780e+02 8.21538e+00 -1.22651e-01
-1.42770e+02 8.21661e+00 -1.22726e-01
-1.42760e+02 8.21783e+00 -1.22800e-01
-1.42750e+02 8.21906e+00 -1.22876e-01
-1.42740e+02 8.22029e+00 -1.22951e-01
-1.42730e+02 8.22152e+00 -1.23027e-01
-1.42720e+02 8.22275e+00 -1.23103e-01
-1.42710e+02 8.22398e+00 -1.23179e-01
-1.42700e+02 8.22522e+00 -1.23256e-01
-1.42690e+02 8.22645e+00 -1.23333e-01
-1.42680e+02 8.22768e+00 -1.23410e-01
-1.42670e+02 8.22892e+00 -1.23488e-01
-1.42660e+02 8.23015e+00 -1.23566e-01
-1.42650e+02 8.23139e+00 -1.23644e-01
-1.42640e+02 8.23263e+00 -1.23723e-01
-1.42630e+02 8.23386e+00 -1.23802e-01
-1.42620e+02 8.23510e+00 -1.23881e-01
-1.42610e+02 8.23634e+00 -1.23960e-01
-1.42600e+02 8.23758e+00 -1.24040e-01
-1.42590e+02 8.23882e+00 -1.24120e-01
-1.42580e+02 8.24006e+00 -1.24201e-01
-1.42570e+02 8.24131e+00 -1.24282e-01
-1.42560e+02 8.24255e+00 -1.24363e-01
-1.42550e+02 8.24379e+00 -1.24444e-01
-1.42540e+02 8.24504e+00 -1.24526e-01
-1.42530e+02 8.24628e+00 -1.24608e-01
-1.42520e+02 8.24753e+00 -1.24691e-01
-1.42510e+02 8.24878e+00 -1.24773e-01
-1.42500e+02 8.25003e+00 -1.24857e-01
-1.42490e+02 8.25127e+00 -1.24940e-01
-1.42480e+02 8.25252e+00 -1.25024e-01
-1.42470e+02 8.25377e+00 -1.25108e-01
-1.42460e+02 8.25503e+00 -1.25192e-01
-1.42450e+02 8.25628e+00 -1.25277e-01
-1.42440e+02 8.25753e+00 -1.25362e-01
-1.42430e+02 8.25879e+00 -1.25447e-01
-1.42420e+02 8.26004e+00 -1.25532e-01
-1.42410e+02 8.26130e+00 -1.25618e-01
-1.42400e+02 8.26255e+00 -1.25705e-01
-1.42390e+02 8.26381e+00 -1.25791e-01
-1.42380e+02 8.26507e+00 -1.25878e-01
-1.42370e+02 8.26633e+00 -1.25965e-01
-1.42360e+02 8.26759e+00 -1.26053e-01
-1.42350e+02 8.26885e+00 -1.26140e-01
-1.42340e+02 8.27011e+00 -1.26229e-01
-1.42330e+02 8.27137e+00 -1.26317e-01
-1.42320e+02 8.27264e+00 -1.26406e-01
-1.42310e+02 8.27390e+00 -1.26495e-01
-1.42300e+02 8.27517e+00 -1.26584e-01
-1.42290e+02 8.27643e+00 -1.26674e-01
-1.42280e+02 8.27770e+00 -1.26764e-01
-1.42270e+02 8.27897e+00 -1.26855e-01
-1.42260e+02 8.28024e+00 -1.26945e-01
-1.42250e+02 8.28151e+00 -1.27036e-01
-1.42240e+02 8.28278e+00 -1.27128e-01
-1.42230e+02 8.28405e+00 -1.27219e-01
-1.42220e+02 8.28532e+00 -1.27311e-01
-1.42210e+02 8.28660e+00 -1.27403e-01
-1.42200e+02 8.28787e+00 -1.27496e-01
-1.42190e+02 8.28915e+00 -1.27589e-01
-1.42180e+02 8.29042e+00 -1.27682e-01
-1.42170e+02 8.29170e+00 -1.27776e-01
-1.42160e+02 8.29298e+00 -1.27870e-01
-1.42150e+02 8.29426e+00 -1.27964e-01
-1.42140e+02 8.29554e+00 -1.28058e-01
-1.42130e+02 8.29682e+00 -1.28153e-01
-1.42120e+02 8.29810e+00 -1.28248e-01
-1.42110e+02 8.29938e+00 -1.28344e-01
-1.42100e+02 8.30067e+00 -1.28439e-01
-1.42090e+02 8.30195e+00 -1.28535e-01
-1.42080e+02 8.30324e+00 -1.28632e-01
-1.42070e+02 8.30453e+00 -1.28729e-01
-1.42060e+02 8.30581e+00 -1.28826e-01
-1.42050e+02 8.30710e+00 -1.28923e-01
-1.42040e+02 8.30839e+00 -1.29021e-01
-1.42030e+02 8.30968e+00 -1.29119e-01
-1.42020e+02 8.31097e+00 -1.29217e-01
-1.42010e+02 8.31227e+00 -1.29316e-01
-1.42000e+02 8.31356e+00 -1.29415e-01
-1.41990e+02 8.31485e+00 -1.29514e-01
-1.41980e+02 8.31615e+00 -1.29613e-01
-1.41970e+02 8.31745e+00 -1.29713e-01
-1.41960e+02 8.31874e+00 -1.29814e-01
-1.41950e+02 8.32004e+00 -1.29914e-01
-1.41940e+02 8.32134e+00 -1.30015e-01
-1.41930e+02 8.32264e+00 -1.30116e-01
-1.41920e+02 8.32395e+00 -1.30218e-01
-1.41910e+02 8.32525e+00 -1.30319e-01
-1.41900e+02 8.32655e+00 -1.30422e-01
-1.41890e+02 8.32786e+00 -1.30524e-01
-1.41880e+02 8.32916e+00 -1.30627e-01
-1.41870e+02 8.33047e+00 -1.30730e-01
-1.41860e+02 8.33178e+00 -1.30833e-01
-1.41850e+02 8.33309e+00 -1.30937e-01
-1.41840e+02 8.33440e+00 -1.31041e-01
-1.41830e+02 8.33571e+00 -1.31145e-01
-1.41820e+02 8.33702e+00 -1.31250e-01
-1.41810e+02 8.33833e+00 -1.31355e-01
-1.41800e+02 8.33965e+00 -1.31460e-01
-1.41790e+02 8.34096e+00 -1.31566e-01
-1.41780e+02 8.34228e+00 -1.31672e-01
-1.41770e+02 8.34359e+00 -1.31778e-01
-1.41760e+02 8.34491e+00 -1.31885e-01
-1.41750e+02 8.34623e+00 -1.31992e-01
-1.41740e+02 8.34755e+00 -1.32099e-01
-1.41730e+02 8.34887e+00 -1.32206e-01
-1.41720e+02 8.35020e+00 -1.32314e-01
-1.41710e+02 8.35152e+00 -1.32422e-01
-1.41700e+02 8.35284e+00 -1.32531e-01
-1.41690e+02 8.35417e+00 -1.32640e-01
-1.41680e+02 8.35550e+00 -1.32749e-01
-1.41670e+02 8.35683e+00 -1.32858e-01
-1.41660e+02 8.35815e+00 -1.32968e-01
-1.41650e+02 8.35948e+00 -1.33078e-01
-1.41640e+02 8.36082e+00 -1.33189e-01
-1.41630e+02 8.36215e+00 -1.33299e-01
-1.41620e+02 8.36348e+00 -1.33410e-01
-1.41610e+02 8.36482e+00 -1.33522e-01
-1.41600e+02 8.36615e+00 -1.33633e-01
-1.41590e+02 8.36749e+00 -1.33745e-01
-1.41580e+02 8.36883e+00 -1.33858e-01
-1.41570e+02 8.37017e+00 -1.33970e-01
-1.41560e+02 8.37151e+00 -1.34083e-01
-1.41550e+02 8.37285e+00 -1.34196e-01
-1.41540e+02 8.37419e+00 -1.34310e-01
-1.41530e+02 8.37553e+00 -1.34424e-01
-1.41520e+02 8.37688e+00 -1.34538e-01
-1.41510e+02 8.37823e+00 -1.34653e-01
-1.41500e+02 8.37957e+00 -1.34767e-01
-1.41490e+02 8.38092e+00 -1.34883e-01
-1.41480e+02 8.38227e+00 -1.34998e-01
-1.41470e+02 8.38362e+00 -1.35114e-01
-1.41460e+02 8.38497e+00 -1.35230e-01
-1.41450e+02 8.38633e+00 -1.35346e-01
-1.41440e+02 8.38768e+00 -1.35463e-01
-1.41430e+02 8.38903e+00 -1.35580e-01
-1.41420e+02 8.39039e+00 -1.35698e-01
-1.41410e+02 8.39175e+00 -1.35815e-01
-1.41400e+02 8.39311e+00 -1.35933e-01
-1.41390e+02 8.39447e+00 -1.36052e-01
-1.41380e+02 8.39583e+00 -1.36170e-01
-1.41370e+02 8.39719e+00 -1.36289e-01
-1.41360e+02 8.39855e+00 -1.36409e-01
-1.41350e+02 8.39992e+00 -1.36528e-01
-1.41340e+02 8.40128e+00 -1.36648e-01
-1.41330e+02 8.40265e+00 -1.36769e-01
-1.41320e+02 8.40402e+00 -1.36889e-01
-1.41310e+02 8.40539e+00 -1.37010e-01
-1.41300e+02 8.40676e+00 -1.37131e-01
-1.41290e+02 8.40813e+00 -1.37253e-01
-1.41280e+02 8.40951e+00 -1.37375e-01
-1.41270e+02 8.41088e+00 -1.37497e-01
-1.41260e+02 8.41226e+00 -1.37619e-01
-1.41250e+02 8.41363e+00 -1.37742e-01
-1.41240e+02 8.41501e+00 -1.37865e-01
-1.41230e+02 8.41639e+00 -1.37989e-01
-1.41220e+02 8.41777e+00 -1.38112e-01
-1.41210e+02 8.41915e+00 -1.38236e-01
-1.41200e+02 8.42053e+00 -1.38361e-01
-1.41190e+02 8.42192e+00 -1.38485e-01
-1.41180e+02 8.42330e+00 -1.38610e-01
-1.41170e+02 8.42469e+00 -1.38736e-01
-1.41160e+02 8.42608e+00 -1.38861e-01
-1.41150e+02 8.42747e+00 -1.38987e-01
-1.41140e+02 8.42886e+00 -1.39114e-01
-1.41130e+02 8.43025e+00 -1.39240e-01
-1.41120e+02 8.43164e+00 -1.39367e-01
-1.41110e+02 8.43304e+00 -1.39495e-01
-1.41100e+02 8.43443e+00 -1.39622e-01
-1.41090e+02 8.43583e+00 -1.39750e-01
-1.41080e+02 8.43723e+00 -1.39878e-01
-1.41070e+02 8.43863e+00 -1.40007e-01
-1.41060e+02 8.44003e+00 -1.40136e-01
-1.41050e+02 8.44143e+00 -1.40265e-01
-1.41040e+02 8.44283e+00 -1.40394e-01
-1.41030e+02 8.44424e+00 -1.40524e-01
-1.41020e+02 8.44564e+00 -1.40654e-01
-1.41010e+02 8.44705e+00 -1.40784e-01
-1.41000e+02 8.44846e+00 -1.40915e-01
-1.40990e+02 8.44987e+00 -1.41046e-01
-1.40980e+02 8.45128e+00 -1.41178e-01
-1.40970e+02 8.45269e+00 -1.41309e-01
-1.40960e+02 8.45411e+00 -1.41441e-01
-1.40950e+02 8.45552e+00 -1.41574e-01
-1.40940e+02 8.45694e+00 -1.41706e-01
-1.40930e+02 8.45836e+00 -1.41839e-01
-1.40920e+02 8.45978e+00 -1.41973e-01
-1.40910e+02 8.46120e+00 -1.42106e-01
-1.40900e+02 8.46262e+00 -1.42240e-01
-1.40890e+02 8.46404e+00 -1.42374e-01
-1.40880e+02 8.46546e+00 -1.42509e-01
-1.40870e+02 8.46689e+00 -1.42644e-01
-1.40860e+02 8.46832e+00 -1.42779e-01
-1.40850e+02 8.46975e+00 -1.42915e-01
-1.40840e+02 8.47118e+00 -1.43050e-01
-1.40830e+02 8.47261e+00 -1.43187e-01
-1.40820e+02 8.47404e+00 -1.43323e-01
-1.40810e+02 8.47547e+00 -1.43460e-01
-1.40800e+02 8.47691e+00 -1.43597e-01
-1.40790e+02 8.47835e+00 -1.43734e-01
-1.40780e+02 8.47978e+00 -1.43872e-01
-1.40770e+02 8.48122e+00 -1.44010e-01
-1.40760e+02 8.48266e+00 -1.44148e-01
-1.40750e+02 8.48411e+00 -1.44287e-01
-1.40740e+02 8.48555e+00 -1.44426e-01
-1.40730e+02 8.48699e+00 -1.44565e-01
-1.40720e+02 8.48844e+00 -1.44705e-01
-1.40710e+02 8.48989e+00 -1.44845e-01
-1.40700e+02 8.49134e+00 -1.44985e-01
-1.40690e+02 8.49279e+00 -1.45126e-01
-1.40680e+02 8.49424e+00 -1.45267e-01
-1.40670e+02 8.49569e+00 -1.45408e-01
-1.40660e+02 8.49715e+00 -1.45550e-01
-1.40650e+02 8.49860e+00 -1.45692e-01
-1.40640e+02 8.50006e+00 -1.45834e-01
-1.40630e+02 8.50152e+00 -1.45976e-01
-1.40620e+02 8.50298e+00 -1.46119e-01
-1.40610e+02 8.50444e+00 -1.46262e-01
-1.40600e+02 8.50591e+00 -1.46406e-01
-1.40590e+02 8.50737e+00 -1.46549e-01
-1.40580e+02 8.50884e+00 -1.46694e-01
-1.40570e+02 8.51031e+00 -1.46838e-01
-1.40560e+02 8.51177e+00 -1.46983e-01
-1.40550e+02 8.51325e+00 -1.47128e-01
-1.40540e+02 8.51472e+00 -1.47273e-01
-1.40530e+02 8.51619e+00 -1.47419e-01
-1.40520e+02 8.51767e+00 -1.47565e-01
-1.40510e+02 8.51914e+00 -1.47711e-01
-1.40500e+02 8.52062e+00 -1.47858e-01
-1.40490e+02 8.52210e+00 -1.48005e-01
-1.40480e+02 8.52358e+00 -1.48152e-01
-1.40470e+02 8.52506e+00 -1.48300e-01
-1.40460e+02 8.52655e+00 -1.48448e-01
-1.40450e+02 8.52803e+00 -1.48596e-01
-1.40440e+02 8.52952e+00 -1.48744e-01
-1.40430e+02 8.53101e+00 -1.48893e-01
-1.40420e+02 8.53250e+00 -1.49042e-01
-1.40410e+02 8.53399e+00 -1.49192e-01
-1.40400e+02 8.53548e+00 -1.49342e-01
-1.40390e+02 8.53697e+00 -1.49491e-01
-1.40380e+02 8.53847e+00 -1.49641e-01
-1.40370e+02 8.53997e+00 -1.49789e-01
-1.40360e+02 8.54147e+00 -1.49937e-01
-1.40350e+02 8.54297e+00 -1.50085e-01
-1.40340e+02 8.54447e+00 -1.50232e-01
-1.40330e+02 8.54597e+00 -1.50378e-01
-1.40320e+02 8.54747e+00 -1.50524e-01
-1.40310e+02 8.54898e+00 -1.50670e-01
-1.40300e+02 8.55049e+00 -1.50815e-01
-1.40290e+02 8.55200e+00 -1.50959e-01
-1.40280e+02 8.55351e+00 -1.51103e-01
-1.40270e+02 8.55502e+00 -1.51246e-01
-1.40260e+02 8.55653e+00 -1.51389e-01
-1.40250e+02 8.55805e+00 -1.51531e-01
-1.40240e+02 8.55956e+00 -1.51673e-01
-1.40230e+02 8.56108e+00 -1.51814e-01
-1.40220e+02 8.56260e+00 -1.51954e-01
-1.40210e+02 8.56412e+00 -1.52095e-01
-1.40200e+02 8.56564e+00 -1.52234e-01
-1.40190e+02 8.56716e+00 -1.52373e-01
-1.40180e+02 8.56869e+00 -1.52511e-01
-1.40170e+02 8.57021e+00 -1.52649e-01
-1.40160e+02 8.57174e+00 -1.52787e-01
-1.40150e+02 8.57327e+00 -1.52924e-01
-1.40140e+02 8.57480e+00 -1.53060e-01
-1.40130e+02 8.57633e+00 -1.53196e-01
-1.40120e+02 8.57786e+00 -1.53331e-01
-1.40110e+02 8.57940e+00 -1.53466e-01
-1.40100e+02 8.58093e+00 -1.53600e-01
-1.40090e+02 8.58247e+00 -1.53733e-01
-1.40080e+02 8.58401e+00 -1.53867e-01
-1.40070e+02 8.58555e+00 -1.53999e-01
-1.40060e+02 8.58709e+00 -1.54131e-01
-1.40050e+02 8.58863e+00 -1.54263e-01
-1.40040e+02 8.59017e+00 -1.54394e-01
-1.40030e+02 8.59172e+00 -1.54524e-01
-1.40020e+02 8.59326e+00 -1.54654e-01
-1.40010e+02 8.59481e+00 -1.54783e-01
-1.40000e+02 8.59636e+00 -1.54912e-01
-1.39990e+02 8.59791e+00 -1.55040e-01
-1.39980e+02 8.59946e+00 -1.55168e-01
-1.39970e+02 8.60101e+00 -1.55295e-01
-1.39960e+02 8.60257e+00 -1.55422e-01
-1.39950e+02 8.60412e+00 -1.55548e-01
-1.39940e+02 8.60568e+00 -1.55674e-01
-1.39930e+02 8.60723e+00 -1.55799e-01
-1.39920e+02 8.60879e+00 -1.55923e-01
-1.39910e+02 8.61035e+00 -1.56047e-01
-1.39900e+02 8.61191e+00 -1.56171e-01
-1.39890e+02 8.61348e+00 -1.56294e-01
-1.39880e+02 8.61504e+00 -1.56416e-01
-1.39870e+02 8.61660e+00 -1.56538e-01
-1.39860e+02 8.61817e+00 -1.56659e-01
-1.39850e+02 8.61974e+00 -1.56780e-01
-1.39840e+02 8.62131e+00 -1.56900e-01
-1.39830e+02 8.62288e+00 -1.57020e-01
-1.39820e+02 8.62445e+00 -1.57139e-01
-1.39810e+02 8.62602e+00 -1.57258e-01
-1.39800e+02 8.62759e+00 -1.57376e-01
-1.39790e+02 8.62917e+00 -1.57493e-01
-1.39780e+02 8.63074e+00 -1.57610e-01
-1.39770e+02 8.63232e+00 -1.57727e-01
-1.39760e+02 8.63390e+00 -1.57843e-01
-1.39750e+02 8.63547e+00 -1.57958e-01
-1.39740e+02 8.63706e+00 -1.58073e-01
-1.39730e+02 8.63864e+00 -1.58187e-01
-1.39720e+02 8.64022e+00 -1.58301e-01
-1.39710e+02 8.64180e+00 -1.58414e-01
-1.39700e+02 8.64339e+00 -1.58527e-01
-1.39690e+02 8.64497e+00 -1.58639e-01
-1.39680e+02 8.64656e+00 -1.58751e-01
-1.39670e+02 8.64815e+00 -1.58862e-01
-1.39660e+02 8.64974e+00 -1.58973e-01
-1.39650e+02 8.65133e+00 -1.59083e-01
-1.39640e+02 8.65292e+00 -1.59192e-01
-1.39630e+02 8.65451e+00 -1.59301e-01
-1.39620e+02 8.65610e+00 -1.59410e-01
-1.39610e+02 8.65770e+00 -1.59517e-01
-1.39600e+02 8.65930e+00 -1.59625e-01
-1.39590e+02 8.66089e+00 -1.59732e-01
-1.39580e+02 8.66249e+00 -1.59838e-01
-1.39570e+02 8.66409e+00 -1.59944e-01
-1.39560e+02 8.66569e+00 -1.60049e-01
-1.39550e+02 8.66729e+00 -1.60154e-01
-1.39540e+02 8.66889e+00 -1.60258e-01
-1.39530e+02 8.67049e+00 -1.60361e-01
-1.39520e+02 8.67210e+00 -1.60464e-01
-1.39510e+02 8.67370e+00 -1.60567e-01
-1.39500e+02 8.67531e+00 -1.60669e-01
-1.39490e+02 8.67692e+00 -1.60770e-01
-1.39480e+02 8.67853e+00 -1.60871e-01
-1.39470e+02 8.68013e+00 -1.60972e-01
-1.39460e+02 8.68175e+00 -1.61072e-01
-1.39450e+02 8.68336e+00 -1.61171e-01
-1.39440e+02 8.68497e+00 -1.61270e-01
-1.39430e+02 8.68658e+00 -1.61368e-01
-1.39420e+02 8.68820e+00 -1.61466e-01
-1.39410e+02 8.68981e+00 -1.61563e-01
-1.39400e+02 8.69143e+00 -1.61660e-01
-1.39390e+02 8.69304e+00 -1.61756e-01
-1.39380e+02 8.69466e+00 -1.61851e-01
-1.39370e+02 8.69628e+00 -1.61946e-01
-1.39360e+02 8.69790e+00 -1.62041e-01
-1.39350e+02 8.69952e+00 -1.62135e-01
-1.39340e+02 8.70114e+00 -1.62228e-01
-1.39330e+02 8.70277e+00 -1.62321e-01
-1.39320e+02 8.70439e+00 -1.62413e-01
-1.39310e+02 8.70601e+00 -1.62505e-01
-1.39300e+02 8.70764e+00 -1.62597e-01
-1.39290e+02 8.70927e+00 -1.62687e-01
-1.39280e+02 8.71089e+00 -1.62778e-01
-1.39270e+02 8.71252e+00 -1.62867e-01
-1.39260e+02 8.71415e+00 -1.62956e-01
-1.39250e+02 8.71578e+00 -1.63045e-01
-1.39240e+02 8.71741e+00 -1.63133e-01
-1.39230e+02 8.71904e+00 -1.63221e-01
-1.39220e+02 8.72068e+00 -1.63308e-01
-1.39210e+02 8.72231e+00 -1.63394e-01
-1.39200e+02 8.72394e+00 -1.63480e-01
-1.39190e+02 8.72558e+00 -1.63565e-01
-1.39180e+02 8.72722e+00 -1.63650e-01
-1.39170e+02 8.72885e+00 -1.63735e-01
-1.39160e+02 8.73049e+00 -1.63818e-01
-1.39150e+02 8.73213e+00 -1.63902e-01
-1.39140e+02 8.73377e+00 -1.63984e-01
-1.39130e+02 8.73541e+00 -1.64066e-01
-1.39120e+02 8.73705e+00 -1.64148e-01
-1.39110e+02 8.73869e+00 -1.64229e-01
-1.39100e+02 8.74033e+00 -1.64310e-01
-1.39090e+02 8.74198e+00 -1.64390e-01
-1.39080e+02 8.74362e+00 -1.64469e-01
-1.39070e+02 8.74527e+00 -1.64548e-01
-1.39060e+02 8.74691e+00 -1.64627e-01
-1.39050e+02 8.74856e+00 -1.64705e-01
-1.39040e+02 8.75021e+00 -1.64782e-01
-1.39030e+02 8.75186e+00 -1.64859e-01
-1.39020e+02 8.75350e+00 -1.64935e-01
-1.39010e+02 8.75515e+00 -1.65011e-01
-1.39000e+02 8.75680e+00 -1.65086e-01
-1.38990e+02 8.75846e+00 -1.65161e-01
-1.38980e+02 8.76011e+00 -1.65235e-01
-1.38970e+02 8.76176e+00 -1.65308e-01
-1.38960e+02 8.76341e+00 -1.65381e-01
-1.38950e+02 8.76507e+00 -1.65454e-01
-1.38940e+02 8.76672e+00 -1.65526e-01
-1.38930e+02 8.76838e+00 -1.65597e-01
-1.38920e+02 8.77004e+00 -1.65668e-01
-1.38910e+02 8.77169e+00 -1.65739e-01
-1.38900e+02 8.77335e+00 -1.65809e-01
-1.38890e+02 8.77501e+00 -1.65878e-01
-1.38880e+02 8.77667e+00 -1.65947e-01
-1.38870e+02 8.77833e+00 -1.66015e-01
-1.38860e+02 8.77999e+00 -1.66083e-01
-1.38850e+02 8.78165e+00 -1.66150e-01
-1.38840e+02 8.78331e+00 -1.66216e-01
-1.38830e+02 8.78497e+00 -1.66283e-01
-1.38820e+02 8.78664e+00 -1.66348e-01
-1.38810e+02 8.78830e+00 -1.66413e-01
-1.38800e+02 8.78996e+00 -1.66478e-01
-1.38790e+02 8.79163e+00 -1.66542e-01
-1.38780e+02 8.79330e+00 -1.66605e-01
-1.38770e+02 8.79496e+00 -1.66668e-01
-1.38760e+02 8.79663e+00 -1.66730e-01
-1.38750e+02 8.79830e+00 -1.66792e-01
-1.38740e+02 8.79996e+00 -1.66853e-01
-1.38730e+02 8.80163e+00 -1.66914e-01
-1.38720e+02 8.80330e+00 -1.66974e-01
-1.38710e+02 8.80497e+00 -1.67034e-01
-1.38700e+02 8.80664e+00 -1.67093e-01
-1.38690e+02 8.80831e+00 -1.67152e-01
-1.38680e+02 8.80999e+00 -1.67210e-01
-1.38670e+02 8.81166e+00 -1.67267e-01
-1.38660e+02 8.81333e+00 -1.67324e-01
-1.38650e+02 8.81501e+00 -1.67381e-01
-1.38640e+02 8.81668e+00 -1.67437e-01
-1.38630e+02 8.81835e+00 -1.67492e-01
-1.38620e+02 8.82003e+00 -1.67547e-01
-1.38610e+02 8.82171e+00 -1.67601e-01
-1.38600e+02 8.82338e+00 -1.67655e-01
-1.38590e+02 8.82506e+00 -1.67708e-01
-1.38580e+02 8.82674e+00 -1.67761e-01
-1.38570e+02 8.82841e+00 -1.67813e-01
-1.38560e+02 8.83009e+00 -1.67865e-01
-1.38550e+02 8.83177e+00 -1.67916e-01
-1.38540e+02 8.83345e+00 -1.67966e-01
-1.38530e+02 8.83513e+00 -1.68016e-01
-1.38520e+02 8.83681e+00 -1.68066e-01
-1.38510e+02 8.83849e+00 -1.68115e-01
-1.38500e+02 8.84017e+00 -1.68163e-01
-1.38490e+02 8.84185e+00 -1.68211e-01
-1.38480e+02 8.84354e+00 -1.68258e-01
-1.38470e+02 8.84522e+00 -1.68305e-01
-1.38460e+02 8.84690e+00 -1.68351e-01
-1.38450e+02 8.84859e+00 -1.68397e-01
-1.38440e+02 8.85027e+00 -1.68442e-01
-1.38430e+02 8.85196e+00 -1.68487e-01
-1.38420e+02 8.85364e+00 -1.68531e-01
-1.38410e+02 8.85533e+00 -1.68575e-01
-1.38400e+02 8.85701e+00 -1.68618e-01
-1.38390e+02 8.85870e+00 -1.68660e-01
-1.38380e+02 8.86039e+00 -1.68702e-01
-1.38370e+02 8.86207e+00 -1.68744e-01
-1.38360e+02 8.86376e+00 -1.68784e-01
-1.38350e+02 8.86545e+00 -1.68825e-01
-1.38340e+02 8.86714e+00 -1.68865e-01
-1.38330e+02 8.86883e+00 -1.68904e-01
-1.38320e+02 8.87051e+00 -1.68943e-01
-1.38310e+02 8.87220e+00 -1.68981e-01
-1.38300e+02 8.87389e+00 -1.69019e-01
-1.38290e+02 8.87558e+00 -1.69056e-01
-1.38280e+02 8.87728e+00 -1.69092e-01
-1.38270e+02 8.87897e+00 -1.69128e-01
-1.38260e+02 8.88066e+00 -1.69164e-01
-1.38250e+02 8.88235e+00 -1.69199e-01
-1.38240e+02 8.88404e+00 -1.69234e-01
-1.38230e+02 8.88573e+00 -1.69267e-01
-1.38220e+02 8.88743e+00 -1.69301e-01
-1.38210e+02 8.88912e+00 -1.69334e-01
-1.38200e+02 8.89081e+00 -1.69366e-01
-1.38190e+02 8.89251e+00 -1.69398e-01
-1.38180e+02 8.89420e+00 -1.69429e-01
-1.38170e+02 8.89590e+00 -1.69460e-01
-1.38160e+02 8.89759e+00 -1.69490e-01
-1.38150e+02 8.89929e+00 -1.69520e-01
-1.38140e+02 8.90098e+00 -1.69549e-01
-1.38130e+02 8.90268e+00 -1.69577e-01
-1.38120e+02 8.90437e+00 -1.69605e-01
-1.38110e+02 8.90607e+00 -1.69633e-01
-1.38100e+02 8.90777e+00 -1.69660e-01
-1.38090e+02 8.90946e+00 -1.69686e-01
-1.38080e+02 8.91116e+00 -1.69712e-01
-1.38070e+02 8.91286e+00 -1.69738e-01
-1.38060e+02 8.91455e+00 -1.69762e-01
-1.38050e+02 8.91625e+00 -1.69787e-01
-1.38040e+02 8.91795e+00 -1.69810e-01
-1.38030e+02 8.91965e+00 -1.69834e-01
-1.38020e+02 8.92135e+00 -1.69856e-01
-1.38010e+02 8.92305e+00 -1.69878e-01
-1.38000e+02 8.92474e+00 -1.69900e-01
-1.37990e+02 8.92644e+00 -1.69921e-01
-1.37980e+02 8.92814e+00 -1.69942e-01
-1.37970e+02 8.92984e+00 -1.69962e-01
-1.37960e+02 8.93154e+00 -1.69981e-01
-1.37950e+02 8.93324e+00 -1.70000e-01
-1.37940e+02 8.93494e+00 -1.70018e-01
-1.37930e+02 8.93664e+00 -1.70036e-01
-1.37920e+02 8.93834e+00 -1.70054e-01
-1.37910e+02 8.94004e+00 -1.70070e-01
-1.37900e+02 8.94174e+00 -1.70087e-01
-1.37890e+02 8.94345e+00 -1.70102e-01
-1.37880e+02 8.94515e+00 -1.70118e-01
-1.37870e+02 8.94685e+00 -1.70132e-01
-1.37860e+02 8.94855e+00 -1.70146e-01
-1.37850e+02 8.95025e+00 -1.70160e-01
-1.37840e+02 8.95195e+00 -1.70173e-01
-1.37830e+02 8.95365e+00 -1.70185e-01
-1.37820e+02 8.95536e+00 -1.70197e-01
-1.37810e+02 8.95706e+00 -1.70209e-01
-1.37800e+02 8.95876e+00 -1.70220e-01
-1.37790e+02 8.96046e+00 -1.70230e-01
-1.37780e+02 8.96216e+00 -1.70240e-01
-1.37770e+02 8.96387e+00 -1.70249e-01
-1.37760e+02 8.96557e+00 -1.70258e-01
-1.37750e+02 8.96727e+00 -1.70266e-01
-1.37740e+02 8.96897e+00 -1.70274e-01
-1.37730e+02 8.97068e+00 -1.70281e-01
-1.37720e+02 8.97238e+00 -1.70288e-01
-1.37710e+02 8.97408e+00 -1.70294e-01
-1.37700e+02 8.97579e+00 -1.70299e-01
-1.37690e+02 8.97749e+00 -1.70304e-01
-1.37680e+02 8.97919e+00 -1.70309e-01
-1.37670e+02 8.98090e+00 -1.70313e-01
-1.37660e+02 8.98260e+00 -1.70316e-01
-1.37650e+02 8.98430e+00 -1.70319e-01
-1.37640e+02 8.98601e+00 -1.70321e-01
-1.37630e+02 8.98771e+00 -1.70323e-01
-1.37620e+02 8.98941e+00 -1.70324e-01
-1.37610e+02 8.99111e+00 -1.70325e-01
-1.37600e+02 8.99282e+00 -1.70325e-01
-1.37590e+02 8.99452e+00 -1.70325e-01
-1.37580e+02 8.99622e+00 -1.70324e-01
-1.37570e+02 8.99793e+00 -1.70322e-01
-1.37560e+02 8.99963e+00 -1.70320e-01
-1.37550e+02 9.00133e+00 -1.70318e-01
-1.37540e+02 9.00304e+00 -1.70315e-01
-1.37530e+02 9.00474e+00 -1.70311e-01
-1.37520e+02 9.00644e+00 -1.70307e-01
-1.37510e+02 9.00815e+00 -1.70302e-01
-1.37500e+02 9.00985e+00 -1.70297e-01
-1.37490e+02 9.01155e+00 -1.70291e-01
-1.37480e+02 9.01326e+00 -1.70285e-01
-1.37470e+02 9.01496e+00 -1.70278e-01
-1.37460e+02 9.01666e+00 -1.70271e-01
-1.37450e+02 9.01836e+00 -1.70263e-01
-1.37440e+02 9.02007e+00 -1.70255e-01
-1.37430e+02 9.02177e+00 -1.70246e-01
-1.37420e+02 9.02347e+00 -1.70236e-01
-1.37410e+02 9.02517e+00 -1.70226e-01
-1.37400e+02 9.02688e+00 -1.70216e-01
-1.37390e+02 9.02858e+00 -1.70205e-01
-1.37380e+02 9.03028e+00 -1.70193e-01
-1.37370e+02 9.03198e+00 -1.70181e-01
-1.37360e+02 9.03368e+00 -1.70168e-01
-1.37350e+02 9.03539e+00 -1.70155e-01
-1.37340e+02 9.03709e+00 -1.70141e-01
-1.37330e+02 9.03879e+00 -1.70127e-01
-1.37320e+02 9.04049e+00 -1.70112e-01
-1.37310e+02 9.04219e+00 -1.70097e-01
-1.37300e+02 9.04389e+00 -1.70081e-01
-1.37290e+02 9.04559e+00 -1.70064e-01
-1.37280e+02 9.04729e+00 -1.70047e-01
-1.37270e+02 9.04899e+00 -1.70030e-01
-1.37260e+02 9.05069e+00 -1.70012e-01
-1.37250e+02 9.05239e+00 -1.69993e-01
-1.37240e+02 9.05409e+00 -1.69974e-01
-1.37230e+02 9.05579e+00 -1.69954e-01
-1.37220e+02 9.05749e+00 -1.69934e-01
-1.37210e+02 9.05919e+00 -1.69914e-01
-1.37200e+02 9.06089e+00 -1.69892e-01
-1.37190e+02 9.06259e+00 -1.69870e-01
-1.37180e+02 9.06429e+00 -1.69848e-01
-1.37170e+02 9.06599e+00 -1.69825e-01
-1.37160e+02 9.06768e+00 -1.69802e-01
-1.37150e+02 9.06938e+00 -1.69778e-01
-1.37140e+02 9.07108e+00 -1.69753e-01
-1.37130e+02 9.07278e+00 -1.69728e-01
-1.37120e+02 9.07447e+00 -1.69703e-01
-1.37110e+02 9.07617e+00 -1.69677e-01
-1.37100e+02 9.07787e+00 -1.69650e-01
-1.37090e+02 9.07956e+00 -1.69623e-01
-1.37080e+02 9.08126e+00 -1.69595e-01
-1.37070e+02 9.08296e+00 -1.69567e-01
-1.37060e+02 9.08465e+00 -1.69538e-01
-1.37050e+02 9.08635e+00 -1.69509e-01
-1.37040e+02 9.08804e+00 -1.69479e-01
-1.37030e+02 9.08974e+00 -1.69449e-01
-1.37020e+02 9.09143e+00 -1.69418e-01
-1.37010e+02 9.09312e+00 -1.69386e-01
-1.37000e+02 9.09482e+00 -1.69354e-01
-1.36990e+02 9.09651e+00 -1.69322e-01
-1.36980e+02 9.09820e+00 -1.69289e-01
-1.36970e+02 9.09990e+00 -1.69255e-01
-1.36960e+02 9.10159e+00 -1.69221e-01
-1.36950e+02 9.10328e+00 -1.69186e-01
-1.36940e+02 9.10497e+00 -1.69151e-01
-1.36930e+02 9.10666e+00 -1.69115e-01
-1.36920e+02 9.10836e+00 -1.69079e-01
-1.36910e+02 9.11005e+00 -1.69042e-01
-1.36900e+02 9.11174e+00 -1.69005e-01
-1.36890e+02 9.11343e+00 -1.68967e-01
-1.36880e+02 9.11512e+00 -1.68929e-01
-1.36870e+02 9.11681e+00 -1.68890e-01
-1.36860e+02 9.11849e+00 -1.68850e-01
-1.36850e+02 9.12018e+00 -1.68810e-01
-1.36840e+02 9.12187e+00 -1.68770e-01
-1.36830e+02 9.12356e+00 -1.68728e-01
-1.36820e+02 9.12524e+00 -1.68687e-01
-1.36810e+02 9.12693e+00 -1.68645e-01
-1.36800e+02 9.12862e+00 -1.68602e-01
-1.36790e+02 9.13030e+00 -1.68559e-01
-1.36780e+02 9.13199e+00 -1.68515e-01
-1.36770e+02 9.13367e+00 -1.68471e-01
-1.36760e+02 9.13536e+00 -1.68426e-01
-1.36750e+02 9.13704e+00 -1.68380e-01
-1.36740e+02 9.13873e+00 -1.68334e-01
-1.36730e+02 9.14041e+00 -1.68288e-01
-1.36720e+02 9.14209e+00 -1.68241e-01
-1.36710e+02 9.14377e+00 -1.68193e-01
-1.36700e+02 9.14546e+00 -1.68145e-01
-1.36690e+02 9.14714e+00 -1.68097e-01
-1.36680e+02 9.14882e+00 -1.68048e-01
-1.36670e+02 9.15050e+00 -1.67998e-01
-1.36660e+02 9.15218e+00 -1.67948e-01
-1.36650e+02 9.15386e+00 -1.67897e-01
-1.36640e+02 9.15554e+00 -1.67846e-01
-1.36630e+02 9.15721e+00 -1.67794e-01
-1.36620e+02 9.15889e+00 -1.67742e-01
-1.36610e+02 9.16057e+00 -1.67689e-01
-1.36600e+02 9.16224e+00 -1.67635e-01
-1.36590e+02 9.16392e+00 -1.67581e-01
-1.36580e+02 9.16560e+00 -1.67527e-01
-1.36570e+02 9.16727e+00 -1.67472e-01
-1.36560e+02 9.16895e+00 -1.67416e-01
-1.36550e+02 9.17062e+00 -1.67360e-01
-1.36540e+02 9.17229e+00 -1.67303e-01
-1.36530e+02 9.17397e+00 -1.67246e-01
-1.36520e+02 9.17564e+00 -1.67189e-01
-1.36510e+02 9.17731e+00 -1.67130e-01
-1.36500e+02 9.17898e+00 -1.67071e-01
-1.36490e+02 9.18065e+00 -1.67012e-01
-1.36480e+02 9.18232e+00 -1.66952e-01
-1.36470e+02 9.18399e+00 -1.66892e-01
-1.36460e+02 9.18566e+00 -1.66831e-01
-1.36450e+02 9.18733e+00 -1.66769e-01
-1.36440e+02 9.18899e+00 -1.66707e-01
-1.36430e+02 9.19066e+00 -1.66645e-01
-1.36420e+02 9.19233e+00 -1.66582e-01
-1.36410e+02 9.19399e+00 -1.66518e-01
-1.36400e+02 9.19566e+00 -1.66454e-01
-1.36390e+02 9.19732e+00 -1.66389e-01
-1.36380e+02 9.19899e+00 -1.66324e-01
-1.36370e+02 9.20065e+00 -1.66258e-01
-1.36360e+02 9.20231e+00 -1.66192e-01
-1.36350e+02 9.20397e+00 -1.66125e-01
-1.36340e+02 9.20563e+00 -1.66058e-01
-1.36330e+02 9.20729e+00 -1.65990e-01
-1.36320e+02 9.20895e+00 -1.65922e-01
-1.36310e+02 9.21061e+00 -1.65853e-01
-1.36300e+02 9.21227e+00 -1.65783e-01
-1.36290e+02 9.21393e+00 -1.65713e-01
-1.36280e+02 9.21558e+00 -1.65643e-01
-1.36270e+02 9.21724e+00 -1.65571e-01
-1.36260e+02 9.21890e+00 -1.65500e-01
-1.36250e+02 9.22055e+00 -1.65428e-01
-1.36240e+02 9.22220e+00 -1.65355e-01
-1.36230e+02 9.22386e+00 -1.65282e-01
-1.36220e+02 9.22551e+00 -1.65208e-01
-1.36210e+02 9.22716e+00 -1.65133e-01
-1.36200e+02 9.22881e+00 -1.65059e-01
-1.36190e+02 9.23046e+00 -1.64983e-01
-1.36180e+02 9.23211e+00 -1.64907e-01
-1.36170e+02 9.23376e+00 -1.64831e-01
-1.36160e+02 9.23541e+00 -1.64754e-01
-1.36150e+02 9.23706e+00 -1.64676e-01
-1.36140e+02 9.23870e+00 -1.64598e-01
-1.36130e+02 9.24035e+00 -1.64520e-01
-1.36120e+02 9.24199e+00 -1.64440e-01
-1.36110e+02 9.24364e+00 -1.64361e-01
-1.36100e+02 9.24528e+00 -1.64280e-01
-1.36090e+02 9.24692e+00 -1.64200e-01
-1.36080e+02 9.24856e+00 -1.64118e-01
-1.36070e+02 9.25020e+00 -1.64037e-01
-1.36060e+02 9.25184e+00 -1.63954e-01
-1.36050e+02 9.25348e+00 -1.63871e-01
-1.36040e+02 9.25512e+00 -1.63788e-01
-1.36030e+02 9.25676e+00 -1.63704e-01
-1.36020e+02 9.25840e+00 -1.63619e-01
-1.36010e+02 9.26003e+00 -1.63534e-01
-1.36000e+02 9.26167e+00 -1.63449e-01
-1.35990e+02 9.26330e+00 -1.63363e-01
-1.35980e+02 9.26493e+00 -1.63276e-01
-1.35970e+02 9.26657e+00 -1.63189e-01
-1.35960e+02 9.26820e+00 -1.63101e-01
-1.35950e+02 9.26983e+00 -1.63013e-01
-1.35940e+02 9.27146e+00 -1.62924e-01
-1.35930e+02 9.27309e+00 -1.62835e-01
-1.35920e+02 9.27471e+00 -1.62745e-01
-1.35910e+02 9.27634e+00 -1.62654e-01
-1.35900e+02 9.27797e+00 -1.62563e-01
-1.35890e+02 9.27959e+00 -1.62472e-01
-1.35880e+02 9.28122e+00 -1.62380e-01
-1.35870e+02 9.28284e+00 -1.62287e-01
-1.35860e+02 9.28446e+00 -1.62194e-01
-1.35850e+02 9.28608e+00 -1.62101e-01
-1.35840e+02 9.28770e+00 -1.62006e-01
-1.35830e+02 9.28932e+00 -1.61912e-01
-1.35820e+02 9.29094e+00 -1.61816e-01
-1.35810e+02 9.29256e+00 -1.61721e-01
-1.35800e+02 9.29418e+00 -1.61624e-01
-1.35790e+02 9.29579e+00 -1.61528e-01
-1.35780e+02 9.29741e+00 -1.61430e-01
-1.35770e+02 9.29902e+00 -1.61332e-01
-1.35760e+02 9.30063e+00 -1.61234e-01
-1.35750e+02 9.30225e+00 -1.61135e-01
-1.35740e+02 9.30386e+00 -1.61035e-01
-1.35730e+02 9.30547e+00 -1.60935e-01
-1.35720e+02 9.30708e+00 -1.60835e-01
-1.35710e+02 9.30868e+00 -1.60733e-01
-1.35700e+02 9.31029e+00 -1.60632e-01
-1.35690e+02 9.31190e+00 -1.60530e-01
-1.35680e+02 9.31350e+00 -1.60427e-01
-1.35670e+02 9.31510e+00 -1.60324e-01
-1.35660e+02 9.31671e+00 -1.60220e-01
-1.35650e+02 9.31831e+00 -1.60115e-01
-1.35640e+02 9.31991e+00 -1.60011e-01
-1.35630e+02 9.32151e+00 -1.59905e-01
-1.35620e+02 9.32311e+00 -1.59799e-01
-1.35610e+02 9.32471e+00 -1.59693e-01
-1.35600e+02 9.32630e+00 -1.59586e-01
-1.35590e+02 9.32790e+00 -1.59478e-01
-1.35580e+02 9.32949e+00 -1.59370e-01
-1.35570e+02 9.33108e+00 -1.59261e-01
-1.35560e+02 9.33268e+00 -1.59152e-01
-1.35550e+02 9.33427e+00 -1.59042e-01
-1.35540e+02 9.33586e+00 -1.58932e-01
-1.35530e+02 9.33745e+00 -1.58821e-01
-1.35520e+02 9.33903e+00 -1.58710e-01
-1.35510e+02 9.34062e+00 -1.58598e-01
-1.35500e+02 9.34221e+00 -1.58486e-01
-1.35490e+02 9.34379e+00 -1.58373e-01
-1.35480e+02 9.34537e+00 -1.58260e-01
-1.35470e+02 9.34696e+00 -1.58146e-01
-1.35460e+02 9.34854e+00 -1.58031e-01
-1.35450e+02 9.35012e+00 -1.57916e-01
-1.35440e+02 9.35169e+00 -1.57800e-01
-1.35430e+02 9.35327e+00 -1.57684e-01
-1.35420e+02 9.35485e+00 -1.57568e-01
-1.35410e+02 9.35642e+00 -1.57450e-01
-1.35400e+02 9.35800e+00 -1.57333e-01
-1.35390e+02 9.35957e+00 -1.57214e-01
-1.35380e+02 9.36114e+00 -1.57095e-01
-1.35370e+02 9.36271e+00 -1.56976e-01
-1.35360e+02 9.36428e+00 -1.56856e-01
-1.35350e+02 9.36585e+00 -1.56736e-01
-1.35340e+02 9.36742e+00 -1.56615e-01
-1.35330e+02 9.36898e+00 -1.56493e-01
-1.35320e+02 9.37055e+00 -1.56371e-01
-1.35310e+02 9.37211e+00 -1.56249e-01
-1.35300e+02 9.37367e+00 -1.56126e-01
-1.35290e+02 9.37523e+00 -1.56002e-01
-1.35280e+02 9.37679e+00 -1.55878e-01
-1.35270e+02 9.37835e+00 -1.55753e-01
-1.35260e+02 9.37991e+00 -1.55628e-01
-1.35250e+02 9.38146e+00 -1.55502e-01
-1.35240e+02 9.38302e+00 -1.55376e-01
-1.35230e+02 9.38457e+00 -1.55249e-01
-1.35220e+02 9.38612e+00 -1.55121e-01
-1.35210e+02 9.38767e+00 -1.54994e-01
-1.35200e+02 9.38922e+00 -1.54865e-01
-1.35190e+02 9.39077e+00 -1.54736e-01
-1.35180e+02 9.39232e+00 -1.54607e-01
-1.35170e+02 9.39386e+00 -1.54476e-01
-1.35160e+02 9.39540e+00 -1.54346e-01
-1.35150e+02 9.39695e+00 -1.54215e-01
-1.35140e+02 9.39849e+00 -1.54083e-01
-1.35130e+02 9.40003e+00 -1.53951e-01
-1.35120e+02 9.40157e+00 -1.53818e-01
-1.35110e+02 9.40311e+00 -1.53685e-01
-1.35100e+02 9.40464e+00 -1.53551e-01
-1.35090e+02 9.40618e+00 -1.53417e-01
-1.35080e+02 9.40771e+00 -1.53282e-01
-1.35070e+02 9.40924e+00 -1.53146e-01
-1.35060e+02 9.41077e+00 -1.53010e-01
-1.35050e+02 9.41230e+00 -1.52874e-01
-1.35040e+02 9.41383e+00 -1.52737e-01
-1.35030e+02 9.41536e+00 -1.52599e-01
-1.35020e+02 9.41688e+00 -1.52461e-01
-1.35010e+02 9.41841e+00 -1.52322e-01
-1.35000e+02 9.41993e+00 -1.52183e-01
-1.34990e+02 9.42145e+00 -1.52043e-01
-1.34980e+02 9.42297e+00 -1.51903e-01
-1.34970e+02 9.42449e+00 -1.51762e-01
-1.34960e+02 9.42601e+00 -1.51621e-01
-1.34950e+02 9.42752e+00 -1.51479e-01
-1.34940e+02 9.42903e+00 -1.51337e-01
-1.34930e+02 9.43055e+00 -1.51194e-01
-1.34920e+02 9.43206e+00 -1.51050e-01
-1.34910e+02 9.43357e+00 -1.50906e-01
-1.34900e+02 9.43508e+00 -1.50762e-01
-1.34890e+02 9.43658e+00 -1.50617e-01
-1.34880e+02 9.43809e+00 -1.50471e-01
-1.34870e+02 9.43959e+00 -1.50325e-01
-1.34860e+02 9.44110e+00 -1.50178e-01
-1.34850e+02 9.44260e+00 -1.50031e-01
-1.34840e+02 9.44410e+00 -1.49883e-01
-1.34830e+02 9.44559e+00 -1.49735e-01
-1.34820e+02 9.44709e+00 -1.49586e-01
-1.34810e+02 9.44859e+00 -1.49437e-01
-1.34800e+02 9.45008e+00 -1.49287e-01
-1.34790e+02 9.45157e+00 -1.49136e-01
-1.34780e+02 9.45306e+00 -1.48985e-01
-1.34770e+02 9.45455e+00 -1.48834e-01
-1.34760e+02 9.45604e+00 -1.48682e-01
-1.34750e+02 9.45753e+00 -1.48529e-01
-1.34740e+02 9.45901e+00 -1.48376e-01
-1.34730e+02 9.46049e+00 -1.48223e-01
-1.34720e+02 9.46197e+00 -1.48068e-01
-1.34710e+02 9.46345e+00 -1.47914e-01
-1.34700e+02 9.46493e+00 -1.47758e-01
-1.34690e+02 9.46641e+00 -1.47603e-01
-1.34680e+02 9.46788e+00 -1.47446e-01
-1.34670e+02 9.46936e+00 -1.47289e-01
-1.34660e+02 9.47083e+00 -1.47132e-01
-1.34650e+02 9.47230e+00 -1.46974e-01
-1.34640e+02 9.47377e+00 -1.46815e-01
-1.34630e+02 9.47524e+00 -1.46656e-01
-1.34620e+02 9.47670e+00 -1.46497e-01
-1.34610e+02 9.47817e+00 -1.46337e-01
-1.34600e+02 9.47963e+00 -1.46176e-01
-1.34590e+02 9.48109e+00 -1.46015e-01
-1.34580e+02 9.48255e+00 -1.45853e-01
-1.34570e+02 9.48401e+00 -1.45691e-01
-1.34560e+02 9.48546e+00 -1.45528e-01
-1.34550e+02 9.48692e+00 -1.45365e-01
-1.34540e+02 9.48837e+00 -1.45201e-01
-1.34530e+02 9.48982e+00 -1.45037e-01
-1.34520e+02 9.49127e+00 -1.44872e-01
-1.34510e+02 9.49272e+00 -1.44706e-01
-1.34500e+02 9.49417e+00 -1.44540e-01
-1.34490e+02 9.49561e+00 -1.44374e-01
-1.34480e+02 9.49705e+00 -1.44207e-01
-1.34470e+02 9.49849e+00 -1.44039e-01
-1.34460e+02 9.49993e+00 -1.43871e-01
-1.34450e+02 9.50137e+00 -1.43702e-01
-1.34440e+02 9.50281e+00 -1.43533e-01
-1.34430e+02 9.50424e+00 -1.43364e-01
-1.34420e+02 9.50568e+00 -1.43193e-01
-1.34410e+02 9.50711e+00 -1.43022e-01
-1.34400e+02 9.50854e+00 -1.42851e-01
-1.34390e+02 9.50996e+00 -1.42679e-01
-1.34380e+02 9.51139e+00 -1.42507e-01
-1.34370e+02 9.51281e+00 -1.42334e-01
-1.34360e+02 9.51424e+00 -1.42160e-01
-1.34350e+02 9.51566e+00 -1.41986e-01
-1.34340e+02 9.51708e+00 -1.41812e-01
-1.34330e+02 9.51849e+00 -1.41637e-01
-1.34320e+02 9.51991e+00 -1.41461e-01
-1.34310e+02 9.52132e+00 -1.41285e-01
-1.34300e+02 9.52273e+00 -1.41108e-01
-1.34290e+02 9.52414e+00 -1.40931e-01
-1.34280e+02 9.52555e+00 -1.40753e-01
-1.34270e+02 9.52696e+00 -1.40575e-01
-1.34260e+02 9.52836e+00 -1.40396e-01
-1.34250e+02 9.52977e+00 -1.40217e-01
-1.34240e+02 9.53117e+00 -1.40037e-01
-1.34230e+02 9.53257e+00 -1.39856e-01
-1.34220e+02 9.53397e+00 -1.39675e-01
-1.34210e+02 9.53536e+00 -1.39494e-01
-1.34200e+02 9.53676e+00 -1.39312e-01
-1.34190e+02 9.53815e+00 -1.39129e-01
-1.34180e+02 9.53954e+00 -1.38946e-01
-1.34170e+02 9.54093e+00 -1.38762e-01
-1.34160e+02 9.54231e+00 -1.38578e-01
-1.34150e+02 9.54370e+00 -1.38393e-01
-1.34140e+02 9.54508e+00 -1.38208e-01
-1.34130e+02 9.54646e+00 -1.38022e-01
-1.34120e+02 9.54784e+00 -1.37836e-01
-1.34110e+02 9.54922e+00 -1.37649e-01
-1.34100e+02 9.55059e+00 -1.37462e-01
-1.34090e+02 9.55197e+00 -1.37274e-01
-1.34080e+02 9.55334e+00 -1.37085e-01
-1.34070e+02 9.55471e+00 -1.36896e-01
-1.34060e+02 9.55608e+00 -1.36706e-01
-1.34050e+02 9.55744e+00 -1.36516e-01
-1.34040e+02 9.55881e+00 -1.36326e-01
-1.34030e+02 9.56017e+00 -1.36135e-01
-1.34020e+02 9.56153e+00 -1.35943e-01
-1.34010e+02 9.56289e+00 -1.35751e-01
-1.34000e+02 9.56425e+00 -1.35558e-01
-1.33990e+02 9.56560e+00 -1.35364e-01
-1.33980e+02 9.56695e+00 -1.35171e-01
-1.33970e+02 9.56830e+00 -1.34976e-01
-1.33960e+02 9.56965e+00 -1.34781e-01
-1.33950e+02 9.57100e+00 -1.34586e-01
-1.33940e+02 9.57234e+00 -1.34390e-01
-1.33930e+02 9.57369e+00 -1.34193e-01
-1.33920e+02 9.57503e+00 -1.33996e-01
-1.33910e+02 9.57637e+00 -1.33799e-01
-1.33900e+02 9.57770e+00 -1.33600e-01
-1.33890e+02 9.57904e+00 -1.33402e-01
-1.33880e+02 9.58037e+00 -1.33203e-01
-1.33870e+02 9.58170e+00 -1.33003e-01
-1.33860e+02 9.58303e+00 -1.32803e-01
-1.33850e+02 9.58436e+00 -1.32602e-01
-1.33840e+02 9.58568e+00 -1.32400e-01
-1.33830e+02 9.58701e+00 -1.32198e-01
-1.33820e+02 9.58833e+00 -1.31996e-01
-1.33810e+02 9.58965e+00 -1.31793e-01
-1.33800e+02 9.59096e+00 -1.31590e-01
-1.33790e+02 9.59228e+00 -1.31385e-01
-1.33780e+02 9.59359e+00 -1.31181e-01
-1.33770e+02 9.59490e+00 -1.30976e-01
-1.33760e+02 9.59621e+00 -1.30770e-01
-1.33750e+02 9.59752e+00 -1.30564e-01
-1.33740e+02 9.59882e+00 -1.30357e-01
-1.33730e+02 9.60013e+00 -1.30150e-01
-1.33720e+02 9.60143e+00 -1.29942e-01
-1.33710e+02 9.60272e+00 -1.29734e-01
-1.33700e+02 9.60402e+00 -1.29525e-01
-1.33690e+02 9.60531e+00 -1.29316e-01
-1.33680e+02 9.60661e+00 -1.29106e-01
-1.33670e+02 9.60790e+00 -1.28895e-01
-1.33660e+02 9.60918e+00 -1.28684e-01
-1.33650e+02 9.61047e+00 -1.28473e-01
-1.33640e+02 9.61175e+00 -1.28261e-01
-1.33630e+02 9.61304e+00 -1.28048e-01
-1.33620e+02 9.61432e+00 -1.27835e-01
-1.33610e+02 9.61559e+00 -1.27621e-01
-1.33600e+02 9.61687e+00 -1.27407e-01
-1.33590e+02 9.61814e+00 -1.27192e-01
-1.33580e+02 9.61941e+00 -1.26977e-01
-1.33570e+02 9.62068e+00 -1.26761e-01
-1.33560e+02 9.62195e+00 -1.26545e-01
-1.33550e+02 9.62321e+00 -1.26328e-01
-1.33540e+02 9.62447e+00 -1.26110e-01
-1.33530e+02 9.62573e+00 -1.25892e-01
-1.33520e+02 9.62699e+00 -1.25674e-01
-1.33510e+02 9.62825e+00 -1.25455e-01
-1.33500e+02 9.62950e+00 -1.25235e-01
-1.33490e+02 9.63075e+00 -1.25015e-01
-1.33480e+02 9.63200e+00 -1.24794e-01
-1.33470e+02 9.63325e+00 -1.24573e-01
-1.33460e+02 9.63449e+00 -1.24351e-01
-1.33450e+02 9.63573e+00 -1.24129e-01
-1.33440e+02 9.63697e+00 -1.23906e-01
-1.33430e+02 9.63821e+00 -1.23683e-01
-1.33420e+02 9.63945e+00 -1.23459e-01
-1.33410e+02 9.64068e+00 -1.23235e-01
-1.33400e+02 9.64191e+00 -1.23010e-01
-1.33390e+02 9.64314e+00 -1.22784e-01
-1.33380e+02 9.64437e+00 -1.22558e-01
-1.33370e+02 9.64559e+00 -1.22332e-01
-1.33360e+02 9.64682e+00 -1.22105e-01
-1.33350e+02 9.64804e+00 -1.21877e-01
-1.33340e+02 9.64925e+00 -1.21649e-01
-1.33330e+02 9.65047e+00 -1.21420e-01
-1.33320e+02 9.65168e+00 -1.21191e-01
-1.33310e+02 9.65289e+00 -1.20961e-01
-1.33300e+02 9.65410e+00 -1.20731e-01
-1.33290e+02 9.65531e+00 -1.20500e-01
-1.33280e+02 9.65651e+00 -1.20269e-01
-1.33270e+02 9.65771e+00 -1.20037e-01
-1.33260e+02 9.65891e+00 -1.19804e-01
-1.33250e+02 9.66011e+00 -1.19571e-01
-1.33240e+02 9.66130e+00 -1.19338e-01
-1.33230e+02 9.66249e+00 -1.19104e-01
-1.33220e+02 9.66368e+00 -1.18869e-01
-1.33210e+02 9.66487e+00 -1.18634e-01
-1.33200e+02 9.66606e+00 -1.18398e-01
-1.33190e+02 9.66724e+00 -1.18163e-01
-1.33180e+02 9.66842e+00 -1.17927e-01
-1.33170e+02 9.66960e+00 -1.17692e-01
-1.33160e+02 9.67077e+00 -1.17458e-01
-1.33150e+02 9.67195e+00 -1.17224e-01
-1.33140e+02 9.67312e+00 -1.16990e-01
-1.33130e+02 9.67429e+00 -1.16757e-01
-1.33120e+02 9.67545e+00 -1.16524e-01
-1.33110e+02 9.67662e+00 -1.16292e-01
-1.33100e+02 9.67778e+00 -1.16060e-01
-1.33090e+02 9.67894e+00 -1.15829e-01
-1.33080e+02 9.68010e+00 -1.15598e-01
-1.33070e+02 9.68125e+00 -1.15367e-01
-1.33060e+02 9.68240e+00 -1.15137e-01
-1.33050e+02 9.68355e+00 -1.14907e-01
-1.33040e+02 9.68470e+00 -1.14678e-01
-1.33030e+02 9.68585e+00 -1.14449e-01
-1.33020e+02 9.68699e+00 -1.14220e-01
-1.33010e+02 9.68813e+00 -1.13992e-01
-1.33000e+02 9.68927e+00 -1.13764e-01
-1.32990e+02 9.69041e+00 -1.13537e-01
-1.32980e+02 9.69154e+00 -1.13310e-01
-1.32970e+02 9.69267e+00 -1.13084e-01
-1.32960e+02 9.69380e+00 -1.12858e-01
-1.32950e+02 9.69493e+00 -1.12632e-01
-1.32940e+02 9.69606e+00 -1.12407e-01
-1.32930e+02 9.69718e+00 -1.12182e-01
-1.32920e+02 9.69830e+00 -1.11958e-01
-1.32910e+02 9.69942e+00 -1.11734e-01
-1.32900e+02 9.70053e+00 -1.11511e-01
-1.32890e+02 9.70165e+00 -1.11288e-01
-1.32880e+02 9.70276e+00 -1.11065e-01
-1.32870e+02 9.70387e+00 -1.10843e-01
-1.32860e+02 9.70498e+00 -1.10621e-01
-1.32850e+02 9.70608e+00 -1.10400e-01
-1.32840e+02 9.70718e+00 -1.10179e-01
-1.32830e+02 9.70829e+00 -1.09958e-01
-1.32820e+02 9.70938e+00 -1.09738e-01
-1.32810e+02 9.71048e+00 -1.09519e-01
-1.32800e+02 9.71157e+00 -1.09300e-01
-1.32790e+02 9.71267e+00 -1.09081e-01
-1.32780e+02 9.71376e+00 -1.08862e-01
-1.32770e+02 9.71484e+00 -1.08644e-01
-1.32760e+02 9.71593e+00 -1.08427e-01
-1.32750e+02 9.71701e+00 -1.08210e-01
-1.32740e+02 9.71809e+00 -1.07993e-01
-1.32730e+02 9.71917e+00 -1.07777e-01
-1.32720e+02 9.72025e+00 -1.07561e-01
-1.32710e+02 9.72132e+00 -1.07346e-01
-1.32700e+02 9.72240e+00 -1.07131e-01
-1.32690e+02 9.72347e+00 -1.06916e-01
-1.32680e+02 9.72453e+00 -1.06702e-01
-1.32670e+02 9.72560e+00 -1.06488e-01
-1.32660e+02 9.72666e+00 -1.06275e-01
-1.32650e+02 9.72773e+00 -1.06062e-01
-1.32640e+02 9.72878e+00 -1.05850e-01
-1.32630e+02 9.72984e+00 -1.05638e-01
-1.32620e+02 9.73090e+00 -1.05426e-01
-1.32610e+02 9.73195e+00 -1.05215e-01
-1.32600e+02 9.73300e+00 -1.05004e-01
-1.32590e+02 9.73405e+00 -1.04794e-01
-1.32580e+02 9.73510e+00 -1.04584e-01
-1.32570e+02 9.73614e+00 -1.04374e-01
-1.32560e+02 9.73719e+00 -1.04165e-01
-1.32550e+02 9.73823e+00 -1.03957e-01
-1.32540e+02 9.73926e+00 -1.03748e-01
-1.32530e+02 9.74030e+00 -1.03541e-01
-1.32520e+02 9.74134e+00 -1.03333e-01
-1.32510e+02 9.74237e+00 -1.03126e-01
-1.32500e+02 9.74340e+00 -1.02920e-01
-1.32490e+02 9.74443e+00 -1.02714e-01
-1.32480e+02 9.74545e+00 -1.02508e-01
-1.32470e+02 9.74648e+00 -1.02303e-01
-1.32460e+02 9.74750e+00 -1.02098e-01
-1.32450e+02 9.74852e+00 -1.01893e-01
-1.32440e+02 9.74954e+00 -1.01689e-01
-1.32430e+02 9.75055e+00 -1.01486e-01
-1.32420e+02 9.75157e+00 -1.01283e-01
-1.32410e+02 9.75258e+00 -1.01080e-01
-1.32400e+02 9.75359e+00 -1.00878e-01
-1.32390e+02 9.75459e+00 -1.00676e-01
-1.32380e+02 9.75560e+00 -1.00474e-01
-1.32370e+02 9.75660e+00 -1.00273e-01
-1.32360e+02 9.75761e+00 -1.00073e-01
-1.32350e+02 9.75861e+00 -9.98725e-02
-1.32340e+02 9.75960e+00 -9.96728e-02
-1.32330e+02 9.76060e+00 -9.94734e-02
-1.32320e+02 9.76159e+00 -9.92745e-02
-1.32310e+02 9.76258e+00 -9.90760e-02
-1.32300e+02 9.76357e+00 -9.88780e-02
-1.32290e+02 9.76456e+00 -9.86803e-02
-1.32280e+02 9.76555e+00 -9.84831e-02
-1.32270e+02 9.76653e+00 -9.82863e-02
-1.32260e+02 9.76751e+00 -9.80899e-02
-1.32250e+02 9.76849e+00 -9.78940e-02
-1.32240e+02 9.76947e+00 -9.76985e-02
-1.32230e+02 9.77045e+00 -9.75034e-02
-1.32220e+02 9.77142e+00 -9.73087e-02
-1.32210e+02 9.77239e+00 -9.71144e-02
-1.32200e+02 9.77336e+00 -9.69206e-02
-1.32190e+02 9.77433e+00 -9.67272e-02
-1.32180e+02 9.77530e+00 -9.65342e-02
-1.32170e+02 9.77626e+00 -9.63416e-02
-1.32160e+02 9.77723e+00 -9.61495e-02
-1.32150e+02 9.77819e+00 -9.59578e-02
-1.32140e+02 9.77914e+00 -9.57665e-02
-1.32130e+02 9.78010e+00 -9.55756e-02
-1.32120e+02 9.78106e+00 -9.53851e-02
-1.32110e+02 9.78201e+00 -9.51951e-02
-1.32100e+02 9.78296e+00 -9.50055e-02
-1.32090e+02 9.78391e+00 -9.48163e-02
-1.32080e+02 9.78486e+00 -9.46276e-02
-1.32070e+02 9.78580e+00 -9.44392e-02
-1.32060e+02 9.78675e+00 -9.42513e-02
-1.32050e+02 9.78769e+00 -9.40638e-02
-1.32040e+02 9.78863e+00 -9.38768e-02
-1.32030e+02 9.78956e+00 -9.36901e-02
-1.32020e+02 9.79050e+00 -9.35039e-02
-1.32010e+02 9.79143e+00 -9.33181e-02
-1.32000e+02 9.79237e+00 -9.31327e-02
-1.31990e+02 9.79330e+00 -9.29478e-02
-1.31980e+02 9.79423e+00 -9.27632e-02
-1.31970e+02 9.79515e+00 -9.25791e-02
-1.31960e+02 9.79608e+00 -9.23955e-02
-1.31950e+02 9.79700e+00 -9.22122e-02
-1.31940e+02 9.79792e+00 -9.20294e-02
-1.31930e+02 9.79884e+00 -9.18470e-02
-1.31920e+02 9.79976e+00 -9.16650e-02
-1.31910e+02 9.80067e+00 -9.14834e-02
-1.31900e+02 9.80159e+00 -9.13023e-02
-1.31890e+02 9.80250e+00 -9.11215e-02
-1.31880e+02 9.80341e+00 -9.09412e-02
-1.31870e+02 9.80432e+00 -9.07614e-02
-1.31860e+02 9.80523e+00 -9.05819e-02
-1.31850e+02 9.80613e+00 -9.04029e-02
-1.31840e+02 9.80703e+00 -9.02243e-02
-1.31830e+02 9.80794e+00 -9.00461e-02
-1.31820e+02 9.80883e+00 -8.98684e-02
-1.31810e+02 9.80973e+00 -8.96910e-02
-1.31800e+02 9.81063e+00 -8.95141e-02
-1.31790e+02 9.81152e+00 -8.93376e-02
-1.31780e+02 9.81242e+00 -8.91616e-02
-1.31770e+02 9.81331e+00 -8.89859e-02
-1.31760e+02 9.81420e+00 -8.88107e-02
-1.31750e+02 9.81508e+00 -8.86359e-02
-1.31740e+02 9.81597e+00 -8.84615e-02
-1.31730e+02 9.81685e+00 -8.82876e-02
-1.31720e+02 9.81773e+00 -8.81140e-02
-1.31710e+02 9.81861e+00 -8.79409e-02
-1.31700e+02 9.81949e+00 -8.77683e-02
-1.31690e+02 9.82037e+00 -8.75960e-02
-1.31680e+02 9.82124e+00 -8.74242e-02
-1.31670e+02 9.82212e+00 -8.72528e-02
-1.31660e+02 9.82299e+00 -8.70818e-02
-1.31650e+02 9.82386e+00 -8.69112e-02
-1.31640e+02 9.82473e+00 -8.67411e-02
-1.31630e+02 9.82559e+00 -8.65713e-02
-1.31620e+02 9.82646e+00 -8.64020e-02
-1.31610e+02 9.82732e+00 -8.62332e-02
-1.31600e+02 9.82818e+00 -8.60647e-02
-1.31590e+02 9.82904e+00 -8.58967e-02
-1.31580e+02 9.82990e+00 -8.57291e-02
-1.31570e+02 9.83076e+00 -8.55619e-02
-1.31560e+02 9.83161e+00 -8.53952e-02
-1.31550e+02 9.83247e+00 -8.52288e-02
-1.31540e+02 9.83332e+00 -8.50629e-02
-1.31530e+02 9.83417e+00 -8.48974e-02
-1.31520e+02 9.83502e+00 -8.47324e-02
-1.31510e+02 9.83586e+00 -8.45677e-02
-1.31500e+02 9.83671e+00 -8.44035e-02
-1.31490e+02 9.83755e+00 -8.42397e-02
-1.31480e+02 9.83839e+00 -8.40763e-02
-1.31470e+02 9.83923e+00 -8.39134e-02
-1.31460e+02 9.84007e+00 -8.37508e-02
-1.31450e+02 9.84091e+00 -8.35887e-02
-1.31440e+02 9.84174e+00 -8.34271e-02
-1.31430e+02 9.84258e+00 -8.32658e-02
-1.31420e+02 9.84341e+00 -8.31050e-02
-1.31410e+02 9.84424e+00 -8.29446e-02
-1.31400e+02 9.84507e+00 -8.27846e-02
-1.31390e+02 9.84589e+00 -8.26250e-02
-1.31380e+02 9.84672e+00 -8.24659e-02
-1.31370e+02 9.84754e+00 -8.23071e-02
-1.31360e+02 9.84836e+00 -8.21489e-02
-1.31350e+02 9.84919e+00 -8.19910e-02
-1.31340e+02 9.85000e+00 -8.18335e-02
-1.31330e+02 9.85082e+00 -8.16765e-02
-1.31320e+02 9.85164e+00 -8.15199e-02
-1.31310e+02 9.85245e+00 -8.13637e-02
-1.31300e+02 9.85327e+00 -8.12080e-02
-1.31290e+02 9.85408e+00 -8.10526e-02
-1.31280e+02 9.85489e+00 -8.08977e-02
-1.31270e+02 9.85569e+00 -8.07432e-02
-1.31260e+02 9.85650e+00 -8.05892e-02
-1.31250e+02 9.85731e+00 -8.04355e-02
-1.31240e+02 9.85811e+00 -8.02823e-02
-1.31230e+02 9.85891e+00 -8.01295e-02
-1.31220e+02 9.85971e+00 -7.99771e-02
-1.31210e+02 9.86051e+00 -7.98252e-02
-1.31200e+02 9.86131e+00 -7.96737e-02
-1.31190e+02 9.86210e+00 -7.95226e-02
-1.31180e+02 9.86290e+00 -7.93719e-02
-1.31170e+02 9.86369e+00 -7.92216e-02
-1.31160e+02 9.86448e+00 -7.90718e-02
-1.31150e+02 9.86527e+00 -7.89224e-02
-1.31140e+02 9.86606e+00 -7.87734e-02
-1.31130e+02 9.86685e+00 -7.86248e-02
-1.31120e+02 9.86763e+00 -7.84767e-02
-1.31110e+02 9.86842e+00 -7.83290e-02
-1.31100e+02 9.86920e+00 -7.81817e-02
-1.31090e+02 9.86998e+00 -7.80348e-02
-1.31080e+02 9.87076e+00 -7.78883e-02
-1.31070e+02 9.87154e+00 -7.77423e-02
-1.31060e+02 9.87232e+00 -7.75967e-02
-1.31050e+02 9.87309e+00 -7.74515e-02
-1.31040e+02 9.87387e+00 -7.73068e-02
-1.31030e+02 9.87464e+00 -7.71624e-02
-1.31020e+02 9.87541e+00 -7.70185e-02
-1.31010e+02 9.87618e+00 -7.68750e-02
-1.31000e+02 9.87695e+00 -7.67320e-02
-1.30990e+02 9.87771e+00 -7.65893e-02
-1.30980e+02 9.87848e+00 -7.64471e-02
-1.30970e+02 9.87924e+00 -7.63053e-02
-1.30960e+02 9.88000e+00 -7.61639e-02
-1.30950e+02 9.88077e+00 -7.60230e-02
-1.30940e+02 9.88152e+00 -7.58825e-02
-1.30930e+02 9.88228e+00 -7.57424e-02
-1.30920e+02 9.88304e+00 -7.56027e-02
-1.30910e+02 9.88380e+00 -7.54634e-02
-1.30900e+02 9.88455e+00 -7.53246e-02
-1.30890e+02 9.88530e+00 -7.51862e-02
-1.30880e+02 9.88605e+00 -7.50482e-02
-1.30870e+02 9.88680e+00 -7.49106e-02
-1.30860e+02 9.88755e+00 -7.47735e-02
-1.30850e+02 9.88830e+00 -7.46368e-02
-1.30840e+02 9.88904e+00 -7.45005e-02
-1.30830e+02 9.88979e+00 -7.43646e-02
-1.30820e+02 9.89053e+00 -7.42292e-02
-1.30810e+02 9.89127e+00 -7.40941e-02
-1.30800e+02 9.89201e+00 -7.39595e-02
-1.30790e+02 9.89275e+00 -7.38253e-02
-1.30780e+02 9.89349e+00 -7.36916e-02
-1.30770e+02 9.89423e+00 -7.35583e-02
-1.30760e+02 9.89496e+00 -7.34253e-02
-1.30750e+02 9.89569e+00 -7.32929e-02
-1.30740e+02 9.89643e+00 -7.31608e-02
-1.30730e+02 9.89716e+00 -7.30292e-02
-1.30720e+02 9.89789e+00 -7.28979e-02
-1.30710e+02 9.89862e+00 -7.27671e-02
-1.30700e+02 9.89934e+00 -7.26368e-02
-1.30690e+02 9.90007e+00 -7.25068e-02
-1.30680e+02 9.90079e+00 -7.23773e-02
-1.30670e+02 9.90152e+00 -7.22482e-02
-1.30660e+02 9.90224e+00 -7.21195e-02
-1.30650e+02 9.90296e+00 -7.19913e-02
-1.30640e+02 9.90368e+00 -7.18634e-02
-1.30630e+02 9.90440e+00 -7.17360e-02
-1.30620e+02 9.90511e+00 -7.16090e-02
-1.30610e+02 9.90583e+00 -7.14825e-02
-1.30600e+02 9.90654e+00 -7.13563e-02
-1.30590e+02 9.90725e+00 -7.12306e-02
-1.30580e+02 9.90797e+00 -7.11053e-02
-1.30570e+02 9.90868e+00 -7.09804e-02
-1.30560e+02 9.90939e+00 -7.08560e-02
-1.30550e+02 9.91009e+00 -7.07320e-02
-1.30540e+02 9.91080e+00 -7.06084e-02
-1.30530e+02 9.91151e+00 -7.04852e-02
-1.30520e+02 9.91221e+00 -7.03624e-02
-1.30510e+02 9.91291e+00 -7.02401e-02
-1.30500e+02 9.91361e+00 -7.01182e-02
-1.30490e+02 9.91432e+00 -6.99967e-02
-1.30480e+02 9.91501e+00 -6.98756e-02
-1.30470e+02 9.91571e+00 -6.97550e-02
-1.30460e+02 9.91641e+00 -6.96348e-02
-1.30450e+02 9.91711e+00 -6.95150e-02
-1.30440e+02 9.91780e+00 -6.93956e-02
-1.30430e+02 9.91849e+00 -6.92766e-02
-1.30420e+02 9.91919e+00 -6.91581e-02
-1.30410e+02 9.91988e+00 -6.90400e-02
-1.30400e+02 9.92057e+00 -6.89223e-02
-1.30390e+02 9.92126e+00 -6.88051e-02
-1.30380e+02 9.92194e+00 -6.86882e-02
-1.30370e+02 9.92263e+00 -6.85718e-02
-1.30360e+02 9.92331e+00 -6.84559e-02
-1.30350e+02 9.92400e+00 -6.83403e-02
-1.30340e+02 9.92468e+00 -6.82251e-02
-1.30330e+02 9.92536e+00 -6.81104e-02
-1.30320e+02 9.92604e+00 -6.79961e-02
-1.30310e+02 9.92672e+00 -6.78823e-02
-1.30300e+02 9.92740e+00 -6.77688e-02
-1.30290e+02 9.92808e+00 -6.76558e-02
-1.30280e+02 9.92875e+00 -6.75432e-02
-1.30270e+02 9.92943e+00 -6.74310e-02
-1.30260e+02 9.93010e+00 -6.73192e-02
-1.30250e+02 9.93078e+00 -6.72079e-02
-1.30240e+02 9.93145e+00 -6.70970e-02
-1.30230e+02 9.93212e+00 -6.69865e-02
-1.30220e+02 9.93279e+00 -6.68765e-02
-1.30210e+02 9.93345e+00 -6.67668e-02
-1.30200e+02 9.93412e+00 -6.66576e-02
-1.30190e+02 9.93479e+00 -6.65488e-02
-1.30180e+02 9.93545e+00 -6.64404e-02
-1.30170e+02 9.93612e+00 -6.63325e-02
-1.30160e+02 9.93678e+00 -6.62250e-02
-1.30150e+02 9.93744e+00 -6.61179e-02
-1.30140e+02 9.93810e+00 -6.60112e-02
-1.30130e+02 9.93876e+00 -6.59049e-02
-1.30120e+02 9.93942e+00 -6.57991e-02
-1.30110e+02 9.94008e+00 -6.56937e-02
-1.30100e+02 9.94073e+00 -6.55887e-02
-1.30090e+02 9.94139e+00 -6.54841e-02
-1.30080e+02 9.94204e+00 -6.53800e-02
-1.30070e+02 9.94270e+00 -6.52763e-02
-1.30060e+02 9.94335e+00 -6.51730e-02
-1.30050e+02 9.94400e+00 -6.50701e-02
-1.30040e+02 9.94465e+00 -6.49676e-02
-1.30030e+02 9.94530e+00 -6.48656e-02
-1.30020e+02 9.94595e+00 -6.47640e-02
-1.30010e+02 9.94659e+00 -6.46628e-02
-1.30000e+02 9.94724e+00 -6.45621e-02
-1.29990e+02 9.94789e+00 -6.44618e-02
-1.29980e+02 9.94853e+00 -6.43618e-02
-1.29970e+02 9.94917e+00 -6.42624e-02
-1.29960e+02 9.94982e+00 -6.41633e-02
-1.29950e+02 9.95046e+00 -6.40647e-02
-1.29940e+02 9.95110e+00 -6.39664e-02
-1.29930e+02 9.95174e+00 -6.38686e-02
-1.29920e+02 9.95237e+00 -6.37713e-02
-1.29910e+02 9.95301e+00 -6.36743e-02
-1.29900e+02 9.95365e+00 -6.35778e-02
-1.29890e+02 9.95428e+00 -6.34817e-02
-1.29880e+02 9.95492e+00 -6.33860e-02
-1.29870e+02 9.95555e+00 -6.32908e-02
-1.29860e+02 9.95618e+00 -6.31959e-02
-1.29850e+02 9.95681e+00 -6.31015e-02
-1.29840e+02 9.95745e+00 -6.30075e-02
-1.29830e+02 9.95807e+00 -6.29140e-02
-1.29820e+02 9.95870e+00 -6.28208e-02
-1.29810e+02 9.95933e+00 -6.27281e-02
-1.29800e+02 9.95996e+00 -6.26358e-02
-1.29790e+02 9.96058e+00 -6.25439e-02
-1.29780e+02 9.96121e+00 -6.24525e-02
-1.29770e+02 9.96183e+00 -6.23615e-02
-1.29760e+02 9.96246e+00 -6.22709e-02
-1.29750e+02 9.96308e+00 -6.21807e-02
-1.29740e+02 9.96370e+00 -6.20909e-02
-1.29730e+02 9.96432e+00 -6.20016e-02
-1.29720e+02 9.96494e+00 -6.19127e-02
-1.29710e+02 9.96556e+00 -6.18242e-02
-1.29700e+02 9.96618e+00 -6.17361e-02
-1.29690e+02 9.96679e+00 -6.16485e-02
-1.29680e+02 9.96741e+00 -6.15613e-02
-1.29670e+02 9.96802e+00 -6.14745e-02
-1.29660e+02 9.96864e+00 -6.13881e-02
-1.29650e+02 9.96925e+00 -6.13022e-02
-1.29640e+02 9.96986e+00 -6.12166e-02
-1.29630e+02 9.97048e+00 -6.11315e-02
-1.29620e+02 9.97109e+00 -6.10469e-02
-1.29610e+02 9.97170e+00 -6.09626e-02
-1.29600e+02 9.97231e+00 -6.08788e-02
-1.29590e+02 9.97291e+00 -6.07954e-02
-1.29580e+02 9.97352e+00 -6.07124e-02
-1.29570e+02 9.97413e+00 -6.06298e-02
-1.29560e+02 9.97474e+00 -6.05477e-02
-1.29550e+02 9.97534e+00 -6.04660e-02
-1.29540e+02 9.97594e+00 -6.03847e-02
-1.29530e+02 9.97655e+00 -6.03038e-02
-1.29520e+02 9.97715e+00 -6.02233e-02
-1.29510e+02 9.97775e+00 -6.01433e-02
-1.29500e+02 9.97835e+00 -6.00637e-02
-1.29490e+02 9.97895e+00 -5.99845e-02
-1.29480e+02 9.97955e+00 -5.99058e-02
-1.29470e+02 9.98015e+00 -5.98274e-02
-1.29460e+02 9.98075e+00 -5.97495e-02
-1.29450e+02 9.98135e+00 -5.96720e-02
-1.29440e+02 9.98194e+00 -5.95950e-02
-1.29430e+02 9.98254e+00 -5.95183e-02
-1.29420e+02 9.98313e+00 -5.94421e-02
-1.29410e+02 9.98373e+00 -5.93663e-02
-1.29400e+02 9.98432e+00 -5.92910e-02
-1.29390e+02 9.98491e+00 -5.92160e-02
-1.29380e+02 9.98551e+00 -5.91415e-02
-1.29370e+02 9.98610e+00 -5.90674e-02
-1.29360e+02 9.98669e+00 -5.89937e-02
-1.29350e+02 9.98728e+00 -5.89205e-02
-1.29340e+02 9.98786e+00 -5.88476e-02
-1.29330e+02 9.98845e+00 -5.87752e-02
-1.29320e+02 9.98904e+00 -5.87032e-02
-1.29310e+02 9.98963e+00 -5.86317e-02
-1.29300e+02 9.99021e+00 -5.85605e-02
-1.29290e+02 9.99080e+00 -5.84898e-02
-1.29280e+02 9.99138e+00 -5.84195e-02
-1.29270e+02 9.99197e+00 -5.83496e-02
-1.29260e+02 9.99255e+00 -5.82802e-02
-1.29250e+02 9.99313e+00 -5.82112e-02
-1.29240e+02 9.99371e+00 -5.81426e-02
-1.29230e+02 9.99430e+00 -5.80744e-02
-1.29220e+02 9.99488e+00 -5.80066e-02
-1.29210e+02 9.99546e+00 -5.79393e-02
-1.29200e+02 9.99603e+00 -5.78724e-02
-1.29190e+02 9.99661e+00 -5.78059e-02
-1.29180e+02 9.99719e+00 -5.77398e-02
-1.29170e+02 9.99777e+00 -5.76742e-02
-1.29160e+02 9.99834e+00 -5.76090e-02
-1.29150e+02 9.99892e+00 -5.75442e-02
-1.29140e+02 9.99949e+00 -5.74798e-02
-1.29130e+02 1.00001e+01 -5.74159e-02
-1.29120e+02 1.00006e+01 -5.73523e-02
-1.29110e+02 1.00012e+01 -5.72892e-02
-1.29100e+02 1.00018e+01 -5.72266e-02
-1.29090e+02 1.00024e+01 -5.71643e-02
-1.29080e+02 1.00029e+01 -5.71025e-02
-1.29070e+02 1.00035e+01 -5.70411e-02
-1.29060e+02 1.00041e+01 -5.69801e-02
-1.29050e+02 1.00046e+01 -5.69195e-02
-1.29040e+02 1.00052e+01 -5.68594e-02
-1.29030e+02 1.00058e+01 -5.67997e-02
-1.29020e+02 1.00063e+01 -5.67404e-02
-1.29010e+02 1.00069e+01 -5.66815e-02
-1.29000e+02 1.00075e+01 -5.66231e-02
-1.28990e+02 1.00080e+01 -5.65650e-02
-1.28980e+02 1.00086e+01 -5.65074e-02
-1.28970e+02 1.00092e+01 -5.64502e-02
-1.28960e+02 1.00097e+01 -5.63935e-02
-1.28950e+02 1.00103e+01 -5.63372e-02
-1.28940e+02 1.00109e+01 -5.62813e-02
-1.28930e+02 1.00114e+01 -5.62258e-02
-1.28920e+02 1.00120e+01 -5.61707e-02
-1.28910e+02 1.00126e+01 -5.61161e-02
-1.28900e+02 1.00131e+01 -5.60618e-02
-1.28890e+02 1.00137e+01 -5.60081e-02
-1.28880e+02 1.00142e+01 -5.59547e-02
-1.28870e+02 1.00148e+01 -5.59017e-02
-1.28860e+02 1.00154e+01 -5.58492e-02
-1.28850e+02 1.00159e+01 -5.57971e-02
-1.28840e+02 1.00165e+01 -5.57454e-02
-1.28830e+02 1.00170e+01 -5.56942e-02
-1.28820e+02 1.00176e+01 -5.56433e-02
-1.28810e+02 1.00181e+01 -5.55929e-02
-1.28800e+02 1.00187e+01 -5.55430e-02
-1.28790e+02 1.00192e+01 -5.54934e-02
-1.28780e+02 1.00198e+01 -5.54442e-02
-1.28770e+02 1.00204e+01 -5.53955e-02
-1.28760e+02 1.00209e+01 -5.53472e-02
-1.28750e+02 1.00215e+01 -5.52994e-02
-1.28740e+02 1.00220e+01 -5.52519e-02
-1.28730e+02 1.00226e+01 -5.52049e-02
-1.28720e+02 1.00231e+01 -5.51583e-02
-1.28710e+02 1.00237e+01 -5.51121e-02
-1.28700e+02 1.00242e+01 -5.50664e-02
-1.28690e+02 1.00248e+01 -5.50210e-02
-1.28680e+02 1.00253e+01 -5.49761e-02
-1.28670e+02 1.00259e+01 -5.49316e-02
-1.28660e+02 1.00264e+01 -5.48876e-02
-1.28650e+02 1.00270e+01 -5.48439e-02
-1.28640e+02 1.00275e+01 -5.48007e-02
-1.28630e+02 1.00281e+01 -5.47579e-02
-1.28620e+02 1.00286e+01 -5.47156e-02
-1.28610e+02 1.00292e+01 -5.46736e-02
-1.28600e+02 1.00297e+01 -5.46321e-02
-1.28590e+02 1.00303e+01 -5.45910e-02
-1.28580e+02 1.00308e+01 -5.45503e-02
-1.28570e+02 1.00313e+01 -5.45100e-02
-1.28560e+02 1.00319e+01 -5.44702e-02
-1.28550e+02 1.00324e+01 -5.44308e-02
-1.28540e+02 1.00330e+01 -5.43918e-02
-1.28530e+02 1.00335e+01 -5.43533e-02
-1.28520e+02 1.00341e+01 -5.43151e-02
-1.28510e+02 1.00346e+01 -5.42774e-02
-1.28500e+02 1.00352e+01 -5.42401e-02
-1.28490e+02 1.00357e+01 -5.42032e-02
-1.28480e+02 1.00362e+01 -5.41668e-02
-1.28470e+02 1.00368e+01 -5.41308e-02
-1.28460e+02 1.00373e+01 -5.40952e-02
-1.28450e+02 1.00379e+01 -5.40600e-02
-1.28440e+02 1.00384e+01 -5.40252e-02
-1.28430e+02 1.00389e+01 -5.39909e-02
-1.28420e+02 1.00395e+01 -5.39570e-02
-1.28410e+02 1.00400e+01 -5.39235e-02
-1.28400e+02 1.00406e+01 -5.38904e-02
-1.28390e+02 1.00411e+01 -5.38578e-02
-1.28380e+02 1.00416e+01 -5.38256e-02
-1.28370e+02 1.00422e+01 -5.37938e-02
-1.28360e+02 1.00427e+01 -5.37624e-02
-1.28350e+02 1.00432e+01 -5.37315e-02
-1.28340e+02 1.00438e+01 -5.37010e-02
-1.28330e+02 1.00443e+01 -5.36709e-02
-1.28320e+02 1.00449e+01 -5.36412e-02
-1.28310e+02 1.00454e+01 -5.36119e-02
-1.28300e+02 1.00459e+01 -5.35831e-02
-1.28290e+02 1.00465e+01 -5.35547e-02
-1.28280e+02 1.00470e+01 -5.35267e-02
-1.28270e+02 1.00475e+01 -5.34991e-02
-1.28260e+02 1.00481e+01 -5.34720e-02
-1.28250e+02 1.00486e+01 -5.34453e-02
-1.28240e+02 1.00491e+01 -5.34190e-02
-1.28230e+02 1.00497e+01 -5.33931e-02
-1.28220e+02 1.00502e+01 -5.33677e-02
-1.28210e+02 1.00507e+01 -5.33426e-02
-1.28200e+02 1.00513e+01 -5.33180e-02
-1.28190e+02 1.00518e+01 -5.32939e-02
-1.28180e+02 1.00523e+01 -5.32701e-02
-1.28170e+02 1.00529e+01 -5.32468e-02
-1.28160e+02 1.00534e+01 -5.32239e-02
-1.28150e+02 1.00539e+01 -5.32014e-02
-1.28140e+02 1.00545e+01 -5.31793e-02
-1.28130e+02 1.00550e+01 -5.31577e-02
-1.28120e+02 1.00555e+01 -5.31365e-02
-1.28110e+02 1.00561e+01 -5.31157e-02
-1.28100e+02 1.00566e+01 -5.30953e-02
-1.28090e+02 1.00571e+01 -5.30754e-02
-1.28080e+02 1.00577e+01 -5.30558e-02
-1.28070e+02 1.00582e+01 -5.30367e-02
-1.28060e+02 1.00587e+01 -5.30181e-02
-1.28050e+02 1.00592e+01 -5.29998e-02
-1.28040e+02 1.00598e+01 -5.29820e-02
-1.28030e+02 1.00603e+01 -5.29646e-02
-1.28020e+02 1.00608e+01 -5.29476e-02
-1.28010e+02 1.00614e+01 -5.29310e-02
-1.28000e+02 1.00619e+01 -5.29149e-02
-1.27990e+02 1.00624e+01 -5.28992e-02
-1.27980e+02 1.00630e+01 -5.28839e-02
-1.27970e+02 1.00635e+01 -5.28690e-02
-1.27960e+02 1.00640e+01 -5.28546e-02
-1.27950e+02 1.00645e+01 -5.28405e-02
-1.27940e+02 1.00651e+01 -5.28269e-02
-1.27930e+02 1.00656e+01 -5.28138e-02
-1.27920e+02 1.00661e+01 -5.28010e-02
-1.27910e+02 1.00667e+01 -5.27887e-02
-1.27900e+02 1.00672e+01 -5.27768e-02
-1.27890e+02 1.00677e+01 -5.27653e-02
-1.27880e+02 1.00682e+01 -5.27542e-02
-1.27870e+02 1.00688e+01 -5.27436e-02
-1.27860e+02 1.00693e+01 -5.27334e-02
-1.27850e+02 1.00698e+01 -5.27236e-02
-1.27840e+02 1.00703e+01 -5.27142e-02
-1.27830e+02 1.00709e+01 -5.27053e-02
-1.27820e+02 1.00714e+01 -5.26967e-02
-1.27810e+02 1.00719e+01 -5.26886e-02
-1.27800e+02 1.00725e+01 -5.26810e-02
-1.27790e+02 1.00730e+01 -5.26737e-02
-1.27780e+02 1.00735e+01 -5.26669e-02
-1.27770e+02 1.00740e+01 -5.26605e-02
-1.27760e+02 1.00746e+01 -5.26545e-02
-1.27750e+02 1.00751e+01 -5.26489e-02
-1.27740e+02 1.00756e+01 -5.26438e-02
-1.27730e+02 1.00761e+01 -5.26391e-02
-1.27720e+02 1.00767e+01 -5.26348e-02
-1.27710e+02 1.00772e+01 -5.26309e-02
-1.27700e+02 1.00777e+01 -5.26275e-02
-1.27690e+02 1.00782e+01 -5.26244e-02
-1.27680e+02 1.00788e+01 -5.26218e-02
-1.27670e+02 1.00793e+01 -5.26197e-02
-1.27660e+02 1.00798e+01 -5.26179e-02
-1.27650e+02 1.00804e+01 -5.26166e-02
-1.27640e+02 1.00809e+01 -5.26157e-02
-1.27630e+02 1.00814e+01 -5.26152e-02
-1.27620e+02 1.00819e+01 -5.26151e-02
-1.27610e+02 1.00825e+01 -5.26155e-02
-1.27600e+02 1.00830e+01 -5.26163e-02
-1.27590e+02 1.00835e+01 -5.26175e-02
-1.27580e+02 1.00840e+01 -5.26191e-02
-1.27570e+02 1.00846e+01 -5.26211e-02
-1.27560e+02 1.00851e+01 -5.26236e-02
-1.27550e+02 1.00856e+01 -5.26265e-02
-1.27540e+02 1.00861e+01 -5.26298e-02
-1.27530e+02 1.00867e+01 -5.26336e-02
-1.27520e+02 1.00872e+01 -5.26378e-02
-1.27510e+02 1.00877e+01 -5.26424e-02
-1.27500e+02 1.00882e+01 -5.26474e-02
-1.27490e+02 1.00888e+01 -5.26528e-02
-1.27480e+02 1.00893e+01 -5.26587e-02
-1.27470e+02 1.00898e+01 -5.26650e-02
-1.27460e+02 1.00904e+01 -5.26717e-02
-1.27450e+02 1.00909e+01 -5.26788e-02
-1.27440e+02 1.00914e+01 -5.26863e-02
-1.27430e+02 1.00919e+01 -5.26943e-02
-1.27420e+02 1.00925e+01 -5.27027e-02
-1.27410e+02 1.00930e+01 -5.27115e-02
-1.27400e+02 1.00935e+01 -5.27208e-02
-1.27390e+02 1.00940e+01 -5.27305e-02
-1.27380e+02 1.00946e+01 -5.27406e-02
-1.27370e+02 1.00951e+01 -5.27511e-02
-1.27360e+02 1.00956e+01 -5.27620e-02
-1.27350e+02 1.00961e+01 -5.27734e-02
-1.27340e+02 1.00967e+01 -5.27852e-02
-1.27330e+02 1.00972e+01 -5.27974e-02
-1.27320e+02 1.00977e+01 -5.28100e-02
-1.27310e+02 1.00983e+01 -5.28230e-02
-1.27300e+02 1.00988e+01 -5.28365e-02
-1.27290e+02 1.00993e+01 -5.28504e-02
-1.27280e+02 1.00998e+01 -5.28648e-02
-1.27270e+02 1.01004e+01 -5.28795e-02
-1.27260e+02 1.01009e+01 -5.28947e-02
-1.27250e+02 1.01014e+01 -5.29103e-02
-1.27240e+02 1.01020e+01 -5.29263e-02
-1.27230e+02 1.01025e+01 -5.29427e-02
-1.27220e+02 1.01030e+01 -5.29596e-02
-1.27210e+02 1.01036e+01 -5.29769e-02
-1.27200e+02 1.01041e+01 -5.29946e-02
-1.27190e+02 1.01046e+01 -5.30127e-02
-1.27180e+02 1.01051e+01 -5.30313e-02
-1.27170e+02 1.01057e+01 -5.30502e-02
-1.27160e+02 1.01062e+01 -5.30696e-02
-1.27150e+02 1.01067e+01 -5.30895e-02
-1.27140e+02 1.01073e+01 -5.31097e-02
-1.27130e+02 1.01078e+01 -5.31304e-02
-1.27120e+02 1.01083e+01 -5.31515e-02
-1.27110e+02 1.01089e+01 -5.31730e-02
-1.27100e+02 1.01094e+01 -5.31949e-02
-1.27090e+02 1.01099e+01 -5.32173e-02
-1.27080e+02 1.01105e+01 -5.32401e-02
-1.27070e+02 1.01110e+01 -5.32633e-02
-1.27060e+02 1.01115e+01 -5.32869e-02
-1.27050e+02 1.01121e+01 -5.33110e-02
-1.27040e+02 1.01126e+01 -5.33354e-02
-1.27030e+02 1.01131e+01 -5.33603e-02
-1.27020e+02 1.01137e+01 -5.33857e-02
-1.27010e+02 1.01142e+01 -5.34114e-02
-1.27000e+02 1.01147e+01 -5.34376e-02
-1.26990e+02 1.01153e+01 -5.34642e-02
-1.26980e+02 1.01158e+01 -5.34912e-02
-1.26970e+02 1.01163e+01 -5.35186e-02
-1.26960e+02 1.01169e+01 -5.35465e-02
-1.26950e+02 1.01174e+01 -5.35748e-02
-1.26940e+02 1.01179e+01 -5.36035e-02
-1.26930e+02 1.01185e+01 -5.36326e-02
-1.26920e+02 1.01190e+01 -5.36622e-02
-1.26910e+02 1.01195e+01 -5.36921e-02
-1.26900e+02 1.01201e+01 -5.37225e-02
-1.26890e+02 1.01206e+01 -5.37534e-02
-1.26880e+02 1.01212e+01 -5.37846e-02
-1.26870e+02 1.01217e+01 -5.38163e-02
-1.26860e+02 1.01222e+01 -5.38484e-02
-1.26850e+02 1.01228e+01 -5.38809e-02
-1.26840e+02 1.01233e+01 -5.39138e-02
-1.26830e+02 1.01238e+01 -5.39472e-02
-1.26820e+02 1.01244e+01 -5.39810e-02
-1.26810e+02 1.01249e+01 -5.40152e-02
-1.26800e+02 1.01255e+01 -5.40498e-02
-1.26790e+02 1.01260e+01 -5.40849e-02
-1.26780e+02 1.01265e+01 -5.41203e-02
-1.26770e+02 1.01271e+01 -5.41562e-02
-1.26760e+02 1.01276e+01 -5.41926e-02
-1.26750e+02 1.01282e+01 -5.42293e-02
-1.26740e+02 1.01287e+01 -5.42665e-02
-1.26730e+02 1.01293e+01 -5.43041e-02
-1.26720e+02 1.01298e+01 -5.43421e-02
-1.26710e+02 1.01303e+01 -5.43805e-02
-1.26700e+02 1.01309e+01 -5.44194e-02
-1.26690e+02 1.01314e+01 -5.44587e-02
-1.26680e+02 1.01320e+01 -5.44984e-02
-1.26670e+02 1.01325e+01 -5.45385e-02
-1.26660e+02 1.01331e+01 -5.45791e-02
-1.26650e+02 1.01336e+01 -5.46201e-02
-1.26640e+02 1.01342e+01 -5.46615e-02
-1.26630e+02 1.01347e+01 -5.47033e-02
-1.26620e+02 1.01353e+01 -5.47455e-02
-1.26610e+02 1.01358e+01 -5.47882e-02
-1.26600e+02 1.01364e+01 -5.48313e-02
-1.26590e+02 1.01369e+01 -5.48748e-02
-1.26580e+02 1.01374e+01 -5.49187e-02
-1.26570e+02 1.01380e+01 -5.49631e-02
-1.26560e+02 1.01385e+01 -5.50079e-02
-1.26550e+02 1.01391e+01 -5.50531e-02
-1.26540e+02 1.01397e+01 -5.50987e-02
-1.26530e+02 1.01402e+01 -5.51448e-02
-1.26520e+02 1.01408e+01 -5.51913e-02
-1.26510e+02 1.01413e+01 -5.52382e-02
-1.26500e+02 1.01419e+01 -5.52855e-02
-1.26490e+02 1.01424e+01 -5.53332e-02
-1.26480e+02 1.01430e+01 -5.53814e-02
-1.26470e+02 1.01435e+01 -5.54300e-02
-1.26460e+02 1.01441e+01 -5.54790e-02
-1.26450e+02 1.01446e+01 -5.55285e-02
-1.26440e+02 1.01452e+01 -5.55783e-02
-1.26430e+02 1.01457e+01 -5.56286e-02
-1.26420e+02 1.01463e+01 -5.56793e-02
-1.26410e+02 1.01469e+01 -5.57304e-02
-1.26400e+02 1.01474e+01 -5.57820e-02
-1.26390e+02 1.01480e+01 -5.58340e-02
-1.26380e+02 1.01485e+01 -5.58864e-02
-1.26370e+02 1.01491e+01 -5.59392e-02
-1.26360e+02 1.01496e+01 -5.59925e-02
-1.26350e+02 1.01502e+01 -5.60461e-02
-1.26340e+02 1.01508e+01 -5.61002e-02
-1.26330e+02 1.01513e+01 -5.61547e-02
-1.26320e+02 1.01519e+01 -5.62097e-02
-1.26310e+02 1.01525e+01 -5.62650e-02
-1.26300e+02 1.01530e+01 -5.63208e-02
-1.26290e+02 1.01536e+01 -5.63770e-02
-1.26280e+02 1.01541e+01 -5.64337e-02
-1.26270e+02 1.01547e+01 -5.64907e-02
-1.26260e+02 1.01553e+01 -5.65482e-02
-1.26250e+02 1.01558e+01 -5.66061e-02
-1.26240e+02 1.01564e+01 -5.66644e-02
-1.26230e+02 1.01570e+01 -5.67232e-02
-1.26220e+02 1.01575e+01 -5.67823e-02
-1.26210e+02 1.01581e+01 -5.68419e-02
-1.26200e+02 1.01587e+01 -5.69019e-02
-1.26190e+02 1.01592e+01 -5.69624e-02
-1.26180e+02 1.01598e+01 -5.70232e-02
-1.26170e+02 1.01604e+01 -5.70845e-02
-1.26160e+02 1.01610e+01 -5.71462e-02
-1.26150e+02 1.01615e+01 -5.72084e-02
-1.26140e+02 1.01621e+01 -5.72709e-02
-1.26130e+02 1.01627e+01 -5.73339e-02
-1.26120e+02 1.01632e+01 -5.73973e-02
-1.26110e+02 1.01638e+01 -5.74611e-02
-1.26100e+02 1.01644e+01 -5.75254e-02
-1.26090e+02 1.01650e+01 -5.75901e-02
-1.26080e+02 1.01655e+01 -5.76551e-02
-1.26070e+02 1.01661e+01 -5.77207e-02
-1.26060e+02 1.01667e+01 -5.77866e-02
-1.26050e+02 1.01673e+01 -5.78530e-02
-1.26040e+02 1.01679e+01 -5.79198e-02
-1.26030e+02 1.01684e+01 -5.79870e-02
-1.26020e+02 1.01690e+01 -5.80546e-02
-1.26010e+02 1.01696e+01 -5.81226e-02
-1.26000e+02 1.01702e+01 -5.81911e-02
-1.25990e+02 1.01708e+01 -5.82597e-02
-1.25980e+02 1.01713e+01 -5.83279e-02
-1.25970e+02 1.01719e+01 -5.83958e-02
-1.25960e+02 1.01725e+01 -5.84633e-02
-1.25950e+02 1.01731e+01 -5.85306e-02
-1.25940e+02 1.01737e+01 -5.85976e-02
-1.25930e+02 1.01743e+01 -5.86642e-02
-1.25920e+02 1.01749e+01 -5.87305e-02
-1.25910e+02 1.01754e+01 -5.87965e-02
-1.25900e+02 1.01760e+01 -5.88622e-02
-1.25890e+02 1.01766e+01 -5.89275e-02
-1.25880e+02 1.01772e+01 -5.89926e-02
-1.25870e+02 1.01778e+01 -5.90573e-02
-1.25860e+02 1.01784e+01 -5.91217e-02
-1.25850e+02 1.01790e+01 -5.91858e-02
-1.25840e+02 1.01796e+01 -5.92495e-02
-1.25830e+02 1.01802e+01 -5.93130e-02
-1.25820e+02 1.01808e+01 -5.93761e-02
-1.25810e+02 1.01814e+01 -5.94389e-02
-1.25800e+02 1.01820e+01 -5.95014e-02
-1.25790e+02 1.01825e+01 -5.95636e-02
-1.25780e+02 1.01831e+01 -5.96255e-02
-1.25770e+02 1.01837e+01 -5.96870e-02
-1.25760e+02 1.01843e+01 -5.97483e-02
-1.25750e+02 1.01849e+01 -5.98092e-02
-1.25740e+02 1.01855e+01 -5.98698e-02
-1.25730e+02 1.01861e+01 -5.99301e-02
-1.25720e+02 1.01867e+01 -5.99900e-02
-1.25710e+02 1.01873e+01 -6.00497e-02
-1.25700e+02 1.01879e+01 -6.01090e-02
-1.25690e+02 1.01885e+01 -6.01680e-02
-1.25680e+02 1.01891e+01 -6.02267e-02
-1.25670e+02 1.01897e+01 -6.02851e-02
-1.25660e+02 1.01903e+01 -6.03431e-02
-1.25650e+02 1.01909e+01 -6.04009e-02
-1.25640e+02 1.01916e+01 -6.04583e-02
-1.25630e+02 1.01922e+01 -6.05154e-02
-1.25620e+02 1.01928e+01 -6.05722e-02
-1.25610e+02 1.01934e+01 -6.06287e-02
-1.25600e+02 1.01940e+01 -6.06848e-02
-1.25590e+02 1.01946e+01 -6.07407e-02
-1.25580e+02 1.01952e+01 -6.07962e-02
-1.25570e+02 1.01958e+01 -6.08514e-02
-1.25560e+02 1.01964e+01 -6.09063e-02
-1.25550e+02 1.01970e+01 -6.09608e-02
-1.25540e+02 1.01976e+01 -6.10151e-02
-1.25530e+02 1.01982e+01 -6.10690e-02
-1.25520e+02 1.01988e+01 -6.11226e-02
-1.25510e+02 1.01995e+01 -6.11759e-02
-1.25500e+02 1.02001e+01 -6.12289e-02
-1.25490e+02 1.02007e+01 -6.12816e-02
-1.25480e+02 1.02013e+01 -6.13339e-02
-1.25470e+02 1.02019e+01 -6.13860e-02
-1.25460e+02 1.02025e+01 -6.14377e-02
-1.25450e+02 1.02031e+01 -6.14891e-02
-1.25440e+02 1.02038e+01 -6.15401e-02
-1.25430e+02 1.02044e+01 -6.15909e-02
-1.25420e+02 1.02050e+01 -6.16413e-02
-1.25410e+02 1.02056e+01 -6.16915e-02
-1.25400e+02 1.02062e+01 -6.17413e-02
-1.25390e+02 1.02068e+01 -6.17908e-02
-1.25380e+02 1.02075e+01 -6.18399e-02
-1.25370e+02 1.02081e+01 -6.18888e-02
-1.25360e+02 1.02087e+01 -6.19373e-02
-1.25350e+02 1.02093e+01 -6.19855e-02
-1.25340e+02 1.02099e+01 -6.20334e-02
-1.25330e+02 1.02106e+01 -6.20810e-02
-1.25320e+02 1.02112e+01 -6.21283e-02
-1.25310e+02 1.02118e+01 -6.21753e-02
-1.25300e+02 1.02124e+01 -6.22219e-02
-1.25290e+02 1.02130e+01 -6.22682e-02
-1.25280e+02 1.02137e+01 -6.23142e-02
-1.25270e+02 1.02143e+01 -6.23599e-02
-1.25260e+02 1.02149e+01 -6.24052e-02
-1.25250e+02 1.02155e+01 -6.24503e-02
-1.25240e+02 1.02162e+01 -6.24950e-02
-1.25230e+02 1.02168e+01 -6.25394e-02
-1.25220e+02 1.02174e+01 -6.25835e-02
-1.25210e+02 1.02180e+01 -6.26273e-02
-1.25200e+02 1.02187e+01 -6.26708e-02
-1.25190e+02 1.02193e+01 -6.27139e-02
-1.25180e+02 1.02199e+01 -6.27567e-02
-1.25170e+02 1.02205e+01 -6.27992e-02
-1.25160e+02 1.02212e+01 -6.28414e-02
-1.25150e+02 1.02218e+01 -6.28833e-02
-1.25140e+02 1.02224e+01 -6.29249e-02
-1.25130e+02 1.02231e+01 -6.29661e-02
-1.25120e+02 1.02237e+01 -6.30070e-02
-1.25110e+02 1.02243e+01 -6.30476e-02
-1.25100e+02 1.02250e+01 -6.30879e-02
-1.25090e+02 1.02256e+01 -6.31279e-02
-1.25080e+02 1.02262e+01 -6.31675e-02
-1.25070e+02 1.02268e+01 -6.32069e-02
-1.25060e+02 1.02275e+01 -6.32459e-02
-1.25050e+02 1.02281e+01 -6.32846e-02
-1.25040e+02 1.02287e+01 -6.33230e-02
-1.25030e+02 1.02294e+01 -6.33610e-02
-1.25020e+02 1.02300e+01 -6.33988e-02
-1.25010e+02 1.02306e+01 -6.34362e-02
-1.25000e+02 1.02313e+01 -6.34733e-02
-1.24990e+02 1.02319e+01 -6.35101e-02
-1.24980e+02 1.02325e+01 -6.35466e-02
-1.24970e+02 1.02332e+01 -6.35828e-02
-1.24960e+02 1.02338e+01 -6.36186e-02
-1.24950e+02 1.02345e+01 -6.36541e-02
-1.24940e+02 1.02351e+01 -6.36893e-02
-1.24930e+02 1.02357e+01 -6.37242e-02
-1.24920e+02 1.02364e+01 -6.37588e-02
-1.24910e+02 1.02370e+01 -6.37931e-02
-1.24900e+02 1.02376e+01 -6.38270e-02
-1.24890e+02 1.02383e+01 -6.38606e-02
-1.24880e+02 1.02389e+01 -6.38939e-02
-1.24870e+02 1.02396e+01 -6.39269e-02
-1.24860e+02 1.02402e+01 -6.39596e-02
-1.24850e+02 1.02408e+01 -6.39919e-02
-1.24840e+02 1.02415e+01 -6.40240e-02
-1.24830e+02 1.02421e+01 -6.40557e-02
-1.24820e+02 1.02428e+01 -6.40871e-02
-1.24810e+02 1.02434e+01 -6.41182e-02
-1.24800e+02 1.02440e+01 -6.41489e-02
-1.24790e+02 1.02447e+01 -6.41794e-02
-1.24780e+02 1.02453e+01 -6.42095e-02
-1.24770e+02 1.02460e+01 -6.42393e-02
-1.24760e+02 1.02466e+01 -6.42688e-02
-1.24750e+02 1.02473e+01 -6.42980e-02
-1.24740e+02 1.02479e+01 -6.43269e-02
-1.24730e+02 1.02485e+01 -6.43554e-02
-1.24720e+02 1.02492e+01 -6.43836e-02
-1.24710e+02 1.02498e+01 -6.44115e-02
-1.24700e+02 1.02505e+01 -6.44391e-02
-1.24690e+02 1.02511e+01 -6.44664e-02
-1.24680e+02 1.02518e+01 -6.44934e-02
-1.24670e+02 1.02524e+01 -6.45200e-02
-1.24660e+02 1.02531e+01 -6.45463e-02
-1.24650e+02 1.02537e+01 -6.45723e-02
-1.24640e+02 1.02543e+01 -6.45980e-02
-1.24630e+02 1.02550e+01 -6.46234e-02
-1.24620e+02 1.02556e+01 -6.46484e-02
-1.24610e+02 1.02563e+01 -6.46732e-02
-1.24600e+02 1.02569e+01 -6.46976e-02
-1.24590e+02 1.02576e+01 -6.47217e-02
-1.24580e+02 1.02582e+01 -6.47455e-02
-1.24570e+02 1.02589e+01 -6.47689e-02
-1.24560e+02 1.02595e+01 -6.47921e-02
-1.24550e+02 1.02602e+01 -6.48149e-02
-1.24540e+02 1.02608e+01 -6.48374e-02
-1.24530e+02 1.02615e+01 -6.48596e-02
-1.24520e+02 1.02621e+01 -6.48815e-02
-1.24510e+02 1.02628e+01 -6.49031e-02
-1.24500e+02 1.02634e+01 -6.49243e-02
-1.24490e+02 1.02641e+01 -6.49453e-02
-1.24480e+02 1.02647e+01 -6.49659e-02
-1.24470e+02 1.02654e+01 -6.49862e-02
-1.24460e+02 1.02660e+01 -6.50061e-02
-1.24450e+02 1.02667e+01 -6.50258e-02
-1.24440e+02 1.02673e+01 -6.50451e-02
-1.24430e+02 1.02680e+01 -6.50642e-02
-1.24420e+02 1.02686e+01 -6.50829e-02
-1.24410e+02 1.02693e+01 -6.51012e-02
-1.24400e+02 1.02699e+01 -6.51193e-02
-1.24390e+02 1.02706e+01 -6.51371e-02
-1.24380e+02 1.02712e+01 -6.51545e-02
-1.24370e+02 1.02719e+01 -6.51716e-02
-1.24360e+02 1.02725e+01 -6.51884e-02
-1.24350e+02 1.02732e+01 -6.52049e-02
-1.24340e+02 1.02738e+01 -6.52211e-02
-1.24330e+02 1.02745e+01 -6.52369e-02
-1.24320e+02 1.02751e+01 -6.52525e-02
-1.24310e+02 1.02758e+01 -6.52677e-02
-1.24300e+02 1.02764e+01 -6.52826e-02
-1.24290e+02 1.02771e+01 -6.52972e-02
-1.24280e+02 1.02777e+01 -6.53114e-02
-1.24270e+02 1.02784e+01 -6.53254e-02
-1.24260e+02 1.02790e+01 -6.53390e-02
-1.24250e+02 1.02797e+01 -6.53523e-02
-1.24240e+02 1.02804e+01 -6.53653e-02
-1.24230e+02 1.02810e+01 -6.53780e-02
-1.24220e+02 1.02817e+01 -6.53903e-02
-1.24210e+02 1.02823e+01 -6.54024e-02
-1.24200e+02 1.02830e+01 -6.54141e-02
-1.24190e+02 1.02836e+01 -6.54255e-02
-1.24180e+02 1.02843e+01 -6.54366e-02
-1.24170e+02 1.02849e+01 -6.54474e-02
-1.24160e+02 1.02856e+01 -6.54578e-02
-1.24150e+02 1.02862e+01 -6.54680e-02
-1.24140e+02 1.02869e+01 -6.54778e-02
-1.24130e+02 1.02876e+01 -6.54873e-02
-1.24120e+02 1.02882e+01 -6.54965e-02
-1.24110e+02 1.02889e+01 -6.55053e-02
-1.24100e+02 1.02895e+01 -6.55139e-02
-1.24090e+02 1.02902e+01 -6.55221e-02
-1.24080e+02 1.02908e+01 -6.55300e-02
-1.24070e+02 1.02915e+01 -6.55376e-02
-1.24060e+02 1.02921e+01 -6.55449e-02
-1.24050e+02 1.02928e+01 -6.55519e-02
-1.24040e+02 1.02934e+01 -6.55585e-02
-1.24030e+02 1.02941e+01 -6.55649e-02
-1.24020e+02 1.02948e+01 -6.55709e-02
-1.24010e+02 1.02954e+01 -6.55766e-02
-1.24000e+02 1.02961e+01 -6.55819e-02
-1.23990e+02 1.02967e+01 -6.55870e-02
-1.23980e+02 1.02974e+01 -6.55917e-02
-1.23970e+02 1.02980e+01 -6.55962e-02
-1.23960e+02 1.02987e+01 -6.56003e-02
-1.23950e+02 1.02994e+01 -6.56041e-02
-1.23940e+02 1.03000e+01 -6.56075e-02
-1.23930e+02 1.03007e+01 -6.56107e-02
-1.23920e+02 1.03013e+01 -6.56135e-02
-1.23910e+02 1.03020e+01 -6.56161e-02
-1.23900e+02 1.03026e+01 -6.56183e-02
-1.23890e+02 1.03033e+01 -6.56201e-02
-1.23880e+02 1.03039e+01 -6.56217e-02
-1.23870e+02 1.03046e+01 -6.56230e-02
-1.23860e+02 1.03053e+01 -6.56239e-02
-1.23850e+02 1.03059e+01 -6.56245e-02
-1.23840e+02 1.03066e+01 -6.56248e-02
-1.23830e+02 1.03072e+01 -6.56248e-02
-1.23820e+02 1.03079e+01 -6.56245e-02
-1.23810e+02 1.03085e+01 -6.56238e-02
-1.23800e+02 1.03092e+01 -6.56228e-02
-1.23790e+02 1.03099e+01 -6.56215e-02
-1.23780e+02 1.03105e+01 -6.56199e-02
-1.23770e+02 1.03112e+01 -6.56180e-02
-1.23760e+02 1.03118e+01 -6.56158e-02
-1.23750e+02 1.03125e+01 -6.56132e-02
-1.23740e+02 1.03131e+01 -6.56104e-02
-1.23730e+02 1.03138e+01 -6.56072e-02
-1.23720e+02 1.03144e+01 -6.56037e-02
-1.23710e+02 1.03151e+01 -6.55998e-02
-1.23700e+02 1.03158e+01 -6.55957e-02
-1.23690e+02 1.03164e+01 -6.55912e-02
-1.23680e+02 1.03171e+01 -6.55864e-02
-1.23670e+02 1.03177e+01 -6.55813e-02
-1.23660e+02 1.03184e+01 -6.55759e-02
-1.23650e+02 1.03190e+01 -6.55702e-02
-1.23640e+02 1.03197e+01 -6.55642e-02
-1.23630e+02 1.03203e+01 -6.55578e-02
-1.23620e+02 1.03210e+01 -6.55511e-02
-1.23610e+02 1.03217e+01 -6.55441e-02
-1.23600e+02 1.03223e+01 -6.55368e-02
-1.23590e+02 1.03230e+01 -6.55292e-02
-1.23580e+02 1.03236e+01 -6.55212e-02
-1.23570e+02 1.03243e+01 -6.55129e-02
-1.23560e+02 1.03249e+01 -6.55043e-02
-1.23550e+02 1.03256e+01 -6.54954e-02
-1.23540e+02 1.03262e+01 -6.54862e-02
-1.23530e+02 1.03269e+01 -6.54767e-02
-1.23520e+02 1.03276e+01 -6.54668e-02
-1.23510e+02 1.03282e+01 -6.54567e-02
-1.23500e+02 1.03289e+01 -6.54462e-02
-1.23490e+02 1.03295e+01 -6.54354e-02
-1.23480e+02 1.03302e+01 -6.54242e-02
-1.23470e+02 1.03308e+01 -6.54128e-02
-1.23460e+02 1.03315e+01 -6.54010e-02
-1.23450e+02 1.03321e+01 -6.53889e-02
-1.23440e+02 1.03328e+01 -6.53766e-02
-1.23430e+02 1.03334e+01 -6.53638e-02
-1.23420e+02 1.03341e+01 -6.53508e-02
-1.23410e+02 1.03347e+01 -6.53375e-02
-1.23400e+02 1.03354e+01 -6.53238e-02
-1.23390e+02 1.03361e+01 -6.53098e-02
-1.23380e+02 1.03367e+01 -6.52955e-02
-1.23370e+02 1.03374e+01 -6.52809e-02
-1.23360e+02 1.03380e+01 -6.52660e-02
-1.23350e+02 1.03387e+01 -6.52507e-02
-1.23340e+02 1.03393e+01 -6.52351e-02
-1.23330e+02 1.03400e+01 -6.52193e-02
-1.23320e+02 1.03406e+01 -6.52031e-02
-1.23310e+02 1.03413e+01 -6.51865e-02
-1.23300e+02 1.03419e+01 -6.51697e-02
-1.23290e+02 1.03426e+01 -6.51525e-02
-1.23280e+02 1.03432e+01 -6.51351e-02
-1.23270e+02 1.03439e+01 -6.51173e-02
-1.23260e+02 1.03445e+01 -6.50992e-02
-1.23250e+02 1.03452e+01 -6.50807e-02
-1.23240e+02 1.03458e+01 -6.50620e-02
-1.23230e+02 1.03465e+01 -6.50429e-02
-1.23220e+02 1.03471e+01 -6.50236e-02
-1.23210e+02 1.03478e+01 -6.50039e-02
-1.23200e+02 1.03484e+01 -6.49839e-02
-1.23190e+02 1.03491e+01 -6.49635e-02
-1.23180e+02 1.03497e+01 -6.49429e-02
-1.23170e+02 1.03504e+01 -6.49219e-02
-1.23160e+02 1.03510e+01 -6.49006e-02
-1.23150e+02 1.03517e+01 -6.48790e-02
-1.23140e+02 1.03523e+01 -6.48571e-02
-1.23130e+02 1.03530e+01 -6.48349e-02
-1.23120e+02 1.03536e+01 -6.48123e-02
-1.23110e+02 1.03543e+01 -6.47895e-02
-1.23100e+02 1.03549e+01 -6.47663e-02
-1.23090e+02 1.03556e+01 -6.47428e-02
-1.23080e+02 1.03562e+01 -6.47190e-02
-1.23070e+02 1.03569e+01 -6.46948e-02
-1.23060e+02 1.03575e+01 -6.46704e-02
-1.23050e+02 1.03582e+01 -6.46456e-02
-1.23040e+02 1.03588e+01 -6.46205e-02
-1.23030e+02 1.03594e+01 -6.45951e-02
-1.23020e+02 1.03601e+01 -6.45694e-02
-1.23010e+02 1.03607e+01 -6.45433e-02
-1.23000e+02 1.03614e+01 -6.45170e-02
-1.22990e+02 1.03620e+01 -6.44903e-02
-1.22980e+02 1.03627e+01 -6.44633e-02
-1.22970e+02 1.03633e+01 -6.44360e-02
-1.22960e+02 1.03640e+01 -6.44084e-02
-1.22950e+02 1.03646e+01 -6.43804e-02
-1.22940e+02 1.03653e+01 -6.43522e-02
-1.22930e+02 1.03659e+01 -6.43236e-02
-1.22920e+02 1.03665e+01 -6.42947e-02
-1.22910e+02 1.03672e+01 -6.42655e-02
-1.22900e+02 1.03678e+01 -6.42359e-02
-1.22890e+02 1.03685e+01 -6.42061e-02
-1.22880e+02 1.03691e+01 -6.41759e-02
-1.22870e+02 1.03697e+01 -6.41454e-02
-1.22860e+02 1.03704e+01 -6.41146e-02
-1.22850e+02 1.03710e+01 -6.40835e-02
-1.22840e+02 1.03717e+01 -6.40521e-02
-1.22830e+02 1.03723e+01 -6.40203e-02
-1.22820e+02 1.03730e+01 -6.39883e-02
-1.22810e+02 1.03736e+01 -6.39559e-02
-1.22800e+02 1.03742e+01 -6.39232e-02
-1.22790e+02 1.03749e+01 -6.38901e-02
-1.22780e+02 1.03755e+01 -6.38568e-02
-1.22770e+02 1.03761e+01 -6.38231e-02
-1.22760e+02 1.03768e+01 -6.37892e-02
-1.22750e+02 1.03774e+01 -6.37549e-02
-1.22740e+02 1.03781e+01 -6.37203e-02
-1.22730e+02 1.03787e+01 -6.36853e-02
-1.22720e+02 1.03793e+01 -6.36501e-02
-1.22710e+02 1.03800e+01 -6.36145e-02
-1.22700e+02 1.03806e+01 -6.35787e-02
-1.22690e+02 1.03812e+01 -6.35425e-02
-1.22680e+02 1.03819e+01 -6.35059e-02
-1.22670e+02 1.03825e+01 -6.34691e-02
-1.22660e+02 1.03831e+01 -6.34320e-02
-1.22650e+02 1.03838e+01 -6.33945e-02
-1.22640e+02 1.03844e+01 -6.33567e-02
-1.22630e+02 1.03850e+01 -6.33186e-02
-1.22620e+02 1.03857e+01 -6.32802e-02
-1.22610e+02 1.03863e+01 -6.32415e-02
-1.22600e+02 1.03869e+01 -6.32024e-02
-1.22590e+02 1.03876e+01 -6.31630e-02
-1.22580e+02 1.03882e+01 -6.31234e-02
-1.22570e+02 1.03888e+01 -6.30833e-02
-1.22560e+02 1.03895e+01 -6.30430e-02
-1.22550e+02 1.03901e+01 -6.30024e-02
-1.22540e+02 1.03907e+01 -6.29614e-02
-1.22530e+02 1.03914e+01 -6.29202e-02
-1.22520e+02 1.03920e+01 -6.28786e-02
-1.22510e+02 1.03926e+01 -6.28367e-02
-1.22500e+02 1.03932e+01 -6.27944e-02
-1.22490e+02 1.03939e+01 -6.27519e-02
-1.22480e+02 1.03945e+01 -6.27090e-02
-1.22470e+02 1.03951e+01 -6.26658e-02
-1.22460e+02 1.03958e+01 -6.26223e-02
-1.22450e+02 1.03964e+01 -6.25785e-02
-1.22440e+02 1.03970e+01 -6.25344e-02
-1.22430e+02 1.03976e+01 -6.24900e-02
-1.22420e+02 1.03983e+01 -6.24452e-02
-1.22410e+02 1.03989e+01 -6.24001e-02
-1.22400e+02 1.03995e+01 -6.23547e-02
-1.22390e+02 1.04001e+01 -6.23090e-02
-1.22380e+02 1.04008e+01 -6.22630e-02
-1.22370e+02 1.04014e+01 -6.22166e-02
-1.22360e+02 1.04020e+01 -6.21699e-02
-1.22350e+02 1.04026e+01 -6.21229e-02
-1.22340e+02 1.04032e+01 -6.20756e-02
-1.22330e+02 1.04039e+01 -6.20280e-02
-1.22320e+02 1.04045e+01 -6.19801e-02
-1.22310e+02 1.04051e+01 -6.19318e-02
-1.22300e+02 1.04057e+01 -6.18832e-02
-1.22290e+02 1.04063e+01 -6.18344e-02
-1.22280e+02 1.04070e+01 -6.17851e-02
-1.22270e+02 1.04076e+01 -6.17356e-02
-1.22260e+02 1.04082e+01 -6.16858e-02
-1.22250e+02 1.04088e+01 -6.16356e-02
-1.22240e+02 1.04094e+01 -6.15851e-02
-1.22230e+02 1.04100e+01 -6.15343e-02
-1.22220e+02 1.04107e+01 -6.14832e-02
-1.22210e+02 1.04113e+01 -6.14318e-02
-1.22200e+02 1.04119e+01 -6.13801e-02
-1.22190e+02 1.04125e+01 -6.13280e-02
-1.22180e+02 1.04131e+01 -6.12756e-02
-1.22170e+02 1.04137e+01 -6.12229e-02
-1.22160e+02 1.04143e+01 -6.11699e-02
-1.22150e+02 1.04149e+01 -6.11166e-02
-1.22140e+02 1.04156e+01 -6.10629e-02
-1.22130e+02 1.04162e+01 -6.10089e-02
-1.22120e+02 1.04168e+01 -6.09547e-02
-1.22110e+02 1.04174e+01 -6.09000e-02
-1.22100e+02 1.04180e+01 -6.08451e-02
-1.22090e+02 1.04186e+01 -6.07899e-02
-1.22080e+02 1.04192e+01 -6.07343e-02
-1.22070e+02 1.04198e+01 -6.06785e-02
-1.22060e+02 1.04204e+01 -6.06223e-02
-1.22050e+02 1.04210e+01 -6.05658e-02
-1.22040e+02 1.04216e+01 -6.05089e-02
-1.22030e+02 1.04222e+01 -6.04518e-02
-1.22020e+02 1.04228e+01 -6.03943e-02
-1.22010e+02 1.04234e+01 -6.03366e-02
-1.22000e+02 1.04240e+01 -6.02785e-02
-1.21990e+02 1.04247e+01 -6.02201e-02
-1.21980e+02 1.04253e+01 -6.01613e-02
-1.21970e+02 1.04259e+01 -6.01023e-02
-1.21960e+02 1.04265e+01 -6.00429e-02
-1.21950e+02 1.04271e+01 -5.99832e-02
-1.21940e+02 1.04277e+01 -5.99232e-02
-1.21930e+02 1.04283e+01 -5.98629e-02
-1.21920e+02 1.04289e+01 -5.98023e-02
-1.21910e+02 1.04294e+01 -5.97413e-02
-1.21900e+02 1.04300e+01 -5.96801e-02
-1.21890e+02 1.04306e+01 -5.96185e-02
-1.21880e+02 1.04312e+01 -5.95566e-02
-1.21870e+02 1.04318e+01 -5.94944e-02
-1.21860e+02 1.04324e+01 -5.94318e-02
-1.21850e+02 1.04330e+01 -5.93690e-02
-1.21840e+02 1.04336e+01 -5.93058e-02
-1.21830e+02 1.04342e+01 -5.92423e-02
-1.21820e+02 1.04348e+01 -5.91785e-02
-1.21810e+02 1.04354e+01 -5.91144e-02
-1.21800e+02 1.04360e+01 -5.90499e-02
-1.21790e+02 1.04366e+01 -5.89852e-02
-1.21780e+02 1.04372e+01 -5.89201e-02
-1.21770e+02 1.04378e+01 -5.88547e-02
-1.21760e+02 1.04383e+01 -5.87890e-02
-1.21750e+02 1.04389e+01 -5.87230e-02
-1.21740e+02 1.04395e+01 -5.86566e-02
-1.21730e+02 1.04401e+01 -5.85900e-02
-1.21720e+02 1.04407e+01 -5.85230e-02
-1.21710e+02 1.04413e+01 -5.84557e-02
-1.21700e+02 1.04419e+01 -5.83881e-02
-1.21690e+02 1.04424e+01 -5.83201e-02
-1.21680e+02 1.04430e+01 -5.82519e-02
-1.21670e+02 1.04436e+01 -5.81833e-02
-1.21660e+02 1.04442e+01 -5.81144e-02
-1.21650e+02 1.04448e+01 -5.80452e-02
-1.21640e+02 1.04453e+01 -5.79757e-02
-1.21630e+02 1.04459e+01 -5.79059e-02
-1.21620e+02 1.04465e+01 -5.78357e-02
-1.21610e+02 1.04471e+01 -5.77652e-02
-1.21600e+02 1.04477e+01 -5.76945e-02
-1.21590e+02 1.04482e+01 -5.76233e-02
-1.21580e+02 1.04488e+01 -5.75519e-02
-1.21570e+02 1.04494e+01 -5.74802e-02
-1.21560e+02 1.04500e+01 -5.74081e-02
-1.21550e+02 1.04505e+01 -5.73358e-02
-1.21540e+02 1.04511e+01 -5.72631e-02
-1.21530e+02 1.04517e+01 -5.71900e-02
-1.21520e+02 1.04523e+01 -5.71167e-02
-1.21510e+02 1.04528e+01 -5.70431e-02
-1.21500e+02 1.04534e+01 -5.69691e-02
-1.21490e+02 1.04540e+01 -5.68948e-02
-1.21480e+02 1.04545e+01 -5.68202e-02
-1.21470e+02 1.04551e+01 -5.67453e-02
-1.21460e+02 1.04557e+01 -5.66701e-02
-1.21450e+02 1.04562e+01 -5.65945e-02
-1.21440e+02 1.04568e+01 -5.65187e-02
-1.21430e+02 1.04574e+01 -5.64425e-02
-1.21420e+02 1.04579e+01 -5.63660e-02
-1.21410e+02 1.04585e+01 -5.62892e-02
-1.21400e+02 1.04591e+01 -5.62120e-02
-1.21390e+02 1.04596e+01 -5.61346e-02
-1.21380e+02 1.04602e+01 -5.60568e-02
-1.21370e+02 1.04607e+01 -5.59787e-02
-1.21360e+02 1.04613e+01 -5.59003e-02
-1.21350e+02 1.04619e+01 -5.58216e-02
-1.21340e+02 1.04624e+01 -5.57426e-02
-1.21330e+02 1.04630e+01 -5.56632e-02
-1.21320e+02 1.04635e+01 -5.55835e-02
-1.21310e+02 1.04641e+01 -5.55035e-02
-1.21300e+02 1.04646e+01 -5.54232e-02
-1.21290e+02 1.04652e+01 -5.53426e-02
-1.21280e+02 1.04657e+01 -5.52617e-02
-1.21270e+02 1.04663e+01 -5.51804e-02
-1.21260e+02 1.04668e+01 -5.50988e-02
-1.21250e+02 1.04674e+01 -5.50169e-02
-1.21240e+02 1.04679e+01 -5.49347e-02
-1.21230e+02 1.04685e+01 -5.48522e-02
-1.21220e+02 1.04690e+01 -5.47693e-02
-1.21210e+02 1.04696e+01 -5.46862e-02
-1.21200e+02 1.04701e+01 -5.46027e-02
-1.21190e+02 1.04707e+01 -5.45189e-02
-1.21180e+02 1.04712e+01 -5.44348e-02
-1.21170e+02 1.04718e+01 -5.43503e-02
-1.21160e+02 1.04723e+01 -5.42656e-02
-1.21150e+02 1.04729e+01 -5.41805e-02
-1.21140e+02 1.04734e+01 -5.40951e-02
-1.21130e+02 1.04739e+01 -5.40094e-02
-1.21120e+02 1.04745e+01 -5.39234e-02
-1.21110e+02 1.04750e+01 -5.38370e-02
-1.21100e+02 1.04756e+01 -5.37504e-02
-1.21090e+02 1.04761e+01 -5.36634e-02
-1.21080e+02 1.04766e+01 -5.35761e-02
-1.21070e+02 1.04772e+01 -5.34885e-02
-1.21060e+02 1.04777e+01 -5.34006e-02
-1.21050e+02 1.04782e+01 -5.33123e-02
-1.21040e+02 1.04788e+01 -5.32238e-02
-1.21030e+02 1.04793e+01 -5.31349e-02
-1.21020e+02 1.04798e+01 -5.30457e-02
-1.21010e+02 1.04804e+01 -5.29562e-02
-1.21000e+02 1.04809e+01 -5.28664e-02
-1.20990e+02 1.04814e+01 -5.27762e-02
-1.20980e+02 1.04819e+01 -5.26858e-02
-1.20970e+02 1.04825e+01 -5.25950e-02
-1.20960e+02 1.04830e+01 -5.25039e-02
-1.20950e+02 1.04835e+01 -5.24125e-02
-1.20940e+02 1.04840e+01 -5.23207e-02
-1.20930e+02 1.04846e+01 -5.22287e-02
-1.20920e+02 1.04851e+01 -5.21363e-02
-1.20910e+02 1.04856e+01 -5.20436e-02
-1.20900e+02 1.04861e+01 -5.19506e-02
-1.20890e+02 1.04866e+01 -5.18573e-02
-1.20880e+02 1.04872e+01 -5.17637e-02
-1.20870e+02 1.04877e+01 -5.16697e-02
-1.20860e+02 1.04882e+01 -5.15754e-02
-1.20850e+02 1.04887e+01 -5.14808e-02
-1.20840e+02 1.04892e+01 -5.13859e-02
-1.20830e+02 1.04897e+01 -5.12907e-02
-1.20820e+02 1.04903e+01 -5.11952e-02
-1.20810e+02 1.04908e+01 -5.10993e-02
-1.20800e+02 1.04913e+01 -5.10031e-02
-1.20790e+02 1.04918e+01 -5.09066e-02
-1.20780e+02 1.04923e+01 -5.08098e-02
-1.20770e+02 1.04928e+01 -5.07127e-02
-1.20760e+02 1.04933e+01 -5.06152e-02
-1.20750e+02 1.04938e+01 -5.05175e-02
-1.20740e+02 1.04943e+01 -5.04194e-02
-1.20730e+02 1.04948e+01 -5.03210e-02
-1.20720e+02 1.04953e+01 -5.02223e-02
-1.20710e+02 1.04958e+01 -5.01232e-02
-1.20700e+02 1.04963e+01 -5.00239e-02
-1.20690e+02 1.04968e+01 -4.99242e-02
-1.20680e+02 1.04973e+01 -4.98242e-02
-1.20670e+02 1.04978e+01 -4.97239e-02
-1.20660e+02 1.04983e+01 -4.96233e-02
-1.20650e+02 1.04988e+01 -4.95224e-02
-1.20640e+02 1.04993e+01 -4.94211e-02
-1.20630e+02 1.04998e+01 -4.93196e-02
-1.20620e+02 1.05003e+01 -4.92177e-02
-1.20610e+02 1.05008e+01 -4.91155e-02
-1.20600e+02 1.05013e+01 -4.90129e-02
-1.20590e+02 1.05018e+01 -4.89101e-02
-1.20580e+02 1.05023e+01 -4.88069e-02
-1.20570e+02 1.05027e+01 -4.87035e-02
-1.20560e+02 1.05032e+01 -4.85997e-02
-1.20550e+02 1.05037e+01 -4.84955e-02
-1.20540e+02 1.05042e+01 -4.83911e-02
-1.20530e+02 1.05047e+01 -4.82864e-02
-1.20520e+02 1.05052e+01 -4.81813e-02
-1.20510e+02 1.05056e+01 -4.80759e-02
-1.20500e+02 1.05061e+01 -4.79702e-02
-1.20490e+02 1.05066e+01 -4.78642e-02
-1.20480e+02 1.05071e+01 -4.77579e-02
-1.20470e+02 1.05076e+01 -4.76512e-02
-1.20460e+02 1.05080e+01 -4.75443e-02
-1.20450e+02 1.05085e+01 -4.74370e-02
-1.20440e+02 1.05090e+01 -4.73294e-02
-1.20430e+02 1.05095e+01 -4.72215e-02
-1.20420e+02 1.05099e+01 -4.71132e-02
-1.20410e+02 1.05104e+01 -4.70047e-02
-1.20400e+02 1.05109e+01 -4.68958e-02
-1.20390e+02 1.05113e+01 -4.67866e-02
-1.20380e+02 1.05118e+01 -4.66771e-02
-1.20370e+02 1.05123e+01 -4.65673e-02
-1.20360e+02 1.05127e+01 -4.64571e-02
-1.20350e+02 1.05132e+01 -4.63467e-02
-1.20340e+02 1.05137e+01 -4.62359e-02
-1.20330e+02 1.05141e+01 -4.61248e-02
-1.20320e+02 1.05146e+01 -4.60134e-02
-1.20310e+02 1.05150e+01 -4.59017e-02
-1.20300e+02 1.05155e+01 -4.57896e-02
-1.20290e+02 1.05160e+01 -4.56773e-02
-1.20280e+02 1.05164e+01 -4.55646e-02
-1.20270e+02 1.05169e+01 -4.54516e-02
-1.20260e+02 1.05173e+01 -4.53383e-02
-1.20250e+02 1.05178e+01 -4.52246e-02
-1.20240e+02 1.05182e+01 -4.51107e-02
-1.20230e+02 1.05187e+01 -4.49964e-02
-1.20220e+02 1.05191e+01 -4.48818e-02
-1.20210e+02 1.05196e+01 -4.47669e-02
-1.20200e+02 1.05200e+01 -4.46517e-02
-1.20190e+02 1.05205e+01 -4.45362e-02
-1.20180e+02 1.05209e+01 -4.44203e-02
-1.20170e+02 1.05214e+01 -4.43042e-02
-1.20160e+02 1.05218e+01 -4.41877e-02
-1.20150e+02 1.05222e+01 -4.40709e-02
-1.20140e+02 1.05227e+01 -4.39537e-02
-1.20130e+02 1.05231e+01 -4.38363e-02
-1.20120e+02 1.05236e+01 -4.37185e-02
-1.20110e+02 1.05240e+01 -4.36005e-02
-1.20100e+02 1.05244e+01 -4.34821e-02
-1.20090e+02 1.05249e+01 -4.33634e-02
-1.20080e+02 1.05253e+01 -4.32443e-02
-1.20070e+02 1.05257e+01 -4.31250e-02
-1.20060e+02 1.05262e+01 -4.30053e-02
-1.20050e+02 1.05266e+01 -4.28854e-02
-1.20040e+02 1.05270e+01 -4.27651e-02
-1.20030e+02 1.05274e+01 -4.26444e-02
-1.20020e+02 1.05279e+01 -4.25235e-02
-1.20010e+02 1.05283e+01 -4.24023e-02
-1.20000e+02 1.05287e+01 -4.22807e-02
-1.19990e+02 1.05291e+01 -4.21588e-02
-1.19980e+02 1.05296e+01 -4.20366e-02
-1.19970e+02 1.05300e+01 -4.19141e-02
-1.19960e+02 1.05304e+01 -4.17913e-02
-1.19950e+02 1.05308e+01 -4.16681e-02
-1.19940e+02 1.05312e+01 -4.15446e-02
-1.19930e+02 1.05317e+01 -4.14209e-02
-1.19920e+02 1.05321e+01 -4.12967e-02
-1.19910e+02 1.05325e+01 -4.11723e-02
-1.19900e+02 1.05329e+01 -4.10476e-02
-1.19890e+02 1.05333e+01 -4.09225e-02
-1.19880e+02 1.05337e+01 -4.07972e-02
-1.19870e+02 1.05341e+01 -4.06715e-02
-1.19860e+02 1.05345e+01 -4.05455e-02
-1.19850e+02 1.05349e+01 -4.04191e-02
-1.19840e+02 1.05353e+01 -4.02925e-02
-1.19830e+02 1.05357e+01 -4.01655e-02
-1.19820e+02 1.05361e+01 -4.00382e-02
-1.19810e+02 1.05365e+01 -3.99106e-02
-1.19800e+02 1.05369e+01 -3.97827e-02
-1.19790e+02 1.05373e+01 -3.96545e-02
-1.19780e+02 1.05377e+01 -3.95260e-02
-1.19770e+02 1.05381e+01 -3.93971e-02
-1.19760e+02 1.05385e+01 -3.92679e-02
-1.19750e+02 1.05389e+01 -3.91384e-02
-1.19740e+02 1.05393e+01 -3.90086e-02
-1.19730e+02 1.05397e+01 -3.88785e-02
-1.19720e+02 1.05401e+01 -3.87480e-02
-1.19710e+02 1.05405e+01 -3.86172e-02
-1.19700e+02 1.05408e+01 -3.84862e-02
-1.19690e+02 1.05412e+01 -3.83547e-02
-1.19680e+02 1.05416e+01 -3.82230e-02
-1.19670e+02 1.05420e+01 -3.80910e-02
-1.19660e+02 1.05424e+01 -3.79586e-02
-1.19650e+02 1.05428e+01 -3.78260e-02
-1.19640e+02 1.05431e+01 -3.76930e-02
-1.19630e+02 1.05435e+01 -3.75597e-02
-1.19620e+02 1.05439e+01 -3.74260e-02
-1.19610e+02 1.05443e+01 -3.72921e-02
-1.19600e+02 1.05446e+01 -3.71578e-02
-1.19590e+02 1.05450e+01 -3.70233e-02
-1.19580e+02 1.05454e+01 -3.68884e-02
-1.19570e+02 1.05457e+01 -3.67531e-02
-1.19560e+02 1.05461e+01 -3.66176e-02
-1.19550e+02 1.05465e+01 -3.64818e-02
-1.19540e+02 1.05468e+01 -3.63456e-02
-1.19530e+02 1.05472e+01 -3.62091e-02
-1.19520e+02 1.05476e+01 -3.60723e-02
-1.19510e+02 1.05479e+01 -3.59352e-02
-1.19500e+02 1.05483e+01 -3.57978e-02
-1.19490e+02 1.05486e+01 -3.56600e-02
-1.19480e+02 1.05490e+01 -3.55220e-02
-1.19470e+02 1.05493e+01 -3.53836e-02
-1.19460e+02 1.05497e+01 -3.52449e-02
-1.19450e+02 1.05500e+01 -3.51058e-02
-1.19440e+02 1.05504e+01 -3.49665e-02
-1.19430e+02 1.05507e+01 -3.48269e-02
-1.19420e+02 1.05511e+01 -3.46869e-02
-1.19410e+02 1.05514e+01 -3.45466e-02
-1.19400e+02 1.05518e+01 -3.44060e-02
-1.19390e+02 1.05521e+01 -3.42651e-02
-1.19380e+02 1.05525e+01 -3.41238e-02
-1.19370e+02 1.05528e+01 -3.39823e-02
-1.19360e+02 1.05532e+01 -3.38404e-02
-1.19350e+02 1.05535e+01 -3.36982e-02
-1.19340e+02 1.05538e+01 -3.35557e-02
-1.19330e+02 1.05542e+01 -3.34128e-02
-1.19320e+02 1.05545e+01 -3.32697e-02
-1.19310e+02 1.05548e+01 -3.31262e-02
-1.19300e+02 1.05552e+01 -3.29825e-02
-1.19290e+02 1.05555e+01 -3.28384e-02
-1.19280e+02 1.05558e+01 -3.26939e-02
-1.19270e+02 1.05561e+01 -3.25492e-02
-1.19260e+02 1.05565e+01 -3.24042e-02
-1.19250e+02 1.05568e+01 -3.22588e-02
-1.19240e+02 1.05571e+01 -3.21131e-02
-1.19230e+02 1.05574e+01 -3.19671e-02
-1.19220e+02 1.05577e+01 -3.18208e-02
-1.19210e+02 1.05581e+01 -3.16741e-02
-1.19200e+02 1.05584e+01 -3.15272e-02
-1.19190e+02 1.05587e+01 -3.13799e-02
-1.19180e+02 1.05590e+01 -3.12323e-02
-1.19170e+02 1.05593e+01 -3.10844e-02
-1.19160e+02 1.05596e+01 -3.09362e-02
-1.19150e+02 1.05599e+01 -3.07877e-02
-1.19140e+02 1.05602e+01 -3.06388e-02
-1.19130e+02 1.05606e+01 -3.04896e-02
-1.19120e+02 1.05609e+01 -3.03401e-02
-1.19110e+02 1.05612e+01 -3.01903e-02
-1.19100e+02 1.05615e+01 -3.00402e-02
-1.19090e+02 1.05618e+01 -2.98897e-02
-1.19080e+02 1.05621e+01 -2.97390e-02
-1.19070e+02 1.05624e+01 -2.95879e-02
-1.19060e+02 1.05626e+01 -2.94365e-02
-1.19050e+02 1.05629e+01 -2.92848e-02
-1.19040e+02 1.05632e+01 -2.91328e-02
-1.19030e+02 1.05635e+01 -2.89804e-02
-1.19020e+02 1.05638e+01 -2.88277e-02
-1.19010e+02 1.05641e+01 -2.86748e-02
-1.19000e+02 1.05644e+01 -2.85215e-02
-1.18990e+02 1.05647e+01 -2.83678e-02
-1.18980e+02 1.05650e+01 -2.82139e-02
-1.18970e+02 1.05652e+01 -2.80596e-02
-1.18960e+02 1.05655e+01 -2.79051e-02
-1.18950e+02 1.05658e+01 -2.77502e-02
-1.18940e+02 1.05661e+01 -2.75950e-02
-1.18930e+02 1.05663e+01 -2.74395e-02
-1.18920e+02 1.05666e+01 -2.72836e-02
-1.18910e+02 1.05669e+01 -2.71275e-02
-1.18900e+02 1.05672e+01 -2.69710e-02
-1.18890e+02 1.05674e+01 -2.68142e-02
-1.18880e+02 1.05677e+01 -2.66571e-02
-1.18870e+02 1.05680e+01 -2.64997e-02
-1.18860e+02 1.05682e+01 -2.63419e-02
-1.18850e+02 1.05685e+01 -2.61838e-02
-1.18840e+02 1.05688e+01 -2.60255e-02
-1.18830e+02 1.05690e+01 -2.58668e-02
-1.18820e+02 1.05693e+01 -2.57078e-02
-1.18810e+02 1.05695e+01 -2.55484e-02
-1.18800e+02 1.05698e+01 -2.53888e-02
-1.18790e+02 1.05700e+01 -2.52291e-02
-1.18780e+02 1.05703e+01 -2.50695e-02
-1.18770e+02 1.05705e+01 -2.49102e-02
-1.18760e+02 1.05708e+01 -2.47511e-02
-1.18750e+02 1.05710e+01 -2.45921e-02
-1.18740e+02 1.05713e+01 -2.44334e-02
-1.18730e+02 1.05715e+01 -2.42748e-02
-1.18720e+02 1.05718e+01 -2.41164e-02
-1.18710e+02 1.05720e+01 -2.39582e-02
-1.18700e+02 1.05722e+01 -2.38002e-02
-1.18690e+02 1.05725e+01 -2.36424e-02
-1.18680e+02 1.05727e+01 -2.34848e-02
-1.18670e+02 1.05729e+01 -2.33274e-02
-1.18660e+02 1.05732e+01 -2.31701e-02
-1.18650e+02 1.05734e+01 -2.30131e-02
-1.18640e+02 1.05736e+01 -2.28562e-02
-1.18630e+02 1.05739e+01 -2.26995e-02
-1.18620e+02 1.05741e+01 -2.25431e-02
-1.18610e+02 1.05743e+01 -2.23868e-02
-1.18600e+02 1.05745e+01 -2.22307e-02
-1.18590e+02 1.05748e+01 -2.20748e-02
-1.18580e+02 1.05750e+01 -2.19190e-02
-1.18570e+02 1.05752e+01 -2.17635e-02
-1.18560e+02 1.05754e+01 -2.16082e-02
-1.18550e+02 1.05756e+01 -2.14530e-02
-1.18540e+02 1.05758e+01 -2.12981e-02
-1.18530e+02 1.05761e+01 -2.11433e-02
-1.18520e+02 1.05763e+01 -2.09887e-02
-1.18510e+02 1.05765e+01 -2.08343e-02
-1.18500e+02 1.05767e+01 -2.06801e-02
-1.18490e+02 1.05769e+01 -2.05261e-02
-1.18480e+02 1.05771e+01 -2.03723e-02
-1.18470e+02 1.05773e+01 -2.02187e-02
-1.18460e+02 1.05775e+01 -2.00653e-02
-1.18450e+02 1.05777e+01 -1.99120e-02
-1.18440e+02 1.05779e+01 -1.97590e-02
-1.18430e+02 1.05781e+01 -1.96061e-02
-1.18420e+02 1.05783e+01 -1.94534e-02
-1.18410e+02 1.05785e+01 -1.93009e-02
-1.18400e+02 1.05787e+01 -1.91486e-02
-1.18390e+02 1.05789e+01 -1.89965e-02
-1.18380e+02 1.05791e+01 -1.88446e-02
-1.18370e+02 1.05792e+01 -1.86929e-02
-1.18360e+02 1.05794e+01 -1.85414e-02
-1.18350e+02 1.05796e+01 -1.83900e-02
-1.18340e+02 1.05798e+01 -1.82389e-02
-1.18330e+02 1.05800e+01 -1.80879e-02
-1.18320e+02 1.05802e+01 -1.79371e-02
-1.18310e+02 1.05803e+01 -1.77865e-02
-1.18300e+02 1.05805e+01 -1.76361e-02
-1.18290e+02 1.05807e+01 -1.74859e-02
-1.18280e+02 1.05809e+01 -1.73359e-02
-1.18270e+02 1.05810e+01 -1.71861e-02
-1.18260e+02 1.05812e+01 -1.70365e-02
-1.18250e+02 1.05814e+01 -1.68870e-02
-1.18240e+02 1.05815e+01 -1.67378e-02
-1.18230e+02 1.05817e+01 -1.65887e-02
-1.18220e+02 1.05819e+01 -1.64398e-02
-1.18210e+02 1.05820e+01 -1.62912e-02
-1.18200e+02 1.05822e+01 -1.61427e-02
-1.18190e+02 1.05824e+01 -1.59944e-02
-1.18180e+02 1.05825e+01 -1.58463e-02
-1.18170e+02 1.05827e+01 -1.56983e-02
-1.18160e+02 1.05828e+01 -1.55506e-02
-1.18150e+02 1.05830e+01 -1.54031e-02
-1.18140e+02 1.05831e+01 -1.52557e-02
-1.18130e+02 1.05833e+01 -1.51086e-02
-1.18120e+02 1.05835e+01 -1.49616e-02
-1.18110e+02 1.05836e+01 -1.48148e-02
-1.18100e+02 1.05837e+01 -1.46682e-02
-1.18090e+02 1.05839e+01 -1.45218e-02
-1.18080e+02 1.05840e+01 -1.43756e-02
-1.18070e+02 1.05842e+01 -1.42296e-02
-1.18060e+02 1.05843e+01 -1.40838e-02
-1.18050e+02 1.05845e+01 -1.39381e-02
-1.18040e+02 1.05846e+01 -1.37927e-02
-1.18030e+02 1.05847e+01 -1.36474e-02
-1.18020e+02 1.05849e+01 -1.35023e-02
-1.18010e+02 1.05850e+01 -1.33575e-02
-1.18000e+02 1.05851e+01 -1.32128e-02
-1.17990e+02 1.05853e+01 -1.30683e-02
-1.17980e+02 1.05854e+01 -1.29240e-02
-1.17970e+02 1.05855e+01 -1.27799e-02
-1.17960e+02 1.05857e+01 -1.26359e-02
-1.17950e+02 1.05858e+01 -1.24922e-02
-1.17940e+02 1.05859e+01 -1.23487e-02
-1.17930e+02 1.05860e+01 -1.22053e-02
-1.17920e+02 1.05862e+01 -1.20621e-02
-1.17910e+02 1.05863e+01 -1.19192e-02
-1.17900e+02 1.05864e+01 -1.17764e-02
-1.17890e+02 1.05865e+01 -1.16338e-02
-1.17880e+02 1.05866e+01 -1.14914e-02
-1.17870e+02 1.05867e+01 -1.13492e-02
-1.17860e+02 1.05868e+01 -1.12071e-02
-1.17850e+02 1.05870e+01 -1.10653e-02
-1.17840e+02 1.05871e+01 -1.09236e-02
-1.17830e+02 1.05872e+01 -1.07822e-02
-1.17820e+02 1.05873e+01 -1.06409e-02
-1.17810e+02 1.05874e+01 -1.04999e-02
-1.17800e+02 1.05875e+01 -1.03590e-02
-1.17790e+02 1.05876e+01 -1.02183e-02
-1.17780e+02 1.05877e+01 -1.00778e-02
-1.17770e+02 1.05878e+01 -9.93746e-03
-1.17760e+02 1.05879e+01 -9.79734e-03
-1.17750e+02 1.05880e+01 -9.65741e-03
-1.17740e+02 1.05881e+01 -9.51766e-03
-1.17730e+02 1.05882e+01 -9.37811e-03
-1.17720e+02 1.05883e+01 -9.23875e-03
-1.17710e+02 1.05884e+01 -9.09958e-03
-1.17700e+02 1.05885e+01 -8.96060e-03
-1.17690e+02 1.05886e+01 -8.82180e-03
-1.17680e+02 1.05886e+01 -8.68320e-03
-1.17670e+02 1.05887e+01 -8.54479e-03
-1.17660e+02 1.05888e+01 -8.40657e-03
-1.17650e+02 1.05889e+01 -8.26854e-03
-1.17640e+02 1.05890e+01 -8.13070e-03
-1.17630e+02 1.05891e+01 -7.99305e-03
-1.17620e+02 1.05891e+01 -7.85559e-03
-1.17610e+02 1.05892e+01 -7.71832e-03
-1.17600e+02 1.05893e+01 -7.58124e-03
-1.17590e+02 1.05894e+01 -7.44435e-03
-1.17580e+02 1.05894e+01 -7.30765e-03
-1.17570e+02 1.05895e+01 -7.17114e-03
-1.17560e+02 1.05896e+01 -7.03482e-03
-1.17550e+02 1.05897e+01 -6.89869e-03
-1.17540e+02 1.05897e+01 -6.76275e-03
-1.17530e+02 1.05898e+01 -6.62700e-03
-1.17520e+02 1.05899e+01 -6.49144e-03
-1.17510e+02 1.05899e+01 -6.35608e-03
-1.17500e+02 1.05900e+01 -6.22090e-03
-1.17490e+02 1.05900e+01 -6.08591e-03
-1.17480e+02 1.05901e+01 -5.95111e-03
-1.17470e+02 1.05902e+01 -5.81650e-03
-1.17460e+02 1.05902e+01 -5.68209e-03
-1.17450e+02 1.05903e+01 -5.54786e-03
-1.17440e+02 1.05903e+01 -5.41382e-03
-1.17430e+02 1.05904e+01 -5.27998e-03
-1.17420e+02 1.05904e+01 -5.14632e-03
-1.17410e+02 1.05905e+01 -5.01285e-03
-1.17400e+02 1.05905e+01 -4.87958e-03
-1.17390e+02 1.05906e+01 -4.74649e-03
-1.17380e+02 1.05906e+01 -4.61359e-03
-1.17370e+02 1.05907e+01 -4.48089e-03
-1.17360e+02 1.05907e+01 -4.34837e-03
-1.17350e+02 1.05908e+01 -4.21605e-03
-1.17340e+02 1.05908e+01 -4.08391e-03
-1.17330e+02 1.05908e+01 -3.95197e-03
-1.17320e+02 1.05909e+01 -3.82021e-03
-1.17310e+02 1.05909e+01 -3.68865e-03
-1.17300e+02 1.05910e+01 -3.55727e-03
-1.17290e+02 1.05910e+01 -3.42609e-03
-1.17280e+02 1.05910e+01 -3.29510e-03
-1.17270e+02 1.05911e+01 -3.16429e-03
-1.17260e+02 1.05911e+01 -3.03368e-03
-1.17250e+02 1.05911e+01 -2.90326e-03
-1.17240e+02 1.05911e+01 -2.77302e-03
-1.17230e+02 1.05912e+01 -2.64298e-03
-1.17220e+02 1.05912e+01 -2.51313e-03
-1.17210e+02 1.05912e+01 -2.38346e-03
-1.17200e+02 1.05912e+01 -2.25399e-03
-1.17190e+02 1.05913e+01 -2.12471e-03
-1.17180e+02 1.05913e+01 -1.99562e-03
-1.17170e+02 1.05913e+01 -1.86671e-03
-1.17160e+02 1.05913e+01 -1.73800e-03
-1.17150e+02 1.05913e+01 -1.60948e-03
-1.17140e+02 1.05914e+01 -1.48115e-03
-1.17130e+02 1.05914e+01 -1.35301e-03
-1.17120e+02 1.05914e+01 -1.22506e-03
-1.17110e+02 1.05914e+01 -1.09730e-03
-1.17100e+02 1.05914e+01 -9.69726e-04
-1.17090e+02 1.05914e+01 -8.42346e-04
-1.17080e+02 1.05914e+01 -7.15155e-04
-1.17070e+02 1.05914e+01 -5.88155e-04
-1.17060e+02 1.05914e+01 -4.61346e-04
-1.17050e+02 1.05914e+01 -3.34726e-04
-1.17040e+02 1.05914e+01 -2.08296e-04
-1.17030e+02 1.05914e+01 -8.20571e-05
-1.17020e+02 1.05914e+01 4.39920e-05
-1.17010e+02 1.05914e+01 1.69851e-04
-1.17000e+02 1.05914e+01 2.95520e-04
-1.16990e+02 1.05914e+01 4.20998e-04
-1.16980e+02 1.05914e+01 5.46287e-04
-1.16970e+02 1.05914e+01 6.71385e-04
-1.16960e+02 1.05914e+01 7.96293e-04
-1.16950e+02 1.05914e+01 9.21011e-04
-1.16940e+02 1.05914e+01 1.04554e-03
-1.16930e+02 1.05914e+01 1.16988e-03
-1.16920e+02 1.05914e+01 1.29402e-03
-1.16910e+02 1.05914e+01 1.41798e-03
-1.16900e+02 1.05913e+01 1.54175e-03
-1.16890e+02 1.05913e+01 1.66532e-03
-1.16880e+02 1.05913e+01 1.78871e-03
-1.16870e+02 1.05913e+01 1.91191e-03
-1.16860e+02 1.05913e+01 2.03491e-03
-1.16850e+02 1.05913e+01 2.15773e-03
-1.16840e+02 1.05912e+01 2.28035e-03
-1.16830e+02 1.05912e+01 2.40279e-03
-1.16820e+02 1.05912e+01 2.52503e-03
-1.16810e+02 1.05912e+01 2.64709e-03
-1.16800e+02 1.05911e+01 2.76895e-03
-1.16790e+02 1.05911e+01 2.89063e-03
-1.16780e+02 1.05911e+01 3.01211e-03
-1.16770e+02 1.05910e+01 3.13341e-03
-1.16760e+02 1.05910e+01 3.25451e-03
-1.16750e+02 1.05910e+01 3.37543e-03
-1.16740e+02 1.05909e+01 3.49615e-03
-1.16730e+02 1.05909e+01 3.61668e-03
-1.16720e+02 1.05909e+01 3.73703e-03
-1.16710e+02 1.05908e+01 3.85718e-03
-1.16700e+02 1.05908e+01 3.97714e-03
-1.16690e+02 1.05908e+01 4.09692e-03
-1.16680e+02 1.05907e+01 4.21650e-03
-1.16670e+02 1.05907e+01 4.33589e-03
-1.16660e+02 1.05906e+01 4.45510e-03
-1.16650e+02 1.05906e+01 4.57411e-03
-1.16640e+02 1.05905e+01 4.69293e-03
-1.16630e+02 1.05905e+01 4.81156e-03
-1.16620e+02 1.05904e+01 4.93000e-03
-1.16610e+02 1.05904e+01 5.04825e-03
-1.16600e+02 1.05903e+01 5.16632e-03
-1.16590e+02 1.05903e+01 5.28419e-03
-1.16580e+02 1.05902e+01 5.40187e-03
-1.16570e+02 1.05902e+01 5.51936e-03
-1.16560e+02 1.05901e+01 5.63666e-03
-1.16550e+02 1.05901e+01 5.75377e-03
-1.16540e+02 1.05900e+01 5.87069e-03
-1.16530e+02 1.05899e+01 5.98742e-03
-1.16520e+02 1.05899e+01 6.10396e-03
-1.16510e+02 1.05898e+01 6.22031e-03
-1.16500e+02 1.05898e+01 6.33647e-03
-1.16490e+02 1.05897e+01 6.45244e-03
-1.16480e+02 1.05896e+01 6.56822e-03
-1.16470e+02 1.05896e+01 6.68380e-03
-1.16460e+02 1.05895e+01 6.79920e-03
-1.16450e+02 1.05894e+01 6.91441e-03
-1.16440e+02 1.05894e+01 7.02943e-03
-1.16430e+02 1.05893e+01 7.14426e-03
-1.16420e+02 1.05892e+01 7.25890e-03
-1.16410e+02 1.05891e+01 7.37334e-03
-1.16400e+02 1.05891e+01 7.48760e-03
-1.16390e+02 1.05890e+01 7.60167e-03
-1.16380e+02 1.05889e+01 7.71554e-03
-1.16370e+02 1.05888e+01 7.82923e-03
-1.16360e+02 1.05888e+01 7.94273e-03
-1.16350e+02 1.05887e+01 8.05603e-03
-1.16340e+02 1.05886e+01 8.16915e-03
-1.16330e+02 1.05885e+01 8.28208e-03
-1.16320e+02 1.05884e+01 8.39481e-03
-1.16310e+02 1.05884e+01 8.50736e-03
-1.16300e+02 1.05883e+01 8.61971e-03
-1.16290e+02 1.05882e+01 8.73188e-03
-1.16280e+02 1.05881e+01 8.84386e-03
-1.16270e+02 1.05880e+01 8.95564e-03
-1.16260e+02 1.05879e+01 9.06724e-03
-1.16250e+02 1.05878e+01 9.17864e-03
-1.16240e+02 1.05877e+01 9.28985e-03
-1.16230e+02 1.05876e+01 9.40088e-03
-1.16220e+02 1.05875e+01 9.51171e-03
-1.16210e+02 1.05874e+01 9.62236e-03
-1.16200e+02 1.05873e+01 9.73281e-03
-1.16190e+02 1.05873e+01 9.84307e-03
-1.16180e+02 1.05872e+01 9.95315e-03
-1.16170e+02 1.05871e+01 1.00630e-02
-1.16160e+02 1.05870e+01 1.01727e-02
-1.16150e+02 1.05868e+01 1.02822e-02
-1.16140e+02 1.05867e+01 1.03915e-02
-1.16130e+02 1.05866e+01 1.05007e-02
-1.16120e+02 1.05865e+01 1.06096e-02
-1.16110e+02 1.05864e+01 1.07183e-02
-1.16100e+02 1.05863e+01 1.08269e-02
-1.16090e+02 1.05862e+01 1.09352e-02
-1.16080e+02 1.05861e+01 1.10434e-02
-1.16070e+02 1.05860e+01 1.11514e-02
-1.16060e+02 1.05859e+01 1.12592e-02
-1.16050e+02 1.05858e+01 1.13668e-02
-1.16040e+02 1.05857e+01 1.14742e-02
-1.16030e+02 1.05855e+01 1.15814e-02
-1.16020e+02 1.05854e+01 1.16885e-02
-1.16010e+02 1.05853e+01 1.17953e-02
-1.16000e+02 1.05852e+01 1.19019e-02
-1.15990e+02 1.05851e+01 1.20084e-02
-1.15980e+02 1.05849e+01 1.21147e-02
-1.15970e+02 1.05848e+01 1.22208e-02
-1.15960e+02 1.05847e+01 1.23266e-02
-1.15950e+02 1.05846e+01 1.24323e-02
-1.15940e+02 1.05845e+01 1.25379e-02
-1.15930e+02 1.05843e+01 1.26432e-02
-1.15920e+02 1.05842e+01 1.27483e-02
-1.15910e+02 1.05841e+01 1.28532e-02
-1.15900e+02 1.05839e+01 1.29580e-02
-1.15890e+02 1.05838e+01 1.30625e-02
-1.15880e+02 1.05837e+01 1.31669e-02
-1.15870e+02 1.05835e+01 1.32711e-02
-1.15860e+02 1.05834e+01 1.33751e-02
-1.15850e+02 1.05833e+01 1.34789e-02
-1.15840e+02 1.05831e+01 1.35825e-02
-1.15830e+02 1.05830e+01 1.36859e-02
-1.15820e+02 1.05829e+01 1.37891e-02
-1.15810e+02 1.05827e+01 1.38922e-02
-1.15800e+02 1.05826e+01 1.39950e-02
-1.15790e+02 1.05825e+01 1.40977e-02
-1.15780e+02 1.05823e+01 1.42001e-02
-1.15770e+02 1.05822e+01 1.43024e-02
-1.15760e+02 1.05820e+01 1.44045e-02
-1.15750e+02 1.05819e+01 1.45064e-02
-1.15740e+02 1.05817e+01 1.46081e-02
-1.15730e+02 1.05816e+01 1.47096e-02
-1.15720e+02 1.05814e+01 1.48109e-02
-1.15710e+02 1.05813e+01 1.49121e-02
-1.15700e+02 1.05811e+01 1.50130e-02
-1.15690e+02 1.05810e+01 1.51138e-02
-1.15680e+02 1.05808e+01 1.52143e-02
-1.15670e+02 1.05807e+01 1.53147e-02
-1.15660e+02 1.05805e+01 1.54149e-02
-1.15650e+02 1.05804e+01 1.55149e-02
-1.15640e+02 1.05802e+01 1.56147e-02
-1.15630e+02 1.05801e+01 1.57143e-02
-1.15620e+02 1.05799e+01 1.58137e-02
-1.15610e+02 1.05798e+01 1.59129e-02
-1.15600e+02 1.05796e+01 1.60120e-02
-1.15590e+02 1.05794e+01 1.61108e-02
-1.15580e+02 1.05793e+01 1.62095e-02
-1.15570e+02 1.05791e+01 1.63080e-02
-1.15560e+02 1.05789e+01 1.64063e-02
-1.15550e+02 1.05788e+01 1.65043e-02
-1.15540e+02 1.05786e+01 1.66023e-02
-1.15530e+02 1.05784e+01 1.67000e-02
-1.15520e+02 1.05783e+01 1.67975e-02
-1.15510e+02 1.05781e+01 1.68948e-02
-1.15500e+02 1.05779e+01 1.69920e-02
-1.15490e+02 1.05778e+01 1.70889e-02
-1.15480e+02 1.05776e+01 1.71857e-02
-1.15470e+02 1.05774e+01 1.72822e-02
-1.15460e+02 1.05773e+01 1.73786e-02
-1.15450e+02 1.05771e+01 1.74748e-02
-1.15440e+02 1.05769e+01 1.75708e-02
-1.15430e+02 1.05767e+01 1.76666e-02
-1.15420e+02 1.05766e+01 1.77622e-02
-1.15410e+02 1.05764e+01 1.78577e-02
-1.15400e+02 1.05762e+01 1.79529e-02
-1.15390e+02 1.05760e+01 1.80479e-02
-1.15380e+02 1.05758e+01 1.81428e-02
-1.15370e+02 1.05757e+01 1.82375e-02
-1.15360e+02 1.05755e+01 1.83320e-02
-1.15350e+02 1.05753e+01 1.84262e-02
-1.15340e+02 1.05751e+01 1.85203e-02
-1.15330e+02 1.05749e+01 1.86142e-02
-1.15320e+02 1.05747e+01 1.87080e-02
-1.15310e+02 1.05745e+01 1.88015e-02
-1.15300e+02 1.05744e+01 1.88948e-02
-1.15290e+02 1.05742e+01 1.89880e-02
-1.15280e+02 1.05740e+01 1.90809e-02
-1.15270e+02 1.05738e+01 1.91737e-02
-1.15260e+02 1.05736e+01 1.92663e-02
-1.15250e+02 1.05734e+01 1.93587e-02
-1.15240e+02 1.05732e+01 1.94509e-02
-1.15230e+02 1.05730e+01 1.95429e-02
-1.15220e+02 1.05728e+01 1.96347e-02
-1.15210e+02 1.05726e+01 1.97263e-02
-1.15200e+02 1.05724e+01 1.98177e-02
-1.15190e+02 1.05722e+01 1.99090e-02
-1.15180e+02 1.05720e+01 2.00000e-02
-1.15170e+02 1.05718e+01 2.00909e-02
-1.15160e+02 1.05716e+01 2.01816e-02
-1.15150e+02 1.05714e+01 2.02721e-02
-1.15140e+02 1.05712e+01 2.03623e-02
-1.15130e+02 1.05710e+01 2.04525e-02
-1.15120e+02 1.05708e+01 2.05424e-02
-1.15110e+02 1.05706e+01 2.06321e-02
-1.15100e+02 1.05704e+01 2.07216e-02
-1.15090e+02 1.05702e+01 2.08110e-02
-1.15080e+02 1.05700e+01 2.09001e-02
-1.15070e+02 1.05698e+01 2.09891e-02
-1.15060e+02 1.05696e+01 2.10779e-02
-1.15050e+02 1.05693e+01 2.11664e-02
-1.15040e+02 1.05691e+01 2.12548e-02
-1.15030e+02 1.05689e+01 2.13430e-02
-1.15020e+02 1.05687e+01 2.14310e-02
-1.15010e+02 1.05685e+01 2.15189e-02
-1.15000e+02 1.05683e+01 2.16065e-02
-1.14990e+02 1.05681e+01 2.16939e-02
-1.14980e+02 1.05678e+01 2.17812e-02
-1.14970e+02 1.05676e+01 2.18682e-02
-1.14960e+02 1.05674e+01 2.19551e-02
-1.14950e+02 1.05672e+01 2.20418e-02
-1.14940e+02 1.05670e+01 2.21283e-02
-1.14930e+02 1.05667e+01 2.22146e-02
-1.14920e+02 1.05665e+01 2.23007e-02
-1.14910e+02 1.05663e+01 2.23866e-02
-1.14900e+02 1.05661e+01 2.24723e-02
-1.14890e+02 1.05658e+01 2.25579e-02
-1.14880e+02 1.05656e+01 2.26432e-02
-1.14870e+02 1.05654e+01 2.27284e-02
-1.14860e+02 1.05652e+01 2.28134e-02
-1.14850e+02 1.05649e+01 2.28981e-02
-1.14840e+02 1.05647e+01 2.29827e-02
-1.14830e+02 1.05645e+01 2.30671e-02
-1.14820e+02 1.05642e+01 2.31513e-02
-1.14810e+02 1.05640e+01 2.32354e-02
-1.14800e+02 1.05638e+01 2.33192e-02
-1.14790e+02 1.05635e+01 2.34028e-02
-1.14780e+02 1.05633e+01 2.34863e-02
-1.14770e+02 1.05631e+01 2.35695e-02
-1.14760e+02 1.05628e+01 2.36526e-02
-1.14750e+02 1.05626e+01 2.37355e-02
-1.14740e+02 1.05624e+01 2.38181e-02
-1.14730e+02 1.05621e+01 2.39006e-02
-1.14720e+02 1.05619e+01 2.39830e-02
-1.14710e+02 1.05616e+01 2.40651e-02
-1.14700e+02 1.05614e+01 2.41470e-02
-1.14690e+02 1.05612e+01 2.42287e-02
-1.14680e+02 1.05609e+01 2.43103e-02
-1.14670e+02 1.05607e+01 2.43916e-02
-1.14660e+02 1.05604e+01 2.44728e-02
-1.14650e+02 1.05602e+01 2.45538e-02
-1.14640e+02 1.05599e+01 2.46346e-02
-1.14630e+02 1.05597e+01 2.47151e-02
-1.14620e+02 1.05594e+01 2.47955e-02
-1.14610e+02 1.05592e+01 2.48758e-02
-1.14600e+02 1.05589e+01 2.49558e-02
-1.14590e+02 1.05587e+01 2.50356e-02
-1.14580e+02 1.05584e+01 2.51153e-02
-1.14570e+02 1.05582e+01 2.51947e-02
-1.14560e+02 1.05579e+01 2.52740e-02
-1.14550e+02 1.05577e+01 2.53531e-02
-1.14540e+02 1.05574e+01 2.54319e-02
-1.14530e+02 1.05572e+01 2.55106e-02
-1.14520e+02 1.05569e+01 2.55891e-02
-1.14510e+02 1.05567e+01 2.56674e-02
-1.14500e+02 1.05564e+01 2.57456e-02
-1.14490e+02 1.05562e+01 2.58235e-02
-1.14480e+02 1.05559e+01 2.59012e-02
-1.14470e+02 1.05556e+01 2.59788e-02
-1.14460e+02 1.05554e+01 2.60561e-02
-1.14450e+02 1.05551e+01 2.61333e-02
-1.14440e+02 1.05549e+01 2.62103e-02
-1.14430e+02 1.05546e+01 2.62871e-02
-1.14420e+02 1.05543e+01 2.63637e-02
-1.14410e+02 1.05541e+01 2.64401e-02
-1.14400e+02 1.05538e+01 2.65163e-02
-1.14390e+02 1.05535e+01 2.65924e-02
-1.14380e+02 1.05533e+01 2.66682e-02
-1.14370e+02 1.05530e+01 2.67438e-02
-1.14360e+02 1.05527e+01 2.68193e-02
-1.14350e+02 1.05525e+01 2.68946e-02
-1.14340e+02 1.05522e+01 2.69696e-02
-1.14330e+02 1.05519e+01 2.70445e-02
-1.14320e+02 1.05517e+01 2.71192e-02
-1.14310e+02 1.05514e+01 2.71937e-02
-1.14300e+02 1.05511e+01 2.72681e-02
-1.14290e+02 1.05508e+01 2.73422e-02
-1.14280e+02 1.05506e+01 2.74161e-02
-1.14270e+02 1.05503e+01 2.74899e-02
-1.14260e+02 1.05500e+01 2.75634e-02
-1.14250e+02 1.05497e+01 2.76368e-02
-1.14240e+02 1.05495e+01 2.77100e-02
-1.14230e+02 1.05492e+01 2.77830e-02
-1.14220e+02 1.05489e+01 2.78558e-02
-1.14210e+02 1.05486e+01 2.79284e-02
-1.14200e+02 1.05483e+01 2.80008e-02
-1.14190e+02 1.05481e+01 2.80730e-02
-1.14180e+02 1.05478e+01 2.81450e-02
-1.14170e+02 1.05475e+01 2.82169e-02
-1.14160e+02 1.05472e+01 2.82885e-02
-1.14150e+02 1.05469e+01 2.83600e-02
-1.14140e+02 1.05467e+01 2.84313e-02
-1.14130e+02 1.05464e+01 2.85024e-02
-1.14120e+02 1.05461e+01 2.85733e-02
-1.14110e+02 1.05458e+01 2.86440e-02
-1.14100e+02 1.05455e+01 2.87145e-02
-1.14090e+02 1.05452e+01 2.87848e-02
-1.14080e+02 1.05449e+01 2.88549e-02
-1.14070e+02 1.05446e+01 2.89249e-02
-1.14060e+02 1.05444e+01 2.89946e-02
-1.14050e+02 1.05441e+01 2.90642e-02
-1.14040e+02 1.05438e+01 2.91336e-02
-1.14030e+02 1.05435e+01 2.92028e-02
-1.14020e+02 1.05432e+01 2.92717e-02
-1.14010e+02 1.05429e+01 2.93406e-02
-1.14000e+02 1.05426e+01 2.94092e-02
-1.13990e+02 1.05423e+01 2.94776e-02
-1.13980e+02 1.05420e+01 2.95458e-02
-1.13970e+02 1.05417e+01 2.96139e-02
-1.13960e+02 1.05414e+01 2.96817e-02
-1.13950e+02 1.05411e+01 2.97494e-02
-1.13940e+02 1.05408e+01 2.98168e-02
-1.13930e+02 1.05405e+01 2.98841e-02
-1.13920e+02 1.05402e+01 2.99512e-02
-1.13910e+02 1.05399e+01 3.00181e-02
-1.13900e+02 1.05396e+01 3.00848e-02
-1.13890e+02 1.05393e+01 3.01513e-02
-1.13880e+02 1.05390e+01 3.02177e-02
-1.13870e+02 1.05387e+01 3.02838e-02
-1.13860e+02 1.05384e+01 3.03498e-02
-1.13850e+02 1.05381e+01 3.04155e-02
-1.13840e+02 1.05378e+01 3.04811e-02
-1.13830e+02 1.05375e+01 3.05465e-02
-1.13820e+02 1.05372e+01 3.06117e-02
-1.13810e+02 1.05369e+01 3.06767e-02
-1.13800e+02 1.05366e+01 3.07415e-02
-1.13790e+02 1.05363e+01 3.08061e-02
-1.13780e+02 1.05360e+01 3.08705e-02
-1.13770e+02 1.05357e+01 3.09348e-02
-1.13760e+02 1.05354e+01 3.09988e-02
-1.13750e+02 1.05350e+01 3.10627e-02
-1.13740e+02 1.05347e+01 3.11263e-02
-1.13730e+02 1.05344e+01 3.11898e-02
-1.13720e+02 1.05341e+01 3.12531e-02
-1.13710e+02 1.05338e+01 3.13162e-02
-1.13700e+02 1.05335e+01 3.13791e-02
-1.13690e+02 1.05332e+01 3.14418e-02
-1.13680e+02 1.05329e+01 3.15043e-02
-1.13670e+02 1.05325e+01 3.15667e-02
-1.13660e+02 1.05322e+01 3.16288e-02
-1.13650e+02 1.05319e+01 3.16908e-02
-1.13640e+02 1.05316e+01 3.17525e-02
-1.13630e+02 1.05313e+01 3.18141e-02
-1.13620e+02 1.05310e+01 3.18755e-02
-1.13610e+02 1.05306e+01 3.19367e-02
-1.13600e+02 1.05303e+01 3.19977e-02
-1.13590e+02 1.05300e+01 3.20585e-02
-1.13580e+02 1.05297e+01 3.21191e-02
-1.13570e+02 1.05294e+01 3.21796e-02
-1.13560e+02 1.05290e+01 3.22398e-02
-1.13550e+02 1.05287e+01 3.22999e-02
-1.13540e+02 1.05284e+01 3.23597e-02
-1.13530e+02 1.05281e+01 3.24194e-02
-1.13520e+02 1.05277e+01 3.24789e-02
-1.13510e+02 1.05274e+01 3.25382e-02
-1.13500e+02 1.05271e+01 3.25973e-02
-1.13490e+02 1.05268e+01 3.26562e-02
-1.13480e+02 1.05264e+01 3.27149e-02
-1.13470e+02 1.05261e+01 3.27735e-02
-1.13460e+02 1.05258e+01 3.28318e-02
-1.13450e+02 1.05254e+01 3.28900e-02
-1.13440e+02 1.05251e+01 3.29479e-02
-1.13430e+02 1.05248e+01 3.30057e-02
-1.13420e+02 1.05245e+01 3.30633e-02
-1.13410e+02 1.05241e+01 3.31207e-02
-1.13400e+02 1.05238e+01 3.31779e-02
-1.13390e+02 1.05235e+01 3.32349e-02
-1.13380e+02 1.05231e+01 3.32917e-02
-1.13370e+02 1.05228e+01 3.33483e-02
-1.13360e+02 1.05225e+01 3.34048e-02
-1.13350e+02 1.05221e+01 3.34610e-02
-1.13340e+02 1.05218e+01 3.35171e-02
-1.13330e+02 1.05215e+01 3.35729e-02
-1.13320e+02 1.05211e+01 3.36286e-02
-1.13310e+02 1.05208e+01 3.36841e-02
-1.13300e+02 1.05204e+01 3.37394e-02
-1.13290e+02 1.05201e+01 3.37945e-02
-1.13280e+02 1.05198e+01 3.38494e-02
-1.13270e+02 1.05194e+01 3.39042e-02
-1.13260e+02 1.05191e+01 3.39587e-02
-1.13250e+02 1.05188e+01 3.40131e-02
-1.13240e+02 1.05184e+01 3.40672e-02
-1.13230e+02 1.05181e+01 3.41212e-02
-1.13220e+02 1.05177e+01 3.41750e-02
-1.13210e+02 1.05174e+01 3.42286e-02
-1.13200e+02 1.05170e+01 3.42819e-02
-1.13190e+02 1.05167e+01 3.43352e-02
-1.13180e+02 1.05164e+01 3.43882e-02
-1.13170e+02 1.05160e+01 3.44410e-02
-1.13160e+02 1.05157e+01 3.44936e-02
-1.13150e+02 1.05153e+01 3.45461e-02
-1.13140e+02 1.05150e+01 3.45983e-02
-1.13130e+02 1.05146e+01 3.46504e-02
-1.13120e+02 1.05143e+01 3.47023e-02
-1.13110e+02 1.05139e+01 3.47540e-02
-1.13100e+02 1.05136e+01 3.48055e-02
-1.13090e+02 1.05132e+01 3.48568e-02
-1.13080e+02 1.05129e+01 3.49079e-02
-1.13070e+02 1.05125e+01 3.49588e-02
-1.13060e+02 1.05122e+01 3.50095e-02
-1.13050e+02 1.05118e+01 3.50601e-02
-1.13040e+02 1.05115e+01 3.51104e-02
-1.13030e+02 1.05111e+01 3.51606e-02
-1.13020e+02 1.05108e+01 3.52106e-02
-1.13010e+02 1.05104e+01 3.52604e-02
-1.13000e+02 1.05101e+01 3.53100e-02
-1.12990e+02 1.05097e+01 3.53594e-02
-1.12980e+02 1.05094e+01 3.54086e-02
-1.12970e+02 1.05090e+01 3.54576e-02
-1.12960e+02 1.05087e+01 3.55064e-02
-1.12950e+02 1.05083e+01 3.55551e-02
-1.12940e+02 1.05080e+01 3.56035e-02
-1.12930e+02 1.05076e+01 3.56518e-02
-1.12920e+02 1.05072e+01 3.56999e-02
-1.12910e+02 1.05069e+01 3.57477e-02
-1.12900e+02 1.05065e+01 3.57954e-02
-1.12890e+02 1.05062e+01 3.58429e-02
-1.12880e+02 1.05058e+01 3.58902e-02
-1.12870e+02 1.05055e+01 3.59374e-02
-1.12860e+02 1.05051e+01 3.59843e-02
-1.12850e+02 1.05047e+01 3.60310e-02
-1.12840e+02 1.05044e+01 3.60776e-02
-1.12830e+02 1.05040e+01 3.61239e-02
-1.12820e+02 1.05037e+01 3.61701e-02
-1.12810e+02 1.05033e+01 3.62161e-02
-1.12800e+02 1.05029e+01 3.62619e-02
-1.12790e+02 1.05026e+01 3.63075e-02
-1.12780e+02 1.05022e+01 3.63529e-02
-1.12770e+02 1.05018e+01 3.63981e-02
-1.12760e+02 1.05015e+01 3.64431e-02
-1.12750e+02 1.05011e+01 3.64880e-02
-1.12740e+02 1.05007e+01 3.65326e-02
-1.12730e+02 1.05004e+01 3.65771e-02
-1.12720e+02 1.05000e+01 3.66214e-02
-1.12710e+02 1.04996e+01 3.66654e-02
-1.12700e+02 1.04993e+01 3.67093e-02
-1.12690e+02 1.04989e+01 3.67530e-02
-1.12680e+02 1.04985e+01 3.67965e-02
-1.12670e+02 1.04982e+01 3.68399e-02
-1.12660e+02 1.04978e+01 3.68830e-02
-1.12650e+02 1.04974e+01 3.69259e-02
-1.12640e+02 1.04971e+01 3.69687e-02
-1.12630e+02 1.04967e+01 3.70112e-02
-1.12620e+02 1.04963e+01 3.70536e-02
-1.12610e+02 1.04960e+01 3.70958e-02
-1.12600e+02 1.04956e+01 3.71377e-02
-1.12590e+02 1.04952e+01 3.71795e-02
-1.12580e+02 1.04948e+01 3.72211e-02
-1.12570e+02 1.04945e+01 3.72626e-02
-1.12560e+02 1.04941e+01 3.73038e-02
-1.12550e+02 1.04937e+01 3.73448e-02
-1.12540e+02 1.04934e+01 3.73857e-02
-1.12530e+02 1.04930e+01 3.74263e-02
-1.12520e+02 1.04926e+01 3.74668e-02
-1.12510e+02 1.04922e+01 3.75071e-02
-1.12500e+02 1.04919e+01 3.75471e-02
-1.12490e+02 1.04915e+01 3.75870e-02
-1.12480e+02 1.04911e+01 3.76267e-02
-1.12470e+02 1.04907e+01 3.76663e-02
-1.12460e+02 1.04903e+01 3.77056e-02
-1.12450e+02 1.04900e+01 3.77447e-02
-1.12440e+02 1.04896e+01 3.77837e-02
-1.12430e+02 1.04892e+01 3.78224e-02
-1.12420e+02 1.04888e+01 3.78610e-02
-1.12410e+02 1.04885e+01 3.78993e-02
-1.12400e+02 1.04881e+01 3.79375e-02
-1.12390e+02 1.04877e+01 3.79755e-02
-1.12380e+02 1.04873e+01 3.80133e-02
-1.12370e+02 1.04869e+01 3.80509e-02
-1.12360e+02 1.04866e+01 3.80884e-02
-1.12350e+02 1.04862e+01 3.81256e-02
-1.12340e+02 1.04858e+01 3.81626e-02
-1.12330e+02 1.04854e+01 3.81995e-02
-1.12320e+02 1.04850e+01 3.82361e-02
-1.12310e+02 1.04846e+01 3.82726e-02
-1.12300e+02 1.04843e+01 3.83089e-02
-1.12290e+02 1.04839e+01 3.83450e-02
-1.12280e+02 1.04835e+01 3.83809e-02
-1.12270e+02 1.04831e+01 3.84166e-02
-1.12260e+02 1.04827e+01 3.84521e-02
-1.12250e+02 1.04823e+01 3.84874e-02
-1.12240e+02 1.04820e+01 3.85226e-02
-1.12230e+02 1.04816e+01 3.85575e-02
-1.12220e+02 1.04812e+01 3.85923e-02
-1.12210e+02 1.04808e+01 3.86269e-02
-1.12200e+02 1.04804e+01 3.86612e-02
-1.12190e+02 1.04800e+01 3.86954e-02
-1.12180e+02 1.04796e+01 3.87294e-02
-1.12170e+02 1.04793e+01 3.87632e-02
-1.12160e+02 1.04789e+01 3.87969e-02
-1.12150e+02 1.04785e+01 3.88303e-02
-1.12140e+02 1.04781e+01 3.88635e-02
-1.12130e+02 1.04777e+01 3.88966e-02
-1.12120e+02 1.04773e+01 3.89294e-02
-1.12110e+02 1.04769e+01 3.89621e-02
-1.12100e+02 1.04765e+01 3.89946e-02
-1.12090e+02 1.04761e+01 3.90269e-02
-1.12080e+02 1.04758e+01 3.90589e-02
-1.12070e+02 1.04754e+01 3.90909e-02
-1.12060e+02 1.04750e+01 3.91226e-02
-1.12050e+02 1.04746e+01 3.91541e-02
-1.12040e+02 1.04742e+01 3.91854e-02
-1.12030e+02 1.04738e+01 3.92166e-02
-1.12020e+02 1.04734e+01 3.92475e-02
-1.12010e+02 1.04730e+01 3.92783e-02
-1.12000e+02 1.04726e+01 3.93089e-02
-1.11990e+02 1.04722e+01 3.93393e-02
-1.11980e+02 1.04718e+01 3.93695e-02
-1.11970e+02 1.04714e+01 3.93995e-02
-1.11960e+02 1.04710e+01 3.94293e-02
-1.11950e+02 1.04706e+01 3.94589e-02
-1.11940e+02 1.04703e+01 3.94883e-02
-1.11930e+02 1.04699e+01 3.95176e-02
-1.11920e+02 1.04695e+01 3.95466e-02
-1.11910e+02 1.04691e+01 3.95755e-02
-1.11900e+02 1.04687e+01 3.96042e-02
-1.11890e+02 1.04683e+01 3.96326e-02
-1.11880e+02 1.04679e+01 3.96609e-02
-1.11870e+02 1.04675e+01 3.96890e-02
-1.11860e+02 1.04671e+01 3.97170e-02
-1.11850e+02 1.04667e+01 3.97447e-02
-1.11840e+02 1.04663e+01 3.97722e-02
-1.11830e+02 1.04659e+01 3.97995e-02
-1.11820e+02 1.04655e+01 3.98267e-02
-1.11810e+02 1.04651e+01 3.98537e-02
-1.11800e+02 1.04647e+01 3.98804e-02
-1.11790e+02 1.04643e+01 3.99070e-02
-1.11780e+02 1.04639e+01 3.99334e-02
-1.11770e+02 1.04635e+01 3.99596e-02
-1.11760e+02 1.04631e+01 3.99856e-02
-1.11750e+02 1.04627e+01 4.00114e-02
-1.11740e+02 1.04623e+01 4.00371e-02
-1.11730e+02 1.04619e+01 4.00625e-02
-1.11720e+02 1.04615e+01 4.00878e-02
-1.11710e+02 1.04611e+01 4.01128e-02
-1.11700e+02 1.04607e+01 4.01377e-02
-1.11690e+02 1.04603e+01 4.01624e-02
-1.11680e+02 1.04599e+01 4.01868e-02
-1.11670e+02 1.04595e+01 4.02111e-02
-1.11660e+02 1.04591e+01 4.02353e-02
-1.11650e+02 1.04587e+01 4.02592e-02
-1.11640e+02 1.04583e+01 4.02829e-02
-1.11630e+02 1.04579e+01 4.03064e-02
-1.11620e+02 1.04575e+01 4.03298e-02
-1.11610e+02 1.04571e+01 4.03529e-02
-1.11600e+02 1.04567e+01 4.03759e-02
-1.11590e+02 1.04563e+01 4.03988e-02
-1.11580e+02 1.04559e+01 4.04215e-02
-1.11570e+02 1.04555e+01 4.04442e-02
-1.11560e+02 1.04551e+01 4.04668e-02
-1.11550e+02 1.04546e+01 4.04894e-02
-1.11540e+02 1.04542e+01 4.05119e-02
-1.11530e+02 1.04538e+01 4.05343e-02
-1.11520e+02 1.04534e+01 4.05567e-02
-1.11510e+02 1.04530e+01 4.05790e-02
-1.11500e+02 1.04526e+01 4.06012e-02
-1.11490e+02 1.04522e+01 4.06233e-02
-1.11480e+02 1.04518e+01 4.06454e-02
-1.11470e+02 1.04514e+01 4.06674e-02
-1.11460e+02 1.04510e+01 4.06894e-02
-1.11450e+02 1.04506e+01 4.07112e-02
-1.11440e+02 1.04502e+01 4.07330e-02
-1.11430e+02 1.04498e+01 4.07548e-02
-1.11420e+02 1.04494e+01 4.07764e-02
-1.11410e+02 1.04490e+01 4.07980e-02
-1.11400e+02 1.04486e+01 4.08196e-02
-1.11390e+02 1.04481e+01 4.08410e-02
-1.11380e+02 1.04477e+01 4.08624e-02
-1.11370e+02 1.04473e+01 4.08837e-02
-1.11360e+02 1.04469e+01 4.09050e-02
-1.11350e+02 1.04465e+01 4.09262e-02
-1.11340e+02 1.04461e+01 4.09473e-02
-1.11330e+02 1.04457e+01 4.09683e-02
-1.11320e+02 1.04453e+01 4.09893e-02
-1.11310e+02 1.04449e+01 4.10102e-02
-1.11300e+02 1.04445e+01 4.10310e-02
-1.11290e+02 1.04440e+01 4.10518e-02
-1.11280e+02 1.04436e+01 4.10725e-02
-1.11270e+02 1.04432e+01 4.10931e-02
-1.11260e+02 1.04428e+01 4.11137e-02
-1.11250e+02 1.04424e+01 4.11342e-02
-1.11240e+02 1.04420e+01 4.11546e-02
-1.11230e+02 1.04416e+01 4.11749e-02
-1.11220e+02 1.04412e+01 4.11952e-02
-1.11210e+02 1.04408e+01 4.12154e-02
-1.11200e+02 1.04403e+01 4.12356e-02
-1.11190e+02 1.04399e+01 4.12557e-02
-1.11180e+02 1.04395e+01 4.12757e-02
-1.11170e+02 1.04391e+01 4.12956e-02
-1.11160e+02 1.04387e+01 4.13155e-02
-1.11150e+02 1.04383e+01 4.13353e-02
-1.11140e+02 1.04379e+01 4.13550e-02
-1.11130e+02 1.04375e+01 4.13747e-02
-1.11120e+02 1.04370e+01 4.13943e-02
-1.11110e+02 1.04366e+01 4.14138e-02
-1.11100e+02 1.04362e+01 4.14333e-02
-1.11090e+02 1.04358e+01 4.14526e-02
-1.11080e+02 1.04354e+01 4.14720e-02
-1.11070e+02 1.04350e+01 4.14912e-02
-1.11060e+02 1.04346e+01 4.15104e-02
-1.11050e+02 1.04341e+01 4.15295e-02
-1.11040e+02 1.04337e+01 4.15485e-02
-1.11030e+02 1.04333e+01 4.15675e-02
-1.11020e+02 1.04329e+01 4.15864e-02
-1.11010e+02 1.04325e+01 4.16052e-02
-1.11000e+02 1.04321e+01 4.16240e-02
-1.10990e+02 1.04316e+01 4.16427e-02
-1.10980e+02 1.04312e+01 4.16613e-02
-1.10970e+02 1.04308e+01 4.16799e-02
-1.10960e+02 1.04304e+01 4.16984e-02
-1.10950e+02 1.04300e+01 4.17168e-02
-1.10940e+02 1.04296e+01 4.17352e-02
-1.10930e+02 1.04291e+01 4.17534e-02
-1.10920e+02 1.04287e+01 4.17717e-02
-1.10910e+02 1.04283e+01 4.17898e-02
-1.10900e+02 1.04279e+01 4.18079e-02
-1.10890e+02 1.04275e+01 4.18259e-02
-1.10880e+02 1.04271e+01 4.18438e-02
-1.10870e+02 1.04266e+01 4.18617e-02
-1.10860e+02 1.04262e+01 4.18795e-02
-1.10850e+02 1.04258e+01 4.18972e-02
-1.10840e+02 1.04254e+01 4.19149e-02
-1.10830e+02 1.04250e+01 4.19325e-02
-1.10820e+02 1.04245e+01 4.19500e-02
-1.10810e+02 1.04241e+01 4.19674e-02
-1.10800e+02 1.04237e+01 4.19848e-02
-1.10790e+02 1.04233e+01 4.20021e-02
-1.10780e+02 1.04229e+01 4.20194e-02
-1.10770e+02 1.04224e+01 4.20366e-02
-1.10760e+02 1.04220e+01 4.20537e-02
-1.10750e+02 1.04216e+01 4.20707e-02
-1.10740e+02 1.04212e+01 4.20877e-02
-1.10730e+02 1.04208e+01 4.21046e-02
-1.10720e+02 1.04203e+01 4.21214e-02
-1.10710e+02 1.04199e+01 4.21382e-02
-1.10700e+02 1.04195e+01 4.21549e-02
-1.10690e+02 1.04191e+01 4.21715e-02
-1.10680e+02 1.04186e+01 4.21881e-02
-1.10670e+02 1.04182e+01 4.22046e-02
-1.10660e+02 1.04178e+01 4.22210e-02
-1.10650e+02 1.04174e+01 4.22373e-02
-1.10640e+02 1.04170e+01 4.22536e-02
-1.10630e+02 1.04165e+01 4.22698e-02
-1.10620e+02 1.04161e+01 4.22860e-02
-1.10610e+02 1.04157e+01 4.23020e-02
-1.10600e+02 1.04153e+01 4.23180e-02
-1.10590e+02 1.04148e+01 4.23340e-02
-1.10580e+02 1.04144e+01 4.23498e-02
-1.10570e+02 1.04140e+01 4.23656e-02
-1.10560e+02 1.04136e+01 4.23814e-02
-1.10550e+02 1.04131e+01 4.23970e-02
-1.10540e+02 1.04127e+01 4.24126e-02
-1.10530e+02 1.04123e+01 4.24281e-02
-1.10520e+02 1.04119e+01 4.24436e-02
-1.10510e+02 1.04115e+01 4.24590e-02
-1.10500e+02 1.04110e+01 4.24743e-02
-1.10490e+02 1.04106e+01 4.24895e-02
-1.10480e+02 1.04102e+01 4.25047e-02
-1.10470e+02 1.04098e+01 4.25198e-02
-1.10460e+02 1.04093e+01 4.25349e-02
-1.10450e+02 1.04089e+01 4.25498e-02
-1.10440e+02 1.04085e+01 4.25647e-02
-1.10430e+02 1.04081e+01 4.25796e-02
-1.10420e+02 1.04076e+01 4.25943e-02
-1.10410e+02 1.04072e+01 4.26090e-02
-1.10400e+02 1.04068e+01 4.26236e-02
-1.10390e+02 1.04063e+01 4.26382e-02
-1.10380e+02 1.04059e+01 4.26527e-02
-1.10370e+02 1.04055e+01 4.26671e-02
-1.10360e+02 1.04051e+01 4.26814e-02
-1.10350e+02 1.04046e+01 4.26957e-02
-1.10340e+02 1.04042e+01 4.27099e-02
-1.10330e+02 1.04038e+01 4.27241e-02
-1.10320e+02 1.04034e+01 4.27381e-02
-1.10310e+02 1.04029e+01 4.27522e-02
-1.10300e+02 1.04025e+01 4.27661e-02
-1.10290e+02 1.04021e+01 4.27799e-02
-1.10280e+02 1.04016e+01 4.27937e-02
-1.10270e+02 1.04012e+01 4.28075e-02
-1.10260e+02 1.04008e+01 4.28211e-02
-1.10250e+02 1.04004e+01 4.28347e-02
-1.10240e+02 1.03999e+01 4.28482e-02
-1.10230e+02 1.03995e+01 4.28617e-02
-1.10220e+02 1.03991e+01 4.28751e-02
-1.10210e+02 1.03986e+01 4.28884e-02
-1.10200e+02 1.03982e+01 4.29016e-02
-1.10190e+02 1.03978e+01 4.29148e-02
-1.10180e+02 1.03974e+01 4.29279e-02
-1.10170e+02 1.03969e+01 4.29409e-02
-1.10160e+02 1.03965e+01 4.29539e-02
-1.10150e+02 1.03961e+01 4.29668e-02
-1.10140e+02 1.03956e+01 4.29796e-02
-1.10130e+02 1.03952e+01 4.29924e-02
-1.10120e+02 1.03948e+01 4.30051e-02
-1.10110e+02 1.03944e+01 4.30177e-02
-1.10100e+02 1.03939e+01 4.30303e-02
-1.10090e+02 1.03935e+01 4.30428e-02
-1.10080e+02 1.03931e+01 4.30552e-02
-1.10070e+02 1.03926e+01 4.30675e-02
-1.10060e+02 1.03922e+01 4.30798e-02
-1.10050e+02 1.03918e+01 4.30920e-02
-1.10040e+02 1.03913e+01 4.31041e-02
-1.10030e+02 1.03909e+01 4.31162e-02
-1.10020e+02 1.03905e+01 4.31282e-02
-1.10010e+02 1.03900e+01 4.31402e-02
-1.10000e+02 1.03896e+01 4.31520e-02
-1.09990e+02 1.03892e+01 4.31638e-02
-1.09980e+02 1.03888e+01 4.31755e-02
-1.09970e+02 1.03883e+01 4.31872e-02
-1.09960e+02 1.03879e+01 4.31988e-02
-1.09950e+02 1.03875e+01 4.32103e-02
-1.09940e+02 1.03870e+01 4.32217e-02
-1.09930e+02 1.03866e+01 4.32331e-02
-1.09920e+02 1.03862e+01 4.32444e-02
-1.09910e+02 1.03857e+01 4.32557e-02
-1.09900e+02 1.03853e+01 4.32669e-02
-1.09890e+02 1.03849e+01 4.32780e-02
-1.09880e+02 1.03844e+01 4.32890e-02
-1.09870e+02 1.03840e+01 4.33000e-02
-1.09860e+02 1.03836e+01 4.33109e-02
-1.09850e+02 1.03831e+01 4.33217e-02
-1.09840e+02 1.03827e+01 4.33324e-02
-1.09830e+02 1.03823e+01 4.33431e-02
-1.09820e+02 1.03818e+01 4.33538e-02
-1.09810e+02 1.03814e+01 4.33643e-02
-1.09800e+02 1.03810e+01 4.33748e-02
-1.09790e+02 1.03805e+01 4.33852e-02
-1.09780e+02 1.03801e+01 4.33955e-02
-1.09770e+02 1.03797e+01 4.34058e-02
-1.09760e+02 1.03792e+01 4.34160e-02
-1.09750e+02 1.03788e+01 4.34262e-02
-1.09740e+02 1.03784e+01 4.34362e-02
-1.09730e+02 1.03779e+01 4.34462e-02
-1.09720e+02 1.03775e+01 4.34562e-02
-1.09710e+02 1.03771e+01 4.34660e-02
-1.09700e+02 1.03766e+01 4.34758e-02
-1.09690e+02 1.03762e+01 4.34855e-02
-1.09680e+02 1.03757e+01 4.34952e-02
-1.09670e+02 1.03753e+01 4.35048e-02
-1.09660e+02 1.03749e+01 4.35143e-02
-1.09650e+02 1.03744e+01 4.35238e-02
-1.09640e+02 1.03740e+01 4.35331e-02
-1.09630e+02 1.03736e+01 4.35424e-02
-1.09620e+02 1.03731e+01 4.35517e-02
-1.09610e+02 1.03727e+01 4.35609e-02
-1.09600e+02 1.03723e+01 4.35700e-02
-1.09590e+02 1.03718e+01 4.35790e-02
-1.09580e+02 1.03714e+01 4.35880e-02
-1.09570e+02 1.03710e+01 4.35969e-02
-1.09560e+02 1.03705e+01 4.36057e-02
-1.09550e+02 1.03701e+01 4.36144e-02
-1.09540e+02 1.03696e+01 4.36231e-02
-1.09530e+02 1.03692e+01 4.36317e-02
-1.09520e+02 1.03688e+01 4.36403e-02
-1.09510e+02 1.03683e+01 4.36488e-02
-1.09500e+02 1.03679e+01 4.36572e-02
-1.09490e+02 1.03675e+01 4.36655e-02
-1.09480e+02 1.03670e+01 4.36738e-02
-1.09470e+02 1.03666e+01 4.36820e-02
-1.09460e+02 1.03662e+01 4.36901e-02
-1.09450e+02 1.03657e+01 4.36982e-02
-1.09440e+02 1.03653e+01 4.37062e-02
-1.09430e+02 1.03648e+01 4.37141e-02
-1.09420e+02 1.03644e+01 4.37220e-02
-1.09410e+02 1.03640e+01 4.37298e-02
-1.09400e+02 1.03635e+01 4.37375e-02
-1.09390e+02 1.03631e+01 4.37452e-02
-1.09380e+02 1.03627e+01 4.37528e-02
-1.09370e+02 1.03622e+01 4.37603e-02
-1.09360e+02 1.03618e+01 4.37677e-02
-1.09350e+02 1.03613e+01 4.37751e-02
-1.09340e+02 1.03609e+01 4.37824e-02
-1.09330e+02 1.03605e+01 4.37896e-02
-1.09320e+02 1.03600e+01 4.37968e-02
-1.09310e+02 1.03596e+01 4.38039e-02
-1.09300e+02 1.03592e+01 4.38109e-02
-1.09290e+02 1.03587e+01 4.38179e-02
-1.09280e+02 1.03583e+01 4.38248e-02
-1.09270e+02 1.03578e+01 4.38316e-02
-1.09260e+02 1.03574e+01 4.38384e-02
-1.09250e+02 1.03570e+01 4.38451e-02
-1.09240e+02 1.03565e+01 4.38517e-02
-1.09230e+02 1.03561e+01 4.38582e-02
-1.09220e+02 1.03556e+01 4.38647e-02
-1.09210e+02 1.03552e+01 4.38711e-02
-1.09200e+02 1.03548e+01 4.38775e-02
-1.09190e+02 1.03543e+01 4.38837e-02
-1.09180e+02 1.03539e+01 4.38899e-02
-1.09170e+02 1.03535e+01 4.38961e-02
-1.09160e+02 1.03530e+01 4.39021e-02
-1.09150e+02 1.03526e+01 4.39081e-02
-1.09140e+02 1.03521e+01 4.39141e-02
-1.09130e+02 1.03517e+01 4.39199e-02
-1.09120e+02 1.03513e+01 4.39257e-02
-1.09110e+02 1.03508e+01 4.39314e-02
-1.09100e+02 1.03504e+01 4.39371e-02
-1.09090e+02 1.03499e+01 4.39427e-02
-1.09080e+02 1.03495e+01 4.39482e-02
-1.09070e+02 1.03491e+01 4.39536e-02
-1.09060e+02 1.03486e+01 4.39590e-02
-1.09050e+02 1.03482e+01 4.39643e-02
-1.09040e+02 1.03477e+01 4.39696e-02
-1.09030e+02 1.03473e+01 4.39747e-02
-1.09020e+02 1.03469e+01 4.39798e-02
-1.09010e+02 1.03464e+01 4.39849e-02
-1.09000e+02 1.03460e+01 4.39898e-02
-1.08990e+02 1.03455e+01 4.39947e-02
-1.08980e+02 1.03451e+01 4.39995e-02
-1.08970e+02 1.03447e+01 4.40043e-02
-1.08960e+02 1.03442e+01 4.40090e-02
-1.08950e+02 1.03438e+01 4.40136e-02
-1.08940e+02 1.03433e+01 4.40181e-02
-1.08930e+02 1.03429e+01 4.40226e-02
-1.08920e+02 1.03425e+01 4.40270e-02
-1.08910e+02 1.03420e+01 4.40314e-02
-1.08900e+02 1.03416e+01 4.40356e-02
-1.08890e+02 1.03411e+01 4.40398e-02
-1.08880e+02 1.03407e+01 4.40440e-02
-1.08870e+02 1.03403e+01 4.40480e-02
-1.08860e+02 1.03398e+01 4.40520e-02
-1.08850e+02 1.03394e+01 4.40560e-02
-1.08840e+02 1.03389e+01 4.40598e-02
-1.08830e+02 1.03385e+01 4.40636e-02
-1.08820e+02 1.03381e+01 4.40673e-02
-1.08810e+02 1.03376e+01 4.40710e-02
-1.08800e+02 1.03372e+01 4.40746e-02
-1.08790e+02 1.03367e+01 4.40781e-02
-1.08780e+02 1.03363e+01 4.40815e-02
-1.08770e+02 1.03359e+01 4.40849e-02
-1.08760e+02 1.03354e+01 4.40882e-02
-1.08750e+02 1.03350e+01 4.40914e-02
-1.08740e+02 1.03345e+01 4.40946e-02
-1.08730e+02 1.03341e+01 4.40977e-02
-1.08720e+02 1.03337e+01 4.41007e-02
-1.08710e+02 1.03332e+01 4.41037e-02
-1.08700e+02 1.03328e+01 4.41066e-02
-1.08690e+02 1.03323e+01 4.41094e-02
-1.08680e+02 1.03319e+01 4.41121e-02
-1.08670e+02 1.03314e+01 4.41148e-02
-1.08660e+02 1.03310e+01 4.41174e-02
-1.08650e+02 1.03306e+01 4.41200e-02
-1.08640e+02 1.03301e+01 4.41225e-02
-1.08630e+02 1.03297e+01 4.41249e-02
-1.08620e+02 1.03292e+01 4.41272e-02
-1.08610e+02 1.03288e+01 4.41295e-02
-1.08600e+02 1.03284e+01 4.41317e-02
-1.08590e+02 1.03279e+01 4.41338e-02
-1.08580e+02 1.03275e+01 4.41359e-02
-1.08570e+02 1.03270e+01 4.41379e-02
-1.08560e+02 1.03266e+01 4.41398e-02
-1.08550e+02 1.03262e+01 4.41416e-02
-1.08540e+02 1.03257e+01 4.41434e-02
-1.08530e+02 1.03253e+01 4.41452e-02
-1.08520e+02 1.03248e+01 4.41468e-02
-1.08510e+02 1.03244e+01 4.41484e-02
-1.08500e+02 1.03239e+01 4.41499e-02
-1.08490e+02 1.03235e+01 4.41513e-02
-1.08480e+02 1.03231e+01 4.41527e-02
-1.08470e+02 1.03226e+01 4.41540e-02
-1.08460e+02 1.03222e+01 4.41552e-02
-1.08450e+02 1.03217e+01 4.41564e-02
-1.08440e+02 1.03213e+01 4.41575e-02
-1.08430e+02 1.03209e+01 4.41585e-02
-1.08420e+02 1.03204e+01 4.41595e-02
-1.08410e+02 1.03200e+01 4.41604e-02
-1.08400e+02 1.03195e+01 4.41612e-02
-1.08390e+02 1.03191e+01 4.41619e-02
-1.08380e+02 1.03186e+01 4.41626e-02
-1.08370e+02 1.03182e+01 4.41632e-02
-1.08360e+02 1.03178e+01 4.41638e-02
-1.08350e+02 1.03173e+01 4.41643e-02
-1.08340e+02 1.03169e+01 4.41647e-02
-1.08330e+02 1.03164e+01 4.41650e-02
-1.08320e+02 1.03160e+01 4.41653e-02
-1.08310e+02 1.03156e+01 4.41655e-02
-1.08300e+02 1.03151e+01 4.41656e-02
-1.08290e+02 1.03147e+01 4.41657e-02
-1.08280e+02 1.03142e+01 4.41657e-02
-1.08270e+02 1.03138e+01 4.41656e-02
-1.08260e+02 1.03133e+01 4.41654e-02
-1.08250e+02 1.03129e+01 4.41652e-02
-1.08240e+02 1.03125e+01 4.41649e-02
-1.08230e+02 1.03120e+01 4.41646e-02
-1.08220e+02 1.03116e+01 4.41642e-02
-1.08210e+02 1.03111e+01 4.41637e-02
-1.08200e+02 1.03107e+01 4.41631e-02
-1.08190e+02 1.03103e+01 4.41625e-02
-1.08180e+02 1.03098e+01 4.41618e-02
-1.08170e+02 1.03094e+01 4.41610e-02
-1.08160e+02 1.03089e+01 4.41602e-02
-1.08150e+02 1.03085e+01 4.41593e-02
-1.08140e+02 1.03080e+01 4.41583e-02
-1.08130e+02 1.03076e+01 4.41573e-02
-1.08120e+02 1.03072e+01 4.41561e-02
-1.08110e+02 1.03067e+01 4.41550e-02
-1.08100e+02 1.03063e+01 4.41537e-02
-1.08090e+02 1.03058e+01 4.41524e-02
-1.08080e+02 1.03054e+01 4.41510e-02
-1.08070e+02 1.03050e+01 4.41495e-02
-1.08060e+02 1.03045e+01 4.41480e-02
-1.08050e+02 1.03041e+01 4.41464e-02
-1.08040e+02 1.03036e+01 4.41448e-02
-1.08030e+02 1.03032e+01 4.41430e-02
-1.08020e+02 1.03027e+01 4.41412e-02
-1.08010e+02 1.03023e+01 4.41394e-02
-1.08000e+02 1.03019e+01 4.41374e-02
-1.07990e+02 1.03014e+01 4.41354e-02
-1.07980e+02 1.03010e+01 4.41333e-02
-1.07970e+02 1.03005e+01 4.41312e-02
-1.07960e+02 1.03001e+01 4.41290e-02
-1.07950e+02 1.02997e+01 4.41267e-02
-1.07940e+02 1.02992e+01 4.41243e-02
-1.07930e+02 1.02988e+01 4.41219e-02
-1.07920e+02 1.02983e+01 4.41194e-02
-1.07910e+02 1.02979e+01 4.41168e-02
-1.07900e+02 1.02975e+01 4.41142e-02
-1.07890e+02 1.02970e+01 4.41115e-02
-1.07880e+02 1.02966e+01 4.41087e-02
-1.07870e+02 1.02961e+01 4.41059e-02
-1.07860e+02 1.02957e+01 4.41030e-02
-1.07850e+02 1.02952e+01 4.41000e-02
-1.07840e+02 1.02948e+01 4.40970e-02
-1.07830e+02 1.02944e+01 4.40939e-02
-1.07820e+02 1.02939e+01 4.40907e-02
-1.07810e+02 1.02935e+01 4.40874e-02
-1.07800e+02 1.02930e+01 4.40841e-02
-1.07790e+02 1.02926e+01 4.40807e-02
-1.07780e+02 1.02922e+01 4.40773e-02
-1.07770e+02 1.02917e+01 4.40737e-02
-1.07760e+02 1.02913e+01 4.40701e-02
-1.07750e+02 1.02908e+01 4.40665e-02
-1.07740e+02 1.02904e+01 4.40627e-02
-1.07730e+02 1.02900e+01 4.40589e-02
-1.07720e+02 1.02895e+01 4.40551e-02
-1.07710e+02 1.02891e+01 4.40511e-02
-1.07700e+02 1.02886e+01 4.40471e-02
-1.07690e+02 1.02882e+01 4.40430e-02
-1.07680e+02 1.02878e+01 4.40389e-02
-1.07670e+02 1.02873e+01 4.40347e-02
-1.07660e+02 1.02869e+01 4.40304e-02
-1.07650e+02 1.02864e+01 4.40260e-02
-1.07640e+02 1.02860e+01 4.40216e-02
-1.07630e+02 1.02856e+01 4.40171e-02
-1.07620e+02 1.02851e+01 4.40125e-02
-1.07610e+02 1.02847e+01 4.40079e-02
-1.07600e+02 1.02842e+01 4.40032e-02
-1.07590e+02 1.02838e+01 4.39984e-02
-1.07580e+02 1.02834e+01 4.39936e-02
-1.07570e+02 1.02829e+01 4.39887e-02
-1.07560e+02 1.02825e+01 4.39837e-02
-1.07550e+02 1.02820e+01 4.39787e-02
-1.07540e+02 1.02816e+01 4.39735e-02
-1.07530e+02 1.02812e+01 4.39684e-02
-1.07520e+02 1.02807e+01 4.39631e-02
-1.07510e+02 1.02803e+01 4.39578e-02
-1.07500e+02 1.02798e+01 4.39524e-02
-1.07490e+02 1.02794e+01 4.39469e-02
-1.07480e+02 1.02790e+01 4.39414e-02
-1.07470e+02 1.02785e+01 4.39358e-02
-1.07460e+02 1.02781e+01 4.39301e-02
-1.07450e+02 1.02776e+01 4.39244e-02
-1.07440e+02 1.02772e+01 4.39186e-02
-1.07430e+02 1.02768e+01 4.39127e-02
-1.07420e+02 1.02763e+01 4.39068e-02
-1.07410e+02 1.02759e+01 4.39008e-02
-1.07400e+02 1.02754e+01 4.38947e-02
-1.07390e+02 1.02750e+01 4.38885e-02
-1.07380e+02 1.02746e+01 4.38823e-02
-1.07370e+02 1.02741e+01 4.38760e-02
-1.07360e+02 1.02737e+01 4.38697e-02
-1.07350e+02 1.02732e+01 4.38632e-02
-1.07340e+02 1.02728e+01 4.38567e-02
-1.07330e+02 1.02724e+01 4.38502e-02
-1.07320e+02 1.02719e+01 4.38435e-02
-1.07310e+02 1.02715e+01 4.38368e-02
-1.07300e+02 1.02711e+01 4.38301e-02
-1.07290e+02 1.02706e+01 4.38232e-02
-1.07280e+02 1.02702e+01 4.38163e-02
-1.07270e+02 1.02697e+01 4.38093e-02
-1.07260e+02 1.02693e+01 4.38023e-02
-1.07250e+02 1.02689e+01 4.37952e-02
-1.07240e+02 1.02684e+01 4.37880e-02
-1.07230e+02 1.02680e+01 4.37807e-02
-1.07220e+02 1.02676e+01 4.37734e-02
-1.07210e+02 1.02671e+01 4.37660e-02
-1.07200e+02 1.02667e+01 4.37585e-02
-1.07190e+02 1.02662e+01 4.37510e-02
-1.07180e+02 1.02658e+01 4.37434e-02
-1.07170e+02 1.02654e+01 4.37357e-02
-1.07160e+02 1.02649e+01 4.37280e-02
-1.07150e+02 1.02645e+01 4.37202e-02
-1.07140e+02 1.02641e+01 4.37123e-02
-1.07130e+02 1.02636e+01 4.37044e-02
-1.07120e+02 1.02632e+01 4.36964e-02
-1.07110e+02 1.02627e+01 4.36883e-02
-1.07100e+02 1.02623e+01 4.36801e-02
-1.07090e+02 1.02619e+01 4.36719e-02
-1.07080e+02 1.02614e+01 4.36636e-02
-1.07070e+02 1.02610e+01 4.36553e-02
-1.07060e+02 1.02606e+01 4.36468e-02
-1.07050e+02 1.02601e+01 4.36383e-02
-1.07040e+02 1.02597e+01 4.36298e-02
-1.07030e+02 1.02592e+01 4.36211e-02
-1.07020e+02 1.02588e+01 4.36124e-02
-1.07010e+02 1.02584e+01 4.36037e-02
-1.07000e+02 1.02579e+01 4.35948e-02
-1.06990e+02 1.02575e+01 4.35859e-02
-1.06980e+02 1.02571e+01 4.35769e-02
-1.06970e+02 1.02566e+01 4.35679e-02
-1.06960e+02 1.02562e+01 4.35587e-02
-1.06950e+02 1.02558e+01 4.35496e-02
-1.06940e+02 1.02553e+01 4.35403e-02
-1.06930e+02 1.02549e+01 4.35310e-02
-1.06920e+02 1.02545e+01 4.35216e-02
-1.06910e+02 1.02540e+01 4.35121e-02
-1.06900e+02 1.02536e+01 4.35026e-02
-1.06890e+02 1.02532e+01 4.34930e-02
-1.06880e+02 1.02527e+01 4.34833e-02
-1.06870e+02 1.02523e+01 4.34736e-02
-1.06860e+02 1.02518e+01 4.34638e-02
-1.06850e+02 1.02514e+01 4.34539e-02
-1.06840e+02 1.02510e+01 4.34439e-02
-1.06830e+02 1.02505e+01 4.34339e-02
-1.06820e+02 1.02501e+01 4.34238e-02
-1.06810e+02 1.02497e+01 4.34137e-02
-1.06800e+02 1.02492e+01 4.34035e-02
-1.06790e+02 1.02488e+01 4.33932e-02
-1.06780e+02 1.02484e+01 4.33828e-02
-1.06770e+02 1.02479e+01 4.33724e-02
-1.06760e+02 1.02475e+01 4.33619e-02
-1.06750e+02 1.02471e+01 4.33513e-02
-1.06740e+02 1.02466e+01 4.33407e-02
-1.06730e+02 1.02462e+01 4.33300e-02
-1.06720e+02 1.02458e+01 4.33192e-02
-1.06710e+02 1.02453e+01 4.33084e-02
-1.06700e+02 1.02449e+01 4.32974e-02
-1.06690e+02 1.02445e+01 4.32865e-02
-1.06680e+02 1.02440e+01 4.32754e-02
-1.06670e+02 1.02436e+01 4.32643e-02
-1.06660e+02 1.02432e+01 4.32531e-02
-1.06650e+02 1.02427e+01 4.32418e-02
-1.06640e+02 1.02423e+01 4.32305e-02
-1.06630e+02 1.02419e+01 4.32191e-02
-1.06620e+02 1.02414e+01 4.32076e-02
-1.06610e+02 1.02410e+01 4.31961e-02
-1.06600e+02 1.02406e+01 4.31845e-02
-1.06590e+02 1.02401e+01 4.31728e-02
-1.06580e+02 1.02397e+01 4.31611e-02
-1.06570e+02 1.02393e+01 4.31493e-02
-1.06560e+02 1.02389e+01 4.31374e-02
-1.06550e+02 1.02384e+01 4.31255e-02
-1.06540e+02 1.02380e+01 4.31134e-02
-1.06530e+02 1.02376e+01 4.31014e-02
-1.06520e+02 1.02371e+01 4.30892e-02
-1.06510e+02 1.02367e+01 4.30770e-02
-1.06500e+02 1.02363e+01 4.30647e-02
-1.06490e+02 1.02358e+01 4.30523e-02
-1.06480e+02 1.02354e+01 4.30399e-02
-1.06470e+02 1.02350e+01 4.30274e-02
-1.06460e+02 1.02345e+01 4.30148e-02
-1.06450e+02 1.02341e+01 4.30022e-02
-1.06440e+02 1.02337e+01 4.29895e-02
-1.06430e+02 1.02333e+01 4.29767e-02
-1.06420e+02 1.02328e+01 4.29638e-02
-1.06410e+02 1.02324e+01 4.29509e-02
-1.06400e+02 1.02320e+01 4.29379e-02
-1.06390e+02 1.02315e+01 4.29249e-02
-1.06380e+02 1.02311e+01 4.29118e-02
-1.06370e+02 1.02307e+01 4.28986e-02
-1.06360e+02 1.02303e+01 4.28853e-02
-1.06350e+02 1.02298e+01 4.28720e-02
-1.06340e+02 1.02294e+01 4.28586e-02
-1.06330e+02 1.02290e+01 4.28451e-02
-1.06320e+02 1.02285e+01 4.28316e-02
-1.06310e+02 1.02281e+01 4.28180e-02
-1.06300e+02 1.02277e+01 4.28043e-02
-1.06290e+02 1.02273e+01 4.27906e-02
-1.06280e+02 1.02268e+01 4.27768e-02
-1.06270e+02 1.02264e+01 4.27629e-02
-1.06260e+02 1.02260e+01 4.27489e-02
-1.06250e+02 1.02255e+01 4.27349e-02
-1.06240e+02 1.02251e+01 4.27208e-02
-1.06230e+02 1.02247e+01 4.27067e-02
-1.06220e+02 1.02243e+01 4.26924e-02
-1.06210e+02 1.02238e+01 4.26781e-02
-1.06200e+02 1.02234e+01 4.26638e-02
-1.06190e+02 1.02230e+01 4.26493e-02
-1.06180e+02 1.02226e+01 4.26348e-02
-1.06170e+02 1.02221e+01 4.26203e-02
-1.06160e+02 1.02217e+01 4.26056e-02
-1.06150e+02 1.02213e+01 4.25909e-02
-1.06140e+02 1.02209e+01 4.25761e-02
-1.06130e+02 1.02204e+01 4.25613e-02
-1.06120e+02 1.02200e+01 4.25464e-02
-1.06110e+02 1.02196e+01 4.25314e-02
-1.06100e+02 1.02191e+01 4.25163e-02
-1.06090e+02 1.02187e+01 4.25012e-02
-1.06080e+02 1.02183e+01 4.24860e-02
-1.06070e+02 1.02179e+01 4.24708e-02
-1.06060e+02 1.02174e+01 4.24554e-02
-1.06050e+02 1.02170e+01 4.24400e-02
-1.06040e+02 1.02166e+01 4.24246e-02
-1.06030e+02 1.02162e+01 4.24090e-02
-1.06020e+02 1.02158e+01 4.23934e-02
-1.06010e+02 1.02153e+01 4.23777e-02
-1.06000e+02 1.02149e+01 4.23620e-02
-1.05990e+02 1.02145e+01 4.23462e-02
-1.05980e+02 1.02141e+01 4.23303e-02
-1.05970e+02 1.02136e+01 4.23144e-02
-1.05960e+02 1.02132e+01 4.22983e-02
-1.05950e+02 1.02128e+01 4.22822e-02
-1.05940e+02 1.02124e+01 4.22661e-02
-1.05930e+02 1.02119e+01 4.22499e-02
-1.05920e+02 1.02115e+01 4.22336e-02
-1.05910e+02 1.02111e+01 4.22172e-02
-1.05900e+02 1.02107e+01 4.22008e-02
-1.05890e+02 1.02103e+01 4.21843e-02
-1.05880e+02 1.02098e+01 4.21677e-02
-1.05870e+02 1.02094e+01 4.21510e-02
-1.05860e+02 1.02090e+01 4.21343e-02
-1.05850e+02 1.02086e+01 4.21176e-02
-1.05840e+02 1.02081e+01 4.21007e-02
-1.05830e+02 1.02077e+01 4.20838e-02
-1.05820e+02 1.02073e+01 4.20668e-02
-1.05810e+02 1.02069e+01 4.20497e-02
-1.05800e+02 1.02065e+01 4.20326e-02
-1.05790e+02 1.02060e+01 4.20154e-02
-1.05780e+02 1.02056e+01 4.19982e-02
-1.05770e+02 1.02052e+01 4.19808e-02
-1.05760e+02 1.02048e+01 4.19634e-02
-1.05750e+02 1.02044e+01 4.19460e-02
-1.05740e+02 1.02039e+01 4.19284e-02
-1.05730e+02 1.02035e+01 4.19108e-02
-1.05720e+02 1.02031e+01 4.18931e-02
-1.05710e+02 1.02027e+01 4.18754e-02
-1.05700e+02 1.02023e+01 4.18576e-02
-1.05690e+02 1.02019e+01 4.18397e-02
-1.05680e+02 1.02014e+01 4.18217e-02
-1.05670e+02 1.02010e+01 4.18037e-02
-1.05660e+02 1.02006e+01 4.17856e-02
-1.05650e+02 1.02002e+01 4.17675e-02
-1.05640e+02 1.01998e+01 4.17492e-02
-1.05630e+02 1.01993e+01 4.17309e-02
-1.05620e+02 1.01989e+01 4.17126e-02
-1.05610e+02 1.01985e+01 4.16941e-02
-1.05600e+02 1.01981e+01 4.16756e-02
-1.05590e+02 1.01977e+01 4.16570e-02
-1.05580e+02 1.01973e+01 4.16384e-02
-1.05570e+02 1.01968e+01 4.16197e-02
-1.05560e+02 1.01964e+01 4.16009e-02
-1.05550e+02 1.01960e+01 4.15821e-02
-1.05540e+02 1.01956e+01 4.15631e-02
-1.05530e+02 1.01952e+01 4.15442e-02
-1.05520e+02 1.01948e+01 4.15251e-02
-1.05510e+02 1.01944e+01 4.15060e-02
-1.05500e+02 1.01939e+01 4.14868e-02
-1.05490e+02 1.01935e+01 4.14675e-02
-1.05480e+02 1.01931e+01 4.14482e-02
-1.05470e+02 1.01927e+01 4.14288e-02
-1.05460e+02 1.01923e+01 4.14093e-02
-1.05450e+02 1.01919e+01 4.13898e-02
-1.05440e+02 1.01914e+01 4.13701e-02
-1.05430e+02 1.01910e+01 4.13505e-02
-1.05420e+02 1.01906e+01 4.13307e-02
-1.05410e+02 1.01902e+01 4.13109e-02
-1.05400e+02 1.01898e+01 4.12910e-02
-1.05390e+02 1.01894e+01 4.12711e-02
-1.05380e+02 1.01890e+01 4.12510e-02
-1.05370e+02 1.01886e+01 4.12309e-02
-1.05360e+02 1.01881e+01 4.12108e-02
-1.05350e+02 1.01877e+01 4.11906e-02
-1.05340e+02 1.01873e+01 4.11703e-02
-1.05330e+02 1.01869e+01 4.11499e-02
-1.05320e+02 1.01865e+01 4.11294e-02
-1.05310e+02 1.01861e+01 4.11089e-02
-1.05300e+02 1.01857e+01 4.10884e-02
-1.05290e+02 1.01853e+01 4.10677e-02
-1.05280e+02 1.01849e+01 4.10470e-02
-1.05270e+02 1.01844e+01 4.10262e-02
-1.05260e+02 1.01840e+01 4.10054e-02
-1.05250e+02 1.01836e+01 4.09845e-02
-1.05240e+02 1.01832e+01 4.09635e-02
-1.05230e+02 1.01828e+01 4.09424e-02
-1.05220e+02 1.01824e+01 4.09213e-02
-1.05210e+02 1.01820e+01 4.09001e-02
-1.05200e+02 1.01816e+01 4.08788e-02
-1.05190e+02 1.01812e+01 4.08575e-02
-1.05180e+02 1.01808e+01 4.08361e-02
-1.05170e+02 1.01804e+01 4.08146e-02
-1.05160e+02 1.01799e+01 4.07931e-02
-1.05150e+02 1.01795e+01 4.07714e-02
-1.05140e+02 1.01791e+01 4.07498e-02
-1.05130e+02 1.01787e+01 4.07280e-02
-1.05120e+02 1.01783e+01 4.07062e-02
-1.05110e+02 1.01779e+01 4.06843e-02
-1.05100e+02 1.01775e+01 4.06624e-02
-1.05090e+02 1.01771e+01 4.06403e-02
-1.05080e+02 1.01767e+01 4.06182e-02
-1.05070e+02 1.01763e+01 4.05961e-02
-1.05060e+02 1.01759e+01 4.05738e-02
-1.05050e+02 1.01755e+01 4.05515e-02
-1.05040e+02 1.01751e+01 4.05292e-02
-1.05030e+02 1.01747e+01 4.05067e-02
-1.05020e+02 1.01743e+01 4.04842e-02
-1.05010e+02 1.01739e+01 4.04616e-02
-1.05000e+02 1.01734e+01 4.04390e-02
-1.04990e+02 1.01730e+01 4.04163e-02
-1.04980e+02 1.01726e+01 4.03935e-02
-1.04970e+02 1.01722e+01 4.03706e-02
-1.04960e+02 1.01718e+01 4.03477e-02
-1.04950e+02 1.01714e+01 4.03247e-02
-1.04940e+02 1.01710e+01 4.03017e-02
-1.04930e+02 1.01706e+01 4.02785e-02
-1.04920e+02 1.01702e+01 4.02553e-02
-1.04910e+02 1.01698e+01 4.02321e-02
-1.04900e+02 1.01694e+01 4.02087e-02
-1.04890e+02 1.01690e+01 4.01853e-02
-1.04880e+02 1.01686e+01 4.01618e-02
-1.04870e+02 1.01682e+01 4.01383e-02
-1.04860e+02 1.01678e+01 4.01147e-02
-1.04850e+02 1.01674e+01 4.00910e-02
-1.04840e+02 1.01670e+01 4.00673e-02
-1.04830e+02 1.01666e+01 4.00434e-02
-1.04820e+02 1.01662e+01 4.00196e-02
-1.04810e+02 1.01658e+01 3.99956e-02
-1.04800e+02 1.01654e+01 3.99716e-02
-1.04790e+02 1.01650e+01 3.99475e-02
-1.04780e+02 1.01646e+01 3.99233e-02
-1.04770e+02 1.01642e+01 3.98991e-02
-1.04760e+02 1.01638e+01 3.98748e-02
-1.04750e+02 1.01634e+01 3.98504e-02
-1.04740e+02 1.01630e+01 3.98260e-02
-1.04730e+02 1.01626e+01 3.98014e-02
-1.04720e+02 1.01622e+01 3.97769e-02
-1.04710e+02 1.01618e+01 3.97522e-02
-1.04700e+02 1.01614e+01 3.97275e-02
-1.04690e+02 1.01610e+01 3.97027e-02
-1.04680e+02 1.01606e+01 3.96779e-02
-1.04670e+02 1.01602e+01 3.96529e-02
-1.04660e+02 1.01598e+01 3.96279e-02
-1.04650e+02 1.01594e+01 3.96029e-02
-1.04640e+02 1.01590e+01 3.95777e-02
-1.04630e+02 1.01586e+01 3.95525e-02
-1.04620e+02 1.01582e+01 3.95273e-02
-1.04610e+02 1.01579e+01 3.95019e-02
-1.04600e+02 1.01575e+01 3.94765e-02
-1.04590e+02 1.01571e+01 3.94511e-02
-1.04580e+02 1.01567e+01 3.94255e-02
-1.04570e+02 1.01563e+01 3.93999e-02
-1.04560e+02 1.01559e+01 3.93742e-02
-1.04550e+02 1.01555e+01 3.93485e-02
-1.04540e+02 1.01551e+01 3.93226e-02
-1.04530e+02 1.01547e+01 3.92967e-02
-1.04520e+02 1.01543e+01 3.92708e-02
-1.04510e+02 1.01539e+01 3.92448e-02
-1.04500e+02 1.01535e+01 3.92187e-02
-1.04490e+02 1.01531e+01 3.91925e-02
-1.04480e+02 1.01527e+01 3.91663e-02
-1.04470e+02 1.01523e+01 3.91400e-02
-1.04460e+02 1.01520e+01 3.91136e-02
-1.04450e+02 1.01516e+01 3.90871e-02
-1.04440e+02 1.01512e+01 3.90606e-02
-1.04430e+02 1.01508e+01 3.90340e-02
-1.04420e+02 1.01504e+01 3.90074e-02
-1.04410e+02 1.01500e+01 3.89807e-02
-1.04400e+02 1.01496e+01 3.89539e-02
-1.04390e+02 1.01492e+01 3.89271e-02
-1.04380e+02 1.01488e+01 3.89004e-02
-1.04370e+02 1.01484e+01 3.88739e-02
-1.04360e+02 1.01481e+01 3.88474e-02
-1.04350e+02 1.01477e+01 3.88210e-02
-1.04340e+02 1.01473e+01 3.87948e-02
-1.04330e+02 1.01469e+01 3.87686e-02
-1.04320e+02 1.01465e+01 3.87425e-02
-1.04310e+02 1.01461e+01 3.87166e-02
-1.04300e+02 1.01457e+01 3.86907e-02
-1.04290e+02 1.01453e+01 3.86650e-02
-1.04280e+02 1.01450e+01 3.86393e-02
-1.04270e+02 1.01446e+01 3.86137e-02
-1.04260e+02 1.01442e+01 3.85883e-02
-1.04250e+02 1.01438e+01 3.85629e-02
-1.04240e+02 1.01434e+01 3.85377e-02
-1.04230e+02 1.01430e+01 3.85125e-02
-1.04220e+02 1.01426e+01 3.84875e-02
-1.04210e+02 1.01423e+01 3.84625e-02
-1.04200e+02 1.01419e+01 3.84377e-02
-1.04190e+02 1.01415e+01 3.84129e-02
-1.04180e+02 1.01411e+01 3.83883e-02
-1.04170e+02 1.01407e+01 3.83637e-02
-1.04160e+02 1.01403e+01 3.83393e-02
-1.04150e+02 1.01400e+01 3.83149e-02
-1.04140e+02 1.01396e+01 3.82907e-02
-1.04130e+02 1.01392e+01 3.82665e-02
-1.04120e+02 1.01388e+01 3.82425e-02
-1.04110e+02 1.01384e+01 3.82186e-02
-1.04100e+02 1.01380e+01 3.81947e-02
-1.04090e+02 1.01377e+01 3.81710e-02
-1.04080e+02 1.01373e+01 3.81473e-02
-1.04070e+02 1.01369e+01 3.81238e-02
-1.04060e+02 1.01365e+01 3.81004e-02
-1.04050e+02 1.01361e+01 3.80770e-02
-1.04040e+02 1.01358e+01 3.80538e-02
-1.04030e+02 1.01354e+01 3.80307e-02
-1.04020e+02 1.01350e+01 3.80076e-02
-1.04010e+02 1.01346e+01 3.79847e-02
-1.04000e+02 1.01342e+01 3.79619e-02
-1.03990e+02 1.01339e+01 3.79392e-02
-1.03980e+02 1.01335e+01 3.79165e-02
-1.03970e+02 1.01331e+01 3.78940e-02
-1.03960e+02 1.01327e+01 3.78716e-02
-1.03950e+02 1.01323e+01 3.78493e-02
-1.03940e+02 1.01320e+01 3.78270e-02
-1.03930e+02 1.01316e+01 3.78049e-02
-1.03920e+02 1.01312e+01 3.77829e-02
-1.03910e+02 1.01308e+01 3.77610e-02
-1.03900e+02 1.01305e+01 3.77392e-02
-1.03890e+02 1.01301e+01 3.77174e-02
-1.03880e+02 1.01297e+01 3.76958e-02
-1.03870e+02 1.01293e+01 3.76743e-02
-1.03860e+02 1.01289e+01 3.76529e-02
-1.03850e+02 1.01286e+01 3.76316e-02
-1.03840e+02 1.01282e+01 3.76104e-02
-1.03830e+02 1.01278e+01 3.75893e-02
-1.03820e+02 1.01274e+01 3.75683e-02
-1.03810e+02 1.01271e+01 3.75473e-02
-1.03800e+02 1.01267e+01 3.75265e-02
-1.03790e+02 1.01263e+01 3.75058e-02
-1.03780e+02 1.01259e+01 3.74852e-02
-1.03770e+02 1.01256e+01 3.74647e-02
-1.03760e+02 1.01252e+01 3.74443e-02
-1.03750e+02 1.01248e+01 3.74240e-02
-1.03740e+02 1.01244e+01 3.74038e-02
-1.03730e+02 1.01241e+01 3.73837e-02
-1.03720e+02 1.01237e+01 3.73637e-02
-1.03710e+02 1.01233e+01 3.73438e-02
-1.03700e+02 1.01229e+01 3.73240e-02
-1.03690e+02 1.01226e+01 3.73043e-02
-1.03680e+02 1.01222e+01 3.72847e-02
-1.03670e+02 1.01218e+01 3.72653e-02
-1.03660e+02 1.01215e+01 3.72459e-02
-1.03650e+02 1.01211e+01 3.72266e-02
-1.03640e+02 1.01207e+01 3.72074e-02
-1.03630e+02 1.01203e+01 3.71883e-02
-1.03620e+02 1.01200e+01 3.71693e-02
-1.03610e+02 1.01196e+01 3.71504e-02
-1.03600e+02 1.01192e+01 3.71316e-02
-1.03590e+02 1.01189e+01 3.71130e-02
-1.03580e+02 1.01185e+01 3.70944e-02
-1.03570e+02 1.01181e+01 3.70759e-02
-1.03560e+02 1.01177e+01 3.70575e-02
-1.03550e+02 1.01174e+01 3.70392e-02
-1.03540e+02 1.01170e+01 3.70211e-02
-1.03530e+02 1.01166e+01 3.70030e-02
-1.03520e+02 1.01163e+01 3.69850e-02
-1.03510e+02 1.01159e+01 3.69671e-02
-1.03500e+02 1.01155e+01 3.69493e-02
-1.03490e+02 1.01152e+01 3.69317e-02
-1.03480e+02 1.01148e+01 3.69141e-02
-1.03470e+02 1.01144e+01 3.68966e-02
-1.03460e+02 1.01140e+01 3.68793e-02
-1.03450e+02 1.01137e+01 3.68620e-02
-1.03440e+02 1.01133e+01 3.68448e-02
-1.03430e+02 1.01129e+01 3.68278e-02
-1.03420e+02 1.01126e+01 3.68108e-02
-1.03410e+02 1.01122e+01 3.67939e-02
-1.03400e+02 1.01118e+01 3.67772e-02
-1.03390e+02 1.01115e+01 3.67605e-02
-1.03380e+02 1.01111e+01 3.67440e-02
-1.03370e+02 1.01107e+01 3.67275e-02
-1.03360e+02 1.01104e+01 3.67111e-02
-1.03350e+02 1.01100e+01 3.66949e-02
-1.03340e+02 1.01096e+01 3.66787e-02
-1.03330e+02 1.01093e+01 3.66627e-02
-1.03320e+02 1.01089e+01 3.66467e-02
-1.03310e+02 1.01085e+01 3.66309e-02
-1.03300e+02 1.01082e+01 3.66151e-02
-1.03290e+02 1.01078e+01 3.65995e-02
-1.03280e+02 1.01074e+01 3.65839e-02
-1.03270e+02 1.01071e+01 3.65685e-02
-1.03260e+02 1.01067e+01 3.65531e-02
-1.03250e+02 1.01063e+01 3.65379e-02
-1.03240e+02 1.01060e+01 3.65227e-02
-1.03230e+02 1.01056e+01 3.65077e-02
-1.03220e+02 1.01052e+01 3.64927e-02
-1.03210e+02 1.01049e+01 3.64779e-02
-1.03200e+02 1.01045e+01 3.64632e-02
-1.03190e+02 1.01041e+01 3.64485e-02
-1.03180e+02 1.01038e+01 3.64340e-02
-1.03170e+02 1.01034e+01 3.64195e-02
-1.03160e+02 1.01031e+01 3.64052e-02
-1.03150e+02 1.01027e+01 3.63910e-02
-1.03140e+02 1.01023e+01 3.63768e-02
-1.03130e+02 1.01020e+01 3.63628e-02
-1.03120e+02 1.01016e+01 3.63489e-02
-1.03110e+02 1.01012e+01 3.63350e-02
-1.03100e+02 1.01009e+01 3.63213e-02
-1.03090e+02 1.01005e+01 3.63077e-02
-1.03080e+02 1.01001e+01 3.62942e-02
-1.03070e+02 1.00998e+01 3.62807e-02
-1.03060e+02 1.00994e+01 3.62674e-02
-1.03050e+02 1.00991e+01 3.62542e-02
-1.03040e+02 1.00987e+01 3.62411e-02
-1.03030e+02 1.00983e+01 3.62280e-02
-1.03020e+02 1.00980e+01 3.62151e-02
-1.03010e+02 1.00976e+01 3.62023e-02
-1.03000e+02 1.00972e+01 3.61896e-02
-1.02990e+02 1.00969e+01 3.61770e-02
-1.02980e+02 1.00965e+01 3.61644e-02
-1.02970e+02 1.00962e+01 3.61520e-02
-1.02960e+02 1.00958e+01 3.61397e-02
-1.02950e+02 1.00954e+01 3.61275e-02
-1.02940e+02 1.00951e+01 3.61154e-02
-1.02930e+02 1.00947e+01 3.61034e-02
-1.02920e+02 1.00944e+01 3.60915e-02
-1.02910e+02 1.00940e+01 3.60797e-02
-1.02900e+02 1.00936e+01 3.60680e-02
-1.02890e+02 1.00933e+01 3.60564e-02
-1.02880e+02 1.00929e+01 3.60448e-02
-1.02870e+02 1.00926e+01 3.60334e-02
-1.02860e+02 1.00922e+01 3.60221e-02
-1.02850e+02 1.00918e+01 3.60109e-02
-1.02840e+02 1.00915e+01 3.59998e-02
-1.02830e+02 1.00911e+01 3.59888e-02
-1.02820e+02 1.00908e+01 3.59779e-02
-1.02810e+02 1.00904e+01 3.59671e-02
-1.02800e+02 1.00900e+01 3.59564e-02
-1.02790e+02 1.00897e+01 3.59458e-02
-1.02780e+02 1.00893e+01 3.59354e-02
-1.02770e+02 1.00890e+01 3.59250e-02
-1.02760e+02 1.00886e+01 3.59147e-02
-1.02750e+02 1.00882e+01 3.59045e-02
-1.02740e+02 1.00879e+01 3.58944e-02
-1.02730e+02 1.00875e+01 3.58844e-02
-1.02720e+02 1.00872e+01 3.58745e-02
-1.02710e+02 1.00868e+01 3.58647e-02
-1.02700e+02 1.00864e+01 3.58550e-02
-1.02690e+02 1.00861e+01 3.58455e-02
-1.02680e+02 1.00857e+01 3.58360e-02
-1.02670e+02 1.00854e+01 3.58266e-02
-1.02660e+02 1.00850e+01 3.58173e-02
-1.02650e+02 1.00847e+01 3.58081e-02
-1.02640e+02 1.00843e+01 3.57991e-02
-1.02630e+02 1.00839e+01 3.57901e-02
-1.02620e+02 1.00836e+01 3.57812e-02
-1.02610e+02 1.00832e+01 3.57724e-02
-1.02600e+02 1.00829e+01 3.57638e-02
-1.02590e+02 1.00825e+01 3.57552e-02
-1.02580e+02 1.00821e+01 3.57467e-02
-1.02570e+02 1.00818e+01 3.57383e-02
-1.02560e+02 1.00814e+01 3.57301e-02
-1.02550e+02 1.00811e+01 3.57219e-02
-1.02540e+02 1.00807e+01 3.57138e-02
-1.02530e+02 1.00804e+01 3.57059e-02
-1.02520e+02 1.00800e+01 3.56980e-02
-1.02510e+02 1.00796e+01 3.56902e-02
-1.02500e+02 1.00793e+01 3.56826e-02
-1.02490e+02 1.00789e+01 3.56750e-02
-1.02480e+02 1.00786e+01 3.56675e-02
-1.02470e+02 1.00782e+01 3.56602e-02
-1.02460e+02 1.00779e+01 3.56529e-02
-1.02450e+02 1.00775e+01 3.56458e-02
-1.02440e+02 1.00771e+01 3.56387e-02
-1.02430e+02 1.00768e+01 3.56318e-02
-1.02420e+02 1.00764e+01 3.56249e-02
-1.02410e+02 1.00761e+01 3.56181e-02
-1.02400e+02 1.00757e+01 3.56115e-02
-1.02390e+02 1.00754e+01 3.56049e-02
-1.02380e+02 1.00750e+01 3.55985e-02
-1.02370e+02 1.00747e+01 3.55921e-02
-1.02360e+02 1.00743e+01 3.55859e-02
-1.02350e+02 1.00739e+01 3.55798e-02
-1.02340e+02 1.00736e+01 3.55737e-02
-1.02330e+02 1.00732e+01 3.55678e-02
-1.02320e+02 1.00729e+01 3.55619e-02
-1.02310e+02 1.00725e+01 3.55562e-02
-1.02300e+02 1.00722e+01 3.55505e-02
-1.02290e+02 1.00718e+01 3.55450e-02
-1.02280e+02 1.00715e+01 3.55396e-02
-1.02270e+02 1.00711e+01 3.55342e-02
-1.02260e+02 1.00707e+01 3.55290e-02
-1.02250e+02 1.00704e+01 3.55238e-02
-1.02240e+02 1.00700e+01 3.55188e-02
-1.02230e+02 1.00697e+01 3.55139e-02
-1.02220e+02 1.00693e+01 3.55090e-02
-1.02210e+02 1.00690e+01 3.55043e-02
-1.02200e+02 1.00686e+01 3.54997e-02
-1.02190e+02 1.00683e+01 3.54952e-02
-1.02180e+02 1.00679e+01 3.54907e-02
-1.02170e+02 1.00675e+01 3.54864e-02
-1.02160e+02 1.00672e+01 3.54822e-02
-1.02150e+02 1.00668e+01 3.54781e-02
-1.02140e+02 1.00665e+01 3.54740e-02
-1.02130e+02 1.00661e+01 3.54701e-02
-1.02120e+02 1.00658e+01 3.54663e-02
-1.02110e+02 1.00654e+01 3.54626e-02
-1.02100e+02 1.00651e+01 3.54589e-02
-1.02090e+02 1.00647e+01 3.54554e-02
-1.02080e+02 1.00644e+01 3.54520e-02
-1.02070e+02 1.00640e+01 3.54487e-02
-1.02060e+02 1.00636e+01 3.54455e-02
-1.02050e+02 1.00633e+01 3.54424e-02
-1.02040e+02 1.00629e+01 3.54394e-02
-1.02030e+02 1.00626e+01 3.54364e-02
-1.02020e+02 1.00622e+01 3.54336e-02
-1.02010e+02 1.00619e+01 3.54309e-02
-1.02000e+02 1.00615e+01 3.54283e-02
-1.01990e+02 1.00612e+01 3.54258e-02
-1.01980e+02 1.00608e+01 3.54234e-02
-1.01970e+02 1.00605e+01 3.54211e-02
-1.01960e+02 1.00601e+01 3.54189e-02
-1.01950e+02 1.00598e+01 3.54168e-02
-1.01940e+02 1.00594e+01 3.54148e-02
-1.01930e+02 1.00590e+01 3.54129e-02
-1.01920e+02 1.00587e+01 3.54111e-02
-1.01910e+02 1.00583e+01 3.54094e-02
-1.01900e+02 1.00580e+01 3.54078e-02
-1.01890e+02 1.00576e+01 3.54063e-02
-1.01880e+02 1.00573e+01 3.54049e-02
-1.01870e+02 1.00569e+01 3.54036e-02
-1.01860e+02 1.00566e+01 3.54024e-02
-1.01850e+02 1.00562e+01 3.54013e-02
-1.01840e+02 1.00559e+01 3.54003e-02
-1.01830e+02 1.00555e+01 3.53995e-02
-1.01820e+02 1.00551e+01 3.53987e-02
-1.01810e+02 1.00548e+01 3.53980e-02
-1.01800e+02 1.00544e+01 3.53974e-02
-1.01790e+02 1.00541e+01 3.53969e-02
-1.01780e+02 1.00537e+01 3.53965e-02
-1.01770e+02 1.00534e+01 3.53962e-02
-1.01760e+02 1.00530e+01 3.53961e-02
-1.01750e+02 1.00527e+01 3.53960e-02
-1.01740e+02 1.00523e+01 3.53960e-02
-1.01730e+02 1.00520e+01 3.53961e-02
-1.01720e+02 1.00516e+01 3.53963e-02
-1.01710e+02 1.00513e+01 3.53967e-02
-1.01700e+02 1.00509e+01 3.53971e-02
-1.01690e+02 1.00505e+01 3.53976e-02
-1.01680e+02 1.00502e+01 3.53982e-02
-1.01670e+02 1.00498e+01 3.53990e-02
-1.01660e+02 1.00495e+01 3.53998e-02
-1.01650e+02 1.00491e+01 3.54007e-02
-1.01640e+02 1.00488e+01 3.54018e-02
-1.01630e+02 1.00484e+01 3.54029e-02
-1.01620e+02 1.00481e+01 3.54041e-02
-1.01610e+02 1.00477e+01 3.54055e-02
-1.01600e+02 1.00474e+01 3.54069e-02
-1.01590e+02 1.00470e+01 3.54084e-02
-1.01580e+02 1.00467e+01 3.54101e-02
-1.01570e+02 1.00463e+01 3.54118e-02
-1.01560e+02 1.00459e+01 3.54137e-02
-1.01550e+02 1.00456e+01 3.54156e-02
-1.01540e+02 1.00452e+01 3.54176e-02
-1.01530e+02 1.00449e+01 3.54198e-02
-1.01520e+02 1.00445e+01 3.54220e-02
-1.01510e+02 1.00442e+01 3.54244e-02
-1.01500e+02 1.00438e+01 3.54268e-02
-1.01490e+02 1.00435e+01 3.54294e-02
-1.01480e+02 1.00431e+01 3.54320e-02
-1.01470e+02 1.00428e+01 3.54348e-02
-1.01460e+02 1.00424e+01 3.54376e-02
-1.01450e+02 1.00420e+01 3.54406e-02
-1.01440e+02 1.00417e+01 3.54436e-02
-1.01430e+02 1.00413e+01 3.54468e-02
-1.01420e+02 1.00410e+01 3.54500e-02
-1.01410e+02 1.00406e+01 3.54534e-02
-1.01400e+02 1.00403e+01 3.54569e-02
-1.01390e+02 1.00399e+01 3.54604e-02
-1.01380e+02 1.00396e+01 3.54641e-02
-1.01370e+02 1.00392e+01 3.54678e-02
-1.01360e+02 1.00389e+01 3.54717e-02
-1.01350e+02 1.00385e+01 3.54757e-02
-1.01340e+02 1.00381e+01 3.54797e-02
-1.01330e+02 1.00378e+01 3.54839e-02
-1.01320e+02 1.00374e+01 3.54882e-02
-1.01310e+02 1.00371e+01 3.54925e-02
-1.01300e+02 1.00367e+01 3.54970e-02
-1.01290e+02 1.00364e+01 3.55016e-02
-1.01280e+02 1.00360e+01 3.55062e-02
-1.01270e+02 1.00357e+01 3.55110e-02
-1.01260e+02 1.00353e+01 3.55159e-02
-1.01250e+02 1.00350e+01 3.55209e-02
-1.01240e+02 1.00346e+01 3.55259e-02
-1.01230e+02 1.00342e+01 3.55311e-02
-1.01220e+02 1.00339e+01 3.55364e-02
-1.01210e+02 1.00335e+01 3.55418e-02
-1.01200e+02 1.00332e+01 3.55473e-02
-1.01190e+02 1.00328e+01 3.55528e-02
-1.01180e+02 1.00325e+01 3.55585e-02
-1.01170e+02 1.00321e+01 3.55643e-02
-1.01160e+02 1.00318e+01 3.55702e-02
-1.01150e+02 1.00314e+01 3.55762e-02
-1.01140e+02 1.00310e+01 3.55823e-02
-1.01130e+02 1.00307e+01 3.55884e-02
-1.01120e+02 1.00303e+01 3.55947e-02
-1.01110e+02 1.00300e+01 3.56011e-02
-1.01100e+02 1.00296e+01 3.56076e-02
-1.01090e+02 1.00293e+01 3.56142e-02
-1.01080e+02 1.00289e+01 3.56209e-02
-1.01070e+02 1.00285e+01 3.56277e-02
-1.01060e+02 1.00282e+01 3.56346e-02
-1.01050e+02 1.00278e+01 3.56416e-02
-1.01040e+02 1.00275e+01 3.56487e-02
-1.01030e+02 1.00271e+01 3.56559e-02
-1.01020e+02 1.00268e+01 3.56632e-02
-1.01010e+02 1.00264e+01 3.56706e-02
-1.01000e+02 1.00261e+01 3.56781e-02
-1.00990e+02 1.00257e+01 3.56857e-02
-1.00980e+02 1.00253e+01 3.56934e-02
-1.00970e+02 1.00250e+01 3.57012e-02
-1.00960e+02 1.00246e+01 3.57091e-02
-1.00950e+02 1.00243e+01 3.57171e-02
-1.00940e+02 1.00239e+01 3.57252e-02
-1.00930e+02 1.00236e+01 3.57334e-02
-1.00920e+02 1.00232e+01 3.57418e-02
-1.00910e+02 1.00228e+01 3.57502e-02
-1.00900e+02 1.00225e+01 3.57587e-02
-1.00890e+02 1.00221e+01 3.57673e-02
-1.00880e+02 1.00218e+01 3.57760e-02
-1.00870e+02 1.00214e+01 3.57848e-02
-1.00860e+02 1.00211e+01 3.57937e-02
-1.00850e+02 1.00207e+01 3.58028e-02
-1.00840e+02 1.00203e+01 3.58119e-02
-1.00830e+02 1.00200e+01 3.58211e-02
-1.00820e+02 1.00196e+01 3.58304e-02
-1.00810e+02 1.00193e+01 3.58398e-02
-1.00800e+02 1.00189e+01 3.58494e-02
-1.00790e+02 1.00185e+01 3.58590e-02
-1.00780e+02 1.00182e+01 3.58687e-02
-1.00770e+02 1.00178e+01 3.58786e-02
-1.00760e+02 1.00175e+01 3.58885e-02
-1.00750e+02 1.00171e+01 3.58985e-02
-1.00740e+02 1.00167e+01 3.59086e-02
-1.00730e+02 1.00164e+01 3.59189e-02
-1.00720e+02 1.00160e+01 3.59292e-02
-1.00710e+02 1.00157e+01 3.59396e-02
-1.00700e+02 1.00153e+01 3.59502e-02
-1.00690e+02 1.00150e+01 3.59608e-02
-1.00680e+02 1.00146e+01 3.59716e-02
-1.00670e+02 1.00142e+01 3.59824e-02
-1.00660e+02 1.00139e+01 3.59933e-02
-1.00650e+02 1.00135e+01 3.60044e-02
-1.00640e+02 1.00132e+01 3.60155e-02
-1.00630e+02 1.00128e+01 3.60268e-02
-1.00620e+02 1.00124e+01 3.60381e-02
-1.00610e+02 1.00121e+01 3.60495e-02
-1.00600e+02 1.00117e+01 3.60611e-02
-1.00590e+02 1.00114e+01 3.60727e-02
-1.00580e+02 1.00110e+01 3.60845e-02
-1.00570e+02 1.00106e+01 3.60963e-02
-1.00560e+02 1.00103e+01 3.61083e-02
-1.00550e+02 1.00099e+01 3.61203e-02
-1.00540e+02 1.00095e+01 3.61325e-02
-1.00530e+02 1.00092e+01 3.61447e-02
-1.00520e+02 1.00088e+01 3.61571e-02
-1.00510e+02 1.00085e+01 3.61696e-02
-1.00500e+02 1.00081e+01 3.61821e-02
-1.00490e+02 1.00077e+01 3.61948e-02
-1.00480e+02 1.00074e+01 3.62075e-02
-1.00470e+02 1.00070e+01 3.62204e-02
-1.00460e+02 1.00067e+01 3.62334e-02
-1.00450e+02 1.00063e+01 3.62464e-02
-1.00440e+02 1.00059e+01 3.62596e-02
-1.00430e+02 1.00056e+01 3.62729e-02
-1.00420e+02 1.00052e+01 3.62862e-02
-1.00410e+02 1.00048e+01 3.62997e-02
-1.00400e+02 1.00045e+01 3.63133e-02
-1.00390e+02 1.00041e+01 3.63269e-02
-1.00380e+02 1.00037e+01 3.63407e-02
-1.00370e+02 1.00034e+01 3.63546e-02
-1.00360e+02 1.00030e+01 3.63685e-02
-1.00350e+02 1.00027e+01 3.63826e-02
-1.00340e+02 1.00023e+01 3.63968e-02
-1.00330e+02 1.00019e+01 3.64111e-02
-1.00320e+02 1.00016e+01 3.64254e-02
-1.00310e+02 1.00012e+01 3.64399e-02
-1.00300e+02 1.00008e+01 3.64545e-02
-1.00290e+02 1.00005e+01 3.64692e-02
-1.00280e+02 1.00001e+01 3.64840e-02
-1.00270e+02 9.99974e+00 3.64988e-02
-1.00260e+02 9.99938e+00 3.65138e-02
-1.00250e+02 9.99901e+00 3.65289e-02
-1.00240e+02 9.99865e+00 3.65441e-02
-1.00230e+02 9.99828e+00 3.65594e-02
-1.00220e+02 9.99791e+00 3.65748e-02
-1.00210e+02 9.99755e+00 3.65903e-02
-1.00200e+02 9.99718e+00 3.66059e-02
-1.00190e+02 9.99682e+00 3.66215e-02
-1.00180e+02 9.99645e+00 3.66373e-02
-1.00170e+02 9.99608e+00 3.66532e-02
-1.00160e+02 9.99572e+00 3.66692e-02
-1.00150e+02 9.99535e+00 3.66853e-02
-1.00140e+02 9.99498e+00 3.67015e-02
-1.00130e+02 9.99462e+00 3.67178e-02
-1.00120e+02 9.99425e+00 3.67342e-02
-1.00110e+02 9.99388e+00 3.67507e-02
-1.00100e+02 9.99351e+00 3.67673e-02
-1.00090e+02 9.99315e+00 3.67840e-02
-1.00080e+02 9.99278e+00 3.68008e-02
-1.00070e+02 9.99241e+00 3.68177e-02
-1.00060e+02 9.99204e+00 3.68347e-02
-1.00050e+02 9.99167e+00 3.68518e-02
-1.00040e+02 9.99131e+00 3.68691e-02
-1.00030e+02 9.99094e+00 3.68864e-02
-1.00020e+02 9.99057e+00 3.69038e-02
-1.00010e+02 9.99020e+00 3.69213e-02
-1.00000e+02 9.98983e+00 3.69389e-02
-9.99900e+01 9.98946e+00 3.69566e-02
-9.99800e+01 9.98909e+00 3.69744e-02
-9.99700e+01 9.98872e+00 3.69923e-02
-9.99600e+01 9.98835e+00 3.70104e-02
-9.99500e+01 9.98798e+00 3.70285e-02
-9.99400e+01 9.98761e+00 3.70467e-02
-9.99300e+01 9.98724e+00 3.70650e-02
-9.99200e+01 9.98687e+00 3.70834e-02
-9.99100e+01 9.98650e+00 3.71020e-02
-9.99000e+01 9.98613e+00 3.71206e-02
-9.98900e+01 9.98575e+00 3.71393e-02
-9.98800e+01 9.98538e+00 3.71581e-02
-9.98700e+01 9.98501e+00 3.71771e-02
-9.98600e+01 9.98464e+00 3.71961e-02
-9.98500e+01 9.98427e+00 3.72152e-02
-9.98400e+01 9.98390e+00 3.72345e-02
-9.98300e+01 9.98352e+00 3.72538e-02
-9.98200e+01 9.98315e+00 3.72732e-02
-9.98100e+01 9.98278e+00 3.72928e-02
-9.98000e+01 9.98240e+00 3.73124e-02
-9.97900e+01 9.98203e+00 3.73321e-02
-9.97800e+01 9.98166e+00 3.73520e-02
-9.97700e+01 9.98128e+00 3.73719e-02
-9.97600e+01 9.98091e+00 3.73919e-02
-9.97500e+01 9.98054e+00 3.74121e-02
-9.97400e+01 9.98016e+00 3.74323e-02
-9.97300e+01 9.97979e+00 3.74527e-02
-9.97200e+01 9.97941e+00 3.74731e-02
-9.97100e+01 9.97904e+00 3.74937e-02
-9.97000e+01 9.97866e+00 3.75143e-02
-9.96900e+01 9.97829e+00 3.75350e-02
-9.96800e+01 9.97791e+00 3.75559e-02
-9.96700e+01 9.97754e+00 3.75768e-02
-9.96600e+01 9.97716e+00 3.75979e-02
-9.96500e+01 9.97679e+00 3.76190e-02
-9.96400e+01 9.97641e+00 3.76403e-02
-9.96300e+01 9.97603e+00 3.76616e-02
-9.96200e+01 9.97566e+00 3.76831e-02
-9.96100e+01 9.97528e+00 3.77047e-02
-9.96000e+01 9.97490e+00 3.77263e-02
-9.95900e+01 9.97452e+00 3.77481e-02
-9.95800e+01 9.97415e+00 3.77699e-02
-9.95700e+01 9.97377e+00 3.77919e-02
-9.95600e+01 9.97339e+00 3.78140e-02
-9.95500e+01 9.97301e+00 3.78361e-02
-9.95400e+01 9.97263e+00 3.78584e-02
-9.95300e+01 9.97226e+00 3.78807e-02
-9.95200e+01 9.97188e+00 3.79032e-02
-9.95100e+01 9.97150e+00 3.79258e-02
-9.95000e+01 9.97112e+00 3.79484e-02
-9.94900e+01 9.97074e+00 3.79712e-02
-9.94800e+01 9.97036e+00 3.79941e-02
-9.94700e+01 9.96998e+00 3.80171e-02
-9.94600e+01 9.96960e+00 3.80401e-02
-9.94500e+01 9.96922e+00 3.80633e-02
-9.94400e+01 9.96884e+00 3.80866e-02
-9.94300e+01 9.96846e+00 3.81100e-02
-9.94200e+01 9.96807e+00 3.81334e-02
-9.94100e+01 9.96769e+00 3.81570e-02
-9.94000e+01 9.96731e+00 3.81807e-02
-9.93900e+01 9.96693e+00 3.82045e-02
-9.93800e+01 9.96655e+00 3.82283e-02
-9.93700e+01 9.96616e+00 3.82523e-02
-9.93600e+01 9.96578e+00 3.82764e-02
-9.93500e+01 9.96540e+00 3.83006e-02
-9.93400e+01 9.96502e+00 3.83249e-02
-9.93300e+01 9.96463e+00 3.83493e-02
-9.93200e+01 9.96425e+00 3.83738e-02
-9.93100e+01 9.96387e+00 3.83983e-02
-9.93000e+01 9.96348e+00 3.84230e-02
-9.92900e+01 9.96310e+00 3.84478e-02
-9.92800e+01 9.96271e+00 3.84727e-02
-9.92700e+01 9.96233e+00 3.84977e-02
-9.92600e+01 9.96194e+00 3.85228e-02
-9.92500e+01 9.96156e+00 3.85480e-02
-9.92400e+01 9.96117e+00 3.85733e-02
-9.92300e+01 9.96079e+00 3.85987e-02
-9.92200e+01 9.96040e+00 3.86242e-02
-9.92100e+01 9.96001e+00 3.86498e-02
-9.92000e+01 9.95963e+00 3.86755e-02
-9.91900e+01 9.95924e+00 3.87013e-02
-9.91800e+01 9.95885e+00 3.87272e-02
-9.91700e+01 9.95847e+00 3.87532e-02
-9.91600e+01 9.95808e+00 3.87793e-02
-9.91500e+01 9.95769e+00 3.88055e-02
-9.91400e+01 9.95730e+00 3.88318e-02
-9.91300e+01 9.95691e+00 3.88582e-02
-9.91200e+01 9.95652e+00 3.88847e-02
-9.91100e+01 9.95614e+00 3.89114e-02
-9.91000e+01 9.95575e+00 3.89381e-02
-9.90900e+01 9.95536e+00 3.89649e-02
-9.90800e+01 9.95497e+00 3.89918e-02
-9.90700e+01 9.95458e+00 3.90188e-02
-9.90600e+01 9.95419e+00 3.90459e-02
-9.90500e+01 9.95380e+00 3.90731e-02
-9.90400e+01 9.95340e+00 3.91005e-02
-9.90300e+01 9.95301e+00 3.91279e-02
-9.90200e+01 9.95262e+00 3.91554e-02
-9.90100e+01 9.95223e+00 3.91830e-02
-9.90000e+01 9.95184e+00 3.92108e-02
-9.89900e+01 9.95145e+00 3.92386e-02
-9.89800e+01 9.95105e+00 3.92665e-02
-9.89700e+01 9.95066e+00 3.92945e-02
-9.89600e+01 9.95027e+00 3.93227e-02
-9.89500e+01 9.94987e+00 3.93509e-02
-9.89400e+01 9.94948e+00 3.93792e-02
-9.89300e+01 9.94909e+00 3.94076e-02
-9.89200e+01 9.94869e+00 3.94362e-02
-9.89100e+01 9.94830e+00 3.94648e-02
-9.89000e+01 9.94790e+00 3.94935e-02
-9.88900e+01 9.94751e+00 3.95224e-02
-9.88800e+01 9.94711e+00 3.95513e-02
-9.88700e+01 9.94672e+00 3.95804e-02
-9.88600e+01 9.94632e+00 3.96095e-02
-9.88500e+01 9.94593e+00 3.96387e-02
-9.88400e+01 9.94553e+00 3.96681e-02
-9.88300e+01 9.94513e+00 3.96975e-02
-9.88200e+01 9.94473e+00 3.97271e-02
-9.88100e+01 9.94434e+00 3.97567e-02
-9.88000e+01 9.94394e+00 3.97864e-02
-9.87900e+01 9.94354e+00 3.98163e-02
-9.87800e+01 9.94314e+00 3.98462e-02
-9.87700e+01 9.94274e+00 3.98763e-02
-9.87600e+01 9.94235e+00 3.99064e-02
-9.87500e+01 9.94195e+00 3.99367e-02
-9.87400e+01 9.94155e+00 3.99670e-02
-9.87300e+01 9.94115e+00 3.99975e-02
-9.87200e+01 9.94075e+00 4.00280e-02
-9.87100e+01 9.94035e+00 4.00587e-02
-9.87000e+01 9.93995e+00 4.00895e-02
-9.86900e+01 9.93954e+00 4.01203e-02
-9.86800e+01 9.93914e+00 4.01513e-02
-9.86700e+01 9.93874e+00 4.01823e-02
-9.86600e+01 9.93834e+00 4.02135e-02
-9.86500e+01 9.93794e+00 4.02448e-02
-9.86400e+01 9.93753e+00 4.02761e-02
-9.86300e+01 9.93713e+00 4.03076e-02
-9.86200e+01 9.93673e+00 4.03391e-02
-9.86100e+01 9.93633e+00 4.03708e-02
-9.86000e+01 9.93592e+00 4.04026e-02
-9.85900e+01 9.93552e+00 4.04344e-02
-9.85800e+01 9.93511e+00 4.04664e-02
-9.85700e+01 9.93471e+00 4.04985e-02
-9.85600e+01 9.93430e+00 4.05307e-02
-9.85500e+01 9.93390e+00 4.05629e-02
-9.85400e+01 9.93349e+00 4.05953e-02
-9.85300e+01 9.93309e+00 4.06278e-02
-9.85200e+01 9.93268e+00 4.06604e-02
-9.85100e+01 9.93227e+00 4.06930e-02
-9.85000e+01 9.93186e+00 4.07258e-02
-9.84900e+01 9.93146e+00 4.07587e-02
-9.84800e+01 9.93105e+00 4.07917e-02
-9.84700e+01 9.93064e+00 4.08248e-02
-9.84600e+01 9.93023e+00 4.08579e-02
-9.84500e+01 9.92982e+00 4.08912e-02
-9.84400e+01 9.92942e+00 4.09246e-02
-9.84300e+01 9.92901e+00 4.09581e-02
-9.84200e+01 9.92860e+00 4.09917e-02
-9.84100e+01 9.92819e+00 4.10254e-02
-9.84000e+01 9.92778e+00 4.10592e-02
-9.83900e+01 9.92736e+00 4.10930e-02
-9.83800e+01 9.92695e+00 4.11270e-02
-9.83700e+01 9.92654e+00 4.11611e-02
-9.83600e+01 9.92613e+00 4.11953e-02
-9.83500e+01 9.92572e+00 4.12296e-02
-9.83400e+01 9.92531e+00 4.12640e-02
-9.83300e+01 9.92489e+00 4.12985e-02
-9.83200e+01 9.92448e+00 4.13331e-02
-9.83100e+01 9.92407e+00 4.13678e-02
-9.83000e+01 9.92365e+00 4.14026e-02
-9.82900e+01 9.92324e+00 4.14375e-02
-9.82800e+01 9.92282e+00 4.14725e-02
-9.82700e+01 9.92241e+00 4.15076e-02
-9.82600e+01 9.92199e+00 4.15428e-02
-9.82500e+01 9.92158e+00 4.15781e-02
-9.82400e+01 9.92116e+00 4.16135e-02
-9.82300e+01 9.92075e+00 4.16490e-02
-9.82200e+01 9.92033e+00 4.16847e-02
-9.82100e+01 9.91991e+00 4.17204e-02
-9.82000e+01 9.91949e+00 4.17562e-02
-9.81900e+01 9.91908e+00 4.17921e-02
-9.81800e+01 9.91866e+00 4.18281e-02
-9.81700e+01 9.91824e+00 4.18642e-02
-9.81600e+01 9.91782e+00 4.19004e-02
-9.81500e+01 9.91740e+00 4.19367e-02
-9.81400e+01 9.91698e+00 4.19732e-02
-9.81300e+01 9.91656e+00 4.20097e-02
-9.81200e+01 9.91614e+00 4.20463e-02
-9.81100e+01 9.91572e+00 4.20830e-02
-9.81000e+01 9.91530e+00 4.21198e-02
-9.80900e+01 9.91488e+00 4.21568e-02
-9.80800e+01 9.91446e+00 4.21938e-02
-9.80700e+01 9.91404e+00 4.22309e-02
-9.80600e+01 9.91361e+00 4.22682e-02
-9.80500e+01 9.91319e+00 4.23055e-02
-9.80400e+01 9.91277e+00 4.23429e-02
-9.80300e+01 9.91234e+00 4.23804e-02
-9.80200e+01 9.91192e+00 4.24181e-02
-9.80100e+01 9.91150e+00 4.24558e-02
-9.80000e+01 9.91107e+00 4.24936e-02
-9.79900e+01 9.91065e+00 4.25316e-02
-9.79800e+01 9.91022e+00 4.25696e-02
-9.79700e+01 9.90979e+00 4.26077e-02
-9.79600e+01 9.90937e+00 4.26460e-02
-9.79500e+01 9.90894e+00 4.26843e-02
-9.79400e+01 9.90851e+00 4.27228e-02
-9.79300e+01 9.90809e+00 4.27613e-02
-9.79200e+01 9.90766e+00 4.27999e-02
-9.79100e+01 9.90723e+00 4.28387e-02
-9.79000e+01 9.90680e+00 4.28775e-02
-9.78900e+01 9.90637e+00 4.29165e-02
-9.78800e+01 9.90594e+00 4.29555e-02
-9.78700e+01 9.90551e+00 4.29947e-02
-9.78600e+01 9.90508e+00 4.30339e-02
-9.78500e+01 9.90465e+00 4.30733e-02
-9.78400e+01 9.90422e+00 4.31127e-02
-9.78300e+01 9.90379e+00 4.31523e-02
-9.78200e+01 9.90336e+00 4.31919e-02
-9.78100e+01 9.90293e+00 4.32317e-02
-9.78000e+01 9.90249e+00 4.32715e-02
-9.77900e+01 9.90206e+00 4.33115e-02
-9.77800e+01 9.90163e+00 4.33516e-02
-9.77700e+01 9.90119e+00 4.33917e-02
-9.77600e+01 9.90076e+00 4.34320e-02
-9.77500e+01 9.90033e+00 4.34723e-02
-9.77400e+01 9.89989e+00 4.35128e-02
-9.77300e+01 9.89946e+00 4.35534e-02
-9.77200e+01 9.89902e+00 4.35940e-02
-9.77100e+01 9.89858e+00 4.36348e-02
-9.77000e+01 9.89815e+00 4.36757e-02
-9.76900e+01 9.89771e+00 4.37166e-02
-9.76800e+01 9.89727e+00 4.37577e-02
-9.76700e+01 9.89684e+00 4.37989e-02
-9.76600e+01 9.89640e+00 4.38401e-02
-9.76500e+01 9.89596e+00 4.38815e-02
-9.76400e+01 9.89552e+00 4.39230e-02
-9.76300e+01 9.89508e+00 4.39645e-02
-9.76200e+01 9.89464e+00 4.40062e-02
-9.76100e+01 9.89420e+00 4.40480e-02
-9.76000e+01 9.89376e+00 4.40899e-02
-9.75900e+01 9.89332e+00 4.41319e-02
-9.75800e+01 9.89288e+00 4.41739e-02
-9.75700e+01 9.89243e+00 4.42161e-02
-9.75600e+01 9.89199e+00 4.42584e-02
-9.75500e+01 9.89155e+00 4.43008e-02
-9.75400e+01 9.89111e+00 4.43433e-02
-9.75300e+01 9.89066e+00 4.43859e-02
-9.75200e+01 9.89022e+00 4.44285e-02
-9.75100e+01 9.88977e+00 4.44713e-02
-9.75000e+01 9.88933e+00 4.45142e-02
-9.74900e+01 9.88888e+00 4.45572e-02
-9.74800e+01 9.88844e+00 4.46003e-02
-9.74700e+01 9.88799e+00 4.46435e-02
-9.74600e+01 9.88755e+00 4.46868e-02
-9.74500e+01 9.88710e+00 4.47302e-02
-9.74400e+01 9.88665e+00 4.47737e-02
-9.74300e+01 9.88620e+00 4.48173e-02
-9.74200e+01 9.88575e+00 4.48610e-02
-9.74100e+01 9.88531e+00 4.49048e-02
-9.74000e+01 9.88486e+00 4.49487e-02
-9.73900e+01 9.88441e+00 4.49927e-02
-9.73800e+01 9.88396e+00 4.50368e-02
-9.73700e+01 9.88351e+00 4.50810e-02
-9.73600e+01 9.88305e+00 4.51253e-02
-9.73500e+01 9.88260e+00 4.51697e-02
-9.73400e+01 9.88215e+00 4.52142e-02
-9.73300e+01 9.88170e+00 4.52588e-02
-9.73200e+01 9.88125e+00 4.53035e-02
-9.73100e+01 9.88079e+00 4.53483e-02
-9.73000e+01 9.88034e+00 4.53932e-02
-9.72900e+01 9.87988e+00 4.54382e-02
-9.72800e+01 9.87943e+00 4.54833e-02
-9.72700e+01 9.87898e+00 4.55286e-02
-9.72600e+01 9.87852e+00 4.55739e-02
-9.72500e+01 9.87806e+00 4.56193e-02
-9.72400e+01 9.87761e+00 4.56648e-02
-9.72300e+01 9.87715e+00 4.57104e-02
-9.72200e+01 9.87669e+00 4.57561e-02
-9.72100e+01 9.87624e+00 4.58020e-02
-9.72000e+01 9.87578e+00 4.58479e-02
-9.71900e+01 9.87532e+00 4.58938e-02
-9.71800e+01 9.87486e+00 4.59396e-02
-9.71700e+01 9.87440e+00 4.59854e-02
-9.71600e+01 9.87394e+00 4.60310e-02
-9.71500e+01 9.87348e+00 4.60766e-02
-9.71400e+01 9.87302e+00 4.61221e-02
-9.71300e+01 9.87256e+00 4.61674e-02
-9.71200e+01 9.87209e+00 4.62127e-02
-9.71100e+01 9.87163e+00 4.62579e-02
-9.71000e+01 9.87117e+00 4.63030e-02
-9.70900e+01 9.87071e+00 4.63480e-02
-9.70800e+01 9.87024e+00 4.63929e-02
-9.70700e+01 9.86978e+00 4.64377e-02
-9.70600e+01 9.86931e+00 4.64825e-02
-9.70500e+01 9.86885e+00 4.65271e-02
-9.70400e+01 9.86838e+00 4.65717e-02
-9.70300e+01 9.86792e+00 4.66161e-02
-9.70200e+01 9.86745e+00 4.66605e-02
-9.70100e+01 9.86698e+00 4.67047e-02
-9.70000e+01 9.86652e+00 4.67489e-02
-9.69900e+01 9.86605e+00 4.67930e-02
-9.69800e+01 9.86558e+00 4.68370e-02
-9.69700e+01 9.86511e+00 4.68809e-02
-9.69600e+01 9.86464e+00 4.69247e-02
-9.69500e+01 9.86417e+00 4.69684e-02
-9.69400e+01 9.86370e+00 4.70120e-02
-9.69300e+01 9.86323e+00 4.70556e-02
-9.69200e+01 9.86276e+00 4.70990e-02
-9.69100e+01 9.86229e+00 4.71423e-02
-9.69000e+01 9.86182e+00 4.71856e-02
-9.68900e+01 9.86135e+00 4.72288e-02
-9.68800e+01 9.86088e+00 4.72718e-02
-9.68700e+01 9.86040e+00 4.73148e-02
-9.68600e+01 9.85993e+00 4.73577e-02
-9.68500e+01 9.85946e+00 4.74005e-02
-9.68400e+01 9.85898e+00 4.74432e-02
-9.68300e+01 9.85851e+00 4.74858e-02
-9.68200e+01 9.85803e+00 4.75283e-02
-9.68100e+01 9.85756e+00 4.75707e-02
-9.68000e+01 9.85708e+00 4.76131e-02
-9.67900e+01 9.85660e+00 4.76553e-02
-9.67800e+01 9.85613e+00 4.76975e-02
-9.67700e+01 9.85565e+00 4.77395e-02
-9.67600e+01 9.85517e+00 4.77815e-02
-9.67500e+01 9.85469e+00 4.78233e-02
-9.67400e+01 9.85422e+00 4.78651e-02
-9.67300e+01 9.85374e+00 4.79068e-02
-9.67200e+01 9.85326e+00 4.79484e-02
-9.67100e+01 9.85278e+00 4.79899e-02
-9.67000e+01 9.85230e+00 4.80313e-02
-9.66900e+01 9.85182e+00 4.80726e-02
-9.66800e+01 9.85134e+00 4.81139e-02
-9.66700e+01 9.85085e+00 4.81550e-02
-9.66600e+01 9.85037e+00 4.81961e-02
-9.66500e+01 9.84989e+00 4.82370e-02
-9.66400e+01 9.84941e+00 4.82779e-02
-9.66300e+01 9.84893e+00 4.83186e-02
-9.66200e+01 9.84844e+00 4.83593e-02
-9.66100e+01 9.84796e+00 4.83999e-02
-9.66000e+01 9.84747e+00 4.84404e-02
-9.65900e+01 9.84699e+00 4.84808e-02
-9.65800e+01 9.84650e+00 4.85211e-02
-9.65700e+01 9.84602e+00 4.85613e-02
-9.65600e+01 9.84553e+00 4.86014e-02
-9.65500e+01 9.84505e+00 4.86414e-02
-9.65400e+01 9.84456e+00 4.86814e-02
-9.65300e+01 9.84407e+00 4.87212e-02
-9.65200e+01 9.84359e+00 4.87610e-02
-9.65100e+01 9.84310e+00 4.88006e-02
-9.65000e+01 9.84261e+00 4.88402e-02
-9.64900e+01 9.84212e+00 4.88797e-02
-9.64800e+01 9.84163e+00 4.89191e-02
-9.64700e+01 9.84114e+00 4.89584e-02
-9.64600e+01 9.84065e+00 4.89976e-02
-9.64500e+01 9.84016e+00 4.90367e-02
-9.64400e+01 9.83967e+00 4.90757e-02
-9.64300e+01 9.83918e+00 4.91146e-02
-9.64200e+01 9.83869e+00 4.91534e-02
-9.64100e+01 9.83820e+00 4.91922e-02
-9.64000e+01 9.83771e+00 4.92308e-02
-9.63900e+01 9.83721e+00 4.92694e-02
-9.63800e+01 9.83672e+00 4.93078e-02
-9.63700e+01 9.83623e+00 4.93462e-02
-9.63600e+01 9.83573e+00 4.93845e-02
-9.63500e+01 9.83524e+00 4.94227e-02
-9.63400e+01 9.83475e+00 4.94608e-02
-9.63300e+01 9.83425e+00 4.94988e-02
-9.63200e+01 9.83376e+00 4.95367e-02
-9.63100e+01 9.83326e+00 4.95745e-02
-9.63000e+01 9.83276e+00 4.96122e-02
-9.62900e+01 9.83227e+00 4.96499e-02
-9.62800e+01 9.83177e+00 4.96874e-02
-9.62700e+01 9.83127e+00 4.97248e-02
-9.62600e+01 9.83078e+00 4.97622e-02
-9.62500e+01 9.83028e+00 4.97995e-02
-9.62400e+01 9.82978e+00 4.98366e-02
-9.62300e+01 9.82928e+00 4.98737e-02
-9.62200e+01 9.82878e+00 4.99107e-02
-9.62100e+01 9.82828e+00 4.99476e-02
-9.62000e+01 9.82778e+00 4.99844e-02
-9.61900e+01 9.82728e+00 5.00211e-02
-9.61800e+01 9.82678e+00 5.00577e-02
-9.61700e+01 9.82628e+00 5.00943e-02
-9.61600e+01 9.82578e+00 5.01307e-02
-9.61500e+01 9.82528e+00 5.01671e-02
-9.61400e+01 9.82478e+00 5.02033e-02
-9.61300e+01 9.82428e+00 5.02395e-02
-9.61200e+01 9.82377e+00 5.02755e-02
-9.61100e+01 9.82327e+00 5.03115e-02
-9.61000e+01 9.82277e+00 5.03474e-02
-9.60900e+01 9.82226e+00 5.03832e-02
-9.60800e+01 9.82176e+00 5.04189e-02
-9.60700e+01 9.82126e+00 5.04545e-02
-9.60600e+01 9.82075e+00 5.04900e-02
-9.60500e+01 9.82025e+00 5.05254e-02
-9.60400e+01 9.81974e+00 5.05607e-02
-9.60300e+01 9.81923e+00 5.05960e-02
-9.60200e+01 9.81873e+00 5.06311e-02
-9.60100e+01 9.81822e+00 5.06662e-02
-9.60000e+01 9.81771e+00 5.07011e-02
-9.59900e+01 9.81721e+00 5.07360e-02
-9.59800e+01 9.81670e+00 5.07708e-02
-9.59700e+01 9.81619e+00 5.08055e-02
-9.59600e+01 9.81568e+00 5.08401e-02
-9.59500e+01 9.81518e+00 5.08746e-02
-9.59400e+01 9.81467e+00 5.09090e-02
-9.59300e+01 9.81416e+00 5.09433e-02
-9.59200e+01 9.81365e+00 5.09775e-02
-9.59100e+01 9.81314e+00 5.10117e-02
-9.59000e+01 9.81263e+00 5.10457e-02
-9.58900e+01 9.81212e+00 5.10796e-02
-9.58800e+01 9.81161e+00 5.11135e-02
-9.58700e+01 9.81109e+00 5.11473e-02
-9.58600e+01 9.81058e+00 5.11809e-02
-9.58500e+01 9.81007e+00 5.12145e-02
-9.58400e+01 9.80956e+00 5.12480e-02
-9.58300e+01 9.80905e+00 5.12814e-02
-9.58200e+01 9.80853e+00 5.13147e-02
-9.58100e+01 9.80802e+00 5.13479e-02
-9.58000e+01 9.80751e+00 5.13810e-02
-9.57900e+01 9.80699e+00 5.14140e-02
-9.57800e+01 9.80648e+00 5.14470e-02
-9.57700e+01 9.80596e+00 5.14798e-02
-9.57600e+01 9.80545e+00 5.15126e-02
-9.57500e+01 9.80493e+00 5.15452e-02
-9.57400e+01 9.80442e+00 5.15778e-02
-9.57300e+01 9.80390e+00 5.16103e-02
-9.57200e+01 9.80339e+00 5.16427e-02
-9.57100e+01 9.80287e+00 5.16749e-02
-9.57000e+01 9.80235e+00 5.17071e-02
-9.56900e+01 9.80183e+00 5.17392e-02
-9.56800e+01 9.80132e+00 5.17713e-02
-9.56700e+01 9.80080e+00 5.18032e-02
-9.56600e+01 9.80028e+00 5.18350e-02
-9.56500e+01 9.79976e+00 5.18667e-02
-9.56400e+01 9.79924e+00 5.18984e-02
-9.56300e+01 9.79872e+00 5.19299e-02
-9.56200e+01 9.79820e+00 5.19614e-02
-9.56100e+01 9.79769e+00 5.19928e-02
-9.56000e+01 9.79717e+00 5.20240e-02
-9.55900e+01 9.79664e+00 5.20552e-02
-9.55800e+01 9.79612e+00 5.20863e-02
-9.55700e+01 9.79560e+00 5.21173e-02
-9.55600e+01 9.79508e+00 5.21482e-02
-9.55500e+01 9.79456e+00 5.21790e-02
-9.55400e+01 9.79404e+00 5.22098e-02
-9.55300e+01 9.79352e+00 5.22404e-02
-9.55200e+01 9.79299e+00 5.22709e-02
-9.55100e+01 9.79247e+00 5.23014e-02
-9.55000e+01 9.79195e+00 5.23317e-02
-9.54900e+01 9.79142e+00 5.23620e-02
-9.54800e+01 9.79090e+00 5.23922e-02
-9.54700e+01 9.79038e+00 5.24222e-02
-9.54600e+01 9.78985e+00 5.24522e-02
-9.54500e+01 9.78933e+00 5.24821e-02
-9.54400e+01 9.78880e+00 5.25119e-02
-9.54300e+01 9.78828e+00 5.25416e-02
-9.54200e+01 9.78775e+00 5.25712e-02
-9.54100e+01 9.78723e+00 5.26008e-02
-9.54000e+01 9.78670e+00 5.26302e-02
-9.53900e+01 9.78617e+00 5.26595e-02
-9.53800e+01 9.78565e+00 5.26888e-02
-9.53700e+01 9.78512e+00 5.27180e-02
-9.53600e+01 9.78459e+00 5.27470e-02
-9.53500e+01 9.78406e+00 5.27760e-02
-9.53400e+01 9.78354e+00 5.28049e-02
-9.53300e+01 9.78301e+00 5.28337e-02
-9.53200e+01 9.78248e+00 5.28624e-02
-9.53100e+01 9.78195e+00 5.28910e-02
-9.53000e+01 9.78142e+00 5.29195e-02
-9.52900e+01 9.78089e+00 5.29479e-02
-9.52800e+01 9.78036e+00 5.29762e-02
-9.52700e+01 9.77983e+00 5.30044e-02
-9.52600e+01 9.77930e+00 5.30326e-02
-9.52500e+01 9.77877e+00 5.30606e-02
-9.52400e+01 9.77824e+00 5.30886e-02
-9.52300e+01 9.77771e+00 5.31165e-02
-9.52200e+01 9.77718e+00 5.31442e-02
-9.52100e+01 9.77665e+00 5.31719e-02
-9.52000e+01 9.77612e+00 5.31995e-02
-9.51900e+01 9.77558e+00 5.32270e-02
-9.51800e+01 9.77505e+00 5.32544e-02
-9.51700e+01 9.77452e+00 5.32817e-02
-9.51600e+01 9.77399e+00 5.33090e-02
-9.51500e+01 9.77345e+00 5.33361e-02
-9.51400e+01 9.77292e+00 5.33631e-02
-9.51300e+01 9.77238e+00 5.33901e-02
-9.51200e+01 9.77185e+00 5.34169e-02
-9.51100e+01 9.77132e+00 5.34437e-02
-9.51000e+01 9.77078e+00 5.34703e-02
-9.50900e+01 9.77025e+00 5.34969e-02
-9.50800e+01 9.76971e+00 5.35234e-02
-9.50700e+01 9.76918e+00 5.35498e-02
-9.50600e+01 9.76864e+00 5.35761e-02
-9.50500e+01 9.76811e+00 5.36023e-02
-9.50400e+01 9.76757e+00 5.36284e-02
-9.50300e+01 9.76703e+00 5.36544e-02
-9.50200e+01 9.76650e+00 5.36804e-02
-9.50100e+01 9.76596e+00 5.37062e-02
-9.50000e+01 9.76542e+00 5.37320e-02
-9.49900e+01 9.76488e+00 5.37576e-02
-9.49800e+01 9.76435e+00 5.37832e-02
-9.49700e+01 9.76381e+00 5.38087e-02
-9.49600e+01 9.76327e+00 5.38340e-02
-9.49500e+01 9.76273e+00 5.38593e-02
-9.49400e+01 9.76219e+00 5.38845e-02
-9.49300e+01 9.76165e+00 5.39096e-02
-9.49200e+01 9.76111e+00 5.39346e-02
-9.49100e+01 9.76058e+00 5.39595e-02
-9.49000e+01 9.76004e+00 5.39844e-02
-9.48900e+01 9.75950e+00 5.40091e-02
-9.48800e+01 9.75896e+00 5.40337e-02
-9.48700e+01 9.75842e+00 5.40583e-02
-9.48600e+01 9.75787e+00 5.40827e-02
-9.48500e+01 9.75733e+00 5.41071e-02
-9.48400e+01 9.75679e+00 5.41314e-02
-9.48300e+01 9.75625e+00 5.41556e-02
-9.48200e+01 9.75571e+00 5.41797e-02
-9.48100e+01 9.75517e+00 5.42037e-02
-9.48000e+01 9.75463e+00 5.42276e-02
-9.47900e+01 9.75408e+00 5.42514e-02
-9.47800e+01 9.75354e+00 5.42751e-02
-9.47700e+01 9.75300e+00 5.42987e-02
-9.47600e+01 9.75245e+00 5.43223e-02
-9.47500e+01 9.75191e+00 5.43457e-02
-9.47400e+01 9.75137e+00 5.43690e-02
-9.47300e+01 9.75082e+00 5.43923e-02
-9.47200e+01 9.75028e+00 5.44155e-02
-9.47100e+01 9.74974e+00 5.44385e-02
-9.47000e+01 9.74919e+00 5.44615e-02
-9.46900e+01 9.74865e+00 5.44844e-02
-9.46800e+01 9.74810e+00 5.45072e-02
-9.46700e+01 9.74756e+00 5.45299e-02
-9.46600e+01 9.74701e+00 5.45525e-02
-9.46500e+01 9.74646e+00 5.45751e-02
-9.46400e+01 9.74592e+00 5.45975e-02
-9.46300e+01 9.74537e+00 5.46198e-02
-9.46200e+01 9.74483e+00 5.46421e-02
-9.46100e+01 9.74428e+00 5.46642e-02
-9.46000e+01 9.74373e+00 5.46863e-02
-9.45900e+01 9.74319e+00 5.47083e-02
-9.45800e+01 9.74264e+00 5.47301e-02
-9.45700e+01 9.74209e+00 5.47519e-02
-9.45600e+01 9.74154e+00 5.47736e-02
-9.45500e+01 9.74100e+00 5.47952e-02
-9.45400e+01 9.74045e+00 5.48167e-02
-9.45300e+01 9.73990e+00 5.48381e-02
-9.45200e+01 9.73935e+00 5.48595e-02
-9.45100e+01 9.73880e+00 5.48807e-02
-9.45000e+01 9.73825e+00 5.49018e-02
-9.44900e+01 9.73770e+00 5.49229e-02
-9.44800e+01 9.73716e+00 5.49438e-02
-9.44700e+01 9.73661e+00 5.49647e-02
-9.44600e+01 9.73606e+00 5.49855e-02
-9.44500e+01 9.73551e+00 5.50062e-02
-9.44400e+01 9.73496e+00 5.50267e-02
-9.44300e+01 9.73441e+00 5.50472e-02
-9.44200e+01 9.73385e+00 5.50676e-02
-9.44100e+01 9.73330e+00 5.50880e-02
-9.44000e+01 9.73275e+00 5.51082e-02
-9.43900e+01 9.73220e+00 5.51283e-02
-9.43800e+01 9.73165e+00 5.51483e-02
-9.43700e+01 9.73110e+00 5.51683e-02
-9.43600e+01 9.73055e+00 5.51881e-02
-9.43500e+01 9.73000e+00 5.52079e-02
-9.43400e+01 9.72944e+00 5.52275e-02
-9.43300e+01 9.72889e+00 5.52471e-02
-9.43200e+01 9.72834e+00 5.52666e-02
-9.43100e+01 9.72779e+00 5.52860e-02
-9.43000e+01 9.72723e+00 5.53053e-02
-9.42900e+01 9.72668e+00 5.53245e-02
-9.42800e+01 9.72613e+00 5.53436e-02
-9.42700e+01 9.72557e+00 5.53626e-02
-9.42600e+01 9.72502e+00 5.53816e-02
-9.42500e+01 9.72446e+00 5.54004e-02
-9.42400e+01 9.72391e+00 5.54191e-02
-9.42300e+01 9.72336e+00 5.54378e-02
-9.42200e+01 9.72280e+00 5.54564e-02
-9.42100e+01 9.72225e+00 5.54748e-02
-9.42000e+01 9.72169e+00 5.54932e-02
-9.41900e+01 9.72114e+00 5.55115e-02
-9.41800e+01 9.72058e+00 5.55297e-02
-9.41700e+01 9.72003e+00 5.55478e-02
-9.41600e+01 9.71947e+00 5.55658e-02
-9.41500e+01 9.71892e+00 5.55837e-02
-9.41400e+01 9.71836e+00 5.56015e-02
-9.41300e+01 9.71780e+00 5.56192e-02
-9.41200e+01 9.71725e+00 5.56369e-02
-9.41100e+01 9.71669e+00 5.56544e-02
-9.41000e+01 9.71613e+00 5.56719e-02
-9.40900e+01 9.71558e+00 5.56892e-02
-9.40800e+01 9.71502e+00 5.57065e-02
-9.40700e+01 9.71446e+00 5.57237e-02
-9.40600e+01 9.71391e+00 5.57408e-02
-9.40500e+01 9.71335e+00 5.57578e-02
-9.40400e+01 9.71279e+00 5.57747e-02
-9.40300e+01 9.71223e+00 5.57915e-02
-9.40200e+01 9.71167e+00 5.58082e-02
-9.40100e+01 9.71112e+00 5.58248e-02
-9.40000e+01 9.71056e+00 5.58414e-02
-9.39900e+01 9.71000e+00 5.58578e-02
-9.39800e+01 9.70944e+00 5.58742e-02
-9.39700e+01 9.70888e+00 5.58904e-02
-9.39600e+01 9.70832e+00 5.59066e-02
-9.39500e+01 9.70776e+00 5.59226e-02
-9.39400e+01 9.70720e+00 5.59386e-02
-9.39300e+01 9.70665e+00 5.59545e-02
-9.39200e+01 9.70609e+00 5.59703e-02
-9.39100e+01 9.70553e+00 5.59860e-02
-9.39000e+01 9.70497e+00 5.60016e-02
-9.38900e+01 9.70441e+00 5.60171e-02
-9.38800e+01 9.70385e+00 5.60326e-02
-9.38700e+01 9.70329e+00 5.60479e-02
-9.38600e+01 9.70272e+00 5.60631e-02
-9.38500e+01 9.70216e+00 5.60783e-02
-9.38400e+01 9.70160e+00 5.60934e-02
-9.38300e+01 9.70104e+00 5.61083e-02
-9.38200e+01 9.70048e+00 5.61232e-02
-9.38100e+01 9.69992e+00 5.61380e-02
-9.38000e+01 9.69936e+00 5.61527e-02
-9.37900e+01 9.69880e+00 5.61673e-02
-9.37800e+01 9.69823e+00 5.61818e-02
-9.37700e+01 9.69767e+00 5.61962e-02
-9.37600e+01 9.69711e+00 5.62105e-02
-9.37500e+01 9.69655e+00 5.62247e-02
-9.37400e+01 9.69599e+00 5.62389e-02
-9.37300e+01 9.69542e+00 5.62529e-02
-9.37200e+01 9.69486e+00 5.62669e-02
-9.37100e+01 9.69430e+00 5.62807e-02
-9.37000e+01 9.69374e+00 5.62945e-02
-9.36900e+01 9.69317e+00 5.63082e-02
-9.36800e+01 9.69261e+00 5.63218e-02
-9.36700e+01 9.69205e+00 5.63353e-02
-9.36600e+01 9.69148e+00 5.63487e-02
-9.36500e+01 9.69092e+00 5.63620e-02
-9.36400e+01 9.69036e+00 5.63752e-02
-9.36300e+01 9.68979e+00 5.63883e-02
-9.36200e+01 9.68923e+00 5.64013e-02
-9.36100e+01 9.68866e+00 5.64143e-02
-9.36000e+01 9.68810e+00 5.64271e-02
-9.35900e+01 9.68754e+00 5.64399e-02
-9.35800e+01 9.68697e+00 5.64525e-02
-9.35700e+01 9.68641e+00 5.64651e-02
-9.35600e+01 9.68584e+00 5.64776e-02
-9.35500e+01 9.68528e+00 5.64900e-02
-9.35400e+01 9.68471e+00 5.65023e-02
-9.35300e+01 9.68415e+00 5.65145e-02
-9.35200e+01 9.68358e+00 5.65266e-02
-9.35100e+01 9.68302e+00 5.65386e-02
-9.35000e+01 9.68245e+00 5.65505e-02
-9.34900e+01 9.68189e+00 5.65624e-02
-9.34800e+01 9.68132e+00 5.65741e-02
-9.34700e+01 9.68075e+00 5.65858e-02
-9.34600e+01 9.68019e+00 5.65973e-02
-9.34500e+01 9.67962e+00 5.66088e-02
-9.34400e+01 9.67906e+00 5.66201e-02
-9.34300e+01 9.67849e+00 5.66314e-02
-9.34200e+01 9.67792e+00 5.66426e-02
-9.34100e+01 9.67736e+00 5.66537e-02
-9.34000e+01 9.67679e+00 5.66647e-02
-9.33900e+01 9.67622e+00 5.66756e-02
-9.33800e+01 9.67566e+00 5.66865e-02
-9.33700e+01 9.67509e+00 5.66972e-02
-9.33600e+01 9.67452e+00 5.67078e-02
-9.33500e+01 9.67396e+00 5.67184e-02
-9.33400e+01 9.67339e+00 5.67288e-02
-9.33300e+01 9.67282e+00 5.67392e-02
-9.33200e+01 9.67225e+00 5.67494e-02
-9.33100e+01 9.67169e+00 5.67596e-02
-9.33000e+01 9.67112e+00 5.67697e-02
-9.32900e+01 9.67055e+00 5.67797e-02
-9.32800e+01 9.66998e+00 5.67896e-02
-9.32700e+01 9.66941e+00 5.67994e-02
-9.32600e+01 9.66885e+00 5.68091e-02
-9.32500e+01 9.66828e+00 5.68187e-02
-9.32400e+01 9.66771e+00 5.68283e-02
-9.32300e+01 9.66714e+00 5.68377e-02
-9.32200e+01 9.66657e+00 5.68470e-02
-9.32100e+01 9.66600e+00 5.68563e-02
-9.32000e+01 9.66544e+00 5.68655e-02
-9.31900e+01 9.66487e+00 5.68745e-02
-9.31800e+01 9.66430e+00 5.68835e-02
-9.31700e+01 9.66373e+00 5.68924e-02
-9.31600e+01 9.66316e+00 5.69012e-02
-9.31500e+01 9.66259e+00 5.69099e-02
-9.31400e+01 9.66202e+00 5.69185e-02
-9.31300e+01 9.66145e+00 5.69270e-02
-9.31200e+01 9.66088e+00 5.69354e-02
-9.31100e+01 9.66031e+00 5.69438e-02
-9.31000e+01 9.65975e+00 5.69520e-02
-9.30900e+01 9.65918e+00 5.69602e-02
-9.30800e+01 9.65861e+00 5.69682e-02
-9.30700e+01 9.65804e+00 5.69762e-02
-9.30600e+01 9.65747e+00 5.69840e-02
-9.30500e+01 9.65690e+00 5.69918e-02
-9.30400e+01 9.65633e+00 5.69995e-02
-9.30300e+01 9.65576e+00 5.70071e-02
-9.30200e+01 9.65519e+00 5.70146e-02
-9.30100e+01 9.65462e+00 5.70220e-02
-9.30000e+01 9.65405e+00 5.70293e-02
-9.29900e+01 9.65348e+00 5.70366e-02
-9.29800e+01 9.65291e+00 5.70437e-02
-9.29700e+01 9.65233e+00 5.70507e-02
-9.29600e+01 9.65176e+00 5.70577e-02
-9.29500e+01 9.65119e+00 5.70646e-02
-9.29400e+01 9.65062e+00 5.70713e-02
-9.29300e+01 9.65005e+00 5.70780e-02
-9.29200e+01 9.64948e+00 5.70846e-02
-9.29100e+01 9.64891e+00 5.70911e-02
-9.29000e+01 9.64834e+00 5.70975e-02
-9.28900e+01 9.64777e+00 5.71038e-02
-9.28800e+01 9.64720e+00 5.71100e-02
-9.28700e+01 9.64663e+00 5.71161e-02
-9.28600e+01 9.64606e+00 5.71221e-02
-9.28500e+01 9.64548e+00 5.71281e-02
-9.28400e+01 9.64491e+00 5.71339e-02
-9.28300e+01 9.64434e+00 5.71397e-02
-9.28200e+01 9.64377e+00 5.71453e-02
-9.28100e+01 9.64320e+00 5.71509e-02
-9.28000e+01 9.64263e+00 5.71564e-02
-9.27900e+01 9.64206e+00 5.71617e-02
-9.27800e+01 9.64148e+00 5.71670e-02
-9.27700e+01 9.64091e+00 5.71722e-02
-9.27600e+01 9.64034e+00 5.71773e-02
-9.27500e+01 9.63977e+00 5.71824e-02
-9.27400e+01 9.63920e+00 5.71873e-02
-9.27300e+01 9.63862e+00 5.71921e-02
-9.27200e+01 9.63805e+00 5.71969e-02
-9.27100e+01 9.63748e+00 5.72015e-02
-9.27000e+01 9.63691e+00 5.72061e-02
-9.26900e+01 9.63634e+00 5.72105e-02
-9.26800e+01 9.63576e+00 5.72149e-02
-9.26700e+01 9.63519e+00 5.72192e-02
-9.26600e+01 9.63462e+00 5.72234e-02
-9.26500e+01 9.63405e+00 5.72274e-02
-9.26400e+01 9.63348e+00 5.72314e-02
-9.26300e+01 9.63290e+00 5.72354e-02
-9.26200e+01 9.63233e+00 5.72392e-02
-9.26100e+01 9.63176e+00 5.72429e-02
-9.26000e+01 9.63119e+00 5.72465e-02
-9.25900e+01 9.63061e+00 5.72501e-02
-9.25800e+01 9.63004e+00 5.72535e-02
-9.25700e+01 9.62947e+00 5.72569e-02
-9.25600e+01 9.62890e+00 5.72601e-02
-9.25500e+01 9.62832e+00 5.72633e-02
-9.25400e+01 9.62775e+00 5.72664e-02
-9.25300e+01 9.62718e+00 5.72694e-02
-9.25200e+01 9.62661e+00 5.72723e-02
-9.25100e+01 9.62603e+00 5.72751e-02
-9.25000e+01 9.62546e+00 5.72778e-02
-9.24900e+01 9.62489e+00 5.72804e-02
-9.24800e+01 9.62431e+00 5.72829e-02
-9.24700e+01 9.62374e+00 5.72854e-02
-9.24600e+01 9.62317e+00 5.72877e-02
-9.24500e+01 9.62260e+00 5.72900e-02
-9.24400e+01 9.62202e+00 5.72921e-02
-9.24300e+01 9.62145e+00 5.72942e-02
-9.24200e+01 9.62088e+00 5.72962e-02
-9.24100e+01 9.62030e+00 5.72981e-02
-9.24000e+01 9.61973e+00 5.72998e-02
-9.23900e+01 9.61916e+00 5.73015e-02
-9.23800e+01 9.61858e+00 5.73032e-02
-9.23700e+01 9.61801e+00 5.73047e-02
-9.23600e+01 9.61744e+00 5.73061e-02
-9.23500e+01 9.61687e+00 5.73074e-02
-9.23400e+01 9.61629e+00 5.73087e-02
-9.23300e+01 9.61572e+00 5.73098e-02
-9.23200e+01 9.61515e+00 5.73109e-02
-9.23100e+01 9.61457e+00 5.73118e-02
-9.23000e+01 9.61400e+00 5.73127e-02
-9.22900e+01 9.61343e+00 5.73135e-02
-9.22800e+01 9.61285e+00 5.73141e-02
-9.22700e+01 9.61228e+00 5.73147e-02
-9.22600e+01 9.61171e+00 5.73152e-02
-9.22500e+01 9.61113e+00 5.73156e-02
-9.22400e+01 9.61056e+00 5.73160e-02
-9.22300e+01 9.60999e+00 5.73162e-02
-9.22200e+01 9.60941e+00 5.73163e-02
-9.22100e+01 9.60884e+00 5.73164e-02
-9.22000e+01 9.60827e+00 5.73163e-02
-9.21900e+01 9.60770e+00 5.73162e-02
-9.21800e+01 9.60712e+00 5.73159e-02
-9.21700e+01 9.60655e+00 5.73156e-02
-9.21600e+01 9.60598e+00 5.73152e-02
-9.21500e+01 9.60540e+00 5.73147e-02
-9.21400e+01 9.60483e+00 5.73141e-02
-9.21300e+01 9.60426e+00 5.73134e-02
-9.21200e+01 9.60368e+00 5.73126e-02
-9.21100e+01 9.60311e+00 5.73117e-02
-9.21000e+01 9.60254e+00 5.73107e-02
-9.20900e+01 9.60196e+00 5.73096e-02
-9.20800e+01 9.60139e+00 5.73085e-02
-9.20700e+01 9.60082e+00 5.73072e-02
-9.20600e+01 9.60024e+00 5.73059e-02
-9.20500e+01 9.59967e+00 5.73045e-02
-9.20400e+01 9.59910e+00 5.73029e-02
-9.20300e+01 9.59853e+00 5.73013e-02
-9.20200e+01 9.59795e+00 5.72996e-02
-9.20100e+01 9.59738e+00 5.72978e-02
-9.20000e+01 9.59681e+00 5.72959e-02
-9.19900e+01 9.59623e+00 5.72939e-02
-9.19800e+01 9.59566e+00 5.72918e-02
-9.19700e+01 9.59509e+00 5.72897e-02
-9.19600e+01 9.59451e+00 5.72874e-02
-9.19500e+01 9.59394e+00 5.72850e-02
-9.19400e+01 9.59337e+00 5.72826e-02
-9.19300e+01 9.59280e+00 5.72801e-02
-9.19200e+01 9.59222e+00 5.72774e-02
-9.19100e+01 9.59165e+00 5.72747e-02
-9.19000e+01 9.59108e+00 5.72719e-02
-9.18900e+01 9.59051e+00 5.72690e-02
-9.18800e+01 9.58993e+00 5.72660e-02
-9.18700e+01 9.58936e+00 5.72629e-02
-9.18600e+01 9.58879e+00 5.72597e-02
-9.18500e+01 9.58821e+00 5.72564e-02
-9.18400e+01 9.58764e+00 5.72530e-02
-9.18300e+01 9.58707e+00 5.72496e-02
-9.18200e+01 9.58650e+00 5.72460e-02
-9.18100e+01 9.58593e+00 5.72424e-02
-9.18000e+01 9.58535e+00 5.72386e-02
-9.17900e+01 9.58478e+00 5.72348e-02
-9.17800e+01 9.58421e+00 5.72309e-02
-9.17700e+01 9.58364e+00 5.72269e-02
-9.17600e+01 9.58306e+00 5.72228e-02
-9.17500e+01 9.58249e+00 5.72186e-02
-9.17400e+01 9.58192e+00 5.72143e-02
-9.17300e+01 9.58135e+00 5.72099e-02
-9.17200e+01 9.58077e+00 5.72054e-02
-9.17100e+01 9.58020e+00 5.72008e-02
-9.17000e+01 9.57963e+00 5.71962e-02
-9.16900e+01 9.57906e+00 5.71914e-02
-9.16800e+01 9.57849e+00 5.71866e-02
-9.16700e+01 9.57792e+00 5.71817e-02
-9.16600e+01 9.57734e+00 5.71766e-02
-9.16500e+01 9.57677e+00 5.71715e-02
-9.16400e+01 9.57620e+00 5.71663e-02
-9.16300e+01 9.57563e+00 5.71610e-02
-9.16200e+01 9.57506e+00 5.71556e-02
-9.16100e+01 9.57449e+00 5.71501e-02
-9.16000e+01 9.57391e+00 5.71445e-02
-9.15900e+01 9.57334e+00 5.71389e-02
-9.15800e+01 9.57277e+00 5.71331e-02
-9.15700e+01 9.57220e+00 5.71272e-02
-9.15600e+01 9.57163e+00 5.71213e-02
-9.15500e+01 9.57106e+00 5.71152e-02
-9.15400e+01 9.57049e+00 5.71091e-02
-9.15300e+01 9.56991e+00 5.71029e-02
-9.15200e+01 9.56934e+00 5.70966e-02
-9.15100e+01 9.56877e+00 5.70901e-02
-9.15000e+01 9.56820e+00 5.70836e-02
-9.14900e+01 9.56763e+00 5.70771e-02
-9.14800e+01 9.56706e+00 5.70704e-02
-9.14700e+01 9.56649e+00 5.70636e-02
-9.14600e+01 9.56592e+00 5.70567e-02
-9.14500e+01 9.56535e+00 5.70498e-02
-9.14400e+01 9.56478e+00 5.70427e-02
-9.14300e+01 9.56421e+00 5.70355e-02
-9.14200e+01 9.56364e+00 5.70283e-02
-9.14100e+01 9.56307e+00 5.70210e-02
-9.14000e+01 9.56250e+00 5.70136e-02
-9.13900e+01 9.56193e+00 5.70060e-02
-9.13800e+01 9.56136e+00 5.69984e-02
-9.13700e+01 9.56079e+00 5.69907e-02
-9.13600e+01 9.56022e+00 5.69829e-02
-9.13500e+01 9.55965e+00 5.69751e-02
-9.13400e+01 9.55908e+00 5.69671e-02
-9.13300e+01 9.55851e+00 5.69590e-02
-9.13200e+01 9.55794e+00 5.69508e-02
-9.13100e+01 9.55737e+00 5.69426e-02
-9.13000e+01 9.55680e+00 5.69342e-02
-9.12900e+01 9.55623e+00 5.69258e-02
-9.12800e+01 9.55566e+00 5.69173e-02
-9.12700e+01 9.55509e+00 5.69087e-02
-9.12600e+01 9.55452e+00 5.68999e-02
-9.12500e+01 9.55395e+00 5.68911e-02
-9.12400e+01 9.55339e+00 5.68822e-02
-9.12300e+01 9.55282e+00 5.68732e-02
-9.12200e+01 9.55225e+00 5.68642e-02
-9.12100e+01 9.55168e+00 5.68550e-02
-9.12000e+01 9.55111e+00 5.68457e-02
-9.11900e+01 9.55054e+00 5.68364e-02
-9.11800e+01 9.54997e+00 5.68269e-02
-9.11700e+01 9.54941e+00 5.68174e-02
-9.11600e+01 9.54884e+00 5.68077e-02
-9.11500e+01 9.54827e+00 5.67980e-02
-9.11400e+01 9.54770e+00 5.67882e-02
-9.11300e+01 9.54713e+00 5.67783e-02
-9.11200e+01 9.54657e+00 5.67683e-02
-9.11100e+01 9.54600e+00 5.67582e-02
-9.11000e+01 9.54543e+00 5.67480e-02
-9.10900e+01 9.54486e+00 5.67377e-02
-9.10800e+01 9.54430e+00 5.67273e-02
-9.10700e+01 9.54373e+00 5.67169e-02
-9.10600e+01 9.54316e+00 5.67063e-02
-9.10500e+01 9.54259e+00 5.66957e-02
-9.10400e+01 9.54203e+00 5.66849e-02
-9.10300e+01 9.54146e+00 5.66741e-02
-9.10200e+01 9.54089e+00 5.66632e-02
-9.10100e+01 9.54033e+00 5.66521e-02
-9.10000e+01 9.53976e+00 5.66410e-02
-9.09900e+01 9.53920e+00 5.66298e-02
-9.09800e+01 9.53863e+00 5.66185e-02
-9.09700e+01 9.53806e+00 5.66072e-02
-9.09600e+01 9.53750e+00 5.65957e-02
-9.09500e+01 9.53693e+00 5.65841e-02
-9.09400e+01 9.53636e+00 5.65724e-02
-9.09300e+01 9.53580e+00 5.65607e-02
-9.09200e+01 9.53523e+00 5.65488e-02
-9.09100e+01 9.53467e+00 5.65369e-02
-9.09000e+01 9.53410e+00 5.65249e-02
-9.08900e+01 9.53354e+00 5.65128e-02
-9.08800e+01 9.53297e+00 5.65005e-02
-9.08700e+01 9.53241e+00 5.64882e-02
-9.08600e+01 9.53184e+00 5.64758e-02
-9.08500e+01 9.53128e+00 5.64633e-02
-9.08400e+01 9.53071e+00 5.64508e-02
-9.08300e+01 9.53015e+00 5.64381e-02
-9.08200e+01 9.52958e+00 5.64253e-02
-9.08100e+01 9.52902e+00 5.64124e-02
-9.08000e+01 9.52846e+00 5.63995e-02
-9.07900e+01 9.52789e+00 5.63865e-02
-9.07800e+01 9.52733e+00 5.63733e-02
-9.07700e+01 9.52677e+00 5.63601e-02
-9.07600e+01 9.52620e+00 5.63468e-02
-9.07500e+01 9.52564e+00 5.63334e-02
-9.07400e+01 9.52508e+00 5.63198e-02
-9.07300e+01 9.52451e+00 5.63062e-02
-9.07200e+01 9.52395e+00 5.62926e-02
-9.07100e+01 9.52339e+00 5.62788e-02
-9.07000e+01 9.52282e+00 5.62649e-02
-9.06900e+01 9.52226e+00 5.62509e-02
-9.06800e+01 9.52170e+00 5.62369e-02
-9.06700e+01 9.52114e+00 5.62227e-02
-9.06600e+01 9.52057e+00 5.62085e-02
-9.06500e+01 9.52001e+00 5.61942e-02
-9.06400e+01 9.51945e+00 5.61797e-02
-9.06300e+01 9.51889e+00 5.61652e-02
-9.06200e+01 9.51833e+00 5.61506e-02
-9.06100e+01 9.51777e+00 5.61359e-02
-9.06000e+01 9.51720e+00 5.61211e-02
-9.05900e+01 9.51664e+00 5.61062e-02
-9.05800e+01 9.51608e+00 5.60912e-02
-9.05700e+01 9.51552e+00 5.60762e-02
-9.05600e+01 9.51496e+00 5.60610e-02
-9.05500e+01 9.51440e+00 5.60457e-02
-9.05400e+01 9.51384e+00 5.60304e-02
-9.05300e+01 9.51328e+00 5.60149e-02
-9.05200e+01 9.51272e+00 5.59994e-02
-9.05100e+01 9.51216e+00 5.59838e-02
-9.05000e+01 9.51160e+00 5.59681e-02
-9.04900e+01 9.51104e+00 5.59523e-02
-9.04800e+01 9.51048e+00 5.59364e-02
-9.04700e+01 9.50992e+00 5.59204e-02
-9.04600e+01 9.50936e+00 5.59043e-02
-9.04500e+01 9.50880e+00 5.58881e-02
-9.04400e+01 9.50824e+00 5.58718e-02
-9.04300e+01 9.50769e+00 5.58555e-02
-9.04200e+01 9.50713e+00 5.58390e-02
-9.04100e+01 9.50657e+00 5.58225e-02
-9.04000e+01 9.50601e+00 5.58058e-02
-9.03900e+01 9.50545e+00 5.57891e-02
-9.03800e+01 9.50489e+00 5.57723e-02
-9.03700e+01 9.50434e+00 5.57554e-02
-9.03600e+01 9.50378e+00 5.57384e-02
-9.03500e+01 9.50322e+00 5.57213e-02
-9.03400e+01 9.50267e+00 5.57041e-02
-9.03300e+01 9.50211e+00 5.56868e-02
-9.03200e+01 9.50155e+00 5.56694e-02
-9.03100e+01 9.50100e+00 5.56519e-02
-9.03000e+01 9.50044e+00 5.56344e-02
-9.02900e+01 9.49988e+00 5.56167e-02
-9.02800e+01 9.49933e+00 5.55990e-02
-9.02700e+01 9.49877e+00 5.55812e-02
-9.02600e+01 9.49821e+00 5.55632e-02
-9.02500e+01 9.49766e+00 5.55452e-02
-9.02400e+01 9.49710e+00 5.55271e-02
-9.02300e+01 9.49655e+00 5.55089e-02
-9.02200e+01 9.49599e+00 5.54906e-02
-9.02100e+01 9.49544e+00 5.54722e-02
-9.02000e+01 9.49488e+00 5.54537e-02
-9.01900e+01 9.49433e+00 5.54352e-02
-9.01800e+01 9.49378e+00 5.54165e-02
-9.01700e+01 9.49322e+00 5.53977e-02
-9.01600e+01 9.49267e+00 5.53789e-02
-9.01500e+01 9.49211e+00 5.53599e-02
-9.01400e+01 9.49156e+00 5.53409e-02
-9.01300e+01 9.49101e+00 5.53218e-02
-9.01200e+01 9.49045e+00 5.53026e-02
-9.01100e+01 9.48990e+00 5.52833e-02
-9.01000e+01 9.48935e+00 5.52638e-02
-9.00900e+01 9.48880e+00 5.52444e-02
-9.00800e+01 9.48824e+00 5.52248e-02
-9.00700e+01 9.48769e+00 5.52051e-02
-9.00600e+01 9.48714e+00 5.51853e-02
-9.00500e+01 9.48659e+00 5.51655e-02
-9.00400e+01 9.48604e+00 5.51455e-02
-9.00300e+01 9.48548e+00 5.51255e-02
-9.00200e+01 9.48493e+00 5.51053e-02
-9.00100e+01 9.48438e+00 5.50851e-02
-9.00000e+01 9.48383e+00 5.50648e-02
-8.99900e+01 9.48328e+00 5.50444e-02
-8.99800e+01 9.48273e+00 5.50242e-02
-8.99700e+01 9.48218e+00 5.50041e-02
-8.99600e+01 9.48163e+00 5.49841e-02
-8.99500e+01 9.48108e+00 5.49642e-02
-8.99400e+01 9.48053e+00 5.49444e-02
-8.99300e+01 9.47998e+00 5.49246e-02
-8.99200e+01 9.47943e+00 5.49050e-02
-8.99100e+01 9.47888e+00 5.48855e-02
-8.99000e+01 9.47834e+00 5.48661e-02
-8.98900e+01 9.47779e+00 5.48468e-02
-8.98800e+01 9.47724e+00 5.48276e-02
-8.98700e+01 9.47669e+00 5.48085e-02
-8.98600e+01 9.47614e+00 5.47895e-02
-8.98500e+01 9.47559e+00 5.47706e-02
-8.98400e+01 9.47505e+00 5.47517e-02
-8.98300e+01 9.47450e+00 5.47330e-02
-8.98200e+01 9.47395e+00 5.47144e-02
-8.98100e+01 9.47341e+00 5.46959e-02
-8.98000e+01 9.47286e+00 5.46775e-02
-8.97900e+01 9.47231e+00 5.46592e-02
-8.97800e+01 9.47176e+00 5.46410e-02
-8.97700e+01 9.47122e+00 5.46229e-02
-8.97600e+01 9.47067e+00 5.46049e-02
-8.97500e+01 9.47013e+00 5.45870e-02
-8.97400e+01 9.46958e+00 5.45692e-02
-8.97300e+01 9.46904e+00 5.45515e-02
-8.97200e+01 9.46849e+00 5.45339e-02
-8.97100e+01 9.46794e+00 5.45164e-02
-8.97000e+01 9.46740e+00 5.44990e-02
-8.96900e+01 9.46685e+00 5.44817e-02
-8.96800e+01 9.46631e+00 5.44645e-02
-8.96700e+01 9.46577e+00 5.44475e-02
-8.96600e+01 9.46522e+00 5.44305e-02
-8.96500e+01 9.46468e+00 5.44136e-02
-8.96400e+01 9.46413e+00 5.43968e-02
-8.96300e+01 9.46359e+00 5.43801e-02
-8.96200e+01 9.46304e+00 5.43635e-02
-8.96100e+01 9.46250e+00 5.43470e-02
-8.96000e+01 9.46196e+00 5.43306e-02
-8.95900e+01 9.46141e+00 5.43143e-02
-8.95800e+01 9.46087e+00 5.42982e-02
-8.95700e+01 9.46033e+00 5.42821e-02
-8.95600e+01 9.45979e+00 5.42661e-02
-8.95500e+01 9.45924e+00 5.42502e-02
-8.95400e+01 9.45870e+00 5.42344e-02
-8.95300e+01 9.45816e+00 5.42187e-02
-8.95200e+01 9.45762e+00 5.42032e-02
-8.95100e+01 9.45707e+00 5.41877e-02
-8.95000e+01 9.45653e+00 5.41723e-02
-8.94900e+01 9.45599e+00 5.41570e-02
-8.94800e+01 9.45545e+00 5.41418e-02
-8.94700e+01 9.45491e+00 5.41268e-02
-8.94600e+01 9.45437e+00 5.41118e-02
-8.94500e+01 9.45383e+00 5.40969e-02
-8.94400e+01 9.45329e+00 5.40821e-02
-8.94300e+01 9.45274e+00 5.40675e-02
-8.94200e+01 9.45220e+00 5.40529e-02
-8.94100e+01 9.45166e+00 5.40384e-02
-8.94000e+01 9.45112e+00 5.40241e-02
-8.93900e+01 9.45058e+00 5.40098e-02
-8.93800e+01 9.45004e+00 5.39956e-02
-8.93700e+01 9.44950e+00 5.39816e-02
-8.93600e+01 9.44896e+00 5.39676e-02
-8.93500e+01 9.44842e+00 5.39537e-02
-8.93400e+01 9.44788e+00 5.39400e-02
-8.93300e+01 9.44735e+00 5.39263e-02
-8.93200e+01 9.44681e+00 5.39127e-02
-8.93100e+01 9.44627e+00 5.38993e-02
-8.93000e+01 9.44573e+00 5.38859e-02
-8.92900e+01 9.44519e+00 5.38726e-02
-8.92800e+01 9.44465e+00 5.38595e-02
-8.92700e+01 9.44411e+00 5.38464e-02
-8.92600e+01 9.44357e+00 5.38335e-02
-8.92500e+01 9.44304e+00 5.38206e-02
-8.92400e+01 9.44250e+00 5.38078e-02
-8.92300e+01 9.44196e+00 5.37952e-02
-8.92200e+01 9.44142e+00 5.37826e-02
-8.92100e+01 9.44088e+00 5.37702e-02
-8.92000e+01 9.44035e+00 5.37578e-02
-8.91900e+01 9.43981e+00 5.37456e-02
-8.91800e+01 9.43927e+00 5.37334e-02
-8.91700e+01 9.43873e+00 5.37214e-02
-8.91600e+01 9.43820e+00 5.37094e-02
-8.91500e+01 9.43766e+00 5.36976e-02
-8.91400e+01 9.43712e+00 5.36858e-02
-8.91300e+01 9.43659e+00 5.36742e-02
-8.91200e+01 9.43605e+00 5.36626e-02
-8.91100e+01 9.43551e+00 5.36512e-02
-8.91000e+01 9.43498e+00 5.36398e-02
-8.90900e+01 9.43444e+00 5.36286e-02
-8.90800e+01 9.43390e+00 5.36174e-02
-8.90700e+01 9.43337e+00 5.36064e-02
-8.90600e+01 9.43283e+00 5.35955e-02
-8.90500e+01 9.43230e+00 5.35846e-02
-8.90400e+01 9.43176e+00 5.35739e-02
-8.90300e+01 9.43122e+00 5.35632e-02
-8.90200e+01 9.43069e+00 5.35527e-02
-8.90100e+01 9.43015e+00 5.35423e-02
-8.90000e+01 9.42962e+00 5.35319e-02
-8.89900e+01 9.42908e+00 5.35217e-02
-8.89800e+01 9.42855e+00 5.35116e-02
-8.89700e+01 9.42801e+00 5.35015e-02
-8.89600e+01 9.42748e+00 5.34916e-02
-8.89500e+01 9.42694e+00 5.34818e-02
-8.89400e+01 9.42641e+00 5.34720e-02
-8.89300e+01 9.42587e+00 5.34624e-02
-8.89200e+01 9.42534e+00 5.34529e-02
-8.89100e+01 9.42480e+00 5.34434e-02
-8.89000e+01 9.42427e+00 5.34341e-02
-8.88900e+01 9.42373e+00 5.34249e-02
-8.88800e+01 9.42320e+00 5.34157e-02
-8.88700e+01 9.42267e+00 5.34067e-02
-8.88600e+01 9.42213e+00 5.33978e-02
-8.88500e+01 9.42160e+00 5.33890e-02
-8.88400e+01 9.42106e+00 5.33802e-02
-8.88300e+01 9.42053e+00 5.33716e-02
-8.88200e+01 9.42000e+00 5.33631e-02
-8.88100e+01 9.41946e+00 5.33547e-02
-8.88000e+01 9.41893e+00 5.33464e-02
-8.87900e+01 9.41840e+00 5.33381e-02
-8.87800e+01 9.41786e+00 5.33300e-02
-8.87700e+01 9.41733e+00 5.33220e-02
-8.87600e+01 9.41680e+00 5.33141e-02
-8.87500e+01 9.41626e+00 5.33063e-02
-8.87400e+01 9.41573e+00 5.32986e-02
-8.87300e+01 9.41520e+00 5.32909e-02
-8.87200e+01 9.41467e+00 5.32834e-02
-8.87100e+01 9.41413e+00 5.32760e-02
-8.87000e+01 9.41360e+00 5.32687e-02
-8.86900e+01 9.41307e+00 5.32615e-02
-8.86800e+01 9.41253e+00 5.32544e-02
-8.86700e+01 9.41200e+00 5.32474e-02
-8.86600e+01 9.41147e+00 5.32405e-02
-8.86500e+01 9.41094e+00 5.32337e-02
-8.86400e+01 9.41040e+00 5.32269e-02
-8.86300e+01 9.40987e+00 5.32203e-02
-8.86200e+01 9.40934e+00 5.32138e-02
-8.86100e+01 9.40881e+00 5.32074e-02
-8.86000e+01 9.40828e+00 5.32011e-02
-8.85900e+01 9.40774e+00 5.31949e-02
-8.85800e+01 9.40721e+00 5.31888e-02
-8.85700e+01 9.40668e+00 5.31828e-02
-8.85600e+01 9.40615e+00 5.31769e-02
-8.85500e+01 9.40562e+00 5.31711e-02
-8.85400e+01 9.40509e+00 5.31654e-02
-8.85300e+01 9.40455e+00 5.31598e-02
-8.85200e+01 9.40402e+00 5.31543e-02
-8.85100e+01 9.40349e+00 5.31489e-02
-8.85000e+01 9.40296e+00 5.31436e-02
-8.84900e+01 9.40243e+00 5.31384e-02
-8.84800e+01 9.40190e+00 5.31333e-02
-8.84700e+01 9.40136e+00 5.31284e-02
-8.84600e+01 9.40083e+00 5.31235e-02
-8.84500e+01 9.40030e+00 5.31187e-02
-8.84400e+01 9.39977e+00 5.31140e-02
-8.84300e+01 9.39924e+00 5.31094e-02
-8.84200e+01 9.39871e+00 5.31049e-02
-8.84100e+01 9.39818e+00 5.31005e-02
-8.84000e+01 9.39765e+00 5.30962e-02
-8.83900e+01 9.39712e+00 5.30920e-02
-8.83800e+01 9.39659e+00 5.30880e-02
-8.83700e+01 9.39605e+00 5.30840e-02
-8.83600e+01 9.39552e+00 5.30801e-02
-8.83500e+01 9.39499e+00 5.30763e-02
-8.83400e+01 9.39446e+00 5.30726e-02
-8.83300e+01 9.39393e+00 5.30690e-02
-8.83200e+01 9.39340e+00 5.30656e-02
-8.83100e+01 9.39287e+00 5.30622e-02
-8.83000e+01 9.39234e+00 5.30589e-02
-8.82900e+01 9.39181e+00 5.30557e-02
-8.82800e+01 9.39128e+00 5.30526e-02
-8.82700e+01 9.39075e+00 5.30497e-02
-8.82600e+01 9.39022e+00 5.30468e-02
-8.82500e+01 9.38969e+00 5.30440e-02
-8.82400e+01 9.38916e+00 5.30413e-02
-8.82300e+01 9.38863e+00 5.30388e-02
-8.82200e+01 9.38810e+00 5.30363e-02
-8.82100e+01 9.38757e+00 5.30339e-02
-8.82000e+01 9.38704e+00 5.30317e-02
-8.81900e+01 9.38650e+00 5.30295e-02
-8.81800e+01 9.38597e+00 5.30274e-02
-8.81700e+01 9.38544e+00 5.30254e-02
-8.81600e+01 9.38491e+00 5.30236e-02
-8.81500e+01 9.38438e+00 5.30218e-02
-8.81400e+01 9.38385e+00 5.30201e-02
-8.81300e+01 9.38332e+00 5.30186e-02
-8.81200e+01 9.38279e+00 5.30171e-02
-8.81100e+01 9.38226e+00 5.30158e-02
-8.81000e+01 9.38173e+00 5.30145e-02
-8.80900e+01 9.38120e+00 5.30133e-02
-8.80800e+01 9.38067e+00 5.30123e-02
-8.80700e+01 9.38014e+00 5.30113e-02
-8.80600e+01 9.37961e+00 5.30105e-02
-8.80500e+01 9.37908e+00 5.30097e-02
-8.80400e+01 9.37855e+00 5.30090e-02
-8.80300e+01 9.37802e+00 5.30085e-02
-8.80200e+01 9.37749e+00 5.30080e-02
-8.80100e+01 9.37696e+00 5.30077e-02
-8.80000e+01 9.37643e+00 5.30074e-02
-8.79900e+01 9.37590e+00 5.30073e-02
-8.79800e+01 9.37537e+00 5.30072e-02
-8.79700e+01 9.37484e+00 5.30073e-02
-8.79600e+01 9.37431e+00 5.30074e-02
-8.79500e+01 9.37378e+00 5.30077e-02
-8.79400e+01 9.37325e+00 5.30080e-02
-8.79300e+01 9.37272e+00 5.30085e-02
-8.79200e+01 9.37219e+00 5.30090e-02
-8.79100e+01 9.37166e+00 5.30097e-02
-8.79000e+01 9.37113e+00 5.30104e-02
-8.78900e+01 9.37060e+00 5.30113e-02
-8.78800e+01 9.37007e+00 5.30122e-02
-8.78700e+01 9.36954e+00 5.30133e-02
-8.78600e+01 9.36901e+00 5.30145e-02
-8.78500e+01 9.36848e+00 5.30157e-02
-8.78400e+01 9.36795e+00 5.30171e-02
-8.78300e+01 9.36742e+00 5.30185e-02
-8.78200e+01 9.36689e+00 5.30201e-02
-8.78100e+01 9.36636e+00 5.30218e-02
-8.78000e+01 9.36583e+00 5.30235e-02
-8.77900e+01 9.36530e+00 5.30254e-02
-8.77800e+01 9.36477e+00 5.30273e-02
-8.77700e+01 9.36424e+00 5.30294e-02
-8.77600e+01 9.36371e+00 5.30316e-02
-8.77500e+01 9.36318e+00 5.30338e-02
-8.77400e+01 9.36265e+00 5.30362e-02
-8.77300e+01 9.36212e+00 5.30387e-02
-8.77200e+01 9.36159e+00 5.30412e-02
-8.77100e+01 9.36106e+00 5.30439e-02
-8.77000e+01 9.36053e+00 5.30467e-02
-8.76900e+01 9.36000e+00 5.30496e-02
-8.76800e+01 9.35946e+00 5.30525e-02
-8.76700e+01 9.35893e+00 5.30556e-02
-8.76600e+01 9.35840e+00 5.30588e-02
-8.76500e+01 9.35787e+00 5.30621e-02
-8.76400e+01 9.35734e+00 5.30654e-02
-8.76300e+01 9.35681e+00 5.30689e-02
-8.76200e+01 9.35628e+00 5.30725e-02
-8.76100e+01 9.35575e+00 5.30762e-02
-8.76000e+01 9.35522e+00 5.30799e-02
-8.75900e+01 9.35469e+00 5.30838e-02
-8.75800e+01 9.35416e+00 5.30878e-02
-8.75700e+01 9.35363e+00 5.30919e-02
-8.75600e+01 9.35310e+00 5.30961e-02
-8.75500e+01 9.35257e+00 5.31004e-02
-8.75400e+01 9.35203e+00 5.31047e-02
-8.75300e+01 9.35150e+00 5.31092e-02
-8.75200e+01 9.35097e+00 5.31138e-02
-8.75100e+01 9.35044e+00 5.31185e-02
-8.75000e+01 9.34991e+00 5.31233e-02
-8.74900e+01 9.34938e+00 5.31282e-02
-8.74800e+01 9.34885e+00 5.31332e-02
-8.74700e+01 9.34832e+00 5.31383e-02
-8.74600e+01 9.34778e+00 5.31434e-02
-8.74500e+01 9.34725e+00 5.31487e-02
-8.74400e+01 9.34672e+00 5.31541e-02
-8.74300e+01 9.34619e+00 5.31596e-02
-8.74200e+01 9.34566e+00 5.31652e-02
-8.74100e+01 9.34513e+00 5.31709e-02
-8.74000e+01 9.34459e+00 5.31767e-02
-8.73900e+01 9.34406e+00 5.31826e-02
-8.73800e+01 9.34353e+00 5.31886e-02
-8.73700e+01 9.34300e+00 5.31947e-02
-8.73600e+01 9.34247e+00 5.32009e-02
-8.73500e+01 9.34194e+00 5.32072e-02
-8.73400e+01 9.34140e+00 5.32136e-02
-8.73300e+01 9.34087e+00 5.32201e-02
-8.73200e+01 9.34034e+00 5.32267e-02
-8.73100e+01 9.33981e+00 5.32334e-02
-8.73000e+01 9.33927e+00 5.32402e-02
-8.72900e+01 9.33874e+00 5.32471e-02
-8.72800e+01 9.33821e+00 5.32541e-02
-8.72700e+01 9.33768e+00 5.32612e-02
-8.72600e+01 9.33714e+00 5.32684e-02
-8.72500e+01 9.33661e+00 5.32757e-02
-8.72400e+01 9.33608e+00 5.32832e-02
-8.72300e+01 9.33555e+00 5.32907e-02
-8.72200e+01 9.33501e+00 5.32983e-02
-8.72100e+01 9.33448e+00 5.33060e-02
-8.72000e+01 9.33395e+00 5.33138e-02
-8.71900e+01 9.33341e+00 5.33217e-02
-8.71800e+01 9.33288e+00 5.33297e-02
-8.71700e+01 9.33235e+00 5.33378e-02
-8.71600e+01 9.33181e+00 5.33461e-02
-8.71500e+01 9.33128e+00 5.33544e-02
-8.71400e+01 9.33075e+00 5.33628e-02
-8.71300e+01 9.33021e+00 5.33713e-02
-8.71200e+01 9.32968e+00 5.33799e-02
-8.71100e+01 9.32914e+00 5.33887e-02
-8.71000e+01 9.32861e+00 5.33975e-02
-8.70900e+01 9.32808e+00 5.34064e-02
-8.70800e+01 9.32754e+00 5.34154e-02
-8.70700e+01 9.32701e+00 5.34245e-02
-8.70600e+01 9.32647e+00 5.34338e-02
-8.70500e+01 9.32594e+00 5.34431e-02
-8.70400e+01 9.32541e+00 5.34525e-02
-8.70300e+01 9.32487e+00 5.34620e-02
-8.70200e+01 9.32434e+00 5.34717e-02
-8.70100e+01 9.32380e+00 5.34814e-02
-8.70000e+01 9.32327e+00 5.34912e-02
-8.69900e+01 9.32273e+00 5.35012e-02
-8.69800e+01 9.32220e+00 5.35112e-02
-8.69700e+01 9.32166e+00 5.35213e-02
-8.69600e+01 9.32113e+00 5.35316e-02
-8.69500e+01 9.32059e+00 5.35419e-02
-8.69400e+01 9.32006e+00 5.35523e-02
-8.69300e+01 9.31952e+00 5.35629e-02
-8.69200e+01 9.31898e+00 5.35735e-02
-8.69100e+01 9.31845e+00 5.35842e-02
-8.69000e+01 9.31791e+00 5.35951e-02
-8.68900e+01 9.31738e+00 5.36060e-02
-8.68800e+01 9.31684e+00 5.36171e-02
-8.68700e+01 9.31630e+00 5.36282e-02
-8.68600e+01 9.31577e+00 5.36394e-02
-8.68500e+01 9.31523e+00 5.36508e-02
-8.68400e+01 9.31469e+00 5.36622e-02
-8.68300e+01 9.31416e+00 5.36738e-02
-8.68200e+01 9.31362e+00 5.36854e-02
-8.68100e+01 9.31308e+00 5.36971e-02
-8.68000e+01 9.31255e+00 5.37090e-02
-8.67900e+01 9.31201e+00 5.37209e-02
-8.67800e+01 9.31147e+00 5.37330e-02
-8.67700e+01 9.31094e+00 5.37451e-02
-8.67600e+01 9.31040e+00 5.37574e-02
-8.67500e+01 9.30986e+00 5.37697e-02
-8.67400e+01 9.30932e+00 5.37822e-02
-8.67300e+01 9.30878e+00 5.37947e-02
-8.67200e+01 9.30825e+00 5.38074e-02
-8.67100e+01 9.30771e+00 5.38201e-02
-8.67000e+01 9.30717e+00 5.38330e-02
-8.66900e+01 9.30663e+00 5.38460e-02
-8.66800e+01 9.30609e+00 5.38590e-02
-8.66700e+01 9.30555e+00 5.38722e-02
-8.66600e+01 9.30502e+00 5.38854e-02
-8.66500e+01 9.30448e+00 5.38988e-02
-8.66400e+01 9.30394e+00 5.39122e-02
-8.66300e+01 9.30340e+00 5.39258e-02
-8.66200e+01 9.30286e+00 5.39395e-02
-8.66100e+01 9.30232e+00 5.39532e-02
-8.66000e+01 9.30178e+00 5.39671e-02
-8.65900e+01 9.30124e+00 5.39811e-02
-8.65800e+01 9.30070e+00 5.39951e-02
-8.65700e+01 9.30016e+00 5.40093e-02
-8.65600e+01 9.29962e+00 5.40235e-02
-8.65500e+01 9.29908e+00 5.40379e-02
-8.65400e+01 9.29854e+00 5.40524e-02
-8.65300e+01 9.29800e+00 5.40670e-02
-8.65200e+01 9.29746e+00 5.40816e-02
-8.65100e+01 9.29692e+00 5.40964e-02
-8.65000e+01 9.29638e+00 5.41113e-02
-8.64900e+01 9.29584e+00 5.41262e-02
-8.64800e+01 9.29529e+00 5.41413e-02
-8.64700e+01 9.29475e+00 5.41565e-02
-8.64600e+01 9.29421e+00 5.41718e-02
-8.64500e+01 9.29367e+00 5.41871e-02
-8.64400e+01 9.29313e+00 5.42026e-02
-8.64300e+01 9.29258e+00 5.42182e-02
-8.64200e+01 9.29204e+00 5.42339e-02
-8.64100e+01 9.29150e+00 5.42496e-02
-8.64000e+01 9.29096e+00 5.42655e-02
-8.63900e+01 9.29041e+00 5.42815e-02
-8.63800e+01 9.28987e+00 5.42976e-02
-8.63700e+01 9.28933e+00 5.43138e-02
-8.63600e+01 9.28879e+00 5.43300e-02
-8.63500e+01 9.28824e+00 5.43464e-02
-8.63400e+01 9.28770e+00 5.43629e-02
-8.63300e+01 9.28716e+00 5.43795e-02
-8.63200e+01 9.28661e+00 5.43962e-02
-8.63100e+01 9.28607e+00 5.44130e-02
-8.63000e+01 9.28552e+00 5.44299e-02
-8.62900e+01 9.28498e+00 5.44468e-02
-8.62800e+01 9.28443e+00 5.44639e-02
-8.62700e+01 9.28389e+00 5.44811e-02
-8.62600e+01 9.28334e+00 5.44984e-02
-8.62500e+01 9.28280e+00 5.45158e-02
-8.62400e+01 9.28225e+00 5.45333e-02
-8.62300e+01 9.28171e+00 5.45509e-02
-8.62200e+01 9.28116e+00 5.45686e-02
-8.62100e+01 9.28062e+00 5.45864e-02
-8.62000e+01 9.28007e+00 5.46043e-02
-8.61900e+01 9.27953e+00 5.46223e-02
-8.61800e+01 9.27898e+00 5.46404e-02
-8.61700e+01 9.27843e+00 5.46586e-02
-8.61600e+01 9.27789e+00 5.46769e-02
-8.61500e+01 9.27734e+00 5.46953e-02
-8.61400e+01 9.27679e+00 5.47138e-02
-8.61300e+01 9.27624e+00 5.47324e-02
-8.61200e+01 9.27570e+00 5.47511e-02
-8.61100e+01 9.27515e+00 5.47699e-02
-8.61000e+01 9.27460e+00 5.47888e-02
-8.60900e+01 9.27405e+00 5.48078e-02
-8.60800e+01 9.27351e+00 5.48269e-02
-8.60700e+01 9.27296e+00 5.48461e-02
-8.60600e+01 9.27241e+00 5.48654e-02
-8.60500e+01 9.27186e+00 5.48848e-02
-8.60400e+01 9.27131e+00 5.49043e-02
-8.60300e+01 9.27076e+00 5.49239e-02
-8.60200e+01 9.27021e+00 5.49436e-02
-8.60100e+01 9.26966e+00 5.49635e-02
-8.60000e+01 9.26911e+00 5.49834e-02
-8.59900e+01 9.26856e+00 5.50034e-02
-8.59800e+01 9.26801e+00 5.50235e-02
-8.59700e+01 9.26746e+00 5.50437e-02
-8.59600e+01 9.26691e+00 5.50640e-02
-8.59500e+01 9.26636e+00 5.50844e-02
-8.59400e+01 9.26581e+00 5.51050e-02
-8.59300e+01 9.26526e+00 5.51256e-02
-8.59200e+01 9.26471e+00 5.51463e-02
-8.59100e+01 9.26416e+00 5.51671e-02
-8.59000e+01 9.26360e+00 5.51880e-02
-8.58900e+01 9.26305e+00 5.52091e-02
-8.58800e+01 9.26250e+00 5.52302e-02
-8.58700e+01 9.26195e+00 5.52514e-02
-8.58600e+01 9.26140e+00 5.52727e-02
-8.58500e+01 9.26084e+00 5.52942e-02
-8.58400e+01 9.26029e+00 5.53157e-02
-8.58300e+01 9.25974e+00 5.53373e-02
-8.58200e+01 9.25918e+00 5.53590e-02
-8.58100e+01 9.25863e+00 5.53809e-02
-8.58000e+01 9.25808e+00 5.54028e-02
-8.57900e+01 9.25752e+00 5.54248e-02
-8.57800e+01 9.25697e+00 5.54470e-02
-8.57700e+01 9.25641e+00 5.54692e-02
-8.57600e+01 9.25586e+00 5.54915e-02
-8.57500e+01 9.25530e+00 5.55140e-02
-8.57400e+01 9.25475e+00 5.55365e-02
-8.57300e+01 9.25419e+00 5.55591e-02
-8.57200e+01 9.25364e+00 5.55819e-02
-8.57100e+01 9.25308e+00 5.56047e-02
-8.57000e+01 9.25252e+00 5.56276e-02
-8.56900e+01 9.25197e+00 5.56507e-02
-8.56800e+01 9.25141e+00 5.56738e-02
-8.56700e+01 9.25085e+00 5.56971e-02
-8.56600e+01 9.25030e+00 5.57204e-02
-8.56500e+01 9.24974e+00 5.57438e-02
-8.56400e+01 9.24918e+00 5.57674e-02
-8.56300e+01 9.24862e+00 5.57910e-02
-8.56200e+01 9.24807e+00 5.58148e-02
-8.56100e+01 9.24751e+00 5.58386e-02
-8.56000e+01 9.24695e+00 5.58626e-02
-8.55900e+01 9.24639e+00 5.58866e-02
-8.55800e+01 9.24583e+00 5.59107e-02
-8.55700e+01 9.24527e+00 5.59350e-02
-8.55600e+01 9.24471e+00 5.59593e-02
-8.55500e+01 9.24415e+00 5.59838e-02
-8.55400e+01 9.24359e+00 5.60083e-02
-8.55300e+01 9.24303e+00 5.60330e-02
-8.55200e+01 9.24247e+00 5.60578e-02
-8.55100e+01 9.24191e+00 5.60826e-02
-8.55000e+01 9.24135e+00 5.61076e-02
-8.54900e+01 9.24079e+00 5.61326e-02
-8.54800e+01 9.24023e+00 5.61578e-02
-8.54700e+01 9.23967e+00 5.61830e-02
-8.54600e+01 9.23910e+00 5.62084e-02
-8.54500e+01 9.23854e+00 5.62338e-02
-8.54400e+01 9.23798e+00 5.62594e-02
-8.54300e+01 9.23742e+00 5.62851e-02
-8.54200e+01 9.23685e+00 5.63108e-02
-8.54100e+01 9.23629e+00 5.63367e-02
-8.54000e+01 9.23573e+00 5.63626e-02
-8.53900e+01 9.23516e+00 5.63887e-02
-8.53800e+01 9.23460e+00 5.64149e-02
-8.53700e+01 9.23404e+00 5.64411e-02
-8.53600e+01 9.23347e+00 5.64675e-02
-8.53500e+01 9.23291e+00 5.64940e-02
-8.53400e+01 9.23234e+00 5.65205e-02
-8.53300e+01 9.23178e+00 5.65472e-02
-8.53200e+01 9.23121e+00 5.65740e-02
-8.53100e+01 9.23064e+00 5.66008e-02
-8.53000e+01 9.23008e+00 5.66278e-02
-8.52900e+01 9.22951e+00 5.66549e-02
-8.52800e+01 9.22895e+00 5.66821e-02
-8.52700e+01 9.22838e+00 5.67093e-02
-8.52600e+01 9.22781e+00 5.67367e-02
-8.52500e+01 9.22724e+00 5.67642e-02
-8.52400e+01 9.22668e+00 5.67918e-02
-8.52300e+01 9.22611e+00 5.68194e-02
-8.52200e+01 9.22554e+00 5.68472e-02
-8.52100e+01 9.22497e+00 5.68751e-02
-8.52000e+01 9.22440e+00 5.69031e-02
-8.51900e+01 9.22383e+00 5.69312e-02
-8.51800e+01 9.22326e+00 5.69593e-02
-8.51700e+01 9.22269e+00 5.69876e-02
-8.51600e+01 9.22212e+00 5.70160e-02
-8.51500e+01 9.22155e+00 5.70445e-02
-8.51400e+01 9.22098e+00 5.70731e-02
-8.51300e+01 9.22041e+00 5.71017e-02
-8.51200e+01 9.21984e+00 5.71305e-02
-8.51100e+01 9.21927e+00 5.71594e-02
-8.51000e+01 9.21870e+00 5.71884e-02
-8.50900e+01 9.21813e+00 5.72175e-02
-8.50800e+01 9.21755e+00 5.72467e-02
-8.50700e+01 9.21698e+00 5.72760e-02
-8.50600e+01 9.21641e+00 5.73054e-02
-8.50500e+01 9.21583e+00 5.73349e-02
-8.50400e+01 9.21526e+00 5.73645e-02
-8.50300e+01 9.21469e+00 5.73941e-02
-8.50200e+01 9.21411e+00 5.74239e-02
-8.50100e+01 9.21354e+00 5.74538e-02
-8.50000e+01 9.21296e+00 5.74838e-02
-8.49900e+01 9.21239e+00 5.75139e-02
-8.49800e+01 9.21181e+00 5.75441e-02
-8.49700e+01 9.21124e+00 5.75744e-02
-8.49600e+01 9.21066e+00 5.76048e-02
-8.49500e+01 9.21009e+00 5.76353e-02
-8.49400e+01 9.20951e+00 5.76659e-02
-8.49300e+01 9.20893e+00 5.76966e-02
-8.49200e+01 9.20836e+00 5.77274e-02
-8.49100e+01 9.20778e+00 5.77583e-02
-8.49000e+01 9.20720e+00 5.77893e-02
-8.48900e+01 9.20662e+00 5.78204e-02
-8.48800e+01 9.20604e+00 5.78516e-02
-8.48700e+01 9.20546e+00 5.78830e-02
-8.48600e+01 9.20489e+00 5.79144e-02
-8.48500e+01 9.20431e+00 5.79459e-02
-8.48400e+01 9.20373e+00 5.79775e-02
-8.48300e+01 9.20315e+00 5.80092e-02
-8.48200e+01 9.20257e+00 5.80410e-02
-8.48100e+01 9.20199e+00 5.80729e-02
-8.48000e+01 9.20141e+00 5.81049e-02
-8.47900e+01 9.20082e+00 5.81370e-02
-8.47800e+01 9.20024e+00 5.81692e-02
-8.47700e+01 9.19966e+00 5.82016e-02
-8.47600e+01 9.19908e+00 5.82340e-02
-8.47500e+01 9.19850e+00 5.82665e-02
-8.47400e+01 9.19791e+00 5.82991e-02
-8.47300e+01 9.19733e+00 5.83318e-02
-8.47200e+01 9.19675e+00 5.83646e-02
-8.47100e+01 9.19616e+00 5.83976e-02
-8.47000e+01 9.19558e+00 5.84306e-02
-8.46900e+01 9.19499e+00 5.84637e-02
-8.46800e+01 9.19441e+00 5.84969e-02
-8.46700e+01 9.19382e+00 5.85303e-02
-8.46600e+01 9.19324e+00 5.85637e-02
-8.46500e+01 9.19265e+00 5.85972e-02
-8.46400e+01 9.19207e+00 5.86308e-02
-8.46300e+01 9.19148e+00 5.86646e-02
-8.46200e+01 9.19089e+00 5.86984e-02
-8.46100e+01 9.19031e+00 5.87323e-02
-8.46000e+01 9.18972e+00 5.87663e-02
-8.45900e+01 9.18913e+00 5.88005e-02
-8.45800e+01 9.18854e+00 5.88347e-02
-8.45700e+01 9.18795e+00 5.88690e-02
-8.45600e+01 9.18737e+00 5.89035e-02
-8.45500e+01 9.18678e+00 5.89380e-02
-8.45400e+01 9.18619e+00 5.89726e-02
-8.45300e+01 9.18560e+00 5.90074e-02
-8.45200e+01 9.18501e+00 5.90422e-02
-8.45100e+01 9.18442e+00 5.90771e-02
-8.45000e+01 9.18383e+00 5.91122e-02
-8.44900e+01 9.18323e+00 5.91473e-02
-8.44800e+01 9.18264e+00 5.91826e-02
-8.44700e+01 9.18205e+00 5.92179e-02
-8.44600e+01 9.18146e+00 5.92533e-02
-8.44500e+01 9.18087e+00 5.92889e-02
-8.44400e+01 9.18027e+00 5.93245e-02
-8.44300e+01 9.17968e+00 5.93603e-02
-8.44200e+01 9.17908e+00 5.93961e-02
-8.44100e+01 9.17849e+00 5.94321e-02
-8.44000e+01 9.17790e+00 5.94681e-02
-8.43900e+01 9.17730e+00 5.95042e-02
-8.43800e+01 9.17671e+00 5.95405e-02
-8.43700e+01 9.17611e+00 5.95768e-02
-8.43600e+01 9.17551e+00 5.96133e-02
-8.43500e+01 9.17492e+00 5.96498e-02
-8.43400e+01 9.17432e+00 5.96865e-02
-8.43300e+01 9.17372e+00 5.97232e-02
-8.43200e+01 9.17313e+00 5.97601e-02
-8.43100e+01 9.17253e+00 5.97970e-02
-8.43000e+01 9.17193e+00 5.98341e-02
-8.42900e+01 9.17133e+00 5.98713e-02
-8.42800e+01 9.17073e+00 5.99085e-02
-8.42700e+01 9.17013e+00 5.99459e-02
-8.42600e+01 9.16953e+00 5.99833e-02
-8.42500e+01 9.16893e+00 6.00209e-02
-8.42400e+01 9.16833e+00 6.00585e-02
-8.42300e+01 9.16773e+00 6.00963e-02
-8.42200e+01 9.16713e+00 6.01342e-02
-8.42100e+01 9.16653e+00 6.01721e-02
-8.42000e+01 9.16593e+00 6.02102e-02
-8.41900e+01 9.16533e+00 6.02484e-02
-8.41800e+01 9.16472e+00 6.02866e-02
-8.41700e+01 9.16412e+00 6.03250e-02
-8.41600e+01 9.16352e+00 6.03634e-02
-8.41500e+01 9.16291e+00 6.04020e-02
-8.41400e+01 9.16231e+00 6.04407e-02
-8.41300e+01 9.16170e+00 6.04794e-02
-8.41200e+01 9.16110e+00 6.05183e-02
-8.41100e+01 9.16049e+00 6.05573e-02
-8.41000e+01 9.15989e+00 6.05964e-02
-8.40900e+01 9.15928e+00 6.06355e-02
-8.40800e+01 9.15868e+00 6.06748e-02
-8.40700e+01 9.15807e+00 6.07142e-02
-8.40600e+01 9.15746e+00 6.07536e-02
-8.40500e+01 9.15685e+00 6.07932e-02
-8.40400e+01 9.15625e+00 6.08329e-02
-8.40300e+01 9.15564e+00 6.08727e-02
-8.40200e+01 9.15503e+00 6.09126e-02
-8.40100e+01 9.15442e+00 6.09525e-02
-8.40000e+01 9.15381e+00 6.09926e-02
-8.39900e+01 9.15320e+00 6.10328e-02
-8.39800e+01 9.15259e+00 6.10731e-02
-8.39700e+01 9.15198e+00 6.11135e-02
-8.39600e+01 9.15137e+00 6.11539e-02
-8.39500e+01 9.15075e+00 6.11945e-02
-8.39400e+01 9.15014e+00 6.12352e-02
-8.39300e+01 9.14953e+00 6.12760e-02
-8.39200e+01 9.14892e+00 6.13169e-02
-8.39100e+01 9.14830e+00 6.13579e-02
-8.39000e+01 9.14769e+00 6.13989e-02
-8.38900e+01 9.14708e+00 6.14401e-02
-8.38800e+01 9.14646e+00 6.14814e-02
-8.38700e+01 9.14585e+00 6.15228e-02
-8.38600e+01 9.14523e+00 6.15643e-02
-8.38500e+01 9.14461e+00 6.16059e-02
-8.38400e+01 9.14400e+00 6.16476e-02
-8.38300e+01 9.14338e+00 6.16894e-02
-8.38200e+01 9.14276e+00 6.17313e-02
-8.38100e+01 9.14215e+00 6.17733e-02
-8.38000e+01 9.14153e+00 6.18154e-02
-8.37900e+01 9.14091e+00 6.18576e-02
-8.37800e+01 9.14029e+00 6.18999e-02
-8.37700e+01 9.13967e+00 6.19423e-02
-8.37600e+01 9.13905e+00 6.19848e-02
-8.37500e+01 9.13843e+00 6.20274e-02
-8.37400e+01 9.13781e+00 6.20701e-02
-8.37300e+01 9.13719e+00 6.21129e-02
-8.37200e+01 9.13657e+00 6.21558e-02
-8.37100e+01 9.13595e+00 6.21988e-02
-8.37000e+01 9.13533e+00 6.22419e-02
-8.36900e+01 9.13470e+00 6.22851e-02
-8.36800e+01 9.13408e+00 6.23284e-02
-8.36700e+01 9.13346e+00 6.23718e-02
-8.36600e+01 9.13283e+00 6.24153e-02
-8.36500e+01 9.13221e+00 6.24589e-02
-8.36400e+01 9.13158e+00 6.25026e-02
-8.36300e+01 9.13096e+00 6.25464e-02
-8.36200e+01 9.13033e+00 6.25903e-02
-8.36100e+01 9.12971e+00 6.26343e-02
-8.36000e+01 9.12908e+00 6.26785e-02
-8.35900e+01 9.12845e+00 6.27227e-02
-8.35800e+01 9.12783e+00 6.27670e-02
-8.35700e+01 9.12720e+00 6.28114e-02
-8.35600e+01 9.12657e+00 6.28559e-02
-8.35500e+01 9.12594e+00 6.29005e-02
-8.35400e+01 9.12531e+00 6.29452e-02
-8.35300e+01 9.12468e+00 6.29901e-02
-8.35200e+01 9.12405e+00 6.30350e-02
-8.35100e+01 9.12342e+00 6.30800e-02
-8.35000e+01 9.12279e+00 6.31251e-02
-8.34900e+01 9.12216e+00 6.31703e-02
-8.34800e+01 9.12153e+00 6.32157e-02
-8.34700e+01 9.12089e+00 6.32611e-02
-8.34600e+01 9.12026e+00 6.33066e-02
-8.34500e+01 9.11963e+00 6.33522e-02
-8.34400e+01 9.11899e+00 6.33980e-02
-8.34300e+01 9.11836e+00 6.34438e-02
-8.34200e+01 9.11773e+00 6.34897e-02
-8.34100e+01 9.11709e+00 6.35357e-02
-8.34000e+01 9.11646e+00 6.35819e-02
-8.33900e+01 9.11582e+00 6.36281e-02
-8.33800e+01 9.11518e+00 6.36744e-02
-8.33700e+01 9.11455e+00 6.37209e-02
-8.33600e+01 9.11391e+00 6.37674e-02
-8.33500e+01 9.11327e+00 6.38140e-02
-8.33400e+01 9.11263e+00 6.38608e-02
-8.33300e+01 9.11199e+00 6.39076e-02
-8.33200e+01 9.11135e+00 6.39545e-02
-8.33100e+01 9.11071e+00 6.40016e-02
-8.33000e+01 9.11007e+00 6.40487e-02
-8.32900e+01 9.10943e+00 6.40959e-02
-8.32800e+01 9.10879e+00 6.41433e-02
-8.32700e+01 9.10815e+00 6.41907e-02
-8.32600e+01 9.10751e+00 6.42383e-02
-8.32500e+01 9.10687e+00 6.42859e-02
-8.32400e+01 9.10622e+00 6.43337e-02
-8.32300e+01 9.10558e+00 6.43815e-02
-8.32200e+01 9.10493e+00 6.44294e-02
-8.32100e+01 9.10429e+00 6.44775e-02
-8.32000e+01 9.10365e+00 6.45256e-02
-8.31900e+01 9.10300e+00 6.45739e-02
-8.31800e+01 9.10235e+00 6.46222e-02
-8.31700e+01 9.10171e+00 6.46707e-02
-8.31600e+01 9.10106e+00 6.47192e-02
-8.31500e+01 9.10041e+00 6.47679e-02
-8.31400e+01 9.09976e+00 6.48166e-02
-8.31300e+01 9.09912e+00 6.48655e-02
-8.31200e+01 9.09847e+00 6.49144e-02
-8.31100e+01 9.09782e+00 6.49635e-02
-8.31000e+01 9.09717e+00 6.50126e-02
-8.30900e+01 9.09652e+00 6.50619e-02
-8.30800e+01 9.09587e+00 6.51112e-02
-8.30700e+01 9.09522e+00 6.51607e-02
-8.30600e+01 9.09456e+00 6.52103e-02
-8.30500e+01 9.09391e+00 6.52599e-02
-8.30400e+01 9.09326e+00 6.53097e-02
-8.30300e+01 9.09261e+00 6.53595e-02
-8.30200e+01 9.09195e+00 6.54095e-02
-8.30100e+01 9.09130e+00 6.54596e-02
-8.30000e+01 9.09064e+00 6.55097e-02
-8.29900e+01 9.08999e+00 6.55600e-02
-8.29800e+01 9.08933e+00 6.56103e-02
-8.29700e+01 9.08867e+00 6.56608e-02
-8.29600e+01 9.08802e+00 6.57114e-02
-8.29500e+01 9.08736e+00 6.57620e-02
-8.29400e+01 9.08670e+00 6.58128e-02
-8.29300e+01 9.08604e+00 6.58637e-02
-8.29200e+01 9.08539e+00 6.59146e-02
-8.29100e+01 9.08473e+00 6.59657e-02
-8.29000e+01 9.08407e+00 6.60169e-02
-8.28900e+01 9.08341e+00 6.60682e-02
-8.28800e+01 9.08274e+00 6.61195e-02
-8.28700e+01 9.08208e+00 6.61710e-02
-8.28600e+01 9.08142e+00 6.62226e-02
-8.28500e+01 9.08076e+00 6.62742e-02
-8.28400e+01 9.08010e+00 6.63260e-02
-8.28300e+01 9.07943e+00 6.63779e-02
-8.28200e+01 9.07877e+00 6.64299e-02
-8.28100e+01 9.07810e+00 6.64820e-02
-8.28000e+01 9.07744e+00 6.65341e-02
-8.27900e+01 9.07677e+00 6.65863e-02
-8.27800e+01 9.07611e+00 6.66384e-02
-8.27700e+01 9.07544e+00 6.66905e-02
-8.27600e+01 9.07477e+00 6.67424e-02
-8.27500e+01 9.07411e+00 6.67943e-02
-8.27400e+01 9.07344e+00 6.68460e-02
-8.27300e+01 9.07277e+00 6.68977e-02
-8.27200e+01 9.07210e+00 6.69494e-02
-8.27100e+01 9.07143e+00 6.70009e-02
-8.27000e+01 9.07076e+00 6.70524e-02
-8.26900e+01 9.07009e+00 6.71037e-02
-8.26800e+01 9.06942e+00 6.71550e-02
-8.26700e+01 9.06875e+00 6.72062e-02
-8.26600e+01 9.06807e+00 6.72574e-02
-8.26500e+01 9.06740e+00 6.73084e-02
-8.26400e+01 9.06673e+00 6.73594e-02
-8.26300e+01 9.06605e+00 6.74103e-02
-8.26200e+01 9.06538e+00 6.74611e-02
-8.26100e+01 9.06470e+00 6.75118e-02
-8.26000e+01 9.06403e+00 6.75624e-02
-8.25900e+01 9.06335e+00 6.76130e-02
-8.25800e+01 9.06268e+00 6.76635e-02
-8.25700e+01 9.06200e+00 6.77139e-02
-8.25600e+01 9.06132e+00 6.77642e-02
-8.25500e+01 9.06064e+00 6.78144e-02
-8.25400e+01 9.05997e+00 6.78646e-02
-8.25300e+01 9.05929e+00 6.79146e-02
-8.25200e+01 9.05861e+00 6.79646e-02
-8.25100e+01 9.05793e+00 6.80145e-02
-8.25000e+01 9.05725e+00 6.80644e-02
-8.24900e+01 9.05657e+00 6.81141e-02
-8.24800e+01 9.05588e+00 6.81638e-02
-8.24700e+01 9.05520e+00 6.82133e-02
-8.24600e+01 9.05452e+00 6.82628e-02
-8.24500e+01 9.05384e+00 6.83123e-02
-8.24400e+01 9.05315e+00 6.83616e-02
-8.24300e+01 9.05247e+00 6.84109e-02
-8.24200e+01 9.05179e+00 6.84600e-02
-8.24100e+01 9.05110e+00 6.85091e-02
-8.24000e+01 9.05042e+00 6.85581e-02
-8.23900e+01 9.04973e+00 6.86071e-02
-8.23800e+01 9.04904e+00 6.86559e-02
-8.23700e+01 9.04836e+00 6.87047e-02
-8.23600e+01 9.04767e+00 6.87534e-02
-8.23500e+01 9.04698e+00 6.88020e-02
-8.23400e+01 9.04629e+00 6.88505e-02
-8.23300e+01 9.04560e+00 6.88989e-02
-8.23200e+01 9.04492e+00 6.89473e-02
-8.23100e+01 9.04423e+00 6.89956e-02
-8.23000e+01 9.04354e+00 6.90438e-02
-8.22900e+01 9.04284e+00 6.90919e-02
-8.22800e+01 9.04215e+00 6.91399e-02
-8.22700e+01 9.04146e+00 6.91879e-02
-8.22600e+01 9.04077e+00 6.92357e-02
-8.22500e+01 9.04008e+00 6.92835e-02
-8.22400e+01 9.03938e+00 6.93312e-02
-8.22300e+01 9.03869e+00 6.93789e-02
-8.22200e+01 9.03800e+00 6.94264e-02
-8.22100e+01 9.03730e+00 6.94739e-02
-8.22000e+01 9.03661e+00 6.95213e-02
-8.21900e+01 9.03591e+00 6.95686e-02
-8.21800e+01 9.03522e+00 6.96158e-02
-8.21700e+01 9.03452e+00 6.96629e-02
-8.21600e+01 9.03382e+00 6.97100e-02
-8.21500e+01 9.03313e+00 6.97569e-02
-8.21400e+01 9.03243e+00 6.98038e-02
-8.21300e+01 9.03173e+00 6.98506e-02
-8.21200e+01 9.03103e+00 6.98974e-02
-8.21100e+01 9.03033e+00 6.99440e-02
-8.21000e+01 9.02963e+00 6.99906e-02
-8.20900e+01 9.02893e+00 7.00371e-02
-8.20800e+01 9.02823e+00 7.00835e-02
-8.20700e+01 9.02753e+00 7.01298e-02
-8.20600e+01 9.02683e+00 7.01760e-02
-8.20500e+01 9.02613e+00 7.02222e-02
-8.20400e+01 9.02542e+00 7.02683e-02
-8.20300e+01 9.02472e+00 7.03143e-02
-8.20200e+01 9.02402e+00 7.03602e-02
-8.20100e+01 9.02331e+00 7.04060e-02
-8.20000e+01 9.02261e+00 7.04518e-02
-8.19900e+01 9.02190e+00 7.04975e-02
-8.19800e+01 9.02120e+00 7.05430e-02
-8.19700e+01 9.02049e+00 7.05886e-02
-8.19600e+01 9.01979e+00 7.06340e-02
-8.19500e+01 9.01908e+00 7.06793e-02
-8.19400e+01 9.01837e+00 7.07246e-02
-8.19300e+01 9.01767e+00 7.07698e-02
-8.19200e+01 9.01696e+00 7.08149e-02
-8.19100e+01 9.01625e+00 7.08599e-02
-8.19000e+01 9.01554e+00 7.09048e-02
-8.18900e+01 9.01483e+00 7.09497e-02
-8.18800e+01 9.01412e+00 7.09945e-02
-8.18700e+01 9.01341e+00 7.10392e-02
-8.18600e+01 9.01270e+00 7.10838e-02
-8.18500e+01 9.01199e+00 7.11283e-02
-8.18400e+01 9.01128e+00 7.11727e-02
-8.18300e+01 9.01057e+00 7.12171e-02
-8.18200e+01 9.00985e+00 7.12614e-02
-8.18100e+01 9.00914e+00 7.13056e-02
-8.18000e+01 9.00843e+00 7.13497e-02
-8.17900e+01 9.00772e+00 7.13938e-02
-8.17800e+01 9.00700e+00 7.14377e-02
-8.17700e+01 9.00629e+00 7.14816e-02
-8.17600e+01 9.00557e+00 7.15254e-02
-8.17500e+01 9.00486e+00 7.15691e-02
-8.17400e+01 9.00414e+00 7.16128e-02
-8.17300e+01 9.00342e+00 7.16563e-02
-8.17200e+01 9.00271e+00 7.16998e-02
-8.17100e+01 9.00199e+00 7.17432e-02
-8.17000e+01 9.00127e+00 7.17865e-02
-8.16900e+01 9.00055e+00 7.18297e-02
-8.16800e+01 8.99984e+00 7.18729e-02
-8.16700e+01 8.99912e+00 7.19159e-02
-8.16600e+01 8.99840e+00 7.19589e-02
-8.16500e+01 8.99768e+00 7.20018e-02
-8.16400e+01 8.99696e+00 7.20446e-02
-8.16300e+01 8.99624e+00 7.20874e-02
-8.16200e+01 8.99552e+00 7.21300e-02
-8.16100e+01 8.99479e+00 7.21726e-02
-8.16000e+01 8.99407e+00 7.22151e-02
-8.15900e+01 8.99335e+00 7.22575e-02
-8.15800e+01 8.99263e+00 7.22998e-02
-8.15700e+01 8.99190e+00 7.23421e-02
-8.15600e+01 8.99118e+00 7.23842e-02
-8.15500e+01 8.99046e+00 7.24263e-02
-8.15400e+01 8.98973e+00 7.24683e-02
-8.15300e+01 8.98901e+00 7.25103e-02
-8.15200e+01 8.98828e+00 7.25521e-02
-8.15100e+01 8.98756e+00 7.25939e-02
-8.15000e+01 8.98683e+00 7.26355e-02
-8.14900e+01 8.98610e+00 7.26771e-02
-8.14800e+01 8.98538e+00 7.27187e-02
-8.14700e+01 8.98465e+00 7.27601e-02
-8.14600e+01 8.98392e+00 7.28014e-02
-8.14500e+01 8.98319e+00 7.28427e-02
-8.14400e+01 8.98246e+00 7.28839e-02
-8.14300e+01 8.98173e+00 7.29250e-02
-8.14200e+01 8.98101e+00 7.29660e-02
-8.14100e+01 8.98028e+00 7.30070e-02
-8.14000e+01 8.97954e+00 7.30479e-02
-8.13900e+01 8.97881e+00 7.30886e-02
-8.13800e+01 8.97808e+00 7.31293e-02
-8.13700e+01 8.97735e+00 7.31700e-02
-8.13600e+01 8.97662e+00 7.32105e-02
-8.13500e+01 8.97589e+00 7.32510e-02
-8.13400e+01 8.97515e+00 7.32913e-02
-8.13300e+01 8.97442e+00 7.33316e-02
-8.13200e+01 8.97369e+00 7.33718e-02
-8.13100e+01 8.97295e+00 7.34120e-02
-8.13000e+01 8.97222e+00 7.34520e-02
-8.12900e+01 8.97149e+00 7.34920e-02
-8.12800e+01 8.97075e+00 7.35319e-02
-8.12700e+01 8.97001e+00 7.35717e-02
-8.12600e+01 8.96928e+00 7.36114e-02
-8.12500e+01 8.96854e+00 7.36511e-02
-8.12400e+01 8.96781e+00 7.36906e-02
-8.12300e+01 8.96707e+00 7.37301e-02
-8.12200e+01 8.96633e+00 7.37695e-02
-8.12100e+01 8.96559e+00 7.38088e-02
-8.12000e+01 8.96485e+00 7.38480e-02
-8.11900e+01 8.96412e+00 7.38872e-02
-8.11800e+01 8.96338e+00 7.39263e-02
-8.11700e+01 8.96264e+00 7.39653e-02
-8.11600e+01 8.96190e+00 7.40042e-02
-8.11500e+01 8.96116e+00 7.40430e-02
-8.11400e+01 8.96042e+00 7.40817e-02
-8.11300e+01 8.95968e+00 7.41204e-02
-8.11200e+01 8.95893e+00 7.41590e-02
-8.11100e+01 8.95819e+00 7.41975e-02
-8.11000e+01 8.95745e+00 7.42359e-02
-8.10900e+01 8.95671e+00 7.42743e-02
-8.10800e+01 8.95597e+00 7.43125e-02
-8.10700e+01 8.95522e+00 7.43507e-02
-8.10600e+01 8.95448e+00 7.43888e-02
-8.10500e+01 8.95373e+00 7.44268e-02
-8.10400e+01 8.95299e+00 7.44647e-02
-8.10300e+01 8.95224e+00 7.45026e-02
-8.10200e+01 8.95150e+00 7.45403e-02
-8.10100e+01 8.95075e+00 7.45780e-02
-8.10000e+01 8.95001e+00 7.46156e-02
-8.09900e+01 8.94926e+00 7.46532e-02
-8.09800e+01 8.94851e+00 7.46906e-02
-8.09700e+01 8.94777e+00 7.47280e-02
-8.09600e+01 8.94702e+00 7.47653e-02
-8.09500e+01 8.94627e+00 7.48024e-02
-8.09400e+01 8.94552e+00 7.48396e-02
-8.09300e+01 8.94478e+00 7.48766e-02
-8.09200e+01 8.94403e+00 7.49136e-02
-8.09100e+01 8.94328e+00 7.49504e-02
-8.09000e+01 8.94253e+00 7.49872e-02
-8.08900e+01 8.94178e+00 7.50239e-02
-8.08800e+01 8.94103e+00 7.50606e-02
-8.08700e+01 8.94028e+00 7.50971e-02
-8.08600e+01 8.93953e+00 7.51336e-02
-8.08500e+01 8.93877e+00 7.51700e-02
-8.08400e+01 8.93802e+00 7.52063e-02
-8.08300e+01 8.93727e+00 7.52425e-02
-8.08200e+01 8.93652e+00 7.52786e-02
-8.08100e+01 8.93576e+00 7.53147e-02
-8.08000e+01 8.93501e+00 7.53507e-02
-8.07900e+01 8.93426e+00 7.53865e-02
-8.07800e+01 8.93350e+00 7.54224e-02
-8.07700e+01 8.93275e+00 7.54581e-02
-8.07600e+01 8.93199e+00 7.54937e-02
-8.07500e+01 8.93124e+00 7.55293e-02
-8.07400e+01 8.93048e+00 7.55648e-02
-8.07300e+01 8.92973e+00 7.56002e-02
-8.07200e+01 8.92897e+00 7.56355e-02
-8.07100e+01 8.92821e+00 7.56708e-02
-8.07000e+01 8.92746e+00 7.57059e-02
-8.06900e+01 8.92670e+00 7.57410e-02
-8.06800e+01 8.92594e+00 7.57760e-02
-8.06700e+01 8.92519e+00 7.58109e-02
-8.06600e+01 8.92443e+00 7.58458e-02
-8.06500e+01 8.92367e+00 7.58805e-02
-8.06400e+01 8.92291e+00 7.59152e-02
-8.06300e+01 8.92215e+00 7.59498e-02
-8.06200e+01 8.92139e+00 7.59843e-02
-8.06100e+01 8.92063e+00 7.60187e-02
-8.06000e+01 8.91987e+00 7.60531e-02
-8.05900e+01 8.91911e+00 7.60873e-02
-8.05800e+01 8.91835e+00 7.61215e-02
-8.05700e+01 8.91759e+00 7.61556e-02
-8.05600e+01 8.91682e+00 7.61897e-02
-8.05500e+01 8.91606e+00 7.62236e-02
-8.05400e+01 8.91530e+00 7.62574e-02
-8.05300e+01 8.91454e+00 7.62912e-02
-8.05200e+01 8.91377e+00 7.63249e-02
-8.05100e+01 8.91301e+00 7.63585e-02
-8.05000e+01 8.91225e+00 7.63921e-02
-8.04900e+01 8.91148e+00 7.64255e-02
-8.04800e+01 8.91072e+00 7.64589e-02
-8.04700e+01 8.90995e+00 7.64922e-02
-8.04600e+01 8.90919e+00 7.65254e-02
-8.04500e+01 8.90842e+00 7.65585e-02
-8.04400e+01 8.90766e+00 7.65916e-02
-8.04300e+01 8.90689e+00 7.66245e-02
-8.04200e+01 8.90613e+00 7.66574e-02
-8.04100e+01 8.90536e+00 7.66902e-02
-8.04000e+01 8.90459e+00 7.67229e-02
-8.03900e+01 8.90382e+00 7.67556e-02
-8.03800e+01 8.90306e+00 7.67881e-02
-8.03700e+01 8.90229e+00 7.68206e-02
-8.03600e+01 8.90152e+00 7.68530e-02
-8.03500e+01 8.90075e+00 7.68853e-02
-8.03400e+01 8.89998e+00 7.69175e-02
-8.03300e+01 8.89921e+00 7.69497e-02
-8.03200e+01 8.89844e+00 7.69817e-02
-8.03100e+01 8.89767e+00 7.70137e-02
-8.03000e+01 8.89690e+00 7.70456e-02
-8.02900e+01 8.89613e+00 7.70774e-02
-8.02800e+01 8.89536e+00 7.71092e-02
-8.02700e+01 8.89459e+00 7.71408e-02
-8.02600e+01 8.89382e+00 7.71724e-02
-8.02500e+01 8.89305e+00 7.72039e-02
-8.02400e+01 8.89227e+00 7.72353e-02
-8.02300e+01 8.89150e+00 7.72667e-02
-8.02200e+01 8.89073e+00 7.72979e-02
-8.02100e+01 8.88996e+00 7.73291e-02
-8.02000e+01 8.88918e+00 7.73602e-02
-8.01900e+01 8.88841e+00 7.73912e-02
-8.01800e+01 8.88763e+00 7.74221e-02
-8.01700e+01 8.88686e+00 7.74529e-02
-8.01600e+01 8.88609e+00 7.74837e-02
-8.01500e+01 8.88531e+00 7.75144e-02
-8.01400e+01 8.88454e+00 7.75450e-02
-8.01300e+01 8.88376e+00 7.75755e-02
-8.01200e+01 8.88298e+00 7.76059e-02
-8.01100e+01 8.88221e+00 7.76363e-02
-8.01000e+01 8.88143e+00 7.76666e-02
-8.00900e+01 8.88065e+00 7.76968e-02
-8.00800e+01 8.87988e+00 7.77269e-02
-8.00700e+01 8.87910e+00 7.77569e-02
-8.00600e+01 8.87832e+00 7.77869e-02
-8.00500e+01 8.87754e+00 7.78167e-02
-8.00400e+01 8.87677e+00 7.78465e-02
-8.00300e+01 8.87599e+00 7.78762e-02
-8.00200e+01 8.87521e+00 7.79058e-02
-8.00100e+01 8.87443e+00 7.79354e-02
-8.00000e+01 8.87365e+00 7.79648e-02
-7.99900e+01 8.87287e+00 7.79942e-02
-7.99800e+01 8.87209e+00 7.80235e-02
-7.99700e+01 8.87131e+00 7.80527e-02
-7.99600e+01 8.87053e+00 7.80819e-02
-7.99500e+01 8.86975e+00 7.81109e-02
-7.99400e+01 8.86897e+00 7.81399e-02
-7.99300e+01 8.86819e+00 7.81688e-02
-7.99200e+01 8.86740e+00 7.81976e-02
-7.99100e+01 8.86662e+00 7.82263e-02
-7.99000e+01 8.86584e+00 7.82549e-02
-7.98900e+01 8.86506e+00 7.82835e-02
-7.98800e+01 8.86427e+00 7.83120e-02
-7.98700e+01 8.86349e+00 7.83404e-02
-7.98600e+01 8.86271e+00 7.83687e-02
-7.98500e+01 8.86192e+00 7.83969e-02
-7.98400e+01 8.86114e+00 7.84251e-02
-7.98300e+01 8.86035e+00 7.84532e-02
-7.98200e+01 8.85957e+00 7.84812e-02
-7.98100e+01 8.85878e+00 7.85091e-02
-7.98000e+01 8.85800e+00 7.85369e-02
-7.97900e+01 8.85721e+00 7.85647e-02
-7.97800e+01 8.85643e+00 7.85923e-02
-7.97700e+01 8.85564e+00 7.86199e-02
-7.97600e+01 8.85486e+00 7.86474e-02
-7.97500e+01 8.85407e+00 7.86748e-02
-7.97400e+01 8.85328e+00 7.87022e-02
-7.97300e+01 8.85249e+00 7.87294e-02
-7.97200e+01 8.85171e+00 7.87566e-02
-7.97100e+01 8.85092e+00 7.87837e-02
-7.97000e+01 8.85013e+00 7.88107e-02
-7.96900e+01 8.84934e+00 7.88377e-02
-7.96800e+01 8.84855e+00 7.88645e-02
-7.96700e+01 8.84777e+00 7.88913e-02
-7.96600e+01 8.84698e+00 7.89180e-02
-7.96500e+01 8.84619e+00 7.89446e-02
-7.96400e+01 8.84540e+00 7.89711e-02
-7.96300e+01 8.84461e+00 7.89975e-02
-7.96200e+01 8.84382e+00 7.90239e-02
-7.96100e+01 8.84303e+00 7.90502e-02
-7.96000e+01 8.84224e+00 7.90764e-02
-7.95900e+01 8.84145e+00 7.91025e-02
-7.95800e+01 8.84066e+00 7.91286e-02
-7.95700e+01 8.83986e+00 7.91545e-02
-7.95600e+01 8.83907e+00 7.91804e-02
-7.95500e+01 8.83828e+00 7.92062e-02
-7.95400e+01 8.83749e+00 7.92319e-02
-7.95300e+01 8.83670e+00 7.92575e-02
-7.95200e+01 8.83590e+00 7.92831e-02
-7.95100e+01 8.83511e+00 7.93085e-02
-7.95000e+01 8.83432e+00 7.93339e-02
-7.94900e+01 8.83352e+00 7.93592e-02
-7.94800e+01 8.83273e+00 7.93844e-02
-7.94700e+01 8.83194e+00 7.94096e-02
-7.94600e+01 8.83114e+00 7.94346e-02
-7.94500e+01 8.83035e+00 7.94596e-02
-7.94400e+01 8.82955e+00 7.94845e-02
-7.94300e+01 8.82876e+00 7.95093e-02
-7.94200e+01 8.82796e+00 7.95341e-02
-7.94100e+01 8.82717e+00 7.95587e-02
-7.94000e+01 8.82637e+00 7.95833e-02
-7.93900e+01 8.82557e+00 7.96078e-02
-7.93800e+01 8.82478e+00 7.96322e-02
-7.93700e+01 8.82398e+00 7.96565e-02
-7.93600e+01 8.82319e+00 7.96808e-02
-7.93500e+01 8.82239e+00 7.97049e-02
-7.93400e+01 8.82159e+00 7.97290e-02
-7.93300e+01 8.82079e+00 7.97530e-02
-7.93200e+01 8.82000e+00 7.97769e-02
-7.93100e+01 8.81920e+00 7.98008e-02
-7.93000e+01 8.81840e+00 7.98245e-02
-7.92900e+01 8.81760e+00 7.98482e-02
-7.92800e+01 8.81680e+00 7.98718e-02
-7.92700e+01 8.81600e+00 7.98953e-02
-7.92600e+01 8.81521e+00 7.99187e-02
-7.92500e+01 8.81441e+00 7.99421e-02
-7.92400e+01 8.81361e+00 7.99654e-02
-7.92300e+01 8.81281e+00 7.99885e-02
-7.92200e+01 8.81201e+00 8.00116e-02
-7.92100e+01 8.81121e+00 8.00347e-02
-7.92000e+01 8.81041e+00 8.00576e-02
-7.91900e+01 8.80961e+00 8.00805e-02
-7.91800e+01 8.80880e+00 8.01033e-02
-7.91700e+01 8.80800e+00 8.01260e-02
-7.91600e+01 8.80720e+00 8.01486e-02
-7.91500e+01 8.80640e+00 8.01711e-02
-7.91400e+01 8.80560e+00 8.01936e-02
-7.91300e+01 8.80480e+00 8.02159e-02
-7.91200e+01 8.80399e+00 8.02382e-02
-7.91100e+01 8.80319e+00 8.02604e-02
-7.91000e+01 8.80239e+00 8.02826e-02
-7.90900e+01 8.80159e+00 8.03046e-02
-7.90800e+01 8.80078e+00 8.03266e-02
-7.90700e+01 8.79998e+00 8.03484e-02
-7.90600e+01 8.79918e+00 8.03702e-02
-7.90500e+01 8.79837e+00 8.03920e-02
-7.90400e+01 8.79757e+00 8.04136e-02
-7.90300e+01 8.79676e+00 8.04352e-02
-7.90200e+01 8.79596e+00 8.04566e-02
-7.90100e+01 8.79515e+00 8.04780e-02
-7.90000e+01 8.79435e+00 8.04993e-02
-7.89900e+01 8.79354e+00 8.05206e-02
-7.89800e+01 8.79274e+00 8.05417e-02
-7.89700e+01 8.79193e+00 8.05628e-02
-7.89600e+01 8.79113e+00 8.05838e-02
-7.89500e+01 8.79032e+00 8.06047e-02
-7.89400e+01 8.78952e+00 8.06255e-02
-7.89300e+01 8.78871e+00 8.06463e-02
-7.89200e+01 8.78790e+00 8.06669e-02
-7.89100e+01 8.78710e+00 8.06875e-02
-7.89000e+01 8.78629e+00 8.07080e-02
-7.88900e+01 8.78548e+00 8.07284e-02
-7.88800e+01 8.78467e+00 8.07487e-02
-7.88700e+01 8.78387e+00 8.07690e-02
-7.88600e+01 8.78306e+00 8.07892e-02
-7.88500e+01 8.78225e+00 8.08093e-02
-7.88400e+01 8.78144e+00 8.08293e-02
-7.88300e+01 8.78063e+00 8.08492e-02
-7.88200e+01 8.77983e+00 8.08690e-02
-7.88100e+01 8.77902e+00 8.08888e-02
-7.88000e+01 8.77821e+00 8.09085e-02
-7.87900e+01 8.77740e+00 8.09281e-02
-7.87800e+01 8.77659e+00 8.09476e-02
-7.87700e+01 8.77578e+00 8.09670e-02
-7.87600e+01 8.77497e+00 8.09864e-02
-7.87500e+01 8.77416e+00 8.10057e-02
-7.87400e+01 8.77335e+00 8.10249e-02
-7.87300e+01 8.77254e+00 8.10440e-02
-7.87200e+01 8.77173e+00 8.10630e-02
-7.87100e+01 8.77092e+00 8.10820e-02
-7.87000e+01 8.77011e+00 8.11008e-02
-7.86900e+01 8.76930e+00 8.11196e-02
-7.86800e+01 8.76849e+00 8.11383e-02
-7.86700e+01 8.76767e+00 8.11570e-02
-7.86600e+01 8.76686e+00 8.11755e-02
-7.86500e+01 8.76605e+00 8.11940e-02
-7.86400e+01 8.76524e+00 8.12123e-02
-7.86300e+01 8.76443e+00 8.12306e-02
-7.86200e+01 8.76361e+00 8.12489e-02
-7.86100e+01 8.76280e+00 8.12670e-02
-7.86000e+01 8.76199e+00 8.12850e-02
-7.85900e+01 8.76118e+00 8.13030e-02
-7.85800e+01 8.76036e+00 8.13209e-02
-7.85700e+01 8.75955e+00 8.13387e-02
-7.85600e+01 8.75874e+00 8.13564e-02
-7.85500e+01 8.75792e+00 8.13741e-02
-7.85400e+01 8.75711e+00 8.13917e-02
-7.85300e+01 8.75629e+00 8.14091e-02
-7.85200e+01 8.75548e+00 8.14265e-02
-7.85100e+01 8.75467e+00 8.14439e-02
-7.85000e+01 8.75385e+00 8.14611e-02
-7.84900e+01 8.75304e+00 8.14783e-02
-7.84800e+01 8.75222e+00 8.14953e-02
-7.84700e+01 8.75141e+00 8.15123e-02
-7.84600e+01 8.75059e+00 8.15292e-02
-7.84500e+01 8.74978e+00 8.15461e-02
-7.84400e+01 8.74896e+00 8.15628e-02
-7.84300e+01 8.74814e+00 8.15795e-02
-7.84200e+01 8.74733e+00 8.15961e-02
-7.84100e+01 8.74651e+00 8.16126e-02
-7.84000e+01 8.74570e+00 8.16290e-02
-7.83900e+01 8.74488e+00 8.16454e-02
-7.83800e+01 8.74406e+00 8.16616e-02
-7.83700e+01 8.74325e+00 8.16778e-02
-7.83600e+01 8.74243e+00 8.16939e-02
-7.83500e+01 8.74161e+00 8.17099e-02
-7.83400e+01 8.74080e+00 8.17258e-02
-7.83300e+01 8.73998e+00 8.17417e-02
-7.83200e+01 8.73916e+00 8.17575e-02
-7.83100e+01 8.73834e+00 8.17732e-02
-7.83000e+01 8.73753e+00 8.17888e-02
-7.82900e+01 8.73671e+00 8.18043e-02
-7.82800e+01 8.73589e+00 8.18198e-02
-7.82700e+01 8.73507e+00 8.18351e-02
-7.82600e+01 8.73425e+00 8.18504e-02
-7.82500e+01 8.73343e+00 8.18656e-02
-7.82400e+01 8.73262e+00 8.18807e-02
-7.82300e+01 8.73180e+00 8.18958e-02
-7.82200e+01 8.73098e+00 8.19107e-02
-7.82100e+01 8.73016e+00 8.19256e-02
-7.82000e+01 8.72934e+00 8.19404e-02
-7.81900e+01 8.72852e+00 8.19551e-02
-7.81800e+01 8.72770e+00 8.19697e-02
-7.81700e+01 8.72688e+00 8.19843e-02
-7.81600e+01 8.72606e+00 8.19988e-02
-7.81500e+01 8.72524e+00 8.20131e-02
-7.81400e+01 8.72442e+00 8.20275e-02
-7.81300e+01 8.72360e+00 8.20417e-02
-7.81200e+01 8.72278e+00 8.20558e-02
-7.81100e+01 8.72196e+00 8.20699e-02
-7.81000e+01 8.72114e+00 8.20839e-02
-7.80900e+01 8.72032e+00 8.20978e-02
-7.80800e+01 8.71950e+00 8.21116e-02
-7.80700e+01 8.71867e+00 8.21253e-02
-7.80600e+01 8.71785e+00 8.21390e-02
-7.80500e+01 8.71703e+00 8.21525e-02
-7.80400e+01 8.71621e+00 8.21660e-02
-7.80300e+01 8.71539e+00 8.21794e-02
-7.80200e+01 8.71457e+00 8.21928e-02
-7.80100e+01 8.71374e+00 8.22060e-02
-7.80000e+01 8.71292e+00 8.22192e-02
-7.79900e+01 8.71210e+00 8.22323e-02
-7.79800e+01 8.71128e+00 8.22453e-02
-7.79700e+01 8.71046e+00 8.22582e-02
-7.79600e+01 8.70963e+00 8.22710e-02
-7.79500e+01 8.70881e+00 8.22838e-02
-7.79400e+01 8.70799e+00 8.22965e-02
-7.79300e+01 8.70716e+00 8.23091e-02
-7.79200e+01 8.70634e+00 8.23216e-02
-7.79100e+01 8.70552e+00 8.23340e-02
-7.79000e+01 8.70469e+00 8.23464e-02
-7.78900e+01 8.70387e+00 8.23586e-02
-7.78800e+01 8.70305e+00 8.23708e-02
-7.78700e+01 8.70222e+00 8.23829e-02
-7.78600e+01 8.70140e+00 8.23950e-02
-7.78500e+01 8.70058e+00 8.24069e-02
-7.78400e+01 8.69975e+00 8.24188e-02
-7.78300e+01 8.69893e+00 8.24305e-02
-7.78200e+01 8.69810e+00 8.24422e-02
-7.78100e+01 8.69728e+00 8.24539e-02
-7.78000e+01 8.69645e+00 8.24654e-02
-7.77900e+01 8.69563e+00 8.24769e-02
-7.77800e+01 8.69480e+00 8.24882e-02
-7.77700e+01 8.69398e+00 8.24995e-02
-7.77600e+01 8.69315e+00 8.25107e-02
-7.77500e+01 8.69233e+00 8.25219e-02
-7.77400e+01 8.69150e+00 8.25329e-02
-7.77300e+01 8.69068e+00 8.25439e-02
-7.77200e+01 8.68985e+00 8.25548e-02
-7.77100e+01 8.68903e+00 8.25656e-02
-7.77000e+01 8.68820e+00 8.25763e-02
-7.76900e+01 8.68738e+00 8.25869e-02
-7.76800e+01 8.68655e+00 8.25975e-02
-7.76700e+01 8.68572e+00 8.26080e-02
-7.76600e+01 8.68490e+00 8.26184e-02
-7.76500e+01 8.68407e+00 8.26287e-02
-7.76400e+01 8.68324e+00 8.26389e-02
-7.76300e+01 8.68242e+00 8.26491e-02
-7.76200e+01 8.68159e+00 8.26591e-02
-7.76100e+01 8.68077e+00 8.26691e-02
-7.76000e+01 8.67994e+00 8.26790e-02
-7.75900e+01 8.67911e+00 8.26888e-02
-7.75800e+01 8.67828e+00 8.26986e-02
-7.75700e+01 8.67746e+00 8.27083e-02
-7.75600e+01 8.67663e+00 8.27178e-02
-7.75500e+01 8.67580e+00 8.27273e-02
-7.75400e+01 8.67498e+00 8.27368e-02
-7.75300e+01 8.67415e+00 8.27461e-02
-7.75200e+01 8.67332e+00 8.27553e-02
-7.75100e+01 8.67249e+00 8.27645e-02
-7.75000e+01 8.67167e+00 8.27736e-02
-7.74900e+01 8.67084e+00 8.27826e-02
-7.74800e+01 8.67001e+00 8.27916e-02
-7.74700e+01 8.66918e+00 8.28004e-02
-7.74600e+01 8.66835e+00 8.28092e-02
-7.74500e+01 8.66753e+00 8.28179e-02
-7.74400e+01 8.66670e+00 8.28265e-02
-7.74300e+01 8.66587e+00 8.28350e-02
-7.74200e+01 8.66504e+00 8.28434e-02
-7.74100e+01 8.66421e+00 8.28518e-02
-7.74000e+01 8.66338e+00 8.28601e-02
-7.73900e+01 8.66256e+00 8.28683e-02
-7.73800e+01 8.66173e+00 8.28764e-02
-7.73700e+01 8.66090e+00 8.28844e-02
-7.73600e+01 8.66007e+00 8.28924e-02
-7.73500e+01 8.65924e+00 8.29002e-02
-7.73400e+01 8.65841e+00 8.29080e-02
-7.73300e+01 8.65758e+00 8.29157e-02
-7.73200e+01 8.65675e+00 8.29233e-02
-7.73100e+01 8.65592e+00 8.29309e-02
-7.73000e+01 8.65509e+00 8.29384e-02
-7.72900e+01 8.65426e+00 8.29457e-02
-7.72800e+01 8.65344e+00 8.29530e-02
-7.72700e+01 8.65261e+00 8.29603e-02
-7.72600e+01 8.65178e+00 8.29674e-02
-7.72500e+01 8.65095e+00 8.29744e-02
-7.72400e+01 8.65012e+00 8.29814e-02
-7.72300e+01 8.64929e+00 8.29883e-02
-7.72200e+01 8.64846e+00 8.29951e-02
-7.72100e+01 8.64763e+00 8.30019e-02
-7.72000e+01 8.64680e+00 8.30085e-02
-7.71900e+01 8.64597e+00 8.30151e-02
-7.71800e+01 8.64514e+00 8.30216e-02
-7.71700e+01 8.64431e+00 8.30280e-02
-7.71600e+01 8.64348e+00 8.30343e-02
-7.71500e+01 8.64265e+00 8.30405e-02
-7.71400e+01 8.64182e+00 8.30467e-02
-7.71300e+01 8.64098e+00 8.30528e-02
-7.71200e+01 8.64015e+00 8.30588e-02
-7.71100e+01 8.63932e+00 8.30647e-02
-7.71000e+01 8.63849e+00 8.30705e-02
-7.70900e+01 8.63766e+00 8.30763e-02
-7.70800e+01 8.63683e+00 8.30819e-02
-7.70700e+01 8.63600e+00 8.30875e-02
-7.70600e+01 8.63517e+00 8.30930e-02
-7.70500e+01 8.63434e+00 8.30985e-02
-7.70400e+01 8.63351e+00 8.31038e-02
-7.70300e+01 8.63268e+00 8.31091e-02
-7.70200e+01 8.63185e+00 8.31142e-02
-7.70100e+01 8.63101e+00 8.31193e-02
-7.70000e+01 8.63018e+00 8.31244e-02
-7.69900e+01 8.62935e+00 8.31293e-02
-7.69800e+01 8.62852e+00 8.31342e-02
-7.69700e+01 8.62769e+00 8.31389e-02
-7.69600e+01 8.62686e+00 8.31436e-02
-7.69500e+01 8.62603e+00 8.31482e-02
-7.69400e+01 8.62519e+00 8.31528e-02
-7.69300e+01 8.62436e+00 8.31572e-02
-7.69200e+01 8.62353e+00 8.31616e-02
-7.69100e+01 8.62270e+00 8.31659e-02
-7.69000e+01 8.62187e+00 8.31701e-02
-7.68900e+01 8.62104e+00 8.31742e-02
-7.68800e+01 8.62020e+00 8.31782e-02
-7.68700e+01 8.61937e+00 8.31822e-02
-7.68600e+01 8.61854e+00 8.31861e-02
-7.68500e+01 8.61771e+00 8.31899e-02
-7.68400e+01 8.61688e+00 8.31936e-02
-7.68300e+01 8.61605e+00 8.31972e-02
-7.68200e+01 8.61521e+00 8.32008e-02
-7.68100e+01 8.61438e+00 8.32042e-02
-7.68000e+01 8.61355e+00 8.32076e-02
-7.67900e+01 8.61272e+00 8.32109e-02
-7.67800e+01 8.61188e+00 8.32142e-02
-7.67700e+01 8.61105e+00 8.32173e-02
-7.67600e+01 8.61022e+00 8.32204e-02
-7.67500e+01 8.60939e+00 8.32234e-02
-7.67400e+01 8.60856e+00 8.32263e-02
-7.67300e+01 8.60772e+00 8.32291e-02
-7.67200e+01 8.60689e+00 8.32318e-02
-7.67100e+01 8.60606e+00 8.32345e-02
-7.67000e+01 8.60523e+00 8.32371e-02
-7.66900e+01 8.60439e+00 8.32395e-02
-7.66800e+01 8.60356e+00 8.32420e-02
-7.66700e+01 8.60273e+00 8.32443e-02
-7.66600e+01 8.60190e+00 8.32465e-02
-7.66500e+01 8.60106e+00 8.32487e-02
-7.66400e+01 8.60023e+00 8.32508e-02
-7.66300e+01 8.59940e+00 8.32528e-02
-7.66200e+01 8.59857e+00 8.32547e-02
-7.66100e+01 8.59773e+00 8.32566e-02
-7.66000e+01 8.59690e+00 8.32583e-02
-7.65900e+01 8.59607e+00 8.32600e-02
-7.65800e+01 8.59524e+00 8.32616e-02
-7.65700e+01 8.59440e+00 8.32631e-02
-7.65600e+01 8.59357e+00 8.32646e-02
-7.65500e+01 8.59274e+00 8.32659e-02
-7.65400e+01 8.59191e+00 8.32672e-02
-7.65300e+01 8.59107e+00 8.32684e-02
-7.65200e+01 8.59024e+00 8.32695e-02
-7.65100e+01 8.58941e+00 8.32705e-02
-7.65000e+01 8.58858e+00 8.32714e-02
-7.64900e+01 8.58774e+00 8.32723e-02
-7.64800e+01 8.58691e+00 8.32731e-02
-7.64700e+01 8.58608e+00 8.32738e-02
-7.64600e+01 8.58524e+00 8.32744e-02
-7.64500e+01 8.58441e+00 8.32750e-02
-7.64400e+01 8.58358e+00 8.32754e-02
-7.64300e+01 8.58275e+00 8.32758e-02
-7.64200e+01 8.58191e+00 8.32761e-02
-7.64100e+01 8.58108e+00 8.32763e-02
-7.64000e+01 8.58025e+00 8.32764e-02
-7.63900e+01 8.57942e+00 8.32765e-02
-7.63800e+01 8.57858e+00 8.32764e-02
-7.63700e+01 8.57775e+00 8.32763e-02
-7.63600e+01 8.57692e+00 8.32761e-02
-7.63500e+01 8.57608e+00 8.32759e-02
-7.63400e+01 8.57525e+00 8.32755e-02
-7.63300e+01 8.57442e+00 8.32751e-02
-7.63200e+01 8.57359e+00 8.32745e-02
-7.63100e+01 8.57275e+00 8.32739e-02
-7.63000e+01 8.57192e+00 8.32733e-02
-7.62900e+01 8.57109e+00 8.32725e-02
-7.62800e+01 8.57026e+00 8.32716e-02
-7.62700e+01 8.56942e+00 8.32707e-02
-7.62600e+01 8.56859e+00 8.32697e-02
-7.62500e+01 8.56776e+00 8.32686e-02
-7.62400e+01 8.56692e+00 8.32674e-02
-7.62300e+01 8.56609e+00 8.32662e-02
-7.62200e+01 8.56526e+00 8.32649e-02
-7.62100e+01 8.56443e+00 8.32634e-02
-7.62000e+01 8.56359e+00 8.32619e-02
-7.61900e+01 8.56276e+00 8.32604e-02
-7.61800e+01 8.56193e+00 8.32587e-02
-7.61700e+01 8.56110e+00 8.32570e-02
-7.61600e+01 8.56026e+00 8.32551e-02
-7.61500e+01 8.55943e+00 8.32532e-02
-7.61400e+01 8.55860e+00 8.32512e-02
-7.61300e+01 8.55777e+00 8.32492e-02
-7.61200e+01 8.55693e+00 8.32470e-02
-7.61100e+01 8.55610e+00 8.32448e-02
-7.61000e+01 8.55527e+00 8.32425e-02
-7.60900e+01 8.55444e+00 8.32401e-02
-7.60800e+01 8.55360e+00 8.32376e-02
-7.60700e+01 8.55277e+00 8.32351e-02
-7.60600e+01 8.55194e+00 8.32324e-02
-7.60500e+01 8.55111e+00 8.32297e-02
-7.60400e+01 8.55027e+00 8.32269e-02
-7.60300e+01 8.54944e+00 8.32240e-02
-7.60200e+01 8.54861e+00 8.32210e-02
-7.60100e+01 8.54778e+00 8.32180e-02
-7.60000e+01 8.54695e+00 8.32149e-02
-7.59900e+01 8.54611e+00 8.32117e-02
-7.59800e+01 8.54528e+00 8.32084e-02
-7.59700e+01 8.54445e+00 8.32050e-02
-7.59600e+01 8.54362e+00 8.32015e-02
-7.59500e+01 8.54279e+00 8.31980e-02
-7.59400e+01 8.54195e+00 8.31944e-02
-7.59300e+01 8.54112e+00 8.31907e-02
-7.59200e+01 8.54029e+00 8.31869e-02
-7.59100e+01 8.53946e+00 8.31831e-02
-7.59000e+01 8.53863e+00 8.31791e-02
-7.58900e+01 8.53779e+00 8.31751e-02
-7.58800e+01 8.53696e+00 8.31710e-02
-7.58700e+01 8.53613e+00 8.31668e-02
-7.58600e+01 8.53530e+00 8.31625e-02
-7.58500e+01 8.53447e+00 8.31582e-02
-7.58400e+01 8.53364e+00 8.31537e-02
-7.58300e+01 8.53280e+00 8.31492e-02
-7.58200e+01 8.53197e+00 8.31446e-02
-7.58100e+01 8.53114e+00 8.31400e-02
-7.58000e+01 8.53031e+00 8.31352e-02
-7.57900e+01 8.52948e+00 8.31304e-02
-7.57800e+01 8.52865e+00 8.31254e-02
-7.57700e+01 8.52782e+00 8.31204e-02
-7.57600e+01 8.52698e+00 8.31154e-02
-7.57500e+01 8.52615e+00 8.31102e-02
-7.57400e+01 8.52532e+00 8.31050e-02
-7.57300e+01 8.52449e+00 8.30996e-02
-7.57200e+01 8.52366e+00 8.30942e-02
-7.57100e+01 8.52283e+00 8.30887e-02
-7.57000e+01 8.52200e+00 8.30832e-02
-7.56900e+01 8.52117e+00 8.30775e-02
-7.56800e+01 8.52034e+00 8.30718e-02
-7.56700e+01 8.51951e+00 8.30660e-02
-7.56600e+01 8.51868e+00 8.30601e-02
-7.56500e+01 8.51785e+00 8.30541e-02
-7.56400e+01 8.51701e+00 8.30480e-02
-7.56300e+01 8.51618e+00 8.30419e-02
-7.56200e+01 8.51535e+00 8.30357e-02
-7.56100e+01 8.51452e+00 8.30293e-02
-7.56000e+01 8.51369e+00 8.30230e-02
-7.55900e+01 8.51286e+00 8.30165e-02
-7.55800e+01 8.51203e+00 8.30101e-02
-7.55700e+01 8.51120e+00 8.30036e-02
-7.55600e+01 8.51037e+00 8.29972e-02
-7.55500e+01 8.50954e+00 8.29907e-02
-7.55400e+01 8.50871e+00 8.29842e-02
-7.55300e+01 8.50788e+00 8.29777e-02
-7.55200e+01 8.50705e+00 8.29712e-02
-7.55100e+01 8.50622e+00 8.29647e-02
-7.55000e+01 8.50539e+00 8.29582e-02
-7.54900e+01 8.50456e+00 8.29517e-02
-7.54800e+01 8.50374e+00 8.29452e-02
-7.54700e+01 8.50291e+00 8.29386e-02
-7.54600e+01 8.50208e+00 8.29321e-02
-7.54500e+01 8.50125e+00 8.29255e-02
-7.54400e+01 8.50042e+00 8.29189e-02
-7.54300e+01 8.49959e+00 8.29123e-02
-7.54200e+01 8.49876e+00 8.29057e-02
-7.54100e+01 8.49793e+00 8.28991e-02
-7.54000e+01 8.49710e+00 8.28925e-02
-7.53900e+01 8.49627e+00 8.28859e-02
-7.53800e+01 8.49544e+00 8.28793e-02
-7.53700e+01 8.49462e+00 8.28726e-02
-7.53600e+01 8.49379e+00 8.28660e-02
-7.53500e+01 8.49296e+00 8.28593e-02
-7.53400e+01 8.49213e+00 8.28527e-02
-7.53300e+01 8.49130e+00 8.28460e-02
-7.53200e+01 8.49047e+00 8.28393e-02
-7.53100e+01 8.48964e+00 8.28326e-02
-7.53000e+01 8.48882e+00 8.28259e-02
-7.52900e+01 8.48799e+00 8.28192e-02
-7.52800e+01 8.48716e+00 8.28125e-02
-7.52700e+01 8.48633e+00 8.28057e-02
-7.52600e+01 8.48550e+00 8.27990e-02
-7.52500e+01 8.48468e+00 8.27922e-02
-7.52400e+01 8.48385e+00 8.27855e-02
-7.52300e+01 8.48302e+00 8.27787e-02
-7.52200e+01 8.48219e+00 8.27719e-02
-7.52100e+01 8.48136e+00 8.27651e-02
-7.52000e+01 8.48054e+00 8.27583e-02
-7.51900e+01 8.47971e+00 8.27515e-02
-7.51800e+01 8.47888e+00 8.27447e-02
-7.51700e+01 8.47805e+00 8.27379e-02
-7.51600e+01 8.47723e+00 8.27310e-02
-7.51500e+01 8.47640e+00 8.27242e-02
-7.51400e+01 8.47557e+00 8.27173e-02
-7.51300e+01 8.47475e+00 8.27105e-02
-7.51200e+01 8.47392e+00 8.27036e-02
-7.51100e+01 8.47309e+00 8.26967e-02
-7.51000e+01 8.47226e+00 8.26898e-02
-7.50900e+01 8.47144e+00 8.26829e-02
-7.50800e+01 8.47061e+00 8.26760e-02
-7.50700e+01 8.46978e+00 8.26691e-02
-7.50600e+01 8.46896e+00 8.26621e-02
-7.50500e+01 8.46813e+00 8.26552e-02
-7.50400e+01 8.46730e+00 8.26482e-02
-7.50300e+01 8.46648e+00 8.26413e-02
-7.50200e+01 8.46565e+00 8.26343e-02
-7.50100e+01 8.46483e+00 8.26273e-02
-7.50000e+01 8.46400e+00 8.26203e-02
-7.49900e+01 8.46317e+00 8.26133e-02
-7.49800e+01 8.46235e+00 8.26063e-02
-7.49700e+01 8.46152e+00 8.25993e-02
-7.49600e+01 8.46069e+00 8.25923e-02
-7.49500e+01 8.45987e+00 8.25853e-02
-7.49400e+01 8.45904e+00 8.25782e-02
-7.49300e+01 8.45822e+00 8.25712e-02
-7.49200e+01 8.45739e+00 8.25641e-02
-7.49100e+01 8.45657e+00 8.25570e-02
-7.49000e+01 8.45574e+00 8.25499e-02
-7.48900e+01 8.45491e+00 8.25428e-02
-7.48800e+01 8.45409e+00 8.25357e-02
-7.48700e+01 8.45326e+00 8.25286e-02
-7.48600e+01 8.45244e+00 8.25215e-02
-7.48500e+01 8.45161e+00 8.25144e-02
-7.48400e+01 8.45079e+00 8.25072e-02
-7.48300e+01 8.44996e+00 8.25001e-02
-7.48200e+01 8.44914e+00 8.24929e-02
-7.48100e+01 8.44831e+00 8.24858e-02
-7.48000e+01 8.44749e+00 8.24786e-02
-7.47900e+01 8.44666e+00 8.24714e-02
-7.47800e+01 8.44584e+00 8.24642e-02
-7.47700e+01 8.44501e+00 8.24570e-02
-7.47600e+01 8.44419e+00 8.24498e-02
-7.47500e+01 8.44337e+00 8.24426e-02
-7.47400e+01 8.44254e+00 8.24353e-02
-7.47300e+01 8.44172e+00 8.24281e-02
-7.47200e+01 8.44089e+00 8.24208e-02
-7.47100e+01 8.44007e+00 8.24136e-02
-7.47000e+01 8.43924e+00 8.24063e-02
-7.46900e+01 8.43842e+00 8.23990e-02
-7.46800e+01 8.43760e+00 8.23917e-02
-7.46700e+01 8.43677e+00 8.23844e-02
-7.46600e+01 8.43595e+00 8.23771e-02
-7.46500e+01 8.43513e+00 8.23698e-02
-7.46400e+01 8.43430e+00 8.23625e-02
-7.46300e+01 8.43348e+00 8.23551e-02
-7.46200e+01 8.43265e+00 8.23478e-02
-7.46100e+01 8.43183e+00 8.23404e-02
-7.46000e+01 8.43101e+00 8.23331e-02
-7.45900e+01 8.43018e+00 8.23257e-02
-7.45800e+01 8.42936e+00 8.23183e-02
-7.45700e+01 8.42854e+00 8.23109e-02
-7.45600e+01 8.42771e+00 8.23035e-02
-7.45500e+01 8.42689e+00 8.22961e-02
-7.45400e+01 8.42607e+00 8.22887e-02
-7.45300e+01 8.42525e+00 8.22812e-02
-7.45200e+01 8.42442e+00 8.22738e-02
-7.45100e+01 8.42360e+00 8.22663e-02
-7.45000e+01 8.42278e+00 8.22589e-02
-7.44900e+01 8.42196e+00 8.22514e-02
-7.44800e+01 8.42113e+00 8.22439e-02
-7.44700e+01 8.42031e+00 8.22364e-02
-7.44600e+01 8.41949e+00 8.22289e-02
-7.44500e+01 8.41867e+00 8.22214e-02
-7.44400e+01 8.41784e+00 8.22139e-02
-7.44300e+01 8.41702e+00 8.22064e-02
-7.44200e+01 8.41620e+00 8.21988e-02
-7.44100e+01 8.41538e+00 8.21913e-02
-7.44000e+01 8.41456e+00 8.21837e-02
-7.43900e+01 8.41373e+00 8.21762e-02
-7.43800e+01 8.41291e+00 8.21686e-02
-7.43700e+01 8.41209e+00 8.21610e-02
-7.43600e+01 8.41127e+00 8.21534e-02
-7.43500e+01 8.41045e+00 8.21458e-02
-7.43400e+01 8.40963e+00 8.21382e-02
-7.43300e+01 8.40880e+00 8.21306e-02
-7.43200e+01 8.40798e+00 8.21230e-02
-7.43100e+01 8.40716e+00 8.21153e-02
-7.43000e+01 8.40634e+00 8.21077e-02
-7.42900e+01 8.40552e+00 8.21000e-02
-7.42800e+01 8.40470e+00 8.20923e-02
-7.42700e+01 8.40388e+00 8.20847e-02
-7.42600e+01 8.40306e+00 8.20770e-02
-7.42500e+01 8.40224e+00 8.20693e-02
-7.42400e+01 8.40142e+00 8.20616e-02
-7.42300e+01 8.40060e+00 8.20539e-02
-7.42200e+01 8.39978e+00 8.20461e-02
-7.42100e+01 8.39895e+00 8.20384e-02
-7.42000e+01 8.39813e+00 8.20307e-02
-7.41900e+01 8.39731e+00 8.20229e-02
-7.41800e+01 8.39649e+00 8.20151e-02
-7.41700e+01 8.39567e+00 8.20074e-02
-7.41600e+01 8.39485e+00 8.19996e-02
-7.41500e+01 8.39403e+00 8.19918e-02
-7.41400e+01 8.39321e+00 8.19840e-02
-7.41300e+01 8.39239e+00 8.19762e-02
-7.41200e+01 8.39157e+00 8.19684e-02
-7.41100e+01 8.39075e+00 8.19605e-02
-7.41000e+01 8.38994e+00 8.19527e-02
-7.40900e+01 8.38912e+00 8.19449e-02
-7.40800e+01 8.38830e+00 8.19370e-02
-7.40700e+01 8.38748e+00 8.19291e-02
-7.40600e+01 8.38666e+00 8.19213e-02
-7.40500e+01 8.38584e+00 8.19134e-02
-7.40400e+01 8.38502e+00 8.19055e-02
-7.40300e+01 8.38420e+00 8.18976e-02
-7.40200e+01 8.38338e+00 8.18897e-02
-7.40100e+01 8.38256e+00 8.18817e-02
-7.40000e+01 8.38174e+00 8.18738e-02
-7.39900e+01 8.38093e+00 8.18659e-02
-7.39800e+01 8.38011e+00 8.18579e-02
-7.39700e+01 8.37929e+00 8.18499e-02
-7.39600e+01 8.37847e+00 8.18420e-02
-7.39500e+01 8.37765e+00 8.18340e-02
-7.39400e+01 8.37683e+00 8.18260e-02
-7.39300e+01 8.37601e+00 8.18180e-02
-7.39200e+01 8.37520e+00 8.18100e-02
-7.39100e+01 8.37438e+00 8.18020e-02
-7.39000e+01 8.37356e+00 8.17939e-02
-7.38900e+01 8.37274e+00 8.17859e-02
-7.38800e+01 8.37192e+00 8.17779e-02
-7.38700e+01 8.37111e+00 8.17698e-02
-7.38600e+01 8.37029e+00 8.17617e-02
-7.38500e+01 8.36947e+00 8.17537e-02
-7.38400e+01 8.36865e+00 8.17456e-02
-7.38300e+01 8.36784e+00 8.17375e-02
-7.38200e+01 8.36702e+00 8.17294e-02
-7.38100e+01 8.36620e+00 8.17213e-02
-7.38000e+01 8.36539e+00 8.17132e-02
-7.37900e+01 8.36457e+00 8.17050e-02
-7.37800e+01 8.36375e+00 8.16969e-02
-7.37700e+01 8.36293e+00 8.16887e-02
-7.37600e+01 8.36212e+00 8.16806e-02
-7.37500e+01 8.36130e+00 8.16724e-02
-7.37400e+01 8.36048e+00 8.16642e-02
-7.37300e+01 8.35967e+00 8.16560e-02
-7.37200e+01 8.35885e+00 8.16478e-02
-7.37100e+01 8.35803e+00 8.16396e-02
-7.37000e+01 8.35722e+00 8.16314e-02
-7.36900e+01 8.35640e+00 8.16232e-02
-7.36800e+01 8.35559e+00 8.16150e-02
-7.36700e+01 8.35477e+00 8.16067e-02
-7.36600e+01 8.35395e+00 8.15985e-02
-7.36500e+01 8.35314e+00 8.15902e-02
-7.36400e+01 8.35232e+00 8.15819e-02
-7.36300e+01 8.35151e+00 8.15736e-02
-7.36200e+01 8.35069e+00 8.15654e-02
-7.36100e+01 8.34987e+00 8.15570e-02
[truncated: 941,610 more chars]
