# Supplementary material for: A One-Bead-Per-Saccharide (1BPS) Model for Glycosaminoglycans
Source: J Chem Theory Comput. 2023 Jul 17;19(16):5491–502. doi: 10.1021/acs.jctc.3c00238 (PMC10448712; doi:10.1021/acs.jctc.3c00238)
Supplement: Supplementary file 2 — ct3c00238_si_002.zip [file ct3c00238_si_002.zip › GSG.xvg]

0.00000e+00 2.47578e+01 1.35547e-01
1.00000e-02 2.47564e+01 1.35547e-01
2.00000e-02 2.47551e+01 1.35547e-01
3.00000e-02 2.47537e+01 1.35547e-01
4.00000e-02 2.47524e+01 1.35547e-01
5.00000e-02 2.47510e+01 1.35547e-01
6.00000e-02 2.47497e+01 1.35547e-01
7.00000e-02 2.47483e+01 1.35547e-01
8.00000e-02 2.47469e+01 1.35547e-01
9.00000e-02 2.47456e+01 1.35547e-01
1.00000e-01 2.47442e+01 1.35547e-01
1.10000e-01 2.47429e+01 1.35547e-01
1.20000e-01 2.47415e+01 1.35547e-01
1.30000e-01 2.47402e+01 1.35547e-01
1.40000e-01 2.47388e+01 1.35547e-01
1.50000e-01 2.47375e+01 1.35547e-01
1.60000e-01 2.47361e+01 1.35547e-01
1.70000e-01 2.47347e+01 1.35547e-01
1.80000e-01 2.47334e+01 1.35547e-01
1.90000e-01 2.47320e+01 1.35546e-01
2.00000e-01 2.47307e+01 1.35546e-01
2.10000e-01 2.47293e+01 1.35546e-01
2.20000e-01 2.47280e+01 1.35546e-01
2.30000e-01 2.47266e+01 1.35546e-01
2.40000e-01 2.47253e+01 1.35546e-01
2.50000e-01 2.47239e+01 1.35546e-01
2.60000e-01 2.47225e+01 1.35546e-01
2.70000e-01 2.47212e+01 1.35546e-01
2.80000e-01 2.47198e+01 1.35546e-01
2.90000e-01 2.47185e+01 1.35546e-01
3.00000e-01 2.47171e+01 1.35546e-01
3.10000e-01 2.47158e+01 1.35546e-01
3.20000e-01 2.47144e+01 1.35546e-01
3.30000e-01 2.47131e+01 1.35546e-01
3.40000e-01 2.47117e+01 1.35546e-01
3.50000e-01 2.47103e+01 1.35545e-01
3.60000e-01 2.47090e+01 1.35545e-01
3.70000e-01 2.47076e+01 1.35545e-01
3.80000e-01 2.47063e+01 1.35545e-01
3.90000e-01 2.47049e+01 1.35545e-01
4.00000e-01 2.47036e+01 1.35545e-01
4.10000e-01 2.47022e+01 1.35545e-01
4.20000e-01 2.47009e+01 1.35545e-01
4.30000e-01 2.46995e+01 1.35545e-01
4.40000e-01 2.46981e+01 1.35545e-01
4.50000e-01 2.46968e+01 1.35545e-01
4.60000e-01 2.46954e+01 1.35545e-01
4.70000e-01 2.46941e+01 1.35545e-01
4.80000e-01 2.46927e+01 1.35544e-01
4.90000e-01 2.46914e+01 1.35544e-01
5.00000e-01 2.46900e+01 1.35544e-01
5.10000e-01 2.46887e+01 1.35544e-01
5.20000e-01 2.46873e+01 1.35544e-01
5.30000e-01 2.46859e+01 1.35544e-01
5.40000e-01 2.46846e+01 1.35544e-01
5.50000e-01 2.46832e+01 1.35544e-01
5.60000e-01 2.46819e+01 1.35544e-01
5.70000e-01 2.46805e+01 1.35544e-01
5.80000e-01 2.46792e+01 1.35544e-01
5.90000e-01 2.46778e+01 1.35544e-01
6.00000e-01 2.46765e+01 1.35544e-01
6.10000e-01 2.46751e+01 1.35544e-01
6.20000e-01 2.46737e+01 1.35544e-01
6.30000e-01 2.46724e+01 1.35544e-01
6.40000e-01 2.46710e+01 1.35544e-01
6.50000e-01 2.46697e+01 1.35544e-01
6.60000e-01 2.46683e+01 1.35544e-01
6.70000e-01 2.46670e+01 1.35544e-01
6.80000e-01 2.46656e+01 1.35544e-01
6.90000e-01 2.46643e+01 1.35544e-01
7.00000e-01 2.46629e+01 1.35544e-01
7.10000e-01 2.46615e+01 1.35544e-01
7.20000e-01 2.46602e+01 1.35544e-01
7.30000e-01 2.46588e+01 1.35544e-01
7.40000e-01 2.46575e+01 1.35544e-01
7.50000e-01 2.46561e+01 1.35544e-01
7.60000e-01 2.46548e+01 1.35544e-01
7.70000e-01 2.46534e+01 1.35544e-01
7.80000e-01 2.46521e+01 1.35544e-01
7.90000e-01 2.46507e+01 1.35544e-01
8.00000e-01 2.46493e+01 1.35544e-01
8.10000e-01 2.46480e+01 1.35544e-01
8.20000e-01 2.46466e+01 1.35544e-01
8.30000e-01 2.46453e+01 1.35544e-01
8.40000e-01 2.46439e+01 1.35544e-01
8.50000e-01 2.46426e+01 1.35544e-01
8.60000e-01 2.46412e+01 1.35544e-01
8.70000e-01 2.46399e+01 1.35544e-01
8.80000e-01 2.46385e+01 1.35544e-01
8.90000e-01 2.46371e+01 1.35544e-01
9.00000e-01 2.46358e+01 1.35544e-01
9.10000e-01 2.46344e+01 1.35544e-01
9.20000e-01 2.46331e+01 1.35544e-01
9.30000e-01 2.46317e+01 1.35545e-01
9.40000e-01 2.46304e+01 1.35545e-01
9.50000e-01 2.46290e+01 1.35545e-01
9.60000e-01 2.46277e+01 1.35545e-01
9.70000e-01 2.46263e+01 1.35545e-01
9.80000e-01 2.46249e+01 1.35545e-01
9.90000e-01 2.46236e+01 1.35545e-01
1.00000e+00 2.46222e+01 1.35545e-01
1.01000e+00 2.46209e+01 1.35545e-01
1.02000e+00 2.46195e+01 1.35546e-01
1.03000e+00 2.46182e+01 1.35546e-01
1.04000e+00 2.46168e+01 1.35546e-01
1.05000e+00 2.46155e+01 1.35546e-01
1.06000e+00 2.46141e+01 1.35546e-01
1.07000e+00 2.46127e+01 1.35546e-01
1.08000e+00 2.46114e+01 1.35546e-01
1.09000e+00 2.46100e+01 1.35547e-01
1.10000e+00 2.46087e+01 1.35547e-01
1.11000e+00 2.46073e+01 1.35547e-01
1.12000e+00 2.46060e+01 1.35547e-01
1.13000e+00 2.46046e+01 1.35547e-01
1.14000e+00 2.46033e+01 1.35547e-01
1.15000e+00 2.46019e+01 1.35548e-01
1.16000e+00 2.46006e+01 1.35548e-01
1.17000e+00 2.45992e+01 1.35548e-01
1.18000e+00 2.45978e+01 1.35548e-01
1.19000e+00 2.45965e+01 1.35548e-01
1.20000e+00 2.45951e+01 1.35549e-01
1.21000e+00 2.45938e+01 1.35549e-01
1.22000e+00 2.45924e+01 1.35549e-01
1.23000e+00 2.45911e+01 1.35549e-01
1.24000e+00 2.45897e+01 1.35549e-01
1.25000e+00 2.45884e+01 1.35550e-01
1.26000e+00 2.45870e+01 1.35550e-01
1.27000e+00 2.45856e+01 1.35550e-01
1.28000e+00 2.45843e+01 1.35550e-01
1.29000e+00 2.45829e+01 1.35551e-01
1.30000e+00 2.45816e+01 1.35551e-01
1.31000e+00 2.45802e+01 1.35551e-01
1.32000e+00 2.45789e+01 1.35551e-01
1.33000e+00 2.45775e+01 1.35552e-01
1.34000e+00 2.45762e+01 1.35552e-01
1.35000e+00 2.45748e+01 1.35552e-01
1.36000e+00 2.45734e+01 1.35552e-01
1.37000e+00 2.45721e+01 1.35553e-01
1.38000e+00 2.45707e+01 1.35553e-01
1.39000e+00 2.45694e+01 1.35553e-01
1.40000e+00 2.45680e+01 1.35553e-01
1.41000e+00 2.45667e+01 1.35554e-01
1.42000e+00 2.45653e+01 1.35554e-01
1.43000e+00 2.45640e+01 1.35554e-01
1.44000e+00 2.45626e+01 1.35555e-01
1.45000e+00 2.45612e+01 1.35555e-01
1.46000e+00 2.45599e+01 1.35555e-01
1.47000e+00 2.45585e+01 1.35556e-01
1.48000e+00 2.45572e+01 1.35556e-01
1.49000e+00 2.45558e+01 1.35556e-01
1.50000e+00 2.45545e+01 1.35557e-01
1.51000e+00 2.45531e+01 1.35557e-01
1.52000e+00 2.45518e+01 1.35557e-01
1.53000e+00 2.45504e+01 1.35558e-01
1.54000e+00 2.45490e+01 1.35558e-01
1.55000e+00 2.45477e+01 1.35559e-01
1.56000e+00 2.45463e+01 1.35559e-01
1.57000e+00 2.45450e+01 1.35560e-01
1.58000e+00 2.45436e+01 1.35561e-01
1.59000e+00 2.45423e+01 1.35561e-01
1.60000e+00 2.45409e+01 1.35562e-01
1.61000e+00 2.45396e+01 1.35563e-01
1.62000e+00 2.45382e+01 1.35564e-01
1.63000e+00 2.45368e+01 1.35565e-01
1.64000e+00 2.45355e+01 1.35566e-01
1.65000e+00 2.45341e+01 1.35566e-01
1.66000e+00 2.45328e+01 1.35568e-01
1.67000e+00 2.45314e+01 1.35569e-01
1.68000e+00 2.45301e+01 1.35570e-01
1.69000e+00 2.45287e+01 1.35571e-01
1.70000e+00 2.45274e+01 1.35572e-01
1.71000e+00 2.45260e+01 1.35573e-01
1.72000e+00 2.45246e+01 1.35575e-01
1.73000e+00 2.45233e+01 1.35576e-01
1.74000e+00 2.45219e+01 1.35577e-01
1.75000e+00 2.45206e+01 1.35579e-01
1.76000e+00 2.45192e+01 1.35580e-01
1.77000e+00 2.45179e+01 1.35582e-01
1.78000e+00 2.45165e+01 1.35583e-01
1.79000e+00 2.45151e+01 1.35585e-01
1.80000e+00 2.45138e+01 1.35587e-01
1.81000e+00 2.45124e+01 1.35588e-01
1.82000e+00 2.45111e+01 1.35590e-01
1.83000e+00 2.45097e+01 1.35592e-01
1.84000e+00 2.45084e+01 1.35594e-01
1.85000e+00 2.45070e+01 1.35596e-01
1.86000e+00 2.45057e+01 1.35598e-01
1.87000e+00 2.45043e+01 1.35600e-01
1.88000e+00 2.45029e+01 1.35602e-01
1.89000e+00 2.45016e+01 1.35604e-01
1.90000e+00 2.45002e+01 1.35606e-01
1.91000e+00 2.44989e+01 1.35608e-01
1.92000e+00 2.44975e+01 1.35610e-01
1.93000e+00 2.44962e+01 1.35613e-01
1.94000e+00 2.44948e+01 1.35615e-01
1.95000e+00 2.44935e+01 1.35617e-01
1.96000e+00 2.44921e+01 1.35620e-01
1.97000e+00 2.44907e+01 1.35622e-01
1.98000e+00 2.44894e+01 1.35624e-01
1.99000e+00 2.44880e+01 1.35627e-01
2.00000e+00 2.44867e+01 1.35630e-01
2.01000e+00 2.44853e+01 1.35632e-01
2.02000e+00 2.44840e+01 1.35635e-01
2.03000e+00 2.44826e+01 1.35638e-01
2.04000e+00 2.44812e+01 1.35640e-01
2.05000e+00 2.44799e+01 1.35643e-01
2.06000e+00 2.44785e+01 1.35646e-01
2.07000e+00 2.44772e+01 1.35649e-01
2.08000e+00 2.44758e+01 1.35652e-01
2.09000e+00 2.44745e+01 1.35655e-01
2.10000e+00 2.44731e+01 1.35658e-01
2.11000e+00 2.44718e+01 1.35661e-01
2.12000e+00 2.44704e+01 1.35664e-01
2.13000e+00 2.44690e+01 1.35667e-01
2.14000e+00 2.44677e+01 1.35670e-01
2.15000e+00 2.44663e+01 1.35674e-01
2.16000e+00 2.44650e+01 1.35677e-01
2.17000e+00 2.44636e+01 1.35680e-01
2.18000e+00 2.44623e+01 1.35684e-01
2.19000e+00 2.44609e+01 1.35687e-01
2.20000e+00 2.44595e+01 1.35691e-01
2.21000e+00 2.44582e+01 1.35694e-01
2.22000e+00 2.44568e+01 1.35698e-01
2.23000e+00 2.44555e+01 1.35701e-01
2.24000e+00 2.44541e+01 1.35705e-01
2.25000e+00 2.44528e+01 1.35709e-01
2.26000e+00 2.44514e+01 1.35713e-01
2.27000e+00 2.44500e+01 1.35716e-01
2.28000e+00 2.44487e+01 1.35720e-01
2.29000e+00 2.44473e+01 1.35724e-01
2.30000e+00 2.44460e+01 1.35728e-01
2.31000e+00 2.44446e+01 1.35732e-01
2.32000e+00 2.44433e+01 1.35736e-01
2.33000e+00 2.44419e+01 1.35740e-01
2.34000e+00 2.44405e+01 1.35744e-01
2.35000e+00 2.44392e+01 1.35748e-01
2.36000e+00 2.44378e+01 1.35753e-01
2.37000e+00 2.44365e+01 1.35757e-01
2.38000e+00 2.44351e+01 1.35761e-01
2.39000e+00 2.44338e+01 1.35766e-01
2.40000e+00 2.44324e+01 1.35770e-01
2.41000e+00 2.44310e+01 1.35774e-01
2.42000e+00 2.44297e+01 1.35779e-01
2.43000e+00 2.44283e+01 1.35783e-01
2.44000e+00 2.44270e+01 1.35788e-01
2.45000e+00 2.44256e+01 1.35793e-01
2.46000e+00 2.44242e+01 1.35797e-01
2.47000e+00 2.44229e+01 1.35802e-01
2.48000e+00 2.44215e+01 1.35807e-01
2.49000e+00 2.44202e+01 1.35812e-01
2.50000e+00 2.44188e+01 1.35816e-01
2.51000e+00 2.44175e+01 1.35821e-01
2.52000e+00 2.44161e+01 1.35826e-01
2.53000e+00 2.44147e+01 1.35831e-01
2.54000e+00 2.44134e+01 1.35836e-01
2.55000e+00 2.44120e+01 1.35841e-01
2.56000e+00 2.44107e+01 1.35847e-01
2.57000e+00 2.44093e+01 1.35852e-01
2.58000e+00 2.44079e+01 1.35857e-01
2.59000e+00 2.44066e+01 1.35862e-01
2.60000e+00 2.44052e+01 1.35868e-01
2.61000e+00 2.44039e+01 1.35873e-01
2.62000e+00 2.44025e+01 1.35879e-01
2.63000e+00 2.44012e+01 1.35884e-01
2.64000e+00 2.43998e+01 1.35890e-01
2.65000e+00 2.43984e+01 1.35896e-01
2.66000e+00 2.43971e+01 1.35901e-01
2.67000e+00 2.43957e+01 1.35907e-01
2.68000e+00 2.43944e+01 1.35913e-01
2.69000e+00 2.43930e+01 1.35919e-01
2.70000e+00 2.43916e+01 1.35925e-01
2.71000e+00 2.43903e+01 1.35931e-01
2.72000e+00 2.43889e+01 1.35937e-01
2.73000e+00 2.43876e+01 1.35943e-01
2.74000e+00 2.43862e+01 1.35949e-01
2.75000e+00 2.43848e+01 1.35955e-01
2.76000e+00 2.43835e+01 1.35961e-01
2.77000e+00 2.43821e+01 1.35968e-01
2.78000e+00 2.43808e+01 1.35974e-01
2.79000e+00 2.43794e+01 1.35980e-01
2.80000e+00 2.43780e+01 1.35987e-01
2.81000e+00 2.43767e+01 1.35993e-01
2.82000e+00 2.43753e+01 1.36000e-01
2.83000e+00 2.43740e+01 1.36007e-01
2.84000e+00 2.43726e+01 1.36013e-01
2.85000e+00 2.43712e+01 1.36020e-01
2.86000e+00 2.43699e+01 1.36027e-01
2.87000e+00 2.43685e+01 1.36034e-01
2.88000e+00 2.43672e+01 1.36041e-01
2.89000e+00 2.43658e+01 1.36048e-01
2.90000e+00 2.43644e+01 1.36055e-01
2.91000e+00 2.43631e+01 1.36062e-01
2.92000e+00 2.43617e+01 1.36069e-01
2.93000e+00 2.43604e+01 1.36076e-01
2.94000e+00 2.43590e+01 1.36083e-01
2.95000e+00 2.43576e+01 1.36090e-01
2.96000e+00 2.43563e+01 1.36098e-01
2.97000e+00 2.43549e+01 1.36105e-01
2.98000e+00 2.43536e+01 1.36113e-01
2.99000e+00 2.43522e+01 1.36120e-01
3.00000e+00 2.43508e+01 1.36128e-01
3.01000e+00 2.43495e+01 1.36135e-01
3.02000e+00 2.43481e+01 1.36143e-01
3.03000e+00 2.43467e+01 1.36151e-01
3.04000e+00 2.43454e+01 1.36158e-01
3.05000e+00 2.43440e+01 1.36166e-01
3.06000e+00 2.43427e+01 1.36174e-01
3.07000e+00 2.43413e+01 1.36182e-01
3.08000e+00 2.43399e+01 1.36190e-01
3.09000e+00 2.43386e+01 1.36198e-01
3.10000e+00 2.43372e+01 1.36206e-01
3.11000e+00 2.43359e+01 1.36214e-01
3.12000e+00 2.43345e+01 1.36222e-01
3.13000e+00 2.43331e+01 1.36231e-01
3.14000e+00 2.43318e+01 1.36239e-01
3.15000e+00 2.43304e+01 1.36247e-01
3.16000e+00 2.43290e+01 1.36256e-01
3.17000e+00 2.43277e+01 1.36264e-01
3.18000e+00 2.43263e+01 1.36273e-01
3.19000e+00 2.43250e+01 1.36281e-01
3.20000e+00 2.43236e+01 1.36290e-01
3.21000e+00 2.43222e+01 1.36298e-01
3.22000e+00 2.43209e+01 1.36307e-01
3.23000e+00 2.43195e+01 1.36316e-01
3.24000e+00 2.43181e+01 1.36325e-01
3.25000e+00 2.43168e+01 1.36334e-01
3.26000e+00 2.43154e+01 1.36343e-01
3.27000e+00 2.43141e+01 1.36352e-01
3.28000e+00 2.43127e+01 1.36361e-01
3.29000e+00 2.43113e+01 1.36370e-01
3.30000e+00 2.43100e+01 1.36379e-01
3.31000e+00 2.43086e+01 1.36388e-01
3.32000e+00 2.43072e+01 1.36398e-01
3.33000e+00 2.43059e+01 1.36407e-01
3.34000e+00 2.43045e+01 1.36416e-01
3.35000e+00 2.43031e+01 1.36426e-01
3.36000e+00 2.43018e+01 1.36435e-01
3.37000e+00 2.43004e+01 1.36445e-01
3.38000e+00 2.42990e+01 1.36454e-01
3.39000e+00 2.42977e+01 1.36464e-01
3.40000e+00 2.42963e+01 1.36474e-01
3.41000e+00 2.42950e+01 1.36483e-01
3.42000e+00 2.42936e+01 1.36493e-01
3.43000e+00 2.42922e+01 1.36503e-01
3.44000e+00 2.42909e+01 1.36513e-01
3.45000e+00 2.42895e+01 1.36523e-01
3.46000e+00 2.42881e+01 1.36533e-01
3.47000e+00 2.42868e+01 1.36543e-01
3.48000e+00 2.42854e+01 1.36553e-01
3.49000e+00 2.42840e+01 1.36563e-01
3.50000e+00 2.42827e+01 1.36574e-01
3.51000e+00 2.42813e+01 1.36584e-01
3.52000e+00 2.42799e+01 1.36594e-01
3.53000e+00 2.42786e+01 1.36604e-01
3.54000e+00 2.42772e+01 1.36614e-01
3.55000e+00 2.42758e+01 1.36624e-01
3.56000e+00 2.42745e+01 1.36634e-01
3.57000e+00 2.42731e+01 1.36644e-01
3.58000e+00 2.42717e+01 1.36653e-01
3.59000e+00 2.42704e+01 1.36663e-01
3.60000e+00 2.42690e+01 1.36672e-01
3.61000e+00 2.42676e+01 1.36682e-01
3.62000e+00 2.42663e+01 1.36691e-01
3.63000e+00 2.42649e+01 1.36700e-01
3.64000e+00 2.42635e+01 1.36710e-01
3.65000e+00 2.42622e+01 1.36719e-01
3.66000e+00 2.42608e+01 1.36728e-01
3.67000e+00 2.42594e+01 1.36737e-01
3.68000e+00 2.42581e+01 1.36745e-01
3.69000e+00 2.42567e+01 1.36754e-01
3.70000e+00 2.42553e+01 1.36763e-01
3.71000e+00 2.42540e+01 1.36771e-01
3.72000e+00 2.42526e+01 1.36780e-01
3.73000e+00 2.42512e+01 1.36788e-01
3.74000e+00 2.42499e+01 1.36797e-01
3.75000e+00 2.42485e+01 1.36805e-01
3.76000e+00 2.42471e+01 1.36813e-01
3.77000e+00 2.42458e+01 1.36821e-01
3.78000e+00 2.42444e+01 1.36829e-01
3.79000e+00 2.42430e+01 1.36837e-01
3.80000e+00 2.42416e+01 1.36845e-01
3.81000e+00 2.42403e+01 1.36853e-01
3.82000e+00 2.42389e+01 1.36861e-01
3.83000e+00 2.42375e+01 1.36868e-01
3.84000e+00 2.42362e+01 1.36876e-01
3.85000e+00 2.42348e+01 1.36883e-01
3.86000e+00 2.42334e+01 1.36891e-01
3.87000e+00 2.42321e+01 1.36898e-01
3.88000e+00 2.42307e+01 1.36905e-01
3.89000e+00 2.42293e+01 1.36912e-01
3.90000e+00 2.42280e+01 1.36919e-01
3.91000e+00 2.42266e+01 1.36926e-01
3.92000e+00 2.42252e+01 1.36933e-01
3.93000e+00 2.42239e+01 1.36940e-01
3.94000e+00 2.42225e+01 1.36947e-01
3.95000e+00 2.42211e+01 1.36954e-01
3.96000e+00 2.42197e+01 1.36960e-01
3.97000e+00 2.42184e+01 1.36967e-01
3.98000e+00 2.42170e+01 1.36973e-01
3.99000e+00 2.42156e+01 1.36979e-01
4.00000e+00 2.42143e+01 1.36986e-01
4.01000e+00 2.42129e+01 1.36992e-01
4.02000e+00 2.42115e+01 1.36998e-01
4.03000e+00 2.42102e+01 1.37004e-01
4.04000e+00 2.42088e+01 1.37010e-01
4.05000e+00 2.42074e+01 1.37015e-01
4.06000e+00 2.42060e+01 1.37021e-01
4.07000e+00 2.42047e+01 1.37027e-01
4.08000e+00 2.42033e+01 1.37032e-01
4.09000e+00 2.42019e+01 1.37038e-01
4.10000e+00 2.42006e+01 1.37043e-01
4.11000e+00 2.41992e+01 1.37049e-01
4.12000e+00 2.41978e+01 1.37054e-01
4.13000e+00 2.41965e+01 1.37059e-01
4.14000e+00 2.41951e+01 1.37064e-01
4.15000e+00 2.41937e+01 1.37069e-01
4.16000e+00 2.41923e+01 1.37074e-01
4.17000e+00 2.41910e+01 1.37079e-01
4.18000e+00 2.41896e+01 1.37084e-01
4.19000e+00 2.41882e+01 1.37089e-01
4.20000e+00 2.41869e+01 1.37093e-01
4.21000e+00 2.41855e+01 1.37098e-01
4.22000e+00 2.41841e+01 1.37102e-01
4.23000e+00 2.41827e+01 1.37107e-01
4.24000e+00 2.41814e+01 1.37111e-01
4.25000e+00 2.41800e+01 1.37115e-01
4.26000e+00 2.41786e+01 1.37119e-01
4.27000e+00 2.41773e+01 1.37123e-01
4.28000e+00 2.41759e+01 1.37127e-01
4.29000e+00 2.41745e+01 1.37131e-01
4.30000e+00 2.41731e+01 1.37135e-01
4.31000e+00 2.41718e+01 1.37138e-01
4.32000e+00 2.41704e+01 1.37142e-01
4.33000e+00 2.41690e+01 1.37146e-01
4.34000e+00 2.41677e+01 1.37149e-01
4.35000e+00 2.41663e+01 1.37153e-01
4.36000e+00 2.41649e+01 1.37156e-01
4.37000e+00 2.41635e+01 1.37159e-01
4.38000e+00 2.41622e+01 1.37162e-01
4.39000e+00 2.41608e+01 1.37165e-01
4.40000e+00 2.41594e+01 1.37168e-01
4.41000e+00 2.41581e+01 1.37171e-01
4.42000e+00 2.41567e+01 1.37174e-01
4.43000e+00 2.41553e+01 1.37177e-01
4.44000e+00 2.41539e+01 1.37179e-01
4.45000e+00 2.41526e+01 1.37182e-01
4.46000e+00 2.41512e+01 1.37184e-01
4.47000e+00 2.41498e+01 1.37187e-01
4.48000e+00 2.41485e+01 1.37189e-01
4.49000e+00 2.41471e+01 1.37191e-01
4.50000e+00 2.41457e+01 1.37194e-01
4.51000e+00 2.41443e+01 1.37196e-01
4.52000e+00 2.41430e+01 1.37198e-01
4.53000e+00 2.41416e+01 1.37200e-01
4.54000e+00 2.41402e+01 1.37202e-01
4.55000e+00 2.41389e+01 1.37204e-01
4.56000e+00 2.41375e+01 1.37206e-01
4.57000e+00 2.41361e+01 1.37208e-01
4.58000e+00 2.41347e+01 1.37210e-01
4.59000e+00 2.41334e+01 1.37212e-01
4.60000e+00 2.41320e+01 1.37213e-01
4.61000e+00 2.41306e+01 1.37215e-01
4.62000e+00 2.41292e+01 1.37217e-01
4.63000e+00 2.41279e+01 1.37219e-01
4.64000e+00 2.41265e+01 1.37221e-01
4.65000e+00 2.41251e+01 1.37222e-01
4.66000e+00 2.41238e+01 1.37224e-01
4.67000e+00 2.41224e+01 1.37226e-01
4.68000e+00 2.41210e+01 1.37227e-01
4.69000e+00 2.41196e+01 1.37229e-01
4.70000e+00 2.41183e+01 1.37230e-01
4.71000e+00 2.41169e+01 1.37232e-01
4.72000e+00 2.41155e+01 1.37233e-01
4.73000e+00 2.41142e+01 1.37235e-01
4.74000e+00 2.41128e+01 1.37236e-01
4.75000e+00 2.41114e+01 1.37238e-01
4.76000e+00 2.41100e+01 1.37239e-01
4.77000e+00 2.41087e+01 1.37241e-01
4.78000e+00 2.41073e+01 1.37242e-01
4.79000e+00 2.41059e+01 1.37243e-01
4.80000e+00 2.41045e+01 1.37245e-01
4.81000e+00 2.41032e+01 1.37246e-01
4.82000e+00 2.41018e+01 1.37247e-01
4.83000e+00 2.41004e+01 1.37248e-01
4.84000e+00 2.40991e+01 1.37250e-01
4.85000e+00 2.40977e+01 1.37251e-01
4.86000e+00 2.40963e+01 1.37252e-01
4.87000e+00 2.40949e+01 1.37253e-01
4.88000e+00 2.40936e+01 1.37254e-01
4.89000e+00 2.40922e+01 1.37255e-01
4.90000e+00 2.40908e+01 1.37256e-01
4.91000e+00 2.40894e+01 1.37257e-01
4.92000e+00 2.40881e+01 1.37258e-01
4.93000e+00 2.40867e+01 1.37259e-01
4.94000e+00 2.40853e+01 1.37260e-01
4.95000e+00 2.40840e+01 1.37261e-01
4.96000e+00 2.40826e+01 1.37262e-01
4.97000e+00 2.40812e+01 1.37262e-01
4.98000e+00 2.40798e+01 1.37263e-01
4.99000e+00 2.40785e+01 1.37264e-01
5.00000e+00 2.40771e+01 1.37265e-01
5.01000e+00 2.40757e+01 1.37265e-01
5.02000e+00 2.40743e+01 1.37266e-01
5.03000e+00 2.40730e+01 1.37267e-01
5.04000e+00 2.40716e+01 1.37267e-01
5.05000e+00 2.40702e+01 1.37268e-01
5.06000e+00 2.40689e+01 1.37269e-01
5.07000e+00 2.40675e+01 1.37269e-01
5.08000e+00 2.40661e+01 1.37270e-01
5.09000e+00 2.40647e+01 1.37270e-01
5.10000e+00 2.40634e+01 1.37271e-01
5.11000e+00 2.40620e+01 1.37271e-01
5.12000e+00 2.40606e+01 1.37271e-01
5.13000e+00 2.40593e+01 1.37272e-01
5.14000e+00 2.40579e+01 1.37272e-01
5.15000e+00 2.40565e+01 1.37272e-01
5.16000e+00 2.40551e+01 1.37273e-01
5.17000e+00 2.40538e+01 1.37273e-01
5.18000e+00 2.40524e+01 1.37273e-01
5.19000e+00 2.40510e+01 1.37273e-01
5.20000e+00 2.40496e+01 1.37274e-01
5.21000e+00 2.40483e+01 1.37274e-01
5.22000e+00 2.40469e+01 1.37274e-01
5.23000e+00 2.40455e+01 1.37274e-01
5.24000e+00 2.40442e+01 1.37274e-01
5.25000e+00 2.40428e+01 1.37274e-01
5.26000e+00 2.40414e+01 1.37274e-01
5.27000e+00 2.40400e+01 1.37274e-01
5.28000e+00 2.40387e+01 1.37274e-01
5.29000e+00 2.40373e+01 1.37274e-01
5.30000e+00 2.40359e+01 1.37274e-01
5.31000e+00 2.40345e+01 1.37274e-01
5.32000e+00 2.40332e+01 1.37274e-01
5.33000e+00 2.40318e+01 1.37273e-01
5.34000e+00 2.40304e+01 1.37273e-01
5.35000e+00 2.40291e+01 1.37273e-01
5.36000e+00 2.40277e+01 1.37273e-01
5.37000e+00 2.40263e+01 1.37272e-01
5.38000e+00 2.40249e+01 1.37272e-01
5.39000e+00 2.40236e+01 1.37272e-01
5.40000e+00 2.40222e+01 1.37271e-01
5.41000e+00 2.40208e+01 1.37271e-01
5.42000e+00 2.40194e+01 1.37270e-01
5.43000e+00 2.40181e+01 1.37270e-01
5.44000e+00 2.40167e+01 1.37270e-01
5.45000e+00 2.40153e+01 1.37269e-01
5.46000e+00 2.40140e+01 1.37268e-01
5.47000e+00 2.40126e+01 1.37268e-01
5.48000e+00 2.40112e+01 1.37267e-01
5.49000e+00 2.40098e+01 1.37267e-01
5.50000e+00 2.40085e+01 1.37266e-01
5.51000e+00 2.40071e+01 1.37265e-01
5.52000e+00 2.40057e+01 1.37265e-01
5.53000e+00 2.40043e+01 1.37264e-01
5.54000e+00 2.40030e+01 1.37264e-01
5.55000e+00 2.40016e+01 1.37264e-01
5.56000e+00 2.40002e+01 1.37263e-01
5.57000e+00 2.39989e+01 1.37263e-01
5.58000e+00 2.39975e+01 1.37263e-01
5.59000e+00 2.39961e+01 1.37263e-01
5.60000e+00 2.39947e+01 1.37263e-01
5.61000e+00 2.39934e+01 1.37263e-01
5.62000e+00 2.39920e+01 1.37263e-01
5.63000e+00 2.39906e+01 1.37263e-01
5.64000e+00 2.39892e+01 1.37264e-01
5.65000e+00 2.39879e+01 1.37264e-01
5.66000e+00 2.39865e+01 1.37265e-01
5.67000e+00 2.39851e+01 1.37265e-01
5.68000e+00 2.39838e+01 1.37266e-01
5.69000e+00 2.39824e+01 1.37266e-01
5.70000e+00 2.39810e+01 1.37267e-01
5.71000e+00 2.39796e+01 1.37268e-01
5.72000e+00 2.39783e+01 1.37269e-01
5.73000e+00 2.39769e+01 1.37270e-01
5.74000e+00 2.39755e+01 1.37271e-01
5.75000e+00 2.39741e+01 1.37272e-01
5.76000e+00 2.39728e+01 1.37273e-01
5.77000e+00 2.39714e+01 1.37275e-01
5.78000e+00 2.39700e+01 1.37276e-01
5.79000e+00 2.39687e+01 1.37277e-01
5.80000e+00 2.39673e+01 1.37279e-01
5.81000e+00 2.39659e+01 1.37280e-01
5.82000e+00 2.39645e+01 1.37282e-01
5.83000e+00 2.39632e+01 1.37284e-01
5.84000e+00 2.39618e+01 1.37285e-01
5.85000e+00 2.39604e+01 1.37287e-01
5.86000e+00 2.39590e+01 1.37289e-01
5.87000e+00 2.39577e+01 1.37291e-01
5.88000e+00 2.39563e+01 1.37293e-01
5.89000e+00 2.39549e+01 1.37296e-01
5.90000e+00 2.39536e+01 1.37298e-01
5.91000e+00 2.39522e+01 1.37300e-01
5.92000e+00 2.39508e+01 1.37302e-01
5.93000e+00 2.39494e+01 1.37305e-01
5.94000e+00 2.39481e+01 1.37307e-01
5.95000e+00 2.39467e+01 1.37310e-01
5.96000e+00 2.39453e+01 1.37313e-01
5.97000e+00 2.39439e+01 1.37315e-01
5.98000e+00 2.39426e+01 1.37318e-01
5.99000e+00 2.39412e+01 1.37321e-01
6.00000e+00 2.39398e+01 1.37324e-01
6.01000e+00 2.39384e+01 1.37327e-01
6.02000e+00 2.39371e+01 1.37330e-01
6.03000e+00 2.39357e+01 1.37333e-01
6.04000e+00 2.39343e+01 1.37337e-01
6.05000e+00 2.39330e+01 1.37340e-01
6.06000e+00 2.39316e+01 1.37343e-01
6.07000e+00 2.39302e+01 1.37347e-01
6.08000e+00 2.39288e+01 1.37350e-01
6.09000e+00 2.39275e+01 1.37354e-01
6.10000e+00 2.39261e+01 1.37358e-01
6.11000e+00 2.39247e+01 1.37361e-01
6.12000e+00 2.39233e+01 1.37365e-01
6.13000e+00 2.39220e+01 1.37369e-01
6.14000e+00 2.39206e+01 1.37373e-01
6.15000e+00 2.39192e+01 1.37377e-01
6.16000e+00 2.39178e+01 1.37381e-01
6.17000e+00 2.39165e+01 1.37386e-01
6.18000e+00 2.39151e+01 1.37390e-01
6.19000e+00 2.39137e+01 1.37394e-01
6.20000e+00 2.39123e+01 1.37399e-01
6.21000e+00 2.39110e+01 1.37403e-01
6.22000e+00 2.39096e+01 1.37408e-01
6.23000e+00 2.39082e+01 1.37412e-01
6.24000e+00 2.39069e+01 1.37417e-01
6.25000e+00 2.39055e+01 1.37422e-01
6.26000e+00 2.39041e+01 1.37427e-01
6.27000e+00 2.39027e+01 1.37432e-01
6.28000e+00 2.39014e+01 1.37437e-01
6.29000e+00 2.39000e+01 1.37442e-01
6.30000e+00 2.38986e+01 1.37447e-01
6.31000e+00 2.38972e+01 1.37452e-01
6.32000e+00 2.38959e+01 1.37457e-01
6.33000e+00 2.38945e+01 1.37463e-01
6.34000e+00 2.38931e+01 1.37468e-01
6.35000e+00 2.38917e+01 1.37474e-01
6.36000e+00 2.38904e+01 1.37479e-01
6.37000e+00 2.38890e+01 1.37485e-01
6.38000e+00 2.38876e+01 1.37491e-01
6.39000e+00 2.38862e+01 1.37497e-01
6.40000e+00 2.38849e+01 1.37502e-01
6.41000e+00 2.38835e+01 1.37508e-01
6.42000e+00 2.38821e+01 1.37514e-01
6.43000e+00 2.38807e+01 1.37521e-01
6.44000e+00 2.38794e+01 1.37527e-01
6.45000e+00 2.38780e+01 1.37533e-01
6.46000e+00 2.38766e+01 1.37539e-01
6.47000e+00 2.38752e+01 1.37546e-01
6.48000e+00 2.38739e+01 1.37552e-01
6.49000e+00 2.38725e+01 1.37559e-01
6.50000e+00 2.38711e+01 1.37565e-01
6.51000e+00 2.38697e+01 1.37572e-01
6.52000e+00 2.38684e+01 1.37579e-01
6.53000e+00 2.38670e+01 1.37586e-01
6.54000e+00 2.38656e+01 1.37592e-01
6.55000e+00 2.38642e+01 1.37599e-01
6.56000e+00 2.38629e+01 1.37606e-01
6.57000e+00 2.38615e+01 1.37613e-01
6.58000e+00 2.38601e+01 1.37620e-01
6.59000e+00 2.38587e+01 1.37627e-01
6.60000e+00 2.38573e+01 1.37634e-01
6.61000e+00 2.38560e+01 1.37641e-01
6.62000e+00 2.38546e+01 1.37648e-01
6.63000e+00 2.38532e+01 1.37655e-01
6.64000e+00 2.38518e+01 1.37662e-01
6.65000e+00 2.38505e+01 1.37669e-01
6.66000e+00 2.38491e+01 1.37676e-01
6.67000e+00 2.38477e+01 1.37684e-01
6.68000e+00 2.38463e+01 1.37691e-01
6.69000e+00 2.38450e+01 1.37698e-01
6.70000e+00 2.38436e+01 1.37706e-01
6.71000e+00 2.38422e+01 1.37713e-01
6.72000e+00 2.38408e+01 1.37720e-01
6.73000e+00 2.38394e+01 1.37728e-01
6.74000e+00 2.38381e+01 1.37735e-01
6.75000e+00 2.38367e+01 1.37743e-01
6.76000e+00 2.38353e+01 1.37750e-01
6.77000e+00 2.38339e+01 1.37758e-01
6.78000e+00 2.38326e+01 1.37765e-01
6.79000e+00 2.38312e+01 1.37773e-01
6.80000e+00 2.38298e+01 1.37781e-01
6.81000e+00 2.38284e+01 1.37789e-01
6.82000e+00 2.38270e+01 1.37796e-01
6.83000e+00 2.38257e+01 1.37804e-01
6.84000e+00 2.38243e+01 1.37812e-01
6.85000e+00 2.38229e+01 1.37820e-01
6.86000e+00 2.38215e+01 1.37828e-01
6.87000e+00 2.38202e+01 1.37836e-01
6.88000e+00 2.38188e+01 1.37843e-01
6.89000e+00 2.38174e+01 1.37851e-01
6.90000e+00 2.38160e+01 1.37860e-01
6.91000e+00 2.38146e+01 1.37868e-01
6.92000e+00 2.38133e+01 1.37876e-01
6.93000e+00 2.38119e+01 1.37884e-01
6.94000e+00 2.38105e+01 1.37892e-01
6.95000e+00 2.38091e+01 1.37900e-01
6.96000e+00 2.38077e+01 1.37908e-01
6.97000e+00 2.38064e+01 1.37917e-01
6.98000e+00 2.38050e+01 1.37925e-01
6.99000e+00 2.38036e+01 1.37933e-01
7.00000e+00 2.38022e+01 1.37942e-01
7.01000e+00 2.38009e+01 1.37950e-01
7.02000e+00 2.37995e+01 1.37959e-01
7.03000e+00 2.37981e+01 1.37967e-01
7.04000e+00 2.37967e+01 1.37976e-01
7.05000e+00 2.37953e+01 1.37984e-01
7.06000e+00 2.37940e+01 1.37993e-01
7.07000e+00 2.37926e+01 1.38001e-01
7.08000e+00 2.37912e+01 1.38010e-01
7.09000e+00 2.37898e+01 1.38019e-01
7.10000e+00 2.37884e+01 1.38027e-01
7.11000e+00 2.37871e+01 1.38036e-01
7.12000e+00 2.37857e+01 1.38045e-01
7.13000e+00 2.37843e+01 1.38054e-01
7.14000e+00 2.37829e+01 1.38063e-01
7.15000e+00 2.37815e+01 1.38071e-01
7.16000e+00 2.37802e+01 1.38080e-01
7.17000e+00 2.37788e+01 1.38089e-01
7.18000e+00 2.37774e+01 1.38098e-01
7.19000e+00 2.37760e+01 1.38107e-01
7.20000e+00 2.37746e+01 1.38116e-01
7.21000e+00 2.37732e+01 1.38125e-01
7.22000e+00 2.37719e+01 1.38135e-01
7.23000e+00 2.37705e+01 1.38144e-01
7.24000e+00 2.37691e+01 1.38153e-01
7.25000e+00 2.37677e+01 1.38162e-01
7.26000e+00 2.37663e+01 1.38172e-01
7.27000e+00 2.37650e+01 1.38181e-01
7.28000e+00 2.37636e+01 1.38190e-01
7.29000e+00 2.37622e+01 1.38200e-01
7.30000e+00 2.37608e+01 1.38209e-01
7.31000e+00 2.37594e+01 1.38218e-01
7.32000e+00 2.37580e+01 1.38228e-01
7.33000e+00 2.37567e+01 1.38237e-01
7.34000e+00 2.37553e+01 1.38247e-01
7.35000e+00 2.37539e+01 1.38257e-01
7.36000e+00 2.37525e+01 1.38266e-01
7.37000e+00 2.37511e+01 1.38276e-01
7.38000e+00 2.37498e+01 1.38285e-01
7.39000e+00 2.37484e+01 1.38295e-01
7.40000e+00 2.37470e+01 1.38305e-01
7.41000e+00 2.37456e+01 1.38315e-01
7.42000e+00 2.37442e+01 1.38325e-01
7.43000e+00 2.37428e+01 1.38334e-01
7.44000e+00 2.37415e+01 1.38344e-01
7.45000e+00 2.37401e+01 1.38354e-01
7.46000e+00 2.37387e+01 1.38364e-01
7.47000e+00 2.37373e+01 1.38374e-01
7.48000e+00 2.37359e+01 1.38384e-01
7.49000e+00 2.37345e+01 1.38394e-01
7.50000e+00 2.37331e+01 1.38404e-01
7.51000e+00 2.37318e+01 1.38414e-01
7.52000e+00 2.37304e+01 1.38424e-01
7.53000e+00 2.37290e+01 1.38434e-01
7.54000e+00 2.37276e+01 1.38444e-01
7.55000e+00 2.37262e+01 1.38453e-01
7.56000e+00 2.37248e+01 1.38462e-01
7.57000e+00 2.37235e+01 1.38472e-01
7.58000e+00 2.37221e+01 1.38481e-01
7.59000e+00 2.37207e+01 1.38489e-01
7.60000e+00 2.37193e+01 1.38498e-01
7.61000e+00 2.37179e+01 1.38507e-01
7.62000e+00 2.37165e+01 1.38515e-01
7.63000e+00 2.37151e+01 1.38523e-01
7.64000e+00 2.37138e+01 1.38531e-01
7.65000e+00 2.37124e+01 1.38539e-01
7.66000e+00 2.37110e+01 1.38547e-01
7.67000e+00 2.37096e+01 1.38555e-01
7.68000e+00 2.37082e+01 1.38562e-01
7.69000e+00 2.37068e+01 1.38569e-01
7.70000e+00 2.37054e+01 1.38576e-01
7.71000e+00 2.37041e+01 1.38583e-01
7.72000e+00 2.37027e+01 1.38590e-01
7.73000e+00 2.37013e+01 1.38597e-01
7.74000e+00 2.36999e+01 1.38604e-01
7.75000e+00 2.36985e+01 1.38610e-01
7.76000e+00 2.36971e+01 1.38616e-01
7.77000e+00 2.36957e+01 1.38622e-01
7.78000e+00 2.36944e+01 1.38628e-01
7.79000e+00 2.36930e+01 1.38634e-01
7.80000e+00 2.36916e+01 1.38640e-01
7.81000e+00 2.36902e+01 1.38645e-01
7.82000e+00 2.36888e+01 1.38651e-01
7.83000e+00 2.36874e+01 1.38656e-01
7.84000e+00 2.36860e+01 1.38661e-01
7.85000e+00 2.36847e+01 1.38666e-01
7.86000e+00 2.36833e+01 1.38670e-01
7.87000e+00 2.36819e+01 1.38675e-01
7.88000e+00 2.36805e+01 1.38679e-01
7.89000e+00 2.36791e+01 1.38684e-01
7.90000e+00 2.36777e+01 1.38688e-01
7.91000e+00 2.36763e+01 1.38692e-01
7.92000e+00 2.36749e+01 1.38696e-01
7.93000e+00 2.36736e+01 1.38699e-01
7.94000e+00 2.36722e+01 1.38703e-01
7.95000e+00 2.36708e+01 1.38706e-01
7.96000e+00 2.36694e+01 1.38709e-01
7.97000e+00 2.36680e+01 1.38713e-01
7.98000e+00 2.36666e+01 1.38715e-01
7.99000e+00 2.36652e+01 1.38718e-01
8.00000e+00 2.36639e+01 1.38721e-01
8.01000e+00 2.36625e+01 1.38723e-01
8.02000e+00 2.36611e+01 1.38726e-01
8.03000e+00 2.36597e+01 1.38728e-01
8.04000e+00 2.36583e+01 1.38730e-01
8.05000e+00 2.36569e+01 1.38732e-01
8.06000e+00 2.36555e+01 1.38733e-01
8.07000e+00 2.36541e+01 1.38735e-01
8.08000e+00 2.36528e+01 1.38736e-01
8.09000e+00 2.36514e+01 1.38737e-01
8.10000e+00 2.36500e+01 1.38739e-01
8.11000e+00 2.36486e+01 1.38740e-01
8.12000e+00 2.36472e+01 1.38740e-01
8.13000e+00 2.36458e+01 1.38741e-01
8.14000e+00 2.36444e+01 1.38741e-01
8.15000e+00 2.36430e+01 1.38742e-01
8.16000e+00 2.36417e+01 1.38742e-01
8.17000e+00 2.36403e+01 1.38742e-01
8.18000e+00 2.36389e+01 1.38742e-01
8.19000e+00 2.36375e+01 1.38742e-01
8.20000e+00 2.36361e+01 1.38741e-01
8.21000e+00 2.36347e+01 1.38741e-01
8.22000e+00 2.36333e+01 1.38740e-01
8.23000e+00 2.36319e+01 1.38739e-01
8.24000e+00 2.36306e+01 1.38738e-01
8.25000e+00 2.36292e+01 1.38737e-01
8.26000e+00 2.36278e+01 1.38735e-01
8.27000e+00 2.36264e+01 1.38734e-01
8.28000e+00 2.36250e+01 1.38732e-01
8.29000e+00 2.36236e+01 1.38731e-01
8.30000e+00 2.36222e+01 1.38729e-01
8.31000e+00 2.36208e+01 1.38727e-01
8.32000e+00 2.36195e+01 1.38724e-01
8.33000e+00 2.36181e+01 1.38722e-01
8.34000e+00 2.36167e+01 1.38719e-01
8.35000e+00 2.36153e+01 1.38717e-01
8.36000e+00 2.36139e+01 1.38714e-01
8.37000e+00 2.36125e+01 1.38711e-01
8.38000e+00 2.36111e+01 1.38708e-01
8.39000e+00 2.36097e+01 1.38704e-01
8.40000e+00 2.36084e+01 1.38701e-01
8.41000e+00 2.36070e+01 1.38697e-01
8.42000e+00 2.36056e+01 1.38694e-01
8.43000e+00 2.36042e+01 1.38690e-01
8.44000e+00 2.36028e+01 1.38686e-01
8.45000e+00 2.36014e+01 1.38681e-01
8.46000e+00 2.36000e+01 1.38677e-01
8.47000e+00 2.35987e+01 1.38672e-01
8.48000e+00 2.35973e+01 1.38668e-01
8.49000e+00 2.35959e+01 1.38663e-01
8.50000e+00 2.35945e+01 1.38658e-01
8.51000e+00 2.35931e+01 1.38653e-01
8.52000e+00 2.35917e+01 1.38648e-01
8.53000e+00 2.35903e+01 1.38644e-01
8.54000e+00 2.35889e+01 1.38639e-01
8.55000e+00 2.35876e+01 1.38635e-01
8.56000e+00 2.35862e+01 1.38630e-01
8.57000e+00 2.35848e+01 1.38626e-01
8.58000e+00 2.35834e+01 1.38623e-01
8.59000e+00 2.35820e+01 1.38619e-01
8.60000e+00 2.35806e+01 1.38615e-01
8.61000e+00 2.35792e+01 1.38612e-01
8.62000e+00 2.35779e+01 1.38608e-01
8.63000e+00 2.35765e+01 1.38605e-01
8.64000e+00 2.35751e+01 1.38602e-01
8.65000e+00 2.35737e+01 1.38599e-01
8.66000e+00 2.35723e+01 1.38597e-01
8.67000e+00 2.35709e+01 1.38594e-01
8.68000e+00 2.35695e+01 1.38592e-01
8.69000e+00 2.35682e+01 1.38590e-01
8.70000e+00 2.35668e+01 1.38587e-01
8.71000e+00 2.35654e+01 1.38586e-01
8.72000e+00 2.35640e+01 1.38584e-01
8.73000e+00 2.35626e+01 1.38582e-01
8.74000e+00 2.35612e+01 1.38581e-01
8.75000e+00 2.35598e+01 1.38579e-01
8.76000e+00 2.35585e+01 1.38578e-01
8.77000e+00 2.35571e+01 1.38577e-01
8.78000e+00 2.35557e+01 1.38576e-01
8.79000e+00 2.35543e+01 1.38576e-01
8.80000e+00 2.35529e+01 1.38575e-01
8.81000e+00 2.35515e+01 1.38575e-01
8.82000e+00 2.35501e+01 1.38574e-01
8.83000e+00 2.35488e+01 1.38574e-01
8.84000e+00 2.35474e+01 1.38574e-01
8.85000e+00 2.35460e+01 1.38575e-01
8.86000e+00 2.35446e+01 1.38575e-01
8.87000e+00 2.35432e+01 1.38575e-01
8.88000e+00 2.35418e+01 1.38576e-01
8.89000e+00 2.35404e+01 1.38577e-01
8.90000e+00 2.35391e+01 1.38578e-01
8.91000e+00 2.35377e+01 1.38579e-01
8.92000e+00 2.35363e+01 1.38580e-01
8.93000e+00 2.35349e+01 1.38582e-01
8.94000e+00 2.35335e+01 1.38583e-01
8.95000e+00 2.35321e+01 1.38585e-01
8.96000e+00 2.35307e+01 1.38587e-01
8.97000e+00 2.35294e+01 1.38589e-01
8.98000e+00 2.35280e+01 1.38591e-01
8.99000e+00 2.35266e+01 1.38593e-01
9.00000e+00 2.35252e+01 1.38596e-01
9.01000e+00 2.35238e+01 1.38598e-01
9.02000e+00 2.35224e+01 1.38601e-01
9.03000e+00 2.35210e+01 1.38604e-01
9.04000e+00 2.35196e+01 1.38607e-01
9.05000e+00 2.35183e+01 1.38610e-01
9.06000e+00 2.35169e+01 1.38614e-01
9.07000e+00 2.35155e+01 1.38617e-01
9.08000e+00 2.35141e+01 1.38621e-01
9.09000e+00 2.35127e+01 1.38625e-01
9.10000e+00 2.35113e+01 1.38629e-01
9.11000e+00 2.35099e+01 1.38633e-01
9.12000e+00 2.35086e+01 1.38637e-01
9.13000e+00 2.35072e+01 1.38642e-01
9.14000e+00 2.35058e+01 1.38646e-01
9.15000e+00 2.35044e+01 1.38651e-01
9.16000e+00 2.35030e+01 1.38656e-01
9.17000e+00 2.35016e+01 1.38661e-01
9.18000e+00 2.35002e+01 1.38666e-01
9.19000e+00 2.34989e+01 1.38672e-01
9.20000e+00 2.34975e+01 1.38677e-01
9.21000e+00 2.34961e+01 1.38683e-01
9.22000e+00 2.34947e+01 1.38689e-01
9.23000e+00 2.34933e+01 1.38695e-01
9.24000e+00 2.34919e+01 1.38701e-01
9.25000e+00 2.34905e+01 1.38707e-01
9.26000e+00 2.34891e+01 1.38714e-01
9.27000e+00 2.34878e+01 1.38720e-01
9.28000e+00 2.34864e+01 1.38727e-01
9.29000e+00 2.34850e+01 1.38734e-01
9.30000e+00 2.34836e+01 1.38741e-01
9.31000e+00 2.34822e+01 1.38748e-01
9.32000e+00 2.34808e+01 1.38755e-01
9.33000e+00 2.34794e+01 1.38763e-01
9.34000e+00 2.34780e+01 1.38771e-01
9.35000e+00 2.34767e+01 1.38778e-01
9.36000e+00 2.34753e+01 1.38786e-01
9.37000e+00 2.34739e+01 1.38794e-01
9.38000e+00 2.34725e+01 1.38803e-01
9.39000e+00 2.34711e+01 1.38811e-01
9.40000e+00 2.34697e+01 1.38820e-01
9.41000e+00 2.34683e+01 1.38828e-01
9.42000e+00 2.34669e+01 1.38837e-01
9.43000e+00 2.34656e+01 1.38846e-01
9.44000e+00 2.34642e+01 1.38855e-01
9.45000e+00 2.34628e+01 1.38865e-01
9.46000e+00 2.34614e+01 1.38874e-01
9.47000e+00 2.34600e+01 1.38884e-01
9.48000e+00 2.34586e+01 1.38894e-01
9.49000e+00 2.34572e+01 1.38904e-01
9.50000e+00 2.34558e+01 1.38914e-01
9.51000e+00 2.34544e+01 1.38924e-01
9.52000e+00 2.34531e+01 1.38934e-01
9.53000e+00 2.34517e+01 1.38944e-01
9.54000e+00 2.34503e+01 1.38954e-01
9.55000e+00 2.34489e+01 1.38963e-01
9.56000e+00 2.34475e+01 1.38973e-01
9.57000e+00 2.34461e+01 1.38982e-01
9.58000e+00 2.34447e+01 1.38992e-01
9.59000e+00 2.34433e+01 1.39001e-01
9.60000e+00 2.34419e+01 1.39010e-01
9.61000e+00 2.34405e+01 1.39020e-01
9.62000e+00 2.34392e+01 1.39029e-01
9.63000e+00 2.34378e+01 1.39038e-01
9.64000e+00 2.34364e+01 1.39046e-01
9.65000e+00 2.34350e+01 1.39055e-01
9.66000e+00 2.34336e+01 1.39064e-01
9.67000e+00 2.34322e+01 1.39072e-01
9.68000e+00 2.34308e+01 1.39081e-01
9.69000e+00 2.34294e+01 1.39089e-01
9.70000e+00 2.34280e+01 1.39098e-01
9.71000e+00 2.34266e+01 1.39106e-01
9.72000e+00 2.34252e+01 1.39114e-01
9.73000e+00 2.34239e+01 1.39122e-01
9.74000e+00 2.34225e+01 1.39130e-01
9.75000e+00 2.34211e+01 1.39137e-01
9.76000e+00 2.34197e+01 1.39145e-01
9.77000e+00 2.34183e+01 1.39153e-01
9.78000e+00 2.34169e+01 1.39160e-01
9.79000e+00 2.34155e+01 1.39168e-01
9.80000e+00 2.34141e+01 1.39175e-01
9.81000e+00 2.34127e+01 1.39182e-01
9.82000e+00 2.34113e+01 1.39189e-01
9.83000e+00 2.34099e+01 1.39196e-01
9.84000e+00 2.34085e+01 1.39203e-01
9.85000e+00 2.34072e+01 1.39210e-01
9.86000e+00 2.34058e+01 1.39217e-01
9.87000e+00 2.34044e+01 1.39223e-01
9.88000e+00 2.34030e+01 1.39230e-01
9.89000e+00 2.34016e+01 1.39236e-01
9.90000e+00 2.34002e+01 1.39243e-01
9.91000e+00 2.33988e+01 1.39249e-01
9.92000e+00 2.33974e+01 1.39255e-01
9.93000e+00 2.33960e+01 1.39261e-01
9.94000e+00 2.33946e+01 1.39267e-01
9.95000e+00 2.33932e+01 1.39273e-01
9.96000e+00 2.33918e+01 1.39279e-01
9.97000e+00 2.33904e+01 1.39284e-01
9.98000e+00 2.33891e+01 1.39290e-01
9.99000e+00 2.33877e+01 1.39296e-01
1.00000e+01 2.33863e+01 1.39301e-01
1.00100e+01 2.33849e+01 1.39306e-01
1.00200e+01 2.33835e+01 1.39311e-01
1.00300e+01 2.33821e+01 1.39316e-01
1.00400e+01 2.33807e+01 1.39321e-01
1.00500e+01 2.33793e+01 1.39326e-01
1.00600e+01 2.33779e+01 1.39331e-01
1.00700e+01 2.33765e+01 1.39336e-01
1.00800e+01 2.33751e+01 1.39340e-01
1.00900e+01 2.33737e+01 1.39345e-01
1.01000e+01 2.33723e+01 1.39349e-01
1.01100e+01 2.33709e+01 1.39354e-01
1.01200e+01 2.33695e+01 1.39358e-01
1.01300e+01 2.33682e+01 1.39362e-01
1.01400e+01 2.33668e+01 1.39366e-01
1.01500e+01 2.33654e+01 1.39370e-01
1.01600e+01 2.33640e+01 1.39374e-01
1.01700e+01 2.33626e+01 1.39378e-01
1.01800e+01 2.33612e+01 1.39381e-01
1.01900e+01 2.33598e+01 1.39385e-01
1.02000e+01 2.33584e+01 1.39388e-01
1.02100e+01 2.33570e+01 1.39391e-01
1.02200e+01 2.33556e+01 1.39395e-01
1.02300e+01 2.33542e+01 1.39398e-01
1.02400e+01 2.33528e+01 1.39401e-01
1.02500e+01 2.33514e+01 1.39404e-01
1.02600e+01 2.33500e+01 1.39407e-01
1.02700e+01 2.33486e+01 1.39410e-01
1.02800e+01 2.33472e+01 1.39412e-01
1.02900e+01 2.33459e+01 1.39415e-01
1.03000e+01 2.33445e+01 1.39417e-01
1.03100e+01 2.33431e+01 1.39420e-01
1.03200e+01 2.33417e+01 1.39422e-01
1.03300e+01 2.33403e+01 1.39424e-01
1.03400e+01 2.33389e+01 1.39426e-01
1.03500e+01 2.33375e+01 1.39428e-01
1.03600e+01 2.33361e+01 1.39430e-01
1.03700e+01 2.33347e+01 1.39432e-01
1.03800e+01 2.33333e+01 1.39434e-01
1.03900e+01 2.33319e+01 1.39435e-01
1.04000e+01 2.33305e+01 1.39437e-01
1.04100e+01 2.33291e+01 1.39438e-01
1.04200e+01 2.33277e+01 1.39439e-01
1.04300e+01 2.33263e+01 1.39441e-01
1.04400e+01 2.33249e+01 1.39442e-01
1.04500e+01 2.33235e+01 1.39443e-01
1.04600e+01 2.33221e+01 1.39444e-01
1.04700e+01 2.33208e+01 1.39445e-01
1.04800e+01 2.33194e+01 1.39445e-01
1.04900e+01 2.33180e+01 1.39446e-01
1.05000e+01 2.33166e+01 1.39447e-01
1.05100e+01 2.33152e+01 1.39447e-01
1.05200e+01 2.33138e+01 1.39448e-01
1.05300e+01 2.33124e+01 1.39448e-01
1.05400e+01 2.33110e+01 1.39449e-01
1.05500e+01 2.33096e+01 1.39450e-01
1.05600e+01 2.33082e+01 1.39451e-01
1.05700e+01 2.33068e+01 1.39451e-01
1.05800e+01 2.33054e+01 1.39452e-01
1.05900e+01 2.33040e+01 1.39453e-01
1.06000e+01 2.33026e+01 1.39454e-01
1.06100e+01 2.33012e+01 1.39455e-01
1.06200e+01 2.32998e+01 1.39456e-01
1.06300e+01 2.32984e+01 1.39458e-01
1.06400e+01 2.32970e+01 1.39459e-01
1.06500e+01 2.32957e+01 1.39460e-01
1.06600e+01 2.32943e+01 1.39462e-01
1.06700e+01 2.32929e+01 1.39463e-01
1.06800e+01 2.32915e+01 1.39464e-01
1.06900e+01 2.32901e+01 1.39466e-01
1.07000e+01 2.32887e+01 1.39467e-01
1.07100e+01 2.32873e+01 1.39469e-01
1.07200e+01 2.32859e+01 1.39471e-01
1.07300e+01 2.32845e+01 1.39472e-01
1.07400e+01 2.32831e+01 1.39474e-01
1.07500e+01 2.32817e+01 1.39476e-01
1.07600e+01 2.32803e+01 1.39478e-01
1.07700e+01 2.32789e+01 1.39480e-01
1.07800e+01 2.32775e+01 1.39482e-01
1.07900e+01 2.32761e+01 1.39484e-01
1.08000e+01 2.32747e+01 1.39486e-01
1.08100e+01 2.32733e+01 1.39488e-01
1.08200e+01 2.32719e+01 1.39490e-01
1.08300e+01 2.32705e+01 1.39493e-01
1.08400e+01 2.32692e+01 1.39495e-01
1.08500e+01 2.32678e+01 1.39497e-01
1.08600e+01 2.32664e+01 1.39500e-01
1.08700e+01 2.32650e+01 1.39502e-01
1.08800e+01 2.32636e+01 1.39505e-01
1.08900e+01 2.32622e+01 1.39507e-01
1.09000e+01 2.32608e+01 1.39510e-01
1.09100e+01 2.32594e+01 1.39513e-01
1.09200e+01 2.32580e+01 1.39515e-01
1.09300e+01 2.32566e+01 1.39518e-01
1.09400e+01 2.32552e+01 1.39521e-01
1.09500e+01 2.32538e+01 1.39524e-01
1.09600e+01 2.32524e+01 1.39527e-01
1.09700e+01 2.32510e+01 1.39530e-01
1.09800e+01 2.32496e+01 1.39533e-01
1.09900e+01 2.32482e+01 1.39536e-01
1.10000e+01 2.32468e+01 1.39539e-01
1.10100e+01 2.32454e+01 1.39543e-01
1.10200e+01 2.32440e+01 1.39546e-01
1.10300e+01 2.32426e+01 1.39549e-01
1.10400e+01 2.32412e+01 1.39553e-01
1.10500e+01 2.32399e+01 1.39556e-01
1.10600e+01 2.32385e+01 1.39560e-01
1.10700e+01 2.32371e+01 1.39563e-01
1.10800e+01 2.32357e+01 1.39567e-01
1.10900e+01 2.32343e+01 1.39571e-01
1.11000e+01 2.32329e+01 1.39574e-01
1.11100e+01 2.32315e+01 1.39578e-01
1.11200e+01 2.32301e+01 1.39582e-01
1.11300e+01 2.32287e+01 1.39586e-01
1.11400e+01 2.32273e+01 1.39590e-01
1.11500e+01 2.32259e+01 1.39594e-01
1.11600e+01 2.32245e+01 1.39598e-01
1.11700e+01 2.32231e+01 1.39602e-01
1.11800e+01 2.32217e+01 1.39606e-01
1.11900e+01 2.32203e+01 1.39610e-01
1.12000e+01 2.32189e+01 1.39615e-01
1.12100e+01 2.32175e+01 1.39619e-01
1.12200e+01 2.32161e+01 1.39623e-01
1.12300e+01 2.32147e+01 1.39628e-01
1.12400e+01 2.32133e+01 1.39632e-01
1.12500e+01 2.32119e+01 1.39637e-01
1.12600e+01 2.32105e+01 1.39642e-01
1.12700e+01 2.32091e+01 1.39646e-01
1.12800e+01 2.32077e+01 1.39651e-01
1.12900e+01 2.32063e+01 1.39656e-01
1.13000e+01 2.32050e+01 1.39660e-01
1.13100e+01 2.32036e+01 1.39665e-01
1.13200e+01 2.32022e+01 1.39670e-01
1.13300e+01 2.32008e+01 1.39675e-01
1.13400e+01 2.31994e+01 1.39680e-01
1.13500e+01 2.31980e+01 1.39685e-01
1.13600e+01 2.31966e+01 1.39691e-01
1.13700e+01 2.31952e+01 1.39696e-01
1.13800e+01 2.31938e+01 1.39701e-01
1.13900e+01 2.31924e+01 1.39706e-01
1.14000e+01 2.31910e+01 1.39712e-01
1.14100e+01 2.31896e+01 1.39717e-01
1.14200e+01 2.31882e+01 1.39723e-01
1.14300e+01 2.31868e+01 1.39728e-01
1.14400e+01 2.31854e+01 1.39734e-01
1.14500e+01 2.31840e+01 1.39739e-01
1.14600e+01 2.31826e+01 1.39745e-01
1.14700e+01 2.31812e+01 1.39751e-01
1.14800e+01 2.31798e+01 1.39757e-01
1.14900e+01 2.31784e+01 1.39762e-01
1.15000e+01 2.31770e+01 1.39768e-01
1.15100e+01 2.31756e+01 1.39774e-01
1.15200e+01 2.31742e+01 1.39780e-01
1.15300e+01 2.31728e+01 1.39786e-01
1.15400e+01 2.31714e+01 1.39792e-01
1.15500e+01 2.31700e+01 1.39798e-01
1.15600e+01 2.31686e+01 1.39804e-01
1.15700e+01 2.31672e+01 1.39810e-01
1.15800e+01 2.31658e+01 1.39816e-01
1.15900e+01 2.31644e+01 1.39822e-01
1.16000e+01 2.31630e+01 1.39828e-01
1.16100e+01 2.31616e+01 1.39834e-01
1.16200e+01 2.31602e+01 1.39840e-01
1.16300e+01 2.31588e+01 1.39845e-01
1.16400e+01 2.31574e+01 1.39851e-01
1.16500e+01 2.31560e+01 1.39857e-01
1.16600e+01 2.31546e+01 1.39863e-01
1.16700e+01 2.31532e+01 1.39869e-01
1.16800e+01 2.31518e+01 1.39875e-01
1.16900e+01 2.31504e+01 1.39881e-01
1.17000e+01 2.31490e+01 1.39887e-01
1.17100e+01 2.31476e+01 1.39893e-01
1.17200e+01 2.31462e+01 1.39899e-01
1.17300e+01 2.31448e+01 1.39905e-01
1.17400e+01 2.31434e+01 1.39911e-01
1.17500e+01 2.31420e+01 1.39917e-01
1.17600e+01 2.31406e+01 1.39922e-01
1.17700e+01 2.31393e+01 1.39928e-01
1.17800e+01 2.31379e+01 1.39934e-01
1.17900e+01 2.31365e+01 1.39940e-01
1.18000e+01 2.31351e+01 1.39946e-01
1.18100e+01 2.31337e+01 1.39952e-01
1.18200e+01 2.31323e+01 1.39958e-01
1.18300e+01 2.31309e+01 1.39964e-01
1.18400e+01 2.31295e+01 1.39970e-01
1.18500e+01 2.31281e+01 1.39976e-01
1.18600e+01 2.31267e+01 1.39981e-01
1.18700e+01 2.31253e+01 1.39987e-01
1.18800e+01 2.31239e+01 1.39993e-01
1.18900e+01 2.31225e+01 1.39999e-01
1.19000e+01 2.31211e+01 1.40005e-01
1.19100e+01 2.31197e+01 1.40011e-01
1.19200e+01 2.31183e+01 1.40017e-01
1.19300e+01 2.31169e+01 1.40023e-01
1.19400e+01 2.31155e+01 1.40029e-01
1.19500e+01 2.31141e+01 1.40035e-01
1.19600e+01 2.31127e+01 1.40040e-01
1.19700e+01 2.31113e+01 1.40046e-01
1.19800e+01 2.31099e+01 1.40052e-01
1.19900e+01 2.31085e+01 1.40058e-01
1.20000e+01 2.31071e+01 1.40064e-01
1.20100e+01 2.31057e+01 1.40070e-01
1.20200e+01 2.31042e+01 1.40076e-01
1.20300e+01 2.31028e+01 1.40082e-01
1.20400e+01 2.31014e+01 1.40088e-01
1.20500e+01 2.31000e+01 1.40093e-01
1.20600e+01 2.30986e+01 1.40099e-01
1.20700e+01 2.30972e+01 1.40105e-01
1.20800e+01 2.30958e+01 1.40111e-01
1.20900e+01 2.30944e+01 1.40117e-01
1.21000e+01 2.30930e+01 1.40123e-01
1.21100e+01 2.30916e+01 1.40129e-01
1.21200e+01 2.30902e+01 1.40135e-01
1.21300e+01 2.30888e+01 1.40141e-01
1.21400e+01 2.30874e+01 1.40146e-01
1.21500e+01 2.30860e+01 1.40152e-01
1.21600e+01 2.30846e+01 1.40158e-01
1.21700e+01 2.30832e+01 1.40164e-01
1.21800e+01 2.30818e+01 1.40170e-01
1.21900e+01 2.30804e+01 1.40176e-01
1.22000e+01 2.30790e+01 1.40182e-01
1.22100e+01 2.30776e+01 1.40188e-01
1.22200e+01 2.30762e+01 1.40193e-01
1.22300e+01 2.30748e+01 1.40199e-01
1.22400e+01 2.30734e+01 1.40205e-01
1.22500e+01 2.30720e+01 1.40211e-01
1.22600e+01 2.30706e+01 1.40217e-01
1.22700e+01 2.30692e+01 1.40223e-01
1.22800e+01 2.30678e+01 1.40229e-01
1.22900e+01 2.30664e+01 1.40234e-01
1.23000e+01 2.30650e+01 1.40240e-01
1.23100e+01 2.30636e+01 1.40246e-01
1.23200e+01 2.30622e+01 1.40252e-01
1.23300e+01 2.30608e+01 1.40258e-01
1.23400e+01 2.30594e+01 1.40264e-01
1.23500e+01 2.30580e+01 1.40270e-01
1.23600e+01 2.30566e+01 1.40275e-01
1.23700e+01 2.30552e+01 1.40281e-01
1.23800e+01 2.30538e+01 1.40287e-01
1.23900e+01 2.30524e+01 1.40293e-01
1.24000e+01 2.30510e+01 1.40299e-01
1.24100e+01 2.30496e+01 1.40305e-01
1.24200e+01 2.30482e+01 1.40311e-01
1.24300e+01 2.30468e+01 1.40316e-01
1.24400e+01 2.30454e+01 1.40322e-01
1.24500e+01 2.30440e+01 1.40328e-01
1.24600e+01 2.30426e+01 1.40334e-01
1.24700e+01 2.30412e+01 1.40340e-01
1.24800e+01 2.30398e+01 1.40346e-01
1.24900e+01 2.30383e+01 1.40352e-01
1.25000e+01 2.30369e+01 1.40357e-01
1.25100e+01 2.30355e+01 1.40363e-01
1.25200e+01 2.30341e+01 1.40369e-01
1.25300e+01 2.30327e+01 1.40375e-01
1.25400e+01 2.30313e+01 1.40381e-01
1.25500e+01 2.30299e+01 1.40387e-01
1.25600e+01 2.30285e+01 1.40393e-01
1.25700e+01 2.30271e+01 1.40399e-01
1.25800e+01 2.30257e+01 1.40404e-01
1.25900e+01 2.30243e+01 1.40410e-01
1.26000e+01 2.30229e+01 1.40416e-01
1.26100e+01 2.30215e+01 1.40422e-01
1.26200e+01 2.30201e+01 1.40428e-01
1.26300e+01 2.30187e+01 1.40434e-01
1.26400e+01 2.30173e+01 1.40440e-01
1.26500e+01 2.30159e+01 1.40446e-01
1.26600e+01 2.30145e+01 1.40452e-01
1.26700e+01 2.30131e+01 1.40458e-01
1.26800e+01 2.30117e+01 1.40464e-01
1.26900e+01 2.30103e+01 1.40470e-01
1.27000e+01 2.30089e+01 1.40476e-01
1.27100e+01 2.30075e+01 1.40482e-01
1.27200e+01 2.30061e+01 1.40488e-01
1.27300e+01 2.30046e+01 1.40494e-01
1.27400e+01 2.30032e+01 1.40500e-01
1.27500e+01 2.30018e+01 1.40506e-01
1.27600e+01 2.30004e+01 1.40512e-01
1.27700e+01 2.29990e+01 1.40519e-01
1.27800e+01 2.29976e+01 1.40525e-01
1.27900e+01 2.29962e+01 1.40531e-01
1.28000e+01 2.29948e+01 1.40537e-01
1.28100e+01 2.29934e+01 1.40543e-01
1.28200e+01 2.29920e+01 1.40549e-01
1.28300e+01 2.29906e+01 1.40555e-01
1.28400e+01 2.29892e+01 1.40561e-01
1.28500e+01 2.29878e+01 1.40568e-01
1.28600e+01 2.29864e+01 1.40574e-01
1.28700e+01 2.29850e+01 1.40580e-01
1.28800e+01 2.29836e+01 1.40586e-01
1.28900e+01 2.29822e+01 1.40592e-01
1.29000e+01 2.29808e+01 1.40599e-01
1.29100e+01 2.29793e+01 1.40605e-01
1.29200e+01 2.29779e+01 1.40611e-01
1.29300e+01 2.29765e+01 1.40617e-01
1.29400e+01 2.29751e+01 1.40624e-01
1.29500e+01 2.29737e+01 1.40630e-01
1.29600e+01 2.29723e+01 1.40636e-01
1.29700e+01 2.29709e+01 1.40642e-01
1.29800e+01 2.29695e+01 1.40649e-01
1.29900e+01 2.29681e+01 1.40655e-01
1.30000e+01 2.29667e+01 1.40661e-01
1.30100e+01 2.29653e+01 1.40668e-01
1.30200e+01 2.29639e+01 1.40674e-01
1.30300e+01 2.29625e+01 1.40680e-01
1.30400e+01 2.29611e+01 1.40687e-01
1.30500e+01 2.29597e+01 1.40693e-01
1.30600e+01 2.29583e+01 1.40699e-01
1.30700e+01 2.29568e+01 1.40706e-01
1.30800e+01 2.29554e+01 1.40712e-01
1.30900e+01 2.29540e+01 1.40718e-01
1.31000e+01 2.29526e+01 1.40725e-01
1.31100e+01 2.29512e+01 1.40731e-01
1.31200e+01 2.29498e+01 1.40738e-01
1.31300e+01 2.29484e+01 1.40744e-01
1.31400e+01 2.29470e+01 1.40751e-01
1.31500e+01 2.29456e+01 1.40757e-01
1.31600e+01 2.29442e+01 1.40763e-01
1.31700e+01 2.29428e+01 1.40770e-01
1.31800e+01 2.29414e+01 1.40776e-01
1.31900e+01 2.29400e+01 1.40783e-01
1.32000e+01 2.29385e+01 1.40789e-01
1.32100e+01 2.29371e+01 1.40796e-01
1.32200e+01 2.29357e+01 1.40802e-01
1.32300e+01 2.29343e+01 1.40809e-01
1.32400e+01 2.29329e+01 1.40815e-01
1.32500e+01 2.29315e+01 1.40822e-01
1.32600e+01 2.29301e+01 1.40829e-01
1.32700e+01 2.29287e+01 1.40835e-01
1.32800e+01 2.29273e+01 1.40842e-01
1.32900e+01 2.29259e+01 1.40848e-01
1.33000e+01 2.29245e+01 1.40855e-01
1.33100e+01 2.29231e+01 1.40861e-01
1.33200e+01 2.29216e+01 1.40868e-01
1.33300e+01 2.29202e+01 1.40875e-01
1.33400e+01 2.29188e+01 1.40881e-01
1.33500e+01 2.29174e+01 1.40888e-01
1.33600e+01 2.29160e+01 1.40895e-01
1.33700e+01 2.29146e+01 1.40901e-01
1.33800e+01 2.29132e+01 1.40908e-01
1.33900e+01 2.29118e+01 1.40915e-01
1.34000e+01 2.29104e+01 1.40921e-01
1.34100e+01 2.29090e+01 1.40928e-01
1.34200e+01 2.29076e+01 1.40935e-01
1.34300e+01 2.29061e+01 1.40941e-01
1.34400e+01 2.29047e+01 1.40948e-01
1.34500e+01 2.29033e+01 1.40955e-01
1.34600e+01 2.29019e+01 1.40962e-01
1.34700e+01 2.29005e+01 1.40968e-01
1.34800e+01 2.28991e+01 1.40975e-01
1.34900e+01 2.28977e+01 1.40982e-01
1.35000e+01 2.28963e+01 1.40989e-01
1.35100e+01 2.28949e+01 1.40995e-01
1.35200e+01 2.28935e+01 1.41002e-01
1.35300e+01 2.28921e+01 1.41009e-01
1.35400e+01 2.28906e+01 1.41015e-01
1.35500e+01 2.28892e+01 1.41022e-01
1.35600e+01 2.28878e+01 1.41029e-01
1.35700e+01 2.28864e+01 1.41035e-01
1.35800e+01 2.28850e+01 1.41042e-01
1.35900e+01 2.28836e+01 1.41048e-01
1.36000e+01 2.28822e+01 1.41055e-01
1.36100e+01 2.28808e+01 1.41061e-01
1.36200e+01 2.28794e+01 1.41067e-01
1.36300e+01 2.28779e+01 1.41074e-01
1.36400e+01 2.28765e+01 1.41080e-01
1.36500e+01 2.28751e+01 1.41086e-01
1.36600e+01 2.28737e+01 1.41092e-01
1.36700e+01 2.28723e+01 1.41099e-01
1.36800e+01 2.28709e+01 1.41105e-01
1.36900e+01 2.28695e+01 1.41111e-01
1.37000e+01 2.28681e+01 1.41117e-01
1.37100e+01 2.28667e+01 1.41123e-01
1.37200e+01 2.28652e+01 1.41129e-01
1.37300e+01 2.28638e+01 1.41135e-01
1.37400e+01 2.28624e+01 1.41141e-01
1.37500e+01 2.28610e+01 1.41147e-01
1.37600e+01 2.28596e+01 1.41153e-01
1.37700e+01 2.28582e+01 1.41158e-01
1.37800e+01 2.28568e+01 1.41164e-01
1.37900e+01 2.28554e+01 1.41170e-01
1.38000e+01 2.28540e+01 1.41176e-01
1.38100e+01 2.28525e+01 1.41181e-01
1.38200e+01 2.28511e+01 1.41187e-01
1.38300e+01 2.28497e+01 1.41192e-01
1.38400e+01 2.28483e+01 1.41198e-01
1.38500e+01 2.28469e+01 1.41204e-01
1.38600e+01 2.28455e+01 1.41209e-01
1.38700e+01 2.28441e+01 1.41214e-01
1.38800e+01 2.28427e+01 1.41220e-01
1.38900e+01 2.28412e+01 1.41225e-01
1.39000e+01 2.28398e+01 1.41231e-01
1.39100e+01 2.28384e+01 1.41236e-01
1.39200e+01 2.28370e+01 1.41241e-01
1.39300e+01 2.28356e+01 1.41246e-01
1.39400e+01 2.28342e+01 1.41252e-01
1.39500e+01 2.28328e+01 1.41257e-01
1.39600e+01 2.28314e+01 1.41262e-01
1.39700e+01 2.28299e+01 1.41267e-01
1.39800e+01 2.28285e+01 1.41272e-01
1.39900e+01 2.28271e+01 1.41277e-01
1.40000e+01 2.28257e+01 1.41282e-01
1.40100e+01 2.28243e+01 1.41287e-01
1.40200e+01 2.28229e+01 1.41292e-01
1.40300e+01 2.28215e+01 1.41297e-01
1.40400e+01 2.28201e+01 1.41301e-01
1.40500e+01 2.28186e+01 1.41306e-01
1.40600e+01 2.28172e+01 1.41311e-01
1.40700e+01 2.28158e+01 1.41316e-01
1.40800e+01 2.28144e+01 1.41320e-01
1.40900e+01 2.28130e+01 1.41325e-01
1.41000e+01 2.28116e+01 1.41330e-01
1.41100e+01 2.28102e+01 1.41334e-01
1.41200e+01 2.28088e+01 1.41339e-01
1.41300e+01 2.28073e+01 1.41343e-01
1.41400e+01 2.28059e+01 1.41348e-01
1.41500e+01 2.28045e+01 1.41352e-01
1.41600e+01 2.28031e+01 1.41356e-01
1.41700e+01 2.28017e+01 1.41361e-01
1.41800e+01 2.28003e+01 1.41365e-01
1.41900e+01 2.27989e+01 1.41369e-01
1.42000e+01 2.27974e+01 1.41374e-01
1.42100e+01 2.27960e+01 1.41378e-01
1.42200e+01 2.27946e+01 1.41382e-01
1.42300e+01 2.27932e+01 1.41386e-01
1.42400e+01 2.27918e+01 1.41390e-01
1.42500e+01 2.27904e+01 1.41394e-01
1.42600e+01 2.27890e+01 1.41398e-01
1.42700e+01 2.27875e+01 1.41402e-01
1.42800e+01 2.27861e+01 1.41406e-01
1.42900e+01 2.27847e+01 1.41410e-01
1.43000e+01 2.27833e+01 1.41414e-01
1.43100e+01 2.27819e+01 1.41418e-01
1.43200e+01 2.27805e+01 1.41422e-01
1.43300e+01 2.27791e+01 1.41425e-01
1.43400e+01 2.27776e+01 1.41429e-01
1.43500e+01 2.27762e+01 1.41433e-01
1.43600e+01 2.27748e+01 1.41437e-01
1.43700e+01 2.27734e+01 1.41440e-01
1.43800e+01 2.27720e+01 1.41444e-01
1.43900e+01 2.27706e+01 1.41447e-01
1.44000e+01 2.27692e+01 1.41451e-01
1.44100e+01 2.27677e+01 1.41454e-01
1.44200e+01 2.27663e+01 1.41458e-01
1.44300e+01 2.27649e+01 1.41461e-01
1.44400e+01 2.27635e+01 1.41464e-01
1.44500e+01 2.27621e+01 1.41468e-01
1.44600e+01 2.27607e+01 1.41471e-01
1.44700e+01 2.27593e+01 1.41474e-01
1.44800e+01 2.27578e+01 1.41477e-01
1.44900e+01 2.27564e+01 1.41481e-01
1.45000e+01 2.27550e+01 1.41484e-01
1.45100e+01 2.27536e+01 1.41487e-01
1.45200e+01 2.27522e+01 1.41490e-01
1.45300e+01 2.27508e+01 1.41493e-01
1.45400e+01 2.27494e+01 1.41496e-01
1.45500e+01 2.27479e+01 1.41499e-01
1.45600e+01 2.27465e+01 1.41502e-01
1.45700e+01 2.27451e+01 1.41505e-01
1.45800e+01 2.27437e+01 1.41507e-01
1.45900e+01 2.27423e+01 1.41510e-01
1.46000e+01 2.27409e+01 1.41513e-01
1.46100e+01 2.27394e+01 1.41516e-01
1.46200e+01 2.27380e+01 1.41518e-01
1.46300e+01 2.27366e+01 1.41521e-01
1.46400e+01 2.27352e+01 1.41523e-01
1.46500e+01 2.27338e+01 1.41526e-01
1.46600e+01 2.27324e+01 1.41528e-01
1.46700e+01 2.27310e+01 1.41531e-01
1.46800e+01 2.27295e+01 1.41533e-01
1.46900e+01 2.27281e+01 1.41535e-01
1.47000e+01 2.27267e+01 1.41538e-01
1.47100e+01 2.27253e+01 1.41540e-01
1.47200e+01 2.27239e+01 1.41542e-01
1.47300e+01 2.27225e+01 1.41544e-01
1.47400e+01 2.27210e+01 1.41546e-01
1.47500e+01 2.27196e+01 1.41548e-01
1.47600e+01 2.27182e+01 1.41550e-01
1.47700e+01 2.27168e+01 1.41552e-01
1.47800e+01 2.27154e+01 1.41554e-01
1.47900e+01 2.27140e+01 1.41556e-01
1.48000e+01 2.27126e+01 1.41558e-01
1.48100e+01 2.27111e+01 1.41560e-01
1.48200e+01 2.27097e+01 1.41562e-01
1.48300e+01 2.27083e+01 1.41563e-01
1.48400e+01 2.27069e+01 1.41565e-01
1.48500e+01 2.27055e+01 1.41567e-01
1.48600e+01 2.27041e+01 1.41568e-01
1.48700e+01 2.27026e+01 1.41570e-01
1.48800e+01 2.27012e+01 1.41571e-01
1.48900e+01 2.26998e+01 1.41573e-01
1.49000e+01 2.26984e+01 1.41574e-01
1.49100e+01 2.26970e+01 1.41576e-01
1.49200e+01 2.26956e+01 1.41577e-01
1.49300e+01 2.26942e+01 1.41578e-01
1.49400e+01 2.26927e+01 1.41580e-01
1.49500e+01 2.26913e+01 1.41581e-01
1.49600e+01 2.26899e+01 1.41582e-01
1.49700e+01 2.26885e+01 1.41583e-01
1.49800e+01 2.26871e+01 1.41584e-01
1.49900e+01 2.26857e+01 1.41585e-01
1.50000e+01 2.26842e+01 1.41586e-01
1.50100e+01 2.26828e+01 1.41587e-01
1.50200e+01 2.26814e+01 1.41588e-01
1.50300e+01 2.26800e+01 1.41589e-01
1.50400e+01 2.26786e+01 1.41590e-01
1.50500e+01 2.26772e+01 1.41590e-01
1.50600e+01 2.26757e+01 1.41591e-01
1.50700e+01 2.26743e+01 1.41592e-01
1.50800e+01 2.26729e+01 1.41593e-01
1.50900e+01 2.26715e+01 1.41593e-01
1.51000e+01 2.26701e+01 1.41594e-01
1.51100e+01 2.26687e+01 1.41594e-01
1.51200e+01 2.26673e+01 1.41595e-01
1.51300e+01 2.26658e+01 1.41595e-01
1.51400e+01 2.26644e+01 1.41596e-01
1.51500e+01 2.26630e+01 1.41596e-01
1.51600e+01 2.26616e+01 1.41596e-01
1.51700e+01 2.26602e+01 1.41596e-01
1.51800e+01 2.26588e+01 1.41597e-01
1.51900e+01 2.26573e+01 1.41597e-01
1.52000e+01 2.26559e+01 1.41597e-01
1.52100e+01 2.26545e+01 1.41597e-01
1.52200e+01 2.26531e+01 1.41597e-01
1.52300e+01 2.26517e+01 1.41597e-01
1.52400e+01 2.26503e+01 1.41597e-01
1.52500e+01 2.26488e+01 1.41597e-01
1.52600e+01 2.26474e+01 1.41597e-01
1.52700e+01 2.26460e+01 1.41597e-01
1.52800e+01 2.26446e+01 1.41596e-01
1.52900e+01 2.26432e+01 1.41596e-01
1.53000e+01 2.26418e+01 1.41596e-01
1.53100e+01 2.26403e+01 1.41596e-01
1.53200e+01 2.26389e+01 1.41595e-01
1.53300e+01 2.26375e+01 1.41595e-01
1.53400e+01 2.26361e+01 1.41594e-01
1.53500e+01 2.26347e+01 1.41594e-01
1.53600e+01 2.26333e+01 1.41593e-01
1.53700e+01 2.26319e+01 1.41593e-01
1.53800e+01 2.26304e+01 1.41592e-01
1.53900e+01 2.26290e+01 1.41591e-01
1.54000e+01 2.26276e+01 1.41590e-01
1.54100e+01 2.26262e+01 1.41590e-01
1.54200e+01 2.26248e+01 1.41589e-01
1.54300e+01 2.26234e+01 1.41588e-01
1.54400e+01 2.26219e+01 1.41587e-01
1.54500e+01 2.26205e+01 1.41586e-01
1.54600e+01 2.26191e+01 1.41585e-01
1.54700e+01 2.26177e+01 1.41584e-01
1.54800e+01 2.26163e+01 1.41583e-01
1.54900e+01 2.26149e+01 1.41582e-01
1.55000e+01 2.26134e+01 1.41581e-01
1.55100e+01 2.26120e+01 1.41580e-01
1.55200e+01 2.26106e+01 1.41579e-01
1.55300e+01 2.26092e+01 1.41578e-01
1.55400e+01 2.26078e+01 1.41577e-01
1.55500e+01 2.26064e+01 1.41576e-01
1.55600e+01 2.26050e+01 1.41575e-01
1.55700e+01 2.26035e+01 1.41575e-01
1.55800e+01 2.26021e+01 1.41574e-01
1.55900e+01 2.26007e+01 1.41574e-01
1.56000e+01 2.25993e+01 1.41573e-01
1.56100e+01 2.25979e+01 1.41573e-01
1.56200e+01 2.25965e+01 1.41573e-01
1.56300e+01 2.25950e+01 1.41573e-01
1.56400e+01 2.25936e+01 1.41573e-01
1.56500e+01 2.25922e+01 1.41573e-01
1.56600e+01 2.25908e+01 1.41573e-01
1.56700e+01 2.25894e+01 1.41574e-01
1.56800e+01 2.25880e+01 1.41574e-01
1.56900e+01 2.25865e+01 1.41574e-01
1.57000e+01 2.25851e+01 1.41575e-01
1.57100e+01 2.25837e+01 1.41576e-01
1.57200e+01 2.25823e+01 1.41576e-01
1.57300e+01 2.25809e+01 1.41577e-01
1.57400e+01 2.25795e+01 1.41578e-01
1.57500e+01 2.25781e+01 1.41579e-01
1.57600e+01 2.25766e+01 1.41580e-01
1.57700e+01 2.25752e+01 1.41581e-01
1.57800e+01 2.25738e+01 1.41583e-01
1.57900e+01 2.25724e+01 1.41584e-01
1.58000e+01 2.25710e+01 1.41585e-01
1.58100e+01 2.25696e+01 1.41587e-01
1.58200e+01 2.25681e+01 1.41588e-01
1.58300e+01 2.25667e+01 1.41590e-01
1.58400e+01 2.25653e+01 1.41592e-01
1.58500e+01 2.25639e+01 1.41594e-01
1.58600e+01 2.25625e+01 1.41596e-01
1.58700e+01 2.25611e+01 1.41598e-01
1.58800e+01 2.25596e+01 1.41600e-01
1.58900e+01 2.25582e+01 1.41602e-01
1.59000e+01 2.25568e+01 1.41605e-01
1.59100e+01 2.25554e+01 1.41607e-01
1.59200e+01 2.25540e+01 1.41609e-01
1.59300e+01 2.25526e+01 1.41612e-01
1.59400e+01 2.25511e+01 1.41615e-01
1.59500e+01 2.25497e+01 1.41618e-01
1.59600e+01 2.25483e+01 1.41620e-01
1.59700e+01 2.25469e+01 1.41623e-01
1.59800e+01 2.25455e+01 1.41626e-01
1.59900e+01 2.25441e+01 1.41629e-01
1.60000e+01 2.25427e+01 1.41633e-01
1.60100e+01 2.25412e+01 1.41636e-01
1.60200e+01 2.25398e+01 1.41639e-01
1.60300e+01 2.25384e+01 1.41643e-01
1.60400e+01 2.25370e+01 1.41646e-01
1.60500e+01 2.25356e+01 1.41650e-01
1.60600e+01 2.25342e+01 1.41654e-01
1.60700e+01 2.25327e+01 1.41658e-01
1.60800e+01 2.25313e+01 1.41662e-01
1.60900e+01 2.25299e+01 1.41666e-01
1.61000e+01 2.25285e+01 1.41670e-01
1.61100e+01 2.25271e+01 1.41674e-01
1.61200e+01 2.25257e+01 1.41678e-01
1.61300e+01 2.25242e+01 1.41683e-01
1.61400e+01 2.25228e+01 1.41687e-01
1.61500e+01 2.25214e+01 1.41692e-01
1.61600e+01 2.25200e+01 1.41696e-01
1.61700e+01 2.25186e+01 1.41701e-01
1.61800e+01 2.25172e+01 1.41706e-01
1.61900e+01 2.25157e+01 1.41711e-01
1.62000e+01 2.25143e+01 1.41716e-01
1.62100e+01 2.25129e+01 1.41721e-01
1.62200e+01 2.25115e+01 1.41726e-01
1.62300e+01 2.25101e+01 1.41731e-01
1.62400e+01 2.25086e+01 1.41736e-01
1.62500e+01 2.25072e+01 1.41742e-01
1.62600e+01 2.25058e+01 1.41747e-01
1.62700e+01 2.25044e+01 1.41753e-01
1.62800e+01 2.25030e+01 1.41759e-01
1.62900e+01 2.25016e+01 1.41765e-01
1.63000e+01 2.25001e+01 1.41770e-01
1.63100e+01 2.24987e+01 1.41776e-01
1.63200e+01 2.24973e+01 1.41782e-01
1.63300e+01 2.24959e+01 1.41789e-01
1.63400e+01 2.24945e+01 1.41795e-01
1.63500e+01 2.24931e+01 1.41801e-01
1.63600e+01 2.24916e+01 1.41808e-01
1.63700e+01 2.24902e+01 1.41814e-01
1.63800e+01 2.24888e+01 1.41821e-01
1.63900e+01 2.24874e+01 1.41827e-01
1.64000e+01 2.24860e+01 1.41834e-01
1.64100e+01 2.24845e+01 1.41841e-01
1.64200e+01 2.24831e+01 1.41848e-01
1.64300e+01 2.24817e+01 1.41855e-01
1.64400e+01 2.24803e+01 1.41862e-01
1.64500e+01 2.24789e+01 1.41869e-01
1.64600e+01 2.24775e+01 1.41877e-01
1.64700e+01 2.24760e+01 1.41884e-01
1.64800e+01 2.24746e+01 1.41891e-01
1.64900e+01 2.24732e+01 1.41899e-01
1.65000e+01 2.24718e+01 1.41907e-01
1.65100e+01 2.24704e+01 1.41914e-01
1.65200e+01 2.24689e+01 1.41922e-01
1.65300e+01 2.24675e+01 1.41930e-01
1.65400e+01 2.24661e+01 1.41938e-01
1.65500e+01 2.24647e+01 1.41946e-01
1.65600e+01 2.24633e+01 1.41954e-01
1.65700e+01 2.24618e+01 1.41962e-01
1.65800e+01 2.24604e+01 1.41970e-01
1.65900e+01 2.24590e+01 1.41978e-01
1.66000e+01 2.24576e+01 1.41986e-01
1.66100e+01 2.24562e+01 1.41994e-01
1.66200e+01 2.24547e+01 1.42003e-01
1.66300e+01 2.24533e+01 1.42011e-01
1.66400e+01 2.24519e+01 1.42019e-01
1.66500e+01 2.24505e+01 1.42028e-01
1.66600e+01 2.24491e+01 1.42036e-01
1.66700e+01 2.24476e+01 1.42045e-01
1.66800e+01 2.24462e+01 1.42053e-01
1.66900e+01 2.24448e+01 1.42062e-01
1.67000e+01 2.24434e+01 1.42070e-01
1.67100e+01 2.24420e+01 1.42079e-01
1.67200e+01 2.24405e+01 1.42088e-01
1.67300e+01 2.24391e+01 1.42096e-01
1.67400e+01 2.24377e+01 1.42105e-01
1.67500e+01 2.24363e+01 1.42114e-01
1.67600e+01 2.24349e+01 1.42123e-01
1.67700e+01 2.24334e+01 1.42132e-01
1.67800e+01 2.24320e+01 1.42141e-01
1.67900e+01 2.24306e+01 1.42150e-01
1.68000e+01 2.24292e+01 1.42159e-01
1.68100e+01 2.24277e+01 1.42168e-01
1.68200e+01 2.24263e+01 1.42178e-01
1.68300e+01 2.24249e+01 1.42187e-01
1.68400e+01 2.24235e+01 1.42196e-01
1.68500e+01 2.24221e+01 1.42205e-01
1.68600e+01 2.24206e+01 1.42215e-01
1.68700e+01 2.24192e+01 1.42224e-01
1.68800e+01 2.24178e+01 1.42234e-01
1.68900e+01 2.24164e+01 1.42243e-01
1.69000e+01 2.24149e+01 1.42253e-01
1.69100e+01 2.24135e+01 1.42263e-01
1.69200e+01 2.24121e+01 1.42272e-01
1.69300e+01 2.24107e+01 1.42282e-01
1.69400e+01 2.24093e+01 1.42292e-01
1.69500e+01 2.24078e+01 1.42302e-01
1.69600e+01 2.24064e+01 1.42311e-01
1.69700e+01 2.24050e+01 1.42321e-01
1.69800e+01 2.24036e+01 1.42331e-01
1.69900e+01 2.24021e+01 1.42341e-01
1.70000e+01 2.24007e+01 1.42351e-01
1.70100e+01 2.23993e+01 1.42361e-01
1.70200e+01 2.23979e+01 1.42372e-01
1.70300e+01 2.23964e+01 1.42382e-01
1.70400e+01 2.23950e+01 1.42392e-01
1.70500e+01 2.23936e+01 1.42402e-01
1.70600e+01 2.23922e+01 1.42413e-01
1.70700e+01 2.23907e+01 1.42423e-01
1.70800e+01 2.23893e+01 1.42434e-01
1.70900e+01 2.23879e+01 1.42444e-01
1.71000e+01 2.23865e+01 1.42455e-01
1.71100e+01 2.23851e+01 1.42465e-01
1.71200e+01 2.23836e+01 1.42476e-01
1.71300e+01 2.23822e+01 1.42487e-01
1.71400e+01 2.23808e+01 1.42497e-01
1.71500e+01 2.23794e+01 1.42508e-01
1.71600e+01 2.23779e+01 1.42519e-01
1.71700e+01 2.23765e+01 1.42530e-01
1.71800e+01 2.23751e+01 1.42541e-01
1.71900e+01 2.23737e+01 1.42552e-01
1.72000e+01 2.23722e+01 1.42563e-01
1.72100e+01 2.23708e+01 1.42574e-01
1.72200e+01 2.23694e+01 1.42585e-01
1.72300e+01 2.23679e+01 1.42596e-01
1.72400e+01 2.23665e+01 1.42607e-01
1.72500e+01 2.23651e+01 1.42618e-01
1.72600e+01 2.23637e+01 1.42630e-01
1.72700e+01 2.23622e+01 1.42641e-01
1.72800e+01 2.23608e+01 1.42652e-01
1.72900e+01 2.23594e+01 1.42664e-01
1.73000e+01 2.23580e+01 1.42675e-01
1.73100e+01 2.23565e+01 1.42687e-01
1.73200e+01 2.23551e+01 1.42699e-01
1.73300e+01 2.23537e+01 1.42710e-01
1.73400e+01 2.23523e+01 1.42722e-01
1.73500e+01 2.23508e+01 1.42734e-01
1.73600e+01 2.23494e+01 1.42745e-01
1.73700e+01 2.23480e+01 1.42757e-01
1.73800e+01 2.23465e+01 1.42769e-01
1.73900e+01 2.23451e+01 1.42781e-01
1.74000e+01 2.23437e+01 1.42793e-01
1.74100e+01 2.23423e+01 1.42805e-01
1.74200e+01 2.23408e+01 1.42817e-01
1.74300e+01 2.23394e+01 1.42829e-01
1.74400e+01 2.23380e+01 1.42841e-01
1.74500e+01 2.23365e+01 1.42853e-01
1.74600e+01 2.23351e+01 1.42866e-01
1.74700e+01 2.23337e+01 1.42878e-01
1.74800e+01 2.23323e+01 1.42890e-01
1.74900e+01 2.23308e+01 1.42903e-01
1.75000e+01 2.23294e+01 1.42915e-01
1.75100e+01 2.23280e+01 1.42928e-01
1.75200e+01 2.23265e+01 1.42940e-01
1.75300e+01 2.23251e+01 1.42952e-01
1.75400e+01 2.23237e+01 1.42963e-01
1.75500e+01 2.23223e+01 1.42975e-01
1.75600e+01 2.23208e+01 1.42986e-01
1.75700e+01 2.23194e+01 1.42997e-01
1.75800e+01 2.23180e+01 1.43008e-01
1.75900e+01 2.23165e+01 1.43019e-01
1.76000e+01 2.23151e+01 1.43029e-01
1.76100e+01 2.23137e+01 1.43039e-01
1.76200e+01 2.23122e+01 1.43049e-01
1.76300e+01 2.23108e+01 1.43059e-01
1.76400e+01 2.23094e+01 1.43068e-01
1.76500e+01 2.23080e+01 1.43078e-01
1.76600e+01 2.23065e+01 1.43087e-01
1.76700e+01 2.23051e+01 1.43096e-01
1.76800e+01 2.23037e+01 1.43104e-01
1.76900e+01 2.23022e+01 1.43113e-01
1.77000e+01 2.23008e+01 1.43121e-01
1.77100e+01 2.22994e+01 1.43129e-01
1.77200e+01 2.22979e+01 1.43136e-01
1.77300e+01 2.22965e+01 1.43144e-01
1.77400e+01 2.22951e+01 1.43151e-01
1.77500e+01 2.22936e+01 1.43158e-01
1.77600e+01 2.22922e+01 1.43165e-01
1.77700e+01 2.22908e+01 1.43172e-01
1.77800e+01 2.22893e+01 1.43178e-01
1.77900e+01 2.22879e+01 1.43185e-01
1.78000e+01 2.22865e+01 1.43191e-01
1.78100e+01 2.22851e+01 1.43196e-01
1.78200e+01 2.22836e+01 1.43202e-01
1.78300e+01 2.22822e+01 1.43207e-01
1.78400e+01 2.22808e+01 1.43212e-01
1.78500e+01 2.22793e+01 1.43217e-01
1.78600e+01 2.22779e+01 1.43222e-01
1.78700e+01 2.22765e+01 1.43226e-01
1.78800e+01 2.22750e+01 1.43231e-01
1.78900e+01 2.22736e+01 1.43235e-01
1.79000e+01 2.22722e+01 1.43238e-01
1.79100e+01 2.22707e+01 1.43242e-01
1.79200e+01 2.22693e+01 1.43245e-01
1.79300e+01 2.22679e+01 1.43248e-01
1.79400e+01 2.22664e+01 1.43251e-01
1.79500e+01 2.22650e+01 1.43254e-01
1.79600e+01 2.22636e+01 1.43257e-01
1.79700e+01 2.22621e+01 1.43259e-01
1.79800e+01 2.22607e+01 1.43261e-01
1.79900e+01 2.22593e+01 1.43263e-01
1.80000e+01 2.22578e+01 1.43264e-01
1.80100e+01 2.22564e+01 1.43266e-01
1.80200e+01 2.22550e+01 1.43267e-01
1.80300e+01 2.22535e+01 1.43268e-01
1.80400e+01 2.22521e+01 1.43268e-01
1.80500e+01 2.22507e+01 1.43269e-01
1.80600e+01 2.22492e+01 1.43269e-01
1.80700e+01 2.22478e+01 1.43269e-01
1.80800e+01 2.22464e+01 1.43269e-01
1.80900e+01 2.22449e+01 1.43269e-01
1.81000e+01 2.22435e+01 1.43268e-01
1.81100e+01 2.22421e+01 1.43267e-01
1.81200e+01 2.22406e+01 1.43266e-01
1.81300e+01 2.22392e+01 1.43265e-01
1.81400e+01 2.22378e+01 1.43264e-01
1.81500e+01 2.22363e+01 1.43262e-01
1.81600e+01 2.22349e+01 1.43260e-01
1.81700e+01 2.22335e+01 1.43258e-01
1.81800e+01 2.22320e+01 1.43255e-01
1.81900e+01 2.22306e+01 1.43253e-01
1.82000e+01 2.22292e+01 1.43250e-01
1.82100e+01 2.22278e+01 1.43247e-01
1.82200e+01 2.22263e+01 1.43244e-01
1.82300e+01 2.22249e+01 1.43240e-01
1.82400e+01 2.22235e+01 1.43237e-01
1.82500e+01 2.22220e+01 1.43233e-01
1.82600e+01 2.22206e+01 1.43229e-01
1.82700e+01 2.22192e+01 1.43224e-01
1.82800e+01 2.22177e+01 1.43220e-01
1.82900e+01 2.22163e+01 1.43215e-01
1.83000e+01 2.22149e+01 1.43210e-01
1.83100e+01 2.22134e+01 1.43205e-01
1.83200e+01 2.22120e+01 1.43199e-01
1.83300e+01 2.22106e+01 1.43194e-01
1.83400e+01 2.22091e+01 1.43188e-01
1.83500e+01 2.22077e+01 1.43182e-01
1.83600e+01 2.22063e+01 1.43176e-01
1.83700e+01 2.22048e+01 1.43169e-01
1.83800e+01 2.22034e+01 1.43162e-01
1.83900e+01 2.22020e+01 1.43155e-01
1.84000e+01 2.22005e+01 1.43148e-01
1.84100e+01 2.21991e+01 1.43141e-01
1.84200e+01 2.21977e+01 1.43133e-01
1.84300e+01 2.21962e+01 1.43125e-01
1.84400e+01 2.21948e+01 1.43117e-01
1.84500e+01 2.21934e+01 1.43109e-01
1.84600e+01 2.21920e+01 1.43100e-01
1.84700e+01 2.21905e+01 1.43092e-01
1.84800e+01 2.21891e+01 1.43083e-01
1.84900e+01 2.21877e+01 1.43074e-01
1.85000e+01 2.21862e+01 1.43064e-01
1.85100e+01 2.21848e+01 1.43055e-01
1.85200e+01 2.21834e+01 1.43046e-01
1.85300e+01 2.21819e+01 1.43037e-01
1.85400e+01 2.21805e+01 1.43029e-01
1.85500e+01 2.21791e+01 1.43020e-01
1.85600e+01 2.21776e+01 1.43013e-01
1.85700e+01 2.21762e+01 1.43005e-01
1.85800e+01 2.21748e+01 1.42998e-01
1.85900e+01 2.21734e+01 1.42991e-01
1.86000e+01 2.21719e+01 1.42984e-01
1.86100e+01 2.21705e+01 1.42977e-01
1.86200e+01 2.21691e+01 1.42971e-01
1.86300e+01 2.21676e+01 1.42965e-01
1.86400e+01 2.21662e+01 1.42960e-01
1.86500e+01 2.21648e+01 1.42955e-01
1.86600e+01 2.21634e+01 1.42950e-01
1.86700e+01 2.21619e+01 1.42945e-01
1.86800e+01 2.21605e+01 1.42940e-01
1.86900e+01 2.21591e+01 1.42936e-01
1.87000e+01 2.21576e+01 1.42933e-01
1.87100e+01 2.21562e+01 1.42929e-01
1.87200e+01 2.21548e+01 1.42926e-01
1.87300e+01 2.21533e+01 1.42923e-01
1.87400e+01 2.21519e+01 1.42920e-01
1.87500e+01 2.21505e+01 1.42918e-01
1.87600e+01 2.21491e+01 1.42916e-01
1.87700e+01 2.21476e+01 1.42914e-01
1.87800e+01 2.21462e+01 1.42912e-01
1.87900e+01 2.21448e+01 1.42911e-01
1.88000e+01 2.21433e+01 1.42910e-01
1.88100e+01 2.21419e+01 1.42910e-01
1.88200e+01 2.21405e+01 1.42909e-01
1.88300e+01 2.21391e+01 1.42909e-01
1.88400e+01 2.21376e+01 1.42910e-01
1.88500e+01 2.21362e+01 1.42910e-01
1.88600e+01 2.21348e+01 1.42911e-01
1.88700e+01 2.21333e+01 1.42912e-01
1.88800e+01 2.21319e+01 1.42913e-01
1.88900e+01 2.21305e+01 1.42915e-01
1.89000e+01 2.21291e+01 1.42917e-01
1.89100e+01 2.21276e+01 1.42919e-01
1.89200e+01 2.21262e+01 1.42922e-01
1.89300e+01 2.21248e+01 1.42925e-01
1.89400e+01 2.21233e+01 1.42928e-01
1.89500e+01 2.21219e+01 1.42932e-01
1.89600e+01 2.21205e+01 1.42935e-01
1.89700e+01 2.21190e+01 1.42939e-01
1.89800e+01 2.21176e+01 1.42944e-01
1.89900e+01 2.21162e+01 1.42948e-01
1.90000e+01 2.21148e+01 1.42953e-01
1.90100e+01 2.21133e+01 1.42958e-01
1.90200e+01 2.21119e+01 1.42964e-01
1.90300e+01 2.21105e+01 1.42970e-01
1.90400e+01 2.21090e+01 1.42976e-01
1.90500e+01 2.21076e+01 1.42982e-01
1.90600e+01 2.21062e+01 1.42989e-01
1.90700e+01 2.21047e+01 1.42996e-01
1.90800e+01 2.21033e+01 1.43003e-01
1.90900e+01 2.21019e+01 1.43010e-01
1.91000e+01 2.21005e+01 1.43018e-01
1.91100e+01 2.20990e+01 1.43026e-01
1.91200e+01 2.20976e+01 1.43035e-01
1.91300e+01 2.20962e+01 1.43043e-01
1.91400e+01 2.20947e+01 1.43052e-01
1.91500e+01 2.20933e+01 1.43062e-01
1.91600e+01 2.20919e+01 1.43071e-01
1.91700e+01 2.20904e+01 1.43081e-01
1.91800e+01 2.20890e+01 1.43091e-01
1.91900e+01 2.20876e+01 1.43101e-01
1.92000e+01 2.20862e+01 1.43112e-01
1.92100e+01 2.20847e+01 1.43123e-01
1.92200e+01 2.20833e+01 1.43134e-01
1.92300e+01 2.20819e+01 1.43146e-01
1.92400e+01 2.20804e+01 1.43158e-01
1.92500e+01 2.20790e+01 1.43170e-01
1.92600e+01 2.20776e+01 1.43183e-01
1.92700e+01 2.20761e+01 1.43195e-01
1.92800e+01 2.20747e+01 1.43208e-01
1.92900e+01 2.20733e+01 1.43222e-01
1.93000e+01 2.20718e+01 1.43235e-01
1.93100e+01 2.20704e+01 1.43249e-01
1.93200e+01 2.20690e+01 1.43263e-01
1.93300e+01 2.20675e+01 1.43278e-01
1.93400e+01 2.20661e+01 1.43293e-01
1.93500e+01 2.20647e+01 1.43308e-01
1.93600e+01 2.20632e+01 1.43323e-01
1.93700e+01 2.20618e+01 1.43339e-01
1.93800e+01 2.20604e+01 1.43355e-01
1.93900e+01 2.20589e+01 1.43371e-01
1.94000e+01 2.20575e+01 1.43388e-01
1.94100e+01 2.20561e+01 1.43404e-01
1.94200e+01 2.20546e+01 1.43421e-01
1.94300e+01 2.20532e+01 1.43439e-01
1.94400e+01 2.20518e+01 1.43457e-01
1.94500e+01 2.20503e+01 1.43475e-01
1.94600e+01 2.20489e+01 1.43493e-01
1.94700e+01 2.20475e+01 1.43511e-01
1.94800e+01 2.20460e+01 1.43530e-01
1.94900e+01 2.20446e+01 1.43549e-01
1.95000e+01 2.20432e+01 1.43569e-01
1.95100e+01 2.20417e+01 1.43588e-01
1.95200e+01 2.20403e+01 1.43607e-01
1.95300e+01 2.20388e+01 1.43626e-01
1.95400e+01 2.20374e+01 1.43645e-01
1.95500e+01 2.20360e+01 1.43663e-01
1.95600e+01 2.20345e+01 1.43681e-01
1.95700e+01 2.20331e+01 1.43699e-01
1.95800e+01 2.20317e+01 1.43716e-01
1.95900e+01 2.20302e+01 1.43734e-01
1.96000e+01 2.20288e+01 1.43751e-01
1.96100e+01 2.20274e+01 1.43767e-01
1.96200e+01 2.20259e+01 1.43783e-01
1.96300e+01 2.20245e+01 1.43800e-01
1.96400e+01 2.20230e+01 1.43815e-01
1.96500e+01 2.20216e+01 1.43831e-01
1.96600e+01 2.20202e+01 1.43846e-01
1.96700e+01 2.20187e+01 1.43861e-01
1.96800e+01 2.20173e+01 1.43875e-01
1.96900e+01 2.20158e+01 1.43890e-01
1.97000e+01 2.20144e+01 1.43904e-01
1.97100e+01 2.20130e+01 1.43918e-01
1.97200e+01 2.20115e+01 1.43931e-01
1.97300e+01 2.20101e+01 1.43944e-01
1.97400e+01 2.20087e+01 1.43957e-01
1.97500e+01 2.20072e+01 1.43970e-01
1.97600e+01 2.20058e+01 1.43982e-01
1.97700e+01 2.20043e+01 1.43994e-01
1.97800e+01 2.20029e+01 1.44006e-01
1.97900e+01 2.20015e+01 1.44018e-01
1.98000e+01 2.20000e+01 1.44029e-01
1.98100e+01 2.19986e+01 1.44040e-01
1.98200e+01 2.19971e+01 1.44050e-01
1.98300e+01 2.19957e+01 1.44061e-01
1.98400e+01 2.19942e+01 1.44071e-01
1.98500e+01 2.19928e+01 1.44081e-01
1.98600e+01 2.19914e+01 1.44090e-01
1.98700e+01 2.19899e+01 1.44099e-01
1.98800e+01 2.19885e+01 1.44108e-01
1.98900e+01 2.19870e+01 1.44117e-01
1.99000e+01 2.19856e+01 1.44126e-01
1.99100e+01 2.19842e+01 1.44134e-01
1.99200e+01 2.19827e+01 1.44141e-01
1.99300e+01 2.19813e+01 1.44149e-01
1.99400e+01 2.19798e+01 1.44156e-01
1.99500e+01 2.19784e+01 1.44163e-01
1.99600e+01 2.19770e+01 1.44170e-01
1.99700e+01 2.19755e+01 1.44176e-01
1.99800e+01 2.19741e+01 1.44182e-01
1.99900e+01 2.19726e+01 1.44188e-01
2.00000e+01 2.19712e+01 1.44194e-01
2.00100e+01 2.19697e+01 1.44199e-01
2.00200e+01 2.19683e+01 1.44204e-01
2.00300e+01 2.19669e+01 1.44209e-01
2.00400e+01 2.19654e+01 1.44213e-01
2.00500e+01 2.19640e+01 1.44217e-01
2.00600e+01 2.19625e+01 1.44221e-01
2.00700e+01 2.19611e+01 1.44225e-01
2.00800e+01 2.19597e+01 1.44228e-01
2.00900e+01 2.19582e+01 1.44231e-01
2.01000e+01 2.19568e+01 1.44234e-01
2.01100e+01 2.19553e+01 1.44236e-01
2.01200e+01 2.19539e+01 1.44238e-01
2.01300e+01 2.19524e+01 1.44240e-01
2.01400e+01 2.19510e+01 1.44242e-01
2.01500e+01 2.19496e+01 1.44243e-01
2.01600e+01 2.19481e+01 1.44244e-01
2.01700e+01 2.19467e+01 1.44245e-01
2.01800e+01 2.19452e+01 1.44245e-01
2.01900e+01 2.19438e+01 1.44246e-01
2.02000e+01 2.19423e+01 1.44245e-01
2.02100e+01 2.19409e+01 1.44245e-01
2.02200e+01 2.19395e+01 1.44244e-01
2.02300e+01 2.19380e+01 1.44243e-01
2.02400e+01 2.19366e+01 1.44242e-01
2.02500e+01 2.19351e+01 1.44241e-01
2.02600e+01 2.19337e+01 1.44239e-01
2.02700e+01 2.19322e+01 1.44237e-01
2.02800e+01 2.19308e+01 1.44234e-01
2.02900e+01 2.19294e+01 1.44232e-01
2.03000e+01 2.19279e+01 1.44229e-01
2.03100e+01 2.19265e+01 1.44226e-01
2.03200e+01 2.19250e+01 1.44222e-01
2.03300e+01 2.19236e+01 1.44218e-01
2.03400e+01 2.19221e+01 1.44214e-01
2.03500e+01 2.19207e+01 1.44210e-01
2.03600e+01 2.19193e+01 1.44205e-01
2.03700e+01 2.19178e+01 1.44200e-01
2.03800e+01 2.19164e+01 1.44195e-01
2.03900e+01 2.19149e+01 1.44190e-01
2.04000e+01 2.19135e+01 1.44184e-01
2.04100e+01 2.19121e+01 1.44178e-01
2.04200e+01 2.19106e+01 1.44171e-01
2.04300e+01 2.19092e+01 1.44165e-01
2.04400e+01 2.19077e+01 1.44158e-01
2.04500e+01 2.19063e+01 1.44151e-01
2.04600e+01 2.19048e+01 1.44143e-01
2.04700e+01 2.19034e+01 1.44135e-01
2.04800e+01 2.19020e+01 1.44127e-01
2.04900e+01 2.19005e+01 1.44119e-01
2.05000e+01 2.18991e+01 1.44110e-01
2.05100e+01 2.18976e+01 1.44102e-01
2.05200e+01 2.18962e+01 1.44093e-01
2.05300e+01 2.18948e+01 1.44085e-01
2.05400e+01 2.18933e+01 1.44077e-01
2.05500e+01 2.18919e+01 1.44069e-01
2.05600e+01 2.18904e+01 1.44061e-01
2.05700e+01 2.18890e+01 1.44054e-01
2.05800e+01 2.18876e+01 1.44046e-01
2.05900e+01 2.18861e+01 1.44039e-01
2.06000e+01 2.18847e+01 1.44032e-01
2.06100e+01 2.18832e+01 1.44025e-01
2.06200e+01 2.18818e+01 1.44019e-01
2.06300e+01 2.18804e+01 1.44012e-01
2.06400e+01 2.18789e+01 1.44006e-01
2.06500e+01 2.18775e+01 1.44000e-01
2.06600e+01 2.18760e+01 1.43994e-01
2.06700e+01 2.18746e+01 1.43988e-01
2.06800e+01 2.18732e+01 1.43982e-01
2.06900e+01 2.18717e+01 1.43977e-01
2.07000e+01 2.18703e+01 1.43972e-01
2.07100e+01 2.18688e+01 1.43967e-01
2.07200e+01 2.18674e+01 1.43962e-01
2.07300e+01 2.18660e+01 1.43957e-01
2.07400e+01 2.18645e+01 1.43953e-01
2.07500e+01 2.18631e+01 1.43949e-01
2.07600e+01 2.18616e+01 1.43945e-01
2.07700e+01 2.18602e+01 1.43941e-01
2.07800e+01 2.18588e+01 1.43937e-01
2.07900e+01 2.18573e+01 1.43933e-01
2.08000e+01 2.18559e+01 1.43930e-01
2.08100e+01 2.18544e+01 1.43927e-01
2.08200e+01 2.18530e+01 1.43924e-01
2.08300e+01 2.18516e+01 1.43921e-01
2.08400e+01 2.18501e+01 1.43918e-01
2.08500e+01 2.18487e+01 1.43916e-01
2.08600e+01 2.18472e+01 1.43914e-01
2.08700e+01 2.18458e+01 1.43912e-01
2.08800e+01 2.18444e+01 1.43910e-01
2.08900e+01 2.18429e+01 1.43908e-01
2.09000e+01 2.18415e+01 1.43906e-01
2.09100e+01 2.18400e+01 1.43905e-01
2.09200e+01 2.18386e+01 1.43904e-01
2.09300e+01 2.18372e+01 1.43903e-01
2.09400e+01 2.18357e+01 1.43902e-01
2.09500e+01 2.18343e+01 1.43901e-01
2.09600e+01 2.18329e+01 1.43901e-01
2.09700e+01 2.18314e+01 1.43901e-01
2.09800e+01 2.18300e+01 1.43901e-01
2.09900e+01 2.18285e+01 1.43901e-01
2.10000e+01 2.18271e+01 1.43901e-01
2.10100e+01 2.18257e+01 1.43902e-01
2.10200e+01 2.18242e+01 1.43902e-01
2.10300e+01 2.18228e+01 1.43903e-01
2.10400e+01 2.18213e+01 1.43904e-01
2.10500e+01 2.18199e+01 1.43905e-01
2.10600e+01 2.18185e+01 1.43907e-01
2.10700e+01 2.18170e+01 1.43908e-01
2.10800e+01 2.18156e+01 1.43910e-01
2.10900e+01 2.18141e+01 1.43912e-01
2.11000e+01 2.18127e+01 1.43914e-01
2.11100e+01 2.18113e+01 1.43916e-01
2.11200e+01 2.18098e+01 1.43919e-01
2.11300e+01 2.18084e+01 1.43922e-01
2.11400e+01 2.18070e+01 1.43924e-01
2.11500e+01 2.18055e+01 1.43927e-01
2.11600e+01 2.18041e+01 1.43931e-01
2.11700e+01 2.18026e+01 1.43934e-01
2.11800e+01 2.18012e+01 1.43938e-01
2.11900e+01 2.17998e+01 1.43941e-01
2.12000e+01 2.17983e+01 1.43945e-01
2.12100e+01 2.17969e+01 1.43949e-01
2.12200e+01 2.17954e+01 1.43954e-01
2.12300e+01 2.17940e+01 1.43958e-01
2.12400e+01 2.17926e+01 1.43963e-01
2.12500e+01 2.17911e+01 1.43968e-01
2.12600e+01 2.17897e+01 1.43973e-01
2.12700e+01 2.17882e+01 1.43978e-01
2.12800e+01 2.17868e+01 1.43983e-01
2.12900e+01 2.17854e+01 1.43989e-01
2.13000e+01 2.17839e+01 1.43995e-01
2.13100e+01 2.17825e+01 1.44001e-01
2.13200e+01 2.17810e+01 1.44007e-01
2.13300e+01 2.17796e+01 1.44013e-01
2.13400e+01 2.17782e+01 1.44020e-01
2.13500e+01 2.17767e+01 1.44026e-01
2.13600e+01 2.17753e+01 1.44033e-01
2.13700e+01 2.17738e+01 1.44040e-01
2.13800e+01 2.17724e+01 1.44048e-01
2.13900e+01 2.17710e+01 1.44055e-01
2.14000e+01 2.17695e+01 1.44063e-01
2.14100e+01 2.17681e+01 1.44070e-01
2.14200e+01 2.17666e+01 1.44078e-01
2.14300e+01 2.17652e+01 1.44087e-01
2.14400e+01 2.17638e+01 1.44095e-01
2.14500e+01 2.17623e+01 1.44103e-01
2.14600e+01 2.17609e+01 1.44112e-01
2.14700e+01 2.17594e+01 1.44121e-01
2.14800e+01 2.17580e+01 1.44130e-01
2.14900e+01 2.17565e+01 1.44139e-01
2.15000e+01 2.17551e+01 1.44149e-01
2.15100e+01 2.17537e+01 1.44158e-01
2.15200e+01 2.17522e+01 1.44168e-01
2.15300e+01 2.17508e+01 1.44177e-01
2.15400e+01 2.17493e+01 1.44187e-01
2.15500e+01 2.17479e+01 1.44196e-01
2.15600e+01 2.17465e+01 1.44205e-01
2.15700e+01 2.17450e+01 1.44215e-01
2.15800e+01 2.17436e+01 1.44224e-01
2.15900e+01 2.17421e+01 1.44233e-01
2.16000e+01 2.17407e+01 1.44243e-01
2.16100e+01 2.17392e+01 1.44252e-01
2.16200e+01 2.17378e+01 1.44261e-01
2.16300e+01 2.17364e+01 1.44270e-01
2.16400e+01 2.17349e+01 1.44279e-01
2.16500e+01 2.17335e+01 1.44288e-01
2.16600e+01 2.17320e+01 1.44297e-01
2.16700e+01 2.17306e+01 1.44307e-01
2.16800e+01 2.17291e+01 1.44316e-01
2.16900e+01 2.17277e+01 1.44325e-01
2.17000e+01 2.17263e+01 1.44334e-01
2.17100e+01 2.17248e+01 1.44343e-01
2.17200e+01 2.17234e+01 1.44351e-01
2.17300e+01 2.17219e+01 1.44360e-01
2.17400e+01 2.17205e+01 1.44369e-01
2.17500e+01 2.17190e+01 1.44378e-01
2.17600e+01 2.17176e+01 1.44387e-01
2.17700e+01 2.17162e+01 1.44396e-01
2.17800e+01 2.17147e+01 1.44404e-01
2.17900e+01 2.17133e+01 1.44413e-01
2.18000e+01 2.17118e+01 1.44422e-01
2.18100e+01 2.17104e+01 1.44431e-01
2.18200e+01 2.17089e+01 1.44439e-01
2.18300e+01 2.17075e+01 1.44448e-01
2.18400e+01 2.17060e+01 1.44456e-01
2.18500e+01 2.17046e+01 1.44465e-01
2.18600e+01 2.17032e+01 1.44474e-01
2.18700e+01 2.17017e+01 1.44482e-01
2.18800e+01 2.17003e+01 1.44491e-01
2.18900e+01 2.16988e+01 1.44499e-01
2.19000e+01 2.16974e+01 1.44507e-01
2.19100e+01 2.16959e+01 1.44516e-01
2.19200e+01 2.16945e+01 1.44524e-01
2.19300e+01 2.16930e+01 1.44533e-01
2.19400e+01 2.16916e+01 1.44541e-01
2.19500e+01 2.16901e+01 1.44549e-01
2.19600e+01 2.16887e+01 1.44557e-01
2.19700e+01 2.16873e+01 1.44566e-01
2.19800e+01 2.16858e+01 1.44574e-01
2.19900e+01 2.16844e+01 1.44582e-01
2.20000e+01 2.16829e+01 1.44590e-01
2.20100e+01 2.16815e+01 1.44598e-01
2.20200e+01 2.16800e+01 1.44606e-01
2.20300e+01 2.16786e+01 1.44615e-01
2.20400e+01 2.16771e+01 1.44623e-01
2.20500e+01 2.16757e+01 1.44631e-01
2.20600e+01 2.16742e+01 1.44639e-01
2.20700e+01 2.16728e+01 1.44647e-01
2.20800e+01 2.16713e+01 1.44655e-01
2.20900e+01 2.16699e+01 1.44662e-01
2.21000e+01 2.16685e+01 1.44670e-01
2.21100e+01 2.16670e+01 1.44678e-01
2.21200e+01 2.16656e+01 1.44686e-01
2.21300e+01 2.16641e+01 1.44694e-01
2.21400e+01 2.16627e+01 1.44702e-01
2.21500e+01 2.16612e+01 1.44709e-01
2.21600e+01 2.16598e+01 1.44717e-01
2.21700e+01 2.16583e+01 1.44725e-01
2.21800e+01 2.16569e+01 1.44732e-01
2.21900e+01 2.16554e+01 1.44740e-01
2.22000e+01 2.16540e+01 1.44748e-01
2.22100e+01 2.16525e+01 1.44755e-01
2.22200e+01 2.16511e+01 1.44763e-01
2.22300e+01 2.16496e+01 1.44770e-01
2.22400e+01 2.16482e+01 1.44778e-01
2.22500e+01 2.16467e+01 1.44785e-01
2.22600e+01 2.16453e+01 1.44793e-01
2.22700e+01 2.16438e+01 1.44800e-01
2.22800e+01 2.16424e+01 1.44807e-01
2.22900e+01 2.16410e+01 1.44815e-01
2.23000e+01 2.16395e+01 1.44822e-01
2.23100e+01 2.16381e+01 1.44829e-01
2.23200e+01 2.16366e+01 1.44837e-01
2.23300e+01 2.16352e+01 1.44844e-01
2.23400e+01 2.16337e+01 1.44851e-01
2.23500e+01 2.16323e+01 1.44858e-01
2.23600e+01 2.16308e+01 1.44866e-01
2.23700e+01 2.16294e+01 1.44873e-01
2.23800e+01 2.16279e+01 1.44880e-01
2.23900e+01 2.16265e+01 1.44887e-01
2.24000e+01 2.16250e+01 1.44894e-01
2.24100e+01 2.16236e+01 1.44901e-01
2.24200e+01 2.16221e+01 1.44908e-01
2.24300e+01 2.16207e+01 1.44915e-01
2.24400e+01 2.16192e+01 1.44922e-01
2.24500e+01 2.16178e+01 1.44929e-01
2.24600e+01 2.16163e+01 1.44936e-01
2.24700e+01 2.16149e+01 1.44943e-01
2.24800e+01 2.16134e+01 1.44949e-01
2.24900e+01 2.16120e+01 1.44956e-01
2.25000e+01 2.16105e+01 1.44963e-01
2.25100e+01 2.16091e+01 1.44970e-01
2.25200e+01 2.16076e+01 1.44976e-01
2.25300e+01 2.16062e+01 1.44983e-01
2.25400e+01 2.16047e+01 1.44990e-01
2.25500e+01 2.16033e+01 1.44997e-01
2.25600e+01 2.16018e+01 1.45003e-01
2.25700e+01 2.16004e+01 1.45010e-01
2.25800e+01 2.15989e+01 1.45017e-01
2.25900e+01 2.15975e+01 1.45023e-01
2.26000e+01 2.15960e+01 1.45030e-01
2.26100e+01 2.15946e+01 1.45037e-01
2.26200e+01 2.15931e+01 1.45043e-01
2.26300e+01 2.15917e+01 1.45050e-01
2.26400e+01 2.15902e+01 1.45056e-01
2.26500e+01 2.15888e+01 1.45063e-01
2.26600e+01 2.15873e+01 1.45070e-01
2.26700e+01 2.15859e+01 1.45076e-01
2.26800e+01 2.15844e+01 1.45083e-01
2.26900e+01 2.15830e+01 1.45089e-01
2.27000e+01 2.15815e+01 1.45096e-01
2.27100e+01 2.15801e+01 1.45102e-01
2.27200e+01 2.15786e+01 1.45109e-01
2.27300e+01 2.15772e+01 1.45115e-01
2.27400e+01 2.15757e+01 1.45122e-01
2.27500e+01 2.15743e+01 1.45128e-01
2.27600e+01 2.15728e+01 1.45135e-01
2.27700e+01 2.15714e+01 1.45141e-01
2.27800e+01 2.15699e+01 1.45147e-01
2.27900e+01 2.15685e+01 1.45154e-01
2.28000e+01 2.15670e+01 1.45160e-01
2.28100e+01 2.15656e+01 1.45167e-01
2.28200e+01 2.15641e+01 1.45173e-01
2.28300e+01 2.15627e+01 1.45179e-01
2.28400e+01 2.15612e+01 1.45186e-01
2.28500e+01 2.15597e+01 1.45192e-01
2.28600e+01 2.15583e+01 1.45198e-01
2.28700e+01 2.15568e+01 1.45205e-01
2.28800e+01 2.15554e+01 1.45211e-01
2.28900e+01 2.15539e+01 1.45217e-01
2.29000e+01 2.15525e+01 1.45224e-01
2.29100e+01 2.15510e+01 1.45230e-01
2.29200e+01 2.15496e+01 1.45236e-01
2.29300e+01 2.15481e+01 1.45242e-01
2.29400e+01 2.15467e+01 1.45248e-01
2.29500e+01 2.15452e+01 1.45255e-01
2.29600e+01 2.15438e+01 1.45261e-01
2.29700e+01 2.15423e+01 1.45267e-01
2.29800e+01 2.15409e+01 1.45273e-01
2.29900e+01 2.15394e+01 1.45279e-01
2.30000e+01 2.15380e+01 1.45286e-01
2.30100e+01 2.15365e+01 1.45292e-01
2.30200e+01 2.15351e+01 1.45298e-01
2.30300e+01 2.15336e+01 1.45304e-01
2.30400e+01 2.15322e+01 1.45310e-01
2.30500e+01 2.15307e+01 1.45316e-01
2.30600e+01 2.15292e+01 1.45322e-01
2.30700e+01 2.15278e+01 1.45328e-01
2.30800e+01 2.15263e+01 1.45334e-01
2.30900e+01 2.15249e+01 1.45340e-01
2.31000e+01 2.15234e+01 1.45346e-01
2.31100e+01 2.15220e+01 1.45352e-01
2.31200e+01 2.15205e+01 1.45358e-01
2.31300e+01 2.15191e+01 1.45364e-01
2.31400e+01 2.15176e+01 1.45370e-01
2.31500e+01 2.15162e+01 1.45376e-01
2.31600e+01 2.15147e+01 1.45382e-01
2.31700e+01 2.15133e+01 1.45388e-01
2.31800e+01 2.15118e+01 1.45394e-01
2.31900e+01 2.15103e+01 1.45400e-01
2.32000e+01 2.15089e+01 1.45406e-01
2.32100e+01 2.15074e+01 1.45412e-01
2.32200e+01 2.15060e+01 1.45417e-01
2.32300e+01 2.15045e+01 1.45423e-01
2.32400e+01 2.15031e+01 1.45429e-01
2.32500e+01 2.15016e+01 1.45435e-01
2.32600e+01 2.15002e+01 1.45441e-01
2.32700e+01 2.14987e+01 1.45447e-01
2.32800e+01 2.14973e+01 1.45452e-01
2.32900e+01 2.14958e+01 1.45458e-01
2.33000e+01 2.14943e+01 1.45464e-01
2.33100e+01 2.14929e+01 1.45470e-01
2.33200e+01 2.14914e+01 1.45475e-01
2.33300e+01 2.14900e+01 1.45481e-01
2.33400e+01 2.14885e+01 1.45487e-01
2.33500e+01 2.14871e+01 1.45493e-01
2.33600e+01 2.14856e+01 1.45498e-01
2.33700e+01 2.14842e+01 1.45504e-01
2.33800e+01 2.14827e+01 1.45510e-01
2.33900e+01 2.14813e+01 1.45515e-01
2.34000e+01 2.14798e+01 1.45521e-01
2.34100e+01 2.14783e+01 1.45527e-01
2.34200e+01 2.14769e+01 1.45532e-01
2.34300e+01 2.14754e+01 1.45538e-01
2.34400e+01 2.14740e+01 1.45543e-01
2.34500e+01 2.14725e+01 1.45549e-01
2.34600e+01 2.14711e+01 1.45554e-01
2.34700e+01 2.14696e+01 1.45560e-01
2.34800e+01 2.14682e+01 1.45566e-01
2.34900e+01 2.14667e+01 1.45571e-01
2.35000e+01 2.14652e+01 1.45577e-01
2.35100e+01 2.14638e+01 1.45582e-01
2.35200e+01 2.14623e+01 1.45588e-01
2.35300e+01 2.14609e+01 1.45593e-01
2.35400e+01 2.14594e+01 1.45599e-01
2.35500e+01 2.14580e+01 1.45604e-01
2.35600e+01 2.14565e+01 1.45610e-01
2.35700e+01 2.14551e+01 1.45616e-01
2.35800e+01 2.14536e+01 1.45621e-01
2.35900e+01 2.14521e+01 1.45627e-01
2.36000e+01 2.14507e+01 1.45633e-01
2.36100e+01 2.14492e+01 1.45638e-01
2.36200e+01 2.14478e+01 1.45644e-01
2.36300e+01 2.14463e+01 1.45650e-01
2.36400e+01 2.14449e+01 1.45655e-01
2.36500e+01 2.14434e+01 1.45661e-01
2.36600e+01 2.14419e+01 1.45667e-01
2.36700e+01 2.14405e+01 1.45673e-01
2.36800e+01 2.14390e+01 1.45679e-01
2.36900e+01 2.14376e+01 1.45684e-01
2.37000e+01 2.14361e+01 1.45690e-01
2.37100e+01 2.14347e+01 1.45696e-01
2.37200e+01 2.14332e+01 1.45702e-01
2.37300e+01 2.14317e+01 1.45708e-01
2.37400e+01 2.14303e+01 1.45714e-01
2.37500e+01 2.14288e+01 1.45720e-01
2.37600e+01 2.14274e+01 1.45726e-01
2.37700e+01 2.14259e+01 1.45732e-01
2.37800e+01 2.14245e+01 1.45738e-01
2.37900e+01 2.14230e+01 1.45744e-01
2.38000e+01 2.14215e+01 1.45750e-01
2.38100e+01 2.14201e+01 1.45756e-01
2.38200e+01 2.14186e+01 1.45762e-01
2.38300e+01 2.14172e+01 1.45768e-01
2.38400e+01 2.14157e+01 1.45774e-01
2.38500e+01 2.14143e+01 1.45780e-01
2.38600e+01 2.14128e+01 1.45786e-01
2.38700e+01 2.14113e+01 1.45793e-01
2.38800e+01 2.14099e+01 1.45799e-01
2.38900e+01 2.14084e+01 1.45805e-01
2.39000e+01 2.14070e+01 1.45811e-01
2.39100e+01 2.14055e+01 1.45817e-01
2.39200e+01 2.14041e+01 1.45824e-01
2.39300e+01 2.14026e+01 1.45830e-01
2.39400e+01 2.14011e+01 1.45836e-01
2.39500e+01 2.13997e+01 1.45843e-01
2.39600e+01 2.13982e+01 1.45849e-01
2.39700e+01 2.13968e+01 1.45855e-01
2.39800e+01 2.13953e+01 1.45862e-01
2.39900e+01 2.13938e+01 1.45868e-01
2.40000e+01 2.13924e+01 1.45874e-01
2.40100e+01 2.13909e+01 1.45881e-01
2.40200e+01 2.13895e+01 1.45887e-01
2.40300e+01 2.13880e+01 1.45894e-01
2.40400e+01 2.13865e+01 1.45900e-01
2.40500e+01 2.13851e+01 1.45907e-01
2.40600e+01 2.13836e+01 1.45913e-01
2.40700e+01 2.13822e+01 1.45920e-01
2.40800e+01 2.13807e+01 1.45926e-01
2.40900e+01 2.13793e+01 1.45933e-01
2.41000e+01 2.13778e+01 1.45939e-01
2.41100e+01 2.13763e+01 1.45946e-01
2.41200e+01 2.13749e+01 1.45952e-01
2.41300e+01 2.13734e+01 1.45959e-01
2.41400e+01 2.13720e+01 1.45966e-01
2.41500e+01 2.13705e+01 1.45972e-01
2.41600e+01 2.13690e+01 1.45979e-01
2.41700e+01 2.13676e+01 1.45986e-01
2.41800e+01 2.13661e+01 1.45992e-01
2.41900e+01 2.13647e+01 1.45999e-01
2.42000e+01 2.13632e+01 1.46006e-01
2.42100e+01 2.13617e+01 1.46013e-01
2.42200e+01 2.13603e+01 1.46019e-01
2.42300e+01 2.13588e+01 1.46026e-01
2.42400e+01 2.13574e+01 1.46033e-01
2.42500e+01 2.13559e+01 1.46040e-01
2.42600e+01 2.13544e+01 1.46047e-01
2.42700e+01 2.13530e+01 1.46054e-01
2.42800e+01 2.13515e+01 1.46061e-01
2.42900e+01 2.13501e+01 1.46068e-01
2.43000e+01 2.13486e+01 1.46074e-01
2.43100e+01 2.13471e+01 1.46081e-01
2.43200e+01 2.13457e+01 1.46088e-01
2.43300e+01 2.13442e+01 1.46095e-01
2.43400e+01 2.13427e+01 1.46102e-01
2.43500e+01 2.13413e+01 1.46109e-01
2.43600e+01 2.13398e+01 1.46116e-01
2.43700e+01 2.13384e+01 1.46123e-01
2.43800e+01 2.13369e+01 1.46131e-01
2.43900e+01 2.13354e+01 1.46138e-01
2.44000e+01 2.13340e+01 1.46145e-01
2.44100e+01 2.13325e+01 1.46152e-01
2.44200e+01 2.13311e+01 1.46159e-01
2.44300e+01 2.13296e+01 1.46166e-01
2.44400e+01 2.13281e+01 1.46173e-01
2.44500e+01 2.13267e+01 1.46181e-01
2.44600e+01 2.13252e+01 1.46188e-01
2.44700e+01 2.13238e+01 1.46195e-01
2.44800e+01 2.13223e+01 1.46202e-01
2.44900e+01 2.13208e+01 1.46210e-01
2.45000e+01 2.13194e+01 1.46217e-01
2.45100e+01 2.13179e+01 1.46224e-01
2.45200e+01 2.13164e+01 1.46231e-01
2.45300e+01 2.13150e+01 1.46238e-01
2.45400e+01 2.13135e+01 1.46245e-01
2.45500e+01 2.13121e+01 1.46252e-01
2.45600e+01 2.13106e+01 1.46258e-01
2.45700e+01 2.13091e+01 1.46265e-01
2.45800e+01 2.13077e+01 1.46271e-01
2.45900e+01 2.13062e+01 1.46278e-01
2.46000e+01 2.13047e+01 1.46284e-01
2.46100e+01 2.13033e+01 1.46290e-01
2.46200e+01 2.13018e+01 1.46296e-01
2.46300e+01 2.13004e+01 1.46302e-01
2.46400e+01 2.12989e+01 1.46307e-01
2.46500e+01 2.12974e+01 1.46313e-01
2.46600e+01 2.12960e+01 1.46318e-01
2.46700e+01 2.12945e+01 1.46324e-01
2.46800e+01 2.12930e+01 1.46329e-01
2.46900e+01 2.12916e+01 1.46334e-01
2.47000e+01 2.12901e+01 1.46339e-01
2.47100e+01 2.12886e+01 1.46344e-01
2.47200e+01 2.12872e+01 1.46349e-01
2.47300e+01 2.12857e+01 1.46353e-01
2.47400e+01 2.12843e+01 1.46358e-01
2.47500e+01 2.12828e+01 1.46362e-01
2.47600e+01 2.12813e+01 1.46366e-01
2.47700e+01 2.12799e+01 1.46370e-01
2.47800e+01 2.12784e+01 1.46374e-01
2.47900e+01 2.12769e+01 1.46378e-01
2.48000e+01 2.12755e+01 1.46382e-01
2.48100e+01 2.12740e+01 1.46386e-01
2.48200e+01 2.12725e+01 1.46389e-01
2.48300e+01 2.12711e+01 1.46393e-01
2.48400e+01 2.12696e+01 1.46396e-01
2.48500e+01 2.12682e+01 1.46399e-01
2.48600e+01 2.12667e+01 1.46402e-01
2.48700e+01 2.12652e+01 1.46405e-01
2.48800e+01 2.12638e+01 1.46408e-01
2.48900e+01 2.12623e+01 1.46411e-01
2.49000e+01 2.12608e+01 1.46413e-01
2.49100e+01 2.12594e+01 1.46416e-01
2.49200e+01 2.12579e+01 1.46418e-01
2.49300e+01 2.12564e+01 1.46421e-01
2.49400e+01 2.12550e+01 1.46423e-01
2.49500e+01 2.12535e+01 1.46425e-01
2.49600e+01 2.12520e+01 1.46427e-01
2.49700e+01 2.12506e+01 1.46428e-01
2.49800e+01 2.12491e+01 1.46430e-01
2.49900e+01 2.12477e+01 1.46431e-01
2.50000e+01 2.12462e+01 1.46433e-01
2.50100e+01 2.12447e+01 1.46434e-01
2.50200e+01 2.12433e+01 1.46435e-01
2.50300e+01 2.12418e+01 1.46436e-01
2.50400e+01 2.12403e+01 1.46437e-01
2.50500e+01 2.12389e+01 1.46438e-01
2.50600e+01 2.12374e+01 1.46439e-01
2.50700e+01 2.12359e+01 1.46439e-01
2.50800e+01 2.12345e+01 1.46440e-01
2.50900e+01 2.12330e+01 1.46440e-01
2.51000e+01 2.12315e+01 1.46440e-01
2.51100e+01 2.12301e+01 1.46440e-01
2.51200e+01 2.12286e+01 1.46440e-01
2.51300e+01 2.12272e+01 1.46440e-01
2.51400e+01 2.12257e+01 1.46440e-01
2.51500e+01 2.12242e+01 1.46440e-01
2.51600e+01 2.12228e+01 1.46439e-01
2.51700e+01 2.12213e+01 1.46439e-01
2.51800e+01 2.12198e+01 1.46438e-01
2.51900e+01 2.12184e+01 1.46437e-01
2.52000e+01 2.12169e+01 1.46436e-01
2.52100e+01 2.12154e+01 1.46435e-01
2.52200e+01 2.12140e+01 1.46434e-01
2.52300e+01 2.12125e+01 1.46432e-01
2.52400e+01 2.12110e+01 1.46431e-01
2.52500e+01 2.12096e+01 1.46429e-01
2.52600e+01 2.12081e+01 1.46428e-01
2.52700e+01 2.12067e+01 1.46426e-01
2.52800e+01 2.12052e+01 1.46424e-01
2.52900e+01 2.12037e+01 1.46422e-01
2.53000e+01 2.12023e+01 1.46420e-01
2.53100e+01 2.12008e+01 1.46417e-01
2.53200e+01 2.11993e+01 1.46415e-01
2.53300e+01 2.11979e+01 1.46412e-01
2.53400e+01 2.11964e+01 1.46410e-01
2.53500e+01 2.11949e+01 1.46407e-01
2.53600e+01 2.11935e+01 1.46404e-01
2.53700e+01 2.11920e+01 1.46401e-01
2.53800e+01 2.11905e+01 1.46398e-01
2.53900e+01 2.11891e+01 1.46395e-01
2.54000e+01 2.11876e+01 1.46391e-01
2.54100e+01 2.11862e+01 1.46388e-01
2.54200e+01 2.11847e+01 1.46384e-01
2.54300e+01 2.11832e+01 1.46381e-01
2.54400e+01 2.11818e+01 1.46377e-01
2.54500e+01 2.11803e+01 1.46373e-01
2.54600e+01 2.11788e+01 1.46369e-01
2.54700e+01 2.11774e+01 1.46365e-01
2.54800e+01 2.11759e+01 1.46360e-01
2.54900e+01 2.11744e+01 1.46356e-01
2.55000e+01 2.11730e+01 1.46351e-01
2.55100e+01 2.11715e+01 1.46347e-01
2.55200e+01 2.11701e+01 1.46342e-01
2.55300e+01 2.11686e+01 1.46338e-01
2.55400e+01 2.11671e+01 1.46334e-01
2.55500e+01 2.11657e+01 1.46330e-01
2.55600e+01 2.11642e+01 1.46326e-01
2.55700e+01 2.11627e+01 1.46323e-01
2.55800e+01 2.11613e+01 1.46319e-01
2.55900e+01 2.11598e+01 1.46316e-01
2.56000e+01 2.11583e+01 1.46313e-01
2.56100e+01 2.11569e+01 1.46310e-01
2.56200e+01 2.11554e+01 1.46307e-01
2.56300e+01 2.11540e+01 1.46305e-01
2.56400e+01 2.11525e+01 1.46302e-01
2.56500e+01 2.11510e+01 1.46300e-01
2.56600e+01 2.11496e+01 1.46298e-01
2.56700e+01 2.11481e+01 1.46296e-01
2.56800e+01 2.11466e+01 1.46294e-01
2.56900e+01 2.11452e+01 1.46292e-01
2.57000e+01 2.11437e+01 1.46291e-01
2.57100e+01 2.11423e+01 1.46289e-01
2.57200e+01 2.11408e+01 1.46288e-01
2.57300e+01 2.11393e+01 1.46287e-01
2.57400e+01 2.11379e+01 1.46286e-01
2.57500e+01 2.11364e+01 1.46286e-01
2.57600e+01 2.11349e+01 1.46285e-01
2.57700e+01 2.11335e+01 1.46285e-01
2.57800e+01 2.11320e+01 1.46284e-01
2.57900e+01 2.11306e+01 1.46284e-01
2.58000e+01 2.11291e+01 1.46284e-01
2.58100e+01 2.11276e+01 1.46284e-01
2.58200e+01 2.11262e+01 1.46285e-01
2.58300e+01 2.11247e+01 1.46285e-01
2.58400e+01 2.11232e+01 1.46286e-01
2.58500e+01 2.11218e+01 1.46287e-01
2.58600e+01 2.11203e+01 1.46288e-01
2.58700e+01 2.11188e+01 1.46289e-01
2.58800e+01 2.11174e+01 1.46290e-01
2.58900e+01 2.11159e+01 1.46292e-01
2.59000e+01 2.11145e+01 1.46294e-01
2.59100e+01 2.11130e+01 1.46295e-01
2.59200e+01 2.11115e+01 1.46297e-01
2.59300e+01 2.11101e+01 1.46299e-01
2.59400e+01 2.11086e+01 1.46302e-01
2.59500e+01 2.11071e+01 1.46304e-01
2.59600e+01 2.11057e+01 1.46307e-01
2.59700e+01 2.11042e+01 1.46310e-01
2.59800e+01 2.11028e+01 1.46312e-01
2.59900e+01 2.11013e+01 1.46316e-01
2.60000e+01 2.10998e+01 1.46319e-01
2.60100e+01 2.10984e+01 1.46322e-01
2.60200e+01 2.10969e+01 1.46326e-01
2.60300e+01 2.10954e+01 1.46329e-01
2.60400e+01 2.10940e+01 1.46333e-01
2.60500e+01 2.10925e+01 1.46337e-01
2.60600e+01 2.10911e+01 1.46341e-01
2.60700e+01 2.10896e+01 1.46346e-01
2.60800e+01 2.10881e+01 1.46350e-01
2.60900e+01 2.10867e+01 1.46355e-01
2.61000e+01 2.10852e+01 1.46360e-01
2.61100e+01 2.10837e+01 1.46365e-01
2.61200e+01 2.10823e+01 1.46370e-01
2.61300e+01 2.10808e+01 1.46375e-01
2.61400e+01 2.10793e+01 1.46381e-01
2.61500e+01 2.10779e+01 1.46386e-01
2.61600e+01 2.10764e+01 1.46392e-01
2.61700e+01 2.10749e+01 1.46398e-01
2.61800e+01 2.10735e+01 1.46404e-01
2.61900e+01 2.10720e+01 1.46410e-01
2.62000e+01 2.10706e+01 1.46417e-01
2.62100e+01 2.10691e+01 1.46423e-01
2.62200e+01 2.10676e+01 1.46430e-01
2.62300e+01 2.10662e+01 1.46437e-01
2.62400e+01 2.10647e+01 1.46444e-01
2.62500e+01 2.10632e+01 1.46451e-01
2.62600e+01 2.10618e+01 1.46458e-01
2.62700e+01 2.10603e+01 1.46466e-01
2.62800e+01 2.10588e+01 1.46474e-01
2.62900e+01 2.10574e+01 1.46481e-01
2.63000e+01 2.10559e+01 1.46489e-01
2.63100e+01 2.10544e+01 1.46497e-01
2.63200e+01 2.10530e+01 1.46506e-01
2.63300e+01 2.10515e+01 1.46514e-01
2.63400e+01 2.10501e+01 1.46523e-01
2.63500e+01 2.10486e+01 1.46532e-01
2.63600e+01 2.10471e+01 1.46541e-01
2.63700e+01 2.10457e+01 1.46550e-01
2.63800e+01 2.10442e+01 1.46559e-01
2.63900e+01 2.10427e+01 1.46568e-01
2.64000e+01 2.10413e+01 1.46578e-01
2.64100e+01 2.10398e+01 1.46588e-01
2.64200e+01 2.10383e+01 1.46597e-01
2.64300e+01 2.10369e+01 1.46608e-01
2.64400e+01 2.10354e+01 1.46618e-01
2.64500e+01 2.10339e+01 1.46628e-01
2.64600e+01 2.10325e+01 1.46639e-01
2.64700e+01 2.10310e+01 1.46649e-01
2.64800e+01 2.10295e+01 1.46660e-01
2.64900e+01 2.10281e+01 1.46671e-01
2.65000e+01 2.10266e+01 1.46682e-01
2.65100e+01 2.10251e+01 1.46693e-01
2.65200e+01 2.10237e+01 1.46705e-01
2.65300e+01 2.10222e+01 1.46716e-01
2.65400e+01 2.10207e+01 1.46726e-01
2.65500e+01 2.10193e+01 1.46737e-01
2.65600e+01 2.10178e+01 1.46748e-01
2.65700e+01 2.10163e+01 1.46759e-01
2.65800e+01 2.10149e+01 1.46769e-01
2.65900e+01 2.10134e+01 1.46779e-01
2.66000e+01 2.10119e+01 1.46790e-01
2.66100e+01 2.10105e+01 1.46800e-01
2.66200e+01 2.10090e+01 1.46810e-01
2.66300e+01 2.10075e+01 1.46820e-01
2.66400e+01 2.10060e+01 1.46830e-01
2.66500e+01 2.10046e+01 1.46840e-01
2.66600e+01 2.10031e+01 1.46850e-01
2.66700e+01 2.10016e+01 1.46859e-01
2.66800e+01 2.10002e+01 1.46869e-01
2.66900e+01 2.09987e+01 1.46879e-01
2.67000e+01 2.09972e+01 1.46888e-01
2.67100e+01 2.09958e+01 1.46897e-01
2.67200e+01 2.09943e+01 1.46906e-01
2.67300e+01 2.09928e+01 1.46916e-01
2.67400e+01 2.09914e+01 1.46925e-01
2.67500e+01 2.09899e+01 1.46933e-01
2.67600e+01 2.09884e+01 1.46942e-01
2.67700e+01 2.09870e+01 1.46951e-01
2.67800e+01 2.09855e+01 1.46960e-01
2.67900e+01 2.09840e+01 1.46968e-01
2.68000e+01 2.09825e+01 1.46977e-01
2.68100e+01 2.09811e+01 1.46985e-01
2.68200e+01 2.09796e+01 1.46993e-01
2.68300e+01 2.09781e+01 1.47001e-01
2.68400e+01 2.09767e+01 1.47009e-01
2.68500e+01 2.09752e+01 1.47017e-01
2.68600e+01 2.09737e+01 1.47025e-01
2.68700e+01 2.09723e+01 1.47033e-01
2.68800e+01 2.09708e+01 1.47041e-01
2.68900e+01 2.09693e+01 1.47048e-01
2.69000e+01 2.09678e+01 1.47056e-01
2.69100e+01 2.09664e+01 1.47063e-01
2.69200e+01 2.09649e+01 1.47071e-01
2.69300e+01 2.09634e+01 1.47078e-01
2.69400e+01 2.09620e+01 1.47085e-01
2.69500e+01 2.09605e+01 1.47092e-01
2.69600e+01 2.09590e+01 1.47099e-01
2.69700e+01 2.09575e+01 1.47106e-01
2.69800e+01 2.09561e+01 1.47112e-01
2.69900e+01 2.09546e+01 1.47119e-01
2.70000e+01 2.09531e+01 1.47126e-01
2.70100e+01 2.09517e+01 1.47132e-01
2.70200e+01 2.09502e+01 1.47138e-01
2.70300e+01 2.09487e+01 1.47145e-01
2.70400e+01 2.09472e+01 1.47151e-01
2.70500e+01 2.09458e+01 1.47157e-01
2.70600e+01 2.09443e+01 1.47163e-01
2.70700e+01 2.09428e+01 1.47169e-01
2.70800e+01 2.09414e+01 1.47175e-01
2.70900e+01 2.09399e+01 1.47180e-01
2.71000e+01 2.09384e+01 1.47186e-01
2.71100e+01 2.09369e+01 1.47191e-01
2.71200e+01 2.09355e+01 1.47197e-01
2.71300e+01 2.09340e+01 1.47202e-01
2.71400e+01 2.09325e+01 1.47207e-01
2.71500e+01 2.09311e+01 1.47213e-01
2.71600e+01 2.09296e+01 1.47218e-01
2.71700e+01 2.09281e+01 1.47223e-01
2.71800e+01 2.09266e+01 1.47227e-01
2.71900e+01 2.09252e+01 1.47232e-01
2.72000e+01 2.09237e+01 1.47237e-01
2.72100e+01 2.09222e+01 1.47241e-01
2.72200e+01 2.09208e+01 1.47246e-01
2.72300e+01 2.09193e+01 1.47250e-01
2.72400e+01 2.09178e+01 1.47255e-01
2.72500e+01 2.09163e+01 1.47259e-01
2.72600e+01 2.09149e+01 1.47263e-01
2.72700e+01 2.09134e+01 1.47267e-01
2.72800e+01 2.09119e+01 1.47271e-01
2.72900e+01 2.09104e+01 1.47275e-01
2.73000e+01 2.09090e+01 1.47278e-01
2.73100e+01 2.09075e+01 1.47282e-01
2.73200e+01 2.09060e+01 1.47285e-01
2.73300e+01 2.09046e+01 1.47289e-01
2.73400e+01 2.09031e+01 1.47292e-01
2.73500e+01 2.09016e+01 1.47295e-01
2.73600e+01 2.09001e+01 1.47299e-01
2.73700e+01 2.08987e+01 1.47302e-01
2.73800e+01 2.08972e+01 1.47305e-01
2.73900e+01 2.08957e+01 1.47307e-01
2.74000e+01 2.08942e+01 1.47310e-01
2.74100e+01 2.08928e+01 1.47313e-01
2.74200e+01 2.08913e+01 1.47315e-01
2.74300e+01 2.08898e+01 1.47318e-01
2.74400e+01 2.08883e+01 1.47320e-01
2.74500e+01 2.08869e+01 1.47323e-01
2.74600e+01 2.08854e+01 1.47325e-01
2.74700e+01 2.08839e+01 1.47327e-01
2.74800e+01 2.08825e+01 1.47329e-01
2.74900e+01 2.08810e+01 1.47331e-01
2.75000e+01 2.08795e+01 1.47333e-01
2.75100e+01 2.08780e+01 1.47335e-01
2.75200e+01 2.08766e+01 1.47337e-01
2.75300e+01 2.08751e+01 1.47339e-01
2.75400e+01 2.08736e+01 1.47341e-01
2.75500e+01 2.08721e+01 1.47343e-01
2.75600e+01 2.08707e+01 1.47345e-01
2.75700e+01 2.08692e+01 1.47348e-01
2.75800e+01 2.08677e+01 1.47350e-01
2.75900e+01 2.08662e+01 1.47353e-01
2.76000e+01 2.08648e+01 1.47356e-01
2.76100e+01 2.08633e+01 1.47358e-01
2.76200e+01 2.08618e+01 1.47361e-01
2.76300e+01 2.08604e+01 1.47364e-01
2.76400e+01 2.08589e+01 1.47367e-01
2.76500e+01 2.08574e+01 1.47371e-01
2.76600e+01 2.08559e+01 1.47374e-01
2.76700e+01 2.08545e+01 1.47377e-01
2.76800e+01 2.08530e+01 1.47381e-01
2.76900e+01 2.08515e+01 1.47385e-01
2.77000e+01 2.08500e+01 1.47388e-01
2.77100e+01 2.08486e+01 1.47392e-01
2.77200e+01 2.08471e+01 1.47396e-01
2.77300e+01 2.08456e+01 1.47400e-01
2.77400e+01 2.08441e+01 1.47404e-01
2.77500e+01 2.08427e+01 1.47408e-01
2.77600e+01 2.08412e+01 1.47413e-01
2.77700e+01 2.08397e+01 1.47417e-01
2.77800e+01 2.08382e+01 1.47422e-01
2.77900e+01 2.08368e+01 1.47426e-01
2.78000e+01 2.08353e+01 1.47431e-01
2.78100e+01 2.08338e+01 1.47436e-01
2.78200e+01 2.08323e+01 1.47441e-01
2.78300e+01 2.08309e+01 1.47446e-01
2.78400e+01 2.08294e+01 1.47451e-01
2.78500e+01 2.08279e+01 1.47456e-01
2.78600e+01 2.08265e+01 1.47461e-01
2.78700e+01 2.08250e+01 1.47467e-01
2.78800e+01 2.08235e+01 1.47472e-01
2.78900e+01 2.08220e+01 1.47478e-01
2.79000e+01 2.08206e+01 1.47484e-01
2.79100e+01 2.08191e+01 1.47489e-01
2.79200e+01 2.08176e+01 1.47495e-01
2.79300e+01 2.08161e+01 1.47501e-01
2.79400e+01 2.08147e+01 1.47507e-01
2.79500e+01 2.08132e+01 1.47514e-01
2.79600e+01 2.08117e+01 1.47520e-01
2.79700e+01 2.08102e+01 1.47526e-01
2.79800e+01 2.08088e+01 1.47533e-01
2.79900e+01 2.08073e+01 1.47540e-01
2.80000e+01 2.08058e+01 1.47546e-01
2.80100e+01 2.08043e+01 1.47553e-01
2.80200e+01 2.08028e+01 1.47560e-01
2.80300e+01 2.08014e+01 1.47567e-01
2.80400e+01 2.07999e+01 1.47574e-01
2.80500e+01 2.07984e+01 1.47581e-01
2.80600e+01 2.07969e+01 1.47589e-01
2.80700e+01 2.07955e+01 1.47596e-01
2.80800e+01 2.07940e+01 1.47604e-01
2.80900e+01 2.07925e+01 1.47611e-01
2.81000e+01 2.07910e+01 1.47619e-01
2.81100e+01 2.07896e+01 1.47627e-01
2.81200e+01 2.07881e+01 1.47635e-01
2.81300e+01 2.07866e+01 1.47643e-01
2.81400e+01 2.07851e+01 1.47651e-01
2.81500e+01 2.07837e+01 1.47659e-01
2.81600e+01 2.07822e+01 1.47667e-01
2.81700e+01 2.07807e+01 1.47676e-01
2.81800e+01 2.07792e+01 1.47684e-01
2.81900e+01 2.07778e+01 1.47693e-01
2.82000e+01 2.07763e+01 1.47701e-01
2.82100e+01 2.07748e+01 1.47710e-01
2.82200e+01 2.07733e+01 1.47719e-01
2.82300e+01 2.07718e+01 1.47728e-01
2.82400e+01 2.07704e+01 1.47737e-01
2.82500e+01 2.07689e+01 1.47746e-01
2.82600e+01 2.07674e+01 1.47756e-01
2.82700e+01 2.07659e+01 1.47765e-01
2.82800e+01 2.07645e+01 1.47775e-01
2.82900e+01 2.07630e+01 1.47784e-01
2.83000e+01 2.07615e+01 1.47794e-01
2.83100e+01 2.07600e+01 1.47804e-01
2.83200e+01 2.07585e+01 1.47813e-01
2.83300e+01 2.07571e+01 1.47823e-01
2.83400e+01 2.07556e+01 1.47834e-01
2.83500e+01 2.07541e+01 1.47844e-01
2.83600e+01 2.07526e+01 1.47854e-01
2.83700e+01 2.07512e+01 1.47864e-01
2.83800e+01 2.07497e+01 1.47875e-01
2.83900e+01 2.07482e+01 1.47886e-01
2.84000e+01 2.07467e+01 1.47896e-01
2.84100e+01 2.07452e+01 1.47907e-01
2.84200e+01 2.07438e+01 1.47918e-01
2.84300e+01 2.07423e+01 1.47929e-01
2.84400e+01 2.07408e+01 1.47940e-01
2.84500e+01 2.07393e+01 1.47951e-01
2.84600e+01 2.07378e+01 1.47962e-01
2.84700e+01 2.07364e+01 1.47974e-01
2.84800e+01 2.07349e+01 1.47985e-01
2.84900e+01 2.07334e+01 1.47997e-01
2.85000e+01 2.07319e+01 1.48009e-01
2.85100e+01 2.07304e+01 1.48020e-01
2.85200e+01 2.07290e+01 1.48032e-01
2.85300e+01 2.07275e+01 1.48043e-01
2.85400e+01 2.07260e+01 1.48054e-01
2.85500e+01 2.07245e+01 1.48065e-01
2.85600e+01 2.07230e+01 1.48076e-01
2.85700e+01 2.07216e+01 1.48086e-01
2.85800e+01 2.07201e+01 1.48097e-01
2.85900e+01 2.07186e+01 1.48107e-01
2.86000e+01 2.07171e+01 1.48117e-01
2.86100e+01 2.07156e+01 1.48127e-01
2.86200e+01 2.07142e+01 1.48136e-01
2.86300e+01 2.07127e+01 1.48146e-01
2.86400e+01 2.07112e+01 1.48155e-01
2.86500e+01 2.07097e+01 1.48164e-01
2.86600e+01 2.07082e+01 1.48173e-01
2.86700e+01 2.07067e+01 1.48182e-01
2.86800e+01 2.07053e+01 1.48190e-01
2.86900e+01 2.07038e+01 1.48198e-01
2.87000e+01 2.07023e+01 1.48207e-01
2.87100e+01 2.07008e+01 1.48215e-01
2.87200e+01 2.06993e+01 1.48222e-01
2.87300e+01 2.06979e+01 1.48230e-01
2.87400e+01 2.06964e+01 1.48237e-01
2.87500e+01 2.06949e+01 1.48245e-01
2.87600e+01 2.06934e+01 1.48252e-01
2.87700e+01 2.06919e+01 1.48258e-01
2.87800e+01 2.06904e+01 1.48265e-01
2.87900e+01 2.06890e+01 1.48272e-01
2.88000e+01 2.06875e+01 1.48278e-01
2.88100e+01 2.06860e+01 1.48284e-01
2.88200e+01 2.06845e+01 1.48290e-01
2.88300e+01 2.06830e+01 1.48296e-01
2.88400e+01 2.06815e+01 1.48301e-01
2.88500e+01 2.06801e+01 1.48307e-01
2.88600e+01 2.06786e+01 1.48312e-01
2.88700e+01 2.06771e+01 1.48317e-01
2.88800e+01 2.06756e+01 1.48322e-01
2.88900e+01 2.06741e+01 1.48327e-01
2.89000e+01 2.06726e+01 1.48331e-01
2.89100e+01 2.06712e+01 1.48335e-01
2.89200e+01 2.06697e+01 1.48339e-01
2.89300e+01 2.06682e+01 1.48343e-01
2.89400e+01 2.06667e+01 1.48347e-01
2.89500e+01 2.06652e+01 1.48351e-01
2.89600e+01 2.06637e+01 1.48354e-01
2.89700e+01 2.06623e+01 1.48357e-01
2.89800e+01 2.06608e+01 1.48360e-01
2.89900e+01 2.06593e+01 1.48363e-01
2.90000e+01 2.06578e+01 1.48366e-01
2.90100e+01 2.06563e+01 1.48368e-01
2.90200e+01 2.06548e+01 1.48370e-01
2.90300e+01 2.06534e+01 1.48373e-01
2.90400e+01 2.06519e+01 1.48374e-01
2.90500e+01 2.06504e+01 1.48376e-01
2.90600e+01 2.06489e+01 1.48378e-01
2.90700e+01 2.06474e+01 1.48379e-01
2.90800e+01 2.06459e+01 1.48380e-01
2.90900e+01 2.06445e+01 1.48381e-01
2.91000e+01 2.06430e+01 1.48382e-01
2.91100e+01 2.06415e+01 1.48383e-01
2.91200e+01 2.06400e+01 1.48383e-01
2.91300e+01 2.06385e+01 1.48383e-01
2.91400e+01 2.06370e+01 1.48383e-01
2.91500e+01 2.06356e+01 1.48383e-01
2.91600e+01 2.06341e+01 1.48383e-01
2.91700e+01 2.06326e+01 1.48383e-01
2.91800e+01 2.06311e+01 1.48382e-01
2.91900e+01 2.06296e+01 1.48381e-01
2.92000e+01 2.06281e+01 1.48380e-01
2.92100e+01 2.06266e+01 1.48379e-01
2.92200e+01 2.06252e+01 1.48377e-01
2.92300e+01 2.06237e+01 1.48376e-01
2.92400e+01 2.06222e+01 1.48374e-01
2.92500e+01 2.06207e+01 1.48372e-01
2.92600e+01 2.06192e+01 1.48370e-01
2.92700e+01 2.06177e+01 1.48368e-01
2.92800e+01 2.06163e+01 1.48365e-01
2.92900e+01 2.06148e+01 1.48362e-01
2.93000e+01 2.06133e+01 1.48360e-01
2.93100e+01 2.06118e+01 1.48357e-01
2.93200e+01 2.06103e+01 1.48353e-01
2.93300e+01 2.06088e+01 1.48350e-01
2.93400e+01 2.06074e+01 1.48346e-01
2.93500e+01 2.06059e+01 1.48343e-01
2.93600e+01 2.06044e+01 1.48339e-01
2.93700e+01 2.06029e+01 1.48334e-01
2.93800e+01 2.06014e+01 1.48330e-01
2.93900e+01 2.05999e+01 1.48326e-01
2.94000e+01 2.05985e+01 1.48321e-01
2.94100e+01 2.05970e+01 1.48316e-01
2.94200e+01 2.05955e+01 1.48311e-01
2.94300e+01 2.05940e+01 1.48306e-01
2.94400e+01 2.05925e+01 1.48300e-01
2.94500e+01 2.05910e+01 1.48295e-01
2.94600e+01 2.05896e+01 1.48289e-01
2.94700e+01 2.05881e+01 1.48283e-01
2.94800e+01 2.05866e+01 1.48277e-01
2.94900e+01 2.05851e+01 1.48270e-01
2.95000e+01 2.05836e+01 1.48264e-01
2.95100e+01 2.05822e+01 1.48257e-01
2.95200e+01 2.05807e+01 1.48251e-01
2.95300e+01 2.05792e+01 1.48245e-01
2.95400e+01 2.05777e+01 1.48239e-01
2.95500e+01 2.05762e+01 1.48233e-01
2.95600e+01 2.05747e+01 1.48228e-01
2.95700e+01 2.05733e+01 1.48223e-01
2.95800e+01 2.05718e+01 1.48217e-01
2.95900e+01 2.05703e+01 1.48213e-01
2.96000e+01 2.05688e+01 1.48208e-01
2.96100e+01 2.05673e+01 1.48204e-01
2.96200e+01 2.05658e+01 1.48200e-01
2.96300e+01 2.05644e+01 1.48196e-01
2.96400e+01 2.05629e+01 1.48192e-01
2.96500e+01 2.05614e+01 1.48188e-01
2.96600e+01 2.05599e+01 1.48185e-01
2.96700e+01 2.05584e+01 1.48182e-01
2.96800e+01 2.05570e+01 1.48179e-01
2.96900e+01 2.05555e+01 1.48176e-01
2.97000e+01 2.05540e+01 1.48174e-01
2.97100e+01 2.05525e+01 1.48172e-01
2.97200e+01 2.05510e+01 1.48170e-01
2.97300e+01 2.05495e+01 1.48168e-01
2.97400e+01 2.05481e+01 1.48166e-01
2.97500e+01 2.05466e+01 1.48165e-01
2.97600e+01 2.05451e+01 1.48164e-01
2.97700e+01 2.05436e+01 1.48163e-01
2.97800e+01 2.05421e+01 1.48162e-01
2.97900e+01 2.05407e+01 1.48162e-01
2.98000e+01 2.05392e+01 1.48162e-01
2.98100e+01 2.05377e+01 1.48161e-01
2.98200e+01 2.05362e+01 1.48162e-01
2.98300e+01 2.05347e+01 1.48162e-01
2.98400e+01 2.05332e+01 1.48163e-01
2.98500e+01 2.05318e+01 1.48163e-01
2.98600e+01 2.05303e+01 1.48164e-01
2.98700e+01 2.05288e+01 1.48166e-01
2.98800e+01 2.05273e+01 1.48167e-01
2.98900e+01 2.05258e+01 1.48169e-01
2.99000e+01 2.05244e+01 1.48170e-01
2.99100e+01 2.05229e+01 1.48173e-01
2.99200e+01 2.05214e+01 1.48175e-01
2.99300e+01 2.05199e+01 1.48177e-01
2.99400e+01 2.05184e+01 1.48180e-01
2.99500e+01 2.05169e+01 1.48183e-01
2.99600e+01 2.05155e+01 1.48186e-01
2.99700e+01 2.05140e+01 1.48190e-01
2.99800e+01 2.05125e+01 1.48193e-01
2.99900e+01 2.05110e+01 1.48197e-01
3.00000e+01 2.05095e+01 1.48201e-01
3.00100e+01 2.05081e+01 1.48205e-01
3.00200e+01 2.05066e+01 1.48210e-01
3.00300e+01 2.05051e+01 1.48214e-01
3.00400e+01 2.05036e+01 1.48219e-01
3.00500e+01 2.05021e+01 1.48224e-01
3.00600e+01 2.05006e+01 1.48230e-01
3.00700e+01 2.04992e+01 1.48235e-01
3.00800e+01 2.04977e+01 1.48241e-01
3.00900e+01 2.04962e+01 1.48247e-01
3.01000e+01 2.04947e+01 1.48253e-01
3.01100e+01 2.04932e+01 1.48259e-01
3.01200e+01 2.04918e+01 1.48266e-01
3.01300e+01 2.04903e+01 1.48273e-01
3.01400e+01 2.04888e+01 1.48280e-01
3.01500e+01 2.04873e+01 1.48287e-01
3.01600e+01 2.04858e+01 1.48295e-01
3.01700e+01 2.04843e+01 1.48302e-01
3.01800e+01 2.04829e+01 1.48310e-01
3.01900e+01 2.04814e+01 1.48318e-01
3.02000e+01 2.04799e+01 1.48327e-01
3.02100e+01 2.04784e+01 1.48335e-01
3.02200e+01 2.04769e+01 1.48344e-01
3.02300e+01 2.04754e+01 1.48353e-01
3.02400e+01 2.04740e+01 1.48362e-01
3.02500e+01 2.04725e+01 1.48371e-01
3.02600e+01 2.04710e+01 1.48381e-01
3.02700e+01 2.04695e+01 1.48391e-01
3.02800e+01 2.04680e+01 1.48401e-01
3.02900e+01 2.04665e+01 1.48411e-01
3.03000e+01 2.04651e+01 1.48422e-01
3.03100e+01 2.04636e+01 1.48432e-01
3.03200e+01 2.04621e+01 1.48443e-01
3.03300e+01 2.04606e+01 1.48454e-01
3.03400e+01 2.04591e+01 1.48466e-01
3.03500e+01 2.04576e+01 1.48477e-01
3.03600e+01 2.04561e+01 1.48489e-01
3.03700e+01 2.04547e+01 1.48501e-01
3.03800e+01 2.04532e+01 1.48513e-01
3.03900e+01 2.04517e+01 1.48526e-01
3.04000e+01 2.04502e+01 1.48538e-01
3.04100e+01 2.04487e+01 1.48551e-01
3.04200e+01 2.04472e+01 1.48564e-01
3.04300e+01 2.04457e+01 1.48577e-01
3.04400e+01 2.04443e+01 1.48591e-01
3.04500e+01 2.04428e+01 1.48605e-01
3.04600e+01 2.04413e+01 1.48619e-01
3.04700e+01 2.04398e+01 1.48633e-01
3.04800e+01 2.04383e+01 1.48647e-01
3.04900e+01 2.04368e+01 1.48662e-01
3.05000e+01 2.04353e+01 1.48676e-01
3.05100e+01 2.04339e+01 1.48691e-01
3.05200e+01 2.04324e+01 1.48706e-01
3.05300e+01 2.04309e+01 1.48721e-01
3.05400e+01 2.04294e+01 1.48735e-01
3.05500e+01 2.04279e+01 1.48750e-01
3.05600e+01 2.04264e+01 1.48764e-01
3.05700e+01 2.04249e+01 1.48779e-01
3.05800e+01 2.04234e+01 1.48793e-01
3.05900e+01 2.04220e+01 1.48807e-01
3.06000e+01 2.04205e+01 1.48821e-01
3.06100e+01 2.04190e+01 1.48835e-01
3.06200e+01 2.04175e+01 1.48849e-01
3.06300e+01 2.04160e+01 1.48863e-01
3.06400e+01 2.04145e+01 1.48877e-01
3.06500e+01 2.04130e+01 1.48891e-01
3.06600e+01 2.04115e+01 1.48905e-01
3.06700e+01 2.04100e+01 1.48918e-01
3.06800e+01 2.04086e+01 1.48932e-01
3.06900e+01 2.04071e+01 1.48945e-01
3.07000e+01 2.04056e+01 1.48959e-01
3.07100e+01 2.04041e+01 1.48972e-01
3.07200e+01 2.04026e+01 1.48985e-01
3.07300e+01 2.04011e+01 1.48998e-01
3.07400e+01 2.03996e+01 1.49011e-01
3.07500e+01 2.03981e+01 1.49024e-01
3.07600e+01 2.03966e+01 1.49037e-01
3.07700e+01 2.03951e+01 1.49050e-01
3.07800e+01 2.03937e+01 1.49063e-01
3.07900e+01 2.03922e+01 1.49076e-01
3.08000e+01 2.03907e+01 1.49088e-01
3.08100e+01 2.03892e+01 1.49101e-01
3.08200e+01 2.03877e+01 1.49113e-01
3.08300e+01 2.03862e+01 1.49126e-01
3.08400e+01 2.03847e+01 1.49138e-01
3.08500e+01 2.03832e+01 1.49150e-01
3.08600e+01 2.03817e+01 1.49162e-01
3.08700e+01 2.03802e+01 1.49174e-01
3.08800e+01 2.03787e+01 1.49186e-01
3.08900e+01 2.03773e+01 1.49198e-01
3.09000e+01 2.03758e+01 1.49210e-01
3.09100e+01 2.03743e+01 1.49222e-01
3.09200e+01 2.03728e+01 1.49234e-01
3.09300e+01 2.03713e+01 1.49245e-01
3.09400e+01 2.03698e+01 1.49257e-01
3.09500e+01 2.03683e+01 1.49268e-01
3.09600e+01 2.03668e+01 1.49280e-01
3.09700e+01 2.03653e+01 1.49291e-01
3.09800e+01 2.03638e+01 1.49302e-01
3.09900e+01 2.03623e+01 1.49313e-01
3.10000e+01 2.03608e+01 1.49324e-01
3.10100e+01 2.03593e+01 1.49335e-01
3.10200e+01 2.03578e+01 1.49346e-01
3.10300e+01 2.03564e+01 1.49357e-01
3.10400e+01 2.03549e+01 1.49368e-01
3.10500e+01 2.03534e+01 1.49378e-01
3.10600e+01 2.03519e+01 1.49389e-01
3.10700e+01 2.03504e+01 1.49400e-01
3.10800e+01 2.03489e+01 1.49410e-01
3.10900e+01 2.03474e+01 1.49420e-01
3.11000e+01 2.03459e+01 1.49431e-01
3.11100e+01 2.03444e+01 1.49441e-01
3.11200e+01 2.03429e+01 1.49451e-01
3.11300e+01 2.03414e+01 1.49461e-01
3.11400e+01 2.03399e+01 1.49471e-01
3.11500e+01 2.03384e+01 1.49481e-01
3.11600e+01 2.03369e+01 1.49491e-01
3.11700e+01 2.03354e+01 1.49501e-01
3.11800e+01 2.03339e+01 1.49510e-01
3.11900e+01 2.03324e+01 1.49520e-01
3.12000e+01 2.03309e+01 1.49529e-01
3.12100e+01 2.03295e+01 1.49539e-01
3.12200e+01 2.03280e+01 1.49548e-01
3.12300e+01 2.03265e+01 1.49558e-01
3.12400e+01 2.03250e+01 1.49567e-01
3.12500e+01 2.03235e+01 1.49576e-01
3.12600e+01 2.03220e+01 1.49585e-01
3.12700e+01 2.03205e+01 1.49594e-01
3.12800e+01 2.03190e+01 1.49603e-01
3.12900e+01 2.03175e+01 1.49612e-01
3.13000e+01 2.03160e+01 1.49620e-01
3.13100e+01 2.03145e+01 1.49629e-01
3.13200e+01 2.03130e+01 1.49638e-01
3.13300e+01 2.03115e+01 1.49646e-01
3.13400e+01 2.03100e+01 1.49655e-01
3.13500e+01 2.03085e+01 1.49663e-01
3.13600e+01 2.03070e+01 1.49671e-01
3.13700e+01 2.03055e+01 1.49680e-01
3.13800e+01 2.03040e+01 1.49688e-01
3.13900e+01 2.03025e+01 1.49696e-01
3.14000e+01 2.03010e+01 1.49704e-01
3.14100e+01 2.02995e+01 1.49712e-01
3.14200e+01 2.02980e+01 1.49719e-01
3.14300e+01 2.02965e+01 1.49727e-01
3.14400e+01 2.02950e+01 1.49735e-01
3.14500e+01 2.02935e+01 1.49742e-01
3.14600e+01 2.02920e+01 1.49750e-01
3.14700e+01 2.02905e+01 1.49757e-01
3.14800e+01 2.02890e+01 1.49765e-01
3.14900e+01 2.02875e+01 1.49772e-01
3.15000e+01 2.02861e+01 1.49779e-01
3.15100e+01 2.02846e+01 1.49786e-01
3.15200e+01 2.02831e+01 1.49793e-01
3.15300e+01 2.02816e+01 1.49800e-01
3.15400e+01 2.02801e+01 1.49807e-01
3.15500e+01 2.02786e+01 1.49813e-01
3.15600e+01 2.02771e+01 1.49820e-01
3.15700e+01 2.02756e+01 1.49826e-01
3.15800e+01 2.02741e+01 1.49832e-01
3.15900e+01 2.02726e+01 1.49838e-01
3.16000e+01 2.02711e+01 1.49844e-01
3.16100e+01 2.02696e+01 1.49849e-01
3.16200e+01 2.02681e+01 1.49855e-01
3.16300e+01 2.02666e+01 1.49860e-01
3.16400e+01 2.02651e+01 1.49865e-01
3.16500e+01 2.02636e+01 1.49870e-01
3.16600e+01 2.02621e+01 1.49875e-01
3.16700e+01 2.02606e+01 1.49880e-01
3.16800e+01 2.02591e+01 1.49885e-01
3.16900e+01 2.02576e+01 1.49889e-01
3.17000e+01 2.02561e+01 1.49893e-01
3.17100e+01 2.02546e+01 1.49898e-01
3.17200e+01 2.02531e+01 1.49902e-01
3.17300e+01 2.02516e+01 1.49905e-01
3.17400e+01 2.02501e+01 1.49909e-01
3.17500e+01 2.02486e+01 1.49913e-01
3.17600e+01 2.02471e+01 1.49916e-01
3.17700e+01 2.02456e+01 1.49920e-01
3.17800e+01 2.02441e+01 1.49923e-01
3.17900e+01 2.02426e+01 1.49926e-01
3.18000e+01 2.02411e+01 1.49928e-01
3.18100e+01 2.02396e+01 1.49931e-01
3.18200e+01 2.02381e+01 1.49934e-01
3.18300e+01 2.02366e+01 1.49936e-01
3.18400e+01 2.02351e+01 1.49938e-01
3.18500e+01 2.02336e+01 1.49941e-01
3.18600e+01 2.02321e+01 1.49942e-01
3.18700e+01 2.02306e+01 1.49944e-01
3.18800e+01 2.02291e+01 1.49946e-01
3.18900e+01 2.02276e+01 1.49948e-01
3.19000e+01 2.02261e+01 1.49949e-01
3.19100e+01 2.02246e+01 1.49950e-01
3.19200e+01 2.02231e+01 1.49951e-01
3.19300e+01 2.02216e+01 1.49952e-01
3.19400e+01 2.02201e+01 1.49953e-01
3.19500e+01 2.02186e+01 1.49954e-01
3.19600e+01 2.02171e+01 1.49954e-01
3.19700e+01 2.02156e+01 1.49954e-01
3.19800e+01 2.02141e+01 1.49955e-01
3.19900e+01 2.02126e+01 1.49955e-01
3.20000e+01 2.02111e+01 1.49955e-01
3.20100e+01 2.02096e+01 1.49954e-01
3.20200e+01 2.02081e+01 1.49954e-01
3.20300e+01 2.02066e+01 1.49954e-01
3.20400e+01 2.02051e+01 1.49953e-01
3.20500e+01 2.02036e+01 1.49952e-01
3.20600e+01 2.02021e+01 1.49951e-01
3.20700e+01 2.02006e+01 1.49950e-01
3.20800e+01 2.01991e+01 1.49949e-01
3.20900e+01 2.01976e+01 1.49947e-01
3.21000e+01 2.01961e+01 1.49946e-01
3.21100e+01 2.01946e+01 1.49944e-01
3.21200e+01 2.01931e+01 1.49942e-01
3.21300e+01 2.01916e+01 1.49940e-01
3.21400e+01 2.01901e+01 1.49938e-01
3.21500e+01 2.01886e+01 1.49936e-01
3.21600e+01 2.01871e+01 1.49933e-01
3.21700e+01 2.01856e+01 1.49931e-01
3.21800e+01 2.01841e+01 1.49928e-01
3.21900e+01 2.01826e+01 1.49925e-01
3.22000e+01 2.01811e+01 1.49922e-01
3.22100e+01 2.01796e+01 1.49919e-01
3.22200e+01 2.01781e+01 1.49916e-01
3.22300e+01 2.01766e+01 1.49912e-01
3.22400e+01 2.01751e+01 1.49909e-01
3.22500e+01 2.01736e+01 1.49905e-01
3.22600e+01 2.01721e+01 1.49901e-01
3.22700e+01 2.01706e+01 1.49897e-01
3.22800e+01 2.01691e+01 1.49893e-01
3.22900e+01 2.01676e+01 1.49889e-01
3.23000e+01 2.01661e+01 1.49884e-01
3.23100e+01 2.01646e+01 1.49879e-01
3.23200e+01 2.01631e+01 1.49875e-01
3.23300e+01 2.01616e+01 1.49870e-01
3.23400e+01 2.01601e+01 1.49865e-01
3.23500e+01 2.01586e+01 1.49859e-01
3.23600e+01 2.01571e+01 1.49854e-01
3.23700e+01 2.01556e+01 1.49849e-01
3.23800e+01 2.01541e+01 1.49843e-01
3.23900e+01 2.01526e+01 1.49837e-01
3.24000e+01 2.01511e+01 1.49831e-01
3.24100e+01 2.01496e+01 1.49825e-01
3.24200e+01 2.01481e+01 1.49819e-01
3.24300e+01 2.01466e+01 1.49812e-01
3.24400e+01 2.01451e+01 1.49806e-01
3.24500e+01 2.01436e+01 1.49799e-01
3.24600e+01 2.01421e+01 1.49792e-01
3.24700e+01 2.01406e+01 1.49785e-01
3.24800e+01 2.01392e+01 1.49778e-01
3.24900e+01 2.01377e+01 1.49771e-01
3.25000e+01 2.01362e+01 1.49764e-01
3.25100e+01 2.01347e+01 1.49756e-01
3.25200e+01 2.01332e+01 1.49749e-01
3.25300e+01 2.01317e+01 1.49742e-01
3.25400e+01 2.01302e+01 1.49736e-01
3.25500e+01 2.01287e+01 1.49729e-01
3.25600e+01 2.01272e+01 1.49723e-01
3.25700e+01 2.01257e+01 1.49717e-01
3.25800e+01 2.01242e+01 1.49712e-01
3.25900e+01 2.01227e+01 1.49706e-01
3.26000e+01 2.01212e+01 1.49701e-01
3.26100e+01 2.01197e+01 1.49696e-01
3.26200e+01 2.01182e+01 1.49691e-01
3.26300e+01 2.01167e+01 1.49687e-01
3.26400e+01 2.01152e+01 1.49683e-01
3.26500e+01 2.01137e+01 1.49679e-01
3.26600e+01 2.01122e+01 1.49675e-01
3.26700e+01 2.01107e+01 1.49672e-01
3.26800e+01 2.01092e+01 1.49668e-01
3.26900e+01 2.01077e+01 1.49665e-01
3.27000e+01 2.01062e+01 1.49663e-01
3.27100e+01 2.01047e+01 1.49660e-01
3.27200e+01 2.01032e+01 1.49658e-01
3.27300e+01 2.01017e+01 1.49656e-01
3.27400e+01 2.01002e+01 1.49654e-01
3.27500e+01 2.00987e+01 1.49653e-01
3.27600e+01 2.00972e+01 1.49651e-01
3.27700e+01 2.00957e+01 1.49650e-01
3.27800e+01 2.00942e+01 1.49650e-01
3.27900e+01 2.00927e+01 1.49649e-01
3.28000e+01 2.00913e+01 1.49649e-01
3.28100e+01 2.00898e+01 1.49649e-01
3.28200e+01 2.00883e+01 1.49649e-01
3.28300e+01 2.00868e+01 1.49649e-01
3.28400e+01 2.00853e+01 1.49650e-01
3.28500e+01 2.00838e+01 1.49651e-01
3.28600e+01 2.00823e+01 1.49652e-01
3.28700e+01 2.00808e+01 1.49653e-01
3.28800e+01 2.00793e+01 1.49655e-01
3.28900e+01 2.00778e+01 1.49657e-01
3.29000e+01 2.00763e+01 1.49659e-01
3.29100e+01 2.00748e+01 1.49661e-01
3.29200e+01 2.00733e+01 1.49664e-01
3.29300e+01 2.00718e+01 1.49667e-01
3.29400e+01 2.00703e+01 1.49670e-01
3.29500e+01 2.00688e+01 1.49673e-01
3.29600e+01 2.00673e+01 1.49677e-01
3.29700e+01 2.00658e+01 1.49681e-01
3.29800e+01 2.00643e+01 1.49685e-01
3.29900e+01 2.00628e+01 1.49689e-01
3.30000e+01 2.00613e+01 1.49694e-01
3.30100e+01 2.00598e+01 1.49698e-01
3.30200e+01 2.00583e+01 1.49704e-01
3.30300e+01 2.00568e+01 1.49709e-01
3.30400e+01 2.00553e+01 1.49714e-01
3.30500e+01 2.00538e+01 1.49720e-01
3.30600e+01 2.00523e+01 1.49726e-01
3.30700e+01 2.00508e+01 1.49732e-01
3.30800e+01 2.00493e+01 1.49739e-01
3.30900e+01 2.00478e+01 1.49746e-01
3.31000e+01 2.00463e+01 1.49753e-01
3.31100e+01 2.00448e+01 1.49760e-01
3.31200e+01 2.00434e+01 1.49767e-01
3.31300e+01 2.00419e+01 1.49775e-01
3.31400e+01 2.00404e+01 1.49783e-01
3.31500e+01 2.00389e+01 1.49791e-01
3.31600e+01 2.00374e+01 1.49800e-01
3.31700e+01 2.00359e+01 1.49808e-01
3.31800e+01 2.00344e+01 1.49817e-01
3.31900e+01 2.00329e+01 1.49827e-01
3.32000e+01 2.00314e+01 1.49836e-01
3.32100e+01 2.00299e+01 1.49846e-01
3.32200e+01 2.00284e+01 1.49856e-01
3.32300e+01 2.00269e+01 1.49866e-01
3.32400e+01 2.00254e+01 1.49876e-01
3.32500e+01 2.00239e+01 1.49887e-01
3.32600e+01 2.00224e+01 1.49898e-01
3.32700e+01 2.00209e+01 1.49909e-01
3.32800e+01 2.00194e+01 1.49920e-01
3.32900e+01 2.00179e+01 1.49932e-01
3.33000e+01 2.00164e+01 1.49944e-01
3.33100e+01 2.00149e+01 1.49956e-01
3.33200e+01 2.00134e+01 1.49968e-01
3.33300e+01 2.00119e+01 1.49981e-01
3.33400e+01 2.00104e+01 1.49994e-01
3.33500e+01 2.00089e+01 1.50007e-01
3.33600e+01 2.00074e+01 1.50020e-01
3.33700e+01 2.00059e+01 1.50034e-01
3.33800e+01 2.00044e+01 1.50047e-01
3.33900e+01 2.00029e+01 1.50061e-01
3.34000e+01 2.00014e+01 1.50076e-01
3.34100e+01 1.99999e+01 1.50090e-01
3.34200e+01 1.99984e+01 1.50105e-01
3.34300e+01 1.99969e+01 1.50120e-01
3.34400e+01 1.99954e+01 1.50135e-01
3.34500e+01 1.99939e+01 1.50151e-01
3.34600e+01 1.99924e+01 1.50167e-01
3.34700e+01 1.99909e+01 1.50183e-01
3.34800e+01 1.99894e+01 1.50199e-01
3.34900e+01 1.99879e+01 1.50215e-01
3.35000e+01 1.99864e+01 1.50232e-01
3.35100e+01 1.99849e+01 1.50249e-01
3.35200e+01 1.99834e+01 1.50265e-01
3.35300e+01 1.99819e+01 1.50282e-01
3.35400e+01 1.99804e+01 1.50298e-01
3.35500e+01 1.99788e+01 1.50314e-01
3.35600e+01 1.99773e+01 1.50330e-01
3.35700e+01 1.99758e+01 1.50346e-01
3.35800e+01 1.99743e+01 1.50361e-01
3.35900e+01 1.99728e+01 1.50377e-01
3.36000e+01 1.99713e+01 1.50392e-01
3.36100e+01 1.99698e+01 1.50407e-01
3.36200e+01 1.99683e+01 1.50422e-01
3.36300e+01 1.99668e+01 1.50437e-01
3.36400e+01 1.99653e+01 1.50452e-01
3.36500e+01 1.99638e+01 1.50466e-01
3.36600e+01 1.99623e+01 1.50480e-01
3.36700e+01 1.99608e+01 1.50494e-01
3.36800e+01 1.99593e+01 1.50508e-01
3.36900e+01 1.99578e+01 1.50522e-01
3.37000e+01 1.99563e+01 1.50536e-01
3.37100e+01 1.99548e+01 1.50549e-01
3.37200e+01 1.99533e+01 1.50562e-01
3.37300e+01 1.99518e+01 1.50575e-01
3.37400e+01 1.99503e+01 1.50588e-01
3.37500e+01 1.99488e+01 1.50601e-01
3.37600e+01 1.99472e+01 1.50614e-01
3.37700e+01 1.99457e+01 1.50626e-01
3.37800e+01 1.99442e+01 1.50638e-01
3.37900e+01 1.99427e+01 1.50651e-01
3.38000e+01 1.99412e+01 1.50662e-01
3.38100e+01 1.99397e+01 1.50674e-01
3.38200e+01 1.99382e+01 1.50686e-01
3.38300e+01 1.99367e+01 1.50697e-01
3.38400e+01 1.99352e+01 1.50709e-01
3.38500e+01 1.99337e+01 1.50720e-01
3.38600e+01 1.99322e+01 1.50731e-01
3.38700e+01 1.99307e+01 1.50741e-01
3.38800e+01 1.99292e+01 1.50752e-01
3.38900e+01 1.99277e+01 1.50762e-01
3.39000e+01 1.99262e+01 1.50773e-01
3.39100e+01 1.99246e+01 1.50783e-01
3.39200e+01 1.99231e+01 1.50793e-01
3.39300e+01 1.99216e+01 1.50802e-01
3.39400e+01 1.99201e+01 1.50812e-01
3.39500e+01 1.99186e+01 1.50821e-01
3.39600e+01 1.99171e+01 1.50831e-01
3.39700e+01 1.99156e+01 1.50840e-01
3.39800e+01 1.99141e+01 1.50849e-01
3.39900e+01 1.99126e+01 1.50857e-01
3.40000e+01 1.99111e+01 1.50866e-01
3.40100e+01 1.99096e+01 1.50874e-01
3.40200e+01 1.99081e+01 1.50883e-01
3.40300e+01 1.99065e+01 1.50891e-01
3.40400e+01 1.99050e+01 1.50899e-01
3.40500e+01 1.99035e+01 1.50906e-01
3.40600e+01 1.99020e+01 1.50914e-01
3.40700e+01 1.99005e+01 1.50921e-01
3.40800e+01 1.98990e+01 1.50929e-01
3.40900e+01 1.98975e+01 1.50936e-01
3.41000e+01 1.98960e+01 1.50943e-01
3.41100e+01 1.98945e+01 1.50950e-01
3.41200e+01 1.98930e+01 1.50956e-01
3.41300e+01 1.98915e+01 1.50963e-01
3.41400e+01 1.98899e+01 1.50969e-01
3.41500e+01 1.98884e+01 1.50975e-01
3.41600e+01 1.98869e+01 1.50981e-01
3.41700e+01 1.98854e+01 1.50987e-01
3.41800e+01 1.98839e+01 1.50992e-01
3.41900e+01 1.98824e+01 1.50998e-01
3.42000e+01 1.98809e+01 1.51003e-01
3.42100e+01 1.98794e+01 1.51008e-01
3.42200e+01 1.98779e+01 1.51013e-01
3.42300e+01 1.98764e+01 1.51018e-01
3.42400e+01 1.98748e+01 1.51022e-01
3.42500e+01 1.98733e+01 1.51027e-01
3.42600e+01 1.98718e+01 1.51031e-01
3.42700e+01 1.98703e+01 1.51035e-01
3.42800e+01 1.98688e+01 1.51039e-01
3.42900e+01 1.98673e+01 1.51043e-01
3.43000e+01 1.98658e+01 1.51046e-01
3.43100e+01 1.98643e+01 1.51050e-01
3.43200e+01 1.98628e+01 1.51053e-01
3.43300e+01 1.98612e+01 1.51056e-01
3.43400e+01 1.98597e+01 1.51059e-01
3.43500e+01 1.98582e+01 1.51062e-01
3.43600e+01 1.98567e+01 1.51064e-01
3.43700e+01 1.98552e+01 1.51067e-01
3.43800e+01 1.98537e+01 1.51069e-01
3.43900e+01 1.98522e+01 1.51071e-01
3.44000e+01 1.98507e+01 1.51073e-01
3.44100e+01 1.98492e+01 1.51075e-01
3.44200e+01 1.98477e+01 1.51076e-01
3.44300e+01 1.98461e+01 1.51078e-01
3.44400e+01 1.98446e+01 1.51079e-01
3.44500e+01 1.98431e+01 1.51080e-01
3.44600e+01 1.98416e+01 1.51081e-01
3.44700e+01 1.98401e+01 1.51082e-01
3.44800e+01 1.98386e+01 1.51082e-01
3.44900e+01 1.98371e+01 1.51083e-01
3.45000e+01 1.98356e+01 1.51083e-01
3.45100e+01 1.98341e+01 1.51083e-01
3.45200e+01 1.98325e+01 1.51083e-01
3.45300e+01 1.98310e+01 1.51084e-01
3.45400e+01 1.98295e+01 1.51084e-01
3.45500e+01 1.98280e+01 1.51085e-01
3.45600e+01 1.98265e+01 1.51085e-01
3.45700e+01 1.98250e+01 1.51086e-01
3.45800e+01 1.98235e+01 1.51086e-01
3.45900e+01 1.98220e+01 1.51087e-01
3.46000e+01 1.98205e+01 1.51088e-01
3.46100e+01 1.98189e+01 1.51089e-01
3.46200e+01 1.98174e+01 1.51090e-01
3.46300e+01 1.98159e+01 1.51091e-01
3.46400e+01 1.98144e+01 1.51092e-01
3.46500e+01 1.98129e+01 1.51093e-01
3.46600e+01 1.98114e+01 1.51094e-01
3.46700e+01 1.98099e+01 1.51095e-01
3.46800e+01 1.98084e+01 1.51096e-01
3.46900e+01 1.98069e+01 1.51098e-01
3.47000e+01 1.98053e+01 1.51099e-01
3.47100e+01 1.98038e+01 1.51101e-01
3.47200e+01 1.98023e+01 1.51102e-01
3.47300e+01 1.98008e+01 1.51104e-01
3.47400e+01 1.97993e+01 1.51105e-01
3.47500e+01 1.97978e+01 1.51107e-01
3.47600e+01 1.97963e+01 1.51109e-01
3.47700e+01 1.97948e+01 1.51111e-01
3.47800e+01 1.97933e+01 1.51113e-01
3.47900e+01 1.97917e+01 1.51115e-01
3.48000e+01 1.97902e+01 1.51117e-01
3.48100e+01 1.97887e+01 1.51119e-01
3.48200e+01 1.97872e+01 1.51121e-01
3.48300e+01 1.97857e+01 1.51123e-01
3.48400e+01 1.97842e+01 1.51126e-01
3.48500e+01 1.97827e+01 1.51128e-01
3.48600e+01 1.97812e+01 1.51130e-01
3.48700e+01 1.97797e+01 1.51133e-01
3.48800e+01 1.97781e+01 1.51135e-01
3.48900e+01 1.97766e+01 1.51138e-01
3.49000e+01 1.97751e+01 1.51141e-01
3.49100e+01 1.97736e+01 1.51144e-01
3.49200e+01 1.97721e+01 1.51146e-01
3.49300e+01 1.97706e+01 1.51149e-01
3.49400e+01 1.97691e+01 1.51152e-01
3.49500e+01 1.97676e+01 1.51155e-01
3.49600e+01 1.97661e+01 1.51158e-01
3.49700e+01 1.97645e+01 1.51161e-01
3.49800e+01 1.97630e+01 1.51165e-01
3.49900e+01 1.97615e+01 1.51168e-01
3.50000e+01 1.97600e+01 1.51171e-01
3.50100e+01 1.97585e+01 1.51175e-01
3.50200e+01 1.97570e+01 1.51178e-01
3.50300e+01 1.97555e+01 1.51182e-01
3.50400e+01 1.97540e+01 1.51185e-01
3.50500e+01 1.97524e+01 1.51189e-01
3.50600e+01 1.97509e+01 1.51193e-01
3.50700e+01 1.97494e+01 1.51196e-01
3.50800e+01 1.97479e+01 1.51200e-01
3.50900e+01 1.97464e+01 1.51204e-01
3.51000e+01 1.97449e+01 1.51208e-01
3.51100e+01 1.97434e+01 1.51212e-01
3.51200e+01 1.97419e+01 1.51216e-01
3.51300e+01 1.97404e+01 1.51220e-01
3.51400e+01 1.97388e+01 1.51225e-01
3.51500e+01 1.97373e+01 1.51229e-01
3.51600e+01 1.97358e+01 1.51233e-01
3.51700e+01 1.97343e+01 1.51238e-01
3.51800e+01 1.97328e+01 1.51242e-01
3.51900e+01 1.97313e+01 1.51247e-01
3.52000e+01 1.97298e+01 1.51251e-01
3.52100e+01 1.97283e+01 1.51256e-01
3.52200e+01 1.97267e+01 1.51261e-01
3.52300e+01 1.97252e+01 1.51266e-01
3.52400e+01 1.97237e+01 1.51271e-01
3.52500e+01 1.97222e+01 1.51275e-01
3.52600e+01 1.97207e+01 1.51280e-01
3.52700e+01 1.97192e+01 1.51286e-01
3.52800e+01 1.97177e+01 1.51291e-01
3.52900e+01 1.97162e+01 1.51296e-01
3.53000e+01 1.97146e+01 1.51301e-01
3.53100e+01 1.97131e+01 1.51306e-01
3.53200e+01 1.97116e+01 1.51312e-01
3.53300e+01 1.97101e+01 1.51317e-01
3.53400e+01 1.97086e+01 1.51323e-01
3.53500e+01 1.97071e+01 1.51328e-01
3.53600e+01 1.97056e+01 1.51334e-01
3.53700e+01 1.97040e+01 1.51340e-01
3.53800e+01 1.97025e+01 1.51345e-01
3.53900e+01 1.97010e+01 1.51351e-01
3.54000e+01 1.96995e+01 1.51357e-01
3.54100e+01 1.96980e+01 1.51363e-01
3.54200e+01 1.96965e+01 1.51369e-01
3.54300e+01 1.96950e+01 1.51375e-01
3.54400e+01 1.96935e+01 1.51381e-01
3.54500e+01 1.96919e+01 1.51388e-01
3.54600e+01 1.96904e+01 1.51394e-01
3.54700e+01 1.96889e+01 1.51400e-01
3.54800e+01 1.96874e+01 1.51407e-01
3.54900e+01 1.96859e+01 1.51413e-01
3.55000e+01 1.96844e+01 1.51420e-01
3.55100e+01 1.96829e+01 1.51426e-01
3.55200e+01 1.96813e+01 1.51433e-01
3.55300e+01 1.96798e+01 1.51439e-01
3.55400e+01 1.96783e+01 1.51446e-01
3.55500e+01 1.96768e+01 1.51452e-01
3.55600e+01 1.96753e+01 1.51458e-01
3.55700e+01 1.96738e+01 1.51465e-01
3.55800e+01 1.96723e+01 1.51471e-01
3.55900e+01 1.96707e+01 1.51478e-01
3.56000e+01 1.96692e+01 1.51484e-01
3.56100e+01 1.96677e+01 1.51490e-01
3.56200e+01 1.96662e+01 1.51496e-01
3.56300e+01 1.96647e+01 1.51502e-01
3.56400e+01 1.96632e+01 1.51509e-01
3.56500e+01 1.96616e+01 1.51515e-01
3.56600e+01 1.96601e+01 1.51521e-01
3.56700e+01 1.96586e+01 1.51527e-01
3.56800e+01 1.96571e+01 1.51533e-01
3.56900e+01 1.96556e+01 1.51539e-01
3.57000e+01 1.96541e+01 1.51545e-01
3.57100e+01 1.96526e+01 1.51551e-01
3.57200e+01 1.96510e+01 1.51557e-01
3.57300e+01 1.96495e+01 1.51563e-01
3.57400e+01 1.96480e+01 1.51569e-01
3.57500e+01 1.96465e+01 1.51575e-01
3.57600e+01 1.96450e+01 1.51580e-01
3.57700e+01 1.96435e+01 1.51586e-01
3.57800e+01 1.96419e+01 1.51592e-01
3.57900e+01 1.96404e+01 1.51598e-01
3.58000e+01 1.96389e+01 1.51603e-01
3.58100e+01 1.96374e+01 1.51609e-01
3.58200e+01 1.96359e+01 1.51615e-01
3.58300e+01 1.96344e+01 1.51620e-01
3.58400e+01 1.96328e+01 1.51626e-01
3.58500e+01 1.96313e+01 1.51632e-01
3.58600e+01 1.96298e+01 1.51637e-01
3.58700e+01 1.96283e+01 1.51643e-01
3.58800e+01 1.96268e+01 1.51648e-01
3.58900e+01 1.96253e+01 1.51654e-01
3.59000e+01 1.96237e+01 1.51659e-01
3.59100e+01 1.96222e+01 1.51664e-01
3.59200e+01 1.96207e+01 1.51670e-01
3.59300e+01 1.96192e+01 1.51675e-01
3.59400e+01 1.96177e+01 1.51680e-01
3.59500e+01 1.96162e+01 1.51686e-01
3.59600e+01 1.96146e+01 1.51691e-01
3.59700e+01 1.96131e+01 1.51696e-01
3.59800e+01 1.96116e+01 1.51701e-01
3.59900e+01 1.96101e+01 1.51706e-01
3.60000e+01 1.96086e+01 1.51712e-01
3.60100e+01 1.96071e+01 1.51717e-01
3.60200e+01 1.96055e+01 1.51722e-01
3.60300e+01 1.96040e+01 1.51727e-01
3.60400e+01 1.96025e+01 1.51732e-01
3.60500e+01 1.96010e+01 1.51737e-01
3.60600e+01 1.95995e+01 1.51742e-01
3.60700e+01 1.95980e+01 1.51747e-01
3.60800e+01 1.95964e+01 1.51751e-01
3.60900e+01 1.95949e+01 1.51756e-01
3.61000e+01 1.95934e+01 1.51761e-01
3.61100e+01 1.95919e+01 1.51766e-01
3.61200e+01 1.95904e+01 1.51771e-01
3.61300e+01 1.95889e+01 1.51775e-01
3.61400e+01 1.95873e+01 1.51780e-01
3.61500e+01 1.95858e+01 1.51785e-01
3.61600e+01 1.95843e+01 1.51790e-01
3.61700e+01 1.95828e+01 1.51794e-01
3.61800e+01 1.95813e+01 1.51799e-01
3.61900e+01 1.95797e+01 1.51803e-01
3.62000e+01 1.95782e+01 1.51808e-01
3.62100e+01 1.95767e+01 1.51812e-01
3.62200e+01 1.95752e+01 1.51817e-01
3.62300e+01 1.95737e+01 1.51821e-01
3.62400e+01 1.95722e+01 1.51826e-01
3.62500e+01 1.95706e+01 1.51830e-01
3.62600e+01 1.95691e+01 1.51835e-01
3.62700e+01 1.95676e+01 1.51839e-01
3.62800e+01 1.95661e+01 1.51843e-01
3.62900e+01 1.95646e+01 1.51847e-01
3.63000e+01 1.95630e+01 1.51852e-01
3.63100e+01 1.95615e+01 1.51856e-01
3.63200e+01 1.95600e+01 1.51860e-01
3.63300e+01 1.95585e+01 1.51864e-01
3.63400e+01 1.95570e+01 1.51868e-01
3.63500e+01 1.95555e+01 1.51873e-01
3.63600e+01 1.95539e+01 1.51877e-01
3.63700e+01 1.95524e+01 1.51881e-01
3.63800e+01 1.95509e+01 1.51885e-01
3.63900e+01 1.95494e+01 1.51889e-01
3.64000e+01 1.95479e+01 1.51893e-01
3.64100e+01 1.95463e+01 1.51897e-01
3.64200e+01 1.95448e+01 1.51900e-01
3.64300e+01 1.95433e+01 1.51904e-01
3.64400e+01 1.95418e+01 1.51908e-01
3.64500e+01 1.95403e+01 1.51912e-01
3.64600e+01 1.95387e+01 1.51916e-01
3.64700e+01 1.95372e+01 1.51920e-01
3.64800e+01 1.95357e+01 1.51923e-01
3.64900e+01 1.95342e+01 1.51927e-01
3.65000e+01 1.95327e+01 1.51931e-01
3.65100e+01 1.95311e+01 1.51934e-01
3.65200e+01 1.95296e+01 1.51938e-01
3.65300e+01 1.95281e+01 1.51942e-01
3.65400e+01 1.95266e+01 1.51945e-01
3.65500e+01 1.95251e+01 1.51949e-01
3.65600e+01 1.95236e+01 1.51952e-01
3.65700e+01 1.95220e+01 1.51956e-01
3.65800e+01 1.95205e+01 1.51960e-01
3.65900e+01 1.95190e+01 1.51963e-01
3.66000e+01 1.95175e+01 1.51967e-01
3.66100e+01 1.95160e+01 1.51970e-01
3.66200e+01 1.95144e+01 1.51974e-01
3.66300e+01 1.95129e+01 1.51978e-01
3.66400e+01 1.95114e+01 1.51981e-01
3.66500e+01 1.95099e+01 1.51985e-01
3.66600e+01 1.95084e+01 1.51988e-01
3.66700e+01 1.95068e+01 1.51992e-01
3.66800e+01 1.95053e+01 1.51995e-01
3.66900e+01 1.95038e+01 1.51999e-01
3.67000e+01 1.95023e+01 1.52002e-01
3.67100e+01 1.95008e+01 1.52006e-01
3.67200e+01 1.94992e+01 1.52009e-01
3.67300e+01 1.94977e+01 1.52013e-01
3.67400e+01 1.94962e+01 1.52016e-01
3.67500e+01 1.94947e+01 1.52020e-01
3.67600e+01 1.94932e+01 1.52023e-01
3.67700e+01 1.94916e+01 1.52027e-01
3.67800e+01 1.94901e+01 1.52030e-01
3.67900e+01 1.94886e+01 1.52033e-01
3.68000e+01 1.94871e+01 1.52037e-01
3.68100e+01 1.94856e+01 1.52040e-01
3.68200e+01 1.94840e+01 1.52044e-01
3.68300e+01 1.94825e+01 1.52047e-01
3.68400e+01 1.94810e+01 1.52051e-01
3.68500e+01 1.94795e+01 1.52054e-01
3.68600e+01 1.94779e+01 1.52057e-01
3.68700e+01 1.94764e+01 1.52061e-01
3.68800e+01 1.94749e+01 1.52064e-01
3.68900e+01 1.94734e+01 1.52067e-01
3.69000e+01 1.94719e+01 1.52071e-01
3.69100e+01 1.94703e+01 1.52074e-01
3.69200e+01 1.94688e+01 1.52078e-01
3.69300e+01 1.94673e+01 1.52081e-01
3.69400e+01 1.94658e+01 1.52084e-01
3.69500e+01 1.94643e+01 1.52087e-01
3.69600e+01 1.94627e+01 1.52091e-01
3.69700e+01 1.94612e+01 1.52094e-01
3.69800e+01 1.94597e+01 1.52097e-01
3.69900e+01 1.94582e+01 1.52101e-01
3.70000e+01 1.94567e+01 1.52104e-01
3.70100e+01 1.94551e+01 1.52107e-01
3.70200e+01 1.94536e+01 1.52111e-01
3.70300e+01 1.94521e+01 1.52114e-01
3.70400e+01 1.94506e+01 1.52117e-01
3.70500e+01 1.94491e+01 1.52120e-01
3.70600e+01 1.94475e+01 1.52123e-01
3.70700e+01 1.94460e+01 1.52127e-01
3.70800e+01 1.94445e+01 1.52130e-01
3.70900e+01 1.94430e+01 1.52133e-01
3.71000e+01 1.94414e+01 1.52136e-01
3.71100e+01 1.94399e+01 1.52140e-01
3.71200e+01 1.94384e+01 1.52143e-01
3.71300e+01 1.94369e+01 1.52146e-01
3.71400e+01 1.94354e+01 1.52149e-01
3.71500e+01 1.94338e+01 1.52152e-01
3.71600e+01 1.94323e+01 1.52155e-01
3.71700e+01 1.94308e+01 1.52159e-01
3.71800e+01 1.94293e+01 1.52162e-01
3.71900e+01 1.94278e+01 1.52165e-01
3.72000e+01 1.94262e+01 1.52168e-01
3.72100e+01 1.94247e+01 1.52171e-01
3.72200e+01 1.94232e+01 1.52174e-01
3.72300e+01 1.94217e+01 1.52177e-01
3.72400e+01 1.94201e+01 1.52180e-01
3.72500e+01 1.94186e+01 1.52183e-01
3.72600e+01 1.94171e+01 1.52187e-01
3.72700e+01 1.94156e+01 1.52190e-01
3.72800e+01 1.94141e+01 1.52193e-01
3.72900e+01 1.94125e+01 1.52196e-01
3.73000e+01 1.94110e+01 1.52199e-01
3.73100e+01 1.94095e+01 1.52202e-01
3.73200e+01 1.94080e+01 1.52205e-01
3.73300e+01 1.94064e+01 1.52208e-01
3.73400e+01 1.94049e+01 1.52211e-01
3.73500e+01 1.94034e+01 1.52214e-01
3.73600e+01 1.94019e+01 1.52217e-01
3.73700e+01 1.94004e+01 1.52220e-01
3.73800e+01 1.93988e+01 1.52223e-01
3.73900e+01 1.93973e+01 1.52226e-01
3.74000e+01 1.93958e+01 1.52229e-01
3.74100e+01 1.93943e+01 1.52232e-01
3.74200e+01 1.93927e+01 1.52235e-01
3.74300e+01 1.93912e+01 1.52238e-01
3.74400e+01 1.93897e+01 1.52241e-01
3.74500e+01 1.93882e+01 1.52244e-01
3.74600e+01 1.93867e+01 1.52247e-01
3.74700e+01 1.93851e+01 1.52250e-01
3.74800e+01 1.93836e+01 1.52252e-01
3.74900e+01 1.93821e+01 1.52255e-01
3.75000e+01 1.93806e+01 1.52258e-01
3.75100e+01 1.93790e+01 1.52261e-01
3.75200e+01 1.93775e+01 1.52264e-01
3.75300e+01 1.93760e+01 1.52268e-01
3.75400e+01 1.93745e+01 1.52271e-01
3.75500e+01 1.93730e+01 1.52274e-01
3.75600e+01 1.93714e+01 1.52278e-01
3.75700e+01 1.93699e+01 1.52281e-01
3.75800e+01 1.93684e+01 1.52285e-01
3.75900e+01 1.93669e+01 1.52289e-01
3.76000e+01 1.93653e+01 1.52293e-01
3.76100e+01 1.93638e+01 1.52297e-01
3.76200e+01 1.93623e+01 1.52302e-01
3.76300e+01 1.93608e+01 1.52306e-01
3.76400e+01 1.93592e+01 1.52311e-01
3.76500e+01 1.93577e+01 1.52315e-01
3.76600e+01 1.93562e+01 1.52320e-01
3.76700e+01 1.93547e+01 1.52325e-01
3.76800e+01 1.93532e+01 1.52330e-01
3.76900e+01 1.93516e+01 1.52335e-01
3.77000e+01 1.93501e+01 1.52340e-01
3.77100e+01 1.93486e+01 1.52345e-01
3.77200e+01 1.93471e+01 1.52351e-01
3.77300e+01 1.93455e+01 1.52356e-01
3.77400e+01 1.93440e+01 1.52362e-01
3.77500e+01 1.93425e+01 1.52368e-01
3.77600e+01 1.93410e+01 1.52374e-01
3.77700e+01 1.93394e+01 1.52380e-01
3.77800e+01 1.93379e+01 1.52386e-01
3.77900e+01 1.93364e+01 1.52393e-01
3.78000e+01 1.93349e+01 1.52399e-01
3.78100e+01 1.93333e+01 1.52405e-01
3.78200e+01 1.93318e+01 1.52412e-01
3.78300e+01 1.93303e+01 1.52419e-01
3.78400e+01 1.93288e+01 1.52426e-01
3.78500e+01 1.93273e+01 1.52433e-01
3.78600e+01 1.93257e+01 1.52440e-01
3.78700e+01 1.93242e+01 1.52447e-01
3.78800e+01 1.93227e+01 1.52455e-01
3.78900e+01 1.93212e+01 1.52462e-01
3.79000e+01 1.93196e+01 1.52470e-01
3.79100e+01 1.93181e+01 1.52477e-01
3.79200e+01 1.93166e+01 1.52485e-01
3.79300e+01 1.93151e+01 1.52493e-01
3.79400e+01 1.93135e+01 1.52501e-01
3.79500e+01 1.93120e+01 1.52510e-01
3.79600e+01 1.93105e+01 1.52518e-01
3.79700e+01 1.93090e+01 1.52526e-01
3.79800e+01 1.93074e+01 1.52535e-01
3.79900e+01 1.93059e+01 1.52544e-01
3.80000e+01 1.93044e+01 1.52552e-01
3.80100e+01 1.93029e+01 1.52561e-01
3.80200e+01 1.93013e+01 1.52570e-01
3.80300e+01 1.92998e+01 1.52580e-01
3.80400e+01 1.92983e+01 1.52589e-01
3.80500e+01 1.92967e+01 1.52598e-01
3.80600e+01 1.92952e+01 1.52608e-01
3.80700e+01 1.92937e+01 1.52617e-01
3.80800e+01 1.92922e+01 1.52627e-01
3.80900e+01 1.92906e+01 1.52637e-01
3.81000e+01 1.92891e+01 1.52647e-01
3.81100e+01 1.92876e+01 1.52657e-01
3.81200e+01 1.92861e+01 1.52667e-01
3.81300e+01 1.92845e+01 1.52678e-01
3.81400e+01 1.92830e+01 1.52688e-01
3.81500e+01 1.92815e+01 1.52699e-01
3.81600e+01 1.92800e+01 1.52710e-01
3.81700e+01 1.92784e+01 1.52720e-01
3.81800e+01 1.92769e+01 1.52731e-01
3.81900e+01 1.92754e+01 1.52743e-01
3.82000e+01 1.92738e+01 1.52754e-01
3.82100e+01 1.92723e+01 1.52765e-01
3.82200e+01 1.92708e+01 1.52776e-01
3.82300e+01 1.92693e+01 1.52788e-01
3.82400e+01 1.92677e+01 1.52800e-01
3.82500e+01 1.92662e+01 1.52812e-01
3.82600e+01 1.92647e+01 1.52823e-01
3.82700e+01 1.92632e+01 1.52835e-01
3.82800e+01 1.92616e+01 1.52848e-01
3.82900e+01 1.92601e+01 1.52860e-01
3.83000e+01 1.92586e+01 1.52872e-01
3.83100e+01 1.92570e+01 1.52885e-01
3.83200e+01 1.92555e+01 1.52897e-01
3.83300e+01 1.92540e+01 1.52910e-01
3.83400e+01 1.92524e+01 1.52923e-01
3.83500e+01 1.92509e+01 1.52936e-01
3.83600e+01 1.92494e+01 1.52949e-01
3.83700e+01 1.92479e+01 1.52962e-01
3.83800e+01 1.92463e+01 1.52976e-01
3.83900e+01 1.92448e+01 1.52989e-01
3.84000e+01 1.92433e+01 1.53003e-01
3.84100e+01 1.92417e+01 1.53017e-01
3.84200e+01 1.92402e+01 1.53030e-01
3.84300e+01 1.92387e+01 1.53044e-01
3.84400e+01 1.92372e+01 1.53058e-01
3.84500e+01 1.92356e+01 1.53073e-01
3.84600e+01 1.92341e+01 1.53087e-01
3.84700e+01 1.92326e+01 1.53101e-01
3.84800e+01 1.92310e+01 1.53116e-01
3.84900e+01 1.92295e+01 1.53130e-01
3.85000e+01 1.92280e+01 1.53145e-01
3.85100e+01 1.92264e+01 1.53160e-01
3.85200e+01 1.92249e+01 1.53175e-01
3.85300e+01 1.92234e+01 1.53189e-01
3.85400e+01 1.92218e+01 1.53203e-01
3.85500e+01 1.92203e+01 1.53217e-01
3.85600e+01 1.92188e+01 1.53231e-01
3.85700e+01 1.92172e+01 1.53245e-01
3.85800e+01 1.92157e+01 1.53259e-01
3.85900e+01 1.92142e+01 1.53272e-01
3.86000e+01 1.92126e+01 1.53285e-01
3.86100e+01 1.92111e+01 1.53298e-01
3.86200e+01 1.92096e+01 1.53311e-01
3.86300e+01 1.92080e+01 1.53324e-01
3.86400e+01 1.92065e+01 1.53336e-01
3.86500e+01 1.92050e+01 1.53349e-01
3.86600e+01 1.92034e+01 1.53361e-01
3.86700e+01 1.92019e+01 1.53373e-01
3.86800e+01 1.92004e+01 1.53385e-01
3.86900e+01 1.91988e+01 1.53397e-01
3.87000e+01 1.91973e+01 1.53408e-01
3.87100e+01 1.91958e+01 1.53419e-01
3.87200e+01 1.91942e+01 1.53431e-01
3.87300e+01 1.91927e+01 1.53442e-01
3.87400e+01 1.91912e+01 1.53452e-01
3.87500e+01 1.91896e+01 1.53463e-01
3.87600e+01 1.91881e+01 1.53474e-01
3.87700e+01 1.91866e+01 1.53484e-01
3.87800e+01 1.91850e+01 1.53494e-01
3.87900e+01 1.91835e+01 1.53504e-01
3.88000e+01 1.91820e+01 1.53514e-01
3.88100e+01 1.91804e+01 1.53524e-01
3.88200e+01 1.91789e+01 1.53533e-01
3.88300e+01 1.91774e+01 1.53542e-01
3.88400e+01 1.91758e+01 1.53552e-01
3.88500e+01 1.91743e+01 1.53560e-01
3.88600e+01 1.91727e+01 1.53569e-01
3.88700e+01 1.91712e+01 1.53578e-01
3.88800e+01 1.91697e+01 1.53586e-01
3.88900e+01 1.91681e+01 1.53595e-01
3.89000e+01 1.91666e+01 1.53603e-01
3.89100e+01 1.91651e+01 1.53611e-01
3.89200e+01 1.91635e+01 1.53618e-01
3.89300e+01 1.91620e+01 1.53626e-01
3.89400e+01 1.91605e+01 1.53634e-01
3.89500e+01 1.91589e+01 1.53641e-01
3.89600e+01 1.91574e+01 1.53648e-01
3.89700e+01 1.91559e+01 1.53655e-01
3.89800e+01 1.91543e+01 1.53662e-01
3.89900e+01 1.91528e+01 1.53668e-01
3.90000e+01 1.91512e+01 1.53675e-01
3.90100e+01 1.91497e+01 1.53681e-01
3.90200e+01 1.91482e+01 1.53687e-01
3.90300e+01 1.91466e+01 1.53693e-01
3.90400e+01 1.91451e+01 1.53699e-01
3.90500e+01 1.91436e+01 1.53704e-01
3.90600e+01 1.91420e+01 1.53709e-01
3.90700e+01 1.91405e+01 1.53715e-01
3.90800e+01 1.91389e+01 1.53720e-01
3.90900e+01 1.91374e+01 1.53725e-01
3.91000e+01 1.91359e+01 1.53729e-01
3.91100e+01 1.91343e+01 1.53734e-01
3.91200e+01 1.91328e+01 1.53738e-01
3.91300e+01 1.91313e+01 1.53742e-01
3.91400e+01 1.91297e+01 1.53746e-01
3.91500e+01 1.91282e+01 1.53750e-01
3.91600e+01 1.91266e+01 1.53754e-01
3.91700e+01 1.91251e+01 1.53758e-01
3.91800e+01 1.91236e+01 1.53761e-01
3.91900e+01 1.91220e+01 1.53764e-01
3.92000e+01 1.91205e+01 1.53767e-01
3.92100e+01 1.91190e+01 1.53770e-01
3.92200e+01 1.91174e+01 1.53773e-01
3.92300e+01 1.91159e+01 1.53775e-01
3.92400e+01 1.91143e+01 1.53777e-01
3.92500e+01 1.91128e+01 1.53780e-01
3.92600e+01 1.91113e+01 1.53782e-01
3.92700e+01 1.91097e+01 1.53783e-01
3.92800e+01 1.91082e+01 1.53785e-01
3.92900e+01 1.91067e+01 1.53786e-01
3.93000e+01 1.91051e+01 1.53788e-01
3.93100e+01 1.91036e+01 1.53789e-01
3.93200e+01 1.91020e+01 1.53790e-01
3.93300e+01 1.91005e+01 1.53791e-01
3.93400e+01 1.90990e+01 1.53791e-01
3.93500e+01 1.90974e+01 1.53792e-01
3.93600e+01 1.90959e+01 1.53792e-01
3.93700e+01 1.90944e+01 1.53792e-01
3.93800e+01 1.90928e+01 1.53792e-01
3.93900e+01 1.90913e+01 1.53792e-01
3.94000e+01 1.90897e+01 1.53791e-01
3.94100e+01 1.90882e+01 1.53791e-01
3.94200e+01 1.90867e+01 1.53790e-01
3.94300e+01 1.90851e+01 1.53789e-01
3.94400e+01 1.90836e+01 1.53788e-01
3.94500e+01 1.90821e+01 1.53787e-01
3.94600e+01 1.90805e+01 1.53786e-01
3.94700e+01 1.90790e+01 1.53784e-01
3.94800e+01 1.90774e+01 1.53782e-01
3.94900e+01 1.90759e+01 1.53780e-01
3.95000e+01 1.90744e+01 1.53778e-01
3.95100e+01 1.90728e+01 1.53776e-01
3.95200e+01 1.90713e+01 1.53774e-01
3.95300e+01 1.90697e+01 1.53772e-01
3.95400e+01 1.90682e+01 1.53770e-01
3.95500e+01 1.90667e+01 1.53767e-01
3.95600e+01 1.90651e+01 1.53765e-01
3.95700e+01 1.90636e+01 1.53763e-01
3.95800e+01 1.90621e+01 1.53761e-01
3.95900e+01 1.90605e+01 1.53759e-01
3.96000e+01 1.90590e+01 1.53757e-01
3.96100e+01 1.90574e+01 1.53755e-01
3.96200e+01 1.90559e+01 1.53753e-01
3.96300e+01 1.90544e+01 1.53752e-01
3.96400e+01 1.90528e+01 1.53750e-01
3.96500e+01 1.90513e+01 1.53748e-01
3.96600e+01 1.90498e+01 1.53746e-01
3.96700e+01 1.90482e+01 1.53744e-01
3.96800e+01 1.90467e+01 1.53742e-01
3.96900e+01 1.90451e+01 1.53740e-01
3.97000e+01 1.90436e+01 1.53739e-01
3.97100e+01 1.90421e+01 1.53737e-01
3.97200e+01 1.90405e+01 1.53735e-01
3.97300e+01 1.90390e+01 1.53734e-01
3.97400e+01 1.90375e+01 1.53732e-01
3.97500e+01 1.90359e+01 1.53730e-01
3.97600e+01 1.90344e+01 1.53729e-01
3.97700e+01 1.90328e+01 1.53727e-01
3.97800e+01 1.90313e+01 1.53725e-01
3.97900e+01 1.90298e+01 1.53724e-01
3.98000e+01 1.90282e+01 1.53722e-01
3.98100e+01 1.90267e+01 1.53721e-01
3.98200e+01 1.90252e+01 1.53719e-01
3.98300e+01 1.90236e+01 1.53718e-01
3.98400e+01 1.90221e+01 1.53716e-01
3.98500e+01 1.90206e+01 1.53715e-01
3.98600e+01 1.90190e+01 1.53713e-01
3.98700e+01 1.90175e+01 1.53712e-01
3.98800e+01 1.90159e+01 1.53711e-01
3.98900e+01 1.90144e+01 1.53709e-01
3.99000e+01 1.90129e+01 1.53708e-01
3.99100e+01 1.90113e+01 1.53707e-01
3.99200e+01 1.90098e+01 1.53705e-01
3.99300e+01 1.90083e+01 1.53704e-01
3.99400e+01 1.90067e+01 1.53703e-01
3.99500e+01 1.90052e+01 1.53702e-01
3.99600e+01 1.90036e+01 1.53701e-01
3.99700e+01 1.90021e+01 1.53699e-01
3.99800e+01 1.90006e+01 1.53698e-01
3.99900e+01 1.89990e+01 1.53697e-01
4.00000e+01 1.89975e+01 1.53696e-01
4.00100e+01 1.89960e+01 1.53695e-01
4.00200e+01 1.89944e+01 1.53694e-01
4.00300e+01 1.89929e+01 1.53693e-01
4.00400e+01 1.89913e+01 1.53692e-01
4.00500e+01 1.89898e+01 1.53691e-01
4.00600e+01 1.89883e+01 1.53690e-01
4.00700e+01 1.89867e+01 1.53689e-01
4.00800e+01 1.89852e+01 1.53688e-01
4.00900e+01 1.89837e+01 1.53687e-01
4.01000e+01 1.89821e+01 1.53686e-01
4.01100e+01 1.89806e+01 1.53685e-01
4.01200e+01 1.89791e+01 1.53684e-01
4.01300e+01 1.89775e+01 1.53683e-01
4.01400e+01 1.89760e+01 1.53683e-01
4.01500e+01 1.89744e+01 1.53682e-01
4.01600e+01 1.89729e+01 1.53681e-01
4.01700e+01 1.89714e+01 1.53680e-01
4.01800e+01 1.89698e+01 1.53680e-01
4.01900e+01 1.89683e+01 1.53679e-01
4.02000e+01 1.89668e+01 1.53678e-01
4.02100e+01 1.89652e+01 1.53678e-01
4.02200e+01 1.89637e+01 1.53677e-01
4.02300e+01 1.89621e+01 1.53676e-01
4.02400e+01 1.89606e+01 1.53676e-01
4.02500e+01 1.89591e+01 1.53675e-01
4.02600e+01 1.89575e+01 1.53675e-01
4.02700e+01 1.89560e+01 1.53674e-01
4.02800e+01 1.89545e+01 1.53674e-01
4.02900e+01 1.89529e+01 1.53673e-01
4.03000e+01 1.89514e+01 1.53673e-01
4.03100e+01 1.89499e+01 1.53672e-01
4.03200e+01 1.89483e+01 1.53672e-01
4.03300e+01 1.89468e+01 1.53671e-01
4.03400e+01 1.89452e+01 1.53671e-01
4.03500e+01 1.89437e+01 1.53671e-01
4.03600e+01 1.89422e+01 1.53670e-01
4.03700e+01 1.89406e+01 1.53670e-01
4.03800e+01 1.89391e+01 1.53670e-01
4.03900e+01 1.89376e+01 1.53670e-01
4.04000e+01 1.89360e+01 1.53669e-01
4.04100e+01 1.89345e+01 1.53669e-01
4.04200e+01 1.89329e+01 1.53669e-01
4.04300e+01 1.89314e+01 1.53669e-01
4.04400e+01 1.89299e+01 1.53669e-01
4.04500e+01 1.89283e+01 1.53668e-01
4.04600e+01 1.89268e+01 1.53668e-01
4.04700e+01 1.89253e+01 1.53668e-01
4.04800e+01 1.89237e+01 1.53668e-01
4.04900e+01 1.89222e+01 1.53668e-01
4.05000e+01 1.89207e+01 1.53668e-01
4.05100e+01 1.89191e+01 1.53668e-01
4.05200e+01 1.89176e+01 1.53668e-01
4.05300e+01 1.89160e+01 1.53669e-01
4.05400e+01 1.89145e+01 1.53669e-01
4.05500e+01 1.89130e+01 1.53670e-01
4.05600e+01 1.89114e+01 1.53671e-01
4.05700e+01 1.89099e+01 1.53672e-01
4.05800e+01 1.89084e+01 1.53673e-01
4.05900e+01 1.89068e+01 1.53674e-01
4.06000e+01 1.89053e+01 1.53675e-01
4.06100e+01 1.89038e+01 1.53677e-01
4.06200e+01 1.89022e+01 1.53678e-01
4.06300e+01 1.89007e+01 1.53680e-01
4.06400e+01 1.88991e+01 1.53682e-01
4.06500e+01 1.88976e+01 1.53684e-01
4.06600e+01 1.88961e+01 1.53686e-01
4.06700e+01 1.88945e+01 1.53689e-01
4.06800e+01 1.88930e+01 1.53691e-01
4.06900e+01 1.88915e+01 1.53694e-01
4.07000e+01 1.88899e+01 1.53697e-01
4.07100e+01 1.88884e+01 1.53699e-01
4.07200e+01 1.88868e+01 1.53703e-01
4.07300e+01 1.88853e+01 1.53706e-01
4.07400e+01 1.88838e+01 1.53709e-01
4.07500e+01 1.88822e+01 1.53713e-01
4.07600e+01 1.88807e+01 1.53716e-01
4.07700e+01 1.88792e+01 1.53720e-01
4.07800e+01 1.88776e+01 1.53724e-01
4.07900e+01 1.88761e+01 1.53728e-01
4.08000e+01 1.88745e+01 1.53732e-01
4.08100e+01 1.88730e+01 1.53737e-01
4.08200e+01 1.88715e+01 1.53741e-01
4.08300e+01 1.88699e+01 1.53746e-01
4.08400e+01 1.88684e+01 1.53751e-01
4.08500e+01 1.88669e+01 1.53755e-01
4.08600e+01 1.88653e+01 1.53761e-01
4.08700e+01 1.88638e+01 1.53766e-01
4.08800e+01 1.88622e+01 1.53771e-01
4.08900e+01 1.88607e+01 1.53777e-01
4.09000e+01 1.88592e+01 1.53782e-01
4.09100e+01 1.88576e+01 1.53788e-01
4.09200e+01 1.88561e+01 1.53794e-01
4.09300e+01 1.88546e+01 1.53800e-01
4.09400e+01 1.88530e+01 1.53806e-01
4.09500e+01 1.88515e+01 1.53813e-01
4.09600e+01 1.88499e+01 1.53819e-01
4.09700e+01 1.88484e+01 1.53826e-01
4.09800e+01 1.88469e+01 1.53833e-01
4.09900e+01 1.88453e+01 1.53840e-01
4.10000e+01 1.88438e+01 1.53847e-01
4.10100e+01 1.88423e+01 1.53854e-01
4.10200e+01 1.88407e+01 1.53861e-01
4.10300e+01 1.88392e+01 1.53869e-01
4.10400e+01 1.88376e+01 1.53876e-01
4.10500e+01 1.88361e+01 1.53884e-01
4.10600e+01 1.88346e+01 1.53892e-01
4.10700e+01 1.88330e+01 1.53900e-01
4.10800e+01 1.88315e+01 1.53908e-01
4.10900e+01 1.88299e+01 1.53917e-01
4.11000e+01 1.88284e+01 1.53925e-01
4.11100e+01 1.88269e+01 1.53934e-01
4.11200e+01 1.88253e+01 1.53943e-01
4.11300e+01 1.88238e+01 1.53952e-01
4.11400e+01 1.88222e+01 1.53961e-01
4.11500e+01 1.88207e+01 1.53970e-01
4.11600e+01 1.88192e+01 1.53979e-01
4.11700e+01 1.88176e+01 1.53989e-01
4.11800e+01 1.88161e+01 1.53999e-01
4.11900e+01 1.88145e+01 1.54008e-01
4.12000e+01 1.88130e+01 1.54018e-01
4.12100e+01 1.88115e+01 1.54029e-01
4.12200e+01 1.88099e+01 1.54039e-01
4.12300e+01 1.88084e+01 1.54049e-01
4.12400e+01 1.88068e+01 1.54060e-01
4.12500e+01 1.88053e+01 1.54070e-01
4.12600e+01 1.88038e+01 1.54081e-01
4.12700e+01 1.88022e+01 1.54092e-01
4.12800e+01 1.88007e+01 1.54103e-01
4.12900e+01 1.87991e+01 1.54114e-01
4.13000e+01 1.87976e+01 1.54126e-01
4.13100e+01 1.87961e+01 1.54137e-01
4.13200e+01 1.87945e+01 1.54149e-01
4.13300e+01 1.87930e+01 1.54161e-01
4.13400e+01 1.87914e+01 1.54173e-01
4.13500e+01 1.87899e+01 1.54185e-01
4.13600e+01 1.87883e+01 1.54197e-01
4.13700e+01 1.87868e+01 1.54210e-01
4.13800e+01 1.87853e+01 1.54222e-01
4.13900e+01 1.87837e+01 1.54235e-01
4.14000e+01 1.87822e+01 1.54248e-01
4.14100e+01 1.87806e+01 1.54261e-01
4.14200e+01 1.87791e+01 1.54274e-01
4.14300e+01 1.87776e+01 1.54287e-01
4.14400e+01 1.87760e+01 1.54300e-01
4.14500e+01 1.87745e+01 1.54314e-01
4.14600e+01 1.87729e+01 1.54327e-01
4.14700e+01 1.87714e+01 1.54341e-01
4.14800e+01 1.87698e+01 1.54355e-01
4.14900e+01 1.87683e+01 1.54369e-01
4.15000e+01 1.87667e+01 1.54384e-01
4.15100e+01 1.87652e+01 1.54398e-01
4.15200e+01 1.87637e+01 1.54412e-01
4.15300e+01 1.87621e+01 1.54426e-01
4.15400e+01 1.87606e+01 1.54440e-01
4.15500e+01 1.87590e+01 1.54454e-01
4.15600e+01 1.87575e+01 1.54467e-01
4.15700e+01 1.87559e+01 1.54481e-01
4.15800e+01 1.87544e+01 1.54495e-01
4.15900e+01 1.87528e+01 1.54508e-01
4.16000e+01 1.87513e+01 1.54521e-01
4.16100e+01 1.87498e+01 1.54534e-01
4.16200e+01 1.87482e+01 1.54547e-01
4.16300e+01 1.87467e+01 1.54560e-01
4.16400e+01 1.87451e+01 1.54573e-01
4.16500e+01 1.87436e+01 1.54585e-01
4.16600e+01 1.87420e+01 1.54598e-01
4.16700e+01 1.87405e+01 1.54610e-01
4.16800e+01 1.87389e+01 1.54623e-01
4.16900e+01 1.87374e+01 1.54635e-01
4.17000e+01 1.87358e+01 1.54647e-01
4.17100e+01 1.87343e+01 1.54659e-01
4.17200e+01 1.87328e+01 1.54671e-01
4.17300e+01 1.87312e+01 1.54683e-01
4.17400e+01 1.87297e+01 1.54694e-01
4.17500e+01 1.87281e+01 1.54706e-01
4.17600e+01 1.87266e+01 1.54717e-01
4.17700e+01 1.87250e+01 1.54728e-01
4.17800e+01 1.87235e+01 1.54740e-01
4.17900e+01 1.87219e+01 1.54751e-01
4.18000e+01 1.87204e+01 1.54761e-01
4.18100e+01 1.87188e+01 1.54772e-01
4.18200e+01 1.87173e+01 1.54783e-01
4.18300e+01 1.87157e+01 1.54794e-01
4.18400e+01 1.87142e+01 1.54804e-01
4.18500e+01 1.87126e+01 1.54814e-01
4.18600e+01 1.87111e+01 1.54825e-01
4.18700e+01 1.87095e+01 1.54835e-01
4.18800e+01 1.87080e+01 1.54845e-01
4.18900e+01 1.87064e+01 1.54855e-01
4.19000e+01 1.87049e+01 1.54864e-01
4.19100e+01 1.87033e+01 1.54874e-01
4.19200e+01 1.87018e+01 1.54884e-01
4.19300e+01 1.87002e+01 1.54893e-01
4.19400e+01 1.86987e+01 1.54902e-01
4.19500e+01 1.86971e+01 1.54912e-01
4.19600e+01 1.86956e+01 1.54921e-01
4.19700e+01 1.86941e+01 1.54930e-01
4.19800e+01 1.86925e+01 1.54938e-01
4.19900e+01 1.86910e+01 1.54947e-01
4.20000e+01 1.86894e+01 1.54956e-01
4.20100e+01 1.86879e+01 1.54964e-01
4.20200e+01 1.86863e+01 1.54973e-01
4.20300e+01 1.86848e+01 1.54981e-01
4.20400e+01 1.86832e+01 1.54989e-01
4.20500e+01 1.86817e+01 1.54997e-01
4.20600e+01 1.86801e+01 1.55005e-01
4.20700e+01 1.86786e+01 1.55013e-01
4.20800e+01 1.86770e+01 1.55021e-01
4.20900e+01 1.86755e+01 1.55028e-01
4.21000e+01 1.86739e+01 1.55036e-01
4.21100e+01 1.86724e+01 1.55043e-01
4.21200e+01 1.86708e+01 1.55050e-01
4.21300e+01 1.86693e+01 1.55057e-01
4.21400e+01 1.86677e+01 1.55064e-01
4.21500e+01 1.86662e+01 1.55071e-01
4.21600e+01 1.86646e+01 1.55078e-01
4.21700e+01 1.86630e+01 1.55085e-01
4.21800e+01 1.86615e+01 1.55091e-01
4.21900e+01 1.86599e+01 1.55098e-01
4.22000e+01 1.86584e+01 1.55104e-01
4.22100e+01 1.86568e+01 1.55110e-01
4.22200e+01 1.86553e+01 1.55116e-01
4.22300e+01 1.86537e+01 1.55122e-01
4.22400e+01 1.86522e+01 1.55128e-01
4.22500e+01 1.86506e+01 1.55134e-01
4.22600e+01 1.86491e+01 1.55139e-01
4.22700e+01 1.86475e+01 1.55145e-01
4.22800e+01 1.86460e+01 1.55150e-01
4.22900e+01 1.86444e+01 1.55156e-01
4.23000e+01 1.86429e+01 1.55161e-01
4.23100e+01 1.86413e+01 1.55166e-01
4.23200e+01 1.86398e+01 1.55171e-01
4.23300e+01 1.86382e+01 1.55176e-01
4.23400e+01 1.86367e+01 1.55180e-01
4.23500e+01 1.86351e+01 1.55185e-01
4.23600e+01 1.86336e+01 1.55189e-01
4.23700e+01 1.86320e+01 1.55194e-01
4.23800e+01 1.86305e+01 1.55198e-01
4.23900e+01 1.86289e+01 1.55202e-01
4.24000e+01 1.86274e+01 1.55206e-01
4.24100e+01 1.86258e+01 1.55210e-01
4.24200e+01 1.86243e+01 1.55214e-01
4.24300e+01 1.86227e+01 1.55217e-01
4.24400e+01 1.86212e+01 1.55221e-01
4.24500e+01 1.86196e+01 1.55224e-01
4.24600e+01 1.86181e+01 1.55228e-01
4.24700e+01 1.86165e+01 1.55231e-01
4.24800e+01 1.86149e+01 1.55234e-01
4.24900e+01 1.86134e+01 1.55237e-01
4.25000e+01 1.86118e+01 1.55240e-01
4.25100e+01 1.86103e+01 1.55243e-01
4.25200e+01 1.86087e+01 1.55246e-01
4.25300e+01 1.86072e+01 1.55248e-01
4.25400e+01 1.86056e+01 1.55251e-01
4.25500e+01 1.86041e+01 1.55254e-01
4.25600e+01 1.86025e+01 1.55257e-01
4.25700e+01 1.86010e+01 1.55260e-01
4.25800e+01 1.85994e+01 1.55263e-01
4.25900e+01 1.85979e+01 1.55266e-01
4.26000e+01 1.85963e+01 1.55269e-01
4.26100e+01 1.85948e+01 1.55272e-01
4.26200e+01 1.85932e+01 1.55275e-01
4.26300e+01 1.85917e+01 1.55278e-01
4.26400e+01 1.85901e+01 1.55281e-01
4.26500e+01 1.85886e+01 1.55284e-01
4.26600e+01 1.85870e+01 1.55287e-01
4.26700e+01 1.85854e+01 1.55290e-01
4.26800e+01 1.85839e+01 1.55293e-01
4.26900e+01 1.85823e+01 1.55296e-01
4.27000e+01 1.85808e+01 1.55299e-01
4.27100e+01 1.85792e+01 1.55303e-01
4.27200e+01 1.85777e+01 1.55306e-01
4.27300e+01 1.85761e+01 1.55309e-01
4.27400e+01 1.85746e+01 1.55312e-01
4.27500e+01 1.85730e+01 1.55315e-01
4.27600e+01 1.85715e+01 1.55319e-01
4.27700e+01 1.85699e+01 1.55322e-01
4.27800e+01 1.85684e+01 1.55325e-01
4.27900e+01 1.85668e+01 1.55328e-01
4.28000e+01 1.85653e+01 1.55332e-01
4.28100e+01 1.85637e+01 1.55335e-01
4.28200e+01 1.85621e+01 1.55338e-01
4.28300e+01 1.85606e+01 1.55342e-01
4.28400e+01 1.85590e+01 1.55345e-01
4.28500e+01 1.85575e+01 1.55349e-01
4.28600e+01 1.85559e+01 1.55352e-01
4.28700e+01 1.85544e+01 1.55356e-01
4.28800e+01 1.85528e+01 1.55359e-01
4.28900e+01 1.85513e+01 1.55362e-01
4.29000e+01 1.85497e+01 1.55366e-01
4.29100e+01 1.85482e+01 1.55369e-01
4.29200e+01 1.85466e+01 1.55373e-01
4.29300e+01 1.85451e+01 1.55377e-01
4.29400e+01 1.85435e+01 1.55380e-01
4.29500e+01 1.85420e+01 1.55384e-01
4.29600e+01 1.85404e+01 1.55387e-01
4.29700e+01 1.85388e+01 1.55391e-01
4.29800e+01 1.85373e+01 1.55395e-01
4.29900e+01 1.85357e+01 1.55398e-01
4.30000e+01 1.85342e+01 1.55402e-01
4.30100e+01 1.85326e+01 1.55406e-01
4.30200e+01 1.85311e+01 1.55409e-01
4.30300e+01 1.85295e+01 1.55413e-01
4.30400e+01 1.85280e+01 1.55417e-01
4.30500e+01 1.85264e+01 1.55420e-01
4.30600e+01 1.85249e+01 1.55424e-01
4.30700e+01 1.85233e+01 1.55428e-01
4.30800e+01 1.85217e+01 1.55432e-01
4.30900e+01 1.85202e+01 1.55436e-01
4.31000e+01 1.85186e+01 1.55439e-01
4.31100e+01 1.85171e+01 1.55443e-01
4.31200e+01 1.85155e+01 1.55447e-01
4.31300e+01 1.85140e+01 1.55451e-01
4.31400e+01 1.85124e+01 1.55455e-01
4.31500e+01 1.85109e+01 1.55459e-01
4.31600e+01 1.85093e+01 1.55463e-01
4.31700e+01 1.85078e+01 1.55467e-01
4.31800e+01 1.85062e+01 1.55471e-01
4.31900e+01 1.85046e+01 1.55475e-01
4.32000e+01 1.85031e+01 1.55479e-01
4.32100e+01 1.85015e+01 1.55483e-01
4.32200e+01 1.85000e+01 1.55487e-01
4.32300e+01 1.84984e+01 1.55491e-01
4.32400e+01 1.84969e+01 1.55495e-01
4.32500e+01 1.84953e+01 1.55499e-01
4.32600e+01 1.84938e+01 1.55503e-01
4.32700e+01 1.84922e+01 1.55507e-01
4.32800e+01 1.84907e+01 1.55512e-01
4.32900e+01 1.84891e+01 1.55516e-01
4.33000e+01 1.84875e+01 1.55520e-01
4.33100e+01 1.84860e+01 1.55524e-01
4.33200e+01 1.84844e+01 1.55528e-01
4.33300e+01 1.84829e+01 1.55533e-01
4.33400e+01 1.84813e+01 1.55537e-01
4.33500e+01 1.84798e+01 1.55541e-01
4.33600e+01 1.84782e+01 1.55545e-01
4.33700e+01 1.84767e+01 1.55550e-01
4.33800e+01 1.84751e+01 1.55554e-01
4.33900e+01 1.84735e+01 1.55558e-01
4.34000e+01 1.84720e+01 1.55563e-01
4.34100e+01 1.84704e+01 1.55567e-01
4.34200e+01 1.84689e+01 1.55572e-01
4.34300e+01 1.84673e+01 1.55576e-01
4.34400e+01 1.84658e+01 1.55580e-01
4.34500e+01 1.84642e+01 1.55585e-01
4.34600e+01 1.84627e+01 1.55589e-01
4.34700e+01 1.84611e+01 1.55594e-01
4.34800e+01 1.84595e+01 1.55598e-01
4.34900e+01 1.84580e+01 1.55603e-01
4.35000e+01 1.84564e+01 1.55607e-01
4.35100e+01 1.84549e+01 1.55612e-01
4.35200e+01 1.84533e+01 1.55617e-01
4.35300e+01 1.84518e+01 1.55621e-01
4.35400e+01 1.84502e+01 1.55626e-01
4.35500e+01 1.84487e+01 1.55631e-01
4.35600e+01 1.84471e+01 1.55636e-01
4.35700e+01 1.84455e+01 1.55640e-01
4.35800e+01 1.84440e+01 1.55645e-01
4.35900e+01 1.84424e+01 1.55650e-01
4.36000e+01 1.84409e+01 1.55655e-01
4.36100e+01 1.84393e+01 1.55660e-01
4.36200e+01 1.84378e+01 1.55665e-01
4.36300e+01 1.84362e+01 1.55670e-01
4.36400e+01 1.84346e+01 1.55676e-01
4.36500e+01 1.84331e+01 1.55681e-01
4.36600e+01 1.84315e+01 1.55686e-01
4.36700e+01 1.84300e+01 1.55691e-01
4.36800e+01 1.84284e+01 1.55697e-01
4.36900e+01 1.84269e+01 1.55702e-01
4.37000e+01 1.84253e+01 1.55708e-01
4.37100e+01 1.84237e+01 1.55713e-01
4.37200e+01 1.84222e+01 1.55719e-01
4.37300e+01 1.84206e+01 1.55724e-01
4.37400e+01 1.84191e+01 1.55730e-01
4.37500e+01 1.84175e+01 1.55735e-01
4.37600e+01 1.84160e+01 1.55741e-01
4.37700e+01 1.84144e+01 1.55747e-01
4.37800e+01 1.84128e+01 1.55753e-01
4.37900e+01 1.84113e+01 1.55758e-01
4.38000e+01 1.84097e+01 1.55764e-01
4.38100e+01 1.84082e+01 1.55770e-01
4.38200e+01 1.84066e+01 1.55776e-01
4.38300e+01 1.84051e+01 1.55782e-01
4.38400e+01 1.84035e+01 1.55788e-01
4.38500e+01 1.84019e+01 1.55794e-01
4.38600e+01 1.84004e+01 1.55801e-01
4.38700e+01 1.83988e+01 1.55807e-01
4.38800e+01 1.83973e+01 1.55813e-01
4.38900e+01 1.83957e+01 1.55819e-01
4.39000e+01 1.83941e+01 1.55826e-01
4.39100e+01 1.83926e+01 1.55832e-01
4.39200e+01 1.83910e+01 1.55839e-01
4.39300e+01 1.83895e+01 1.55845e-01
4.39400e+01 1.83879e+01 1.55852e-01
4.39500e+01 1.83864e+01 1.55858e-01
4.39600e+01 1.83848e+01 1.55865e-01
4.39700e+01 1.83832e+01 1.55871e-01
4.39800e+01 1.83817e+01 1.55878e-01
4.39900e+01 1.83801e+01 1.55885e-01
4.40000e+01 1.83786e+01 1.55892e-01
4.40100e+01 1.83770e+01 1.55898e-01
4.40200e+01 1.83754e+01 1.55905e-01
4.40300e+01 1.83739e+01 1.55912e-01
4.40400e+01 1.83723e+01 1.55919e-01
4.40500e+01 1.83708e+01 1.55926e-01
4.40600e+01 1.83692e+01 1.55933e-01
4.40700e+01 1.83676e+01 1.55940e-01
4.40800e+01 1.83661e+01 1.55948e-01
4.40900e+01 1.83645e+01 1.55955e-01
4.41000e+01 1.83630e+01 1.55962e-01
4.41100e+01 1.83614e+01 1.55969e-01
4.41200e+01 1.83599e+01 1.55977e-01
4.41300e+01 1.83583e+01 1.55984e-01
4.41400e+01 1.83567e+01 1.55991e-01
4.41500e+01 1.83552e+01 1.55999e-01
4.41600e+01 1.83536e+01 1.56006e-01
4.41700e+01 1.83521e+01 1.56014e-01
4.41800e+01 1.83505e+01 1.56022e-01
4.41900e+01 1.83489e+01 1.56029e-01
4.42000e+01 1.83474e+01 1.56037e-01
4.42100e+01 1.83458e+01 1.56045e-01
4.42200e+01 1.83442e+01 1.56052e-01
4.42300e+01 1.83427e+01 1.56060e-01
4.42400e+01 1.83411e+01 1.56068e-01
4.42500e+01 1.83396e+01 1.56076e-01
4.42600e+01 1.83380e+01 1.56084e-01
4.42700e+01 1.83364e+01 1.56092e-01
4.42800e+01 1.83349e+01 1.56100e-01
4.42900e+01 1.83333e+01 1.56108e-01
4.43000e+01 1.83318e+01 1.56116e-01
4.43100e+01 1.83302e+01 1.56125e-01
4.43200e+01 1.83286e+01 1.56133e-01
4.43300e+01 1.83271e+01 1.56141e-01
4.43400e+01 1.83255e+01 1.56149e-01
4.43500e+01 1.83240e+01 1.56158e-01
4.43600e+01 1.83224e+01 1.56166e-01
4.43700e+01 1.83208e+01 1.56175e-01
4.43800e+01 1.83193e+01 1.56183e-01
4.43900e+01 1.83177e+01 1.56192e-01
4.44000e+01 1.83161e+01 1.56200e-01
4.44100e+01 1.83146e+01 1.56209e-01
4.44200e+01 1.83130e+01 1.56218e-01
4.44300e+01 1.83115e+01 1.56226e-01
4.44400e+01 1.83099e+01 1.56235e-01
4.44500e+01 1.83083e+01 1.56244e-01
4.44600e+01 1.83068e+01 1.56253e-01
4.44700e+01 1.83052e+01 1.56262e-01
4.44800e+01 1.83036e+01 1.56271e-01
4.44900e+01 1.83021e+01 1.56280e-01
4.45000e+01 1.83005e+01 1.56289e-01
4.45100e+01 1.82990e+01 1.56298e-01
4.45200e+01 1.82974e+01 1.56307e-01
4.45300e+01 1.82958e+01 1.56316e-01
4.45400e+01 1.82943e+01 1.56325e-01
4.45500e+01 1.82927e+01 1.56333e-01
4.45600e+01 1.82911e+01 1.56342e-01
4.45700e+01 1.82896e+01 1.56351e-01
4.45800e+01 1.82880e+01 1.56359e-01
4.45900e+01 1.82865e+01 1.56367e-01
4.46000e+01 1.82849e+01 1.56376e-01
4.46100e+01 1.82833e+01 1.56384e-01
4.46200e+01 1.82818e+01 1.56392e-01
4.46300e+01 1.82802e+01 1.56400e-01
4.46400e+01 1.82786e+01 1.56408e-01
4.46500e+01 1.82771e+01 1.56416e-01
4.46600e+01 1.82755e+01 1.56424e-01
4.46700e+01 1.82739e+01 1.56432e-01
4.46800e+01 1.82724e+01 1.56440e-01
4.46900e+01 1.82708e+01 1.56447e-01
4.47000e+01 1.82692e+01 1.56455e-01
4.47100e+01 1.82677e+01 1.56462e-01
4.47200e+01 1.82661e+01 1.56470e-01
4.47300e+01 1.82646e+01 1.56477e-01
4.47400e+01 1.82630e+01 1.56484e-01
4.47500e+01 1.82614e+01 1.56491e-01
4.47600e+01 1.82599e+01 1.56498e-01
4.47700e+01 1.82583e+01 1.56505e-01
4.47800e+01 1.82567e+01 1.56512e-01
4.47900e+01 1.82552e+01 1.56519e-01
4.48000e+01 1.82536e+01 1.56526e-01
4.48100e+01 1.82520e+01 1.56533e-01
4.48200e+01 1.82505e+01 1.56539e-01
4.48300e+01 1.82489e+01 1.56546e-01
4.48400e+01 1.82473e+01 1.56552e-01
4.48500e+01 1.82458e+01 1.56559e-01
4.48600e+01 1.82442e+01 1.56565e-01
4.48700e+01 1.82426e+01 1.56571e-01
4.48800e+01 1.82411e+01 1.56577e-01
4.48900e+01 1.82395e+01 1.56583e-01
4.49000e+01 1.82379e+01 1.56589e-01
4.49100e+01 1.82364e+01 1.56595e-01
4.49200e+01 1.82348e+01 1.56601e-01
4.49300e+01 1.82332e+01 1.56607e-01
4.49400e+01 1.82317e+01 1.56612e-01
4.49500e+01 1.82301e+01 1.56618e-01
4.49600e+01 1.82285e+01 1.56623e-01
4.49700e+01 1.82270e+01 1.56629e-01
4.49800e+01 1.82254e+01 1.56634e-01
4.49900e+01 1.82238e+01 1.56639e-01
4.50000e+01 1.82223e+01 1.56645e-01
4.50100e+01 1.82207e+01 1.56650e-01
4.50200e+01 1.82191e+01 1.56655e-01
4.50300e+01 1.82176e+01 1.56660e-01
4.50400e+01 1.82160e+01 1.56665e-01
4.50500e+01 1.82144e+01 1.56669e-01
4.50600e+01 1.82129e+01 1.56674e-01
4.50700e+01 1.82113e+01 1.56679e-01
4.50800e+01 1.82097e+01 1.56683e-01
4.50900e+01 1.82082e+01 1.56688e-01
4.51000e+01 1.82066e+01 1.56692e-01
4.51100e+01 1.82050e+01 1.56696e-01
4.51200e+01 1.82035e+01 1.56701e-01
4.51300e+01 1.82019e+01 1.56705e-01
4.51400e+01 1.82003e+01 1.56709e-01
4.51500e+01 1.81988e+01 1.56713e-01
4.51600e+01 1.81972e+01 1.56717e-01
4.51700e+01 1.81956e+01 1.56721e-01
4.51800e+01 1.81941e+01 1.56724e-01
4.51900e+01 1.81925e+01 1.56728e-01
4.52000e+01 1.81909e+01 1.56732e-01
4.52100e+01 1.81894e+01 1.56735e-01
4.52200e+01 1.81878e+01 1.56739e-01
4.52300e+01 1.81862e+01 1.56742e-01
4.52400e+01 1.81847e+01 1.56745e-01
4.52500e+01 1.81831e+01 1.56749e-01
4.52600e+01 1.81815e+01 1.56752e-01
4.52700e+01 1.81800e+01 1.56755e-01
4.52800e+01 1.81784e+01 1.56758e-01
4.52900e+01 1.81768e+01 1.56761e-01
4.53000e+01 1.81753e+01 1.56764e-01
4.53100e+01 1.81737e+01 1.56766e-01
4.53200e+01 1.81721e+01 1.56769e-01
4.53300e+01 1.81706e+01 1.56772e-01
4.53400e+01 1.81690e+01 1.56774e-01
4.53500e+01 1.81674e+01 1.56776e-01
4.53600e+01 1.81659e+01 1.56779e-01
4.53700e+01 1.81643e+01 1.56781e-01
4.53800e+01 1.81627e+01 1.56783e-01
4.53900e+01 1.81612e+01 1.56785e-01
4.54000e+01 1.81596e+01 1.56787e-01
4.54100e+01 1.81580e+01 1.56789e-01
4.54200e+01 1.81565e+01 1.56791e-01
4.54300e+01 1.81549e+01 1.56793e-01
4.54400e+01 1.81533e+01 1.56795e-01
4.54500e+01 1.81518e+01 1.56796e-01
4.54600e+01 1.81502e+01 1.56798e-01
4.54700e+01 1.81486e+01 1.56799e-01
4.54800e+01 1.81470e+01 1.56801e-01
4.54900e+01 1.81455e+01 1.56802e-01
4.55000e+01 1.81439e+01 1.56803e-01
4.55100e+01 1.81423e+01 1.56805e-01
4.55200e+01 1.81408e+01 1.56806e-01
4.55300e+01 1.81392e+01 1.56808e-01
4.55400e+01 1.81376e+01 1.56809e-01
4.55500e+01 1.81361e+01 1.56811e-01
4.55600e+01 1.81345e+01 1.56812e-01
4.55700e+01 1.81329e+01 1.56814e-01
4.55800e+01 1.81314e+01 1.56816e-01
4.55900e+01 1.81298e+01 1.56818e-01
4.56000e+01 1.81282e+01 1.56820e-01
4.56100e+01 1.81267e+01 1.56822e-01
4.56200e+01 1.81251e+01 1.56824e-01
4.56300e+01 1.81235e+01 1.56827e-01
4.56400e+01 1.81220e+01 1.56829e-01
4.56500e+01 1.81204e+01 1.56832e-01
4.56600e+01 1.81188e+01 1.56834e-01
4.56700e+01 1.81173e+01 1.56837e-01
4.56800e+01 1.81157e+01 1.56840e-01
4.56900e+01 1.81141e+01 1.56843e-01
4.57000e+01 1.81125e+01 1.56846e-01
4.57100e+01 1.81110e+01 1.56849e-01
4.57200e+01 1.81094e+01 1.56852e-01
4.57300e+01 1.81078e+01 1.56855e-01
4.57400e+01 1.81063e+01 1.56858e-01
4.57500e+01 1.81047e+01 1.56862e-01
4.57600e+01 1.81031e+01 1.56865e-01
4.57700e+01 1.81016e+01 1.56869e-01
4.57800e+01 1.81000e+01 1.56872e-01
4.57900e+01 1.80984e+01 1.56876e-01
4.58000e+01 1.80969e+01 1.56880e-01
4.58100e+01 1.80953e+01 1.56884e-01
4.58200e+01 1.80937e+01 1.56888e-01
4.58300e+01 1.80922e+01 1.56892e-01
4.58400e+01 1.80906e+01 1.56896e-01
4.58500e+01 1.80890e+01 1.56901e-01
4.58600e+01 1.80874e+01 1.56905e-01
4.58700e+01 1.80859e+01 1.56910e-01
4.58800e+01 1.80843e+01 1.56914e-01
4.58900e+01 1.80827e+01 1.56919e-01
4.59000e+01 1.80812e+01 1.56923e-01
4.59100e+01 1.80796e+01 1.56928e-01
4.59200e+01 1.80780e+01 1.56933e-01
4.59300e+01 1.80765e+01 1.56938e-01
4.59400e+01 1.80749e+01 1.56943e-01
4.59500e+01 1.80733e+01 1.56949e-01
4.59600e+01 1.80718e+01 1.56954e-01
4.59700e+01 1.80702e+01 1.56959e-01
4.59800e+01 1.80686e+01 1.56965e-01
4.59900e+01 1.80670e+01 1.56970e-01
4.60000e+01 1.80655e+01 1.56976e-01
4.60100e+01 1.80639e+01 1.56982e-01
4.60200e+01 1.80623e+01 1.56987e-01
4.60300e+01 1.80608e+01 1.56993e-01
4.60400e+01 1.80592e+01 1.56999e-01
4.60500e+01 1.80576e+01 1.57005e-01
4.60600e+01 1.80561e+01 1.57012e-01
4.60700e+01 1.80545e+01 1.57018e-01
4.60800e+01 1.80529e+01 1.57024e-01
4.60900e+01 1.80513e+01 1.57031e-01
4.61000e+01 1.80498e+01 1.57037e-01
4.61100e+01 1.80482e+01 1.57044e-01
4.61200e+01 1.80466e+01 1.57050e-01
4.61300e+01 1.80451e+01 1.57057e-01
4.61400e+01 1.80435e+01 1.57064e-01
4.61500e+01 1.80419e+01 1.57071e-01
4.61600e+01 1.80404e+01 1.57078e-01
4.61700e+01 1.80388e+01 1.57085e-01
4.61800e+01 1.80372e+01 1.57093e-01
4.61900e+01 1.80356e+01 1.57100e-01
4.62000e+01 1.80341e+01 1.57107e-01
4.62100e+01 1.80325e+01 1.57115e-01
4.62200e+01 1.80309e+01 1.57123e-01
4.62300e+01 1.80294e+01 1.57130e-01
4.62400e+01 1.80278e+01 1.57138e-01
4.62500e+01 1.80262e+01 1.57146e-01
4.62600e+01 1.80246e+01 1.57154e-01
4.62700e+01 1.80231e+01 1.57162e-01
4.62800e+01 1.80215e+01 1.57170e-01
4.62900e+01 1.80199e+01 1.57178e-01
4.63000e+01 1.80184e+01 1.57187e-01
4.63100e+01 1.80168e+01 1.57195e-01
4.63200e+01 1.80152e+01 1.57203e-01
4.63300e+01 1.80136e+01 1.57212e-01
4.63400e+01 1.80121e+01 1.57221e-01
4.63500e+01 1.80105e+01 1.57230e-01
4.63600e+01 1.80089e+01 1.57238e-01
4.63700e+01 1.80073e+01 1.57247e-01
4.63800e+01 1.80058e+01 1.57256e-01
4.63900e+01 1.80042e+01 1.57265e-01
4.64000e+01 1.80026e+01 1.57275e-01
4.64100e+01 1.80011e+01 1.57284e-01
4.64200e+01 1.79995e+01 1.57293e-01
4.64300e+01 1.79979e+01 1.57303e-01
4.64400e+01 1.79963e+01 1.57312e-01
4.64500e+01 1.79948e+01 1.57322e-01
4.64600e+01 1.79932e+01 1.57332e-01
4.64700e+01 1.79916e+01 1.57342e-01
4.64800e+01 1.79900e+01 1.57352e-01
4.64900e+01 1.79885e+01 1.57362e-01
4.65000e+01 1.79869e+01 1.57372e-01
4.65100e+01 1.79853e+01 1.57382e-01
4.65200e+01 1.79837e+01 1.57392e-01
4.65300e+01 1.79822e+01 1.57402e-01
4.65400e+01 1.79806e+01 1.57412e-01
4.65500e+01 1.79790e+01 1.57421e-01
4.65600e+01 1.79775e+01 1.57431e-01
4.65700e+01 1.79759e+01 1.57440e-01
4.65800e+01 1.79743e+01 1.57450e-01
4.65900e+01 1.79727e+01 1.57459e-01
4.66000e+01 1.79712e+01 1.57468e-01
4.66100e+01 1.79696e+01 1.57477e-01
4.66200e+01 1.79680e+01 1.57487e-01
4.66300e+01 1.79664e+01 1.57495e-01
4.66400e+01 1.79649e+01 1.57504e-01
4.66500e+01 1.79633e+01 1.57513e-01
4.66600e+01 1.79617e+01 1.57522e-01
4.66700e+01 1.79601e+01 1.57530e-01
4.66800e+01 1.79586e+01 1.57539e-01
4.66900e+01 1.79570e+01 1.57547e-01
4.67000e+01 1.79554e+01 1.57555e-01
4.67100e+01 1.79538e+01 1.57563e-01
4.67200e+01 1.79523e+01 1.57571e-01
4.67300e+01 1.79507e+01 1.57579e-01
4.67400e+01 1.79491e+01 1.57587e-01
4.67500e+01 1.79475e+01 1.57595e-01
4.67600e+01 1.79459e+01 1.57602e-01
4.67700e+01 1.79444e+01 1.57610e-01
4.67800e+01 1.79428e+01 1.57617e-01
4.67900e+01 1.79412e+01 1.57625e-01
4.68000e+01 1.79396e+01 1.57632e-01
4.68100e+01 1.79381e+01 1.57639e-01
4.68200e+01 1.79365e+01 1.57646e-01
4.68300e+01 1.79349e+01 1.57653e-01
4.68400e+01 1.79333e+01 1.57660e-01
4.68500e+01 1.79318e+01 1.57667e-01
4.68600e+01 1.79302e+01 1.57673e-01
4.68700e+01 1.79286e+01 1.57680e-01
4.68800e+01 1.79270e+01 1.57686e-01
4.68900e+01 1.79255e+01 1.57692e-01
4.69000e+01 1.79239e+01 1.57699e-01
4.69100e+01 1.79223e+01 1.57705e-01
4.69200e+01 1.79207e+01 1.57711e-01
4.69300e+01 1.79191e+01 1.57717e-01
4.69400e+01 1.79176e+01 1.57723e-01
4.69500e+01 1.79160e+01 1.57728e-01
4.69600e+01 1.79144e+01 1.57734e-01
4.69700e+01 1.79128e+01 1.57740e-01
4.69800e+01 1.79113e+01 1.57745e-01
4.69900e+01 1.79097e+01 1.57750e-01
4.70000e+01 1.79081e+01 1.57756e-01
4.70100e+01 1.79065e+01 1.57761e-01
4.70200e+01 1.79049e+01 1.57766e-01
4.70300e+01 1.79034e+01 1.57771e-01
4.70400e+01 1.79018e+01 1.57776e-01
4.70500e+01 1.79002e+01 1.57780e-01
4.70600e+01 1.78986e+01 1.57785e-01
4.70700e+01 1.78971e+01 1.57790e-01
4.70800e+01 1.78955e+01 1.57794e-01
4.70900e+01 1.78939e+01 1.57798e-01
4.71000e+01 1.78923e+01 1.57803e-01
4.71100e+01 1.78907e+01 1.57807e-01
4.71200e+01 1.78892e+01 1.57811e-01
4.71300e+01 1.78876e+01 1.57815e-01
4.71400e+01 1.78860e+01 1.57819e-01
4.71500e+01 1.78844e+01 1.57823e-01
4.71600e+01 1.78829e+01 1.57826e-01
4.71700e+01 1.78813e+01 1.57830e-01
4.71800e+01 1.78797e+01 1.57833e-01
4.71900e+01 1.78781e+01 1.57837e-01
4.72000e+01 1.78765e+01 1.57840e-01
4.72100e+01 1.78750e+01 1.57843e-01
4.72200e+01 1.78734e+01 1.57846e-01
4.72300e+01 1.78718e+01 1.57849e-01
4.72400e+01 1.78702e+01 1.57852e-01
4.72500e+01 1.78687e+01 1.57855e-01
4.72600e+01 1.78671e+01 1.57857e-01
4.72700e+01 1.78655e+01 1.57860e-01
4.72800e+01 1.78639e+01 1.57862e-01
4.72900e+01 1.78623e+01 1.57865e-01
4.73000e+01 1.78608e+01 1.57867e-01
4.73100e+01 1.78592e+01 1.57869e-01
4.73200e+01 1.78576e+01 1.57871e-01
4.73300e+01 1.78560e+01 1.57873e-01
4.73400e+01 1.78544e+01 1.57875e-01
4.73500e+01 1.78529e+01 1.57877e-01
4.73600e+01 1.78513e+01 1.57879e-01
4.73700e+01 1.78497e+01 1.57880e-01
4.73800e+01 1.78481e+01 1.57882e-01
4.73900e+01 1.78466e+01 1.57883e-01
4.74000e+01 1.78450e+01 1.57884e-01
4.74100e+01 1.78434e+01 1.57886e-01
4.74200e+01 1.78418e+01 1.57887e-01
4.74300e+01 1.78402e+01 1.57888e-01
4.74400e+01 1.78387e+01 1.57889e-01
4.74500e+01 1.78371e+01 1.57889e-01
4.74600e+01 1.78355e+01 1.57890e-01
4.74700e+01 1.78339e+01 1.57891e-01
4.74800e+01 1.78323e+01 1.57891e-01
4.74900e+01 1.78308e+01 1.57892e-01
4.75000e+01 1.78292e+01 1.57892e-01
4.75100e+01 1.78276e+01 1.57892e-01
4.75200e+01 1.78260e+01 1.57892e-01
4.75300e+01 1.78244e+01 1.57893e-01
4.75400e+01 1.78229e+01 1.57893e-01
4.75500e+01 1.78213e+01 1.57894e-01
4.75600e+01 1.78197e+01 1.57895e-01
4.75700e+01 1.78181e+01 1.57895e-01
4.75800e+01 1.78166e+01 1.57896e-01
4.75900e+01 1.78150e+01 1.57897e-01
4.76000e+01 1.78134e+01 1.57898e-01
4.76100e+01 1.78118e+01 1.57899e-01
4.76200e+01 1.78102e+01 1.57900e-01
4.76300e+01 1.78087e+01 1.57901e-01
4.76400e+01 1.78071e+01 1.57902e-01
4.76500e+01 1.78055e+01 1.57903e-01
4.76600e+01 1.78039e+01 1.57904e-01
4.76700e+01 1.78023e+01 1.57906e-01
4.76800e+01 1.78008e+01 1.57907e-01
4.76900e+01 1.77992e+01 1.57909e-01
4.77000e+01 1.77976e+01 1.57910e-01
4.77100e+01 1.77960e+01 1.57912e-01
4.77200e+01 1.77944e+01 1.57913e-01
4.77300e+01 1.77929e+01 1.57915e-01
4.77400e+01 1.77913e+01 1.57917e-01
4.77500e+01 1.77897e+01 1.57919e-01
4.77600e+01 1.77881e+01 1.57921e-01
4.77700e+01 1.77865e+01 1.57923e-01
4.77800e+01 1.77850e+01 1.57925e-01
4.77900e+01 1.77834e+01 1.57927e-01
4.78000e+01 1.77818e+01 1.57929e-01
4.78100e+01 1.77802e+01 1.57932e-01
4.78200e+01 1.77787e+01 1.57934e-01
4.78300e+01 1.77771e+01 1.57936e-01
4.78400e+01 1.77755e+01 1.57939e-01
4.78500e+01 1.77739e+01 1.57941e-01
4.78600e+01 1.77723e+01 1.57944e-01
4.78700e+01 1.77708e+01 1.57947e-01
4.78800e+01 1.77692e+01 1.57950e-01
4.78900e+01 1.77676e+01 1.57952e-01
4.79000e+01 1.77660e+01 1.57955e-01
4.79100e+01 1.77644e+01 1.57958e-01
4.79200e+01 1.77629e+01 1.57961e-01
4.79300e+01 1.77613e+01 1.57964e-01
4.79400e+01 1.77597e+01 1.57967e-01
4.79500e+01 1.77581e+01 1.57971e-01
4.79600e+01 1.77565e+01 1.57974e-01
4.79700e+01 1.77550e+01 1.57977e-01
4.79800e+01 1.77534e+01 1.57981e-01
4.79900e+01 1.77518e+01 1.57984e-01
4.80000e+01 1.77502e+01 1.57988e-01
4.80100e+01 1.77486e+01 1.57991e-01
4.80200e+01 1.77471e+01 1.57995e-01
4.80300e+01 1.77455e+01 1.57999e-01
4.80400e+01 1.77439e+01 1.58003e-01
4.80500e+01 1.77423e+01 1.58007e-01
4.80600e+01 1.77407e+01 1.58011e-01
4.80700e+01 1.77392e+01 1.58015e-01
4.80800e+01 1.77376e+01 1.58019e-01
4.80900e+01 1.77360e+01 1.58023e-01
4.81000e+01 1.77344e+01 1.58027e-01
4.81100e+01 1.77328e+01 1.58031e-01
4.81200e+01 1.77313e+01 1.58036e-01
4.81300e+01 1.77297e+01 1.58040e-01
4.81400e+01 1.77281e+01 1.58045e-01
4.81500e+01 1.77265e+01 1.58049e-01
4.81600e+01 1.77249e+01 1.58054e-01
4.81700e+01 1.77234e+01 1.58059e-01
4.81800e+01 1.77218e+01 1.58063e-01
4.81900e+01 1.77202e+01 1.58068e-01
4.82000e+01 1.77186e+01 1.58073e-01
4.82100e+01 1.77170e+01 1.58078e-01
4.82200e+01 1.77155e+01 1.58083e-01
4.82300e+01 1.77139e+01 1.58088e-01
4.82400e+01 1.77123e+01 1.58093e-01
4.82500e+01 1.77107e+01 1.58098e-01
4.82600e+01 1.77091e+01 1.58104e-01
4.82700e+01 1.77075e+01 1.58109e-01
4.82800e+01 1.77060e+01 1.58115e-01
4.82900e+01 1.77044e+01 1.58120e-01
4.83000e+01 1.77028e+01 1.58126e-01
4.83100e+01 1.77012e+01 1.58131e-01
4.83200e+01 1.76996e+01 1.58137e-01
4.83300e+01 1.76981e+01 1.58143e-01
4.83400e+01 1.76965e+01 1.58149e-01
4.83500e+01 1.76949e+01 1.58154e-01
4.83600e+01 1.76933e+01 1.58160e-01
4.83700e+01 1.76917e+01 1.58166e-01
4.83800e+01 1.76902e+01 1.58173e-01
4.83900e+01 1.76886e+01 1.58179e-01
4.84000e+01 1.76870e+01 1.58185e-01
4.84100e+01 1.76854e+01 1.58191e-01
4.84200e+01 1.76838e+01 1.58198e-01
4.84300e+01 1.76822e+01 1.58204e-01
4.84400e+01 1.76807e+01 1.58211e-01
4.84500e+01 1.76791e+01 1.58217e-01
4.84600e+01 1.76775e+01 1.58224e-01
4.84700e+01 1.76759e+01 1.58230e-01
4.84800e+01 1.76743e+01 1.58237e-01
4.84900e+01 1.76727e+01 1.58244e-01
4.85000e+01 1.76712e+01 1.58251e-01
4.85100e+01 1.76696e+01 1.58258e-01
4.85200e+01 1.76680e+01 1.58265e-01
4.85300e+01 1.76664e+01 1.58272e-01
4.85400e+01 1.76648e+01 1.58279e-01
4.85500e+01 1.76633e+01 1.58286e-01
4.85600e+01 1.76617e+01 1.58293e-01
4.85700e+01 1.76601e+01 1.58300e-01
4.85800e+01 1.76585e+01 1.58307e-01
4.85900e+01 1.76569e+01 1.58314e-01
4.86000e+01 1.76553e+01 1.58321e-01
4.86100e+01 1.76538e+01 1.58328e-01
4.86200e+01 1.76522e+01 1.58335e-01
4.86300e+01 1.76506e+01 1.58342e-01
4.86400e+01 1.76490e+01 1.58349e-01
4.86500e+01 1.76474e+01 1.58356e-01
4.86600e+01 1.76458e+01 1.58363e-01
4.86700e+01 1.76443e+01 1.58371e-01
4.86800e+01 1.76427e+01 1.58378e-01
4.86900e+01 1.76411e+01 1.58385e-01
4.87000e+01 1.76395e+01 1.58392e-01
4.87100e+01 1.76379e+01 1.58399e-01
4.87200e+01 1.76363e+01 1.58406e-01
4.87300e+01 1.76348e+01 1.58414e-01
4.87400e+01 1.76332e+01 1.58421e-01
4.87500e+01 1.76316e+01 1.58428e-01
4.87600e+01 1.76300e+01 1.58435e-01
4.87700e+01 1.76284e+01 1.58442e-01
4.87800e+01 1.76268e+01 1.58450e-01
4.87900e+01 1.76252e+01 1.58457e-01
4.88000e+01 1.76237e+01 1.58464e-01
4.88100e+01 1.76221e+01 1.58472e-01
4.88200e+01 1.76205e+01 1.58479e-01
4.88300e+01 1.76189e+01 1.58486e-01
4.88400e+01 1.76173e+01 1.58493e-01
4.88500e+01 1.76157e+01 1.58501e-01
4.88600e+01 1.76142e+01 1.58508e-01
4.88700e+01 1.76126e+01 1.58515e-01
4.88800e+01 1.76110e+01 1.58523e-01
4.88900e+01 1.76094e+01 1.58530e-01
4.89000e+01 1.76078e+01 1.58538e-01
4.89100e+01 1.76062e+01 1.58545e-01
4.89200e+01 1.76046e+01 1.58552e-01
4.89300e+01 1.76031e+01 1.58560e-01
4.89400e+01 1.76015e+01 1.58567e-01
4.89500e+01 1.75999e+01 1.58575e-01
4.89600e+01 1.75983e+01 1.58582e-01
4.89700e+01 1.75967e+01 1.58590e-01
4.89800e+01 1.75951e+01 1.58597e-01
4.89900e+01 1.75935e+01 1.58605e-01
4.90000e+01 1.75920e+01 1.58612e-01
4.90100e+01 1.75904e+01 1.58620e-01
4.90200e+01 1.75888e+01 1.58627e-01
4.90300e+01 1.75872e+01 1.58635e-01
4.90400e+01 1.75856e+01 1.58642e-01
4.90500e+01 1.75840e+01 1.58650e-01
4.90600e+01 1.75824e+01 1.58657e-01
4.90700e+01 1.75808e+01 1.58665e-01
4.90800e+01 1.75793e+01 1.58673e-01
4.90900e+01 1.75777e+01 1.58680e-01
4.91000e+01 1.75761e+01 1.58688e-01
4.91100e+01 1.75745e+01 1.58695e-01
4.91200e+01 1.75729e+01 1.58703e-01
4.91300e+01 1.75713e+01 1.58711e-01
4.91400e+01 1.75697e+01 1.58718e-01
4.91500e+01 1.75682e+01 1.58726e-01
4.91600e+01 1.75666e+01 1.58734e-01
4.91700e+01 1.75650e+01 1.58741e-01
4.91800e+01 1.75634e+01 1.58749e-01
4.91900e+01 1.75618e+01 1.58757e-01
4.92000e+01 1.75602e+01 1.58765e-01
4.92100e+01 1.75586e+01 1.58772e-01
4.92200e+01 1.75570e+01 1.58780e-01
4.92300e+01 1.75555e+01 1.58788e-01
4.92400e+01 1.75539e+01 1.58796e-01
4.92500e+01 1.75523e+01 1.58804e-01
4.92600e+01 1.75507e+01 1.58811e-01
4.92700e+01 1.75491e+01 1.58819e-01
4.92800e+01 1.75475e+01 1.58827e-01
4.92900e+01 1.75459e+01 1.58835e-01
4.93000e+01 1.75443e+01 1.58843e-01
4.93100e+01 1.75427e+01 1.58851e-01
4.93200e+01 1.75412e+01 1.58858e-01
4.93300e+01 1.75396e+01 1.58866e-01
4.93400e+01 1.75380e+01 1.58874e-01
4.93500e+01 1.75364e+01 1.58882e-01
4.93600e+01 1.75348e+01 1.58890e-01
4.93700e+01 1.75332e+01 1.58898e-01
4.93800e+01 1.75316e+01 1.58906e-01
4.93900e+01 1.75300e+01 1.58914e-01
4.94000e+01 1.75284e+01 1.58922e-01
4.94100e+01 1.75269e+01 1.58930e-01
4.94200e+01 1.75253e+01 1.58938e-01
4.94300e+01 1.75237e+01 1.58946e-01
4.94400e+01 1.75221e+01 1.58954e-01
4.94500e+01 1.75205e+01 1.58962e-01
4.94600e+01 1.75189e+01 1.58970e-01
4.94700e+01 1.75173e+01 1.58978e-01
4.94800e+01 1.75157e+01 1.58986e-01
4.94900e+01 1.75141e+01 1.58994e-01
4.95000e+01 1.75126e+01 1.59002e-01
4.95100e+01 1.75110e+01 1.59010e-01
4.95200e+01 1.75094e+01 1.59018e-01
4.95300e+01 1.75078e+01 1.59026e-01
4.95400e+01 1.75062e+01 1.59034e-01
4.95500e+01 1.75046e+01 1.59042e-01
4.95600e+01 1.75030e+01 1.59050e-01
4.95700e+01 1.75014e+01 1.59057e-01
4.95800e+01 1.74998e+01 1.59065e-01
4.95900e+01 1.74982e+01 1.59073e-01
4.96000e+01 1.74966e+01 1.59080e-01
4.96100e+01 1.74951e+01 1.59088e-01
4.96200e+01 1.74935e+01 1.59095e-01
4.96300e+01 1.74919e+01 1.59103e-01
4.96400e+01 1.74903e+01 1.59110e-01
4.96500e+01 1.74887e+01 1.59117e-01
4.96600e+01 1.74871e+01 1.59125e-01
4.96700e+01 1.74855e+01 1.59132e-01
4.96800e+01 1.74839e+01 1.59139e-01
4.96900e+01 1.74823e+01 1.59146e-01
4.97000e+01 1.74807e+01 1.59153e-01
4.97100e+01 1.74791e+01 1.59160e-01
4.97200e+01 1.74776e+01 1.59167e-01
4.97300e+01 1.74760e+01 1.59174e-01
4.97400e+01 1.74744e+01 1.59181e-01
4.97500e+01 1.74728e+01 1.59188e-01
4.97600e+01 1.74712e+01 1.59194e-01
4.97700e+01 1.74696e+01 1.59201e-01
4.97800e+01 1.74680e+01 1.59208e-01
4.97900e+01 1.74664e+01 1.59214e-01
4.98000e+01 1.74648e+01 1.59221e-01
4.98100e+01 1.74632e+01 1.59227e-01
4.98200e+01 1.74616e+01 1.59234e-01
4.98300e+01 1.74600e+01 1.59240e-01
4.98400e+01 1.74584e+01 1.59246e-01
4.98500e+01 1.74569e+01 1.59253e-01
4.98600e+01 1.74553e+01 1.59259e-01
4.98700e+01 1.74537e+01 1.59265e-01
4.98800e+01 1.74521e+01 1.59271e-01
4.98900e+01 1.74505e+01 1.59277e-01
4.99000e+01 1.74489e+01 1.59283e-01
4.99100e+01 1.74473e+01 1.59289e-01
4.99200e+01 1.74457e+01 1.59295e-01
4.99300e+01 1.74441e+01 1.59301e-01
4.99400e+01 1.74425e+01 1.59307e-01
4.99500e+01 1.74409e+01 1.59312e-01
4.99600e+01 1.74393e+01 1.59318e-01
4.99700e+01 1.74377e+01 1.59324e-01
4.99800e+01 1.74361e+01 1.59329e-01
4.99900e+01 1.74346e+01 1.59335e-01
5.00000e+01 1.74330e+01 1.59340e-01
5.00100e+01 1.74314e+01 1.59346e-01
5.00200e+01 1.74298e+01 1.59351e-01
5.00300e+01 1.74282e+01 1.59356e-01
5.00400e+01 1.74266e+01 1.59362e-01
5.00500e+01 1.74250e+01 1.59367e-01
5.00600e+01 1.74234e+01 1.59372e-01
5.00700e+01 1.74218e+01 1.59377e-01
5.00800e+01 1.74202e+01 1.59382e-01
5.00900e+01 1.74186e+01 1.59387e-01
5.01000e+01 1.74170e+01 1.59392e-01
5.01100e+01 1.74154e+01 1.59397e-01
5.01200e+01 1.74138e+01 1.59402e-01
5.01300e+01 1.74122e+01 1.59406e-01
5.01400e+01 1.74106e+01 1.59411e-01
5.01500e+01 1.74091e+01 1.59416e-01
5.01600e+01 1.74075e+01 1.59421e-01
5.01700e+01 1.74059e+01 1.59425e-01
5.01800e+01 1.74043e+01 1.59430e-01
5.01900e+01 1.74027e+01 1.59434e-01
5.02000e+01 1.74011e+01 1.59438e-01
5.02100e+01 1.73995e+01 1.59443e-01
5.02200e+01 1.73979e+01 1.59447e-01
5.02300e+01 1.73963e+01 1.59451e-01
5.02400e+01 1.73947e+01 1.59456e-01
5.02500e+01 1.73931e+01 1.59460e-01
5.02600e+01 1.73915e+01 1.59464e-01
5.02700e+01 1.73899e+01 1.59468e-01
5.02800e+01 1.73883e+01 1.59472e-01
5.02900e+01 1.73867e+01 1.59476e-01
5.03000e+01 1.73851e+01 1.59480e-01
5.03100e+01 1.73835e+01 1.59483e-01
5.03200e+01 1.73819e+01 1.59487e-01
5.03300e+01 1.73804e+01 1.59491e-01
5.03400e+01 1.73788e+01 1.59495e-01
5.03500e+01 1.73772e+01 1.59498e-01
5.03600e+01 1.73756e+01 1.59502e-01
5.03700e+01 1.73740e+01 1.59505e-01
5.03800e+01 1.73724e+01 1.59509e-01
5.03900e+01 1.73708e+01 1.59512e-01
5.04000e+01 1.73692e+01 1.59516e-01
5.04100e+01 1.73676e+01 1.59519e-01
5.04200e+01 1.73660e+01 1.59522e-01
5.04300e+01 1.73644e+01 1.59525e-01
5.04400e+01 1.73628e+01 1.59528e-01
5.04500e+01 1.73612e+01 1.59532e-01
5.04600e+01 1.73596e+01 1.59535e-01
5.04700e+01 1.73580e+01 1.59538e-01
5.04800e+01 1.73564e+01 1.59540e-01
5.04900e+01 1.73548e+01 1.59543e-01
5.05000e+01 1.73532e+01 1.59546e-01
5.05100e+01 1.73516e+01 1.59549e-01
5.05200e+01 1.73500e+01 1.59552e-01
5.05300e+01 1.73484e+01 1.59555e-01
5.05400e+01 1.73469e+01 1.59558e-01
5.05500e+01 1.73453e+01 1.59561e-01
5.05600e+01 1.73437e+01 1.59564e-01
5.05700e+01 1.73421e+01 1.59568e-01
5.05800e+01 1.73405e+01 1.59571e-01
5.05900e+01 1.73389e+01 1.59575e-01
5.06000e+01 1.73373e+01 1.59578e-01
5.06100e+01 1.73357e+01 1.59582e-01
5.06200e+01 1.73341e+01 1.59585e-01
5.06300e+01 1.73325e+01 1.59589e-01
5.06400e+01 1.73309e+01 1.59593e-01
5.06500e+01 1.73293e+01 1.59597e-01
5.06600e+01 1.73277e+01 1.59601e-01
5.06700e+01 1.73261e+01 1.59605e-01
5.06800e+01 1.73245e+01 1.59609e-01
5.06900e+01 1.73229e+01 1.59614e-01
5.07000e+01 1.73213e+01 1.59618e-01
5.07100e+01 1.73197e+01 1.59623e-01
5.07200e+01 1.73181e+01 1.59627e-01
5.07300e+01 1.73165e+01 1.59632e-01
5.07400e+01 1.73149e+01 1.59636e-01
5.07500e+01 1.73133e+01 1.59641e-01
5.07600e+01 1.73117e+01 1.59646e-01
5.07700e+01 1.73101e+01 1.59651e-01
5.07800e+01 1.73085e+01 1.59656e-01
5.07900e+01 1.73069e+01 1.59661e-01
5.08000e+01 1.73054e+01 1.59666e-01
5.08100e+01 1.73038e+01 1.59671e-01
5.08200e+01 1.73022e+01 1.59677e-01
5.08300e+01 1.73006e+01 1.59682e-01
5.08400e+01 1.72990e+01 1.59688e-01
5.08500e+01 1.72974e+01 1.59693e-01
5.08600e+01 1.72958e+01 1.59699e-01
5.08700e+01 1.72942e+01 1.59704e-01
5.08800e+01 1.72926e+01 1.59710e-01
5.08900e+01 1.72910e+01 1.59716e-01
5.09000e+01 1.72894e+01 1.59722e-01
5.09100e+01 1.72878e+01 1.59728e-01
5.09200e+01 1.72862e+01 1.59734e-01
5.09300e+01 1.72846e+01 1.59740e-01
5.09400e+01 1.72830e+01 1.59747e-01
5.09500e+01 1.72814e+01 1.59753e-01
5.09600e+01 1.72798e+01 1.59760e-01
5.09700e+01 1.72782e+01 1.59766e-01
5.09800e+01 1.72766e+01 1.59773e-01
5.09900e+01 1.72750e+01 1.59779e-01
5.10000e+01 1.72734e+01 1.59786e-01
5.10100e+01 1.72718e+01 1.59793e-01
5.10200e+01 1.72702e+01 1.59800e-01
5.10300e+01 1.72686e+01 1.59807e-01
5.10400e+01 1.72670e+01 1.59814e-01
5.10500e+01 1.72654e+01 1.59821e-01
5.10600e+01 1.72638e+01 1.59828e-01
5.10700e+01 1.72622e+01 1.59836e-01
5.10800e+01 1.72606e+01 1.59843e-01
5.10900e+01 1.72590e+01 1.59850e-01
5.11000e+01 1.72574e+01 1.59858e-01
5.11100e+01 1.72558e+01 1.59866e-01
5.11200e+01 1.72542e+01 1.59873e-01
5.11300e+01 1.72526e+01 1.59881e-01
5.11400e+01 1.72510e+01 1.59889e-01
5.11500e+01 1.72494e+01 1.59897e-01
5.11600e+01 1.72478e+01 1.59905e-01
5.11700e+01 1.72462e+01 1.59913e-01
5.11800e+01 1.72446e+01 1.59921e-01
5.11900e+01 1.72430e+01 1.59930e-01
5.12000e+01 1.72414e+01 1.59938e-01
5.12100e+01 1.72398e+01 1.59946e-01
5.12200e+01 1.72382e+01 1.59955e-01
5.12300e+01 1.72366e+01 1.59964e-01
5.12400e+01 1.72350e+01 1.59972e-01
5.12500e+01 1.72334e+01 1.59981e-01
5.12600e+01 1.72318e+01 1.59990e-01
5.12700e+01 1.72302e+01 1.59999e-01
5.12800e+01 1.72286e+01 1.60008e-01
5.12900e+01 1.72270e+01 1.60017e-01
5.13000e+01 1.72254e+01 1.60026e-01
5.13100e+01 1.72238e+01 1.60035e-01
5.13200e+01 1.72222e+01 1.60045e-01
5.13300e+01 1.72206e+01 1.60054e-01
5.13400e+01 1.72190e+01 1.60063e-01
5.13500e+01 1.72174e+01 1.60073e-01
5.13600e+01 1.72158e+01 1.60083e-01
5.13700e+01 1.72142e+01 1.60092e-01
5.13800e+01 1.72126e+01 1.60102e-01
5.13900e+01 1.72110e+01 1.60112e-01
5.14000e+01 1.72094e+01 1.60122e-01
5.14100e+01 1.72078e+01 1.60132e-01
5.14200e+01 1.72062e+01 1.60142e-01
5.14300e+01 1.72046e+01 1.60152e-01
5.14400e+01 1.72030e+01 1.60163e-01
5.14500e+01 1.72014e+01 1.60173e-01
5.14600e+01 1.71998e+01 1.60183e-01
5.14700e+01 1.71982e+01 1.60194e-01
5.14800e+01 1.71966e+01 1.60205e-01
5.14900e+01 1.71950e+01 1.60215e-01
5.15000e+01 1.71934e+01 1.60226e-01
5.15100e+01 1.71918e+01 1.60237e-01
5.15200e+01 1.71902e+01 1.60247e-01
5.15300e+01 1.71886e+01 1.60258e-01
5.15400e+01 1.71870e+01 1.60269e-01
5.15500e+01 1.71854e+01 1.60279e-01
5.15600e+01 1.71838e+01 1.60289e-01
5.15700e+01 1.71822e+01 1.60299e-01
5.15800e+01 1.71806e+01 1.60310e-01
5.15900e+01 1.71790e+01 1.60320e-01
5.16000e+01 1.71774e+01 1.60330e-01
5.16100e+01 1.71758e+01 1.60340e-01
5.16200e+01 1.71742e+01 1.60349e-01
5.16300e+01 1.71726e+01 1.60359e-01
5.16400e+01 1.71710e+01 1.60369e-01
5.16500e+01 1.71694e+01 1.60378e-01
5.16600e+01 1.71678e+01 1.60388e-01
5.16700e+01 1.71662e+01 1.60397e-01
5.16800e+01 1.71646e+01 1.60406e-01
5.16900e+01 1.71630e+01 1.60415e-01
5.17000e+01 1.71613e+01 1.60425e-01
5.17100e+01 1.71597e+01 1.60434e-01
5.17200e+01 1.71581e+01 1.60443e-01
5.17300e+01 1.71565e+01 1.60451e-01
5.17400e+01 1.71549e+01 1.60460e-01
5.17500e+01 1.71533e+01 1.60469e-01
5.17600e+01 1.71517e+01 1.60477e-01
5.17700e+01 1.71501e+01 1.60486e-01
5.17800e+01 1.71485e+01 1.60494e-01
5.17900e+01 1.71469e+01 1.60503e-01
5.18000e+01 1.71453e+01 1.60511e-01
5.18100e+01 1.71437e+01 1.60519e-01
5.18200e+01 1.71421e+01 1.60527e-01
5.18300e+01 1.71405e+01 1.60535e-01
5.18400e+01 1.71389e+01 1.60543e-01
5.18500e+01 1.71373e+01 1.60551e-01
5.18600e+01 1.71357e+01 1.60558e-01
5.18700e+01 1.71341e+01 1.60566e-01
5.18800e+01 1.71325e+01 1.60573e-01
5.18900e+01 1.71309e+01 1.60581e-01
5.19000e+01 1.71292e+01 1.60588e-01
5.19100e+01 1.71276e+01 1.60595e-01
5.19200e+01 1.71260e+01 1.60603e-01
5.19300e+01 1.71244e+01 1.60610e-01
5.19400e+01 1.71228e+01 1.60617e-01
5.19500e+01 1.71212e+01 1.60624e-01
5.19600e+01 1.71196e+01 1.60631e-01
5.19700e+01 1.71180e+01 1.60637e-01
5.19800e+01 1.71164e+01 1.60644e-01
5.19900e+01 1.71148e+01 1.60650e-01
5.20000e+01 1.71132e+01 1.60657e-01
5.20100e+01 1.71116e+01 1.60663e-01
5.20200e+01 1.71100e+01 1.60670e-01
5.20300e+01 1.71084e+01 1.60676e-01
5.20400e+01 1.71068e+01 1.60682e-01
5.20500e+01 1.71051e+01 1.60688e-01
5.20600e+01 1.71035e+01 1.60694e-01
5.20700e+01 1.71019e+01 1.60700e-01
5.20800e+01 1.71003e+01 1.60706e-01
5.20900e+01 1.70987e+01 1.60711e-01
5.21000e+01 1.70971e+01 1.60717e-01
5.21100e+01 1.70955e+01 1.60722e-01
5.21200e+01 1.70939e+01 1.60728e-01
5.21300e+01 1.70923e+01 1.60733e-01
5.21400e+01 1.70907e+01 1.60739e-01
5.21500e+01 1.70891e+01 1.60744e-01
5.21600e+01 1.70875e+01 1.60749e-01
5.21700e+01 1.70859e+01 1.60754e-01
5.21800e+01 1.70843e+01 1.60759e-01
5.21900e+01 1.70826e+01 1.60764e-01
5.22000e+01 1.70810e+01 1.60768e-01
5.22100e+01 1.70794e+01 1.60773e-01
5.22200e+01 1.70778e+01 1.60777e-01
5.22300e+01 1.70762e+01 1.60782e-01
5.22400e+01 1.70746e+01 1.60786e-01
5.22500e+01 1.70730e+01 1.60791e-01
5.22600e+01 1.70714e+01 1.60795e-01
5.22700e+01 1.70698e+01 1.60799e-01
5.22800e+01 1.70682e+01 1.60803e-01
5.22900e+01 1.70666e+01 1.60807e-01
5.23000e+01 1.70650e+01 1.60811e-01
5.23100e+01 1.70634e+01 1.60815e-01
5.23200e+01 1.70617e+01 1.60818e-01
5.23300e+01 1.70601e+01 1.60822e-01
5.23400e+01 1.70585e+01 1.60825e-01
5.23500e+01 1.70569e+01 1.60829e-01
5.23600e+01 1.70553e+01 1.60832e-01
5.23700e+01 1.70537e+01 1.60835e-01
5.23800e+01 1.70521e+01 1.60839e-01
5.23900e+01 1.70505e+01 1.60842e-01
5.24000e+01 1.70489e+01 1.60845e-01
5.24100e+01 1.70473e+01 1.60848e-01
5.24200e+01 1.70457e+01 1.60850e-01
5.24300e+01 1.70441e+01 1.60853e-01
5.24400e+01 1.70424e+01 1.60856e-01
5.24500e+01 1.70408e+01 1.60858e-01
5.24600e+01 1.70392e+01 1.60861e-01
5.24700e+01 1.70376e+01 1.60863e-01
5.24800e+01 1.70360e+01 1.60865e-01
5.24900e+01 1.70344e+01 1.60868e-01
5.25000e+01 1.70328e+01 1.60870e-01
5.25100e+01 1.70312e+01 1.60872e-01
5.25200e+01 1.70296e+01 1.60874e-01
5.25300e+01 1.70280e+01 1.60876e-01
5.25400e+01 1.70264e+01 1.60878e-01
5.25500e+01 1.70247e+01 1.60881e-01
5.25600e+01 1.70231e+01 1.60883e-01
5.25700e+01 1.70215e+01 1.60885e-01
5.25800e+01 1.70199e+01 1.60887e-01
5.25900e+01 1.70183e+01 1.60890e-01
5.26000e+01 1.70167e+01 1.60892e-01
5.26100e+01 1.70151e+01 1.60894e-01
5.26200e+01 1.70135e+01 1.60897e-01
5.26300e+01 1.70119e+01 1.60899e-01
5.26400e+01 1.70103e+01 1.60902e-01
5.26500e+01 1.70087e+01 1.60904e-01
5.26600e+01 1.70071e+01 1.60907e-01
5.26700e+01 1.70054e+01 1.60909e-01
5.26800e+01 1.70038e+01 1.60912e-01
5.26900e+01 1.70022e+01 1.60914e-01
5.27000e+01 1.70006e+01 1.60917e-01
5.27100e+01 1.69990e+01 1.60920e-01
5.27200e+01 1.69974e+01 1.60922e-01
5.27300e+01 1.69958e+01 1.60925e-01
5.27400e+01 1.69942e+01 1.60928e-01
5.27500e+01 1.69926e+01 1.60931e-01
5.27600e+01 1.69910e+01 1.60934e-01
5.27700e+01 1.69893e+01 1.60936e-01
5.27800e+01 1.69877e+01 1.60939e-01
5.27900e+01 1.69861e+01 1.60942e-01
5.28000e+01 1.69845e+01 1.60945e-01
5.28100e+01 1.69829e+01 1.60948e-01
5.28200e+01 1.69813e+01 1.60951e-01
5.28300e+01 1.69797e+01 1.60954e-01
5.28400e+01 1.69781e+01 1.60957e-01
5.28500e+01 1.69765e+01 1.60960e-01
5.28600e+01 1.69749e+01 1.60963e-01
5.28700e+01 1.69733e+01 1.60966e-01
5.28800e+01 1.69716e+01 1.60970e-01
5.28900e+01 1.69700e+01 1.60973e-01
5.29000e+01 1.69684e+01 1.60976e-01
5.29100e+01 1.69668e+01 1.60979e-01
5.29200e+01 1.69652e+01 1.60982e-01
5.29300e+01 1.69636e+01 1.60986e-01
5.29400e+01 1.69620e+01 1.60989e-01
5.29500e+01 1.69604e+01 1.60992e-01
5.29600e+01 1.69588e+01 1.60996e-01
5.29700e+01 1.69572e+01 1.60999e-01
5.29800e+01 1.69555e+01 1.61003e-01
5.29900e+01 1.69539e+01 1.61006e-01
5.30000e+01 1.69523e+01 1.61010e-01
5.30100e+01 1.69507e+01 1.61013e-01
5.30200e+01 1.69491e+01 1.61017e-01
5.30300e+01 1.69475e+01 1.61020e-01
5.30400e+01 1.69459e+01 1.61024e-01
5.30500e+01 1.69443e+01 1.61028e-01
5.30600e+01 1.69427e+01 1.61031e-01
5.30700e+01 1.69411e+01 1.61035e-01
5.30800e+01 1.69394e+01 1.61039e-01
5.30900e+01 1.69378e+01 1.61043e-01
5.31000e+01 1.69362e+01 1.61046e-01
5.31100e+01 1.69346e+01 1.61050e-01
5.31200e+01 1.69330e+01 1.61054e-01
5.31300e+01 1.69314e+01 1.61058e-01
5.31400e+01 1.69298e+01 1.61062e-01
5.31500e+01 1.69282e+01 1.61066e-01
5.31600e+01 1.69266e+01 1.61070e-01
5.31700e+01 1.69249e+01 1.61074e-01
5.31800e+01 1.69233e+01 1.61078e-01
5.31900e+01 1.69217e+01 1.61082e-01
5.32000e+01 1.69201e+01 1.61086e-01
5.32100e+01 1.69185e+01 1.61090e-01
5.32200e+01 1.69169e+01 1.61094e-01
5.32300e+01 1.69153e+01 1.61098e-01
5.32400e+01 1.69137e+01 1.61103e-01
5.32500e+01 1.69121e+01 1.61107e-01
5.32600e+01 1.69104e+01 1.61111e-01
5.32700e+01 1.69088e+01 1.61115e-01
5.32800e+01 1.69072e+01 1.61120e-01
5.32900e+01 1.69056e+01 1.61124e-01
5.33000e+01 1.69040e+01 1.61128e-01
5.33100e+01 1.69024e+01 1.61133e-01
5.33200e+01 1.69008e+01 1.61137e-01
5.33300e+01 1.68992e+01 1.61142e-01
5.33400e+01 1.68976e+01 1.61146e-01
5.33500e+01 1.68959e+01 1.61151e-01
5.33600e+01 1.68943e+01 1.61155e-01
5.33700e+01 1.68927e+01 1.61160e-01
5.33800e+01 1.68911e+01 1.61165e-01
5.33900e+01 1.68895e+01 1.61169e-01
5.34000e+01 1.68879e+01 1.61174e-01
5.34100e+01 1.68863e+01 1.61179e-01
5.34200e+01 1.68847e+01 1.61183e-01
5.34300e+01 1.68831e+01 1.61188e-01
5.34400e+01 1.68814e+01 1.61193e-01
5.34500e+01 1.68798e+01 1.61198e-01
5.34600e+01 1.68782e+01 1.61202e-01
5.34700e+01 1.68766e+01 1.61207e-01
5.34800e+01 1.68750e+01 1.61212e-01
5.34900e+01 1.68734e+01 1.61217e-01
5.35000e+01 1.68718e+01 1.61222e-01
5.35100e+01 1.68702e+01 1.61227e-01
5.35200e+01 1.68685e+01 1.61232e-01
5.35300e+01 1.68669e+01 1.61237e-01
5.35400e+01 1.68653e+01 1.61242e-01
5.35500e+01 1.68637e+01 1.61247e-01
5.35600e+01 1.68621e+01 1.61252e-01
5.35700e+01 1.68605e+01 1.61258e-01
5.35800e+01 1.68589e+01 1.61263e-01
5.35900e+01 1.68573e+01 1.61268e-01
5.36000e+01 1.68556e+01 1.61273e-01
5.36100e+01 1.68540e+01 1.61279e-01
5.36200e+01 1.68524e+01 1.61284e-01
5.36300e+01 1.68508e+01 1.61289e-01
5.36400e+01 1.68492e+01 1.61295e-01
5.36500e+01 1.68476e+01 1.61300e-01
5.36600e+01 1.68460e+01 1.61306e-01
5.36700e+01 1.68444e+01 1.61311e-01
5.36800e+01 1.68427e+01 1.61317e-01
5.36900e+01 1.68411e+01 1.61322e-01
5.37000e+01 1.68395e+01 1.61328e-01
5.37100e+01 1.68379e+01 1.61333e-01
5.37200e+01 1.68363e+01 1.61339e-01
5.37300e+01 1.68347e+01 1.61345e-01
5.37400e+01 1.68331e+01 1.61350e-01
5.37500e+01 1.68314e+01 1.61356e-01
5.37600e+01 1.68298e+01 1.61362e-01
5.37700e+01 1.68282e+01 1.61368e-01
5.37800e+01 1.68266e+01 1.61374e-01
5.37900e+01 1.68250e+01 1.61379e-01
5.38000e+01 1.68234e+01 1.61385e-01
5.38100e+01 1.68218e+01 1.61391e-01
5.38200e+01 1.68202e+01 1.61397e-01
5.38300e+01 1.68185e+01 1.61403e-01
5.38400e+01 1.68169e+01 1.61409e-01
5.38500e+01 1.68153e+01 1.61415e-01
5.38600e+01 1.68137e+01 1.61421e-01
5.38700e+01 1.68121e+01 1.61427e-01
5.38800e+01 1.68105e+01 1.61434e-01
5.38900e+01 1.68089e+01 1.61440e-01
5.39000e+01 1.68072e+01 1.61446e-01
5.39100e+01 1.68056e+01 1.61452e-01
5.39200e+01 1.68040e+01 1.61459e-01
5.39300e+01 1.68024e+01 1.61465e-01
5.39400e+01 1.68008e+01 1.61471e-01
5.39500e+01 1.67992e+01 1.61478e-01
5.39600e+01 1.67976e+01 1.61484e-01
5.39700e+01 1.67959e+01 1.61490e-01
5.39800e+01 1.67943e+01 1.61497e-01
5.39900e+01 1.67927e+01 1.61503e-01
5.40000e+01 1.67911e+01 1.61510e-01
5.40100e+01 1.67895e+01 1.61516e-01
5.40200e+01 1.67879e+01 1.61523e-01
5.40300e+01 1.67862e+01 1.61530e-01
5.40400e+01 1.67846e+01 1.61536e-01
5.40500e+01 1.67830e+01 1.61543e-01
5.40600e+01 1.67814e+01 1.61550e-01
5.40700e+01 1.67798e+01 1.61556e-01
5.40800e+01 1.67782e+01 1.61563e-01
5.40900e+01 1.67766e+01 1.61570e-01
5.41000e+01 1.67749e+01 1.61577e-01
5.41100e+01 1.67733e+01 1.61584e-01
5.41200e+01 1.67717e+01 1.61591e-01
5.41300e+01 1.67701e+01 1.61598e-01
5.41400e+01 1.67685e+01 1.61605e-01
5.41500e+01 1.67669e+01 1.61612e-01
5.41600e+01 1.67652e+01 1.61619e-01
5.41700e+01 1.67636e+01 1.61626e-01
5.41800e+01 1.67620e+01 1.61633e-01
5.41900e+01 1.67604e+01 1.61640e-01
5.42000e+01 1.67588e+01 1.61647e-01
5.42100e+01 1.67572e+01 1.61654e-01
5.42200e+01 1.67555e+01 1.61661e-01
5.42300e+01 1.67539e+01 1.61669e-01
5.42400e+01 1.67523e+01 1.61676e-01
5.42500e+01 1.67507e+01 1.61683e-01
5.42600e+01 1.67491e+01 1.61691e-01
5.42700e+01 1.67475e+01 1.61698e-01
5.42800e+01 1.67458e+01 1.61705e-01
5.42900e+01 1.67442e+01 1.61713e-01
5.43000e+01 1.67426e+01 1.61720e-01
5.43100e+01 1.67410e+01 1.61728e-01
5.43200e+01 1.67394e+01 1.61735e-01
5.43300e+01 1.67378e+01 1.61743e-01
5.43400e+01 1.67361e+01 1.61750e-01
5.43500e+01 1.67345e+01 1.61758e-01
5.43600e+01 1.67329e+01 1.61766e-01
5.43700e+01 1.67313e+01 1.61773e-01
5.43800e+01 1.67297e+01 1.61781e-01
5.43900e+01 1.67280e+01 1.61789e-01
5.44000e+01 1.67264e+01 1.61797e-01
5.44100e+01 1.67248e+01 1.61804e-01
5.44200e+01 1.67232e+01 1.61812e-01
5.44300e+01 1.67216e+01 1.61820e-01
5.44400e+01 1.67200e+01 1.61828e-01
5.44500e+01 1.67183e+01 1.61836e-01
5.44600e+01 1.67167e+01 1.61844e-01
5.44700e+01 1.67151e+01 1.61852e-01
5.44800e+01 1.67135e+01 1.61860e-01
5.44900e+01 1.67119e+01 1.61868e-01
5.45000e+01 1.67102e+01 1.61876e-01
5.45100e+01 1.67086e+01 1.61884e-01
5.45200e+01 1.67070e+01 1.61892e-01
5.45300e+01 1.67054e+01 1.61900e-01
5.45400e+01 1.67038e+01 1.61908e-01
5.45500e+01 1.67022e+01 1.61916e-01
5.45600e+01 1.67005e+01 1.61924e-01
5.45700e+01 1.66989e+01 1.61932e-01
5.45800e+01 1.66973e+01 1.61940e-01
5.45900e+01 1.66957e+01 1.61948e-01
5.46000e+01 1.66941e+01 1.61956e-01
5.46100e+01 1.66924e+01 1.61963e-01
5.46200e+01 1.66908e+01 1.61971e-01
5.46300e+01 1.66892e+01 1.61979e-01
5.46400e+01 1.66876e+01 1.61986e-01
5.46500e+01 1.66860e+01 1.61994e-01
5.46600e+01 1.66843e+01 1.62002e-01
5.46700e+01 1.66827e+01 1.62009e-01
5.46800e+01 1.66811e+01 1.62017e-01
5.46900e+01 1.66795e+01 1.62024e-01
5.47000e+01 1.66779e+01 1.62031e-01
5.47100e+01 1.66762e+01 1.62039e-01
5.47200e+01 1.66746e+01 1.62046e-01
5.47300e+01 1.66730e+01 1.62054e-01
5.47400e+01 1.66714e+01 1.62061e-01
5.47500e+01 1.66698e+01 1.62068e-01
5.47600e+01 1.66681e+01 1.62075e-01
5.47700e+01 1.66665e+01 1.62083e-01
5.47800e+01 1.66649e+01 1.62090e-01
5.47900e+01 1.66633e+01 1.62097e-01
5.48000e+01 1.66616e+01 1.62104e-01
5.48100e+01 1.66600e+01 1.62111e-01
5.48200e+01 1.66584e+01 1.62118e-01
5.48300e+01 1.66568e+01 1.62125e-01
5.48400e+01 1.66552e+01 1.62132e-01
5.48500e+01 1.66535e+01 1.62139e-01
5.48600e+01 1.66519e+01 1.62146e-01
5.48700e+01 1.66503e+01 1.62153e-01
5.48800e+01 1.66487e+01 1.62159e-01
5.48900e+01 1.66471e+01 1.62166e-01
5.49000e+01 1.66454e+01 1.62173e-01
5.49100e+01 1.66438e+01 1.62180e-01
5.49200e+01 1.66422e+01 1.62186e-01
5.49300e+01 1.66406e+01 1.62193e-01
5.49400e+01 1.66389e+01 1.62200e-01
5.49500e+01 1.66373e+01 1.62206e-01
5.49600e+01 1.66357e+01 1.62213e-01
5.49700e+01 1.66341e+01 1.62219e-01
5.49800e+01 1.66325e+01 1.62226e-01
5.49900e+01 1.66308e+01 1.62232e-01
5.50000e+01 1.66292e+01 1.62238e-01
5.50100e+01 1.66276e+01 1.62245e-01
5.50200e+01 1.66260e+01 1.62251e-01
5.50300e+01 1.66243e+01 1.62257e-01
5.50400e+01 1.66227e+01 1.62264e-01
5.50500e+01 1.66211e+01 1.62270e-01
5.50600e+01 1.66195e+01 1.62276e-01
5.50700e+01 1.66179e+01 1.62282e-01
5.50800e+01 1.66162e+01 1.62288e-01
5.50900e+01 1.66146e+01 1.62295e-01
5.51000e+01 1.66130e+01 1.62301e-01
5.51100e+01 1.66114e+01 1.62307e-01
5.51200e+01 1.66097e+01 1.62313e-01
5.51300e+01 1.66081e+01 1.62319e-01
5.51400e+01 1.66065e+01 1.62324e-01
5.51500e+01 1.66049e+01 1.62330e-01
5.51600e+01 1.66032e+01 1.62336e-01
5.51700e+01 1.66016e+01 1.62342e-01
5.51800e+01 1.66000e+01 1.62348e-01
5.51900e+01 1.65984e+01 1.62354e-01
5.52000e+01 1.65968e+01 1.62359e-01
5.52100e+01 1.65951e+01 1.62365e-01
5.52200e+01 1.65935e+01 1.62371e-01
5.52300e+01 1.65919e+01 1.62376e-01
5.52400e+01 1.65903e+01 1.62382e-01
5.52500e+01 1.65886e+01 1.62387e-01
5.52600e+01 1.65870e+01 1.62393e-01
5.52700e+01 1.65854e+01 1.62398e-01
5.52800e+01 1.65838e+01 1.62404e-01
5.52900e+01 1.65821e+01 1.62409e-01
5.53000e+01 1.65805e+01 1.62414e-01
5.53100e+01 1.65789e+01 1.62420e-01
5.53200e+01 1.65773e+01 1.62425e-01
5.53300e+01 1.65756e+01 1.62430e-01
5.53400e+01 1.65740e+01 1.62435e-01
5.53500e+01 1.65724e+01 1.62441e-01
5.53600e+01 1.65708e+01 1.62446e-01
5.53700e+01 1.65691e+01 1.62451e-01
5.53800e+01 1.65675e+01 1.62456e-01
5.53900e+01 1.65659e+01 1.62461e-01
5.54000e+01 1.65643e+01 1.62466e-01
5.54100e+01 1.65626e+01 1.62471e-01
5.54200e+01 1.65610e+01 1.62476e-01
5.54300e+01 1.65594e+01 1.62481e-01
5.54400e+01 1.65578e+01 1.62486e-01
5.54500e+01 1.65561e+01 1.62491e-01
5.54600e+01 1.65545e+01 1.62495e-01
5.54700e+01 1.65529e+01 1.62500e-01
5.54800e+01 1.65513e+01 1.62505e-01
5.54900e+01 1.65496e+01 1.62510e-01
5.55000e+01 1.65480e+01 1.62514e-01
5.55100e+01 1.65464e+01 1.62519e-01
5.55200e+01 1.65448e+01 1.62524e-01
5.55300e+01 1.65431e+01 1.62528e-01
5.55400e+01 1.65415e+01 1.62533e-01
5.55500e+01 1.65399e+01 1.62537e-01
5.55600e+01 1.65383e+01 1.62542e-01
5.55700e+01 1.65366e+01 1.62547e-01
5.55800e+01 1.65350e+01 1.62551e-01
5.55900e+01 1.65334e+01 1.62556e-01
5.56000e+01 1.65318e+01 1.62560e-01
5.56100e+01 1.65301e+01 1.62565e-01
5.56200e+01 1.65285e+01 1.62569e-01
5.56300e+01 1.65269e+01 1.62574e-01
5.56400e+01 1.65253e+01 1.62578e-01
5.56500e+01 1.65236e+01 1.62583e-01
5.56600e+01 1.65220e+01 1.62587e-01
5.56700e+01 1.65204e+01 1.62592e-01
5.56800e+01 1.65188e+01 1.62596e-01
5.56900e+01 1.65171e+01 1.62600e-01
5.57000e+01 1.65155e+01 1.62605e-01
5.57100e+01 1.65139e+01 1.62609e-01
5.57200e+01 1.65123e+01 1.62614e-01
5.57300e+01 1.65106e+01 1.62618e-01
5.57400e+01 1.65090e+01 1.62622e-01
5.57500e+01 1.65074e+01 1.62627e-01
5.57600e+01 1.65058e+01 1.62631e-01
5.57700e+01 1.65041e+01 1.62635e-01
5.57800e+01 1.65025e+01 1.62640e-01
5.57900e+01 1.65009e+01 1.62644e-01
5.58000e+01 1.64992e+01 1.62648e-01
5.58100e+01 1.64976e+01 1.62652e-01
5.58200e+01 1.64960e+01 1.62657e-01
5.58300e+01 1.64944e+01 1.62661e-01
5.58400e+01 1.64927e+01 1.62665e-01
5.58500e+01 1.64911e+01 1.62669e-01
5.58600e+01 1.64895e+01 1.62673e-01
5.58700e+01 1.64879e+01 1.62678e-01
5.58800e+01 1.64862e+01 1.62682e-01
5.58900e+01 1.64846e+01 1.62686e-01
5.59000e+01 1.64830e+01 1.62690e-01
5.59100e+01 1.64814e+01 1.62694e-01
5.59200e+01 1.64797e+01 1.62698e-01
5.59300e+01 1.64781e+01 1.62702e-01
5.59400e+01 1.64765e+01 1.62706e-01
5.59500e+01 1.64748e+01 1.62710e-01
5.59600e+01 1.64732e+01 1.62715e-01
5.59700e+01 1.64716e+01 1.62719e-01
5.59800e+01 1.64700e+01 1.62723e-01
5.59900e+01 1.64683e+01 1.62727e-01
5.60000e+01 1.64667e+01 1.62731e-01
5.60100e+01 1.64651e+01 1.62735e-01
5.60200e+01 1.64635e+01 1.62739e-01
5.60300e+01 1.64618e+01 1.62743e-01
5.60400e+01 1.64602e+01 1.62747e-01
5.60500e+01 1.64586e+01 1.62750e-01
5.60600e+01 1.64569e+01 1.62754e-01
5.60700e+01 1.64553e+01 1.62758e-01
5.60800e+01 1.64537e+01 1.62762e-01
5.60900e+01 1.64521e+01 1.62766e-01
5.61000e+01 1.64504e+01 1.62770e-01
5.61100e+01 1.64488e+01 1.62774e-01
5.61200e+01 1.64472e+01 1.62778e-01
5.61300e+01 1.64456e+01 1.62782e-01
5.61400e+01 1.64439e+01 1.62785e-01
5.61500e+01 1.64423e+01 1.62789e-01
5.61600e+01 1.64407e+01 1.62793e-01
5.61700e+01 1.64390e+01 1.62797e-01
5.61800e+01 1.64374e+01 1.62800e-01
5.61900e+01 1.64358e+01 1.62804e-01
5.62000e+01 1.64342e+01 1.62808e-01
5.62100e+01 1.64325e+01 1.62812e-01
5.62200e+01 1.64309e+01 1.62815e-01
5.62300e+01 1.64293e+01 1.62819e-01
5.62400e+01 1.64276e+01 1.62823e-01
5.62500e+01 1.64260e+01 1.62827e-01
5.62600e+01 1.64244e+01 1.62830e-01
5.62700e+01 1.64228e+01 1.62834e-01
5.62800e+01 1.64211e+01 1.62837e-01
5.62900e+01 1.64195e+01 1.62841e-01
5.63000e+01 1.64179e+01 1.62845e-01
5.63100e+01 1.64162e+01 1.62848e-01
5.63200e+01 1.64146e+01 1.62852e-01
5.63300e+01 1.64130e+01 1.62855e-01
5.63400e+01 1.64114e+01 1.62859e-01
5.63500e+01 1.64097e+01 1.62863e-01
5.63600e+01 1.64081e+01 1.62866e-01
5.63700e+01 1.64065e+01 1.62870e-01
5.63800e+01 1.64048e+01 1.62873e-01
5.63900e+01 1.64032e+01 1.62877e-01
5.64000e+01 1.64016e+01 1.62880e-01
5.64100e+01 1.64000e+01 1.62884e-01
5.64200e+01 1.63983e+01 1.62887e-01
5.64300e+01 1.63967e+01 1.62890e-01
5.64400e+01 1.63951e+01 1.62894e-01
5.64500e+01 1.63934e+01 1.62897e-01
5.64600e+01 1.63918e+01 1.62901e-01
5.64700e+01 1.63902e+01 1.62904e-01
5.64800e+01 1.63886e+01 1.62907e-01
5.64900e+01 1.63869e+01 1.62911e-01
5.65000e+01 1.63853e+01 1.62914e-01
5.65100e+01 1.63837e+01 1.62918e-01
5.65200e+01 1.63820e+01 1.62921e-01
5.65300e+01 1.63804e+01 1.62925e-01
5.65400e+01 1.63788e+01 1.62928e-01
5.65500e+01 1.63772e+01 1.62932e-01
5.65600e+01 1.63755e+01 1.62936e-01
5.65700e+01 1.63739e+01 1.62940e-01
5.65800e+01 1.63723e+01 1.62944e-01
5.65900e+01 1.63706e+01 1.62948e-01
5.66000e+01 1.63690e+01 1.62952e-01
5.66100e+01 1.63674e+01 1.62956e-01
5.66200e+01 1.63657e+01 1.62961e-01
5.66300e+01 1.63641e+01 1.62965e-01
5.66400e+01 1.63625e+01 1.62970e-01
5.66500e+01 1.63609e+01 1.62974e-01
5.66600e+01 1.63592e+01 1.62979e-01
5.66700e+01 1.63576e+01 1.62984e-01
5.66800e+01 1.63560e+01 1.62988e-01
5.66900e+01 1.63543e+01 1.62993e-01
5.67000e+01 1.63527e+01 1.62998e-01
5.67100e+01 1.63511e+01 1.63004e-01
5.67200e+01 1.63494e+01 1.63009e-01
5.67300e+01 1.63478e+01 1.63014e-01
5.67400e+01 1.63462e+01 1.63019e-01
5.67500e+01 1.63446e+01 1.63025e-01
5.67600e+01 1.63429e+01 1.63031e-01
5.67700e+01 1.63413e+01 1.63036e-01
5.67800e+01 1.63397e+01 1.63042e-01
5.67900e+01 1.63380e+01 1.63048e-01
5.68000e+01 1.63364e+01 1.63054e-01
5.68100e+01 1.63348e+01 1.63060e-01
5.68200e+01 1.63331e+01 1.63066e-01
5.68300e+01 1.63315e+01 1.63072e-01
5.68400e+01 1.63299e+01 1.63078e-01
5.68500e+01 1.63283e+01 1.63084e-01
5.68600e+01 1.63266e+01 1.63091e-01
5.68700e+01 1.63250e+01 1.63097e-01
5.68800e+01 1.63234e+01 1.63104e-01
5.68900e+01 1.63217e+01 1.63111e-01
5.69000e+01 1.63201e+01 1.63117e-01
5.69100e+01 1.63185e+01 1.63124e-01
5.69200e+01 1.63168e+01 1.63131e-01
5.69300e+01 1.63152e+01 1.63138e-01
5.69400e+01 1.63136e+01 1.63145e-01
5.69500e+01 1.63119e+01 1.63153e-01
5.69600e+01 1.63103e+01 1.63160e-01
5.69700e+01 1.63087e+01 1.63167e-01
5.69800e+01 1.63070e+01 1.63175e-01
5.69900e+01 1.63054e+01 1.63182e-01
5.70000e+01 1.63038e+01 1.63190e-01
5.70100e+01 1.63021e+01 1.63198e-01
5.70200e+01 1.63005e+01 1.63206e-01
5.70300e+01 1.62989e+01 1.63214e-01
5.70400e+01 1.62973e+01 1.63222e-01
5.70500e+01 1.62956e+01 1.63230e-01
5.70600e+01 1.62940e+01 1.63238e-01
5.70700e+01 1.62924e+01 1.63246e-01
5.70800e+01 1.62907e+01 1.63254e-01
5.70900e+01 1.62891e+01 1.63263e-01
5.71000e+01 1.62875e+01 1.63271e-01
5.71100e+01 1.62858e+01 1.63280e-01
5.71200e+01 1.62842e+01 1.63289e-01
5.71300e+01 1.62826e+01 1.63297e-01
5.71400e+01 1.62809e+01 1.63306e-01
5.71500e+01 1.62793e+01 1.63315e-01
5.71600e+01 1.62777e+01 1.63324e-01
5.71700e+01 1.62760e+01 1.63333e-01
5.71800e+01 1.62744e+01 1.63343e-01
5.71900e+01 1.62728e+01 1.63352e-01
5.72000e+01 1.62711e+01 1.63361e-01
5.72100e+01 1.62695e+01 1.63371e-01
5.72200e+01 1.62679e+01 1.63380e-01
5.72300e+01 1.62662e+01 1.63390e-01
5.72400e+01 1.62646e+01 1.63400e-01
5.72500e+01 1.62630e+01 1.63409e-01
5.72600e+01 1.62613e+01 1.63419e-01
5.72700e+01 1.62597e+01 1.63429e-01
5.72800e+01 1.62581e+01 1.63439e-01
5.72900e+01 1.62564e+01 1.63450e-01
5.73000e+01 1.62548e+01 1.63460e-01
5.73100e+01 1.62532e+01 1.63470e-01
5.73200e+01 1.62515e+01 1.63481e-01
5.73300e+01 1.62499e+01 1.63491e-01
5.73400e+01 1.62482e+01 1.63502e-01
5.73500e+01 1.62466e+01 1.63512e-01
5.73600e+01 1.62450e+01 1.63523e-01
5.73700e+01 1.62433e+01 1.63534e-01
5.73800e+01 1.62417e+01 1.63545e-01
5.73900e+01 1.62401e+01 1.63556e-01
5.74000e+01 1.62384e+01 1.63567e-01
5.74100e+01 1.62368e+01 1.63578e-01
5.74200e+01 1.62352e+01 1.63590e-01
5.74300e+01 1.62335e+01 1.63601e-01
5.74400e+01 1.62319e+01 1.63613e-01
5.74500e+01 1.62303e+01 1.63624e-01
5.74600e+01 1.62286e+01 1.63636e-01
5.74700e+01 1.62270e+01 1.63648e-01
5.74800e+01 1.62253e+01 1.63659e-01
5.74900e+01 1.62237e+01 1.63671e-01
5.75000e+01 1.62221e+01 1.63683e-01
5.75100e+01 1.62204e+01 1.63695e-01
5.75200e+01 1.62188e+01 1.63707e-01
5.75300e+01 1.62172e+01 1.63719e-01
5.75400e+01 1.62155e+01 1.63731e-01
5.75500e+01 1.62139e+01 1.63742e-01
5.75600e+01 1.62122e+01 1.63754e-01
5.75700e+01 1.62106e+01 1.63765e-01
5.75800e+01 1.62090e+01 1.63776e-01
5.75900e+01 1.62073e+01 1.63788e-01
5.76000e+01 1.62057e+01 1.63799e-01
5.76100e+01 1.62041e+01 1.63810e-01
5.76200e+01 1.62024e+01 1.63821e-01
5.76300e+01 1.62008e+01 1.63832e-01
5.76400e+01 1.61991e+01 1.63842e-01
5.76500e+01 1.61975e+01 1.63853e-01
5.76600e+01 1.61959e+01 1.63864e-01
5.76700e+01 1.61942e+01 1.63874e-01
5.76800e+01 1.61926e+01 1.63885e-01
5.76900e+01 1.61910e+01 1.63895e-01
5.77000e+01 1.61893e+01 1.63905e-01
5.77100e+01 1.61877e+01 1.63915e-01
5.77200e+01 1.61860e+01 1.63925e-01
5.77300e+01 1.61844e+01 1.63935e-01
5.77400e+01 1.61828e+01 1.63945e-01
5.77500e+01 1.61811e+01 1.63955e-01
5.77600e+01 1.61795e+01 1.63964e-01
5.77700e+01 1.61778e+01 1.63974e-01
5.77800e+01 1.61762e+01 1.63983e-01
5.77900e+01 1.61746e+01 1.63992e-01
5.78000e+01 1.61729e+01 1.64002e-01
5.78100e+01 1.61713e+01 1.64011e-01
5.78200e+01 1.61696e+01 1.64020e-01
5.78300e+01 1.61680e+01 1.64029e-01
5.78400e+01 1.61664e+01 1.64038e-01
5.78500e+01 1.61647e+01 1.64047e-01
5.78600e+01 1.61631e+01 1.64055e-01
5.78700e+01 1.61614e+01 1.64064e-01
5.78800e+01 1.61598e+01 1.64072e-01
5.78900e+01 1.61582e+01 1.64081e-01
5.79000e+01 1.61565e+01 1.64089e-01
5.79100e+01 1.61549e+01 1.64097e-01
5.79200e+01 1.61532e+01 1.64105e-01
5.79300e+01 1.61516e+01 1.64113e-01
5.79400e+01 1.61499e+01 1.64121e-01
5.79500e+01 1.61483e+01 1.64129e-01
5.79600e+01 1.61467e+01 1.64137e-01
5.79700e+01 1.61450e+01 1.64144e-01
5.79800e+01 1.61434e+01 1.64152e-01
5.79900e+01 1.61417e+01 1.64159e-01
5.80000e+01 1.61401e+01 1.64167e-01
5.80100e+01 1.61385e+01 1.64174e-01
5.80200e+01 1.61368e+01 1.64181e-01
5.80300e+01 1.61352e+01 1.64188e-01
5.80400e+01 1.61335e+01 1.64195e-01
5.80500e+01 1.61319e+01 1.64202e-01
5.80600e+01 1.61302e+01 1.64209e-01
5.80700e+01 1.61286e+01 1.64216e-01
5.80800e+01 1.61270e+01 1.64222e-01
5.80900e+01 1.61253e+01 1.64229e-01
5.81000e+01 1.61237e+01 1.64235e-01
5.81100e+01 1.61220e+01 1.64241e-01
5.81200e+01 1.61204e+01 1.64248e-01
5.81300e+01 1.61188e+01 1.64254e-01
5.81400e+01 1.61171e+01 1.64260e-01
5.81500e+01 1.61155e+01 1.64266e-01
5.81600e+01 1.61138e+01 1.64272e-01
5.81700e+01 1.61122e+01 1.64277e-01
5.81800e+01 1.61105e+01 1.64283e-01
5.81900e+01 1.61089e+01 1.64288e-01
5.82000e+01 1.61073e+01 1.64294e-01
5.82100e+01 1.61056e+01 1.64299e-01
5.82200e+01 1.61040e+01 1.64305e-01
5.82300e+01 1.61023e+01 1.64310e-01
5.82400e+01 1.61007e+01 1.64315e-01
5.82500e+01 1.60990e+01 1.64320e-01
5.82600e+01 1.60974e+01 1.64325e-01
5.82700e+01 1.60958e+01 1.64329e-01
5.82800e+01 1.60941e+01 1.64334e-01
5.82900e+01 1.60925e+01 1.64339e-01
5.83000e+01 1.60908e+01 1.64343e-01
5.83100e+01 1.60892e+01 1.64348e-01
5.83200e+01 1.60875e+01 1.64352e-01
5.83300e+01 1.60859e+01 1.64356e-01
5.83400e+01 1.60842e+01 1.64360e-01
5.83500e+01 1.60826e+01 1.64364e-01
5.83600e+01 1.60810e+01 1.64368e-01
5.83700e+01 1.60793e+01 1.64372e-01
5.83800e+01 1.60777e+01 1.64376e-01
5.83900e+01 1.60760e+01 1.64380e-01
5.84000e+01 1.60744e+01 1.64383e-01
5.84100e+01 1.60727e+01 1.64387e-01
5.84200e+01 1.60711e+01 1.64390e-01
5.84300e+01 1.60695e+01 1.64393e-01
5.84400e+01 1.60678e+01 1.64397e-01
5.84500e+01 1.60662e+01 1.64400e-01
5.84600e+01 1.60645e+01 1.64403e-01
5.84700e+01 1.60629e+01 1.64406e-01
5.84800e+01 1.60612e+01 1.64408e-01
5.84900e+01 1.60596e+01 1.64411e-01
5.85000e+01 1.60579e+01 1.64414e-01
5.85100e+01 1.60563e+01 1.64416e-01
5.85200e+01 1.60547e+01 1.64419e-01
5.85300e+01 1.60530e+01 1.64421e-01
5.85400e+01 1.60514e+01 1.64424e-01
5.85500e+01 1.60497e+01 1.64426e-01
5.85600e+01 1.60481e+01 1.64429e-01
5.85700e+01 1.60464e+01 1.64431e-01
5.85800e+01 1.60448e+01 1.64434e-01
5.85900e+01 1.60431e+01 1.64436e-01
5.86000e+01 1.60415e+01 1.64439e-01
5.86100e+01 1.60399e+01 1.64441e-01
5.86200e+01 1.60382e+01 1.64444e-01
5.86300e+01 1.60366e+01 1.64446e-01
5.86400e+01 1.60349e+01 1.64449e-01
5.86500e+01 1.60333e+01 1.64451e-01
5.86600e+01 1.60316e+01 1.64454e-01
5.86700e+01 1.60300e+01 1.64456e-01
5.86800e+01 1.60283e+01 1.64459e-01
5.86900e+01 1.60267e+01 1.64461e-01
5.87000e+01 1.60251e+01 1.64463e-01
5.87100e+01 1.60234e+01 1.64466e-01
5.87200e+01 1.60218e+01 1.64468e-01
5.87300e+01 1.60201e+01 1.64471e-01
5.87400e+01 1.60185e+01 1.64473e-01
5.87500e+01 1.60168e+01 1.64475e-01
5.87600e+01 1.60152e+01 1.64478e-01
5.87700e+01 1.60135e+01 1.64480e-01
5.87800e+01 1.60119e+01 1.64482e-01
5.87900e+01 1.60103e+01 1.64485e-01
5.88000e+01 1.60086e+01 1.64487e-01
5.88100e+01 1.60070e+01 1.64489e-01
5.88200e+01 1.60053e+01 1.64492e-01
5.88300e+01 1.60037e+01 1.64494e-01
5.88400e+01 1.60020e+01 1.64496e-01
5.88500e+01 1.60004e+01 1.64499e-01
5.88600e+01 1.59987e+01 1.64501e-01
5.88700e+01 1.59971e+01 1.64503e-01
5.88800e+01 1.59954e+01 1.64505e-01
5.88900e+01 1.59938e+01 1.64508e-01
5.89000e+01 1.59922e+01 1.64510e-01
5.89100e+01 1.59905e+01 1.64512e-01
5.89200e+01 1.59889e+01 1.64514e-01
5.89300e+01 1.59872e+01 1.64517e-01
5.89400e+01 1.59856e+01 1.64519e-01
5.89500e+01 1.59839e+01 1.64521e-01
5.89600e+01 1.59823e+01 1.64523e-01
5.89700e+01 1.59806e+01 1.64525e-01
5.89800e+01 1.59790e+01 1.64528e-01
5.89900e+01 1.59774e+01 1.64530e-01
5.90000e+01 1.59757e+01 1.64532e-01
5.90100e+01 1.59741e+01 1.64534e-01
5.90200e+01 1.59724e+01 1.64536e-01
5.90300e+01 1.59708e+01 1.64538e-01
5.90400e+01 1.59691e+01 1.64540e-01
5.90500e+01 1.59675e+01 1.64542e-01
5.90600e+01 1.59658e+01 1.64545e-01
5.90700e+01 1.59642e+01 1.64547e-01
5.90800e+01 1.59625e+01 1.64549e-01
5.90900e+01 1.59609e+01 1.64551e-01
5.91000e+01 1.59593e+01 1.64553e-01
5.91100e+01 1.59576e+01 1.64555e-01
5.91200e+01 1.59560e+01 1.64557e-01
5.91300e+01 1.59543e+01 1.64559e-01
5.91400e+01 1.59527e+01 1.64561e-01
5.91500e+01 1.59510e+01 1.64563e-01
5.91600e+01 1.59494e+01 1.64565e-01
5.91700e+01 1.59477e+01 1.64567e-01
5.91800e+01 1.59461e+01 1.64569e-01
5.91900e+01 1.59444e+01 1.64571e-01
5.92000e+01 1.59428e+01 1.64573e-01
5.92100e+01 1.59412e+01 1.64575e-01
5.92200e+01 1.59395e+01 1.64577e-01
5.92300e+01 1.59379e+01 1.64579e-01
5.92400e+01 1.59362e+01 1.64581e-01
5.92500e+01 1.59346e+01 1.64583e-01
5.92600e+01 1.59329e+01 1.64585e-01
5.92700e+01 1.59313e+01 1.64587e-01
5.92800e+01 1.59296e+01 1.64589e-01
5.92900e+01 1.59280e+01 1.64591e-01
5.93000e+01 1.59263e+01 1.64593e-01
5.93100e+01 1.59247e+01 1.64595e-01
5.93200e+01 1.59230e+01 1.64596e-01
5.93300e+01 1.59214e+01 1.64598e-01
5.93400e+01 1.59198e+01 1.64600e-01
5.93500e+01 1.59181e+01 1.64602e-01
5.93600e+01 1.59165e+01 1.64604e-01
5.93700e+01 1.59148e+01 1.64606e-01
5.93800e+01 1.59132e+01 1.64608e-01
5.93900e+01 1.59115e+01 1.64609e-01
5.94000e+01 1.59099e+01 1.64611e-01
5.94100e+01 1.59082e+01 1.64613e-01
5.94200e+01 1.59066e+01 1.64615e-01
5.94300e+01 1.59049e+01 1.64617e-01
5.94400e+01 1.59033e+01 1.64619e-01
5.94500e+01 1.59016e+01 1.64620e-01
5.94600e+01 1.59000e+01 1.64622e-01
5.94700e+01 1.58984e+01 1.64624e-01
5.94800e+01 1.58967e+01 1.64626e-01
5.94900e+01 1.58951e+01 1.64627e-01
5.95000e+01 1.58934e+01 1.64629e-01
5.95100e+01 1.58918e+01 1.64631e-01
5.95200e+01 1.58901e+01 1.64633e-01
5.95300e+01 1.58885e+01 1.64635e-01
5.95400e+01 1.58868e+01 1.64637e-01
5.95500e+01 1.58852e+01 1.64639e-01
5.95600e+01 1.58835e+01 1.64642e-01
5.95700e+01 1.58819e+01 1.64644e-01
5.95800e+01 1.58802e+01 1.64647e-01
5.95900e+01 1.58786e+01 1.64650e-01
5.96000e+01 1.58770e+01 1.64653e-01
5.96100e+01 1.58753e+01 1.64656e-01
5.96200e+01 1.58737e+01 1.64659e-01
5.96300e+01 1.58720e+01 1.64662e-01
5.96400e+01 1.58704e+01 1.64666e-01
5.96500e+01 1.58687e+01 1.64670e-01
5.96600e+01 1.58671e+01 1.64673e-01
5.96700e+01 1.58654e+01 1.64677e-01
5.96800e+01 1.58638e+01 1.64681e-01
5.96900e+01 1.58621e+01 1.64685e-01
5.97000e+01 1.58605e+01 1.64689e-01
5.97100e+01 1.58588e+01 1.64694e-01
5.97200e+01 1.58572e+01 1.64698e-01
5.97300e+01 1.58555e+01 1.64703e-01
5.97400e+01 1.58539e+01 1.64708e-01
5.97500e+01 1.58523e+01 1.64713e-01
5.97600e+01 1.58506e+01 1.64718e-01
5.97700e+01 1.58490e+01 1.64723e-01
5.97800e+01 1.58473e+01 1.64728e-01
5.97900e+01 1.58457e+01 1.64733e-01
5.98000e+01 1.58440e+01 1.64739e-01
5.98100e+01 1.58424e+01 1.64744e-01
5.98200e+01 1.58407e+01 1.64750e-01
5.98300e+01 1.58391e+01 1.64756e-01
5.98400e+01 1.58374e+01 1.64762e-01
5.98500e+01 1.58358e+01 1.64768e-01
5.98600e+01 1.58341e+01 1.64775e-01
5.98700e+01 1.58325e+01 1.64781e-01
5.98800e+01 1.58308e+01 1.64788e-01
5.98900e+01 1.58292e+01 1.64794e-01
5.99000e+01 1.58275e+01 1.64801e-01
5.99100e+01 1.58259e+01 1.64808e-01
5.99200e+01 1.58242e+01 1.64815e-01
5.99300e+01 1.58226e+01 1.64822e-01
5.99400e+01 1.58209e+01 1.64829e-01
5.99500e+01 1.58193e+01 1.64837e-01
5.99600e+01 1.58176e+01 1.64844e-01
5.99700e+01 1.58160e+01 1.64852e-01
5.99800e+01 1.58144e+01 1.64860e-01
5.99900e+01 1.58127e+01 1.64868e-01
6.00000e+01 1.58111e+01 1.64876e-01
6.00100e+01 1.58094e+01 1.64884e-01
6.00200e+01 1.58078e+01 1.64893e-01
6.00300e+01 1.58061e+01 1.64901e-01
6.00400e+01 1.58045e+01 1.64910e-01
6.00500e+01 1.58028e+01 1.64918e-01
6.00600e+01 1.58012e+01 1.64927e-01
6.00700e+01 1.57995e+01 1.64936e-01
6.00800e+01 1.57979e+01 1.64945e-01
6.00900e+01 1.57962e+01 1.64954e-01
6.01000e+01 1.57946e+01 1.64964e-01
6.01100e+01 1.57929e+01 1.64973e-01
6.01200e+01 1.57913e+01 1.64983e-01
6.01300e+01 1.57896e+01 1.64993e-01
6.01400e+01 1.57880e+01 1.65002e-01
6.01500e+01 1.57863e+01 1.65012e-01
6.01600e+01 1.57847e+01 1.65023e-01
6.01700e+01 1.57830e+01 1.65033e-01
6.01800e+01 1.57814e+01 1.65043e-01
6.01900e+01 1.57797e+01 1.65054e-01
6.02000e+01 1.57781e+01 1.65064e-01
6.02100e+01 1.57764e+01 1.65075e-01
6.02200e+01 1.57748e+01 1.65086e-01
6.02300e+01 1.57731e+01 1.65097e-01
6.02400e+01 1.57715e+01 1.65108e-01
6.02500e+01 1.57698e+01 1.65119e-01
6.02600e+01 1.57682e+01 1.65131e-01
6.02700e+01 1.57665e+01 1.65142e-01
6.02800e+01 1.57649e+01 1.65154e-01
6.02900e+01 1.57632e+01 1.65166e-01
6.03000e+01 1.57615e+01 1.65178e-01
6.03100e+01 1.57599e+01 1.65190e-01
6.03200e+01 1.57582e+01 1.65202e-01
6.03300e+01 1.57566e+01 1.65214e-01
6.03400e+01 1.57549e+01 1.65227e-01
6.03500e+01 1.57533e+01 1.65239e-01
6.03600e+01 1.57516e+01 1.65252e-01
6.03700e+01 1.57500e+01 1.65265e-01
6.03800e+01 1.57483e+01 1.65278e-01
6.03900e+01 1.57467e+01 1.65291e-01
6.04000e+01 1.57450e+01 1.65304e-01
6.04100e+01 1.57434e+01 1.65317e-01
6.04200e+01 1.57417e+01 1.65331e-01
6.04300e+01 1.57401e+01 1.65344e-01
6.04400e+01 1.57384e+01 1.65358e-01
6.04500e+01 1.57368e+01 1.65372e-01
6.04600e+01 1.57351e+01 1.65386e-01
6.04700e+01 1.57334e+01 1.65400e-01
6.04800e+01 1.57318e+01 1.65414e-01
6.04900e+01 1.57301e+01 1.65429e-01
6.05000e+01 1.57285e+01 1.65443e-01
6.05100e+01 1.57268e+01 1.65458e-01
6.05200e+01 1.57252e+01 1.65472e-01
6.05300e+01 1.57235e+01 1.65486e-01
6.05400e+01 1.57219e+01 1.65501e-01
6.05500e+01 1.57202e+01 1.65515e-01
6.05600e+01 1.57186e+01 1.65529e-01
6.05700e+01 1.57169e+01 1.65543e-01
6.05800e+01 1.57152e+01 1.65557e-01
6.05900e+01 1.57136e+01 1.65571e-01
6.06000e+01 1.57119e+01 1.65584e-01
6.06100e+01 1.57103e+01 1.65598e-01
6.06200e+01 1.57086e+01 1.65612e-01
6.06300e+01 1.57070e+01 1.65625e-01
6.06400e+01 1.57053e+01 1.65638e-01
6.06500e+01 1.57037e+01 1.65652e-01
6.06600e+01 1.57020e+01 1.65665e-01
6.06700e+01 1.57003e+01 1.65678e-01
6.06800e+01 1.56987e+01 1.65691e-01
6.06900e+01 1.56970e+01 1.65704e-01
6.07000e+01 1.56954e+01 1.65717e-01
6.07100e+01 1.56937e+01 1.65730e-01
6.07200e+01 1.56921e+01 1.65743e-01
6.07300e+01 1.56904e+01 1.65755e-01
6.07400e+01 1.56887e+01 1.65768e-01
6.07500e+01 1.56871e+01 1.65780e-01
6.07600e+01 1.56854e+01 1.65793e-01
6.07700e+01 1.56838e+01 1.65805e-01
6.07800e+01 1.56821e+01 1.65817e-01
6.07900e+01 1.56805e+01 1.65830e-01
6.08000e+01 1.56788e+01 1.65842e-01
6.08100e+01 1.56771e+01 1.65854e-01
6.08200e+01 1.56755e+01 1.65865e-01
6.08300e+01 1.56738e+01 1.65877e-01
6.08400e+01 1.56722e+01 1.65889e-01
6.08500e+01 1.56705e+01 1.65901e-01
6.08600e+01 1.56688e+01 1.65912e-01
6.08700e+01 1.56672e+01 1.65924e-01
6.08800e+01 1.56655e+01 1.65935e-01
6.08900e+01 1.56639e+01 1.65946e-01
6.09000e+01 1.56622e+01 1.65958e-01
6.09100e+01 1.56605e+01 1.65969e-01
6.09200e+01 1.56589e+01 1.65980e-01
6.09300e+01 1.56572e+01 1.65991e-01
6.09400e+01 1.56556e+01 1.66002e-01
6.09500e+01 1.56539e+01 1.66012e-01
6.09600e+01 1.56522e+01 1.66023e-01
6.09700e+01 1.56506e+01 1.66034e-01
6.09800e+01 1.56489e+01 1.66044e-01
6.09900e+01 1.56473e+01 1.66055e-01
6.10000e+01 1.56456e+01 1.66065e-01
6.10100e+01 1.56439e+01 1.66076e-01
6.10200e+01 1.56423e+01 1.66086e-01
6.10300e+01 1.56406e+01 1.66096e-01
6.10400e+01 1.56390e+01 1.66106e-01
6.10500e+01 1.56373e+01 1.66116e-01
6.10600e+01 1.56356e+01 1.66126e-01
6.10700e+01 1.56340e+01 1.66136e-01
6.10800e+01 1.56323e+01 1.66145e-01
6.10900e+01 1.56307e+01 1.66155e-01
6.11000e+01 1.56290e+01 1.66165e-01
6.11100e+01 1.56273e+01 1.66174e-01
6.11200e+01 1.56257e+01 1.66183e-01
6.11300e+01 1.56240e+01 1.66193e-01
6.11400e+01 1.56223e+01 1.66202e-01
6.11500e+01 1.56207e+01 1.66211e-01
6.11600e+01 1.56190e+01 1.66220e-01
6.11700e+01 1.56174e+01 1.66229e-01
6.11800e+01 1.56157e+01 1.66238e-01
6.11900e+01 1.56140e+01 1.66247e-01
6.12000e+01 1.56124e+01 1.66255e-01
6.12100e+01 1.56107e+01 1.66264e-01
6.12200e+01 1.56090e+01 1.66273e-01
6.12300e+01 1.56074e+01 1.66281e-01
6.12400e+01 1.56057e+01 1.66289e-01
6.12500e+01 1.56041e+01 1.66298e-01
6.12600e+01 1.56024e+01 1.66306e-01
6.12700e+01 1.56007e+01 1.66314e-01
6.12800e+01 1.55991e+01 1.66322e-01
6.12900e+01 1.55974e+01 1.66330e-01
6.13000e+01 1.55957e+01 1.66338e-01
6.13100e+01 1.55941e+01 1.66346e-01
6.13200e+01 1.55924e+01 1.66353e-01
6.13300e+01 1.55907e+01 1.66361e-01
6.13400e+01 1.55891e+01 1.66369e-01
6.13500e+01 1.55874e+01 1.66376e-01
6.13600e+01 1.55858e+01 1.66383e-01
6.13700e+01 1.55841e+01 1.66391e-01
6.13800e+01 1.55824e+01 1.66398e-01
6.13900e+01 1.55808e+01 1.66405e-01
6.14000e+01 1.55791e+01 1.66412e-01
6.14100e+01 1.55774e+01 1.66419e-01
6.14200e+01 1.55758e+01 1.66426e-01
6.14300e+01 1.55741e+01 1.66433e-01
6.14400e+01 1.55724e+01 1.66439e-01
6.14500e+01 1.55708e+01 1.66446e-01
6.14600e+01 1.55691e+01 1.66452e-01
6.14700e+01 1.55675e+01 1.66459e-01
6.14800e+01 1.55658e+01 1.66465e-01
6.14900e+01 1.55641e+01 1.66471e-01
6.15000e+01 1.55625e+01 1.66478e-01
6.15100e+01 1.55608e+01 1.66484e-01
6.15200e+01 1.55591e+01 1.66490e-01
6.15300e+01 1.55575e+01 1.66496e-01
6.15400e+01 1.55558e+01 1.66501e-01
6.15500e+01 1.55541e+01 1.66507e-01
6.15600e+01 1.55525e+01 1.66513e-01
6.15700e+01 1.55508e+01 1.66518e-01
6.15800e+01 1.55491e+01 1.66524e-01
6.15900e+01 1.55475e+01 1.66529e-01
6.16000e+01 1.55458e+01 1.66535e-01
6.16100e+01 1.55441e+01 1.66540e-01
6.16200e+01 1.55425e+01 1.66545e-01
6.16300e+01 1.55408e+01 1.66550e-01
6.16400e+01 1.55391e+01 1.66555e-01
6.16500e+01 1.55375e+01 1.66559e-01
6.16600e+01 1.55358e+01 1.66564e-01
6.16700e+01 1.55341e+01 1.66569e-01
6.16800e+01 1.55325e+01 1.66573e-01
6.16900e+01 1.55308e+01 1.66578e-01
6.17000e+01 1.55291e+01 1.66582e-01
6.17100e+01 1.55275e+01 1.66586e-01
6.17200e+01 1.55258e+01 1.66591e-01
6.17300e+01 1.55242e+01 1.66595e-01
6.17400e+01 1.55225e+01 1.66599e-01
6.17500e+01 1.55208e+01 1.66603e-01
6.17600e+01 1.55192e+01 1.66606e-01
6.17700e+01 1.55175e+01 1.66610e-01
6.17800e+01 1.55158e+01 1.66614e-01
6.17900e+01 1.55142e+01 1.66617e-01
6.18000e+01 1.55125e+01 1.66621e-01
6.18100e+01 1.55108e+01 1.66624e-01
6.18200e+01 1.55092e+01 1.66627e-01
6.18300e+01 1.55075e+01 1.66630e-01
6.18400e+01 1.55058e+01 1.66633e-01
6.18500e+01 1.55042e+01 1.66636e-01
6.18600e+01 1.55025e+01 1.66639e-01
6.18700e+01 1.55008e+01 1.66642e-01
6.18800e+01 1.54992e+01 1.66645e-01
6.18900e+01 1.54975e+01 1.66647e-01
6.19000e+01 1.54958e+01 1.66650e-01
6.19100e+01 1.54942e+01 1.66652e-01
6.19200e+01 1.54925e+01 1.66654e-01
6.19300e+01 1.54908e+01 1.66657e-01
6.19400e+01 1.54892e+01 1.66659e-01
6.19500e+01 1.54875e+01 1.66661e-01
6.19600e+01 1.54858e+01 1.66663e-01
6.19700e+01 1.54842e+01 1.66665e-01
6.19800e+01 1.54825e+01 1.66666e-01
6.19900e+01 1.54808e+01 1.66668e-01
6.20000e+01 1.54792e+01 1.66670e-01
6.20100e+01 1.54775e+01 1.66671e-01
6.20200e+01 1.54758e+01 1.66673e-01
6.20300e+01 1.54742e+01 1.66674e-01
6.20400e+01 1.54725e+01 1.66675e-01
6.20500e+01 1.54708e+01 1.66676e-01
6.20600e+01 1.54692e+01 1.66677e-01
6.20700e+01 1.54675e+01 1.66678e-01
6.20800e+01 1.54658e+01 1.66679e-01
6.20900e+01 1.54642e+01 1.66680e-01
6.21000e+01 1.54625e+01 1.66680e-01
6.21100e+01 1.54608e+01 1.66681e-01
6.21200e+01 1.54592e+01 1.66681e-01
6.21300e+01 1.54575e+01 1.66682e-01
6.21400e+01 1.54558e+01 1.66682e-01
6.21500e+01 1.54542e+01 1.66682e-01
6.21600e+01 1.54525e+01 1.66682e-01
6.21700e+01 1.54508e+01 1.66682e-01
6.21800e+01 1.54492e+01 1.66682e-01
6.21900e+01 1.54475e+01 1.66682e-01
6.22000e+01 1.54458e+01 1.66682e-01
6.22100e+01 1.54442e+01 1.66682e-01
6.22200e+01 1.54425e+01 1.66681e-01
6.22300e+01 1.54408e+01 1.66681e-01
6.22400e+01 1.54392e+01 1.66680e-01
6.22500e+01 1.54375e+01 1.66679e-01
6.22600e+01 1.54358e+01 1.66678e-01
6.22700e+01 1.54342e+01 1.66677e-01
6.22800e+01 1.54325e+01 1.66676e-01
6.22900e+01 1.54308e+01 1.66675e-01
6.23000e+01 1.54292e+01 1.66674e-01
6.23100e+01 1.54275e+01 1.66673e-01
6.23200e+01 1.54258e+01 1.66671e-01
6.23300e+01 1.54242e+01 1.66670e-01
6.23400e+01 1.54225e+01 1.66668e-01
6.23500e+01 1.54208e+01 1.66667e-01
6.23600e+01 1.54192e+01 1.66665e-01
6.23700e+01 1.54175e+01 1.66663e-01
6.23800e+01 1.54158e+01 1.66661e-01
6.23900e+01 1.54142e+01 1.66659e-01
6.24000e+01 1.54125e+01 1.66657e-01
6.24100e+01 1.54108e+01 1.66655e-01
6.24200e+01 1.54092e+01 1.66653e-01
6.24300e+01 1.54075e+01 1.66650e-01
6.24400e+01 1.54058e+01 1.66648e-01
6.24500e+01 1.54042e+01 1.66645e-01
6.24600e+01 1.54025e+01 1.66643e-01
6.24700e+01 1.54008e+01 1.66640e-01
6.24800e+01 1.53992e+01 1.66637e-01
6.24900e+01 1.53975e+01 1.66634e-01
6.25000e+01 1.53958e+01 1.66631e-01
6.25100e+01 1.53942e+01 1.66628e-01
6.25200e+01 1.53925e+01 1.66625e-01
6.25300e+01 1.53908e+01 1.66622e-01
6.25400e+01 1.53892e+01 1.66620e-01
6.25500e+01 1.53875e+01 1.66617e-01
6.25600e+01 1.53858e+01 1.66615e-01
6.25700e+01 1.53842e+01 1.66613e-01
6.25800e+01 1.53825e+01 1.66611e-01
6.25900e+01 1.53808e+01 1.66609e-01
6.26000e+01 1.53792e+01 1.66608e-01
6.26100e+01 1.53775e+01 1.66606e-01
6.26200e+01 1.53758e+01 1.66605e-01
6.26300e+01 1.53742e+01 1.66604e-01
6.26400e+01 1.53725e+01 1.66603e-01
6.26500e+01 1.53708e+01 1.66602e-01
6.26600e+01 1.53692e+01 1.66601e-01
6.26700e+01 1.53675e+01 1.66601e-01
6.26800e+01 1.53658e+01 1.66600e-01
6.26900e+01 1.53642e+01 1.66600e-01
6.27000e+01 1.53625e+01 1.66600e-01
6.27100e+01 1.53608e+01 1.66600e-01
6.27200e+01 1.53592e+01 1.66600e-01
6.27300e+01 1.53575e+01 1.66601e-01
6.27400e+01 1.53558e+01 1.66601e-01
6.27500e+01 1.53542e+01 1.66602e-01
6.27600e+01 1.53525e+01 1.66603e-01
6.27700e+01 1.53508e+01 1.66604e-01
6.27800e+01 1.53492e+01 1.66605e-01
6.27900e+01 1.53475e+01 1.66606e-01
6.28000e+01 1.53458e+01 1.66607e-01
6.28100e+01 1.53442e+01 1.66609e-01
6.28200e+01 1.53425e+01 1.66611e-01
6.28300e+01 1.53408e+01 1.66613e-01
6.28400e+01 1.53392e+01 1.66615e-01
6.28500e+01 1.53375e+01 1.66617e-01
6.28600e+01 1.53358e+01 1.66619e-01
6.28700e+01 1.53342e+01 1.66622e-01
6.28800e+01 1.53325e+01 1.66624e-01
6.28900e+01 1.53308e+01 1.66627e-01
6.29000e+01 1.53292e+01 1.66630e-01
6.29100e+01 1.53275e+01 1.66633e-01
6.29200e+01 1.53258e+01 1.66637e-01
6.29300e+01 1.53242e+01 1.66640e-01
6.29400e+01 1.53225e+01 1.66644e-01
6.29500e+01 1.53208e+01 1.66647e-01
6.29600e+01 1.53192e+01 1.66651e-01
6.29700e+01 1.53175e+01 1.66655e-01
6.29800e+01 1.53158e+01 1.66659e-01
6.29900e+01 1.53142e+01 1.66664e-01
6.30000e+01 1.53125e+01 1.66668e-01
6.30100e+01 1.53108e+01 1.66673e-01
6.30200e+01 1.53092e+01 1.66678e-01
6.30300e+01 1.53075e+01 1.66683e-01
6.30400e+01 1.53058e+01 1.66688e-01
6.30500e+01 1.53042e+01 1.66693e-01
6.30600e+01 1.53025e+01 1.66699e-01
6.30700e+01 1.53008e+01 1.66704e-01
6.30800e+01 1.52992e+01 1.66710e-01
6.30900e+01 1.52975e+01 1.66716e-01
6.31000e+01 1.52958e+01 1.66722e-01
6.31100e+01 1.52942e+01 1.66728e-01
6.31200e+01 1.52925e+01 1.66734e-01
6.31300e+01 1.52908e+01 1.66741e-01
6.31400e+01 1.52892e+01 1.66747e-01
6.31500e+01 1.52875e+01 1.66754e-01
6.31600e+01 1.52858e+01 1.66761e-01
6.31700e+01 1.52842e+01 1.66768e-01
6.31800e+01 1.52825e+01 1.66775e-01
6.31900e+01 1.52808e+01 1.66783e-01
6.32000e+01 1.52792e+01 1.66790e-01
6.32100e+01 1.52775e+01 1.66798e-01
6.32200e+01 1.52758e+01 1.66806e-01
6.32300e+01 1.52742e+01 1.66814e-01
6.32400e+01 1.52725e+01 1.66822e-01
6.32500e+01 1.52708e+01 1.66831e-01
6.32600e+01 1.52692e+01 1.66839e-01
6.32700e+01 1.52675e+01 1.66848e-01
6.32800e+01 1.52658e+01 1.66856e-01
6.32900e+01 1.52642e+01 1.66865e-01
6.33000e+01 1.52625e+01 1.66874e-01
6.33100e+01 1.52608e+01 1.66884e-01
6.33200e+01 1.52592e+01 1.66893e-01
6.33300e+01 1.52575e+01 1.66903e-01
6.33400e+01 1.52558e+01 1.66912e-01
6.33500e+01 1.52541e+01 1.66922e-01
6.33600e+01 1.52525e+01 1.66932e-01
6.33700e+01 1.52508e+01 1.66942e-01
6.33800e+01 1.52491e+01 1.66953e-01
6.33900e+01 1.52475e+01 1.66963e-01
6.34000e+01 1.52458e+01 1.66974e-01
6.34100e+01 1.52441e+01 1.66985e-01
6.34200e+01 1.52425e+01 1.66996e-01
6.34300e+01 1.52408e+01 1.67007e-01
6.34400e+01 1.52391e+01 1.67018e-01
6.34500e+01 1.52374e+01 1.67029e-01
6.34600e+01 1.52358e+01 1.67041e-01
6.34700e+01 1.52341e+01 1.67053e-01
6.34800e+01 1.52324e+01 1.67064e-01
6.34900e+01 1.52308e+01 1.67076e-01
6.35000e+01 1.52291e+01 1.67089e-01
6.35100e+01 1.52274e+01 1.67101e-01
6.35200e+01 1.52258e+01 1.67113e-01
6.35300e+01 1.52241e+01 1.67125e-01
6.35400e+01 1.52224e+01 1.67137e-01
6.35500e+01 1.52207e+01 1.67149e-01
6.35600e+01 1.52191e+01 1.67161e-01
6.35700e+01 1.52174e+01 1.67173e-01
6.35800e+01 1.52157e+01 1.67185e-01
6.35900e+01 1.52141e+01 1.67197e-01
6.36000e+01 1.52124e+01 1.67209e-01
6.36100e+01 1.52107e+01 1.67221e-01
6.36200e+01 1.52090e+01 1.67232e-01
6.36300e+01 1.52074e+01 1.67244e-01
6.36400e+01 1.52057e+01 1.67256e-01
6.36500e+01 1.52040e+01 1.67267e-01
6.36600e+01 1.52023e+01 1.67279e-01
6.36700e+01 1.52007e+01 1.67291e-01
6.36800e+01 1.51990e+01 1.67302e-01
6.36900e+01 1.51973e+01 1.67314e-01
6.37000e+01 1.51957e+01 1.67325e-01
6.37100e+01 1.51940e+01 1.67337e-01
6.37200e+01 1.51923e+01 1.67348e-01
6.37300e+01 1.51906e+01 1.67359e-01
6.37400e+01 1.51890e+01 1.67370e-01
6.37500e+01 1.51873e+01 1.67382e-01
6.37600e+01 1.51856e+01 1.67393e-01
6.37700e+01 1.51839e+01 1.67404e-01
6.37800e+01 1.51823e+01 1.67415e-01
6.37900e+01 1.51806e+01 1.67426e-01
6.38000e+01 1.51789e+01 1.67437e-01
6.38100e+01 1.51772e+01 1.67448e-01
6.38200e+01 1.51756e+01 1.67459e-01
6.38300e+01 1.51739e+01 1.67470e-01
6.38400e+01 1.51722e+01 1.67481e-01
6.38500e+01 1.51705e+01 1.67492e-01
6.38600e+01 1.51689e+01 1.67503e-01
6.38700e+01 1.51672e+01 1.67514e-01
6.38800e+01 1.51655e+01 1.67524e-01
6.38900e+01 1.51638e+01 1.67535e-01
6.39000e+01 1.51622e+01 1.67546e-01
6.39100e+01 1.51605e+01 1.67556e-01
6.39200e+01 1.51588e+01 1.67567e-01
6.39300e+01 1.51571e+01 1.67577e-01
6.39400e+01 1.51555e+01 1.67588e-01
6.39500e+01 1.51538e+01 1.67598e-01
6.39600e+01 1.51521e+01 1.67609e-01
6.39700e+01 1.51504e+01 1.67619e-01
6.39800e+01 1.51488e+01 1.67629e-01
6.39900e+01 1.51471e+01 1.67640e-01
6.40000e+01 1.51454e+01 1.67650e-01
6.40100e+01 1.51437e+01 1.67660e-01
6.40200e+01 1.51421e+01 1.67670e-01
6.40300e+01 1.51404e+01 1.67680e-01
6.40400e+01 1.51387e+01 1.67690e-01
6.40500e+01 1.51370e+01 1.67700e-01
6.40600e+01 1.51353e+01 1.67710e-01
6.40700e+01 1.51337e+01 1.67720e-01
6.40800e+01 1.51320e+01 1.67730e-01
6.40900e+01 1.51303e+01 1.67740e-01
6.41000e+01 1.51286e+01 1.67750e-01
6.41100e+01 1.51270e+01 1.67760e-01
6.41200e+01 1.51253e+01 1.67769e-01
6.41300e+01 1.51236e+01 1.67779e-01
6.41400e+01 1.51219e+01 1.67789e-01
6.41500e+01 1.51202e+01 1.67798e-01
6.41600e+01 1.51186e+01 1.67808e-01
6.41700e+01 1.51169e+01 1.67818e-01
6.41800e+01 1.51152e+01 1.67827e-01
6.41900e+01 1.51135e+01 1.67837e-01
6.42000e+01 1.51119e+01 1.67846e-01
6.42100e+01 1.51102e+01 1.67855e-01
6.42200e+01 1.51085e+01 1.67865e-01
6.42300e+01 1.51068e+01 1.67874e-01
6.42400e+01 1.51051e+01 1.67883e-01
6.42500e+01 1.51035e+01 1.67893e-01
6.42600e+01 1.51018e+01 1.67902e-01
6.42700e+01 1.51001e+01 1.67911e-01
6.42800e+01 1.50984e+01 1.67920e-01
6.42900e+01 1.50967e+01 1.67929e-01
6.43000e+01 1.50951e+01 1.67938e-01
6.43100e+01 1.50934e+01 1.67947e-01
6.43200e+01 1.50917e+01 1.67956e-01
6.43300e+01 1.50900e+01 1.67965e-01
6.43400e+01 1.50883e+01 1.67974e-01
6.43500e+01 1.50867e+01 1.67983e-01
6.43600e+01 1.50850e+01 1.67991e-01
6.43700e+01 1.50833e+01 1.68000e-01
6.43800e+01 1.50816e+01 1.68009e-01
6.43900e+01 1.50799e+01 1.68018e-01
6.44000e+01 1.50783e+01 1.68026e-01
6.44100e+01 1.50766e+01 1.68035e-01
6.44200e+01 1.50749e+01 1.68043e-01
6.44300e+01 1.50732e+01 1.68052e-01
6.44400e+01 1.50715e+01 1.68060e-01
6.44500e+01 1.50699e+01 1.68069e-01
6.44600e+01 1.50682e+01 1.68077e-01
6.44700e+01 1.50665e+01 1.68085e-01
6.44800e+01 1.50648e+01 1.68094e-01
6.44900e+01 1.50631e+01 1.68102e-01
6.45000e+01 1.50615e+01 1.68110e-01
6.45100e+01 1.50598e+01 1.68118e-01
6.45200e+01 1.50581e+01 1.68127e-01
6.45300e+01 1.50564e+01 1.68135e-01
6.45400e+01 1.50547e+01 1.68143e-01
6.45500e+01 1.50531e+01 1.68151e-01
6.45600e+01 1.50514e+01 1.68160e-01
6.45700e+01 1.50497e+01 1.68168e-01
6.45800e+01 1.50480e+01 1.68176e-01
6.45900e+01 1.50463e+01 1.68184e-01
6.46000e+01 1.50446e+01 1.68193e-01
6.46100e+01 1.50430e+01 1.68201e-01
6.46200e+01 1.50413e+01 1.68209e-01
6.46300e+01 1.50396e+01 1.68218e-01
6.46400e+01 1.50379e+01 1.68226e-01
6.46500e+01 1.50362e+01 1.68234e-01
6.46600e+01 1.50346e+01 1.68242e-01
6.46700e+01 1.50329e+01 1.68251e-01
6.46800e+01 1.50312e+01 1.68259e-01
6.46900e+01 1.50295e+01 1.68268e-01
6.47000e+01 1.50278e+01 1.68276e-01
6.47100e+01 1.50261e+01 1.68284e-01
6.47200e+01 1.50245e+01 1.68293e-01
6.47300e+01 1.50228e+01 1.68301e-01
6.47400e+01 1.50211e+01 1.68309e-01
6.47500e+01 1.50194e+01 1.68318e-01
6.47600e+01 1.50177e+01 1.68326e-01
6.47700e+01 1.50160e+01 1.68335e-01
6.47800e+01 1.50144e+01 1.68343e-01
6.47900e+01 1.50127e+01 1.68351e-01
6.48000e+01 1.50110e+01 1.68360e-01
6.48100e+01 1.50093e+01 1.68368e-01
6.48200e+01 1.50076e+01 1.68377e-01
6.48300e+01 1.50059e+01 1.68385e-01
6.48400e+01 1.50043e+01 1.68394e-01
6.48500e+01 1.50026e+01 1.68402e-01
6.48600e+01 1.50009e+01 1.68411e-01
6.48700e+01 1.49992e+01 1.68419e-01
6.48800e+01 1.49975e+01 1.68428e-01
6.48900e+01 1.49958e+01 1.68436e-01
6.49000e+01 1.49941e+01 1.68445e-01
6.49100e+01 1.49925e+01 1.68453e-01
6.49200e+01 1.49908e+01 1.68462e-01
6.49300e+01 1.49891e+01 1.68470e-01
6.49400e+01 1.49874e+01 1.68479e-01
6.49500e+01 1.49857e+01 1.68487e-01
6.49600e+01 1.49840e+01 1.68496e-01
6.49700e+01 1.49824e+01 1.68505e-01
6.49800e+01 1.49807e+01 1.68513e-01
6.49900e+01 1.49790e+01 1.68522e-01
6.50000e+01 1.49773e+01 1.68530e-01
6.50100e+01 1.49756e+01 1.68539e-01
6.50200e+01 1.49739e+01 1.68548e-01
6.50300e+01 1.49722e+01 1.68556e-01
6.50400e+01 1.49706e+01 1.68565e-01
6.50500e+01 1.49689e+01 1.68574e-01
6.50600e+01 1.49672e+01 1.68582e-01
6.50700e+01 1.49655e+01 1.68591e-01
6.50800e+01 1.49638e+01 1.68600e-01
6.50900e+01 1.49621e+01 1.68608e-01
6.51000e+01 1.49604e+01 1.68617e-01
6.51100e+01 1.49588e+01 1.68626e-01
6.51200e+01 1.49571e+01 1.68634e-01
6.51300e+01 1.49554e+01 1.68643e-01
6.51400e+01 1.49537e+01 1.68652e-01
6.51500e+01 1.49520e+01 1.68660e-01
6.51600e+01 1.49503e+01 1.68669e-01
6.51700e+01 1.49486e+01 1.68678e-01
6.51800e+01 1.49470e+01 1.68687e-01
6.51900e+01 1.49453e+01 1.68695e-01
6.52000e+01 1.49436e+01 1.68704e-01
6.52100e+01 1.49419e+01 1.68713e-01
6.52200e+01 1.49402e+01 1.68722e-01
6.52300e+01 1.49385e+01 1.68730e-01
6.52400e+01 1.49368e+01 1.68739e-01
6.52500e+01 1.49351e+01 1.68748e-01
6.52600e+01 1.49335e+01 1.68757e-01
6.52700e+01 1.49318e+01 1.68766e-01
6.52800e+01 1.49301e+01 1.68775e-01
6.52900e+01 1.49284e+01 1.68783e-01
6.53000e+01 1.49267e+01 1.68792e-01
6.53100e+01 1.49250e+01 1.68801e-01
6.53200e+01 1.49233e+01 1.68810e-01
6.53300e+01 1.49216e+01 1.68819e-01
6.53400e+01 1.49200e+01 1.68828e-01
6.53500e+01 1.49183e+01 1.68837e-01
6.53600e+01 1.49166e+01 1.68845e-01
6.53700e+01 1.49149e+01 1.68854e-01
6.53800e+01 1.49132e+01 1.68863e-01
6.53900e+01 1.49115e+01 1.68872e-01
6.54000e+01 1.49098e+01 1.68881e-01
6.54100e+01 1.49081e+01 1.68890e-01
6.54200e+01 1.49064e+01 1.68899e-01
6.54300e+01 1.49048e+01 1.68908e-01
6.54400e+01 1.49031e+01 1.68917e-01
6.54500e+01 1.49014e+01 1.68926e-01
6.54600e+01 1.48997e+01 1.68935e-01
6.54700e+01 1.48980e+01 1.68944e-01
6.54800e+01 1.48963e+01 1.68953e-01
6.54900e+01 1.48946e+01 1.68962e-01
6.55000e+01 1.48929e+01 1.68971e-01
6.55100e+01 1.48912e+01 1.68980e-01
6.55200e+01 1.48895e+01 1.68989e-01
6.55300e+01 1.48879e+01 1.68997e-01
6.55400e+01 1.48862e+01 1.69006e-01
6.55500e+01 1.48845e+01 1.69014e-01
6.55600e+01 1.48828e+01 1.69023e-01
6.55700e+01 1.48811e+01 1.69031e-01
6.55800e+01 1.48794e+01 1.69039e-01
6.55900e+01 1.48777e+01 1.69047e-01
6.56000e+01 1.48760e+01 1.69055e-01
6.56100e+01 1.48743e+01 1.69063e-01
6.56200e+01 1.48726e+01 1.69071e-01
6.56300e+01 1.48710e+01 1.69078e-01
6.56400e+01 1.48693e+01 1.69086e-01
6.56500e+01 1.48676e+01 1.69093e-01
6.56600e+01 1.48659e+01 1.69101e-01
6.56700e+01 1.48642e+01 1.69108e-01
6.56800e+01 1.48625e+01 1.69115e-01
6.56900e+01 1.48608e+01 1.69122e-01
6.57000e+01 1.48591e+01 1.69129e-01
6.57100e+01 1.48574e+01 1.69135e-01
6.57200e+01 1.48557e+01 1.69142e-01
6.57300e+01 1.48540e+01 1.69148e-01
6.57400e+01 1.48524e+01 1.69155e-01
6.57500e+01 1.48507e+01 1.69161e-01
6.57600e+01 1.48490e+01 1.69167e-01
6.57700e+01 1.48473e+01 1.69173e-01
6.57800e+01 1.48456e+01 1.69179e-01
6.57900e+01 1.48439e+01 1.69185e-01
6.58000e+01 1.48422e+01 1.69191e-01
6.58100e+01 1.48405e+01 1.69196e-01
6.58200e+01 1.48388e+01 1.69202e-01
6.58300e+01 1.48371e+01 1.69207e-01
6.58400e+01 1.48354e+01 1.69212e-01
6.58500e+01 1.48337e+01 1.69218e-01
6.58600e+01 1.48320e+01 1.69223e-01
6.58700e+01 1.48304e+01 1.69227e-01
6.58800e+01 1.48287e+01 1.69232e-01
6.58900e+01 1.48270e+01 1.69237e-01
6.59000e+01 1.48253e+01 1.69242e-01
6.59100e+01 1.48236e+01 1.69246e-01
6.59200e+01 1.48219e+01 1.69250e-01
6.59300e+01 1.48202e+01 1.69255e-01
6.59400e+01 1.48185e+01 1.69259e-01
6.59500e+01 1.48168e+01 1.69263e-01
6.59600e+01 1.48151e+01 1.69267e-01
6.59700e+01 1.48134e+01 1.69271e-01
6.59800e+01 1.48117e+01 1.69274e-01
6.59900e+01 1.48100e+01 1.69278e-01
6.60000e+01 1.48084e+01 1.69281e-01
6.60100e+01 1.48067e+01 1.69285e-01
6.60200e+01 1.48050e+01 1.69288e-01
6.60300e+01 1.48033e+01 1.69291e-01
6.60400e+01 1.48016e+01 1.69294e-01
6.60500e+01 1.47999e+01 1.69297e-01
6.60600e+01 1.47982e+01 1.69300e-01
6.60700e+01 1.47965e+01 1.69302e-01
6.60800e+01 1.47948e+01 1.69305e-01
6.60900e+01 1.47931e+01 1.69307e-01
6.61000e+01 1.47914e+01 1.69310e-01
6.61100e+01 1.47897e+01 1.69312e-01
6.61200e+01 1.47880e+01 1.69314e-01
6.61300e+01 1.47863e+01 1.69316e-01
6.61400e+01 1.47846e+01 1.69318e-01
6.61500e+01 1.47830e+01 1.69320e-01
6.61600e+01 1.47813e+01 1.69321e-01
6.61700e+01 1.47796e+01 1.69323e-01
6.61800e+01 1.47779e+01 1.69324e-01
6.61900e+01 1.47762e+01 1.69326e-01
6.62000e+01 1.47745e+01 1.69327e-01
6.62100e+01 1.47728e+01 1.69328e-01
6.62200e+01 1.47711e+01 1.69329e-01
6.62300e+01 1.47694e+01 1.69330e-01
6.62400e+01 1.47677e+01 1.69331e-01
6.62500e+01 1.47660e+01 1.69331e-01
6.62600e+01 1.47643e+01 1.69332e-01
6.62700e+01 1.47626e+01 1.69332e-01
6.62800e+01 1.47609e+01 1.69333e-01
6.62900e+01 1.47593e+01 1.69333e-01
6.63000e+01 1.47576e+01 1.69333e-01
6.63100e+01 1.47559e+01 1.69333e-01
6.63200e+01 1.47542e+01 1.69333e-01
6.63300e+01 1.47525e+01 1.69333e-01
6.63400e+01 1.47508e+01 1.69332e-01
6.63500e+01 1.47491e+01 1.69332e-01
6.63600e+01 1.47474e+01 1.69331e-01
6.63700e+01 1.47457e+01 1.69331e-01
6.63800e+01 1.47440e+01 1.69330e-01
6.63900e+01 1.47423e+01 1.69329e-01
6.64000e+01 1.47406e+01 1.69328e-01
6.64100e+01 1.47389e+01 1.69327e-01
6.64200e+01 1.47372e+01 1.69325e-01
6.64300e+01 1.47355e+01 1.69324e-01
6.64400e+01 1.47339e+01 1.69323e-01
6.64500e+01 1.47322e+01 1.69321e-01
6.64600e+01 1.47305e+01 1.69319e-01
6.64700e+01 1.47288e+01 1.69318e-01
6.64800e+01 1.47271e+01 1.69316e-01
6.64900e+01 1.47254e+01 1.69314e-01
6.65000e+01 1.47237e+01 1.69311e-01
6.65100e+01 1.47220e+01 1.69309e-01
6.65200e+01 1.47203e+01 1.69307e-01
6.65300e+01 1.47186e+01 1.69305e-01
6.65400e+01 1.47169e+01 1.69303e-01
6.65500e+01 1.47152e+01 1.69301e-01
6.65600e+01 1.47135e+01 1.69300e-01
6.65700e+01 1.47118e+01 1.69298e-01
6.65800e+01 1.47101e+01 1.69296e-01
6.65900e+01 1.47085e+01 1.69295e-01
6.66000e+01 1.47068e+01 1.69293e-01
6.66100e+01 1.47051e+01 1.69292e-01
6.66200e+01 1.47034e+01 1.69291e-01
6.66300e+01 1.47017e+01 1.69290e-01
6.66400e+01 1.47000e+01 1.69289e-01
6.66500e+01 1.46983e+01 1.69288e-01
6.66600e+01 1.46966e+01 1.69287e-01
6.66700e+01 1.46949e+01 1.69286e-01
6.66800e+01 1.46932e+01 1.69285e-01
6.66900e+01 1.46915e+01 1.69284e-01
6.67000e+01 1.46898e+01 1.69284e-01
6.67100e+01 1.46881e+01 1.69283e-01
6.67200e+01 1.46864e+01 1.69283e-01
6.67300e+01 1.46848e+01 1.69282e-01
6.67400e+01 1.46831e+01 1.69282e-01
6.67500e+01 1.46814e+01 1.69282e-01
6.67600e+01 1.46797e+01 1.69281e-01
6.67700e+01 1.46780e+01 1.69281e-01
6.67800e+01 1.46763e+01 1.69281e-01
6.67900e+01 1.46746e+01 1.69281e-01
6.68000e+01 1.46729e+01 1.69282e-01
6.68100e+01 1.46712e+01 1.69282e-01
6.68200e+01 1.46695e+01 1.69282e-01
6.68300e+01 1.46678e+01 1.69283e-01
6.68400e+01 1.46661e+01 1.69283e-01
6.68500e+01 1.46644e+01 1.69284e-01
6.68600e+01 1.46627e+01 1.69284e-01
6.68700e+01 1.46611e+01 1.69285e-01
6.68800e+01 1.46594e+01 1.69286e-01
6.68900e+01 1.46577e+01 1.69287e-01
6.69000e+01 1.46560e+01 1.69288e-01
6.69100e+01 1.46543e+01 1.69289e-01
6.69200e+01 1.46526e+01 1.69290e-01
6.69300e+01 1.46509e+01 1.69291e-01
6.69400e+01 1.46492e+01 1.69292e-01
6.69500e+01 1.46475e+01 1.69294e-01
6.69600e+01 1.46458e+01 1.69295e-01
6.69700e+01 1.46441e+01 1.69297e-01
6.69800e+01 1.46424e+01 1.69298e-01
6.69900e+01 1.46407e+01 1.69300e-01
6.70000e+01 1.46390e+01 1.69302e-01
6.70100e+01 1.46374e+01 1.69304e-01
6.70200e+01 1.46357e+01 1.69306e-01
6.70300e+01 1.46340e+01 1.69308e-01
6.70400e+01 1.46323e+01 1.69310e-01
6.70500e+01 1.46306e+01 1.69312e-01
6.70600e+01 1.46289e+01 1.69314e-01
6.70700e+01 1.46272e+01 1.69317e-01
6.70800e+01 1.46255e+01 1.69319e-01
6.70900e+01 1.46238e+01 1.69321e-01
6.71000e+01 1.46221e+01 1.69324e-01
6.71100e+01 1.46204e+01 1.69327e-01
6.71200e+01 1.46187e+01 1.69329e-01
6.71300e+01 1.46170e+01 1.69332e-01
6.71400e+01 1.46153e+01 1.69335e-01
6.71500e+01 1.46136e+01 1.69338e-01
6.71600e+01 1.46120e+01 1.69341e-01
6.71700e+01 1.46103e+01 1.69344e-01
6.71800e+01 1.46086e+01 1.69347e-01
6.71900e+01 1.46069e+01 1.69351e-01
6.72000e+01 1.46052e+01 1.69354e-01
6.72100e+01 1.46035e+01 1.69358e-01
6.72200e+01 1.46018e+01 1.69361e-01
6.72300e+01 1.46001e+01 1.69365e-01
6.72400e+01 1.45984e+01 1.69368e-01
6.72500e+01 1.45967e+01 1.69372e-01
6.72600e+01 1.45950e+01 1.69376e-01
6.72700e+01 1.45933e+01 1.69380e-01
6.72800e+01 1.45916e+01 1.69384e-01
6.72900e+01 1.45899e+01 1.69388e-01
6.73000e+01 1.45882e+01 1.69392e-01
6.73100e+01 1.45866e+01 1.69397e-01
6.73200e+01 1.45849e+01 1.69401e-01
6.73300e+01 1.45832e+01 1.69405e-01
6.73400e+01 1.45815e+01 1.69410e-01
6.73500e+01 1.45798e+01 1.69414e-01
6.73600e+01 1.45781e+01 1.69419e-01
6.73700e+01 1.45764e+01 1.69424e-01
6.73800e+01 1.45747e+01 1.69429e-01
6.73900e+01 1.45730e+01 1.69434e-01
6.74000e+01 1.45713e+01 1.69439e-01
6.74100e+01 1.45696e+01 1.69444e-01
6.74200e+01 1.45679e+01 1.69449e-01
6.74300e+01 1.45662e+01 1.69454e-01
6.74400e+01 1.45645e+01 1.69459e-01
6.74500e+01 1.45628e+01 1.69465e-01
6.74600e+01 1.45611e+01 1.69470e-01
6.74700e+01 1.45594e+01 1.69476e-01
6.74800e+01 1.45577e+01 1.69481e-01
6.74900e+01 1.45561e+01 1.69487e-01
6.75000e+01 1.45544e+01 1.69493e-01
6.75100e+01 1.45527e+01 1.69499e-01
6.75200e+01 1.45510e+01 1.69505e-01
6.75300e+01 1.45493e+01 1.69511e-01
6.75400e+01 1.45476e+01 1.69517e-01
6.75500e+01 1.45459e+01 1.69523e-01
6.75600e+01 1.45442e+01 1.69529e-01
6.75700e+01 1.45425e+01 1.69536e-01
6.75800e+01 1.45408e+01 1.69542e-01
6.75900e+01 1.45391e+01 1.69549e-01
6.76000e+01 1.45374e+01 1.69556e-01
6.76100e+01 1.45357e+01 1.69562e-01
6.76200e+01 1.45340e+01 1.69569e-01
6.76300e+01 1.45323e+01 1.69576e-01
6.76400e+01 1.45306e+01 1.69583e-01
6.76500e+01 1.45289e+01 1.69590e-01
6.76600e+01 1.45272e+01 1.69598e-01
6.76700e+01 1.45255e+01 1.69605e-01
6.76800e+01 1.45238e+01 1.69612e-01
6.76900e+01 1.45221e+01 1.69620e-01
6.77000e+01 1.45204e+01 1.69627e-01
6.77100e+01 1.45187e+01 1.69635e-01
6.77200e+01 1.45171e+01 1.69643e-01
6.77300e+01 1.45154e+01 1.69651e-01
6.77400e+01 1.45137e+01 1.69659e-01
6.77500e+01 1.45120e+01 1.69667e-01
6.77600e+01 1.45103e+01 1.69675e-01
6.77700e+01 1.45086e+01 1.69683e-01
6.77800e+01 1.45069e+01 1.69692e-01
6.77900e+01 1.45052e+01 1.69700e-01
6.78000e+01 1.45035e+01 1.69709e-01
6.78100e+01 1.45018e+01 1.69717e-01
6.78200e+01 1.45001e+01 1.69726e-01
6.78300e+01 1.44984e+01 1.69735e-01
6.78400e+01 1.44967e+01 1.69743e-01
6.78500e+01 1.44950e+01 1.69752e-01
6.78600e+01 1.44933e+01 1.69762e-01
6.78700e+01 1.44916e+01 1.69771e-01
6.78800e+01 1.44899e+01 1.69780e-01
6.78900e+01 1.44882e+01 1.69789e-01
6.79000e+01 1.44865e+01 1.69799e-01
6.79100e+01 1.44848e+01 1.69808e-01
6.79200e+01 1.44831e+01 1.69818e-01
6.79300e+01 1.44814e+01 1.69828e-01
6.79400e+01 1.44797e+01 1.69837e-01
6.79500e+01 1.44780e+01 1.69847e-01
6.79600e+01 1.44763e+01 1.69857e-01
6.79700e+01 1.44746e+01 1.69867e-01
6.79800e+01 1.44729e+01 1.69877e-01
6.79900e+01 1.44712e+01 1.69888e-01
6.80000e+01 1.44695e+01 1.69898e-01
6.80100e+01 1.44678e+01 1.69908e-01
6.80200e+01 1.44661e+01 1.69919e-01
6.80300e+01 1.44644e+01 1.69930e-01
6.80400e+01 1.44627e+01 1.69940e-01
6.80500e+01 1.44610e+01 1.69951e-01
6.80600e+01 1.44593e+01 1.69962e-01
6.80700e+01 1.44576e+01 1.69973e-01
6.80800e+01 1.44559e+01 1.69984e-01
6.80900e+01 1.44542e+01 1.69995e-01
6.81000e+01 1.44525e+01 1.70006e-01
6.81100e+01 1.44508e+01 1.70018e-01
6.81200e+01 1.44491e+01 1.70029e-01
6.81300e+01 1.44474e+01 1.70041e-01
6.81400e+01 1.44457e+01 1.70052e-01
6.81500e+01 1.44440e+01 1.70064e-01
6.81600e+01 1.44423e+01 1.70076e-01
6.81700e+01 1.44406e+01 1.70088e-01
6.81800e+01 1.44389e+01 1.70100e-01
6.81900e+01 1.44372e+01 1.70112e-01
6.82000e+01 1.44355e+01 1.70124e-01
6.82100e+01 1.44338e+01 1.70136e-01
6.82200e+01 1.44321e+01 1.70148e-01
6.82300e+01 1.44304e+01 1.70161e-01
6.82400e+01 1.44287e+01 1.70173e-01
6.82500e+01 1.44270e+01 1.70186e-01
6.82600e+01 1.44253e+01 1.70199e-01
6.82700e+01 1.44236e+01 1.70212e-01
6.82800e+01 1.44219e+01 1.70224e-01
6.82900e+01 1.44202e+01 1.70237e-01
6.83000e+01 1.44185e+01 1.70250e-01
6.83100e+01 1.44168e+01 1.70264e-01
6.83200e+01 1.44151e+01 1.70277e-01
6.83300e+01 1.44134e+01 1.70290e-01
6.83400e+01 1.44117e+01 1.70304e-01
6.83500e+01 1.44100e+01 1.70317e-01
6.83600e+01 1.44083e+01 1.70331e-01
6.83700e+01 1.44066e+01 1.70345e-01
6.83800e+01 1.44049e+01 1.70358e-01
6.83900e+01 1.44032e+01 1.70372e-01
6.84000e+01 1.44015e+01 1.70386e-01
6.84100e+01 1.43998e+01 1.70400e-01
6.84200e+01 1.43981e+01 1.70414e-01
6.84300e+01 1.43964e+01 1.70429e-01
6.84400e+01 1.43946e+01 1.70443e-01
6.84500e+01 1.43929e+01 1.70458e-01
6.84600e+01 1.43912e+01 1.70472e-01
6.84700e+01 1.43895e+01 1.70487e-01
6.84800e+01 1.43878e+01 1.70501e-01
6.84900e+01 1.43861e+01 1.70516e-01
6.85000e+01 1.43844e+01 1.70531e-01
6.85100e+01 1.43827e+01 1.70546e-01
6.85200e+01 1.43810e+01 1.70561e-01
6.85300e+01 1.43793e+01 1.70575e-01
6.85400e+01 1.43776e+01 1.70590e-01
6.85500e+01 1.43759e+01 1.70604e-01
6.85600e+01 1.43742e+01 1.70618e-01
6.85700e+01 1.43725e+01 1.70632e-01
6.85800e+01 1.43708e+01 1.70646e-01
6.85900e+01 1.43691e+01 1.70660e-01
6.86000e+01 1.43674e+01 1.70673e-01
6.86100e+01 1.43657e+01 1.70687e-01
6.86200e+01 1.43639e+01 1.70700e-01
6.86300e+01 1.43622e+01 1.70713e-01
6.86400e+01 1.43605e+01 1.70726e-01
6.86500e+01 1.43588e+01 1.70739e-01
6.86600e+01 1.43571e+01 1.70752e-01
6.86700e+01 1.43554e+01 1.70764e-01
6.86800e+01 1.43537e+01 1.70777e-01
6.86900e+01 1.43520e+01 1.70789e-01
6.87000e+01 1.43503e+01 1.70801e-01
6.87100e+01 1.43486e+01 1.70813e-01
6.87200e+01 1.43469e+01 1.70825e-01
6.87300e+01 1.43452e+01 1.70836e-01
6.87400e+01 1.43435e+01 1.70848e-01
6.87500e+01 1.43417e+01 1.70859e-01
6.87600e+01 1.43400e+01 1.70871e-01
6.87700e+01 1.43383e+01 1.70882e-01
6.87800e+01 1.43366e+01 1.70893e-01
6.87900e+01 1.43349e+01 1.70903e-01
6.88000e+01 1.43332e+01 1.70914e-01
6.88100e+01 1.43315e+01 1.70925e-01
6.88200e+01 1.43298e+01 1.70935e-01
6.88300e+01 1.43281e+01 1.70945e-01
6.88400e+01 1.43264e+01 1.70955e-01
6.88500e+01 1.43247e+01 1.70965e-01
6.88600e+01 1.43229e+01 1.70975e-01
6.88700e+01 1.43212e+01 1.70985e-01
6.88800e+01 1.43195e+01 1.70994e-01
6.88900e+01 1.43178e+01 1.71004e-01
6.89000e+01 1.43161e+01 1.71013e-01
6.89100e+01 1.43144e+01 1.71022e-01
6.89200e+01 1.43127e+01 1.71031e-01
6.89300e+01 1.43110e+01 1.71040e-01
6.89400e+01 1.43093e+01 1.71048e-01
6.89500e+01 1.43076e+01 1.71057e-01
6.89600e+01 1.43058e+01 1.71065e-01
6.89700e+01 1.43041e+01 1.71073e-01
6.89800e+01 1.43024e+01 1.71081e-01
6.89900e+01 1.43007e+01 1.71089e-01
6.90000e+01 1.42990e+01 1.71097e-01
6.90100e+01 1.42973e+01 1.71105e-01
6.90200e+01 1.42956e+01 1.71112e-01
6.90300e+01 1.42939e+01 1.71119e-01
6.90400e+01 1.42922e+01 1.71127e-01
6.90500e+01 1.42904e+01 1.71134e-01
6.90600e+01 1.42887e+01 1.71141e-01
6.90700e+01 1.42870e+01 1.71147e-01
6.90800e+01 1.42853e+01 1.71154e-01
6.90900e+01 1.42836e+01 1.71160e-01
6.91000e+01 1.42819e+01 1.71167e-01
6.91100e+01 1.42802e+01 1.71173e-01
6.91200e+01 1.42785e+01 1.71179e-01
6.91300e+01 1.42767e+01 1.71185e-01
6.91400e+01 1.42750e+01 1.71190e-01
6.91500e+01 1.42733e+01 1.71196e-01
6.91600e+01 1.42716e+01 1.71202e-01
6.91700e+01 1.42699e+01 1.71207e-01
6.91800e+01 1.42682e+01 1.71212e-01
6.91900e+01 1.42665e+01 1.71217e-01
6.92000e+01 1.42648e+01 1.71222e-01
6.92100e+01 1.42631e+01 1.71227e-01
6.92200e+01 1.42613e+01 1.71231e-01
6.92300e+01 1.42596e+01 1.71236e-01
6.92400e+01 1.42579e+01 1.71240e-01
6.92500e+01 1.42562e+01 1.71244e-01
6.92600e+01 1.42545e+01 1.71248e-01
6.92700e+01 1.42528e+01 1.71252e-01
6.92800e+01 1.42511e+01 1.71256e-01
6.92900e+01 1.42494e+01 1.71259e-01
6.93000e+01 1.42476e+01 1.71263e-01
6.93100e+01 1.42459e+01 1.71266e-01
6.93200e+01 1.42442e+01 1.71269e-01
6.93300e+01 1.42425e+01 1.71272e-01
6.93400e+01 1.42408e+01 1.71275e-01
6.93500e+01 1.42391e+01 1.71277e-01
6.93600e+01 1.42374e+01 1.71280e-01
6.93700e+01 1.42357e+01 1.71282e-01
6.93800e+01 1.42339e+01 1.71285e-01
6.93900e+01 1.42322e+01 1.71287e-01
6.94000e+01 1.42305e+01 1.71289e-01
6.94100e+01 1.42288e+01 1.71291e-01
6.94200e+01 1.42271e+01 1.71292e-01
6.94300e+01 1.42254e+01 1.71294e-01
6.94400e+01 1.42237e+01 1.71295e-01
6.94500e+01 1.42219e+01 1.71296e-01
6.94600e+01 1.42202e+01 1.71297e-01
6.94700e+01 1.42185e+01 1.71298e-01
6.94800e+01 1.42168e+01 1.71299e-01
6.94900e+01 1.42151e+01 1.71300e-01
6.95000e+01 1.42134e+01 1.71300e-01
6.95100e+01 1.42117e+01 1.71301e-01
6.95200e+01 1.42100e+01 1.71301e-01
6.95300e+01 1.42082e+01 1.71302e-01
6.95400e+01 1.42065e+01 1.71302e-01
6.95500e+01 1.42048e+01 1.71303e-01
6.95600e+01 1.42031e+01 1.71303e-01
6.95700e+01 1.42014e+01 1.71304e-01
6.95800e+01 1.41997e+01 1.71304e-01
6.95900e+01 1.41980e+01 1.71305e-01
6.96000e+01 1.41963e+01 1.71305e-01
6.96100e+01 1.41945e+01 1.71306e-01
6.96200e+01 1.41928e+01 1.71306e-01
6.96300e+01 1.41911e+01 1.71307e-01
6.96400e+01 1.41894e+01 1.71308e-01
6.96500e+01 1.41877e+01 1.71308e-01
6.96600e+01 1.41860e+01 1.71309e-01
6.96700e+01 1.41843e+01 1.71309e-01
6.96800e+01 1.41825e+01 1.71310e-01
6.96900e+01 1.41808e+01 1.71310e-01
6.97000e+01 1.41791e+01 1.71311e-01
6.97100e+01 1.41774e+01 1.71312e-01
6.97200e+01 1.41757e+01 1.71312e-01
6.97300e+01 1.41740e+01 1.71313e-01
6.97400e+01 1.41723e+01 1.71314e-01
6.97500e+01 1.41706e+01 1.71314e-01
6.97600e+01 1.41688e+01 1.71315e-01
6.97700e+01 1.41671e+01 1.71316e-01
6.97800e+01 1.41654e+01 1.71316e-01
6.97900e+01 1.41637e+01 1.71317e-01
6.98000e+01 1.41620e+01 1.71318e-01
6.98100e+01 1.41603e+01 1.71318e-01
6.98200e+01 1.41586e+01 1.71319e-01
6.98300e+01 1.41569e+01 1.71320e-01
6.98400e+01 1.41551e+01 1.71321e-01
6.98500e+01 1.41534e+01 1.71321e-01
6.98600e+01 1.41517e+01 1.71322e-01
6.98700e+01 1.41500e+01 1.71323e-01
6.98800e+01 1.41483e+01 1.71324e-01
6.98900e+01 1.41466e+01 1.71324e-01
6.99000e+01 1.41449e+01 1.71325e-01
6.99100e+01 1.41431e+01 1.71326e-01
6.99200e+01 1.41414e+01 1.71327e-01
6.99300e+01 1.41397e+01 1.71328e-01
6.99400e+01 1.41380e+01 1.71328e-01
6.99500e+01 1.41363e+01 1.71329e-01
6.99600e+01 1.41346e+01 1.71330e-01
6.99700e+01 1.41329e+01 1.71331e-01
6.99800e+01 1.41312e+01 1.71332e-01
6.99900e+01 1.41294e+01 1.71333e-01
7.00000e+01 1.41277e+01 1.71334e-01
7.00100e+01 1.41260e+01 1.71334e-01
7.00200e+01 1.41243e+01 1.71335e-01
7.00300e+01 1.41226e+01 1.71336e-01
7.00400e+01 1.41209e+01 1.71337e-01
7.00500e+01 1.41192e+01 1.71338e-01
7.00600e+01 1.41174e+01 1.71339e-01
7.00700e+01 1.41157e+01 1.71340e-01
7.00800e+01 1.41140e+01 1.71341e-01
7.00900e+01 1.41123e+01 1.71342e-01
7.01000e+01 1.41106e+01 1.71343e-01
7.01100e+01 1.41089e+01 1.71344e-01
7.01200e+01 1.41072e+01 1.71345e-01
7.01300e+01 1.41055e+01 1.71346e-01
7.01400e+01 1.41037e+01 1.71347e-01
7.01500e+01 1.41020e+01 1.71348e-01
7.01600e+01 1.41003e+01 1.71349e-01
7.01700e+01 1.40986e+01 1.71350e-01
7.01800e+01 1.40969e+01 1.71351e-01
7.01900e+01 1.40952e+01 1.71352e-01
7.02000e+01 1.40935e+01 1.71353e-01
7.02100e+01 1.40917e+01 1.71354e-01
7.02200e+01 1.40900e+01 1.71355e-01
7.02300e+01 1.40883e+01 1.71356e-01
7.02400e+01 1.40866e+01 1.71357e-01
7.02500e+01 1.40849e+01 1.71358e-01
7.02600e+01 1.40832e+01 1.71359e-01
7.02700e+01 1.40815e+01 1.71360e-01
7.02800e+01 1.40797e+01 1.71362e-01
7.02900e+01 1.40780e+01 1.71363e-01
7.03000e+01 1.40763e+01 1.71364e-01
7.03100e+01 1.40746e+01 1.71365e-01
7.03200e+01 1.40729e+01 1.71366e-01
7.03300e+01 1.40712e+01 1.71367e-01
7.03400e+01 1.40695e+01 1.71368e-01
7.03500e+01 1.40678e+01 1.71370e-01
7.03600e+01 1.40660e+01 1.71371e-01
7.03700e+01 1.40643e+01 1.71372e-01
7.03800e+01 1.40626e+01 1.71373e-01
7.03900e+01 1.40609e+01 1.71374e-01
7.04000e+01 1.40592e+01 1.71376e-01
7.04100e+01 1.40575e+01 1.71377e-01
7.04200e+01 1.40558e+01 1.71378e-01
7.04300e+01 1.40540e+01 1.71379e-01
7.04400e+01 1.40523e+01 1.71381e-01
7.04500e+01 1.40506e+01 1.71382e-01
7.04600e+01 1.40489e+01 1.71383e-01
7.04700e+01 1.40472e+01 1.71385e-01
7.04800e+01 1.40455e+01 1.71386e-01
7.04900e+01 1.40438e+01 1.71387e-01
7.05000e+01 1.40420e+01 1.71388e-01
7.05100e+01 1.40403e+01 1.71390e-01
7.05200e+01 1.40386e+01 1.71392e-01
7.05300e+01 1.40369e+01 1.71393e-01
7.05400e+01 1.40352e+01 1.71396e-01
7.05500e+01 1.40335e+01 1.71398e-01
7.05600e+01 1.40318e+01 1.71400e-01
7.05700e+01 1.40300e+01 1.71403e-01
7.05800e+01 1.40283e+01 1.71406e-01
7.05900e+01 1.40266e+01 1.71410e-01
7.06000e+01 1.40249e+01 1.71413e-01
7.06100e+01 1.40232e+01 1.71417e-01
7.06200e+01 1.40215e+01 1.71421e-01
7.06300e+01 1.40198e+01 1.71425e-01
7.06400e+01 1.40181e+01 1.71429e-01
7.06500e+01 1.40163e+01 1.71434e-01
7.06600e+01 1.40146e+01 1.71439e-01
7.06700e+01 1.40129e+01 1.71444e-01
7.06800e+01 1.40112e+01 1.71449e-01
7.06900e+01 1.40095e+01 1.71455e-01
7.07000e+01 1.40078e+01 1.71461e-01
7.07100e+01 1.40060e+01 1.71467e-01
7.07200e+01 1.40043e+01 1.71473e-01
7.07300e+01 1.40026e+01 1.71480e-01
7.07400e+01 1.40009e+01 1.71486e-01
7.07500e+01 1.39992e+01 1.71493e-01
7.07600e+01 1.39975e+01 1.71500e-01
7.07700e+01 1.39958e+01 1.71508e-01
7.07800e+01 1.39940e+01 1.71515e-01
7.07900e+01 1.39923e+01 1.71523e-01
7.08000e+01 1.39906e+01 1.71531e-01
7.08100e+01 1.39889e+01 1.71540e-01
7.08200e+01 1.39872e+01 1.71548e-01
7.08300e+01 1.39855e+01 1.71557e-01
7.08400e+01 1.39838e+01 1.71566e-01
7.08500e+01 1.39820e+01 1.71575e-01
7.08600e+01 1.39803e+01 1.71585e-01
7.08700e+01 1.39786e+01 1.71595e-01
7.08800e+01 1.39769e+01 1.71605e-01
7.08900e+01 1.39752e+01 1.71615e-01
7.09000e+01 1.39735e+01 1.71625e-01
7.09100e+01 1.39717e+01 1.71636e-01
7.09200e+01 1.39700e+01 1.71647e-01
7.09300e+01 1.39683e+01 1.71658e-01
7.09400e+01 1.39666e+01 1.71669e-01
7.09500e+01 1.39649e+01 1.71681e-01
7.09600e+01 1.39632e+01 1.71692e-01
7.09700e+01 1.39614e+01 1.71704e-01
7.09800e+01 1.39597e+01 1.71717e-01
7.09900e+01 1.39580e+01 1.71729e-01
7.10000e+01 1.39563e+01 1.71742e-01
7.10100e+01 1.39546e+01 1.71755e-01
7.10200e+01 1.39529e+01 1.71768e-01
7.10300e+01 1.39511e+01 1.71781e-01
7.10400e+01 1.39494e+01 1.71795e-01
7.10500e+01 1.39477e+01 1.71809e-01
7.10600e+01 1.39460e+01 1.71823e-01
7.10700e+01 1.39443e+01 1.71837e-01
7.10800e+01 1.39425e+01 1.71852e-01
7.10900e+01 1.39408e+01 1.71867e-01
7.11000e+01 1.39391e+01 1.71882e-01
7.11100e+01 1.39374e+01 1.71897e-01
7.11200e+01 1.39357e+01 1.71912e-01
7.11300e+01 1.39340e+01 1.71928e-01
7.11400e+01 1.39322e+01 1.71944e-01
7.11500e+01 1.39305e+01 1.71960e-01
7.11600e+01 1.39288e+01 1.71976e-01
7.11700e+01 1.39271e+01 1.71993e-01
7.11800e+01 1.39254e+01 1.72010e-01
7.11900e+01 1.39236e+01 1.72027e-01
7.12000e+01 1.39219e+01 1.72044e-01
7.12100e+01 1.39202e+01 1.72062e-01
7.12200e+01 1.39185e+01 1.72080e-01
7.12300e+01 1.39167e+01 1.72098e-01
7.12400e+01 1.39150e+01 1.72116e-01
7.12500e+01 1.39133e+01 1.72134e-01
7.12600e+01 1.39116e+01 1.72153e-01
7.12700e+01 1.39099e+01 1.72172e-01
7.12800e+01 1.39081e+01 1.72191e-01
7.12900e+01 1.39064e+01 1.72210e-01
7.13000e+01 1.39047e+01 1.72230e-01
7.13100e+01 1.39030e+01 1.72250e-01
7.13200e+01 1.39013e+01 1.72270e-01
7.13300e+01 1.38995e+01 1.72290e-01
7.13400e+01 1.38978e+01 1.72311e-01
7.13500e+01 1.38961e+01 1.72331e-01
7.13600e+01 1.38944e+01 1.72352e-01
7.13700e+01 1.38926e+01 1.72374e-01
7.13800e+01 1.38909e+01 1.72395e-01
7.13900e+01 1.38892e+01 1.72417e-01
7.14000e+01 1.38875e+01 1.72439e-01
7.14100e+01 1.38857e+01 1.72461e-01
7.14200e+01 1.38840e+01 1.72483e-01
7.14300e+01 1.38823e+01 1.72506e-01
7.14400e+01 1.38806e+01 1.72529e-01
7.14500e+01 1.38788e+01 1.72552e-01
7.14600e+01 1.38771e+01 1.72575e-01
7.14700e+01 1.38754e+01 1.72599e-01
7.14800e+01 1.38737e+01 1.72622e-01
7.14900e+01 1.38719e+01 1.72646e-01
7.15000e+01 1.38702e+01 1.72670e-01
7.15100e+01 1.38685e+01 1.72695e-01
7.15200e+01 1.38668e+01 1.72718e-01
7.15300e+01 1.38650e+01 1.72742e-01
7.15400e+01 1.38633e+01 1.72765e-01
7.15500e+01 1.38616e+01 1.72787e-01
7.15600e+01 1.38598e+01 1.72809e-01
7.15700e+01 1.38581e+01 1.72831e-01
7.15800e+01 1.38564e+01 1.72853e-01
7.15900e+01 1.38547e+01 1.72874e-01
7.16000e+01 1.38529e+01 1.72894e-01
7.16100e+01 1.38512e+01 1.72915e-01
7.16200e+01 1.38495e+01 1.72934e-01
7.16300e+01 1.38477e+01 1.72954e-01
7.16400e+01 1.38460e+01 1.72973e-01
7.16500e+01 1.38443e+01 1.72992e-01
7.16600e+01 1.38426e+01 1.73010e-01
7.16700e+01 1.38408e+01 1.73028e-01
7.16800e+01 1.38391e+01 1.73045e-01
7.16900e+01 1.38374e+01 1.73062e-01
7.17000e+01 1.38356e+01 1.73079e-01
7.17100e+01 1.38339e+01 1.73095e-01
7.17200e+01 1.38322e+01 1.73111e-01
7.17300e+01 1.38304e+01 1.73127e-01
7.17400e+01 1.38287e+01 1.73142e-01
7.17500e+01 1.38270e+01 1.73157e-01
7.17600e+01 1.38252e+01 1.73171e-01
7.17700e+01 1.38235e+01 1.73185e-01
7.17800e+01 1.38218e+01 1.73199e-01
7.17900e+01 1.38200e+01 1.73212e-01
7.18000e+01 1.38183e+01 1.73225e-01
7.18100e+01 1.38166e+01 1.73238e-01
7.18200e+01 1.38149e+01 1.73250e-01
7.18300e+01 1.38131e+01 1.73261e-01
7.18400e+01 1.38114e+01 1.73273e-01
7.18500e+01 1.38097e+01 1.73284e-01
7.18600e+01 1.38079e+01 1.73294e-01
7.18700e+01 1.38062e+01 1.73304e-01
7.18800e+01 1.38045e+01 1.73314e-01
7.18900e+01 1.38027e+01 1.73323e-01
7.19000e+01 1.38010e+01 1.73332e-01
7.19100e+01 1.37993e+01 1.73341e-01
7.19200e+01 1.37975e+01 1.73349e-01
7.19300e+01 1.37958e+01 1.73357e-01
7.19400e+01 1.37941e+01 1.73364e-01
7.19500e+01 1.37923e+01 1.73371e-01
7.19600e+01 1.37906e+01 1.73378e-01
7.19700e+01 1.37889e+01 1.73384e-01
7.19800e+01 1.37871e+01 1.73390e-01
7.19900e+01 1.37854e+01 1.73395e-01
7.20000e+01 1.37837e+01 1.73400e-01
7.20100e+01 1.37819e+01 1.73405e-01
7.20200e+01 1.37802e+01 1.73409e-01
7.20300e+01 1.37784e+01 1.73413e-01
7.20400e+01 1.37767e+01 1.73417e-01
7.20500e+01 1.37750e+01 1.73420e-01
7.20600e+01 1.37732e+01 1.73423e-01
7.20700e+01 1.37715e+01 1.73425e-01
7.20800e+01 1.37698e+01 1.73427e-01
7.20900e+01 1.37680e+01 1.73428e-01
7.21000e+01 1.37663e+01 1.73430e-01
7.21100e+01 1.37646e+01 1.73430e-01
7.21200e+01 1.37628e+01 1.73431e-01
7.21300e+01 1.37611e+01 1.73431e-01
7.21400e+01 1.37594e+01 1.73430e-01
7.21500e+01 1.37576e+01 1.73430e-01
7.21600e+01 1.37559e+01 1.73428e-01
7.21700e+01 1.37542e+01 1.73427e-01
7.21800e+01 1.37524e+01 1.73425e-01
7.21900e+01 1.37507e+01 1.73423e-01
7.22000e+01 1.37490e+01 1.73420e-01
7.22100e+01 1.37472e+01 1.73417e-01
7.22200e+01 1.37455e+01 1.73413e-01
7.22300e+01 1.37438e+01 1.73409e-01
7.22400e+01 1.37420e+01 1.73405e-01
7.22500e+01 1.37403e+01 1.73400e-01
7.22600e+01 1.37386e+01 1.73395e-01
7.22700e+01 1.37368e+01 1.73390e-01
7.22800e+01 1.37351e+01 1.73384e-01
7.22900e+01 1.37334e+01 1.73378e-01
7.23000e+01 1.37316e+01 1.73371e-01
7.23100e+01 1.37299e+01 1.73364e-01
7.23200e+01 1.37282e+01 1.73357e-01
7.23300e+01 1.37264e+01 1.73349e-01
7.23400e+01 1.37247e+01 1.73341e-01
7.23500e+01 1.37230e+01 1.73332e-01
7.23600e+01 1.37212e+01 1.73323e-01
7.23700e+01 1.37195e+01 1.73314e-01
7.23800e+01 1.37178e+01 1.73304e-01
7.23900e+01 1.37160e+01 1.73294e-01
7.24000e+01 1.37143e+01 1.73284e-01
7.24100e+01 1.37126e+01 1.73273e-01
7.24200e+01 1.37108e+01 1.73262e-01
7.24300e+01 1.37091e+01 1.73250e-01
7.24400e+01 1.37074e+01 1.73238e-01
7.24500e+01 1.37056e+01 1.73225e-01
7.24600e+01 1.37039e+01 1.73213e-01
7.24700e+01 1.37022e+01 1.73199e-01
7.24800e+01 1.37004e+01 1.73186e-01
7.24900e+01 1.36987e+01 1.73172e-01
7.25000e+01 1.36970e+01 1.73157e-01
7.25100e+01 1.36952e+01 1.73143e-01
7.25200e+01 1.36935e+01 1.73129e-01
7.25300e+01 1.36918e+01 1.73115e-01
7.25400e+01 1.36900e+01 1.73102e-01
7.25500e+01 1.36883e+01 1.73090e-01
7.25600e+01 1.36866e+01 1.73077e-01
7.25700e+01 1.36849e+01 1.73066e-01
7.25800e+01 1.36831e+01 1.73054e-01
7.25900e+01 1.36814e+01 1.73043e-01
7.26000e+01 1.36797e+01 1.73033e-01
7.26100e+01 1.36779e+01 1.73023e-01
7.26200e+01 1.36762e+01 1.73013e-01
7.26300e+01 1.36745e+01 1.73004e-01
7.26400e+01 1.36727e+01 1.72995e-01
7.26500e+01 1.36710e+01 1.72986e-01
7.26600e+01 1.36693e+01 1.72978e-01
7.26700e+01 1.36676e+01 1.72971e-01
7.26800e+01 1.36658e+01 1.72964e-01
7.26900e+01 1.36641e+01 1.72957e-01
7.27000e+01 1.36624e+01 1.72951e-01
7.27100e+01 1.36606e+01 1.72945e-01
7.27200e+01 1.36589e+01 1.72940e-01
7.27300e+01 1.36572e+01 1.72935e-01
7.27400e+01 1.36554e+01 1.72930e-01
7.27500e+01 1.36537e+01 1.72926e-01
7.27600e+01 1.36520e+01 1.72922e-01
7.27700e+01 1.36503e+01 1.72919e-01
7.27800e+01 1.36485e+01 1.72916e-01
7.27900e+01 1.36468e+01 1.72914e-01
7.28000e+01 1.36451e+01 1.72912e-01
7.28100e+01 1.36433e+01 1.72910e-01
7.28200e+01 1.36416e+01 1.72909e-01
7.28300e+01 1.36399e+01 1.72908e-01
7.28400e+01 1.36382e+01 1.72908e-01
7.28500e+01 1.36364e+01 1.72908e-01
7.28600e+01 1.36347e+01 1.72908e-01
7.28700e+01 1.36330e+01 1.72909e-01
7.28800e+01 1.36312e+01 1.72911e-01
7.28900e+01 1.36295e+01 1.72913e-01
7.29000e+01 1.36278e+01 1.72915e-01
7.29100e+01 1.36261e+01 1.72918e-01
7.29200e+01 1.36243e+01 1.72921e-01
7.29300e+01 1.36226e+01 1.72924e-01
7.29400e+01 1.36209e+01 1.72928e-01
7.29500e+01 1.36191e+01 1.72933e-01
7.29600e+01 1.36174e+01 1.72937e-01
7.29700e+01 1.36157e+01 1.72943e-01
7.29800e+01 1.36139e+01 1.72948e-01
7.29900e+01 1.36122e+01 1.72954e-01
7.30000e+01 1.36105e+01 1.72961e-01
7.30100e+01 1.36088e+01 1.72968e-01
7.30200e+01 1.36070e+01 1.72975e-01
7.30300e+01 1.36053e+01 1.72983e-01
7.30400e+01 1.36036e+01 1.72991e-01
7.30500e+01 1.36018e+01 1.73000e-01
7.30600e+01 1.36001e+01 1.73009e-01
7.30700e+01 1.35984e+01 1.73018e-01
7.30800e+01 1.35966e+01 1.73028e-01
7.30900e+01 1.35949e+01 1.73039e-01
7.31000e+01 1.35932e+01 1.73050e-01
7.31100e+01 1.35915e+01 1.73061e-01
7.31200e+01 1.35897e+01 1.73072e-01
7.31300e+01 1.35880e+01 1.73084e-01
7.31400e+01 1.35863e+01 1.73097e-01
7.31500e+01 1.35845e+01 1.73110e-01
7.31600e+01 1.35828e+01 1.73123e-01
7.31700e+01 1.35811e+01 1.73137e-01
7.31800e+01 1.35793e+01 1.73151e-01
7.31900e+01 1.35776e+01 1.73166e-01
7.32000e+01 1.35759e+01 1.73181e-01
7.32100e+01 1.35741e+01 1.73196e-01
7.32200e+01 1.35724e+01 1.73212e-01
7.32300e+01 1.35707e+01 1.73229e-01
7.32400e+01 1.35689e+01 1.73245e-01
7.32500e+01 1.35672e+01 1.73262e-01
7.32600e+01 1.35655e+01 1.73280e-01
7.32700e+01 1.35637e+01 1.73298e-01
7.32800e+01 1.35620e+01 1.73317e-01
7.32900e+01 1.35603e+01 1.73335e-01
7.33000e+01 1.35585e+01 1.73355e-01
7.33100e+01 1.35568e+01 1.73375e-01
7.33200e+01 1.35551e+01 1.73395e-01
7.33300e+01 1.35533e+01 1.73415e-01
7.33400e+01 1.35516e+01 1.73436e-01
7.33500e+01 1.35499e+01 1.73458e-01
7.33600e+01 1.35481e+01 1.73480e-01
7.33700e+01 1.35464e+01 1.73502e-01
7.33800e+01 1.35447e+01 1.73525e-01
7.33900e+01 1.35429e+01 1.73548e-01
7.34000e+01 1.35412e+01 1.73571e-01
7.34100e+01 1.35395e+01 1.73595e-01
7.34200e+01 1.35377e+01 1.73620e-01
7.34300e+01 1.35360e+01 1.73645e-01
7.34400e+01 1.35343e+01 1.73670e-01
7.34500e+01 1.35325e+01 1.73696e-01
7.34600e+01 1.35308e+01 1.73722e-01
7.34700e+01 1.35290e+01 1.73748e-01
7.34800e+01 1.35273e+01 1.73775e-01
7.34900e+01 1.35256e+01 1.73803e-01
7.35000e+01 1.35238e+01 1.73831e-01
7.35100e+01 1.35221e+01 1.73858e-01
7.35200e+01 1.35204e+01 1.73886e-01
7.35300e+01 1.35186e+01 1.73913e-01
7.35400e+01 1.35169e+01 1.73939e-01
7.35500e+01 1.35151e+01 1.73965e-01
7.35600e+01 1.35134e+01 1.73990e-01
7.35700e+01 1.35117e+01 1.74015e-01
7.35800e+01 1.35099e+01 1.74040e-01
7.35900e+01 1.35082e+01 1.74064e-01
7.36000e+01 1.35064e+01 1.74087e-01
7.36100e+01 1.35047e+01 1.74110e-01
7.36200e+01 1.35030e+01 1.74133e-01
7.36300e+01 1.35012e+01 1.74155e-01
7.36400e+01 1.34995e+01 1.74177e-01
7.36500e+01 1.34977e+01 1.74198e-01
7.36600e+01 1.34960e+01 1.74218e-01
7.36700e+01 1.34942e+01 1.74239e-01
7.36800e+01 1.34925e+01 1.74258e-01
7.36900e+01 1.34908e+01 1.74278e-01
7.37000e+01 1.34890e+01 1.74296e-01
7.37100e+01 1.34873e+01 1.74315e-01
7.37200e+01 1.34855e+01 1.74332e-01
7.37300e+01 1.34838e+01 1.74350e-01
7.37400e+01 1.34820e+01 1.74367e-01
7.37500e+01 1.34803e+01 1.74383e-01
7.37600e+01 1.34786e+01 1.74399e-01
7.37700e+01 1.34768e+01 1.74414e-01
7.37800e+01 1.34751e+01 1.74429e-01
7.37900e+01 1.34733e+01 1.74444e-01
7.38000e+01 1.34716e+01 1.74458e-01
7.38100e+01 1.34698e+01 1.74471e-01
7.38200e+01 1.34681e+01 1.74484e-01
7.38300e+01 1.34663e+01 1.74497e-01
7.38400e+01 1.34646e+01 1.74509e-01
7.38500e+01 1.34629e+01 1.74521e-01
7.38600e+01 1.34611e+01 1.74532e-01
7.38700e+01 1.34594e+01 1.74542e-01
7.38800e+01 1.34576e+01 1.74553e-01
7.38900e+01 1.34559e+01 1.74562e-01
7.39000e+01 1.34541e+01 1.74571e-01
7.39100e+01 1.34524e+01 1.74580e-01
7.39200e+01 1.34506e+01 1.74588e-01
7.39300e+01 1.34489e+01 1.74596e-01
7.39400e+01 1.34471e+01 1.74604e-01
7.39500e+01 1.34454e+01 1.74610e-01
7.39600e+01 1.34437e+01 1.74617e-01
7.39700e+01 1.34419e+01 1.74623e-01
7.39800e+01 1.34402e+01 1.74628e-01
7.39900e+01 1.34384e+01 1.74633e-01
7.40000e+01 1.34367e+01 1.74638e-01
7.40100e+01 1.34349e+01 1.74642e-01
7.40200e+01 1.34332e+01 1.74645e-01
7.40300e+01 1.34314e+01 1.74648e-01
7.40400e+01 1.34297e+01 1.74651e-01
7.40500e+01 1.34279e+01 1.74653e-01
7.40600e+01 1.34262e+01 1.74654e-01
7.40700e+01 1.34244e+01 1.74655e-01
7.40800e+01 1.34227e+01 1.74656e-01
7.40900e+01 1.34209e+01 1.74656e-01
7.41000e+01 1.34192e+01 1.74656e-01
7.41100e+01 1.34175e+01 1.74655e-01
7.41200e+01 1.34157e+01 1.74654e-01
7.41300e+01 1.34140e+01 1.74652e-01
7.41400e+01 1.34122e+01 1.74650e-01
7.41500e+01 1.34105e+01 1.74647e-01
7.41600e+01 1.34087e+01 1.74644e-01
7.41700e+01 1.34070e+01 1.74640e-01
7.41800e+01 1.34052e+01 1.74636e-01
7.41900e+01 1.34035e+01 1.74632e-01
7.42000e+01 1.34017e+01 1.74627e-01
7.42100e+01 1.34000e+01 1.74621e-01
7.42200e+01 1.33982e+01 1.74615e-01
7.42300e+01 1.33965e+01 1.74609e-01
7.42400e+01 1.33948e+01 1.74602e-01
7.42500e+01 1.33930e+01 1.74594e-01
7.42600e+01 1.33913e+01 1.74586e-01
7.42700e+01 1.33895e+01 1.74578e-01
7.42800e+01 1.33878e+01 1.74569e-01
7.42900e+01 1.33860e+01 1.74560e-01
7.43000e+01 1.33843e+01 1.74550e-01
7.43100e+01 1.33825e+01 1.74539e-01
7.43200e+01 1.33808e+01 1.74529e-01
7.43300e+01 1.33790e+01 1.74517e-01
7.43400e+01 1.33773e+01 1.74506e-01
7.43500e+01 1.33756e+01 1.74493e-01
7.43600e+01 1.33738e+01 1.74481e-01
7.43700e+01 1.33721e+01 1.74468e-01
7.43800e+01 1.33703e+01 1.74454e-01
7.43900e+01 1.33686e+01 1.74440e-01
7.44000e+01 1.33668e+01 1.74425e-01
7.44100e+01 1.33651e+01 1.74410e-01
7.44200e+01 1.33633e+01 1.74395e-01
7.44300e+01 1.33616e+01 1.74379e-01
7.44400e+01 1.33599e+01 1.74362e-01
7.44500e+01 1.33581e+01 1.74345e-01
7.44600e+01 1.33564e+01 1.74328e-01
7.44700e+01 1.33546e+01 1.74310e-01
7.44800e+01 1.33529e+01 1.74291e-01
7.44900e+01 1.33511e+01 1.74272e-01
7.45000e+01 1.33494e+01 1.74253e-01
7.45100e+01 1.33477e+01 1.74234e-01
7.45200e+01 1.33459e+01 1.74215e-01
7.45300e+01 1.33442e+01 1.74196e-01
7.45400e+01 1.33424e+01 1.74179e-01
7.45500e+01 1.33407e+01 1.74161e-01
7.45600e+01 1.33389e+01 1.74145e-01
7.45700e+01 1.33372e+01 1.74128e-01
7.45800e+01 1.33355e+01 1.74113e-01
7.45900e+01 1.33337e+01 1.74098e-01
7.46000e+01 1.33320e+01 1.74083e-01
7.46100e+01 1.33302e+01 1.74069e-01
7.46200e+01 1.33285e+01 1.74055e-01
7.46300e+01 1.33268e+01 1.74042e-01
7.46400e+01 1.33250e+01 1.74029e-01
7.46500e+01 1.33233e+01 1.74017e-01
7.46600e+01 1.33215e+01 1.74006e-01
7.46700e+01 1.33198e+01 1.73995e-01
7.46800e+01 1.33181e+01 1.73984e-01
7.46900e+01 1.33163e+01 1.73974e-01
7.47000e+01 1.33146e+01 1.73965e-01
7.47100e+01 1.33128e+01 1.73956e-01
7.47200e+01 1.33111e+01 1.73947e-01
7.47300e+01 1.33094e+01 1.73940e-01
7.47400e+01 1.33076e+01 1.73932e-01
7.47500e+01 1.33059e+01 1.73925e-01
7.47600e+01 1.33041e+01 1.73919e-01
7.47700e+01 1.33024e+01 1.73913e-01
7.47800e+01 1.33007e+01 1.73908e-01
7.47900e+01 1.32989e+01 1.73903e-01
7.48000e+01 1.32972e+01 1.73899e-01
7.48100e+01 1.32954e+01 1.73895e-01
7.48200e+01 1.32937e+01 1.73892e-01
7.48300e+01 1.32920e+01 1.73889e-01
7.48400e+01 1.32902e+01 1.73887e-01
7.48500e+01 1.32885e+01 1.73885e-01
7.48600e+01 1.32867e+01 1.73884e-01
7.48700e+01 1.32850e+01 1.73883e-01
7.48800e+01 1.32833e+01 1.73883e-01
7.48900e+01 1.32815e+01 1.73884e-01
7.49000e+01 1.32798e+01 1.73885e-01
7.49100e+01 1.32781e+01 1.73886e-01
7.49200e+01 1.32763e+01 1.73888e-01
7.49300e+01 1.32746e+01 1.73891e-01
7.49400e+01 1.32728e+01 1.73894e-01
7.49500e+01 1.32711e+01 1.73897e-01
7.49600e+01 1.32694e+01 1.73901e-01
7.49700e+01 1.32676e+01 1.73906e-01
7.49800e+01 1.32659e+01 1.73911e-01
7.49900e+01 1.32641e+01 1.73916e-01
7.50000e+01 1.32624e+01 1.73923e-01
7.50100e+01 1.32607e+01 1.73929e-01
7.50200e+01 1.32589e+01 1.73936e-01
7.50300e+01 1.32572e+01 1.73944e-01
7.50400e+01 1.32554e+01 1.73952e-01
7.50500e+01 1.32537e+01 1.73961e-01
7.50600e+01 1.32520e+01 1.73970e-01
7.50700e+01 1.32502e+01 1.73980e-01
7.50800e+01 1.32485e+01 1.73990e-01
7.50900e+01 1.32467e+01 1.74001e-01
7.51000e+01 1.32450e+01 1.74012e-01
7.51100e+01 1.32433e+01 1.74024e-01
7.51200e+01 1.32415e+01 1.74037e-01
7.51300e+01 1.32398e+01 1.74050e-01
7.51400e+01 1.32380e+01 1.74063e-01
7.51500e+01 1.32363e+01 1.74077e-01
7.51600e+01 1.32346e+01 1.74091e-01
7.51700e+01 1.32328e+01 1.74106e-01
7.51800e+01 1.32311e+01 1.74122e-01
7.51900e+01 1.32293e+01 1.74138e-01
7.52000e+01 1.32276e+01 1.74154e-01
7.52100e+01 1.32259e+01 1.74171e-01
7.52200e+01 1.32241e+01 1.74189e-01
7.52300e+01 1.32224e+01 1.74207e-01
7.52400e+01 1.32206e+01 1.74226e-01
7.52500e+01 1.32189e+01 1.74245e-01
7.52600e+01 1.32171e+01 1.74265e-01
7.52700e+01 1.32154e+01 1.74285e-01
7.52800e+01 1.32137e+01 1.74305e-01
7.52900e+01 1.32119e+01 1.74327e-01
7.53000e+01 1.32102e+01 1.74348e-01
7.53100e+01 1.32084e+01 1.74371e-01
7.53200e+01 1.32067e+01 1.74393e-01
7.53300e+01 1.32049e+01 1.74417e-01
7.53400e+01 1.32032e+01 1.74440e-01
7.53500e+01 1.32015e+01 1.74465e-01
7.53600e+01 1.31997e+01 1.74490e-01
7.53700e+01 1.31980e+01 1.74515e-01
7.53800e+01 1.31962e+01 1.74541e-01
7.53900e+01 1.31945e+01 1.74567e-01
7.54000e+01 1.31927e+01 1.74594e-01
7.54100e+01 1.31910e+01 1.74622e-01
7.54200e+01 1.31892e+01 1.74650e-01
7.54300e+01 1.31875e+01 1.74678e-01
7.54400e+01 1.31857e+01 1.74707e-01
7.54500e+01 1.31840e+01 1.74737e-01
7.54600e+01 1.31822e+01 1.74767e-01
7.54700e+01 1.31805e+01 1.74797e-01
7.54800e+01 1.31788e+01 1.74828e-01
7.54900e+01 1.31770e+01 1.74860e-01
7.55000e+01 1.31753e+01 1.74892e-01
7.55100e+01 1.31735e+01 1.74924e-01
7.55200e+01 1.31718e+01 1.74956e-01
7.55300e+01 1.31700e+01 1.74987e-01
7.55400e+01 1.31683e+01 1.75018e-01
7.55500e+01 1.31665e+01 1.75048e-01
7.55600e+01 1.31648e+01 1.75078e-01
7.55700e+01 1.31630e+01 1.75108e-01
7.55800e+01 1.31613e+01 1.75136e-01
7.55900e+01 1.31595e+01 1.75165e-01
7.56000e+01 1.31577e+01 1.75193e-01
7.56100e+01 1.31560e+01 1.75220e-01
7.56200e+01 1.31542e+01 1.75247e-01
7.56300e+01 1.31525e+01 1.75274e-01
7.56400e+01 1.31507e+01 1.75300e-01
7.56500e+01 1.31490e+01 1.75326e-01
7.56600e+01 1.31472e+01 1.75351e-01
7.56700e+01 1.31455e+01 1.75376e-01
7.56800e+01 1.31437e+01 1.75400e-01
7.56900e+01 1.31420e+01 1.75424e-01
7.57000e+01 1.31402e+01 1.75447e-01
7.57100e+01 1.31385e+01 1.75470e-01
7.57200e+01 1.31367e+01 1.75493e-01
7.57300e+01 1.31350e+01 1.75515e-01
7.57400e+01 1.31332e+01 1.75536e-01
7.57500e+01 1.31314e+01 1.75557e-01
7.57600e+01 1.31297e+01 1.75578e-01
7.57700e+01 1.31279e+01 1.75598e-01
7.57800e+01 1.31262e+01 1.75617e-01
7.57900e+01 1.31244e+01 1.75637e-01
7.58000e+01 1.31227e+01 1.75655e-01
7.58100e+01 1.31209e+01 1.75674e-01
7.58200e+01 1.31191e+01 1.75691e-01
7.58300e+01 1.31174e+01 1.75709e-01
7.58400e+01 1.31156e+01 1.75726e-01
7.58500e+01 1.31139e+01 1.75742e-01
7.58600e+01 1.31121e+01 1.75758e-01
7.58700e+01 1.31104e+01 1.75773e-01
7.58800e+01 1.31086e+01 1.75788e-01
7.58900e+01 1.31068e+01 1.75803e-01
7.59000e+01 1.31051e+01 1.75817e-01
7.59100e+01 1.31033e+01 1.75831e-01
7.59200e+01 1.31016e+01 1.75844e-01
7.59300e+01 1.30998e+01 1.75857e-01
7.59400e+01 1.30981e+01 1.75869e-01
7.59500e+01 1.30963e+01 1.75881e-01
7.59600e+01 1.30945e+01 1.75892e-01
7.59700e+01 1.30928e+01 1.75903e-01
7.59800e+01 1.30910e+01 1.75913e-01
7.59900e+01 1.30893e+01 1.75923e-01
7.60000e+01 1.30875e+01 1.75933e-01
7.60100e+01 1.30857e+01 1.75941e-01
7.60200e+01 1.30840e+01 1.75950e-01
7.60300e+01 1.30822e+01 1.75958e-01
7.60400e+01 1.30805e+01 1.75966e-01
7.60500e+01 1.30787e+01 1.75973e-01
7.60600e+01 1.30769e+01 1.75980e-01
7.60700e+01 1.30752e+01 1.75986e-01
7.60800e+01 1.30734e+01 1.75991e-01
7.60900e+01 1.30717e+01 1.75997e-01
7.61000e+01 1.30699e+01 1.76002e-01
7.61100e+01 1.30681e+01 1.76006e-01
7.61200e+01 1.30664e+01 1.76010e-01
7.61300e+01 1.30646e+01 1.76013e-01
7.61400e+01 1.30629e+01 1.76016e-01
7.61500e+01 1.30611e+01 1.76019e-01
7.61600e+01 1.30593e+01 1.76021e-01
7.61700e+01 1.30576e+01 1.76022e-01
7.61800e+01 1.30558e+01 1.76023e-01
7.61900e+01 1.30541e+01 1.76024e-01
7.62000e+01 1.30523e+01 1.76024e-01
7.62100e+01 1.30505e+01 1.76024e-01
7.62200e+01 1.30488e+01 1.76023e-01
7.62300e+01 1.30470e+01 1.76022e-01
7.62400e+01 1.30453e+01 1.76020e-01
7.62500e+01 1.30435e+01 1.76018e-01
7.62600e+01 1.30417e+01 1.76016e-01
7.62700e+01 1.30400e+01 1.76013e-01
7.62800e+01 1.30382e+01 1.76009e-01
7.62900e+01 1.30365e+01 1.76005e-01
7.63000e+01 1.30347e+01 1.76001e-01
7.63100e+01 1.30329e+01 1.75996e-01
7.63200e+01 1.30312e+01 1.75990e-01
7.63300e+01 1.30294e+01 1.75985e-01
7.63400e+01 1.30277e+01 1.75978e-01
7.63500e+01 1.30259e+01 1.75972e-01
7.63600e+01 1.30241e+01 1.75964e-01
7.63700e+01 1.30224e+01 1.75957e-01
7.63800e+01 1.30206e+01 1.75949e-01
7.63900e+01 1.30189e+01 1.75940e-01
7.64000e+01 1.30171e+01 1.75931e-01
7.64100e+01 1.30153e+01 1.75921e-01
7.64200e+01 1.30136e+01 1.75911e-01
7.64300e+01 1.30118e+01 1.75901e-01
7.64400e+01 1.30101e+01 1.75890e-01
7.64500e+01 1.30083e+01 1.75878e-01
7.64600e+01 1.30065e+01 1.75867e-01
7.64700e+01 1.30048e+01 1.75854e-01
7.64800e+01 1.30030e+01 1.75842e-01
7.64900e+01 1.30013e+01 1.75828e-01
7.65000e+01 1.29995e+01 1.75815e-01
7.65100e+01 1.29978e+01 1.75801e-01
7.65200e+01 1.29960e+01 1.75787e-01
7.65300e+01 1.29942e+01 1.75774e-01
7.65400e+01 1.29925e+01 1.75762e-01
7.65500e+01 1.29907e+01 1.75750e-01
7.65600e+01 1.29890e+01 1.75738e-01
7.65700e+01 1.29872e+01 1.75726e-01
7.65800e+01 1.29855e+01 1.75715e-01
7.65900e+01 1.29837e+01 1.75704e-01
7.66000e+01 1.29819e+01 1.75694e-01
7.66100e+01 1.29802e+01 1.75684e-01
7.66200e+01 1.29784e+01 1.75674e-01
7.66300e+01 1.29767e+01 1.75665e-01
7.66400e+01 1.29749e+01 1.75656e-01
7.66500e+01 1.29732e+01 1.75647e-01
7.66600e+01 1.29714e+01 1.75639e-01
7.66700e+01 1.29696e+01 1.75631e-01
7.66800e+01 1.29679e+01 1.75624e-01
7.66900e+01 1.29661e+01 1.75617e-01
7.67000e+01 1.29644e+01 1.75610e-01
7.67100e+01 1.29626e+01 1.75604e-01
7.67200e+01 1.29609e+01 1.75598e-01
7.67300e+01 1.29591e+01 1.75593e-01
7.67400e+01 1.29574e+01 1.75587e-01
7.67500e+01 1.29556e+01 1.75583e-01
7.67600e+01 1.29538e+01 1.75578e-01
7.67700e+01 1.29521e+01 1.75574e-01
7.67800e+01 1.29503e+01 1.75571e-01
7.67900e+01 1.29486e+01 1.75567e-01
7.68000e+01 1.29468e+01 1.75564e-01
7.68100e+01 1.29451e+01 1.75562e-01
7.68200e+01 1.29433e+01 1.75560e-01
7.68300e+01 1.29415e+01 1.75558e-01
7.68400e+01 1.29398e+01 1.75556e-01
7.68500e+01 1.29380e+01 1.75555e-01
7.68600e+01 1.29363e+01 1.75555e-01
7.68700e+01 1.29345e+01 1.75554e-01
7.68800e+01 1.29328e+01 1.75554e-01
7.68900e+01 1.29310e+01 1.75555e-01
7.69000e+01 1.29293e+01 1.75556e-01
7.69100e+01 1.29275e+01 1.75557e-01
7.69200e+01 1.29257e+01 1.75558e-01
7.69300e+01 1.29240e+01 1.75560e-01
7.69400e+01 1.29222e+01 1.75562e-01
7.69500e+01 1.29205e+01 1.75565e-01
7.69600e+01 1.29187e+01 1.75568e-01
7.69700e+01 1.29170e+01 1.75572e-01
7.69800e+01 1.29152e+01 1.75575e-01
7.69900e+01 1.29135e+01 1.75580e-01
7.70000e+01 1.29117e+01 1.75584e-01
7.70100e+01 1.29099e+01 1.75589e-01
7.70200e+01 1.29082e+01 1.75594e-01
7.70300e+01 1.29064e+01 1.75600e-01
7.70400e+01 1.29047e+01 1.75606e-01
7.70500e+01 1.29029e+01 1.75612e-01
7.70600e+01 1.29012e+01 1.75619e-01
7.70700e+01 1.28994e+01 1.75626e-01
7.70800e+01 1.28977e+01 1.75634e-01
7.70900e+01 1.28959e+01 1.75642e-01
7.71000e+01 1.28941e+01 1.75650e-01
7.71100e+01 1.28924e+01 1.75659e-01
7.71200e+01 1.28906e+01 1.75668e-01
7.71300e+01 1.28889e+01 1.75677e-01
7.71400e+01 1.28871e+01 1.75687e-01
7.71500e+01 1.28854e+01 1.75697e-01
7.71600e+01 1.28836e+01 1.75707e-01
7.71700e+01 1.28818e+01 1.75718e-01
7.71800e+01 1.28801e+01 1.75730e-01
7.71900e+01 1.28783e+01 1.75741e-01
7.72000e+01 1.28766e+01 1.75753e-01
7.72100e+01 1.28748e+01 1.75766e-01
7.72200e+01 1.28731e+01 1.75778e-01
7.72300e+01 1.28713e+01 1.75791e-01
7.72400e+01 1.28695e+01 1.75805e-01
7.72500e+01 1.28678e+01 1.75819e-01
7.72600e+01 1.28660e+01 1.75833e-01
7.72700e+01 1.28643e+01 1.75848e-01
7.72800e+01 1.28625e+01 1.75863e-01
7.72900e+01 1.28607e+01 1.75878e-01
7.73000e+01 1.28590e+01 1.75894e-01
7.73100e+01 1.28572e+01 1.75910e-01
7.73200e+01 1.28555e+01 1.75926e-01
7.73300e+01 1.28537e+01 1.75943e-01
7.73400e+01 1.28520e+01 1.75960e-01
7.73500e+01 1.28502e+01 1.75978e-01
7.73600e+01 1.28484e+01 1.75996e-01
7.73700e+01 1.28467e+01 1.76014e-01
7.73800e+01 1.28449e+01 1.76033e-01
7.73900e+01 1.28432e+01 1.76052e-01
7.74000e+01 1.28414e+01 1.76072e-01
7.74100e+01 1.28396e+01 1.76091e-01
7.74200e+01 1.28379e+01 1.76112e-01
7.74300e+01 1.28361e+01 1.76132e-01
7.74400e+01 1.28343e+01 1.76153e-01
7.74500e+01 1.28326e+01 1.76175e-01
7.74600e+01 1.28308e+01 1.76196e-01
7.74700e+01 1.28291e+01 1.76218e-01
7.74800e+01 1.28273e+01 1.76241e-01
7.74900e+01 1.28255e+01 1.76264e-01
7.75000e+01 1.28238e+01 1.76287e-01
7.75100e+01 1.28220e+01 1.76310e-01
7.75200e+01 1.28202e+01 1.76333e-01
7.75300e+01 1.28185e+01 1.76356e-01
7.75400e+01 1.28167e+01 1.76378e-01
7.75500e+01 1.28150e+01 1.76401e-01
7.75600e+01 1.28132e+01 1.76423e-01
7.75700e+01 1.28114e+01 1.76444e-01
7.75800e+01 1.28097e+01 1.76466e-01
7.75900e+01 1.28079e+01 1.76487e-01
7.76000e+01 1.28061e+01 1.76508e-01
7.76100e+01 1.28044e+01 1.76529e-01
7.76200e+01 1.28026e+01 1.76549e-01
7.76300e+01 1.28008e+01 1.76570e-01
7.76400e+01 1.27991e+01 1.76590e-01
7.76500e+01 1.27973e+01 1.76609e-01
7.76600e+01 1.27955e+01 1.76629e-01
7.76700e+01 1.27938e+01 1.76648e-01
7.76800e+01 1.27920e+01 1.76667e-01
7.76900e+01 1.27902e+01 1.76686e-01
7.77000e+01 1.27885e+01 1.76705e-01
7.77100e+01 1.27867e+01 1.76723e-01
7.77200e+01 1.27849e+01 1.76741e-01
7.77300e+01 1.27832e+01 1.76759e-01
7.77400e+01 1.27814e+01 1.76776e-01
7.77500e+01 1.27796e+01 1.76793e-01
7.77600e+01 1.27779e+01 1.76810e-01
7.77700e+01 1.27761e+01 1.76827e-01
7.77800e+01 1.27743e+01 1.76844e-01
7.77900e+01 1.27726e+01 1.76860e-01
7.78000e+01 1.27708e+01 1.76876e-01
7.78100e+01 1.27690e+01 1.76892e-01
7.78200e+01 1.27673e+01 1.76907e-01
7.78300e+01 1.27655e+01 1.76922e-01
7.78400e+01 1.27637e+01 1.76938e-01
7.78500e+01 1.27619e+01 1.76952e-01
7.78600e+01 1.27602e+01 1.76967e-01
7.78700e+01 1.27584e+01 1.76981e-01
7.78800e+01 1.27566e+01 1.76995e-01
7.78900e+01 1.27549e+01 1.77009e-01
7.79000e+01 1.27531e+01 1.77022e-01
7.79100e+01 1.27513e+01 1.77036e-01
7.79200e+01 1.27496e+01 1.77049e-01
7.79300e+01 1.27478e+01 1.77061e-01
7.79400e+01 1.27460e+01 1.77074e-01
7.79500e+01 1.27442e+01 1.77086e-01
7.79600e+01 1.27425e+01 1.77098e-01
7.79700e+01 1.27407e+01 1.77110e-01
7.79800e+01 1.27389e+01 1.77122e-01
7.79900e+01 1.27372e+01 1.77133e-01
7.80000e+01 1.27354e+01 1.77144e-01
7.80100e+01 1.27336e+01 1.77155e-01
7.80200e+01 1.27318e+01 1.77165e-01
7.80300e+01 1.27301e+01 1.77175e-01
7.80400e+01 1.27283e+01 1.77185e-01
7.80500e+01 1.27265e+01 1.77195e-01
7.80600e+01 1.27248e+01 1.77205e-01
7.80700e+01 1.27230e+01 1.77214e-01
7.80800e+01 1.27212e+01 1.77223e-01
7.80900e+01 1.27194e+01 1.77232e-01
7.81000e+01 1.27177e+01 1.77240e-01
7.81100e+01 1.27159e+01 1.77249e-01
7.81200e+01 1.27141e+01 1.77257e-01
7.81300e+01 1.27124e+01 1.77264e-01
7.81400e+01 1.27106e+01 1.77272e-01
7.81500e+01 1.27088e+01 1.77279e-01
7.81600e+01 1.27070e+01 1.77286e-01
7.81700e+01 1.27053e+01 1.77293e-01
7.81800e+01 1.27035e+01 1.77299e-01
7.81900e+01 1.27017e+01 1.77306e-01
7.82000e+01 1.26999e+01 1.77312e-01
7.82100e+01 1.26982e+01 1.77317e-01
7.82200e+01 1.26964e+01 1.77323e-01
7.82300e+01 1.26946e+01 1.77328e-01
7.82400e+01 1.26929e+01 1.77333e-01
7.82500e+01 1.26911e+01 1.77338e-01
7.82600e+01 1.26893e+01 1.77343e-01
7.82700e+01 1.26875e+01 1.77347e-01
7.82800e+01 1.26858e+01 1.77351e-01
7.82900e+01 1.26840e+01 1.77355e-01
7.83000e+01 1.26822e+01 1.77358e-01
7.83100e+01 1.26804e+01 1.77361e-01
7.83200e+01 1.26787e+01 1.77364e-01
7.83300e+01 1.26769e+01 1.77367e-01
7.83400e+01 1.26751e+01 1.77370e-01
7.83500e+01 1.26733e+01 1.77372e-01
7.83600e+01 1.26716e+01 1.77374e-01
7.83700e+01 1.26698e+01 1.77376e-01
7.83800e+01 1.26680e+01 1.77377e-01
7.83900e+01 1.26662e+01 1.77379e-01
7.84000e+01 1.26645e+01 1.77380e-01
7.84100e+01 1.26627e+01 1.77380e-01
7.84200e+01 1.26609e+01 1.77381e-01
7.84300e+01 1.26592e+01 1.77381e-01
7.84400e+01 1.26574e+01 1.77381e-01
7.84500e+01 1.26556e+01 1.77381e-01
7.84600e+01 1.26538e+01 1.77381e-01
7.84700e+01 1.26521e+01 1.77380e-01
7.84800e+01 1.26503e+01 1.77379e-01
7.84900e+01 1.26485e+01 1.77378e-01
7.85000e+01 1.26467e+01 1.77376e-01
7.85100e+01 1.26450e+01 1.77375e-01
7.85200e+01 1.26432e+01 1.77373e-01
7.85300e+01 1.26414e+01 1.77372e-01
7.85400e+01 1.26396e+01 1.77370e-01
7.85500e+01 1.26379e+01 1.77369e-01
7.85600e+01 1.26361e+01 1.77368e-01
7.85700e+01 1.26343e+01 1.77367e-01
7.85800e+01 1.26325e+01 1.77366e-01
7.85900e+01 1.26308e+01 1.77365e-01
7.86000e+01 1.26290e+01 1.77364e-01
7.86100e+01 1.26272e+01 1.77364e-01
7.86200e+01 1.26255e+01 1.77363e-01
7.86300e+01 1.26237e+01 1.77363e-01
7.86400e+01 1.26219e+01 1.77362e-01
7.86500e+01 1.26201e+01 1.77362e-01
7.86600e+01 1.26184e+01 1.77362e-01
7.86700e+01 1.26166e+01 1.77361e-01
7.86800e+01 1.26148e+01 1.77361e-01
7.86900e+01 1.26130e+01 1.77361e-01
7.87000e+01 1.26113e+01 1.77361e-01
7.87100e+01 1.26095e+01 1.77362e-01
7.87200e+01 1.26077e+01 1.77362e-01
7.87300e+01 1.26059e+01 1.77362e-01
7.87400e+01 1.26042e+01 1.77363e-01
7.87500e+01 1.26024e+01 1.77363e-01
7.87600e+01 1.26006e+01 1.77364e-01
7.87700e+01 1.25988e+01 1.77364e-01
7.87800e+01 1.25971e+01 1.77365e-01
7.87900e+01 1.25953e+01 1.77366e-01
7.88000e+01 1.25935e+01 1.77367e-01
7.88100e+01 1.25918e+01 1.77368e-01
7.88200e+01 1.25900e+01 1.77369e-01
7.88300e+01 1.25882e+01 1.77370e-01
7.88400e+01 1.25864e+01 1.77372e-01
7.88500e+01 1.25847e+01 1.77373e-01
7.88600e+01 1.25829e+01 1.77374e-01
7.88700e+01 1.25811e+01 1.77376e-01
7.88800e+01 1.25793e+01 1.77378e-01
7.88900e+01 1.25776e+01 1.77379e-01
7.89000e+01 1.25758e+01 1.77381e-01
7.89100e+01 1.25740e+01 1.77383e-01
7.89200e+01 1.25722e+01 1.77385e-01
7.89300e+01 1.25705e+01 1.77387e-01
7.89400e+01 1.25687e+01 1.77389e-01
7.89500e+01 1.25669e+01 1.77391e-01
7.89600e+01 1.25651e+01 1.77394e-01
7.89700e+01 1.25634e+01 1.77396e-01
7.89800e+01 1.25616e+01 1.77399e-01
7.89900e+01 1.25598e+01 1.77401e-01
7.90000e+01 1.25580e+01 1.77404e-01
7.90100e+01 1.25563e+01 1.77407e-01
7.90200e+01 1.25545e+01 1.77409e-01
7.90300e+01 1.25527e+01 1.77412e-01
7.90400e+01 1.25510e+01 1.77415e-01
7.90500e+01 1.25492e+01 1.77418e-01
7.90600e+01 1.25474e+01 1.77422e-01
7.90700e+01 1.25456e+01 1.77425e-01
7.90800e+01 1.25439e+01 1.77428e-01
7.90900e+01 1.25421e+01 1.77432e-01
7.91000e+01 1.25403e+01 1.77435e-01
7.91100e+01 1.25385e+01 1.77439e-01
7.91200e+01 1.25368e+01 1.77442e-01
7.91300e+01 1.25350e+01 1.77446e-01
7.91400e+01 1.25332e+01 1.77450e-01
7.91500e+01 1.25314e+01 1.77454e-01
7.91600e+01 1.25297e+01 1.77458e-01
7.91700e+01 1.25279e+01 1.77462e-01
7.91800e+01 1.25261e+01 1.77466e-01
7.91900e+01 1.25243e+01 1.77471e-01
7.92000e+01 1.25226e+01 1.77475e-01
7.92100e+01 1.25208e+01 1.77480e-01
7.92200e+01 1.25190e+01 1.77484e-01
7.92300e+01 1.25172e+01 1.77489e-01
7.92400e+01 1.25155e+01 1.77494e-01
7.92500e+01 1.25137e+01 1.77498e-01
7.92600e+01 1.25119e+01 1.77503e-01
7.92700e+01 1.25101e+01 1.77508e-01
7.92800e+01 1.25084e+01 1.77513e-01
7.92900e+01 1.25066e+01 1.77519e-01
7.93000e+01 1.25048e+01 1.77524e-01
7.93100e+01 1.25030e+01 1.77529e-01
7.93200e+01 1.25013e+01 1.77535e-01
7.93300e+01 1.24995e+01 1.77540e-01
7.93400e+01 1.24977e+01 1.77546e-01
7.93500e+01 1.24959e+01 1.77551e-01
7.93600e+01 1.24942e+01 1.77557e-01
7.93700e+01 1.24924e+01 1.77563e-01
7.93800e+01 1.24906e+01 1.77569e-01
7.93900e+01 1.24888e+01 1.77575e-01
7.94000e+01 1.24871e+01 1.77581e-01
7.94100e+01 1.24853e+01 1.77587e-01
7.94200e+01 1.24835e+01 1.77593e-01
7.94300e+01 1.24817e+01 1.77600e-01
7.94400e+01 1.24800e+01 1.77606e-01
7.94500e+01 1.24782e+01 1.77613e-01
7.94600e+01 1.24764e+01 1.77619e-01
7.94700e+01 1.24746e+01 1.77626e-01
7.94800e+01 1.24728e+01 1.77633e-01
7.94900e+01 1.24711e+01 1.77640e-01
7.95000e+01 1.24693e+01 1.77647e-01
7.95100e+01 1.24675e+01 1.77654e-01
7.95200e+01 1.24657e+01 1.77661e-01
7.95300e+01 1.24640e+01 1.77668e-01
7.95400e+01 1.24622e+01 1.77675e-01
7.95500e+01 1.24604e+01 1.77682e-01
7.95600e+01 1.24586e+01 1.77689e-01
7.95700e+01 1.24569e+01 1.77697e-01
7.95800e+01 1.24551e+01 1.77704e-01
7.95900e+01 1.24533e+01 1.77711e-01
7.96000e+01 1.24515e+01 1.77718e-01
7.96100e+01 1.24498e+01 1.77725e-01
7.96200e+01 1.24480e+01 1.77733e-01
7.96300e+01 1.24462e+01 1.77740e-01
7.96400e+01 1.24444e+01 1.77747e-01
7.96500e+01 1.24426e+01 1.77755e-01
7.96600e+01 1.24409e+01 1.77762e-01
7.96700e+01 1.24391e+01 1.77770e-01
7.96800e+01 1.24373e+01 1.77777e-01
7.96900e+01 1.24355e+01 1.77785e-01
7.97000e+01 1.24338e+01 1.77792e-01
7.97100e+01 1.24320e+01 1.77800e-01
7.97200e+01 1.24302e+01 1.77807e-01
7.97300e+01 1.24284e+01 1.77815e-01
7.97400e+01 1.24266e+01 1.77822e-01
7.97500e+01 1.24249e+01 1.77830e-01
7.97600e+01 1.24231e+01 1.77838e-01
7.97700e+01 1.24213e+01 1.77845e-01
7.97800e+01 1.24195e+01 1.77853e-01
7.97900e+01 1.24177e+01 1.77861e-01
7.98000e+01 1.24160e+01 1.77869e-01
7.98100e+01 1.24142e+01 1.77876e-01
7.98200e+01 1.24124e+01 1.77884e-01
7.98300e+01 1.24106e+01 1.77892e-01
7.98400e+01 1.24089e+01 1.77900e-01
7.98500e+01 1.24071e+01 1.77908e-01
7.98600e+01 1.24053e+01 1.77916e-01
7.98700e+01 1.24035e+01 1.77924e-01
7.98800e+01 1.24017e+01 1.77932e-01
7.98900e+01 1.24000e+01 1.77940e-01
7.99000e+01 1.23982e+01 1.77948e-01
7.99100e+01 1.23964e+01 1.77956e-01
7.99200e+01 1.23946e+01 1.77964e-01
7.99300e+01 1.23928e+01 1.77972e-01
7.99400e+01 1.23911e+01 1.77980e-01
7.99500e+01 1.23893e+01 1.77988e-01
7.99600e+01 1.23875e+01 1.77996e-01
7.99700e+01 1.23857e+01 1.78004e-01
7.99800e+01 1.23839e+01 1.78013e-01
7.99900e+01 1.23822e+01 1.78021e-01
8.00000e+01 1.23804e+01 1.78029e-01
8.00100e+01 1.23786e+01 1.78037e-01
8.00200e+01 1.23768e+01 1.78046e-01
8.00300e+01 1.23750e+01 1.78054e-01
8.00400e+01 1.23733e+01 1.78062e-01
8.00500e+01 1.23715e+01 1.78071e-01
8.00600e+01 1.23697e+01 1.78079e-01
8.00700e+01 1.23679e+01 1.78088e-01
8.00800e+01 1.23661e+01 1.78096e-01
8.00900e+01 1.23644e+01 1.78105e-01
8.01000e+01 1.23626e+01 1.78113e-01
8.01100e+01 1.23608e+01 1.78122e-01
8.01200e+01 1.23590e+01 1.78130e-01
8.01300e+01 1.23572e+01 1.78139e-01
8.01400e+01 1.23554e+01 1.78147e-01
8.01500e+01 1.23537e+01 1.78156e-01
8.01600e+01 1.23519e+01 1.78165e-01
8.01700e+01 1.23501e+01 1.78173e-01
8.01800e+01 1.23483e+01 1.78182e-01
8.01900e+01 1.23465e+01 1.78191e-01
8.02000e+01 1.23448e+01 1.78200e-01
8.02100e+01 1.23430e+01 1.78208e-01
8.02200e+01 1.23412e+01 1.78217e-01
8.02300e+01 1.23394e+01 1.78226e-01
8.02400e+01 1.23376e+01 1.78235e-01
8.02500e+01 1.23358e+01 1.78244e-01
8.02600e+01 1.23341e+01 1.78253e-01
8.02700e+01 1.23323e+01 1.78262e-01
8.02800e+01 1.23305e+01 1.78271e-01
8.02900e+01 1.23287e+01 1.78280e-01
8.03000e+01 1.23269e+01 1.78289e-01
8.03100e+01 1.23251e+01 1.78298e-01
8.03200e+01 1.23234e+01 1.78307e-01
8.03300e+01 1.23216e+01 1.78316e-01
8.03400e+01 1.23198e+01 1.78325e-01
8.03500e+01 1.23180e+01 1.78334e-01
8.03600e+01 1.23162e+01 1.78343e-01
8.03700e+01 1.23145e+01 1.78353e-01
8.03800e+01 1.23127e+01 1.78362e-01
8.03900e+01 1.23109e+01 1.78371e-01
8.04000e+01 1.23091e+01 1.78380e-01
8.04100e+01 1.23073e+01 1.78390e-01
8.04200e+01 1.23055e+01 1.78399e-01
8.04300e+01 1.23037e+01 1.78408e-01
8.04400e+01 1.23020e+01 1.78418e-01
8.04500e+01 1.23002e+01 1.78427e-01
8.04600e+01 1.22984e+01 1.78437e-01
8.04700e+01 1.22966e+01 1.78446e-01
8.04800e+01 1.22948e+01 1.78456e-01
8.04900e+01 1.22930e+01 1.78465e-01
8.05000e+01 1.22913e+01 1.78475e-01
8.05100e+01 1.22895e+01 1.78484e-01
8.05200e+01 1.22877e+01 1.78494e-01
8.05300e+01 1.22859e+01 1.78503e-01
8.05400e+01 1.22841e+01 1.78512e-01
8.05500e+01 1.22823e+01 1.78521e-01
8.05600e+01 1.22805e+01 1.78531e-01
8.05700e+01 1.22788e+01 1.78540e-01
8.05800e+01 1.22770e+01 1.78549e-01
8.05900e+01 1.22752e+01 1.78558e-01
8.06000e+01 1.22734e+01 1.78567e-01
8.06100e+01 1.22716e+01 1.78575e-01
8.06200e+01 1.22698e+01 1.78584e-01
8.06300e+01 1.22680e+01 1.78593e-01
8.06400e+01 1.22663e+01 1.78602e-01
8.06500e+01 1.22645e+01 1.78610e-01
8.06600e+01 1.22627e+01 1.78619e-01
8.06700e+01 1.22609e+01 1.78627e-01
8.06800e+01 1.22591e+01 1.78635e-01
8.06900e+01 1.22573e+01 1.78644e-01
8.07000e+01 1.22555e+01 1.78652e-01
8.07100e+01 1.22538e+01 1.78660e-01
8.07200e+01 1.22520e+01 1.78668e-01
8.07300e+01 1.22502e+01 1.78676e-01
8.07400e+01 1.22484e+01 1.78684e-01
8.07500e+01 1.22466e+01 1.78692e-01
8.07600e+01 1.22448e+01 1.78700e-01
8.07700e+01 1.22430e+01 1.78708e-01
8.07800e+01 1.22412e+01 1.78715e-01
8.07900e+01 1.22395e+01 1.78723e-01
8.08000e+01 1.22377e+01 1.78731e-01
8.08100e+01 1.22359e+01 1.78738e-01
8.08200e+01 1.22341e+01 1.78745e-01
8.08300e+01 1.22323e+01 1.78753e-01
8.08400e+01 1.22305e+01 1.78760e-01
8.08500e+01 1.22287e+01 1.78767e-01
8.08600e+01 1.22269e+01 1.78774e-01
8.08700e+01 1.22252e+01 1.78782e-01
8.08800e+01 1.22234e+01 1.78789e-01
8.08900e+01 1.22216e+01 1.78796e-01
8.09000e+01 1.22198e+01 1.78802e-01
8.09100e+01 1.22180e+01 1.78809e-01
8.09200e+01 1.22162e+01 1.78816e-01
8.09300e+01 1.22144e+01 1.78823e-01
8.09400e+01 1.22126e+01 1.78829e-01
8.09500e+01 1.22109e+01 1.78836e-01
8.09600e+01 1.22091e+01 1.78842e-01
8.09700e+01 1.22073e+01 1.78849e-01
8.09800e+01 1.22055e+01 1.78855e-01
8.09900e+01 1.22037e+01 1.78861e-01
8.10000e+01 1.22019e+01 1.78868e-01
8.10100e+01 1.22001e+01 1.78874e-01
8.10200e+01 1.21983e+01 1.78880e-01
8.10300e+01 1.21965e+01 1.78886e-01
8.10400e+01 1.21948e+01 1.78892e-01
8.10500e+01 1.21930e+01 1.78898e-01
8.10600e+01 1.21912e+01 1.78903e-01
8.10700e+01 1.21894e+01 1.78909e-01
8.10800e+01 1.21876e+01 1.78915e-01
8.10900e+01 1.21858e+01 1.78920e-01
8.11000e+01 1.21840e+01 1.78926e-01
8.11100e+01 1.21822e+01 1.78931e-01
8.11200e+01 1.21804e+01 1.78937e-01
8.11300e+01 1.21787e+01 1.78942e-01
8.11400e+01 1.21769e+01 1.78947e-01
8.11500e+01 1.21751e+01 1.78953e-01
8.11600e+01 1.21733e+01 1.78958e-01
8.11700e+01 1.21715e+01 1.78963e-01
8.11800e+01 1.21697e+01 1.78968e-01
8.11900e+01 1.21679e+01 1.78973e-01
8.12000e+01 1.21661e+01 1.78978e-01
8.12100e+01 1.21643e+01 1.78982e-01
8.12200e+01 1.21625e+01 1.78987e-01
8.12300e+01 1.21608e+01 1.78992e-01
8.12400e+01 1.21590e+01 1.78996e-01
8.12500e+01 1.21572e+01 1.79001e-01
8.12600e+01 1.21554e+01 1.79005e-01
8.12700e+01 1.21536e+01 1.79010e-01
8.12800e+01 1.21518e+01 1.79014e-01
8.12900e+01 1.21500e+01 1.79018e-01
8.13000e+01 1.21482e+01 1.79022e-01
8.13100e+01 1.21464e+01 1.79027e-01
8.13200e+01 1.21446e+01 1.79031e-01
8.13300e+01 1.21429e+01 1.79035e-01
8.13400e+01 1.21411e+01 1.79039e-01
8.13500e+01 1.21393e+01 1.79042e-01
8.13600e+01 1.21375e+01 1.79046e-01
8.13700e+01 1.21357e+01 1.79050e-01
8.13800e+01 1.21339e+01 1.79054e-01
8.13900e+01 1.21321e+01 1.79057e-01
8.14000e+01 1.21303e+01 1.79061e-01
8.14100e+01 1.21285e+01 1.79064e-01
8.14200e+01 1.21267e+01 1.79067e-01
8.14300e+01 1.21250e+01 1.79071e-01
8.14400e+01 1.21232e+01 1.79074e-01
8.14500e+01 1.21214e+01 1.79077e-01
8.14600e+01 1.21196e+01 1.79080e-01
8.14700e+01 1.21178e+01 1.79083e-01
8.14800e+01 1.21160e+01 1.79086e-01
8.14900e+01 1.21142e+01 1.79089e-01
8.15000e+01 1.21124e+01 1.79092e-01
8.15100e+01 1.21106e+01 1.79095e-01
8.15200e+01 1.21088e+01 1.79098e-01
8.15300e+01 1.21070e+01 1.79101e-01
8.15400e+01 1.21053e+01 1.79104e-01
8.15500e+01 1.21035e+01 1.79107e-01
8.15600e+01 1.21017e+01 1.79110e-01
8.15700e+01 1.20999e+01 1.79113e-01
8.15800e+01 1.20981e+01 1.79117e-01
8.15900e+01 1.20963e+01 1.79120e-01
8.16000e+01 1.20945e+01 1.79123e-01
8.16100e+01 1.20927e+01 1.79127e-01
8.16200e+01 1.20909e+01 1.79130e-01
8.16300e+01 1.20891e+01 1.79134e-01
8.16400e+01 1.20873e+01 1.79138e-01
8.16500e+01 1.20855e+01 1.79141e-01
8.16600e+01 1.20838e+01 1.79145e-01
8.16700e+01 1.20820e+01 1.79149e-01
8.16800e+01 1.20802e+01 1.79153e-01
8.16900e+01 1.20784e+01 1.79157e-01
8.17000e+01 1.20766e+01 1.79161e-01
8.17100e+01 1.20748e+01 1.79165e-01
8.17200e+01 1.20730e+01 1.79169e-01
8.17300e+01 1.20712e+01 1.79174e-01
8.17400e+01 1.20694e+01 1.79178e-01
8.17500e+01 1.20676e+01 1.79182e-01
8.17600e+01 1.20658e+01 1.79187e-01
8.17700e+01 1.20640e+01 1.79191e-01
8.17800e+01 1.20623e+01 1.79196e-01
8.17900e+01 1.20605e+01 1.79200e-01
8.18000e+01 1.20587e+01 1.79205e-01
8.18100e+01 1.20569e+01 1.79210e-01
8.18200e+01 1.20551e+01 1.79215e-01
8.18300e+01 1.20533e+01 1.79220e-01
8.18400e+01 1.20515e+01 1.79225e-01
8.18500e+01 1.20497e+01 1.79230e-01
8.18600e+01 1.20479e+01 1.79235e-01
8.18700e+01 1.20461e+01 1.79240e-01
8.18800e+01 1.20443e+01 1.79245e-01
8.18900e+01 1.20425e+01 1.79250e-01
8.19000e+01 1.20408e+01 1.79256e-01
8.19100e+01 1.20390e+01 1.79261e-01
8.19200e+01 1.20372e+01 1.79266e-01
8.19300e+01 1.20354e+01 1.79272e-01
8.19400e+01 1.20336e+01 1.79278e-01
8.19500e+01 1.20318e+01 1.79283e-01
8.19600e+01 1.20300e+01 1.79289e-01
8.19700e+01 1.20282e+01 1.79295e-01
8.19800e+01 1.20264e+01 1.79301e-01
8.19900e+01 1.20246e+01 1.79307e-01
8.20000e+01 1.20228e+01 1.79312e-01
8.20100e+01 1.20210e+01 1.79319e-01
8.20200e+01 1.20192e+01 1.79325e-01
8.20300e+01 1.20174e+01 1.79331e-01
8.20400e+01 1.20156e+01 1.79337e-01
8.20500e+01 1.20139e+01 1.79343e-01
8.20600e+01 1.20121e+01 1.79350e-01
8.20700e+01 1.20103e+01 1.79356e-01
8.20800e+01 1.20085e+01 1.79363e-01
8.20900e+01 1.20067e+01 1.79369e-01
8.21000e+01 1.20049e+01 1.79376e-01
8.21100e+01 1.20031e+01 1.79382e-01
8.21200e+01 1.20013e+01 1.79389e-01
8.21300e+01 1.19995e+01 1.79396e-01
8.21400e+01 1.19977e+01 1.79403e-01
8.21500e+01 1.19959e+01 1.79410e-01
8.21600e+01 1.19941e+01 1.79417e-01
8.21700e+01 1.19923e+01 1.79424e-01
8.21800e+01 1.19905e+01 1.79431e-01
8.21900e+01 1.19887e+01 1.79438e-01
8.22000e+01 1.19869e+01 1.79446e-01
8.22100e+01 1.19852e+01 1.79453e-01
8.22200e+01 1.19834e+01 1.79460e-01
8.22300e+01 1.19816e+01 1.79468e-01
8.22400e+01 1.19798e+01 1.79475e-01
8.22500e+01 1.19780e+01 1.79483e-01
8.22600e+01 1.19762e+01 1.79490e-01
8.22700e+01 1.19744e+01 1.79498e-01
8.22800e+01 1.19726e+01 1.79506e-01
8.22900e+01 1.19708e+01 1.79514e-01
8.23000e+01 1.19690e+01 1.79522e-01
8.23100e+01 1.19672e+01 1.79530e-01
8.23200e+01 1.19654e+01 1.79538e-01
8.23300e+01 1.19636e+01 1.79546e-01
8.23400e+01 1.19618e+01 1.79554e-01
8.23500e+01 1.19600e+01 1.79562e-01
8.23600e+01 1.19582e+01 1.79570e-01
8.23700e+01 1.19564e+01 1.79579e-01
8.23800e+01 1.19546e+01 1.79587e-01
8.23900e+01 1.19528e+01 1.79596e-01
8.24000e+01 1.19510e+01 1.79604e-01
8.24100e+01 1.19492e+01 1.79613e-01
8.24200e+01 1.19475e+01 1.79621e-01
8.24300e+01 1.19457e+01 1.79630e-01
8.24400e+01 1.19439e+01 1.79639e-01
8.24500e+01 1.19421e+01 1.79648e-01
8.24600e+01 1.19403e+01 1.79657e-01
8.24700e+01 1.19385e+01 1.79666e-01
8.24800e+01 1.19367e+01 1.79675e-01
8.24900e+01 1.19349e+01 1.79684e-01
8.25000e+01 1.19331e+01 1.79693e-01
8.25100e+01 1.19313e+01 1.79702e-01
8.25200e+01 1.19295e+01 1.79712e-01
8.25300e+01 1.19277e+01 1.79721e-01
8.25400e+01 1.19259e+01 1.79730e-01
8.25500e+01 1.19241e+01 1.79739e-01
8.25600e+01 1.19223e+01 1.79748e-01
8.25700e+01 1.19205e+01 1.79757e-01
8.25800e+01 1.19187e+01 1.79767e-01
8.25900e+01 1.19169e+01 1.79776e-01
8.26000e+01 1.19151e+01 1.79785e-01
8.26100e+01 1.19133e+01 1.79794e-01
8.26200e+01 1.19115e+01 1.79803e-01
8.26300e+01 1.19097e+01 1.79812e-01
8.26400e+01 1.19079e+01 1.79821e-01
8.26500e+01 1.19061e+01 1.79830e-01
8.26600e+01 1.19043e+01 1.79839e-01
8.26700e+01 1.19025e+01 1.79848e-01
8.26800e+01 1.19007e+01 1.79858e-01
8.26900e+01 1.18989e+01 1.79867e-01
8.27000e+01 1.18971e+01 1.79876e-01
8.27100e+01 1.18953e+01 1.79885e-01
8.27200e+01 1.18935e+01 1.79894e-01
8.27300e+01 1.18917e+01 1.79903e-01
8.27400e+01 1.18899e+01 1.79912e-01
8.27500e+01 1.18881e+01 1.79921e-01
8.27600e+01 1.18863e+01 1.79930e-01
8.27700e+01 1.18845e+01 1.79939e-01
8.27800e+01 1.18827e+01 1.79948e-01
8.27900e+01 1.18809e+01 1.79957e-01
8.28000e+01 1.18791e+01 1.79966e-01
8.28100e+01 1.18773e+01 1.79974e-01
8.28200e+01 1.18755e+01 1.79983e-01
8.28300e+01 1.18737e+01 1.79992e-01
8.28400e+01 1.18719e+01 1.80001e-01
8.28500e+01 1.18701e+01 1.80010e-01
8.28600e+01 1.18683e+01 1.80019e-01
8.28700e+01 1.18665e+01 1.80028e-01
8.28800e+01 1.18647e+01 1.80037e-01
8.28900e+01 1.18629e+01 1.80046e-01
8.29000e+01 1.18611e+01 1.80055e-01
8.29100e+01 1.18593e+01 1.80063e-01
8.29200e+01 1.18575e+01 1.80072e-01
8.29300e+01 1.18557e+01 1.80081e-01
8.29400e+01 1.18539e+01 1.80090e-01
8.29500e+01 1.18521e+01 1.80099e-01
8.29600e+01 1.18503e+01 1.80107e-01
8.29700e+01 1.18485e+01 1.80116e-01
8.29800e+01 1.18467e+01 1.80125e-01
8.29900e+01 1.18449e+01 1.80134e-01
8.30000e+01 1.18431e+01 1.80143e-01
8.30100e+01 1.18413e+01 1.80151e-01
8.30200e+01 1.18395e+01 1.80160e-01
8.30300e+01 1.18377e+01 1.80169e-01
8.30400e+01 1.18359e+01 1.80178e-01
8.30500e+01 1.18341e+01 1.80186e-01
8.30600e+01 1.18323e+01 1.80195e-01
8.30700e+01 1.18305e+01 1.80204e-01
8.30800e+01 1.18287e+01 1.80212e-01
8.30900e+01 1.18269e+01 1.80221e-01
8.31000e+01 1.18251e+01 1.80230e-01
8.31100e+01 1.18233e+01 1.80238e-01
8.31200e+01 1.18215e+01 1.80247e-01
8.31300e+01 1.18197e+01 1.80256e-01
8.31400e+01 1.18179e+01 1.80264e-01
8.31500e+01 1.18161e+01 1.80273e-01
8.31600e+01 1.18143e+01 1.80282e-01
8.31700e+01 1.18125e+01 1.80290e-01
8.31800e+01 1.18107e+01 1.80299e-01
8.31900e+01 1.18089e+01 1.80307e-01
8.32000e+01 1.18071e+01 1.80316e-01
8.32100e+01 1.18053e+01 1.80325e-01
8.32200e+01 1.18035e+01 1.80333e-01
8.32300e+01 1.18017e+01 1.80342e-01
8.32400e+01 1.17999e+01 1.80350e-01
8.32500e+01 1.17981e+01 1.80359e-01
8.32600e+01 1.17963e+01 1.80367e-01
8.32700e+01 1.17944e+01 1.80376e-01
8.32800e+01 1.17926e+01 1.80384e-01
8.32900e+01 1.17908e+01 1.80393e-01
8.33000e+01 1.17890e+01 1.80401e-01
8.33100e+01 1.17872e+01 1.80410e-01
8.33200e+01 1.17854e+01 1.80418e-01
8.33300e+01 1.17836e+01 1.80427e-01
8.33400e+01 1.17818e+01 1.80435e-01
8.33500e+01 1.17800e+01 1.80444e-01
8.33600e+01 1.17782e+01 1.80452e-01
8.33700e+01 1.17764e+01 1.80461e-01
8.33800e+01 1.17746e+01 1.80469e-01
8.33900e+01 1.17728e+01 1.80477e-01
8.34000e+01 1.17710e+01 1.80486e-01
8.34100e+01 1.17692e+01 1.80494e-01
8.34200e+01 1.17674e+01 1.80503e-01
8.34300e+01 1.17656e+01 1.80511e-01
8.34400e+01 1.17638e+01 1.80519e-01
8.34500e+01 1.17620e+01 1.80528e-01
8.34600e+01 1.17602e+01 1.80536e-01
8.34700e+01 1.17584e+01 1.80544e-01
8.34800e+01 1.17566e+01 1.80553e-01
8.34900e+01 1.17547e+01 1.80561e-01
8.35000e+01 1.17529e+01 1.80569e-01
8.35100e+01 1.17511e+01 1.80578e-01
8.35200e+01 1.17493e+01 1.80586e-01
8.35300e+01 1.17475e+01 1.80594e-01
8.35400e+01 1.17457e+01 1.80602e-01
8.35500e+01 1.17439e+01 1.80611e-01
8.35600e+01 1.17421e+01 1.80619e-01
8.35700e+01 1.17403e+01 1.80627e-01
8.35800e+01 1.17385e+01 1.80635e-01
8.35900e+01 1.17367e+01 1.80643e-01
8.36000e+01 1.17349e+01 1.80651e-01
8.36100e+01 1.17331e+01 1.80659e-01
8.36200e+01 1.17313e+01 1.80667e-01
8.36300e+01 1.17295e+01 1.80675e-01
8.36400e+01 1.17277e+01 1.80683e-01
8.36500e+01 1.17258e+01 1.80691e-01
8.36600e+01 1.17240e+01 1.80699e-01
8.36700e+01 1.17222e+01 1.80707e-01
8.36800e+01 1.17204e+01 1.80715e-01
8.36900e+01 1.17186e+01 1.80722e-01
8.37000e+01 1.17168e+01 1.80730e-01
8.37100e+01 1.17150e+01 1.80738e-01
8.37200e+01 1.17132e+01 1.80746e-01
8.37300e+01 1.17114e+01 1.80753e-01
8.37400e+01 1.17096e+01 1.80761e-01
8.37500e+01 1.17078e+01 1.80768e-01
8.37600e+01 1.17060e+01 1.80776e-01
8.37700e+01 1.17042e+01 1.80784e-01
8.37800e+01 1.17023e+01 1.80791e-01
8.37900e+01 1.17005e+01 1.80799e-01
8.38000e+01 1.16987e+01 1.80806e-01
8.38100e+01 1.16969e+01 1.80814e-01
8.38200e+01 1.16951e+01 1.80821e-01
8.38300e+01 1.16933e+01 1.80828e-01
8.38400e+01 1.16915e+01 1.80836e-01
8.38500e+01 1.16897e+01 1.80843e-01
8.38600e+01 1.16879e+01 1.80851e-01
8.38700e+01 1.16861e+01 1.80858e-01
8.38800e+01 1.16843e+01 1.80865e-01
8.38900e+01 1.16825e+01 1.80872e-01
8.39000e+01 1.16806e+01 1.80880e-01
8.39100e+01 1.16788e+01 1.80887e-01
8.39200e+01 1.16770e+01 1.80894e-01
8.39300e+01 1.16752e+01 1.80901e-01
8.39400e+01 1.16734e+01 1.80908e-01
8.39500e+01 1.16716e+01 1.80915e-01
8.39600e+01 1.16698e+01 1.80922e-01
8.39700e+01 1.16680e+01 1.80929e-01
8.39800e+01 1.16662e+01 1.80936e-01
8.39900e+01 1.16644e+01 1.80943e-01
8.40000e+01 1.16626e+01 1.80950e-01
8.40100e+01 1.16607e+01 1.80957e-01
8.40200e+01 1.16589e+01 1.80964e-01
8.40300e+01 1.16571e+01 1.80971e-01
8.40400e+01 1.16553e+01 1.80977e-01
8.40500e+01 1.16535e+01 1.80984e-01
8.40600e+01 1.16517e+01 1.80991e-01
8.40700e+01 1.16499e+01 1.80998e-01
8.40800e+01 1.16481e+01 1.81004e-01
8.40900e+01 1.16463e+01 1.81011e-01
8.41000e+01 1.16445e+01 1.81018e-01
8.41100e+01 1.16426e+01 1.81024e-01
8.41200e+01 1.16408e+01 1.81031e-01
8.41300e+01 1.16390e+01 1.81038e-01
8.41400e+01 1.16372e+01 1.81044e-01
8.41500e+01 1.16354e+01 1.81051e-01
8.41600e+01 1.16336e+01 1.81057e-01
8.41700e+01 1.16318e+01 1.81064e-01
8.41800e+01 1.16300e+01 1.81070e-01
8.41900e+01 1.16282e+01 1.81076e-01
8.42000e+01 1.16264e+01 1.81083e-01
8.42100e+01 1.16245e+01 1.81089e-01
8.42200e+01 1.16227e+01 1.81095e-01
8.42300e+01 1.16209e+01 1.81102e-01
8.42400e+01 1.16191e+01 1.81108e-01
8.42500e+01 1.16173e+01 1.81114e-01
8.42600e+01 1.16155e+01 1.81120e-01
8.42700e+01 1.16137e+01 1.81126e-01
8.42800e+01 1.16119e+01 1.81133e-01
8.42900e+01 1.16101e+01 1.81139e-01
8.43000e+01 1.16082e+01 1.81145e-01
8.43100e+01 1.16064e+01 1.81151e-01
8.43200e+01 1.16046e+01 1.81157e-01
8.43300e+01 1.16028e+01 1.81163e-01
8.43400e+01 1.16010e+01 1.81169e-01
8.43500e+01 1.15992e+01 1.81175e-01
8.43600e+01 1.15974e+01 1.81181e-01
8.43700e+01 1.15956e+01 1.81187e-01
8.43800e+01 1.15937e+01 1.81193e-01
8.43900e+01 1.15919e+01 1.81198e-01
8.44000e+01 1.15901e+01 1.81204e-01
8.44100e+01 1.15883e+01 1.81210e-01
8.44200e+01 1.15865e+01 1.81216e-01
8.44300e+01 1.15847e+01 1.81221e-01
8.44400e+01 1.15829e+01 1.81227e-01
8.44500e+01 1.15811e+01 1.81233e-01
8.44600e+01 1.15793e+01 1.81238e-01
8.44700e+01 1.15774e+01 1.81244e-01
8.44800e+01 1.15756e+01 1.81250e-01
8.44900e+01 1.15738e+01 1.81255e-01
8.45000e+01 1.15720e+01 1.81261e-01
8.45100e+01 1.15702e+01 1.81266e-01
8.45200e+01 1.15684e+01 1.81272e-01
8.45300e+01 1.15666e+01 1.81278e-01
8.45400e+01 1.15647e+01 1.81283e-01
8.45500e+01 1.15629e+01 1.81289e-01
8.45600e+01 1.15611e+01 1.81295e-01
8.45700e+01 1.15593e+01 1.81301e-01
8.45800e+01 1.15575e+01 1.81307e-01
8.45900e+01 1.15557e+01 1.81313e-01
8.46000e+01 1.15539e+01 1.81319e-01
8.46100e+01 1.15521e+01 1.81325e-01
8.46200e+01 1.15502e+01 1.81331e-01
8.46300e+01 1.15484e+01 1.81338e-01
8.46400e+01 1.15466e+01 1.81344e-01
8.46500e+01 1.15448e+01 1.81350e-01
8.46600e+01 1.15430e+01 1.81357e-01
8.46700e+01 1.15412e+01 1.81363e-01
8.46800e+01 1.15394e+01 1.81370e-01
8.46900e+01 1.15376e+01 1.81376e-01
8.47000e+01 1.15357e+01 1.81383e-01
8.47100e+01 1.15339e+01 1.81390e-01
8.47200e+01 1.15321e+01 1.81397e-01
8.47300e+01 1.15303e+01 1.81404e-01
8.47400e+01 1.15285e+01 1.81411e-01
8.47500e+01 1.15267e+01 1.81418e-01
8.47600e+01 1.15249e+01 1.81425e-01
8.47700e+01 1.15230e+01 1.81432e-01
8.47800e+01 1.15212e+01 1.81439e-01
8.47900e+01 1.15194e+01 1.81446e-01
8.48000e+01 1.15176e+01 1.81454e-01
8.48100e+01 1.15158e+01 1.81461e-01
8.48200e+01 1.15140e+01 1.81468e-01
8.48300e+01 1.15122e+01 1.81476e-01
8.48400e+01 1.15103e+01 1.81483e-01
8.48500e+01 1.15085e+01 1.81491e-01
8.48600e+01 1.15067e+01 1.81499e-01
8.48700e+01 1.15049e+01 1.81506e-01
8.48800e+01 1.15031e+01 1.81514e-01
8.48900e+01 1.15013e+01 1.81522e-01
8.49000e+01 1.14994e+01 1.81530e-01
8.49100e+01 1.14976e+01 1.81538e-01
8.49200e+01 1.14958e+01 1.81546e-01
8.49300e+01 1.14940e+01 1.81554e-01
8.49400e+01 1.14922e+01 1.81562e-01
8.49500e+01 1.14904e+01 1.81570e-01
8.49600e+01 1.14886e+01 1.81579e-01
8.49700e+01 1.14867e+01 1.81587e-01
8.49800e+01 1.14849e+01 1.81596e-01
8.49900e+01 1.14831e+01 1.81604e-01
8.50000e+01 1.14813e+01 1.81612e-01
8.50100e+01 1.14795e+01 1.81621e-01
8.50200e+01 1.14777e+01 1.81630e-01
8.50300e+01 1.14758e+01 1.81638e-01
8.50400e+01 1.14740e+01 1.81647e-01
8.50500e+01 1.14722e+01 1.81656e-01
8.50600e+01 1.14704e+01 1.81665e-01
8.50700e+01 1.14686e+01 1.81674e-01
8.50800e+01 1.14668e+01 1.81683e-01
8.50900e+01 1.14649e+01 1.81692e-01
8.51000e+01 1.14631e+01 1.81701e-01
8.51100e+01 1.14613e+01 1.81710e-01
8.51200e+01 1.14595e+01 1.81720e-01
8.51300e+01 1.14577e+01 1.81729e-01
8.51400e+01 1.14559e+01 1.81738e-01
8.51500e+01 1.14540e+01 1.81748e-01
8.51600e+01 1.14522e+01 1.81757e-01
8.51700e+01 1.14504e+01 1.81767e-01
8.51800e+01 1.14486e+01 1.81776e-01
8.51900e+01 1.14468e+01 1.81786e-01
8.52000e+01 1.14449e+01 1.81796e-01
8.52100e+01 1.14431e+01 1.81806e-01
8.52200e+01 1.14413e+01 1.81815e-01
8.52300e+01 1.14395e+01 1.81825e-01
8.52400e+01 1.14377e+01 1.81835e-01
8.52500e+01 1.14359e+01 1.81845e-01
8.52600e+01 1.14340e+01 1.81856e-01
8.52700e+01 1.14322e+01 1.81866e-01
8.52800e+01 1.14304e+01 1.81876e-01
8.52900e+01 1.14286e+01 1.81886e-01
8.53000e+01 1.14268e+01 1.81897e-01
8.53100e+01 1.14249e+01 1.81907e-01
8.53200e+01 1.14231e+01 1.81917e-01
8.53300e+01 1.14213e+01 1.81928e-01
8.53400e+01 1.14195e+01 1.81939e-01
8.53500e+01 1.14177e+01 1.81949e-01
8.53600e+01 1.14158e+01 1.81960e-01
8.53700e+01 1.14140e+01 1.81971e-01
8.53800e+01 1.14122e+01 1.81982e-01
8.53900e+01 1.14104e+01 1.81992e-01
8.54000e+01 1.14086e+01 1.82003e-01
8.54100e+01 1.14067e+01 1.82014e-01
8.54200e+01 1.14049e+01 1.82025e-01
8.54300e+01 1.14031e+01 1.82037e-01
8.54400e+01 1.14013e+01 1.82048e-01
8.54500e+01 1.13995e+01 1.82059e-01
8.54600e+01 1.13976e+01 1.82070e-01
8.54700e+01 1.13958e+01 1.82082e-01
8.54800e+01 1.13940e+01 1.82093e-01
8.54900e+01 1.13922e+01 1.82105e-01
8.55000e+01 1.13904e+01 1.82116e-01
8.55100e+01 1.13885e+01 1.82128e-01
8.55200e+01 1.13867e+01 1.82139e-01
8.55300e+01 1.13849e+01 1.82150e-01
8.55400e+01 1.13831e+01 1.82161e-01
8.55500e+01 1.13813e+01 1.82172e-01
8.55600e+01 1.13794e+01 1.82183e-01
8.55700e+01 1.13776e+01 1.82194e-01
8.55800e+01 1.13758e+01 1.82204e-01
8.55900e+01 1.13740e+01 1.82214e-01
8.56000e+01 1.13721e+01 1.82225e-01
8.56100e+01 1.13703e+01 1.82234e-01
8.56200e+01 1.13685e+01 1.82244e-01
8.56300e+01 1.13667e+01 1.82254e-01
8.56400e+01 1.13649e+01 1.82263e-01
8.56500e+01 1.13630e+01 1.82273e-01
8.56600e+01 1.13612e+01 1.82282e-01
8.56700e+01 1.13594e+01 1.82291e-01
8.56800e+01 1.13576e+01 1.82300e-01
8.56900e+01 1.13557e+01 1.82309e-01
8.57000e+01 1.13539e+01 1.82317e-01
8.57100e+01 1.13521e+01 1.82326e-01
8.57200e+01 1.13503e+01 1.82334e-01
8.57300e+01 1.13484e+01 1.82342e-01
8.57400e+01 1.13466e+01 1.82350e-01
8.57500e+01 1.13448e+01 1.82358e-01
8.57600e+01 1.13430e+01 1.82365e-01
8.57700e+01 1.13412e+01 1.82373e-01
8.57800e+01 1.13393e+01 1.82380e-01
8.57900e+01 1.13375e+01 1.82387e-01
8.58000e+01 1.13357e+01 1.82394e-01
8.58100e+01 1.13339e+01 1.82401e-01
8.58200e+01 1.13320e+01 1.82408e-01
8.58300e+01 1.13302e+01 1.82414e-01
8.58400e+01 1.13284e+01 1.82421e-01
8.58500e+01 1.13266e+01 1.82427e-01
8.58600e+01 1.13247e+01 1.82433e-01
8.58700e+01 1.13229e+01 1.82439e-01
8.58800e+01 1.13211e+01 1.82445e-01
8.58900e+01 1.13193e+01 1.82450e-01
8.59000e+01 1.13174e+01 1.82456e-01
8.59100e+01 1.13156e+01 1.82461e-01
8.59200e+01 1.13138e+01 1.82466e-01
8.59300e+01 1.13120e+01 1.82471e-01
8.59400e+01 1.13101e+01 1.82476e-01
8.59500e+01 1.13083e+01 1.82481e-01
8.59600e+01 1.13065e+01 1.82485e-01
8.59700e+01 1.13047e+01 1.82490e-01
8.59800e+01 1.13028e+01 1.82494e-01
8.59900e+01 1.13010e+01 1.82498e-01
8.60000e+01 1.12992e+01 1.82502e-01
8.60100e+01 1.12974e+01 1.82506e-01
8.60200e+01 1.12955e+01 1.82509e-01
8.60300e+01 1.12937e+01 1.82513e-01
8.60400e+01 1.12919e+01 1.82516e-01
8.60500e+01 1.12901e+01 1.82519e-01
8.60600e+01 1.12882e+01 1.82522e-01
8.60700e+01 1.12864e+01 1.82525e-01
8.60800e+01 1.12846e+01 1.82528e-01
8.60900e+01 1.12828e+01 1.82530e-01
8.61000e+01 1.12809e+01 1.82532e-01
8.61100e+01 1.12791e+01 1.82535e-01
8.61200e+01 1.12773e+01 1.82537e-01
8.61300e+01 1.12755e+01 1.82539e-01
8.61400e+01 1.12736e+01 1.82540e-01
8.61500e+01 1.12718e+01 1.82542e-01
8.61600e+01 1.12700e+01 1.82543e-01
8.61700e+01 1.12682e+01 1.82545e-01
8.61800e+01 1.12663e+01 1.82546e-01
8.61900e+01 1.12645e+01 1.82547e-01
8.62000e+01 1.12627e+01 1.82547e-01
8.62100e+01 1.12609e+01 1.82548e-01
8.62200e+01 1.12590e+01 1.82549e-01
8.62300e+01 1.12572e+01 1.82549e-01
8.62400e+01 1.12554e+01 1.82549e-01
8.62500e+01 1.12536e+01 1.82549e-01
8.62600e+01 1.12517e+01 1.82549e-01
8.62700e+01 1.12499e+01 1.82549e-01
8.62800e+01 1.12481e+01 1.82548e-01
8.62900e+01 1.12463e+01 1.82548e-01
8.63000e+01 1.12444e+01 1.82547e-01
8.63100e+01 1.12426e+01 1.82546e-01
8.63200e+01 1.12408e+01 1.82545e-01
8.63300e+01 1.12390e+01 1.82544e-01
8.63400e+01 1.12371e+01 1.82542e-01
8.63500e+01 1.12353e+01 1.82541e-01
8.63600e+01 1.12335e+01 1.82539e-01
8.63700e+01 1.12317e+01 1.82537e-01
8.63800e+01 1.12298e+01 1.82535e-01
8.63900e+01 1.12280e+01 1.82533e-01
8.64000e+01 1.12262e+01 1.82531e-01
8.64100e+01 1.12244e+01 1.82528e-01
8.64200e+01 1.12225e+01 1.82526e-01
8.64300e+01 1.12207e+01 1.82523e-01
8.64400e+01 1.12189e+01 1.82520e-01
8.64500e+01 1.12171e+01 1.82517e-01
8.64600e+01 1.12152e+01 1.82514e-01
8.64700e+01 1.12134e+01 1.82510e-01
8.64800e+01 1.12116e+01 1.82507e-01
8.64900e+01 1.12098e+01 1.82503e-01
8.65000e+01 1.12079e+01 1.82499e-01
8.65100e+01 1.12061e+01 1.82495e-01
8.65200e+01 1.12043e+01 1.82492e-01
8.65300e+01 1.12025e+01 1.82488e-01
8.65400e+01 1.12006e+01 1.82485e-01
8.65500e+01 1.11988e+01 1.82482e-01
8.65600e+01 1.11970e+01 1.82479e-01
8.65700e+01 1.11952e+01 1.82476e-01
8.65800e+01 1.11933e+01 1.82474e-01
8.65900e+01 1.11915e+01 1.82472e-01
8.66000e+01 1.11897e+01 1.82470e-01
8.66100e+01 1.11879e+01 1.82468e-01
8.66200e+01 1.11860e+01 1.82466e-01
8.66300e+01 1.11842e+01 1.82465e-01
8.66400e+01 1.11824e+01 1.82463e-01
8.66500e+01 1.11806e+01 1.82462e-01
8.66600e+01 1.11787e+01 1.82462e-01
8.66700e+01 1.11769e+01 1.82461e-01
8.66800e+01 1.11751e+01 1.82461e-01
8.66900e+01 1.11733e+01 1.82460e-01
8.67000e+01 1.11714e+01 1.82460e-01
8.67100e+01 1.11696e+01 1.82460e-01
8.67200e+01 1.11678e+01 1.82461e-01
8.67300e+01 1.11660e+01 1.82461e-01
8.67400e+01 1.11641e+01 1.82462e-01
8.67500e+01 1.11623e+01 1.82463e-01
8.67600e+01 1.11605e+01 1.82464e-01
8.67700e+01 1.11587e+01 1.82466e-01
8.67800e+01 1.11568e+01 1.82467e-01
8.67900e+01 1.11550e+01 1.82469e-01
8.68000e+01 1.11532e+01 1.82471e-01
8.68100e+01 1.11514e+01 1.82473e-01
8.68200e+01 1.11495e+01 1.82476e-01
8.68300e+01 1.11477e+01 1.82478e-01
8.68400e+01 1.11459e+01 1.82481e-01
8.68500e+01 1.11441e+01 1.82484e-01
8.68600e+01 1.11422e+01 1.82487e-01
8.68700e+01 1.11404e+01 1.82490e-01
8.68800e+01 1.11386e+01 1.82494e-01
8.68900e+01 1.11368e+01 1.82498e-01
8.69000e+01 1.11349e+01 1.82502e-01
8.69100e+01 1.11331e+01 1.82506e-01
8.69200e+01 1.11313e+01 1.82510e-01
8.69300e+01 1.11295e+01 1.82515e-01
8.69400e+01 1.11276e+01 1.82520e-01
8.69500e+01 1.11258e+01 1.82525e-01
8.69600e+01 1.11240e+01 1.82530e-01
8.69700e+01 1.11222e+01 1.82535e-01
8.69800e+01 1.11203e+01 1.82541e-01
8.69900e+01 1.11185e+01 1.82547e-01
8.70000e+01 1.11167e+01 1.82553e-01
8.70100e+01 1.11149e+01 1.82559e-01
8.70200e+01 1.11130e+01 1.82565e-01
8.70300e+01 1.11112e+01 1.82572e-01
8.70400e+01 1.11094e+01 1.82579e-01
8.70500e+01 1.11076e+01 1.82586e-01
8.70600e+01 1.11057e+01 1.82593e-01
8.70700e+01 1.11039e+01 1.82600e-01
8.70800e+01 1.11021e+01 1.82608e-01
8.70900e+01 1.11003e+01 1.82616e-01
8.71000e+01 1.10984e+01 1.82624e-01
8.71100e+01 1.10966e+01 1.82632e-01
8.71200e+01 1.10948e+01 1.82640e-01
8.71300e+01 1.10929e+01 1.82649e-01
8.71400e+01 1.10911e+01 1.82658e-01
8.71500e+01 1.10893e+01 1.82667e-01
8.71600e+01 1.10875e+01 1.82676e-01
8.71700e+01 1.10856e+01 1.82685e-01
8.71800e+01 1.10838e+01 1.82695e-01
8.71900e+01 1.10820e+01 1.82705e-01
8.72000e+01 1.10802e+01 1.82715e-01
8.72100e+01 1.10783e+01 1.82725e-01
8.72200e+01 1.10765e+01 1.82735e-01
8.72300e+01 1.10747e+01 1.82746e-01
8.72400e+01 1.10728e+01 1.82757e-01
8.72500e+01 1.10710e+01 1.82768e-01
8.72600e+01 1.10692e+01 1.82779e-01
8.72700e+01 1.10674e+01 1.82790e-01
8.72800e+01 1.10655e+01 1.82802e-01
8.72900e+01 1.10637e+01 1.82814e-01
8.73000e+01 1.10619e+01 1.82826e-01
8.73100e+01 1.10601e+01 1.82838e-01
8.73200e+01 1.10582e+01 1.82851e-01
8.73300e+01 1.10564e+01 1.82863e-01
8.73400e+01 1.10546e+01 1.82876e-01
8.73500e+01 1.10527e+01 1.82889e-01
8.73600e+01 1.10509e+01 1.82902e-01
8.73700e+01 1.10491e+01 1.82916e-01
8.73800e+01 1.10473e+01 1.82929e-01
8.73900e+01 1.10454e+01 1.82943e-01
8.74000e+01 1.10436e+01 1.82957e-01
8.74100e+01 1.10418e+01 1.82971e-01
8.74200e+01 1.10399e+01 1.82986e-01
8.74300e+01 1.10381e+01 1.83000e-01
8.74400e+01 1.10363e+01 1.83015e-01
8.74500e+01 1.10344e+01 1.83030e-01
8.74600e+01 1.10326e+01 1.83045e-01
8.74700e+01 1.10308e+01 1.83061e-01
8.74800e+01 1.10290e+01 1.83077e-01
8.74900e+01 1.10271e+01 1.83092e-01
8.75000e+01 1.10253e+01 1.83108e-01
8.75100e+01 1.10235e+01 1.83124e-01
8.75200e+01 1.10216e+01 1.83140e-01
8.75300e+01 1.10198e+01 1.83156e-01
8.75400e+01 1.10180e+01 1.83172e-01
8.75500e+01 1.10161e+01 1.83188e-01
8.75600e+01 1.10143e+01 1.83203e-01
8.75700e+01 1.10125e+01 1.83219e-01
8.75800e+01 1.10106e+01 1.83234e-01
8.75900e+01 1.10088e+01 1.83249e-01
8.76000e+01 1.10070e+01 1.83264e-01
8.76100e+01 1.10051e+01 1.83279e-01
8.76200e+01 1.10033e+01 1.83294e-01
8.76300e+01 1.10015e+01 1.83309e-01
8.76400e+01 1.09996e+01 1.83324e-01
8.76500e+01 1.09978e+01 1.83338e-01
8.76600e+01 1.09960e+01 1.83353e-01
8.76700e+01 1.09941e+01 1.83367e-01
8.76800e+01 1.09923e+01 1.83381e-01
8.76900e+01 1.09905e+01 1.83395e-01
8.77000e+01 1.09886e+01 1.83410e-01
8.77100e+01 1.09868e+01 1.83423e-01
8.77200e+01 1.09850e+01 1.83437e-01
8.77300e+01 1.09831e+01 1.83451e-01
8.77400e+01 1.09813e+01 1.83465e-01
8.77500e+01 1.09795e+01 1.83478e-01
8.77600e+01 1.09776e+01 1.83491e-01
8.77700e+01 1.09758e+01 1.83505e-01
8.77800e+01 1.09740e+01 1.83518e-01
8.77900e+01 1.09721e+01 1.83531e-01
8.78000e+01 1.09703e+01 1.83544e-01
8.78100e+01 1.09685e+01 1.83557e-01
8.78200e+01 1.09666e+01 1.83569e-01
8.78300e+01 1.09648e+01 1.83582e-01
8.78400e+01 1.09629e+01 1.83595e-01
8.78500e+01 1.09611e+01 1.83607e-01
8.78600e+01 1.09593e+01 1.83619e-01
8.78700e+01 1.09574e+01 1.83632e-01
8.78800e+01 1.09556e+01 1.83644e-01
8.78900e+01 1.09538e+01 1.83656e-01
8.79000e+01 1.09519e+01 1.83668e-01
8.79100e+01 1.09501e+01 1.83679e-01
8.79200e+01 1.09483e+01 1.83691e-01
8.79300e+01 1.09464e+01 1.83703e-01
8.79400e+01 1.09446e+01 1.83714e-01
8.79500e+01 1.09427e+01 1.83725e-01
8.79600e+01 1.09409e+01 1.83737e-01
8.79700e+01 1.09391e+01 1.83748e-01
8.79800e+01 1.09372e+01 1.83759e-01
8.79900e+01 1.09354e+01 1.83770e-01
8.80000e+01 1.09336e+01 1.83780e-01
8.80100e+01 1.09317e+01 1.83791e-01
8.80200e+01 1.09299e+01 1.83802e-01
8.80300e+01 1.09280e+01 1.83812e-01
8.80400e+01 1.09262e+01 1.83823e-01
8.80500e+01 1.09244e+01 1.83833e-01
8.80600e+01 1.09225e+01 1.83843e-01
8.80700e+01 1.09207e+01 1.83853e-01
8.80800e+01 1.09188e+01 1.83863e-01
8.80900e+01 1.09170e+01 1.83873e-01
8.81000e+01 1.09152e+01 1.83882e-01
8.81100e+01 1.09133e+01 1.83892e-01
8.81200e+01 1.09115e+01 1.83902e-01
8.81300e+01 1.09097e+01 1.83911e-01
8.81400e+01 1.09078e+01 1.83920e-01
8.81500e+01 1.09060e+01 1.83929e-01
8.81600e+01 1.09041e+01 1.83939e-01
8.81700e+01 1.09023e+01 1.83948e-01
8.81800e+01 1.09005e+01 1.83956e-01
8.81900e+01 1.08986e+01 1.83965e-01
8.82000e+01 1.08968e+01 1.83974e-01
8.82100e+01 1.08949e+01 1.83982e-01
8.82200e+01 1.08931e+01 1.83991e-01
8.82300e+01 1.08913e+01 1.83999e-01
8.82400e+01 1.08894e+01 1.84007e-01
8.82500e+01 1.08876e+01 1.84015e-01
8.82600e+01 1.08857e+01 1.84023e-01
8.82700e+01 1.08839e+01 1.84031e-01
8.82800e+01 1.08821e+01 1.84039e-01
8.82900e+01 1.08802e+01 1.84047e-01
8.83000e+01 1.08784e+01 1.84054e-01
8.83100e+01 1.08765e+01 1.84062e-01
8.83200e+01 1.08747e+01 1.84069e-01
8.83300e+01 1.08729e+01 1.84076e-01
8.83400e+01 1.08710e+01 1.84084e-01
8.83500e+01 1.08692e+01 1.84091e-01
8.83600e+01 1.08673e+01 1.84097e-01
8.83700e+01 1.08655e+01 1.84104e-01
8.83800e+01 1.08637e+01 1.84111e-01
8.83900e+01 1.08618e+01 1.84118e-01
8.84000e+01 1.08600e+01 1.84124e-01
8.84100e+01 1.08581e+01 1.84130e-01
8.84200e+01 1.08563e+01 1.84137e-01
8.84300e+01 1.08544e+01 1.84143e-01
8.84400e+01 1.08526e+01 1.84149e-01
8.84500e+01 1.08508e+01 1.84155e-01
8.84600e+01 1.08489e+01 1.84161e-01
8.84700e+01 1.08471e+01 1.84167e-01
8.84800e+01 1.08452e+01 1.84172e-01
8.84900e+01 1.08434e+01 1.84178e-01
8.85000e+01 1.08416e+01 1.84183e-01
8.85100e+01 1.08397e+01 1.84188e-01
8.85200e+01 1.08379e+01 1.84194e-01
8.85300e+01 1.08360e+01 1.84199e-01
8.85400e+01 1.08342e+01 1.84204e-01
8.85500e+01 1.08323e+01 1.84210e-01
8.85600e+01 1.08305e+01 1.84215e-01
8.85700e+01 1.08287e+01 1.84220e-01
8.85800e+01 1.08268e+01 1.84226e-01
8.85900e+01 1.08250e+01 1.84231e-01
8.86000e+01 1.08231e+01 1.84236e-01
8.86100e+01 1.08213e+01 1.84241e-01
8.86200e+01 1.08194e+01 1.84247e-01
8.86300e+01 1.08176e+01 1.84252e-01
8.86400e+01 1.08158e+01 1.84257e-01
8.86500e+01 1.08139e+01 1.84262e-01
8.86600e+01 1.08121e+01 1.84268e-01
8.86700e+01 1.08102e+01 1.84273e-01
8.86800e+01 1.08084e+01 1.84278e-01
8.86900e+01 1.08065e+01 1.84283e-01
8.87000e+01 1.08047e+01 1.84288e-01
8.87100e+01 1.08029e+01 1.84293e-01
8.87200e+01 1.08010e+01 1.84299e-01
8.87300e+01 1.07992e+01 1.84304e-01
8.87400e+01 1.07973e+01 1.84309e-01
8.87500e+01 1.07955e+01 1.84314e-01
8.87600e+01 1.07936e+01 1.84319e-01
8.87700e+01 1.07918e+01 1.84324e-01
8.87800e+01 1.07900e+01 1.84329e-01
8.87900e+01 1.07881e+01 1.84334e-01
8.88000e+01 1.07863e+01 1.84339e-01
8.88100e+01 1.07844e+01 1.84344e-01
8.88200e+01 1.07826e+01 1.84350e-01
8.88300e+01 1.07807e+01 1.84355e-01
8.88400e+01 1.07789e+01 1.84360e-01
8.88500e+01 1.07771e+01 1.84365e-01
8.88600e+01 1.07752e+01 1.84370e-01
8.88700e+01 1.07734e+01 1.84375e-01
8.88800e+01 1.07715e+01 1.84380e-01
8.88900e+01 1.07697e+01 1.84385e-01
8.89000e+01 1.07678e+01 1.84390e-01
8.89100e+01 1.07660e+01 1.84395e-01
8.89200e+01 1.07642e+01 1.84399e-01
8.89300e+01 1.07623e+01 1.84404e-01
8.89400e+01 1.07605e+01 1.84409e-01
8.89500e+01 1.07586e+01 1.84414e-01
8.89600e+01 1.07568e+01 1.84419e-01
8.89700e+01 1.07549e+01 1.84424e-01
8.89800e+01 1.07531e+01 1.84429e-01
8.89900e+01 1.07512e+01 1.84434e-01
8.90000e+01 1.07494e+01 1.84439e-01
8.90100e+01 1.07476e+01 1.84444e-01
8.90200e+01 1.07457e+01 1.84448e-01
8.90300e+01 1.07439e+01 1.84453e-01
8.90400e+01 1.07420e+01 1.84458e-01
8.90500e+01 1.07402e+01 1.84463e-01
8.90600e+01 1.07383e+01 1.84468e-01
8.90700e+01 1.07365e+01 1.84472e-01
8.90800e+01 1.07346e+01 1.84477e-01
8.90900e+01 1.07328e+01 1.84482e-01
8.91000e+01 1.07310e+01 1.84487e-01
8.91100e+01 1.07291e+01 1.84492e-01
8.91200e+01 1.07273e+01 1.84496e-01
8.91300e+01 1.07254e+01 1.84501e-01
8.91400e+01 1.07236e+01 1.84506e-01
8.91500e+01 1.07217e+01 1.84510e-01
8.91600e+01 1.07199e+01 1.84515e-01
8.91700e+01 1.07180e+01 1.84520e-01
8.91800e+01 1.07162e+01 1.84525e-01
8.91900e+01 1.07143e+01 1.84529e-01
8.92000e+01 1.07125e+01 1.84534e-01
8.92100e+01 1.07107e+01 1.84539e-01
8.92200e+01 1.07088e+01 1.84543e-01
8.92300e+01 1.07070e+01 1.84548e-01
8.92400e+01 1.07051e+01 1.84552e-01
8.92500e+01 1.07033e+01 1.84557e-01
8.92600e+01 1.07014e+01 1.84562e-01
8.92700e+01 1.06996e+01 1.84566e-01
8.92800e+01 1.06977e+01 1.84571e-01
8.92900e+01 1.06959e+01 1.84575e-01
8.93000e+01 1.06940e+01 1.84580e-01
8.93100e+01 1.06922e+01 1.84585e-01
8.93200e+01 1.06904e+01 1.84589e-01
8.93300e+01 1.06885e+01 1.84594e-01
8.93400e+01 1.06867e+01 1.84598e-01
8.93500e+01 1.06848e+01 1.84603e-01
8.93600e+01 1.06830e+01 1.84607e-01
8.93700e+01 1.06811e+01 1.84612e-01
8.93800e+01 1.06793e+01 1.84616e-01
8.93900e+01 1.06774e+01 1.84621e-01
8.94000e+01 1.06756e+01 1.84625e-01
8.94100e+01 1.06737e+01 1.84630e-01
8.94200e+01 1.06719e+01 1.84634e-01
8.94300e+01 1.06700e+01 1.84638e-01
8.94400e+01 1.06682e+01 1.84643e-01
8.94500e+01 1.06664e+01 1.84647e-01
8.94600e+01 1.06645e+01 1.84652e-01
8.94700e+01 1.06627e+01 1.84656e-01
8.94800e+01 1.06608e+01 1.84660e-01
8.94900e+01 1.06590e+01 1.84665e-01
8.95000e+01 1.06571e+01 1.84669e-01
8.95100e+01 1.06553e+01 1.84674e-01
8.95200e+01 1.06534e+01 1.84678e-01
8.95300e+01 1.06516e+01 1.84682e-01
8.95400e+01 1.06497e+01 1.84687e-01
8.95500e+01 1.06479e+01 1.84691e-01
8.95600e+01 1.06460e+01 1.84696e-01
8.95700e+01 1.06442e+01 1.84700e-01
8.95800e+01 1.06423e+01 1.84705e-01
8.95900e+01 1.06405e+01 1.84709e-01
8.96000e+01 1.06386e+01 1.84714e-01
8.96100e+01 1.06368e+01 1.84719e-01
8.96200e+01 1.06350e+01 1.84723e-01
8.96300e+01 1.06331e+01 1.84728e-01
8.96400e+01 1.06313e+01 1.84733e-01
8.96500e+01 1.06294e+01 1.84738e-01
8.96600e+01 1.06276e+01 1.84742e-01
8.96700e+01 1.06257e+01 1.84747e-01
8.96800e+01 1.06239e+01 1.84752e-01
8.96900e+01 1.06220e+01 1.84757e-01
8.97000e+01 1.06202e+01 1.84762e-01
8.97100e+01 1.06183e+01 1.84767e-01
8.97200e+01 1.06165e+01 1.84772e-01
8.97300e+01 1.06146e+01 1.84777e-01
8.97400e+01 1.06128e+01 1.84782e-01
8.97500e+01 1.06109e+01 1.84787e-01
8.97600e+01 1.06091e+01 1.84792e-01
8.97700e+01 1.06072e+01 1.84797e-01
8.97800e+01 1.06054e+01 1.84802e-01
8.97900e+01 1.06035e+01 1.84807e-01
8.98000e+01 1.06017e+01 1.84812e-01
8.98100e+01 1.05998e+01 1.84818e-01
8.98200e+01 1.05980e+01 1.84823e-01
8.98300e+01 1.05962e+01 1.84828e-01
8.98400e+01 1.05943e+01 1.84833e-01
8.98500e+01 1.05925e+01 1.84839e-01
8.98600e+01 1.05906e+01 1.84844e-01
8.98700e+01 1.05888e+01 1.84849e-01
8.98800e+01 1.05869e+01 1.84855e-01
8.98900e+01 1.05851e+01 1.84860e-01
8.99000e+01 1.05832e+01 1.84866e-01
8.99100e+01 1.05814e+01 1.84871e-01
8.99200e+01 1.05795e+01 1.84877e-01
8.99300e+01 1.05777e+01 1.84882e-01
8.99400e+01 1.05758e+01 1.84888e-01
8.99500e+01 1.05740e+01 1.84893e-01
8.99600e+01 1.05721e+01 1.84899e-01
8.99700e+01 1.05703e+01 1.84905e-01
8.99800e+01 1.05684e+01 1.84910e-01
8.99900e+01 1.05666e+01 1.84916e-01
9.00000e+01 1.05647e+01 1.84922e-01
9.00100e+01 1.05629e+01 1.84928e-01
9.00200e+01 1.05610e+01 1.84933e-01
9.00300e+01 1.05592e+01 1.84939e-01
9.00400e+01 1.05573e+01 1.84945e-01
9.00500e+01 1.05555e+01 1.84951e-01
9.00600e+01 1.05536e+01 1.84957e-01
9.00700e+01 1.05518e+01 1.84963e-01
9.00800e+01 1.05499e+01 1.84969e-01
9.00900e+01 1.05481e+01 1.84975e-01
9.01000e+01 1.05462e+01 1.84981e-01
9.01100e+01 1.05444e+01 1.84987e-01
9.01200e+01 1.05425e+01 1.84993e-01
9.01300e+01 1.05407e+01 1.84999e-01
9.01400e+01 1.05388e+01 1.85005e-01
9.01500e+01 1.05370e+01 1.85011e-01
9.01600e+01 1.05351e+01 1.85017e-01
9.01700e+01 1.05333e+01 1.85023e-01
9.01800e+01 1.05314e+01 1.85030e-01
9.01900e+01 1.05296e+01 1.85036e-01
9.02000e+01 1.05277e+01 1.85042e-01
9.02100e+01 1.05259e+01 1.85049e-01
9.02200e+01 1.05240e+01 1.85055e-01
9.02300e+01 1.05222e+01 1.85061e-01
9.02400e+01 1.05203e+01 1.85068e-01
9.02500e+01 1.05185e+01 1.85074e-01
9.02600e+01 1.05166e+01 1.85081e-01
9.02700e+01 1.05148e+01 1.85087e-01
9.02800e+01 1.05129e+01 1.85094e-01
9.02900e+01 1.05111e+01 1.85100e-01
9.03000e+01 1.05092e+01 1.85107e-01
9.03100e+01 1.05074e+01 1.85113e-01
9.03200e+01 1.05055e+01 1.85120e-01
9.03300e+01 1.05037e+01 1.85126e-01
9.03400e+01 1.05018e+01 1.85133e-01
9.03500e+01 1.05000e+01 1.85140e-01
9.03600e+01 1.04981e+01 1.85147e-01
9.03700e+01 1.04963e+01 1.85153e-01
9.03800e+01 1.04944e+01 1.85160e-01
9.03900e+01 1.04926e+01 1.85167e-01
9.04000e+01 1.04907e+01 1.85174e-01
9.04100e+01 1.04889e+01 1.85181e-01
9.04200e+01 1.04870e+01 1.85188e-01
9.04300e+01 1.04852e+01 1.85194e-01
9.04400e+01 1.04833e+01 1.85201e-01
9.04500e+01 1.04814e+01 1.85208e-01
9.04600e+01 1.04796e+01 1.85215e-01
9.04700e+01 1.04777e+01 1.85222e-01
9.04800e+01 1.04759e+01 1.85229e-01
9.04900e+01 1.04740e+01 1.85237e-01
9.05000e+01 1.04722e+01 1.85244e-01
9.05100e+01 1.04703e+01 1.85251e-01
9.05200e+01 1.04685e+01 1.85258e-01
9.05300e+01 1.04666e+01 1.85265e-01
9.05400e+01 1.04648e+01 1.85273e-01
9.05500e+01 1.04629e+01 1.85280e-01
9.05600e+01 1.04611e+01 1.85288e-01
9.05700e+01 1.04592e+01 1.85296e-01
9.05800e+01 1.04574e+01 1.85303e-01
9.05900e+01 1.04555e+01 1.85311e-01
9.06000e+01 1.04537e+01 1.85319e-01
9.06100e+01 1.04518e+01 1.85327e-01
9.06200e+01 1.04500e+01 1.85335e-01
9.06300e+01 1.04481e+01 1.85343e-01
9.06400e+01 1.04462e+01 1.85351e-01
9.06500e+01 1.04444e+01 1.85360e-01
9.06600e+01 1.04425e+01 1.85368e-01
9.06700e+01 1.04407e+01 1.85376e-01
9.06800e+01 1.04388e+01 1.85385e-01
9.06900e+01 1.04370e+01 1.85393e-01
9.07000e+01 1.04351e+01 1.85402e-01
9.07100e+01 1.04333e+01 1.85411e-01
9.07200e+01 1.04314e+01 1.85420e-01
9.07300e+01 1.04296e+01 1.85429e-01
9.07400e+01 1.04277e+01 1.85438e-01
9.07500e+01 1.04259e+01 1.85447e-01
9.07600e+01 1.04240e+01 1.85456e-01
9.07700e+01 1.04221e+01 1.85465e-01
9.07800e+01 1.04203e+01 1.85474e-01
9.07900e+01 1.04184e+01 1.85484e-01
9.08000e+01 1.04166e+01 1.85493e-01
9.08100e+01 1.04147e+01 1.85503e-01
9.08200e+01 1.04129e+01 1.85512e-01
9.08300e+01 1.04110e+01 1.85522e-01
9.08400e+01 1.04092e+01 1.85532e-01
9.08500e+01 1.04073e+01 1.85542e-01
9.08600e+01 1.04054e+01 1.85552e-01
9.08700e+01 1.04036e+01 1.85562e-01
9.08800e+01 1.04017e+01 1.85572e-01
9.08900e+01 1.03999e+01 1.85582e-01
9.09000e+01 1.03980e+01 1.85592e-01
9.09100e+01 1.03962e+01 1.85603e-01
9.09200e+01 1.03943e+01 1.85613e-01
9.09300e+01 1.03925e+01 1.85623e-01
9.09400e+01 1.03906e+01 1.85634e-01
9.09500e+01 1.03887e+01 1.85645e-01
9.09600e+01 1.03869e+01 1.85655e-01
9.09700e+01 1.03850e+01 1.85666e-01
9.09800e+01 1.03832e+01 1.85677e-01
9.09900e+01 1.03813e+01 1.85688e-01
9.10000e+01 1.03795e+01 1.85699e-01
9.10100e+01 1.03776e+01 1.85710e-01
9.10200e+01 1.03757e+01 1.85721e-01
9.10300e+01 1.03739e+01 1.85733e-01
9.10400e+01 1.03720e+01 1.85744e-01
9.10500e+01 1.03702e+01 1.85755e-01
9.10600e+01 1.03683e+01 1.85767e-01
9.10700e+01 1.03665e+01 1.85779e-01
9.10800e+01 1.03646e+01 1.85790e-01
9.10900e+01 1.03627e+01 1.85802e-01
9.11000e+01 1.03609e+01 1.85814e-01
9.11100e+01 1.03590e+01 1.85826e-01
9.11200e+01 1.03572e+01 1.85838e-01
9.11300e+01 1.03553e+01 1.85850e-01
9.11400e+01 1.03534e+01 1.85862e-01
9.11500e+01 1.03516e+01 1.85874e-01
9.11600e+01 1.03497e+01 1.85887e-01
9.11700e+01 1.03479e+01 1.85899e-01
9.11800e+01 1.03460e+01 1.85911e-01
9.11900e+01 1.03442e+01 1.85924e-01
9.12000e+01 1.03423e+01 1.85937e-01
9.12100e+01 1.03404e+01 1.85949e-01
9.12200e+01 1.03386e+01 1.85962e-01
9.12300e+01 1.03367e+01 1.85975e-01
9.12400e+01 1.03349e+01 1.85988e-01
9.12500e+01 1.03330e+01 1.86001e-01
9.12600e+01 1.03311e+01 1.86014e-01
9.12700e+01 1.03293e+01 1.86027e-01
9.12800e+01 1.03274e+01 1.86040e-01
9.12900e+01 1.03256e+01 1.86054e-01
9.13000e+01 1.03237e+01 1.86067e-01
9.13100e+01 1.03218e+01 1.86081e-01
9.13200e+01 1.03200e+01 1.86094e-01
9.13300e+01 1.03181e+01 1.86108e-01
9.13400e+01 1.03163e+01 1.86122e-01
9.13500e+01 1.03144e+01 1.86135e-01
9.13600e+01 1.03125e+01 1.86149e-01
9.13700e+01 1.03107e+01 1.86163e-01
9.13800e+01 1.03088e+01 1.86177e-01
9.13900e+01 1.03069e+01 1.86191e-01
9.14000e+01 1.03051e+01 1.86206e-01
9.14100e+01 1.03032e+01 1.86220e-01
9.14200e+01 1.03014e+01 1.86234e-01
9.14300e+01 1.02995e+01 1.86249e-01
9.14400e+01 1.02976e+01 1.86263e-01
9.14500e+01 1.02958e+01 1.86278e-01
9.14600e+01 1.02939e+01 1.86293e-01
9.14700e+01 1.02920e+01 1.86307e-01
9.14800e+01 1.02902e+01 1.86322e-01
9.14900e+01 1.02883e+01 1.86337e-01
9.15000e+01 1.02865e+01 1.86352e-01
9.15100e+01 1.02846e+01 1.86367e-01
9.15200e+01 1.02827e+01 1.86382e-01
9.15300e+01 1.02809e+01 1.86396e-01
9.15400e+01 1.02790e+01 1.86411e-01
9.15500e+01 1.02771e+01 1.86425e-01
9.15600e+01 1.02753e+01 1.86439e-01
9.15700e+01 1.02734e+01 1.86453e-01
9.15800e+01 1.02715e+01 1.86467e-01
9.15900e+01 1.02697e+01 1.86481e-01
9.16000e+01 1.02678e+01 1.86494e-01
9.16100e+01 1.02659e+01 1.86507e-01
9.16200e+01 1.02641e+01 1.86521e-01
9.16300e+01 1.02622e+01 1.86534e-01
9.16400e+01 1.02604e+01 1.86546e-01
9.16500e+01 1.02585e+01 1.86559e-01
9.16600e+01 1.02566e+01 1.86572e-01
9.16700e+01 1.02548e+01 1.86584e-01
9.16800e+01 1.02529e+01 1.86596e-01
9.16900e+01 1.02510e+01 1.86608e-01
9.17000e+01 1.02492e+01 1.86620e-01
9.17100e+01 1.02473e+01 1.86632e-01
9.17200e+01 1.02454e+01 1.86643e-01
9.17300e+01 1.02436e+01 1.86654e-01
9.17400e+01 1.02417e+01 1.86666e-01
9.17500e+01 1.02398e+01 1.86677e-01
9.17600e+01 1.02380e+01 1.86688e-01
9.17700e+01 1.02361e+01 1.86698e-01
9.17800e+01 1.02342e+01 1.86709e-01
9.17900e+01 1.02324e+01 1.86719e-01
9.18000e+01 1.02305e+01 1.86729e-01
9.18100e+01 1.02286e+01 1.86739e-01
9.18200e+01 1.02268e+01 1.86749e-01
9.18300e+01 1.02249e+01 1.86759e-01
9.18400e+01 1.02230e+01 1.86768e-01
9.18500e+01 1.02212e+01 1.86778e-01
9.18600e+01 1.02193e+01 1.86787e-01
9.18700e+01 1.02174e+01 1.86796e-01
9.18800e+01 1.02155e+01 1.86805e-01
9.18900e+01 1.02137e+01 1.86814e-01
9.19000e+01 1.02118e+01 1.86822e-01
9.19100e+01 1.02099e+01 1.86831e-01
9.19200e+01 1.02081e+01 1.86839e-01
9.19300e+01 1.02062e+01 1.86847e-01
9.19400e+01 1.02043e+01 1.86855e-01
9.19500e+01 1.02025e+01 1.86863e-01
9.19600e+01 1.02006e+01 1.86870e-01
9.19700e+01 1.01987e+01 1.86878e-01
9.19800e+01 1.01969e+01 1.86885e-01
9.19900e+01 1.01950e+01 1.86892e-01
9.20000e+01 1.01931e+01 1.86899e-01
9.20100e+01 1.01913e+01 1.86906e-01
9.20200e+01 1.01894e+01 1.86912e-01
9.20300e+01 1.01875e+01 1.86919e-01
9.20400e+01 1.01856e+01 1.86925e-01
9.20500e+01 1.01838e+01 1.86931e-01
9.20600e+01 1.01819e+01 1.86937e-01
9.20700e+01 1.01800e+01 1.86943e-01
9.20800e+01 1.01782e+01 1.86948e-01
9.20900e+01 1.01763e+01 1.86954e-01
9.21000e+01 1.01744e+01 1.86959e-01
9.21100e+01 1.01726e+01 1.86964e-01
9.21200e+01 1.01707e+01 1.86969e-01
9.21300e+01 1.01688e+01 1.86974e-01
9.21400e+01 1.01670e+01 1.86979e-01
9.21500e+01 1.01651e+01 1.86983e-01
9.21600e+01 1.01632e+01 1.86987e-01
9.21700e+01 1.01613e+01 1.86991e-01
9.21800e+01 1.01595e+01 1.86995e-01
9.21900e+01 1.01576e+01 1.86999e-01
9.22000e+01 1.01557e+01 1.87003e-01
9.22100e+01 1.01539e+01 1.87006e-01
9.22200e+01 1.01520e+01 1.87010e-01
9.22300e+01 1.01501e+01 1.87013e-01
9.22400e+01 1.01483e+01 1.87016e-01
9.22500e+01 1.01464e+01 1.87019e-01
9.22600e+01 1.01445e+01 1.87021e-01
9.22700e+01 1.01426e+01 1.87024e-01
9.22800e+01 1.01408e+01 1.87026e-01
9.22900e+01 1.01389e+01 1.87028e-01
9.23000e+01 1.01370e+01 1.87030e-01
9.23100e+01 1.01352e+01 1.87032e-01
9.23200e+01 1.01333e+01 1.87034e-01
9.23300e+01 1.01314e+01 1.87035e-01
9.23400e+01 1.01295e+01 1.87037e-01
9.23500e+01 1.01277e+01 1.87038e-01
9.23600e+01 1.01258e+01 1.87039e-01
9.23700e+01 1.01239e+01 1.87040e-01
9.23800e+01 1.01221e+01 1.87040e-01
9.23900e+01 1.01202e+01 1.87041e-01
9.24000e+01 1.01183e+01 1.87041e-01
9.24100e+01 1.01165e+01 1.87041e-01
9.24200e+01 1.01146e+01 1.87041e-01
9.24300e+01 1.01127e+01 1.87041e-01
9.24400e+01 1.01108e+01 1.87041e-01
9.24500e+01 1.01090e+01 1.87041e-01
9.24600e+01 1.01071e+01 1.87040e-01
9.24700e+01 1.01052e+01 1.87039e-01
9.24800e+01 1.01034e+01 1.87038e-01
9.24900e+01 1.01015e+01 1.87037e-01
9.25000e+01 1.00996e+01 1.87036e-01
9.25100e+01 1.00978e+01 1.87035e-01
9.25200e+01 1.00959e+01 1.87033e-01
9.25300e+01 1.00940e+01 1.87032e-01
9.25400e+01 1.00921e+01 1.87031e-01
9.25500e+01 1.00903e+01 1.87031e-01
9.25600e+01 1.00884e+01 1.87030e-01
9.25700e+01 1.00865e+01 1.87029e-01
9.25800e+01 1.00847e+01 1.87029e-01
9.25900e+01 1.00828e+01 1.87029e-01
9.26000e+01 1.00809e+01 1.87029e-01
9.26100e+01 1.00790e+01 1.87029e-01
9.26200e+01 1.00772e+01 1.87029e-01
9.26300e+01 1.00753e+01 1.87029e-01
9.26400e+01 1.00734e+01 1.87029e-01
9.26500e+01 1.00716e+01 1.87030e-01
9.26600e+01 1.00697e+01 1.87030e-01
9.26700e+01 1.00678e+01 1.87031e-01
9.26800e+01 1.00660e+01 1.87032e-01
9.26900e+01 1.00641e+01 1.87033e-01
9.27000e+01 1.00622e+01 1.87034e-01
9.27100e+01 1.00603e+01 1.87035e-01
9.27200e+01 1.00585e+01 1.87037e-01
9.27300e+01 1.00566e+01 1.87038e-01
9.27400e+01 1.00547e+01 1.87040e-01
9.27500e+01 1.00529e+01 1.87041e-01
9.27600e+01 1.00510e+01 1.87043e-01
9.27700e+01 1.00491e+01 1.87045e-01
9.27800e+01 1.00473e+01 1.87047e-01
9.27900e+01 1.00454e+01 1.87050e-01
9.28000e+01 1.00435e+01 1.87052e-01
9.28100e+01 1.00416e+01 1.87055e-01
9.28200e+01 1.00398e+01 1.87057e-01
9.28300e+01 1.00379e+01 1.87060e-01
9.28400e+01 1.00360e+01 1.87063e-01
9.28500e+01 1.00342e+01 1.87066e-01
9.28600e+01 1.00323e+01 1.87069e-01
9.28700e+01 1.00304e+01 1.87072e-01
9.28800e+01 1.00285e+01 1.87076e-01
9.28900e+01 1.00267e+01 1.87079e-01
9.29000e+01 1.00248e+01 1.87083e-01
9.29100e+01 1.00229e+01 1.87087e-01
9.29200e+01 1.00211e+01 1.87090e-01
9.29300e+01 1.00192e+01 1.87094e-01
9.29400e+01 1.00173e+01 1.87099e-01
9.29500e+01 1.00155e+01 1.87103e-01
9.29600e+01 1.00136e+01 1.87107e-01
9.29700e+01 1.00117e+01 1.87112e-01
9.29800e+01 1.00098e+01 1.87116e-01
9.29900e+01 1.00080e+01 1.87121e-01
9.30000e+01 1.00061e+01 1.87126e-01
9.30100e+01 1.00042e+01 1.87131e-01
9.30200e+01 1.00024e+01 1.87136e-01
9.30300e+01 1.00005e+01 1.87142e-01
9.30400e+01 9.99861e+00 1.87147e-01
9.30500e+01 9.99674e+00 1.87153e-01
9.30600e+01 9.99487e+00 1.87158e-01
9.30700e+01 9.99300e+00 1.87164e-01
9.30800e+01 9.99112e+00 1.87170e-01
9.30900e+01 9.98925e+00 1.87176e-01
9.31000e+01 9.98738e+00 1.87182e-01
9.31100e+01 9.98551e+00 1.87189e-01
9.31200e+01 9.98364e+00 1.87195e-01
9.31300e+01 9.98176e+00 1.87202e-01
9.31400e+01 9.97989e+00 1.87208e-01
9.31500e+01 9.97802e+00 1.87215e-01
9.31600e+01 9.97615e+00 1.87222e-01
9.31700e+01 9.97428e+00 1.87229e-01
9.31800e+01 9.97240e+00 1.87236e-01
9.31900e+01 9.97053e+00 1.87243e-01
9.32000e+01 9.96866e+00 1.87251e-01
9.32100e+01 9.96679e+00 1.87258e-01
9.32200e+01 9.96491e+00 1.87266e-01
9.32300e+01 9.96304e+00 1.87274e-01
9.32400e+01 9.96117e+00 1.87282e-01
9.32500e+01 9.95930e+00 1.87290e-01
9.32600e+01 9.95742e+00 1.87298e-01
9.32700e+01 9.95555e+00 1.87307e-01
9.32800e+01 9.95368e+00 1.87315e-01
9.32900e+01 9.95180e+00 1.87324e-01
9.33000e+01 9.94993e+00 1.87332e-01
9.33100e+01 9.94806e+00 1.87341e-01
9.33200e+01 9.94618e+00 1.87350e-01
9.33300e+01 9.94431e+00 1.87359e-01
9.33400e+01 9.94244e+00 1.87368e-01
9.33500e+01 9.94056e+00 1.87378e-01
9.33600e+01 9.93869e+00 1.87387e-01
9.33700e+01 9.93681e+00 1.87397e-01
9.33800e+01 9.93494e+00 1.87406e-01
9.33900e+01 9.93307e+00 1.87416e-01
9.34000e+01 9.93119e+00 1.87426e-01
9.34100e+01 9.92932e+00 1.87436e-01
9.34200e+01 9.92744e+00 1.87447e-01
9.34300e+01 9.92557e+00 1.87457e-01
9.34400e+01 9.92369e+00 1.87467e-01
9.34500e+01 9.92182e+00 1.87478e-01
9.34600e+01 9.91994e+00 1.87489e-01
9.34700e+01 9.91807e+00 1.87500e-01
9.34800e+01 9.91619e+00 1.87511e-01
9.34900e+01 9.91432e+00 1.87522e-01
9.35000e+01 9.91244e+00 1.87533e-01
9.35100e+01 9.91057e+00 1.87544e-01
9.35200e+01 9.90869e+00 1.87555e-01
9.35300e+01 9.90682e+00 1.87567e-01
9.35400e+01 9.90494e+00 1.87578e-01
9.35500e+01 9.90307e+00 1.87589e-01
9.35600e+01 9.90119e+00 1.87600e-01
9.35700e+01 9.89931e+00 1.87611e-01
9.35800e+01 9.89744e+00 1.87622e-01
9.35900e+01 9.89556e+00 1.87633e-01
9.36000e+01 9.89369e+00 1.87644e-01
9.36100e+01 9.89181e+00 1.87654e-01
9.36200e+01 9.88993e+00 1.87665e-01
9.36300e+01 9.88806e+00 1.87676e-01
9.36400e+01 9.88618e+00 1.87686e-01
9.36500e+01 9.88430e+00 1.87697e-01
9.36600e+01 9.88242e+00 1.87708e-01
9.36700e+01 9.88055e+00 1.87718e-01
9.36800e+01 9.87867e+00 1.87728e-01
9.36900e+01 9.87679e+00 1.87739e-01
9.37000e+01 9.87492e+00 1.87749e-01
9.37100e+01 9.87304e+00 1.87760e-01
9.37200e+01 9.87116e+00 1.87770e-01
9.37300e+01 9.86928e+00 1.87780e-01
9.37400e+01 9.86740e+00 1.87790e-01
9.37500e+01 9.86553e+00 1.87800e-01
9.37600e+01 9.86365e+00 1.87810e-01
9.37700e+01 9.86177e+00 1.87820e-01
9.37800e+01 9.85989e+00 1.87830e-01
9.37900e+01 9.85801e+00 1.87840e-01
9.38000e+01 9.85614e+00 1.87850e-01
9.38100e+01 9.85426e+00 1.87860e-01
9.38200e+01 9.85238e+00 1.87870e-01
9.38300e+01 9.85050e+00 1.87879e-01
9.38400e+01 9.84862e+00 1.87889e-01
9.38500e+01 9.84674e+00 1.87899e-01
9.38600e+01 9.84486e+00 1.87908e-01
9.38700e+01 9.84298e+00 1.87918e-01
9.38800e+01 9.84110e+00 1.87927e-01
9.38900e+01 9.83923e+00 1.87937e-01
9.39000e+01 9.83735e+00 1.87946e-01
9.39100e+01 9.83547e+00 1.87955e-01
9.39200e+01 9.83359e+00 1.87965e-01
9.39300e+01 9.83171e+00 1.87974e-01
9.39400e+01 9.82983e+00 1.87983e-01
9.39500e+01 9.82795e+00 1.87992e-01
9.39600e+01 9.82607e+00 1.88001e-01
9.39700e+01 9.82419e+00 1.88010e-01
9.39800e+01 9.82231e+00 1.88019e-01
9.39900e+01 9.82043e+00 1.88028e-01
9.40000e+01 9.81855e+00 1.88037e-01
9.40100e+01 9.81667e+00 1.88046e-01
9.40200e+01 9.81479e+00 1.88055e-01
9.40300e+01 9.81291e+00 1.88064e-01
9.40400e+01 9.81102e+00 1.88072e-01
9.40500e+01 9.80914e+00 1.88081e-01
9.40600e+01 9.80726e+00 1.88090e-01
9.40700e+01 9.80538e+00 1.88098e-01
9.40800e+01 9.80350e+00 1.88107e-01
9.40900e+01 9.80162e+00 1.88115e-01
9.41000e+01 9.79974e+00 1.88124e-01
9.41100e+01 9.79786e+00 1.88132e-01
9.41200e+01 9.79598e+00 1.88140e-01
9.41300e+01 9.79409e+00 1.88149e-01
9.41400e+01 9.79221e+00 1.88157e-01
9.41500e+01 9.79033e+00 1.88165e-01
9.41600e+01 9.78845e+00 1.88173e-01
9.41700e+01 9.78657e+00 1.88181e-01
9.41800e+01 9.78469e+00 1.88189e-01
9.41900e+01 9.78280e+00 1.88197e-01
9.42000e+01 9.78092e+00 1.88205e-01
9.42100e+01 9.77904e+00 1.88213e-01
9.42200e+01 9.77716e+00 1.88221e-01
9.42300e+01 9.77528e+00 1.88229e-01
9.42400e+01 9.77339e+00 1.88236e-01
9.42500e+01 9.77151e+00 1.88244e-01
9.42600e+01 9.76963e+00 1.88252e-01
9.42700e+01 9.76775e+00 1.88259e-01
9.42800e+01 9.76586e+00 1.88267e-01
9.42900e+01 9.76398e+00 1.88274e-01
9.43000e+01 9.76210e+00 1.88282e-01
9.43100e+01 9.76021e+00 1.88289e-01
9.43200e+01 9.75833e+00 1.88297e-01
9.43300e+01 9.75645e+00 1.88304e-01
9.43400e+01 9.75457e+00 1.88311e-01
9.43500e+01 9.75268e+00 1.88318e-01
9.43600e+01 9.75080e+00 1.88325e-01
9.43700e+01 9.74892e+00 1.88333e-01
9.43800e+01 9.74703e+00 1.88340e-01
9.43900e+01 9.74515e+00 1.88347e-01
9.44000e+01 9.74327e+00 1.88354e-01
9.44100e+01 9.74138e+00 1.88360e-01
9.44200e+01 9.73950e+00 1.88367e-01
9.44300e+01 9.73761e+00 1.88374e-01
9.44400e+01 9.73573e+00 1.88381e-01
9.44500e+01 9.73385e+00 1.88388e-01
9.44600e+01 9.73196e+00 1.88394e-01
9.44700e+01 9.73008e+00 1.88401e-01
9.44800e+01 9.72820e+00 1.88408e-01
9.44900e+01 9.72631e+00 1.88414e-01
9.45000e+01 9.72443e+00 1.88421e-01
9.45100e+01 9.72254e+00 1.88427e-01
9.45200e+01 9.72066e+00 1.88433e-01
9.45300e+01 9.71877e+00 1.88440e-01
9.45400e+01 9.71689e+00 1.88446e-01
9.45500e+01 9.71501e+00 1.88453e-01
9.45600e+01 9.71312e+00 1.88459e-01
9.45700e+01 9.71124e+00 1.88466e-01
9.45800e+01 9.70935e+00 1.88473e-01
9.45900e+01 9.70747e+00 1.88479e-01
9.46000e+01 9.70558e+00 1.88486e-01
9.46100e+01 9.70370e+00 1.88492e-01
9.46200e+01 9.70181e+00 1.88499e-01
9.46300e+01 9.69993e+00 1.88505e-01
9.46400e+01 9.69804e+00 1.88512e-01
9.46500e+01 9.69616e+00 1.88519e-01
9.46600e+01 9.69427e+00 1.88525e-01
9.46700e+01 9.69239e+00 1.88532e-01
9.46800e+01 9.69050e+00 1.88539e-01
9.46900e+01 9.68862e+00 1.88545e-01
9.47000e+01 9.68673e+00 1.88552e-01
9.47100e+01 9.68484e+00 1.88559e-01
9.47200e+01 9.68296e+00 1.88566e-01
9.47300e+01 9.68107e+00 1.88572e-01
9.47400e+01 9.67919e+00 1.88579e-01
9.47500e+01 9.67730e+00 1.88586e-01
9.47600e+01 9.67542e+00 1.88593e-01
9.47700e+01 9.67353e+00 1.88600e-01
9.47800e+01 9.67164e+00 1.88606e-01
9.47900e+01 9.66976e+00 1.88613e-01
9.48000e+01 9.66787e+00 1.88620e-01
9.48100e+01 9.66599e+00 1.88627e-01
9.48200e+01 9.66410e+00 1.88634e-01
9.48300e+01 9.66221e+00 1.88641e-01
9.48400e+01 9.66033e+00 1.88648e-01
9.48500e+01 9.65844e+00 1.88654e-01
9.48600e+01 9.65655e+00 1.88661e-01
9.48700e+01 9.65467e+00 1.88668e-01
9.48800e+01 9.65278e+00 1.88675e-01
9.48900e+01 9.65089e+00 1.88682e-01
9.49000e+01 9.64901e+00 1.88689e-01
9.49100e+01 9.64712e+00 1.88696e-01
9.49200e+01 9.64523e+00 1.88703e-01
9.49300e+01 9.64334e+00 1.88710e-01
9.49400e+01 9.64146e+00 1.88717e-01
9.49500e+01 9.63957e+00 1.88724e-01
9.49600e+01 9.63768e+00 1.88731e-01
9.49700e+01 9.63580e+00 1.88738e-01
9.49800e+01 9.63391e+00 1.88745e-01
9.49900e+01 9.63202e+00 1.88753e-01
9.50000e+01 9.63013e+00 1.88760e-01
9.50100e+01 9.62825e+00 1.88767e-01
9.50200e+01 9.62636e+00 1.88774e-01
9.50300e+01 9.62447e+00 1.88781e-01
9.50400e+01 9.62258e+00 1.88788e-01
9.50500e+01 9.62069e+00 1.88795e-01
9.50600e+01 9.61881e+00 1.88803e-01
9.50700e+01 9.61692e+00 1.88810e-01
9.50800e+01 9.61503e+00 1.88817e-01
9.50900e+01 9.61314e+00 1.88824e-01
9.51000e+01 9.61125e+00 1.88831e-01
9.51100e+01 9.60937e+00 1.88839e-01
9.51200e+01 9.60748e+00 1.88846e-01
9.51300e+01 9.60559e+00 1.88853e-01
9.51400e+01 9.60370e+00 1.88861e-01
9.51500e+01 9.60181e+00 1.88868e-01
9.51600e+01 9.59992e+00 1.88875e-01
9.51700e+01 9.59803e+00 1.88882e-01
9.51800e+01 9.59615e+00 1.88890e-01
9.51900e+01 9.59426e+00 1.88897e-01
9.52000e+01 9.59237e+00 1.88905e-01
9.52100e+01 9.59048e+00 1.88912e-01
9.52200e+01 9.58859e+00 1.88919e-01
9.52300e+01 9.58670e+00 1.88927e-01
9.52400e+01 9.58481e+00 1.88934e-01
9.52500e+01 9.58292e+00 1.88942e-01
9.52600e+01 9.58103e+00 1.88949e-01
9.52700e+01 9.57914e+00 1.88957e-01
9.52800e+01 9.57725e+00 1.88964e-01
9.52900e+01 9.57536e+00 1.88972e-01
9.53000e+01 9.57347e+00 1.88979e-01
9.53100e+01 9.57158e+00 1.88987e-01
9.53200e+01 9.56969e+00 1.88994e-01
9.53300e+01 9.56780e+00 1.89002e-01
9.53400e+01 9.56591e+00 1.89009e-01
9.53500e+01 9.56402e+00 1.89017e-01
9.53600e+01 9.56213e+00 1.89024e-01
9.53700e+01 9.56024e+00 1.89032e-01
9.53800e+01 9.55835e+00 1.89040e-01
9.53900e+01 9.55646e+00 1.89047e-01
9.54000e+01 9.55457e+00 1.89055e-01
9.54100e+01 9.55268e+00 1.89062e-01
9.54200e+01 9.55079e+00 1.89070e-01
9.54300e+01 9.54890e+00 1.89078e-01
9.54400e+01 9.54701e+00 1.89086e-01
9.54500e+01 9.54512e+00 1.89093e-01
9.54600e+01 9.54323e+00 1.89101e-01
9.54700e+01 9.54134e+00 1.89109e-01
9.54800e+01 9.53944e+00 1.89116e-01
9.54900e+01 9.53755e+00 1.89124e-01
9.55000e+01 9.53566e+00 1.89132e-01
9.55100e+01 9.53377e+00 1.89140e-01
9.55200e+01 9.53188e+00 1.89147e-01
9.55300e+01 9.52999e+00 1.89155e-01
9.55400e+01 9.52810e+00 1.89163e-01
9.55500e+01 9.52620e+00 1.89171e-01
9.55600e+01 9.52431e+00 1.89179e-01
9.55700e+01 9.52242e+00 1.89186e-01
9.55800e+01 9.52053e+00 1.89194e-01
9.55900e+01 9.51864e+00 1.89202e-01
9.56000e+01 9.51674e+00 1.89209e-01
9.56100e+01 9.51485e+00 1.89217e-01
9.56200e+01 9.51296e+00 1.89225e-01
9.56300e+01 9.51107e+00 1.89233e-01
9.56400e+01 9.50918e+00 1.89240e-01
9.56500e+01 9.50728e+00 1.89248e-01
9.56600e+01 9.50539e+00 1.89256e-01
9.56700e+01 9.50350e+00 1.89263e-01
9.56800e+01 9.50161e+00 1.89271e-01
9.56900e+01 9.49971e+00 1.89279e-01
9.57000e+01 9.49782e+00 1.89287e-01
9.57100e+01 9.49593e+00 1.89294e-01
9.57200e+01 9.49403e+00 1.89302e-01
9.57300e+01 9.49214e+00 1.89310e-01
9.57400e+01 9.49025e+00 1.89317e-01
9.57500e+01 9.48835e+00 1.89325e-01
9.57600e+01 9.48646e+00 1.89333e-01
9.57700e+01 9.48457e+00 1.89340e-01
9.57800e+01 9.48267e+00 1.89348e-01
9.57900e+01 9.48078e+00 1.89356e-01
9.58000e+01 9.47889e+00 1.89363e-01
9.58100e+01 9.47699e+00 1.89371e-01
9.58200e+01 9.47510e+00 1.89378e-01
9.58300e+01 9.47321e+00 1.89386e-01
9.58400e+01 9.47131e+00 1.89394e-01
9.58500e+01 9.46942e+00 1.89401e-01
9.58600e+01 9.46752e+00 1.89409e-01
9.58700e+01 9.46563e+00 1.89416e-01
9.58800e+01 9.46374e+00 1.89424e-01
9.58900e+01 9.46184e+00 1.89432e-01
9.59000e+01 9.45995e+00 1.89439e-01
9.59100e+01 9.45805e+00 1.89447e-01
9.59200e+01 9.45616e+00 1.89454e-01
9.59300e+01 9.45426e+00 1.89462e-01
9.59400e+01 9.45237e+00 1.89470e-01
9.59500e+01 9.45047e+00 1.89477e-01
9.59600e+01 9.44858e+00 1.89485e-01
9.59700e+01 9.44668e+00 1.89492e-01
9.59800e+01 9.44479e+00 1.89500e-01
9.59900e+01 9.44289e+00 1.89507e-01
9.60000e+01 9.44100e+00 1.89515e-01
9.60100e+01 9.43910e+00 1.89522e-01
9.60200e+01 9.43721e+00 1.89530e-01
9.60300e+01 9.43531e+00 1.89538e-01
9.60400e+01 9.43342e+00 1.89545e-01
9.60500e+01 9.43152e+00 1.89553e-01
9.60600e+01 9.42963e+00 1.89560e-01
9.60700e+01 9.42773e+00 1.89568e-01
9.60800e+01 9.42584e+00 1.89575e-01
9.60900e+01 9.42394e+00 1.89583e-01
9.61000e+01 9.42204e+00 1.89590e-01
9.61100e+01 9.42015e+00 1.89598e-01
9.61200e+01 9.41825e+00 1.89605e-01
9.61300e+01 9.41636e+00 1.89613e-01
9.61400e+01 9.41446e+00 1.89620e-01
9.61500e+01 9.41256e+00 1.89628e-01
9.61600e+01 9.41067e+00 1.89635e-01
9.61700e+01 9.40877e+00 1.89643e-01
9.61800e+01 9.40687e+00 1.89650e-01
9.61900e+01 9.40498e+00 1.89657e-01
9.62000e+01 9.40308e+00 1.89665e-01
9.62100e+01 9.40119e+00 1.89672e-01
9.62200e+01 9.39929e+00 1.89680e-01
9.62300e+01 9.39739e+00 1.89687e-01
9.62400e+01 9.39549e+00 1.89695e-01
9.62500e+01 9.39360e+00 1.89702e-01
9.62600e+01 9.39170e+00 1.89709e-01
9.62700e+01 9.38980e+00 1.89717e-01
9.62800e+01 9.38791e+00 1.89724e-01
9.62900e+01 9.38601e+00 1.89732e-01
9.63000e+01 9.38411e+00 1.89739e-01
9.63100e+01 9.38221e+00 1.89747e-01
9.63200e+01 9.38032e+00 1.89754e-01
9.63300e+01 9.37842e+00 1.89761e-01
9.63400e+01 9.37652e+00 1.89769e-01
9.63500e+01 9.37462e+00 1.89776e-01
9.63600e+01 9.37273e+00 1.89783e-01
9.63700e+01 9.37083e+00 1.89791e-01
9.63800e+01 9.36893e+00 1.89798e-01
9.63900e+01 9.36703e+00 1.89806e-01
9.64000e+01 9.36513e+00 1.89813e-01
9.64100e+01 9.36324e+00 1.89820e-01
9.64200e+01 9.36134e+00 1.89828e-01
9.64300e+01 9.35944e+00 1.89835e-01
9.64400e+01 9.35754e+00 1.89842e-01
9.64500e+01 9.35564e+00 1.89850e-01
9.64600e+01 9.35374e+00 1.89857e-01
9.64700e+01 9.35185e+00 1.89864e-01
9.64800e+01 9.34995e+00 1.89872e-01
9.64900e+01 9.34805e+00 1.89879e-01
9.65000e+01 9.34615e+00 1.89886e-01
9.65100e+01 9.34425e+00 1.89894e-01
9.65200e+01 9.34235e+00 1.89901e-01
9.65300e+01 9.34045e+00 1.89908e-01
9.65400e+01 9.33855e+00 1.89915e-01
9.65500e+01 9.33665e+00 1.89923e-01
9.65600e+01 9.33475e+00 1.89930e-01
9.65700e+01 9.33286e+00 1.89937e-01
9.65800e+01 9.33096e+00 1.89945e-01
9.65900e+01 9.32906e+00 1.89952e-01
9.66000e+01 9.32716e+00 1.89959e-01
9.66100e+01 9.32526e+00 1.89967e-01
9.66200e+01 9.32336e+00 1.89974e-01
9.66300e+01 9.32146e+00 1.89981e-01
9.66400e+01 9.31956e+00 1.89989e-01
9.66500e+01 9.31766e+00 1.89996e-01
9.66600e+01 9.31576e+00 1.90003e-01
9.66700e+01 9.31386e+00 1.90010e-01
9.66800e+01 9.31196e+00 1.90018e-01
9.66900e+01 9.31006e+00 1.90025e-01
9.67000e+01 9.30816e+00 1.90032e-01
9.67100e+01 9.30626e+00 1.90040e-01
9.67200e+01 9.30436e+00 1.90047e-01
9.67300e+01 9.30246e+00 1.90054e-01
9.67400e+01 9.30056e+00 1.90061e-01
9.67500e+01 9.29865e+00 1.90069e-01
9.67600e+01 9.29675e+00 1.90076e-01
9.67700e+01 9.29485e+00 1.90083e-01
9.67800e+01 9.29295e+00 1.90091e-01
9.67900e+01 9.29105e+00 1.90098e-01
9.68000e+01 9.28915e+00 1.90105e-01
9.68100e+01 9.28725e+00 1.90113e-01
9.68200e+01 9.28535e+00 1.90120e-01
9.68300e+01 9.28345e+00 1.90127e-01
9.68400e+01 9.28155e+00 1.90134e-01
9.68500e+01 9.27964e+00 1.90142e-01
9.68600e+01 9.27774e+00 1.90149e-01
9.68700e+01 9.27584e+00 1.90156e-01
9.68800e+01 9.27394e+00 1.90164e-01
9.68900e+01 9.27204e+00 1.90171e-01
9.69000e+01 9.27014e+00 1.90178e-01
9.69100e+01 9.26823e+00 1.90185e-01
9.69200e+01 9.26633e+00 1.90193e-01
9.69300e+01 9.26443e+00 1.90200e-01
9.69400e+01 9.26253e+00 1.90207e-01
9.69500e+01 9.26063e+00 1.90214e-01
9.69600e+01 9.25872e+00 1.90222e-01
9.69700e+01 9.25682e+00 1.90229e-01
9.69800e+01 9.25492e+00 1.90236e-01
9.69900e+01 9.25302e+00 1.90244e-01
9.70000e+01 9.25111e+00 1.90251e-01
9.70100e+01 9.24921e+00 1.90258e-01
9.70200e+01 9.24731e+00 1.90265e-01
9.70300e+01 9.24541e+00 1.90273e-01
9.70400e+01 9.24350e+00 1.90280e-01
9.70500e+01 9.24160e+00 1.90287e-01
9.70600e+01 9.23970e+00 1.90295e-01
9.70700e+01 9.23780e+00 1.90302e-01
9.70800e+01 9.23589e+00 1.90309e-01
9.70900e+01 9.23399e+00 1.90316e-01
9.71000e+01 9.23209e+00 1.90324e-01
9.71100e+01 9.23018e+00 1.90331e-01
9.71200e+01 9.22828e+00 1.90338e-01
9.71300e+01 9.22638e+00 1.90345e-01
9.71400e+01 9.22447e+00 1.90353e-01
9.71500e+01 9.22257e+00 1.90360e-01
9.71600e+01 9.22067e+00 1.90367e-01
9.71700e+01 9.21876e+00 1.90374e-01
9.71800e+01 9.21686e+00 1.90382e-01
9.71900e+01 9.21495e+00 1.90389e-01
9.72000e+01 9.21305e+00 1.90396e-01
9.72100e+01 9.21115e+00 1.90404e-01
9.72200e+01 9.20924e+00 1.90411e-01
9.72300e+01 9.20734e+00 1.90418e-01
9.72400e+01 9.20543e+00 1.90425e-01
9.72500e+01 9.20353e+00 1.90433e-01
9.72600e+01 9.20162e+00 1.90440e-01
9.72700e+01 9.19972e+00 1.90447e-01
9.72800e+01 9.19782e+00 1.90454e-01
9.72900e+01 9.19591e+00 1.90462e-01
9.73000e+01 9.19401e+00 1.90469e-01
9.73100e+01 9.19210e+00 1.90476e-01
9.73200e+01 9.19020e+00 1.90483e-01
9.73300e+01 9.18829e+00 1.90491e-01
9.73400e+01 9.18639e+00 1.90498e-01
9.73500e+01 9.18448e+00 1.90505e-01
9.73600e+01 9.18258e+00 1.90512e-01
9.73700e+01 9.18067e+00 1.90520e-01
9.73800e+01 9.17877e+00 1.90527e-01
9.73900e+01 9.17686e+00 1.90534e-01
9.74000e+01 9.17496e+00 1.90541e-01
9.74100e+01 9.17305e+00 1.90549e-01
9.74200e+01 9.17115e+00 1.90556e-01
9.74300e+01 9.16924e+00 1.90563e-01
9.74400e+01 9.16733e+00 1.90570e-01
9.74500e+01 9.16543e+00 1.90578e-01
9.74600e+01 9.16352e+00 1.90585e-01
9.74700e+01 9.16162e+00 1.90592e-01
9.74800e+01 9.15971e+00 1.90599e-01
9.74900e+01 9.15780e+00 1.90607e-01
9.75000e+01 9.15590e+00 1.90614e-01
9.75100e+01 9.15399e+00 1.90621e-01
9.75200e+01 9.15209e+00 1.90628e-01
9.75300e+01 9.15018e+00 1.90636e-01
9.75400e+01 9.14827e+00 1.90643e-01
9.75500e+01 9.14637e+00 1.90650e-01
9.75600e+01 9.14446e+00 1.90658e-01
9.75700e+01 9.14255e+00 1.90665e-01
9.75800e+01 9.14065e+00 1.90672e-01
9.75900e+01 9.13874e+00 1.90680e-01
9.76000e+01 9.13683e+00 1.90687e-01
9.76100e+01 9.13493e+00 1.90694e-01
9.76200e+01 9.13302e+00 1.90702e-01
9.76300e+01 9.13111e+00 1.90709e-01
9.76400e+01 9.12921e+00 1.90717e-01
9.76500e+01 9.12730e+00 1.90724e-01
9.76600e+01 9.12539e+00 1.90732e-01
9.76700e+01 9.12348e+00 1.90739e-01
9.76800e+01 9.12158e+00 1.90746e-01
9.76900e+01 9.11967e+00 1.90754e-01
9.77000e+01 9.11776e+00 1.90761e-01
9.77100e+01 9.11585e+00 1.90769e-01
9.77200e+01 9.11395e+00 1.90776e-01
9.77300e+01 9.11204e+00 1.90784e-01
9.77400e+01 9.11013e+00 1.90792e-01
9.77500e+01 9.10822e+00 1.90799e-01
9.77600e+01 9.10631e+00 1.90807e-01
9.77700e+01 9.10441e+00 1.90814e-01
9.77800e+01 9.10250e+00 1.90822e-01
9.77900e+01 9.10059e+00 1.90830e-01
9.78000e+01 9.09868e+00 1.90837e-01
9.78100e+01 9.09677e+00 1.90845e-01
9.78200e+01 9.09486e+00 1.90852e-01
9.78300e+01 9.09296e+00 1.90860e-01
9.78400e+01 9.09105e+00 1.90868e-01
9.78500e+01 9.08914e+00 1.90876e-01
9.78600e+01 9.08723e+00 1.90883e-01
9.78700e+01 9.08532e+00 1.90891e-01
9.78800e+01 9.08341e+00 1.90899e-01
9.78900e+01 9.08150e+00 1.90906e-01
9.79000e+01 9.07959e+00 1.90914e-01
9.79100e+01 9.07768e+00 1.90922e-01
9.79200e+01 9.07578e+00 1.90930e-01
9.79300e+01 9.07387e+00 1.90938e-01
9.79400e+01 9.07196e+00 1.90945e-01
9.79500e+01 9.07005e+00 1.90953e-01
9.79600e+01 9.06814e+00 1.90961e-01
9.79700e+01 9.06623e+00 1.90969e-01
9.79800e+01 9.06432e+00 1.90977e-01
9.79900e+01 9.06241e+00 1.90985e-01
9.80000e+01 9.06050e+00 1.90993e-01
9.80100e+01 9.05859e+00 1.91000e-01
9.80200e+01 9.05668e+00 1.91008e-01
9.80300e+01 9.05477e+00 1.91016e-01
9.80400e+01 9.05286e+00 1.91024e-01
9.80500e+01 9.05095e+00 1.91032e-01
9.80600e+01 9.04904e+00 1.91040e-01
9.80700e+01 9.04713e+00 1.91048e-01
9.80800e+01 9.04522e+00 1.91056e-01
9.80900e+01 9.04331e+00 1.91064e-01
9.81000e+01 9.04139e+00 1.91072e-01
9.81100e+01 9.03948e+00 1.91080e-01
9.81200e+01 9.03757e+00 1.91088e-01
9.81300e+01 9.03566e+00 1.91096e-01
9.81400e+01 9.03375e+00 1.91104e-01
9.81500e+01 9.03184e+00 1.91113e-01
9.81600e+01 9.02993e+00 1.91121e-01
9.81700e+01 9.02802e+00 1.91129e-01
9.81800e+01 9.02611e+00 1.91137e-01
9.81900e+01 9.02420e+00 1.91145e-01
9.82000e+01 9.02228e+00 1.91153e-01
9.82100e+01 9.02037e+00 1.91161e-01
9.82200e+01 9.01846e+00 1.91170e-01
9.82300e+01 9.01655e+00 1.91178e-01
9.82400e+01 9.01464e+00 1.91186e-01
9.82500e+01 9.01272e+00 1.91194e-01
9.82600e+01 9.01081e+00 1.91202e-01
9.82700e+01 9.00890e+00 1.91211e-01
9.82800e+01 9.00699e+00 1.91219e-01
9.82900e+01 9.00508e+00 1.91227e-01
9.83000e+01 9.00316e+00 1.91235e-01
9.83100e+01 9.00125e+00 1.91244e-01
9.83200e+01 8.99934e+00 1.91252e-01
9.83300e+01 8.99743e+00 1.91260e-01
9.83400e+01 8.99551e+00 1.91269e-01
9.83500e+01 8.99360e+00 1.91277e-01
9.83600e+01 8.99169e+00 1.91285e-01
9.83700e+01 8.98978e+00 1.91294e-01
9.83800e+01 8.98786e+00 1.91302e-01
9.83900e+01 8.98595e+00 1.91311e-01
9.84000e+01 8.98404e+00 1.91319e-01
9.84100e+01 8.98212e+00 1.91327e-01
9.84200e+01 8.98021e+00 1.91336e-01
9.84300e+01 8.97830e+00 1.91344e-01
9.84400e+01 8.97638e+00 1.91353e-01
9.84500e+01 8.97447e+00 1.91361e-01
9.84600e+01 8.97256e+00 1.91370e-01
9.84700e+01 8.97064e+00 1.91378e-01
9.84800e+01 8.96873e+00 1.91387e-01
9.84900e+01 8.96681e+00 1.91395e-01
9.85000e+01 8.96490e+00 1.91404e-01
9.85100e+01 8.96299e+00 1.91412e-01
9.85200e+01 8.96107e+00 1.91421e-01
9.85300e+01 8.95916e+00 1.91430e-01
9.85400e+01 8.95724e+00 1.91438e-01
9.85500e+01 8.95533e+00 1.91447e-01
9.85600e+01 8.95341e+00 1.91455e-01
9.85700e+01 8.95150e+00 1.91464e-01
9.85800e+01 8.94959e+00 1.91472e-01
9.85900e+01 8.94767e+00 1.91481e-01
9.86000e+01 8.94576e+00 1.91489e-01
9.86100e+01 8.94384e+00 1.91497e-01
9.86200e+01 8.94193e+00 1.91506e-01
9.86300e+01 8.94001e+00 1.91514e-01
9.86400e+01 8.93810e+00 1.91523e-01
9.86500e+01 8.93618e+00 1.91531e-01
9.86600e+01 8.93426e+00 1.91540e-01
9.86700e+01 8.93235e+00 1.91548e-01
9.86800e+01 8.93043e+00 1.91556e-01
9.86900e+01 8.92852e+00 1.91565e-01
9.87000e+01 8.92660e+00 1.91573e-01
9.87100e+01 8.92469e+00 1.91581e-01
9.87200e+01 8.92277e+00 1.91590e-01
9.87300e+01 8.92086e+00 1.91598e-01
9.87400e+01 8.91894e+00 1.91606e-01
9.87500e+01 8.91702e+00 1.91615e-01
9.87600e+01 8.91511e+00 1.91623e-01
9.87700e+01 8.91319e+00 1.91631e-01
9.87800e+01 8.91127e+00 1.91640e-01
9.87900e+01 8.90936e+00 1.91648e-01
9.88000e+01 8.90744e+00 1.91656e-01
9.88100e+01 8.90552e+00 1.91664e-01
9.88200e+01 8.90361e+00 1.91673e-01
9.88300e+01 8.90169e+00 1.91681e-01
9.88400e+01 8.89977e+00 1.91689e-01
9.88500e+01 8.89786e+00 1.91697e-01
9.88600e+01 8.89594e+00 1.91706e-01
9.88700e+01 8.89402e+00 1.91714e-01
9.88800e+01 8.89211e+00 1.91722e-01
9.88900e+01 8.89019e+00 1.91730e-01
9.89000e+01 8.88827e+00 1.91738e-01
9.89100e+01 8.88635e+00 1.91746e-01
9.89200e+01 8.88444e+00 1.91755e-01
9.89300e+01 8.88252e+00 1.91763e-01
9.89400e+01 8.88060e+00 1.91771e-01
9.89500e+01 8.87868e+00 1.91779e-01
9.89600e+01 8.87677e+00 1.91787e-01
9.89700e+01 8.87485e+00 1.91795e-01
9.89800e+01 8.87293e+00 1.91803e-01
9.89900e+01 8.87101e+00 1.91811e-01
9.90000e+01 8.86909e+00 1.91819e-01
9.90100e+01 8.86718e+00 1.91827e-01
9.90200e+01 8.86526e+00 1.91835e-01
9.90300e+01 8.86334e+00 1.91843e-01
9.90400e+01 8.86142e+00 1.91851e-01
9.90500e+01 8.85950e+00 1.91859e-01
9.90600e+01 8.85758e+00 1.91867e-01
9.90700e+01 8.85566e+00 1.91875e-01
9.90800e+01 8.85375e+00 1.91883e-01
9.90900e+01 8.85183e+00 1.91891e-01
9.91000e+01 8.84991e+00 1.91899e-01
9.91100e+01 8.84799e+00 1.91907e-01
9.91200e+01 8.84607e+00 1.91915e-01
9.91300e+01 8.84415e+00 1.91923e-01
9.91400e+01 8.84223e+00 1.91931e-01
9.91500e+01 8.84031e+00 1.91939e-01
9.91600e+01 8.83839e+00 1.91947e-01
9.91700e+01 8.83647e+00 1.91955e-01
9.91800e+01 8.83455e+00 1.91963e-01
9.91900e+01 8.83263e+00 1.91971e-01
9.92000e+01 8.83071e+00 1.91979e-01
9.92100e+01 8.82879e+00 1.91986e-01
9.92200e+01 8.82687e+00 1.91994e-01
9.92300e+01 8.82495e+00 1.92002e-01
9.92400e+01 8.82303e+00 1.92010e-01
9.92500e+01 8.82111e+00 1.92018e-01
9.92600e+01 8.81919e+00 1.92026e-01
9.92700e+01 8.81727e+00 1.92033e-01
9.92800e+01 8.81535e+00 1.92041e-01
9.92900e+01 8.81343e+00 1.92049e-01
9.93000e+01 8.81151e+00 1.92057e-01
9.93100e+01 8.80959e+00 1.92064e-01
9.93200e+01 8.80767e+00 1.92072e-01
9.93300e+01 8.80575e+00 1.92080e-01
9.93400e+01 8.80383e+00 1.92088e-01
9.93500e+01 8.80191e+00 1.92095e-01
9.93600e+01 8.79999e+00 1.92103e-01
9.93700e+01 8.79807e+00 1.92111e-01
9.93800e+01 8.79614e+00 1.92118e-01
9.93900e+01 8.79422e+00 1.92126e-01
9.94000e+01 8.79230e+00 1.92134e-01
9.94100e+01 8.79038e+00 1.92141e-01
9.94200e+01 8.78846e+00 1.92149e-01
9.94300e+01 8.78654e+00 1.92157e-01
9.94400e+01 8.78462e+00 1.92164e-01
9.94500e+01 8.78269e+00 1.92172e-01
9.94600e+01 8.78077e+00 1.92180e-01
9.94700e+01 8.77885e+00 1.92187e-01
9.94800e+01 8.77693e+00 1.92195e-01
9.94900e+01 8.77501e+00 1.92202e-01
9.95000e+01 8.77309e+00 1.92210e-01
9.95100e+01 8.77116e+00 1.92217e-01
9.95200e+01 8.76924e+00 1.92225e-01
9.95300e+01 8.76732e+00 1.92233e-01
9.95400e+01 8.76540e+00 1.92240e-01
9.95500e+01 8.76347e+00 1.92248e-01
9.95600e+01 8.76155e+00 1.92255e-01
9.95700e+01 8.75963e+00 1.92263e-01
9.95800e+01 8.75771e+00 1.92270e-01
9.95900e+01 8.75578e+00 1.92278e-01
9.96000e+01 8.75386e+00 1.92285e-01
9.96100e+01 8.75194e+00 1.92293e-01
9.96200e+01 8.75001e+00 1.92300e-01
9.96300e+01 8.74809e+00 1.92308e-01
9.96400e+01 8.74617e+00 1.92315e-01
9.96500e+01 8.74425e+00 1.92323e-01
9.96600e+01 8.74232e+00 1.92330e-01
9.96700e+01 8.74040e+00 1.92338e-01
9.96800e+01 8.73848e+00 1.92345e-01
9.96900e+01 8.73655e+00 1.92353e-01
9.97000e+01 8.73463e+00 1.92360e-01
9.97100e+01 8.73270e+00 1.92368e-01
9.97200e+01 8.73078e+00 1.92375e-01
9.97300e+01 8.72886e+00 1.92383e-01
9.97400e+01 8.72693e+00 1.92390e-01
9.97500e+01 8.72501e+00 1.92398e-01
9.97600e+01 8.72309e+00 1.92405e-01
9.97700e+01 8.72116e+00 1.92413e-01
9.97800e+01 8.71924e+00 1.92420e-01
9.97900e+01 8.71731e+00 1.92428e-01
9.98000e+01 8.71539e+00 1.92435e-01
9.98100e+01 8.71346e+00 1.92443e-01
9.98200e+01 8.71154e+00 1.92450e-01
9.98300e+01 8.70961e+00 1.92458e-01
9.98400e+01 8.70769e+00 1.92465e-01
9.98500e+01 8.70577e+00 1.92472e-01
9.98600e+01 8.70384e+00 1.92480e-01
9.98700e+01 8.70192e+00 1.92487e-01
9.98800e+01 8.69999e+00 1.92495e-01
9.98900e+01 8.69807e+00 1.92502e-01
9.99000e+01 8.69614e+00 1.92510e-01
9.99100e+01 8.69422e+00 1.92517e-01
9.99200e+01 8.69229e+00 1.92524e-01
9.99300e+01 8.69037e+00 1.92532e-01
9.99400e+01 8.68844e+00 1.92539e-01
9.99500e+01 8.68651e+00 1.92547e-01
9.99600e+01 8.68459e+00 1.92554e-01
9.99700e+01 8.68266e+00 1.92561e-01
9.99800e+01 8.68074e+00 1.92569e-01
9.99900e+01 8.67881e+00 1.92576e-01
1.00000e+02 8.67689e+00 1.92584e-01
1.00010e+02 8.67496e+00 1.92591e-01
1.00020e+02 8.67303e+00 1.92598e-01
1.00030e+02 8.67111e+00 1.92606e-01
1.00040e+02 8.66918e+00 1.92613e-01
1.00050e+02 8.66726e+00 1.92620e-01
1.00060e+02 8.66533e+00 1.92628e-01
1.00070e+02 8.66340e+00 1.92635e-01
1.00080e+02 8.66148e+00 1.92643e-01
1.00090e+02 8.65955e+00 1.92650e-01
1.00100e+02 8.65762e+00 1.92657e-01
1.00110e+02 8.65570e+00 1.92665e-01
1.00120e+02 8.65377e+00 1.92672e-01
1.00130e+02 8.65184e+00 1.92679e-01
1.00140e+02 8.64992e+00 1.92687e-01
1.00150e+02 8.64799e+00 1.92694e-01
1.00160e+02 8.64606e+00 1.92701e-01
1.00170e+02 8.64414e+00 1.92709e-01
1.00180e+02 8.64221e+00 1.92716e-01
1.00190e+02 8.64028e+00 1.92723e-01
1.00200e+02 8.63835e+00 1.92731e-01
1.00210e+02 8.63643e+00 1.92738e-01
1.00220e+02 8.63450e+00 1.92745e-01
1.00230e+02 8.63257e+00 1.92752e-01
1.00240e+02 8.63065e+00 1.92760e-01
1.00250e+02 8.62872e+00 1.92767e-01
1.00260e+02 8.62679e+00 1.92774e-01
1.00270e+02 8.62486e+00 1.92782e-01
1.00280e+02 8.62293e+00 1.92789e-01
1.00290e+02 8.62101e+00 1.92796e-01
1.00300e+02 8.61908e+00 1.92803e-01
1.00310e+02 8.61715e+00 1.92811e-01
1.00320e+02 8.61522e+00 1.92818e-01
1.00330e+02 8.61329e+00 1.92825e-01
1.00340e+02 8.61137e+00 1.92833e-01
1.00350e+02 8.60944e+00 1.92840e-01
1.00360e+02 8.60751e+00 1.92847e-01
1.00370e+02 8.60558e+00 1.92854e-01
1.00380e+02 8.60365e+00 1.92862e-01
1.00390e+02 8.60172e+00 1.92869e-01
1.00400e+02 8.59979e+00 1.92876e-01
1.00410e+02 8.59787e+00 1.92883e-01
1.00420e+02 8.59594e+00 1.92891e-01
1.00430e+02 8.59401e+00 1.92898e-01
1.00440e+02 8.59208e+00 1.92905e-01
1.00450e+02 8.59015e+00 1.92912e-01
1.00460e+02 8.58822e+00 1.92919e-01
1.00470e+02 8.58629e+00 1.92927e-01
1.00480e+02 8.58436e+00 1.92934e-01
1.00490e+02 8.58243e+00 1.92941e-01
1.00500e+02 8.58050e+00 1.92948e-01
1.00510e+02 8.57857e+00 1.92955e-01
1.00520e+02 8.57664e+00 1.92963e-01
1.00530e+02 8.57471e+00 1.92970e-01
1.00540e+02 8.57278e+00 1.92977e-01
1.00550e+02 8.57085e+00 1.92985e-01
1.00560e+02 8.56892e+00 1.92992e-01
1.00570e+02 8.56699e+00 1.92999e-01
1.00580e+02 8.56506e+00 1.93006e-01
1.00590e+02 8.56313e+00 1.93014e-01
1.00600e+02 8.56120e+00 1.93021e-01
1.00610e+02 8.55927e+00 1.93029e-01
1.00620e+02 8.55734e+00 1.93036e-01
1.00630e+02 8.55541e+00 1.93043e-01
1.00640e+02 8.55348e+00 1.93051e-01
1.00650e+02 8.55155e+00 1.93058e-01
1.00660e+02 8.54962e+00 1.93066e-01
1.00670e+02 8.54769e+00 1.93073e-01
1.00680e+02 8.54576e+00 1.93081e-01
1.00690e+02 8.54383e+00 1.93088e-01
1.00700e+02 8.54190e+00 1.93096e-01
1.00710e+02 8.53997e+00 1.93104e-01
1.00720e+02 8.53804e+00 1.93111e-01
1.00730e+02 8.53611e+00 1.93119e-01
1.00740e+02 8.53417e+00 1.93126e-01
1.00750e+02 8.53224e+00 1.93134e-01
1.00760e+02 8.53031e+00 1.93142e-01
1.00770e+02 8.52838e+00 1.93149e-01
1.00780e+02 8.52645e+00 1.93157e-01
1.00790e+02 8.52452e+00 1.93165e-01
1.00800e+02 8.52259e+00 1.93173e-01
1.00810e+02 8.52065e+00 1.93180e-01
1.00820e+02 8.51872e+00 1.93188e-01
1.00830e+02 8.51679e+00 1.93196e-01
1.00840e+02 8.51486e+00 1.93204e-01
1.00850e+02 8.51293e+00 1.93212e-01
1.00860e+02 8.51099e+00 1.93219e-01
1.00870e+02 8.50906e+00 1.93227e-01
1.00880e+02 8.50713e+00 1.93235e-01
1.00890e+02 8.50520e+00 1.93243e-01
1.00900e+02 8.50326e+00 1.93251e-01
1.00910e+02 8.50133e+00 1.93259e-01
1.00920e+02 8.49940e+00 1.93267e-01
1.00930e+02 8.49747e+00 1.93275e-01
1.00940e+02 8.49553e+00 1.93283e-01
1.00950e+02 8.49360e+00 1.93291e-01
1.00960e+02 8.49167e+00 1.93299e-01
1.00970e+02 8.48973e+00 1.93307e-01
1.00980e+02 8.48780e+00 1.93315e-01
1.00990e+02 8.48587e+00 1.93323e-01
1.01000e+02 8.48394e+00 1.93331e-01
1.01010e+02 8.48200e+00 1.93339e-01
1.01020e+02 8.48007e+00 1.93347e-01
1.01030e+02 8.47813e+00 1.93356e-01
1.01040e+02 8.47620e+00 1.93364e-01
1.01050e+02 8.47427e+00 1.93372e-01
1.01060e+02 8.47233e+00 1.93380e-01
1.01070e+02 8.47040e+00 1.93388e-01
1.01080e+02 8.46847e+00 1.93397e-01
1.01090e+02 8.46653e+00 1.93405e-01
1.01100e+02 8.46460e+00 1.93413e-01
1.01110e+02 8.46266e+00 1.93421e-01
1.01120e+02 8.46073e+00 1.93430e-01
1.01130e+02 8.45880e+00 1.93438e-01
1.01140e+02 8.45686e+00 1.93446e-01
1.01150e+02 8.45493e+00 1.93455e-01
1.01160e+02 8.45299e+00 1.93463e-01
1.01170e+02 8.45106e+00 1.93472e-01
1.01180e+02 8.44912e+00 1.93480e-01
1.01190e+02 8.44719e+00 1.93489e-01
1.01200e+02 8.44525e+00 1.93497e-01
1.01210e+02 8.44332e+00 1.93506e-01
1.01220e+02 8.44138e+00 1.93514e-01
1.01230e+02 8.43945e+00 1.93523e-01
1.01240e+02 8.43751e+00 1.93531e-01
1.01250e+02 8.43558e+00 1.93540e-01
1.01260e+02 8.43364e+00 1.93548e-01
1.01270e+02 8.43171e+00 1.93557e-01
1.01280e+02 8.42977e+00 1.93565e-01
1.01290e+02 8.42783e+00 1.93574e-01
1.01300e+02 8.42590e+00 1.93583e-01
1.01310e+02 8.42396e+00 1.93591e-01
1.01320e+02 8.42203e+00 1.93600e-01
1.01330e+02 8.42009e+00 1.93609e-01
1.01340e+02 8.41815e+00 1.93617e-01
1.01350e+02 8.41622e+00 1.93626e-01
1.01360e+02 8.41428e+00 1.93635e-01
1.01370e+02 8.41235e+00 1.93644e-01
1.01380e+02 8.41041e+00 1.93653e-01
1.01390e+02 8.40847e+00 1.93661e-01
1.01400e+02 8.40654e+00 1.93670e-01
1.01410e+02 8.40460e+00 1.93679e-01
1.01420e+02 8.40266e+00 1.93688e-01
1.01430e+02 8.40073e+00 1.93697e-01
1.01440e+02 8.39879e+00 1.93706e-01
1.01450e+02 8.39685e+00 1.93715e-01
1.01460e+02 8.39491e+00 1.93724e-01
1.01470e+02 8.39298e+00 1.93732e-01
1.01480e+02 8.39104e+00 1.93741e-01
1.01490e+02 8.38910e+00 1.93750e-01
1.01500e+02 8.38716e+00 1.93759e-01
1.01510e+02 8.38523e+00 1.93768e-01
1.01520e+02 8.38329e+00 1.93777e-01
1.01530e+02 8.38135e+00 1.93786e-01
1.01540e+02 8.37941e+00 1.93795e-01
1.01550e+02 8.37748e+00 1.93804e-01
1.01560e+02 8.37554e+00 1.93813e-01
1.01570e+02 8.37360e+00 1.93822e-01
1.01580e+02 8.37166e+00 1.93831e-01
1.01590e+02 8.36972e+00 1.93840e-01
1.01600e+02 8.36778e+00 1.93849e-01
1.01610e+02 8.36585e+00 1.93858e-01
1.01620e+02 8.36391e+00 1.93867e-01
1.01630e+02 8.36197e+00 1.93875e-01
1.01640e+02 8.36003e+00 1.93884e-01
1.01650e+02 8.35809e+00 1.93893e-01
1.01660e+02 8.35615e+00 1.93902e-01
1.01670e+02 8.35421e+00 1.93911e-01
1.01680e+02 8.35227e+00 1.93919e-01
1.01690e+02 8.35033e+00 1.93928e-01
1.01700e+02 8.34839e+00 1.93937e-01
1.01710e+02 8.34646e+00 1.93945e-01
1.01720e+02 8.34452e+00 1.93954e-01
1.01730e+02 8.34258e+00 1.93963e-01
1.01740e+02 8.34064e+00 1.93972e-01
1.01750e+02 8.33870e+00 1.93980e-01
1.01760e+02 8.33676e+00 1.93989e-01
1.01770e+02 8.33482e+00 1.93997e-01
1.01780e+02 8.33288e+00 1.94006e-01
1.01790e+02 8.33094e+00 1.94015e-01
1.01800e+02 8.32900e+00 1.94023e-01
1.01810e+02 8.32706e+00 1.94032e-01
1.01820e+02 8.32512e+00 1.94040e-01
1.01830e+02 8.32318e+00 1.94049e-01
1.01840e+02 8.32124e+00 1.94057e-01
1.01850e+02 8.31929e+00 1.94066e-01
1.01860e+02 8.31735e+00 1.94074e-01
1.01870e+02 8.31541e+00 1.94083e-01
1.01880e+02 8.31347e+00 1.94091e-01
1.01890e+02 8.31153e+00 1.94100e-01
1.01900e+02 8.30959e+00 1.94108e-01
1.01910e+02 8.30765e+00 1.94116e-01
1.01920e+02 8.30571e+00 1.94125e-01
1.01930e+02 8.30377e+00 1.94133e-01
1.01940e+02 8.30183e+00 1.94142e-01
1.01950e+02 8.29988e+00 1.94150e-01
1.01960e+02 8.29794e+00 1.94158e-01
1.01970e+02 8.29600e+00 1.94167e-01
1.01980e+02 8.29406e+00 1.94175e-01
1.01990e+02 8.29212e+00 1.94183e-01
1.02000e+02 8.29018e+00 1.94191e-01
1.02010e+02 8.28823e+00 1.94200e-01
1.02020e+02 8.28629e+00 1.94208e-01
1.02030e+02 8.28435e+00 1.94216e-01
1.02040e+02 8.28241e+00 1.94224e-01
1.02050e+02 8.28046e+00 1.94232e-01
1.02060e+02 8.27852e+00 1.94241e-01
1.02070e+02 8.27658e+00 1.94249e-01
1.02080e+02 8.27464e+00 1.94257e-01
1.02090e+02 8.27269e+00 1.94265e-01
1.02100e+02 8.27075e+00 1.94273e-01
1.02110e+02 8.26881e+00 1.94281e-01
1.02120e+02 8.26687e+00 1.94289e-01
1.02130e+02 8.26492e+00 1.94297e-01
1.02140e+02 8.26298e+00 1.94306e-01
1.02150e+02 8.26104e+00 1.94314e-01
1.02160e+02 8.25909e+00 1.94322e-01
1.02170e+02 8.25715e+00 1.94330e-01
1.02180e+02 8.25521e+00 1.94338e-01
1.02190e+02 8.25326e+00 1.94346e-01
1.02200e+02 8.25132e+00 1.94354e-01
1.02210e+02 8.24938e+00 1.94361e-01
1.02220e+02 8.24743e+00 1.94369e-01
1.02230e+02 8.24549e+00 1.94377e-01
1.02240e+02 8.24355e+00 1.94385e-01
1.02250e+02 8.24160e+00 1.94393e-01
1.02260e+02 8.23966e+00 1.94401e-01
1.02270e+02 8.23771e+00 1.94409e-01
1.02280e+02 8.23577e+00 1.94417e-01
1.02290e+02 8.23383e+00 1.94424e-01
1.02300e+02 8.23188e+00 1.94432e-01
1.02310e+02 8.22994e+00 1.94440e-01
1.02320e+02 8.22799e+00 1.94448e-01
1.02330e+02 8.22605e+00 1.94456e-01
1.02340e+02 8.22410e+00 1.94463e-01
1.02350e+02 8.22216e+00 1.94471e-01
1.02360e+02 8.22021e+00 1.94479e-01
1.02370e+02 8.21827e+00 1.94487e-01
1.02380e+02 8.21632e+00 1.94494e-01
1.02390e+02 8.21438e+00 1.94502e-01
1.02400e+02 8.21243e+00 1.94510e-01
1.02410e+02 8.21049e+00 1.94517e-01
1.02420e+02 8.20854e+00 1.94525e-01
1.02430e+02 8.20660e+00 1.94532e-01
1.02440e+02 8.20465e+00 1.94540e-01
1.02450e+02 8.20271e+00 1.94548e-01
1.02460e+02 8.20076e+00 1.94555e-01
1.02470e+02 8.19882e+00 1.94563e-01
1.02480e+02 8.19687e+00 1.94570e-01
1.02490e+02 8.19493e+00 1.94578e-01
1.02500e+02 8.19298e+00 1.94585e-01
1.02510e+02 8.19103e+00 1.94593e-01
1.02520e+02 8.18909e+00 1.94600e-01
1.02530e+02 8.18714e+00 1.94608e-01
1.02540e+02 8.18520e+00 1.94615e-01
1.02550e+02 8.18325e+00 1.94623e-01
1.02560e+02 8.18130e+00 1.94631e-01
1.02570e+02 8.17936e+00 1.94638e-01
1.02580e+02 8.17741e+00 1.94646e-01
1.02590e+02 8.17546e+00 1.94653e-01
1.02600e+02 8.17352e+00 1.94661e-01
1.02610e+02 8.17157e+00 1.94669e-01
1.02620e+02 8.16962e+00 1.94676e-01
1.02630e+02 8.16768e+00 1.94684e-01
1.02640e+02 8.16573e+00 1.94691e-01
1.02650e+02 8.16378e+00 1.94699e-01
1.02660e+02 8.16184e+00 1.94707e-01
1.02670e+02 8.15989e+00 1.94715e-01
1.02680e+02 8.15794e+00 1.94722e-01
1.02690e+02 8.15599e+00 1.94730e-01
1.02700e+02 8.15405e+00 1.94738e-01
1.02710e+02 8.15210e+00 1.94746e-01
1.02720e+02 8.15015e+00 1.94753e-01
1.02730e+02 8.14820e+00 1.94761e-01
1.02740e+02 8.14626e+00 1.94769e-01
1.02750e+02 8.14431e+00 1.94777e-01
1.02760e+02 8.14236e+00 1.94784e-01
1.02770e+02 8.14041e+00 1.94792e-01
1.02780e+02 8.13847e+00 1.94800e-01
1.02790e+02 8.13652e+00 1.94808e-01
1.02800e+02 8.13457e+00 1.94816e-01
1.02810e+02 8.13262e+00 1.94824e-01
1.02820e+02 8.13067e+00 1.94832e-01
1.02830e+02 8.12872e+00 1.94840e-01
1.02840e+02 8.12678e+00 1.94847e-01
1.02850e+02 8.12483e+00 1.94855e-01
1.02860e+02 8.12288e+00 1.94863e-01
1.02870e+02 8.12093e+00 1.94871e-01
1.02880e+02 8.11898e+00 1.94879e-01
1.02890e+02 8.11703e+00 1.94887e-01
1.02900e+02 8.11508e+00 1.94895e-01
1.02910e+02 8.11313e+00 1.94903e-01
1.02920e+02 8.11119e+00 1.94911e-01
1.02930e+02 8.10924e+00 1.94919e-01
1.02940e+02 8.10729e+00 1.94927e-01
1.02950e+02 8.10534e+00 1.94935e-01
1.02960e+02 8.10339e+00 1.94943e-01
1.02970e+02 8.10144e+00 1.94952e-01
1.02980e+02 8.09949e+00 1.94960e-01
1.02990e+02 8.09754e+00 1.94968e-01
1.03000e+02 8.09559e+00 1.94976e-01
1.03010e+02 8.09364e+00 1.94984e-01
1.03020e+02 8.09169e+00 1.94992e-01
1.03030e+02 8.08974e+00 1.95000e-01
1.03040e+02 8.08779e+00 1.95008e-01
1.03050e+02 8.08584e+00 1.95017e-01
1.03060e+02 8.08389e+00 1.95025e-01
1.03070e+02 8.08194e+00 1.95033e-01
1.03080e+02 8.07999e+00 1.95041e-01
1.03090e+02 8.07804e+00 1.95049e-01
1.03100e+02 8.07609e+00 1.95058e-01
1.03110e+02 8.07414e+00 1.95066e-01
1.03120e+02 8.07219e+00 1.95074e-01
1.03130e+02 8.07024e+00 1.95083e-01
1.03140e+02 8.06829e+00 1.95091e-01
1.03150e+02 8.06633e+00 1.95099e-01
1.03160e+02 8.06438e+00 1.95107e-01
1.03170e+02 8.06243e+00 1.95116e-01
1.03180e+02 8.06048e+00 1.95124e-01
1.03190e+02 8.05853e+00 1.95132e-01
1.03200e+02 8.05658e+00 1.95141e-01
1.03210e+02 8.05463e+00 1.95149e-01
1.03220e+02 8.05268e+00 1.95158e-01
1.03230e+02 8.05072e+00 1.95166e-01
1.03240e+02 8.04877e+00 1.95174e-01
1.03250e+02 8.04682e+00 1.95183e-01
1.03260e+02 8.04487e+00 1.95191e-01
1.03270e+02 8.04292e+00 1.95200e-01
1.03280e+02 8.04096e+00 1.95208e-01
1.03290e+02 8.03901e+00 1.95217e-01
1.03300e+02 8.03706e+00 1.95225e-01
1.03310e+02 8.03511e+00 1.95234e-01
1.03320e+02 8.03316e+00 1.95242e-01
1.03330e+02 8.03120e+00 1.95251e-01
1.03340e+02 8.02925e+00 1.95259e-01
1.03350e+02 8.02730e+00 1.95268e-01
1.03360e+02 8.02535e+00 1.95276e-01
1.03370e+02 8.02339e+00 1.95285e-01
1.03380e+02 8.02144e+00 1.95294e-01
1.03390e+02 8.01949e+00 1.95302e-01
1.03400e+02 8.01753e+00 1.95311e-01
1.03410e+02 8.01558e+00 1.95319e-01
1.03420e+02 8.01363e+00 1.95328e-01
1.03430e+02 8.01167e+00 1.95337e-01
1.03440e+02 8.00972e+00 1.95345e-01
1.03450e+02 8.00777e+00 1.95354e-01
1.03460e+02 8.00581e+00 1.95363e-01
1.03470e+02 8.00386e+00 1.95371e-01
1.03480e+02 8.00191e+00 1.95380e-01
1.03490e+02 7.99995e+00 1.95389e-01
1.03500e+02 7.99800e+00 1.95398e-01
1.03510e+02 7.99604e+00 1.95406e-01
1.03520e+02 7.99409e+00 1.95415e-01
1.03530e+02 7.99214e+00 1.95424e-01
1.03540e+02 7.99018e+00 1.95433e-01
1.03550e+02 7.98823e+00 1.95441e-01
1.03560e+02 7.98627e+00 1.95450e-01
1.03570e+02 7.98432e+00 1.95459e-01
1.03580e+02 7.98236e+00 1.95468e-01
1.03590e+02 7.98041e+00 1.95476e-01
1.03600e+02 7.97845e+00 1.95485e-01
1.03610e+02 7.97650e+00 1.95494e-01
1.03620e+02 7.97454e+00 1.95502e-01
1.03630e+02 7.97259e+00 1.95511e-01
1.03640e+02 7.97063e+00 1.95520e-01
1.03650e+02 7.96868e+00 1.95528e-01
1.03660e+02 7.96672e+00 1.95537e-01
1.03670e+02 7.96477e+00 1.95546e-01
1.03680e+02 7.96281e+00 1.95554e-01
1.03690e+02 7.96086e+00 1.95563e-01
1.03700e+02 7.95890e+00 1.95572e-01
1.03710e+02 7.95695e+00 1.95580e-01
1.03720e+02 7.95499e+00 1.95589e-01
1.03730e+02 7.95303e+00 1.95598e-01
1.03740e+02 7.95108e+00 1.95606e-01
1.03750e+02 7.94912e+00 1.95615e-01
1.03760e+02 7.94717e+00 1.95623e-01
1.03770e+02 7.94521e+00 1.95632e-01
1.03780e+02 7.94325e+00 1.95641e-01
1.03790e+02 7.94130e+00 1.95649e-01
1.03800e+02 7.93934e+00 1.95658e-01
1.03810e+02 7.93738e+00 1.95667e-01
1.03820e+02 7.93543e+00 1.95675e-01
1.03830e+02 7.93347e+00 1.95684e-01
1.03840e+02 7.93151e+00 1.95692e-01
1.03850e+02 7.92956e+00 1.95701e-01
1.03860e+02 7.92760e+00 1.95709e-01
1.03870e+02 7.92564e+00 1.95718e-01
1.03880e+02 7.92368e+00 1.95727e-01
1.03890e+02 7.92173e+00 1.95735e-01
1.03900e+02 7.91977e+00 1.95744e-01
1.03910e+02 7.91781e+00 1.95752e-01
1.03920e+02 7.91585e+00 1.95761e-01
1.03930e+02 7.91390e+00 1.95769e-01
1.03940e+02 7.91194e+00 1.95778e-01
1.03950e+02 7.90998e+00 1.95786e-01
1.03960e+02 7.90802e+00 1.95795e-01
1.03970e+02 7.90607e+00 1.95803e-01
1.03980e+02 7.90411e+00 1.95812e-01
1.03990e+02 7.90215e+00 1.95820e-01
1.04000e+02 7.90019e+00 1.95829e-01
1.04010e+02 7.89823e+00 1.95837e-01
1.04020e+02 7.89627e+00 1.95846e-01
1.04030e+02 7.89432e+00 1.95854e-01
1.04040e+02 7.89236e+00 1.95863e-01
1.04050e+02 7.89040e+00 1.95871e-01
1.04060e+02 7.88844e+00 1.95880e-01
1.04070e+02 7.88648e+00 1.95888e-01
1.04080e+02 7.88452e+00 1.95897e-01
1.04090e+02 7.88256e+00 1.95905e-01
1.04100e+02 7.88060e+00 1.95914e-01
1.04110e+02 7.87864e+00 1.95922e-01
1.04120e+02 7.87669e+00 1.95930e-01
1.04130e+02 7.87473e+00 1.95939e-01
1.04140e+02 7.87277e+00 1.95947e-01
1.04150e+02 7.87081e+00 1.95956e-01
1.04160e+02 7.86885e+00 1.95964e-01
1.04170e+02 7.86689e+00 1.95973e-01
1.04180e+02 7.86493e+00 1.95981e-01
1.04190e+02 7.86297e+00 1.95989e-01
1.04200e+02 7.86101e+00 1.95998e-01
1.04210e+02 7.85905e+00 1.96006e-01
1.04220e+02 7.85709e+00 1.96014e-01
1.04230e+02 7.85513e+00 1.96023e-01
1.04240e+02 7.85317e+00 1.96031e-01
1.04250e+02 7.85121e+00 1.96040e-01
1.04260e+02 7.84925e+00 1.96048e-01
1.04270e+02 7.84729e+00 1.96056e-01
1.04280e+02 7.84533e+00 1.96065e-01
1.04290e+02 7.84337e+00 1.96073e-01
1.04300e+02 7.84140e+00 1.96081e-01
1.04310e+02 7.83944e+00 1.96090e-01
1.04320e+02 7.83748e+00 1.96098e-01
1.04330e+02 7.83552e+00 1.96106e-01
1.04340e+02 7.83356e+00 1.96115e-01
1.04350e+02 7.83160e+00 1.96123e-01
1.04360e+02 7.82964e+00 1.96131e-01
1.04370e+02 7.82768e+00 1.96140e-01
1.04380e+02 7.82572e+00 1.96148e-01
1.04390e+02 7.82375e+00 1.96156e-01
1.04400e+02 7.82179e+00 1.96165e-01
1.04410e+02 7.81983e+00 1.96173e-01
1.04420e+02 7.81787e+00 1.96181e-01
1.04430e+02 7.81591e+00 1.96189e-01
1.04440e+02 7.81394e+00 1.96198e-01
1.04450e+02 7.81198e+00 1.96206e-01
1.04460e+02 7.81002e+00 1.96214e-01
1.04470e+02 7.80806e+00 1.96222e-01
1.04480e+02 7.80610e+00 1.96231e-01
1.04490e+02 7.80413e+00 1.96239e-01
1.04500e+02 7.80217e+00 1.96247e-01
1.04510e+02 7.80021e+00 1.96255e-01
1.04520e+02 7.79825e+00 1.96264e-01
1.04530e+02 7.79628e+00 1.96272e-01
1.04540e+02 7.79432e+00 1.96280e-01
1.04550e+02 7.79236e+00 1.96289e-01
1.04560e+02 7.79040e+00 1.96297e-01
1.04570e+02 7.78843e+00 1.96305e-01
1.04580e+02 7.78647e+00 1.96313e-01
1.04590e+02 7.78451e+00 1.96322e-01
1.04600e+02 7.78254e+00 1.96330e-01
1.04610e+02 7.78058e+00 1.96338e-01
1.04620e+02 7.77862e+00 1.96347e-01
1.04630e+02 7.77665e+00 1.96355e-01
1.04640e+02 7.77469e+00 1.96363e-01
1.04650e+02 7.77273e+00 1.96372e-01
1.04660e+02 7.77076e+00 1.96380e-01
1.04670e+02 7.76880e+00 1.96388e-01
1.04680e+02 7.76683e+00 1.96397e-01
1.04690e+02 7.76487e+00 1.96405e-01
1.04700e+02 7.76291e+00 1.96414e-01
1.04710e+02 7.76094e+00 1.96422e-01
1.04720e+02 7.75898e+00 1.96430e-01
1.04730e+02 7.75701e+00 1.96439e-01
1.04740e+02 7.75505e+00 1.96447e-01
1.04750e+02 7.75308e+00 1.96456e-01
1.04760e+02 7.75112e+00 1.96464e-01
1.04770e+02 7.74915e+00 1.96472e-01
1.04780e+02 7.74719e+00 1.96481e-01
1.04790e+02 7.74522e+00 1.96489e-01
1.04800e+02 7.74326e+00 1.96498e-01
1.04810e+02 7.74129e+00 1.96506e-01
1.04820e+02 7.73933e+00 1.96515e-01
1.04830e+02 7.73736e+00 1.96523e-01
1.04840e+02 7.73540e+00 1.96532e-01
1.04850e+02 7.73343e+00 1.96540e-01
1.04860e+02 7.73147e+00 1.96549e-01
1.04870e+02 7.72950e+00 1.96557e-01
1.04880e+02 7.72754e+00 1.96566e-01
1.04890e+02 7.72557e+00 1.96574e-01
1.04900e+02 7.72361e+00 1.96583e-01
1.04910e+02 7.72164e+00 1.96591e-01
1.04920e+02 7.71967e+00 1.96600e-01
1.04930e+02 7.71771e+00 1.96609e-01
1.04940e+02 7.71574e+00 1.96617e-01
1.04950e+02 7.71378e+00 1.96626e-01
1.04960e+02 7.71181e+00 1.96634e-01
1.04970e+02 7.70984e+00 1.96643e-01
1.04980e+02 7.70788e+00 1.96652e-01
1.04990e+02 7.70591e+00 1.96660e-01
1.05000e+02 7.70394e+00 1.96669e-01
1.05010e+02 7.70198e+00 1.96677e-01
1.05020e+02 7.70001e+00 1.96686e-01
1.05030e+02 7.69804e+00 1.96695e-01
1.05040e+02 7.69608e+00 1.96703e-01
1.05050e+02 7.69411e+00 1.96712e-01
1.05060e+02 7.69214e+00 1.96721e-01
1.05070e+02 7.69017e+00 1.96729e-01
1.05080e+02 7.68821e+00 1.96738e-01
1.05090e+02 7.68624e+00 1.96747e-01
1.05100e+02 7.68427e+00 1.96755e-01
1.05110e+02 7.68230e+00 1.96764e-01
1.05120e+02 7.68034e+00 1.96773e-01
1.05130e+02 7.67837e+00 1.96782e-01
1.05140e+02 7.67640e+00 1.96790e-01
1.05150e+02 7.67443e+00 1.96799e-01
1.05160e+02 7.67247e+00 1.96808e-01
1.05170e+02 7.67050e+00 1.96816e-01
1.05180e+02 7.66853e+00 1.96825e-01
1.05190e+02 7.66656e+00 1.96834e-01
1.05200e+02 7.66459e+00 1.96843e-01
1.05210e+02 7.66262e+00 1.96852e-01
1.05220e+02 7.66066e+00 1.96860e-01
1.05230e+02 7.65869e+00 1.96869e-01
1.05240e+02 7.65672e+00 1.96878e-01
1.05250e+02 7.65475e+00 1.96887e-01
1.05260e+02 7.65278e+00 1.96896e-01
1.05270e+02 7.65081e+00 1.96904e-01
1.05280e+02 7.64884e+00 1.96913e-01
1.05290e+02 7.64687e+00 1.96922e-01
1.05300e+02 7.64490e+00 1.96931e-01
1.05310e+02 7.64293e+00 1.96940e-01
1.05320e+02 7.64096e+00 1.96949e-01
1.05330e+02 7.63900e+00 1.96957e-01
1.05340e+02 7.63703e+00 1.96966e-01
1.05350e+02 7.63506e+00 1.96975e-01
1.05360e+02 7.63309e+00 1.96984e-01
1.05370e+02 7.63112e+00 1.96993e-01
1.05380e+02 7.62915e+00 1.97002e-01
1.05390e+02 7.62718e+00 1.97011e-01
1.05400e+02 7.62521e+00 1.97020e-01
1.05410e+02 7.62324e+00 1.97029e-01
1.05420e+02 7.62127e+00 1.97038e-01
1.05430e+02 7.61930e+00 1.97047e-01
1.05440e+02 7.61732e+00 1.97056e-01
1.05450e+02 7.61535e+00 1.97065e-01
1.05460e+02 7.61338e+00 1.97074e-01
1.05470e+02 7.61141e+00 1.97083e-01
1.05480e+02 7.60944e+00 1.97091e-01
1.05490e+02 7.60747e+00 1.97100e-01
1.05500e+02 7.60550e+00 1.97109e-01
1.05510e+02 7.60353e+00 1.97118e-01
1.05520e+02 7.60156e+00 1.97127e-01
1.05530e+02 7.59959e+00 1.97136e-01
1.05540e+02 7.59761e+00 1.97145e-01
1.05550e+02 7.59564e+00 1.97154e-01
1.05560e+02 7.59367e+00 1.97163e-01
1.05570e+02 7.59170e+00 1.97172e-01
1.05580e+02 7.58973e+00 1.97181e-01
1.05590e+02 7.58776e+00 1.97190e-01
1.05600e+02 7.58578e+00 1.97199e-01
1.05610e+02 7.58381e+00 1.97208e-01
1.05620e+02 7.58184e+00 1.97217e-01
1.05630e+02 7.57987e+00 1.97226e-01
1.05640e+02 7.57790e+00 1.97235e-01
1.05650e+02 7.57592e+00 1.97244e-01
1.05660e+02 7.57395e+00 1.97253e-01
1.05670e+02 7.57198e+00 1.97262e-01
1.05680e+02 7.57001e+00 1.97271e-01
1.05690e+02 7.56803e+00 1.97280e-01
1.05700e+02 7.56606e+00 1.97289e-01
1.05710e+02 7.56409e+00 1.97298e-01
1.05720e+02 7.56211e+00 1.97307e-01
1.05730e+02 7.56014e+00 1.97316e-01
1.05740e+02 7.55817e+00 1.97325e-01
1.05750e+02 7.55619e+00 1.97334e-01
1.05760e+02 7.55422e+00 1.97343e-01
1.05770e+02 7.55225e+00 1.97352e-01
1.05780e+02 7.55027e+00 1.97361e-01
1.05790e+02 7.54830e+00 1.97370e-01
1.05800e+02 7.54633e+00 1.97379e-01
1.05810e+02 7.54435e+00 1.97388e-01
1.05820e+02 7.54238e+00 1.97397e-01
1.05830e+02 7.54040e+00 1.97406e-01
1.05840e+02 7.53843e+00 1.97415e-01
1.05850e+02 7.53646e+00 1.97424e-01
1.05860e+02 7.53448e+00 1.97433e-01
1.05870e+02 7.53251e+00 1.97441e-01
1.05880e+02 7.53053e+00 1.97450e-01
1.05890e+02 7.52856e+00 1.97459e-01
1.05900e+02 7.52658e+00 1.97468e-01
1.05910e+02 7.52461e+00 1.97477e-01
1.05920e+02 7.52263e+00 1.97486e-01
1.05930e+02 7.52066e+00 1.97495e-01
1.05940e+02 7.51868e+00 1.97504e-01
1.05950e+02 7.51671e+00 1.97513e-01
1.05960e+02 7.51473e+00 1.97522e-01
1.05970e+02 7.51276e+00 1.97531e-01
1.05980e+02 7.51078e+00 1.97540e-01
1.05990e+02 7.50881e+00 1.97549e-01
1.06000e+02 7.50683e+00 1.97558e-01
1.06010e+02 7.50486e+00 1.97566e-01
1.06020e+02 7.50288e+00 1.97575e-01
1.06030e+02 7.50091e+00 1.97584e-01
1.06040e+02 7.49893e+00 1.97593e-01
1.06050e+02 7.49695e+00 1.97602e-01
1.06060e+02 7.49498e+00 1.97611e-01
1.06070e+02 7.49300e+00 1.97620e-01
1.06080e+02 7.49103e+00 1.97629e-01
1.06090e+02 7.48905e+00 1.97638e-01
1.06100e+02 7.48707e+00 1.97647e-01
1.06110e+02 7.48510e+00 1.97656e-01
1.06120e+02 7.48312e+00 1.97664e-01
1.06130e+02 7.48114e+00 1.97673e-01
1.06140e+02 7.47917e+00 1.97682e-01
1.06150e+02 7.47719e+00 1.97691e-01
1.06160e+02 7.47521e+00 1.97700e-01
1.06170e+02 7.47324e+00 1.97709e-01
1.06180e+02 7.47126e+00 1.97718e-01
1.06190e+02 7.46928e+00 1.97727e-01
1.06200e+02 7.46730e+00 1.97736e-01
1.06210e+02 7.46533e+00 1.97744e-01
1.06220e+02 7.46335e+00 1.97753e-01
1.06230e+02 7.46137e+00 1.97762e-01
1.06240e+02 7.45939e+00 1.97771e-01
1.06250e+02 7.45742e+00 1.97780e-01
1.06260e+02 7.45544e+00 1.97789e-01
1.06270e+02 7.45346e+00 1.97798e-01
1.06280e+02 7.45148e+00 1.97807e-01
1.06290e+02 7.44950e+00 1.97815e-01
1.06300e+02 7.44753e+00 1.97824e-01
1.06310e+02 7.44555e+00 1.97833e-01
1.06320e+02 7.44357e+00 1.97842e-01
1.06330e+02 7.44159e+00 1.97851e-01
1.06340e+02 7.43961e+00 1.97860e-01
1.06350e+02 7.43763e+00 1.97869e-01
1.06360e+02 7.43565e+00 1.97877e-01
1.06370e+02 7.43368e+00 1.97886e-01
1.06380e+02 7.43170e+00 1.97895e-01
1.06390e+02 7.42972e+00 1.97904e-01
1.06400e+02 7.42774e+00 1.97913e-01
1.06410e+02 7.42576e+00 1.97922e-01
1.06420e+02 7.42378e+00 1.97930e-01
1.06430e+02 7.42180e+00 1.97939e-01
1.06440e+02 7.41982e+00 1.97948e-01
1.06450e+02 7.41784e+00 1.97957e-01
1.06460e+02 7.41586e+00 1.97966e-01
1.06470e+02 7.41388e+00 1.97975e-01
1.06480e+02 7.41190e+00 1.97984e-01
1.06490e+02 7.40992e+00 1.97992e-01
1.06500e+02 7.40794e+00 1.98001e-01
1.06510e+02 7.40596e+00 1.98010e-01
1.06520e+02 7.40398e+00 1.98019e-01
1.06530e+02 7.40200e+00 1.98028e-01
1.06540e+02 7.40002e+00 1.98037e-01
1.06550e+02 7.39804e+00 1.98045e-01
1.06560e+02 7.39606e+00 1.98054e-01
1.06570e+02 7.39408e+00 1.98063e-01
1.06580e+02 7.39210e+00 1.98072e-01
1.06590e+02 7.39012e+00 1.98081e-01
1.06600e+02 7.38814e+00 1.98090e-01
1.06610e+02 7.38616e+00 1.98099e-01
1.06620e+02 7.38418e+00 1.98108e-01
1.06630e+02 7.38220e+00 1.98117e-01
1.06640e+02 7.38021e+00 1.98126e-01
1.06650e+02 7.37823e+00 1.98135e-01
1.06660e+02 7.37625e+00 1.98144e-01
1.06670e+02 7.37427e+00 1.98153e-01
1.06680e+02 7.37229e+00 1.98162e-01
1.06690e+02 7.37031e+00 1.98171e-01
1.06700e+02 7.36832e+00 1.98180e-01
1.06710e+02 7.36634e+00 1.98189e-01
1.06720e+02 7.36436e+00 1.98198e-01
1.06730e+02 7.36238e+00 1.98207e-01
1.06740e+02 7.36040e+00 1.98216e-01
1.06750e+02 7.35841e+00 1.98225e-01
1.06760e+02 7.35643e+00 1.98234e-01
1.06770e+02 7.35445e+00 1.98244e-01
1.06780e+02 7.35247e+00 1.98253e-01
1.06790e+02 7.35048e+00 1.98262e-01
1.06800e+02 7.34850e+00 1.98271e-01
1.06810e+02 7.34652e+00 1.98280e-01
1.06820e+02 7.34454e+00 1.98289e-01
1.06830e+02 7.34255e+00 1.98299e-01
1.06840e+02 7.34057e+00 1.98308e-01
1.06850e+02 7.33859e+00 1.98317e-01
1.06860e+02 7.33660e+00 1.98326e-01
1.06870e+02 7.33462e+00 1.98335e-01
1.06880e+02 7.33264e+00 1.98345e-01
1.06890e+02 7.33065e+00 1.98354e-01
1.06900e+02 7.32867e+00 1.98363e-01
1.06910e+02 7.32669e+00 1.98373e-01
1.06920e+02 7.32470e+00 1.98382e-01
1.06930e+02 7.32272e+00 1.98391e-01
1.06940e+02 7.32074e+00 1.98400e-01
1.06950e+02 7.31875e+00 1.98410e-01
1.06960e+02 7.31677e+00 1.98419e-01
1.06970e+02 7.31478e+00 1.98428e-01
1.06980e+02 7.31280e+00 1.98438e-01
1.06990e+02 7.31081e+00 1.98447e-01
1.07000e+02 7.30883e+00 1.98457e-01
1.07010e+02 7.30684e+00 1.98466e-01
1.07020e+02 7.30486e+00 1.98475e-01
1.07030e+02 7.30288e+00 1.98485e-01
1.07040e+02 7.30089e+00 1.98494e-01
1.07050e+02 7.29891e+00 1.98504e-01
1.07060e+02 7.29692e+00 1.98513e-01
1.07070e+02 7.29494e+00 1.98523e-01
1.07080e+02 7.29295e+00 1.98532e-01
1.07090e+02 7.29096e+00 1.98541e-01
1.07100e+02 7.28898e+00 1.98551e-01
1.07110e+02 7.28699e+00 1.98560e-01
1.07120e+02 7.28501e+00 1.98570e-01
1.07130e+02 7.28302e+00 1.98579e-01
1.07140e+02 7.28104e+00 1.98589e-01
1.07150e+02 7.27905e+00 1.98599e-01
1.07160e+02 7.27706e+00 1.98608e-01
1.07170e+02 7.27508e+00 1.98618e-01
1.07180e+02 7.27309e+00 1.98627e-01
1.07190e+02 7.27111e+00 1.98637e-01
1.07200e+02 7.26912e+00 1.98646e-01
1.07210e+02 7.26713e+00 1.98656e-01
1.07220e+02 7.26515e+00 1.98666e-01
1.07230e+02 7.26316e+00 1.98675e-01
1.07240e+02 7.26117e+00 1.98685e-01
1.07250e+02 7.25919e+00 1.98695e-01
1.07260e+02 7.25720e+00 1.98704e-01
1.07270e+02 7.25521e+00 1.98714e-01
1.07280e+02 7.25322e+00 1.98724e-01
1.07290e+02 7.25124e+00 1.98733e-01
1.07300e+02 7.24925e+00 1.98743e-01
1.07310e+02 7.24726e+00 1.98753e-01
1.07320e+02 7.24527e+00 1.98763e-01
1.07330e+02 7.24329e+00 1.98772e-01
1.07340e+02 7.24130e+00 1.98782e-01
1.07350e+02 7.23931e+00 1.98792e-01
1.07360e+02 7.23732e+00 1.98802e-01
1.07370e+02 7.23534e+00 1.98811e-01
1.07380e+02 7.23335e+00 1.98821e-01
1.07390e+02 7.23136e+00 1.98831e-01
1.07400e+02 7.22937e+00 1.98841e-01
1.07410e+02 7.22738e+00 1.98851e-01
1.07420e+02 7.22539e+00 1.98861e-01
1.07430e+02 7.22340e+00 1.98870e-01
1.07440e+02 7.22142e+00 1.98880e-01
1.07450e+02 7.21943e+00 1.98890e-01
1.07460e+02 7.21744e+00 1.98900e-01
1.07470e+02 7.21545e+00 1.98910e-01
1.07480e+02 7.21346e+00 1.98920e-01
1.07490e+02 7.21147e+00 1.98930e-01
1.07500e+02 7.20948e+00 1.98940e-01
1.07510e+02 7.20749e+00 1.98950e-01
1.07520e+02 7.20550e+00 1.98960e-01
1.07530e+02 7.20351e+00 1.98970e-01
1.07540e+02 7.20152e+00 1.98979e-01
1.07550e+02 7.19953e+00 1.98989e-01
1.07560e+02 7.19754e+00 1.98999e-01
1.07570e+02 7.19555e+00 1.99009e-01
1.07580e+02 7.19356e+00 1.99019e-01
1.07590e+02 7.19157e+00 1.99028e-01
1.07600e+02 7.18958e+00 1.99038e-01
1.07610e+02 7.18759e+00 1.99048e-01
1.07620e+02 7.18560e+00 1.99058e-01
1.07630e+02 7.18361e+00 1.99067e-01
1.07640e+02 7.18162e+00 1.99077e-01
1.07650e+02 7.17963e+00 1.99087e-01
1.07660e+02 7.17764e+00 1.99096e-01
1.07670e+02 7.17565e+00 1.99106e-01
1.07680e+02 7.17366e+00 1.99116e-01
1.07690e+02 7.17167e+00 1.99125e-01
1.07700e+02 7.16967e+00 1.99135e-01
1.07710e+02 7.16768e+00 1.99144e-01
1.07720e+02 7.16569e+00 1.99154e-01
1.07730e+02 7.16370e+00 1.99163e-01
1.07740e+02 7.16171e+00 1.99173e-01
1.07750e+02 7.15972e+00 1.99182e-01
1.07760e+02 7.15772e+00 1.99192e-01
1.07770e+02 7.15573e+00 1.99201e-01
1.07780e+02 7.15374e+00 1.99211e-01
1.07790e+02 7.15175e+00 1.99220e-01
1.07800e+02 7.14976e+00 1.99229e-01
1.07810e+02 7.14776e+00 1.99239e-01
1.07820e+02 7.14577e+00 1.99248e-01
1.07830e+02 7.14378e+00 1.99257e-01
1.07840e+02 7.14179e+00 1.99267e-01
1.07850e+02 7.13979e+00 1.99276e-01
1.07860e+02 7.13780e+00 1.99285e-01
1.07870e+02 7.13581e+00 1.99295e-01
1.07880e+02 7.13381e+00 1.99304e-01
1.07890e+02 7.13182e+00 1.99313e-01
1.07900e+02 7.12983e+00 1.99322e-01
1.07910e+02 7.12783e+00 1.99331e-01
1.07920e+02 7.12584e+00 1.99341e-01
1.07930e+02 7.12385e+00 1.99350e-01
1.07940e+02 7.12185e+00 1.99359e-01
1.07950e+02 7.11986e+00 1.99368e-01
1.07960e+02 7.11787e+00 1.99377e-01
1.07970e+02 7.11587e+00 1.99386e-01
1.07980e+02 7.11388e+00 1.99395e-01
1.07990e+02 7.11189e+00 1.99404e-01
1.08000e+02 7.10989e+00 1.99413e-01
1.08010e+02 7.10790e+00 1.99422e-01
1.08020e+02 7.10590e+00 1.99431e-01
1.08030e+02 7.10391e+00 1.99440e-01
1.08040e+02 7.10191e+00 1.99449e-01
1.08050e+02 7.09992e+00 1.99458e-01
1.08060e+02 7.09793e+00 1.99467e-01
1.08070e+02 7.09593e+00 1.99475e-01
1.08080e+02 7.09394e+00 1.99484e-01
1.08090e+02 7.09194e+00 1.99493e-01
1.08100e+02 7.08995e+00 1.99502e-01
1.08110e+02 7.08795e+00 1.99511e-01
1.08120e+02 7.08596e+00 1.99519e-01
1.08130e+02 7.08396e+00 1.99528e-01
1.08140e+02 7.08196e+00 1.99537e-01
1.08150e+02 7.07997e+00 1.99546e-01
1.08160e+02 7.07797e+00 1.99554e-01
1.08170e+02 7.07598e+00 1.99563e-01
1.08180e+02 7.07398e+00 1.99572e-01
1.08190e+02 7.07199e+00 1.99580e-01
1.08200e+02 7.06999e+00 1.99589e-01
1.08210e+02 7.06800e+00 1.99598e-01
1.08220e+02 7.06600e+00 1.99606e-01
1.08230e+02 7.06400e+00 1.99615e-01
1.08240e+02 7.06201e+00 1.99623e-01
1.08250e+02 7.06001e+00 1.99632e-01
1.08260e+02 7.05801e+00 1.99640e-01
1.08270e+02 7.05602e+00 1.99649e-01
1.08280e+02 7.05402e+00 1.99657e-01
1.08290e+02 7.05202e+00 1.99666e-01
1.08300e+02 7.05003e+00 1.99674e-01
1.08310e+02 7.04803e+00 1.99682e-01
1.08320e+02 7.04603e+00 1.99691e-01
1.08330e+02 7.04404e+00 1.99699e-01
1.08340e+02 7.04204e+00 1.99708e-01
1.08350e+02 7.04004e+00 1.99716e-01
1.08360e+02 7.03805e+00 1.99724e-01
1.08370e+02 7.03605e+00 1.99732e-01
1.08380e+02 7.03405e+00 1.99741e-01
1.08390e+02 7.03205e+00 1.99749e-01
1.08400e+02 7.03006e+00 1.99757e-01
1.08410e+02 7.02806e+00 1.99765e-01
1.08420e+02 7.02606e+00 1.99774e-01
1.08430e+02 7.02406e+00 1.99782e-01
1.08440e+02 7.02207e+00 1.99790e-01
1.08450e+02 7.02007e+00 1.99798e-01
1.08460e+02 7.01807e+00 1.99806e-01
1.08470e+02 7.01607e+00 1.99814e-01
1.08480e+02 7.01407e+00 1.99822e-01
1.08490e+02 7.01207e+00 1.99830e-01
1.08500e+02 7.01008e+00 1.99838e-01
1.08510e+02 7.00808e+00 1.99847e-01
1.08520e+02 7.00608e+00 1.99855e-01
1.08530e+02 7.00408e+00 1.99863e-01
1.08540e+02 7.00208e+00 1.99871e-01
1.08550e+02 7.00008e+00 1.99879e-01
1.08560e+02 6.99808e+00 1.99887e-01
1.08570e+02 6.99609e+00 1.99896e-01
1.08580e+02 6.99409e+00 1.99904e-01
1.08590e+02 6.99209e+00 1.99912e-01
1.08600e+02 6.99009e+00 1.99921e-01
1.08610e+02 6.98809e+00 1.99929e-01
1.08620e+02 6.98609e+00 1.99937e-01
1.08630e+02 6.98409e+00 1.99946e-01
1.08640e+02 6.98209e+00 1.99954e-01
1.08650e+02 6.98009e+00 1.99963e-01
1.08660e+02 6.97809e+00 1.99971e-01
1.08670e+02 6.97609e+00 1.99980e-01
1.08680e+02 6.97409e+00 1.99989e-01
1.08690e+02 6.97209e+00 1.99997e-01
1.08700e+02 6.97009e+00 2.00006e-01
1.08710e+02 6.96809e+00 2.00015e-01
1.08720e+02 6.96609e+00 2.00024e-01
1.08730e+02 6.96409e+00 2.00032e-01
1.08740e+02 6.96209e+00 2.00041e-01
1.08750e+02 6.96009e+00 2.00050e-01
1.08760e+02 6.95809e+00 2.00059e-01
1.08770e+02 6.95609e+00 2.00068e-01
1.08780e+02 6.95409e+00 2.00077e-01
1.08790e+02 6.95209e+00 2.00086e-01
1.08800e+02 6.95009e+00 2.00095e-01
1.08810e+02 6.94809e+00 2.00104e-01
1.08820e+02 6.94609e+00 2.00113e-01
1.08830e+02 6.94408e+00 2.00123e-01
1.08840e+02 6.94208e+00 2.00132e-01
1.08850e+02 6.94008e+00 2.00141e-01
1.08860e+02 6.93808e+00 2.00150e-01
1.08870e+02 6.93608e+00 2.00160e-01
1.08880e+02 6.93408e+00 2.00169e-01
1.08890e+02 6.93208e+00 2.00178e-01
1.08900e+02 6.93007e+00 2.00188e-01
1.08910e+02 6.92807e+00 2.00197e-01
1.08920e+02 6.92607e+00 2.00207e-01
1.08930e+02 6.92407e+00 2.00216e-01
1.08940e+02 6.92206e+00 2.00226e-01
1.08950e+02 6.92006e+00 2.00235e-01
1.08960e+02 6.91806e+00 2.00245e-01
1.08970e+02 6.91606e+00 2.00255e-01
1.08980e+02 6.91406e+00 2.00264e-01
1.08990e+02 6.91205e+00 2.00274e-01
1.09000e+02 6.91005e+00 2.00284e-01
1.09010e+02 6.90805e+00 2.00294e-01
1.09020e+02 6.90604e+00 2.00303e-01
1.09030e+02 6.90404e+00 2.00313e-01
1.09040e+02 6.90204e+00 2.00323e-01
1.09050e+02 6.90003e+00 2.00333e-01
1.09060e+02 6.89803e+00 2.00343e-01
1.09070e+02 6.89603e+00 2.00353e-01
1.09080e+02 6.89402e+00 2.00363e-01
1.09090e+02 6.89202e+00 2.00373e-01
1.09100e+02 6.89002e+00 2.00383e-01
1.09110e+02 6.88801e+00 2.00393e-01
1.09120e+02 6.88601e+00 2.00404e-01
1.09130e+02 6.88400e+00 2.00414e-01
1.09140e+02 6.88200e+00 2.00424e-01
1.09150e+02 6.88000e+00 2.00434e-01
1.09160e+02 6.87799e+00 2.00445e-01
1.09170e+02 6.87599e+00 2.00455e-01
1.09180e+02 6.87398e+00 2.00465e-01
1.09190e+02 6.87198e+00 2.00476e-01
1.09200e+02 6.86997e+00 2.00486e-01
1.09210e+02 6.86797e+00 2.00497e-01
1.09220e+02 6.86596e+00 2.00507e-01
1.09230e+02 6.86396e+00 2.00518e-01
1.09240e+02 6.86195e+00 2.00529e-01
1.09250e+02 6.85995e+00 2.00539e-01
1.09260e+02 6.85794e+00 2.00550e-01
1.09270e+02 6.85594e+00 2.00561e-01
1.09280e+02 6.85393e+00 2.00571e-01
1.09290e+02 6.85192e+00 2.00582e-01
1.09300e+02 6.84992e+00 2.00593e-01
1.09310e+02 6.84791e+00 2.00604e-01
1.09320e+02 6.84591e+00 2.00615e-01
1.09330e+02 6.84390e+00 2.00626e-01
1.09340e+02 6.84189e+00 2.00637e-01
1.09350e+02 6.83989e+00 2.00648e-01
1.09360e+02 6.83788e+00 2.00659e-01
1.09370e+02 6.83587e+00 2.00670e-01
1.09380e+02 6.83387e+00 2.00681e-01
1.09390e+02 6.83186e+00 2.00692e-01
1.09400e+02 6.82985e+00 2.00703e-01
1.09410e+02 6.82785e+00 2.00714e-01
1.09420e+02 6.82584e+00 2.00725e-01
1.09430e+02 6.82383e+00 2.00737e-01
1.09440e+02 6.82183e+00 2.00748e-01
1.09450e+02 6.81982e+00 2.00759e-01
1.09460e+02 6.81781e+00 2.00771e-01
1.09470e+02 6.81580e+00 2.00782e-01
1.09480e+02 6.81379e+00 2.00794e-01
1.09490e+02 6.81179e+00 2.00805e-01
1.09500e+02 6.80978e+00 2.00817e-01
1.09510e+02 6.80777e+00 2.00828e-01
1.09520e+02 6.80576e+00 2.00840e-01
1.09530e+02 6.80375e+00 2.00851e-01
1.09540e+02 6.80174e+00 2.00862e-01
1.09550e+02 6.79974e+00 2.00874e-01
1.09560e+02 6.79773e+00 2.00885e-01
1.09570e+02 6.79572e+00 2.00897e-01
1.09580e+02 6.79371e+00 2.00908e-01
1.09590e+02 6.79170e+00 2.00919e-01
1.09600e+02 6.78969e+00 2.00931e-01
1.09610e+02 6.78768e+00 2.00942e-01
1.09620e+02 6.78567e+00 2.00953e-01
1.09630e+02 6.78366e+00 2.00964e-01
1.09640e+02 6.78165e+00 2.00975e-01
1.09650e+02 6.77964e+00 2.00987e-01
1.09660e+02 6.77763e+00 2.00998e-01
1.09670e+02 6.77562e+00 2.01009e-01
1.09680e+02 6.77361e+00 2.01020e-01
1.09690e+02 6.77160e+00 2.01031e-01
1.09700e+02 6.76959e+00 2.01042e-01
1.09710e+02 6.76758e+00 2.01053e-01
1.09720e+02 6.76557e+00 2.01064e-01
1.09730e+02 6.76356e+00 2.01075e-01
1.09740e+02 6.76155e+00 2.01086e-01
1.09750e+02 6.75954e+00 2.01097e-01
1.09760e+02 6.75753e+00 2.01108e-01
1.09770e+02 6.75552e+00 2.01119e-01
1.09780e+02 6.75351e+00 2.01130e-01
1.09790e+02 6.75149e+00 2.01140e-01
1.09800e+02 6.74948e+00 2.01151e-01
1.09810e+02 6.74747e+00 2.01162e-01
1.09820e+02 6.74546e+00 2.01173e-01
1.09830e+02 6.74345e+00 2.01183e-01
1.09840e+02 6.74144e+00 2.01194e-01
1.09850e+02 6.73942e+00 2.01205e-01
1.09860e+02 6.73741e+00 2.01215e-01
1.09870e+02 6.73540e+00 2.01226e-01
1.09880e+02 6.73339e+00 2.01236e-01
1.09890e+02 6.73137e+00 2.01247e-01
1.09900e+02 6.72936e+00 2.01258e-01
1.09910e+02 6.72735e+00 2.01268e-01
1.09920e+02 6.72534e+00 2.01279e-01
1.09930e+02 6.72332e+00 2.01289e-01
1.09940e+02 6.72131e+00 2.01299e-01
1.09950e+02 6.71930e+00 2.01310e-01
1.09960e+02 6.71728e+00 2.01320e-01
1.09970e+02 6.71527e+00 2.01331e-01
1.09980e+02 6.71326e+00 2.01341e-01
1.09990e+02 6.71124e+00 2.01351e-01
1.10000e+02 6.70923e+00 2.01362e-01
1.10010e+02 6.70722e+00 2.01372e-01
1.10020e+02 6.70520e+00 2.01382e-01
1.10030e+02 6.70319e+00 2.01392e-01
1.10040e+02 6.70118e+00 2.01402e-01
1.10050e+02 6.69916e+00 2.01413e-01
1.10060e+02 6.69715e+00 2.01423e-01
1.10070e+02 6.69513e+00 2.01433e-01
1.10080e+02 6.69312e+00 2.01443e-01
1.10090e+02 6.69110e+00 2.01453e-01
1.10100e+02 6.68909e+00 2.01463e-01
1.10110e+02 6.68708e+00 2.01473e-01
1.10120e+02 6.68506e+00 2.01483e-01
1.10130e+02 6.68305e+00 2.01493e-01
1.10140e+02 6.68103e+00 2.01503e-01
1.10150e+02 6.67902e+00 2.01513e-01
1.10160e+02 6.67700e+00 2.01523e-01
1.10170e+02 6.67498e+00 2.01532e-01
1.10180e+02 6.67297e+00 2.01542e-01
1.10190e+02 6.67095e+00 2.01552e-01
1.10200e+02 6.66894e+00 2.01562e-01
1.10210e+02 6.66692e+00 2.01572e-01
1.10220e+02 6.66491e+00 2.01581e-01
1.10230e+02 6.66289e+00 2.01591e-01
1.10240e+02 6.66088e+00 2.01601e-01
1.10250e+02 6.65886e+00 2.01610e-01
1.10260e+02 6.65684e+00 2.01620e-01
1.10270e+02 6.65483e+00 2.01630e-01
1.10280e+02 6.65281e+00 2.01639e-01
1.10290e+02 6.65079e+00 2.01649e-01
1.10300e+02 6.64878e+00 2.01658e-01
1.10310e+02 6.64676e+00 2.01668e-01
1.10320e+02 6.64474e+00 2.01677e-01
1.10330e+02 6.64273e+00 2.01687e-01
1.10340e+02 6.64071e+00 2.01696e-01
1.10350e+02 6.63869e+00 2.01706e-01
1.10360e+02 6.63668e+00 2.01715e-01
1.10370e+02 6.63466e+00 2.01724e-01
1.10380e+02 6.63264e+00 2.01734e-01
1.10390e+02 6.63062e+00 2.01743e-01
1.10400e+02 6.62861e+00 2.01752e-01
1.10410e+02 6.62659e+00 2.01761e-01
1.10420e+02 6.62457e+00 2.01771e-01
1.10430e+02 6.62255e+00 2.01780e-01
1.10440e+02 6.62054e+00 2.01789e-01
1.10450e+02 6.61852e+00 2.01798e-01
1.10460e+02 6.61650e+00 2.01807e-01
1.10470e+02 6.61448e+00 2.01816e-01
1.10480e+02 6.61246e+00 2.01825e-01
1.10490e+02 6.61045e+00 2.01834e-01
1.10500e+02 6.60843e+00 2.01843e-01
1.10510e+02 6.60641e+00 2.01852e-01
1.10520e+02 6.60439e+00 2.01862e-01
1.10530e+02 6.60237e+00 2.01871e-01
1.10540e+02 6.60035e+00 2.01880e-01
1.10550e+02 6.59833e+00 2.01889e-01
1.10560e+02 6.59631e+00 2.01898e-01
1.10570e+02 6.59430e+00 2.01907e-01
1.10580e+02 6.59228e+00 2.01916e-01
1.10590e+02 6.59026e+00 2.01925e-01
1.10600e+02 6.58824e+00 2.01935e-01
1.10610e+02 6.58622e+00 2.01944e-01
1.10620e+02 6.58420e+00 2.01953e-01
1.10630e+02 6.58218e+00 2.01963e-01
1.10640e+02 6.58016e+00 2.01972e-01
1.10650e+02 6.57814e+00 2.01981e-01
1.10660e+02 6.57612e+00 2.01991e-01
1.10670e+02 6.57410e+00 2.02000e-01
1.10680e+02 6.57208e+00 2.02009e-01
1.10690e+02 6.57006e+00 2.02019e-01
1.10700e+02 6.56804e+00 2.02028e-01
1.10710e+02 6.56602e+00 2.02038e-01
1.10720e+02 6.56400e+00 2.02047e-01
1.10730e+02 6.56198e+00 2.02057e-01
1.10740e+02 6.55996e+00 2.02066e-01
1.10750e+02 6.55794e+00 2.02076e-01
1.10760e+02 6.55592e+00 2.02086e-01
1.10770e+02 6.55390e+00 2.02095e-01
1.10780e+02 6.55187e+00 2.02105e-01
1.10790e+02 6.54985e+00 2.02115e-01
1.10800e+02 6.54783e+00 2.02124e-01
1.10810e+02 6.54581e+00 2.02134e-01
1.10820e+02 6.54379e+00 2.02144e-01
1.10830e+02 6.54177e+00 2.02154e-01
1.10840e+02 6.53975e+00 2.02163e-01
1.10850e+02 6.53773e+00 2.02173e-01
1.10860e+02 6.53570e+00 2.02183e-01
1.10870e+02 6.53368e+00 2.02193e-01
1.10880e+02 6.53166e+00 2.02203e-01
1.10890e+02 6.52964e+00 2.02213e-01
1.10900e+02 6.52762e+00 2.02223e-01
1.10910e+02 6.52559e+00 2.02233e-01
1.10920e+02 6.52357e+00 2.02243e-01
1.10930e+02 6.52155e+00 2.02253e-01
1.10940e+02 6.51953e+00 2.02263e-01
1.10950e+02 6.51750e+00 2.02273e-01
1.10960e+02 6.51548e+00 2.02283e-01
1.10970e+02 6.51346e+00 2.02293e-01
1.10980e+02 6.51143e+00 2.02303e-01
1.10990e+02 6.50941e+00 2.02313e-01
1.11000e+02 6.50739e+00 2.02323e-01
1.11010e+02 6.50536e+00 2.02333e-01
1.11020e+02 6.50334e+00 2.02344e-01
1.11030e+02 6.50132e+00 2.02354e-01
1.11040e+02 6.49929e+00 2.02364e-01
1.11050e+02 6.49727e+00 2.02374e-01
1.11060e+02 6.49525e+00 2.02385e-01
1.11070e+02 6.49322e+00 2.02395e-01
1.11080e+02 6.49120e+00 2.02405e-01
1.11090e+02 6.48917e+00 2.02416e-01
1.11100e+02 6.48715e+00 2.02426e-01
[truncated: 253,356 more chars]
