# Supplementary material for: A One-Bead-Per-Saccharide (1BPS) Model for Glycosaminoglycans
Source: J Chem Theory Comput. 2023 Jul 17;19(16):5491–502. doi: 10.1021/acs.jctc.3c00238 (PMC10448712; doi:10.1021/acs.jctc.3c00238)
Supplement: Supplementary file 2 — ct3c00238_si_002.zip [file ct3c00238_si_002.zip › GSGG.xvg]

-1.80000e+02 -1.05874e+00 9.23158e-03
-1.79990e+02 -1.05883e+00 9.22812e-03
-1.79980e+02 -1.05892e+00 9.22459e-03
-1.79970e+02 -1.05902e+00 9.22099e-03
-1.79960e+02 -1.05911e+00 9.21732e-03
-1.79950e+02 -1.05920e+00 9.21358e-03
-1.79940e+02 -1.05929e+00 9.20977e-03
-1.79930e+02 -1.05938e+00 9.20589e-03
-1.79920e+02 -1.05948e+00 9.20194e-03
-1.79910e+02 -1.05957e+00 9.19791e-03
-1.79900e+02 -1.05966e+00 9.19382e-03
-1.79890e+02 -1.05975e+00 9.18965e-03
-1.79880e+02 -1.05984e+00 9.18542e-03
-1.79870e+02 -1.05994e+00 9.18111e-03
-1.79860e+02 -1.06003e+00 9.17673e-03
-1.79850e+02 -1.06012e+00 9.17229e-03
-1.79840e+02 -1.06021e+00 9.16777e-03
-1.79830e+02 -1.06030e+00 9.16318e-03
-1.79820e+02 -1.06039e+00 9.15852e-03
-1.79810e+02 -1.06049e+00 9.15379e-03
-1.79800e+02 -1.06058e+00 9.14899e-03
-1.79790e+02 -1.06067e+00 9.14412e-03
-1.79780e+02 -1.06076e+00 9.13917e-03
-1.79770e+02 -1.06085e+00 9.13416e-03
-1.79760e+02 -1.06094e+00 9.12908e-03
-1.79750e+02 -1.06103e+00 9.12392e-03
-1.79740e+02 -1.06113e+00 9.11870e-03
-1.79730e+02 -1.06122e+00 9.11340e-03
-1.79720e+02 -1.06131e+00 9.10804e-03
-1.79710e+02 -1.06140e+00 9.10260e-03
-1.79700e+02 -1.06149e+00 9.09709e-03
-1.79690e+02 -1.06158e+00 9.09152e-03
-1.79680e+02 -1.06167e+00 9.08587e-03
-1.79670e+02 -1.06176e+00 9.08015e-03
-1.79660e+02 -1.06185e+00 9.07436e-03
-1.79650e+02 -1.06194e+00 9.06850e-03
-1.79640e+02 -1.06203e+00 9.06257e-03
-1.79630e+02 -1.06213e+00 9.05656e-03
-1.79620e+02 -1.06222e+00 9.05049e-03
-1.79610e+02 -1.06231e+00 9.04435e-03
-1.79600e+02 -1.06240e+00 9.03813e-03
-1.79590e+02 -1.06249e+00 9.03185e-03
-1.79580e+02 -1.06258e+00 9.02549e-03
-1.79570e+02 -1.06267e+00 9.01907e-03
-1.79560e+02 -1.06276e+00 9.01257e-03
-1.79550e+02 -1.06285e+00 9.00601e-03
-1.79540e+02 -1.06294e+00 8.99937e-03
-1.79530e+02 -1.06303e+00 8.99266e-03
-1.79520e+02 -1.06312e+00 8.98588e-03
-1.79510e+02 -1.06321e+00 8.97903e-03
-1.79500e+02 -1.06330e+00 8.97211e-03
-1.79490e+02 -1.06339e+00 8.96512e-03
-1.79480e+02 -1.06348e+00 8.95806e-03
-1.79470e+02 -1.06357e+00 8.95092e-03
-1.79460e+02 -1.06366e+00 8.94372e-03
-1.79450e+02 -1.06375e+00 8.93645e-03
-1.79440e+02 -1.06383e+00 8.92910e-03
-1.79430e+02 -1.06392e+00 8.92169e-03
-1.79420e+02 -1.06401e+00 8.91420e-03
-1.79410e+02 -1.06410e+00 8.90665e-03
-1.79400e+02 -1.06419e+00 8.89902e-03
-1.79390e+02 -1.06428e+00 8.89132e-03
-1.79380e+02 -1.06437e+00 8.88355e-03
-1.79370e+02 -1.06446e+00 8.87572e-03
-1.79360e+02 -1.06455e+00 8.86781e-03
-1.79350e+02 -1.06464e+00 8.85983e-03
-1.79340e+02 -1.06472e+00 8.85178e-03
-1.79330e+02 -1.06481e+00 8.84365e-03
-1.79320e+02 -1.06490e+00 8.83546e-03
-1.79310e+02 -1.06499e+00 8.82720e-03
-1.79300e+02 -1.06508e+00 8.81887e-03
-1.79290e+02 -1.06517e+00 8.81046e-03
-1.79280e+02 -1.06525e+00 8.80199e-03
-1.79270e+02 -1.06534e+00 8.79344e-03
-1.79260e+02 -1.06543e+00 8.78483e-03
-1.79250e+02 -1.06552e+00 8.77614e-03
-1.79240e+02 -1.06560e+00 8.76738e-03
-1.79230e+02 -1.06569e+00 8.75855e-03
-1.79220e+02 -1.06578e+00 8.74966e-03
-1.79210e+02 -1.06587e+00 8.74069e-03
-1.79200e+02 -1.06595e+00 8.73165e-03
-1.79190e+02 -1.06604e+00 8.72254e-03
-1.79180e+02 -1.06613e+00 8.71336e-03
-1.79170e+02 -1.06622e+00 8.70410e-03
-1.79160e+02 -1.06630e+00 8.69478e-03
-1.79150e+02 -1.06639e+00 8.68539e-03
-1.79140e+02 -1.06648e+00 8.67592e-03
-1.79130e+02 -1.06656e+00 8.66639e-03
-1.79120e+02 -1.06665e+00 8.65679e-03
-1.79110e+02 -1.06674e+00 8.64711e-03
-1.79100e+02 -1.06682e+00 8.63736e-03
-1.79090e+02 -1.06691e+00 8.62755e-03
-1.79080e+02 -1.06700e+00 8.61766e-03
-1.79070e+02 -1.06708e+00 8.60770e-03
-1.79060e+02 -1.06717e+00 8.59767e-03
-1.79050e+02 -1.06725e+00 8.58757e-03
-1.79040e+02 -1.06734e+00 8.57740e-03
-1.79030e+02 -1.06743e+00 8.56716e-03
-1.79020e+02 -1.06751e+00 8.55685e-03
-1.79010e+02 -1.06760e+00 8.54647e-03
-1.79000e+02 -1.06768e+00 8.53601e-03
-1.78990e+02 -1.06777e+00 8.52549e-03
-1.78980e+02 -1.06785e+00 8.51490e-03
-1.78970e+02 -1.06794e+00 8.50423e-03
-1.78960e+02 -1.06802e+00 8.49350e-03
-1.78950e+02 -1.06811e+00 8.48269e-03
-1.78940e+02 -1.06819e+00 8.47181e-03
-1.78930e+02 -1.06828e+00 8.46087e-03
-1.78920e+02 -1.06836e+00 8.44985e-03
-1.78910e+02 -1.06845e+00 8.43876e-03
-1.78900e+02 -1.06853e+00 8.42760e-03
-1.78890e+02 -1.06861e+00 8.41637e-03
-1.78880e+02 -1.06870e+00 8.40507e-03
-1.78870e+02 -1.06878e+00 8.39370e-03
-1.78860e+02 -1.06887e+00 8.38226e-03
-1.78850e+02 -1.06895e+00 8.37074e-03
-1.78840e+02 -1.06903e+00 8.35916e-03
-1.78830e+02 -1.06912e+00 8.34751e-03
-1.78820e+02 -1.06920e+00 8.33578e-03
-1.78810e+02 -1.06928e+00 8.32399e-03
-1.78800e+02 -1.06937e+00 8.31212e-03
-1.78790e+02 -1.06945e+00 8.30018e-03
-1.78780e+02 -1.06953e+00 8.28818e-03
-1.78770e+02 -1.06962e+00 8.27610e-03
-1.78760e+02 -1.06970e+00 8.26395e-03
-1.78750e+02 -1.06978e+00 8.25173e-03
-1.78740e+02 -1.06986e+00 8.23944e-03
-1.78730e+02 -1.06995e+00 8.22708e-03
-1.78720e+02 -1.07003e+00 8.21465e-03
-1.78710e+02 -1.07011e+00 8.20215e-03
-1.78700e+02 -1.07019e+00 8.18958e-03
-1.78690e+02 -1.07027e+00 8.17693e-03
-1.78680e+02 -1.07036e+00 8.16422e-03
-1.78670e+02 -1.07044e+00 8.15144e-03
-1.78660e+02 -1.07052e+00 8.13858e-03
-1.78650e+02 -1.07060e+00 8.12566e-03
-1.78640e+02 -1.07068e+00 8.11266e-03
-1.78630e+02 -1.07076e+00 8.09959e-03
-1.78620e+02 -1.07084e+00 8.08646e-03
-1.78610e+02 -1.07092e+00 8.07325e-03
-1.78600e+02 -1.07100e+00 8.05997e-03
-1.78590e+02 -1.07109e+00 8.04662e-03
-1.78580e+02 -1.07117e+00 8.03320e-03
-1.78570e+02 -1.07125e+00 8.01971e-03
-1.78560e+02 -1.07133e+00 8.00615e-03
-1.78550e+02 -1.07141e+00 7.99251e-03
-1.78540e+02 -1.07149e+00 7.97881e-03
-1.78530e+02 -1.07157e+00 7.96504e-03
-1.78520e+02 -1.07165e+00 7.95119e-03
-1.78510e+02 -1.07172e+00 7.93728e-03
-1.78500e+02 -1.07180e+00 7.92329e-03
-1.78490e+02 -1.07188e+00 7.90924e-03
-1.78480e+02 -1.07196e+00 7.89511e-03
-1.78470e+02 -1.07204e+00 7.88091e-03
-1.78460e+02 -1.07212e+00 7.86665e-03
-1.78450e+02 -1.07220e+00 7.85231e-03
-1.78440e+02 -1.07228e+00 7.83790e-03
-1.78430e+02 -1.07236e+00 7.82342e-03
-1.78420e+02 -1.07243e+00 7.80887e-03
-1.78410e+02 -1.07251e+00 7.79425e-03
-1.78400e+02 -1.07259e+00 7.77956e-03
-1.78390e+02 -1.07267e+00 7.76479e-03
-1.78380e+02 -1.07274e+00 7.74996e-03
-1.78370e+02 -1.07282e+00 7.73506e-03
-1.78360e+02 -1.07290e+00 7.72008e-03
-1.78350e+02 -1.07298e+00 7.70504e-03
-1.78340e+02 -1.07305e+00 7.68992e-03
-1.78330e+02 -1.07313e+00 7.67473e-03
-1.78320e+02 -1.07321e+00 7.65948e-03
-1.78310e+02 -1.07328e+00 7.64415e-03
-1.78300e+02 -1.07336e+00 7.62875e-03
-1.78290e+02 -1.07344e+00 7.61328e-03
-1.78280e+02 -1.07351e+00 7.59774e-03
-1.78270e+02 -1.07359e+00 7.58213e-03
-1.78260e+02 -1.07366e+00 7.56645e-03
-1.78250e+02 -1.07374e+00 7.55070e-03
-1.78240e+02 -1.07381e+00 7.53488e-03
-1.78230e+02 -1.07389e+00 7.51899e-03
-1.78220e+02 -1.07397e+00 7.50302e-03
-1.78210e+02 -1.07404e+00 7.48699e-03
-1.78200e+02 -1.07411e+00 7.47088e-03
-1.78190e+02 -1.07419e+00 7.45471e-03
-1.78180e+02 -1.07426e+00 7.43846e-03
-1.78170e+02 -1.07434e+00 7.42215e-03
-1.78160e+02 -1.07441e+00 7.40576e-03
-1.78150e+02 -1.07449e+00 7.38930e-03
-1.78140e+02 -1.07456e+00 7.37277e-03
-1.78130e+02 -1.07463e+00 7.35617e-03
-1.78120e+02 -1.07471e+00 7.33950e-03
-1.78110e+02 -1.07478e+00 7.32276e-03
-1.78100e+02 -1.07485e+00 7.30595e-03
-1.78090e+02 -1.07493e+00 7.28907e-03
-1.78080e+02 -1.07500e+00 7.27212e-03
-1.78070e+02 -1.07507e+00 7.25509e-03
-1.78060e+02 -1.07514e+00 7.23800e-03
-1.78050e+02 -1.07522e+00 7.22083e-03
-1.78040e+02 -1.07529e+00 7.20360e-03
-1.78030e+02 -1.07536e+00 7.18629e-03
-1.78020e+02 -1.07543e+00 7.16892e-03
-1.78010e+02 -1.07550e+00 7.15147e-03
-1.78000e+02 -1.07558e+00 7.13395e-03
-1.77990e+02 -1.07565e+00 7.11636e-03
-1.77980e+02 -1.07572e+00 7.09870e-03
-1.77970e+02 -1.07579e+00 7.08097e-03
-1.77960e+02 -1.07586e+00 7.06317e-03
-1.77950e+02 -1.07593e+00 7.04530e-03
-1.77940e+02 -1.07600e+00 7.02736e-03
-1.77930e+02 -1.07607e+00 7.00935e-03
-1.77920e+02 -1.07614e+00 6.99127e-03
-1.77910e+02 -1.07621e+00 6.97311e-03
-1.77900e+02 -1.07628e+00 6.95489e-03
-1.77890e+02 -1.07635e+00 6.93659e-03
-1.77880e+02 -1.07642e+00 6.91823e-03
-1.77870e+02 -1.07649e+00 6.89979e-03
-1.77860e+02 -1.07656e+00 6.88128e-03
-1.77850e+02 -1.07663e+00 6.86271e-03
-1.77840e+02 -1.07669e+00 6.84406e-03
-1.77830e+02 -1.07676e+00 6.82534e-03
-1.77820e+02 -1.07683e+00 6.80655e-03
-1.77810e+02 -1.07690e+00 6.78769e-03
-1.77800e+02 -1.07697e+00 6.76876e-03
-1.77790e+02 -1.07703e+00 6.74976e-03
-1.77780e+02 -1.07710e+00 6.73069e-03
-1.77770e+02 -1.07717e+00 6.71154e-03
-1.77760e+02 -1.07724e+00 6.69233e-03
-1.77750e+02 -1.07730e+00 6.67305e-03
-1.77740e+02 -1.07737e+00 6.65369e-03
-1.77730e+02 -1.07744e+00 6.63427e-03
-1.77720e+02 -1.07750e+00 6.61477e-03
-1.77710e+02 -1.07757e+00 6.59520e-03
-1.77700e+02 -1.07763e+00 6.57557e-03
-1.77690e+02 -1.07770e+00 6.55586e-03
-1.77680e+02 -1.07776e+00 6.53608e-03
-1.77670e+02 -1.07783e+00 6.51623e-03
-1.77660e+02 -1.07790e+00 6.49631e-03
-1.77650e+02 -1.07796e+00 6.47632e-03
-1.77640e+02 -1.07802e+00 6.45626e-03
-1.77630e+02 -1.07809e+00 6.43613e-03
-1.77620e+02 -1.07815e+00 6.41592e-03
-1.77610e+02 -1.07822e+00 6.39565e-03
-1.77600e+02 -1.07828e+00 6.37531e-03
-1.77590e+02 -1.07835e+00 6.35489e-03
-1.77580e+02 -1.07841e+00 6.33441e-03
-1.77570e+02 -1.07847e+00 6.31385e-03
-1.77560e+02 -1.07853e+00 6.29323e-03
-1.77550e+02 -1.07860e+00 6.27253e-03
-1.77540e+02 -1.07866e+00 6.25176e-03
-1.77530e+02 -1.07872e+00 6.23092e-03
-1.77520e+02 -1.07878e+00 6.21001e-03
-1.77510e+02 -1.07885e+00 6.18903e-03
-1.77500e+02 -1.07891e+00 6.16798e-03
-1.77490e+02 -1.07897e+00 6.14686e-03
-1.77480e+02 -1.07903e+00 6.12567e-03
-1.77470e+02 -1.07909e+00 6.10441e-03
-1.77460e+02 -1.07915e+00 6.08308e-03
-1.77450e+02 -1.07921e+00 6.06167e-03
-1.77440e+02 -1.07927e+00 6.04020e-03
-1.77430e+02 -1.07934e+00 6.01865e-03
-1.77420e+02 -1.07940e+00 5.99704e-03
-1.77410e+02 -1.07946e+00 5.97535e-03
-1.77400e+02 -1.07951e+00 5.95360e-03
-1.77390e+02 -1.07957e+00 5.93177e-03
-1.77380e+02 -1.07963e+00 5.90987e-03
-1.77370e+02 -1.07969e+00 5.88790e-03
-1.77360e+02 -1.07975e+00 5.86586e-03
-1.77350e+02 -1.07981e+00 5.84375e-03
-1.77340e+02 -1.07987e+00 5.82157e-03
-1.77330e+02 -1.07993e+00 5.79932e-03
-1.77320e+02 -1.07998e+00 5.77700e-03
-1.77310e+02 -1.08004e+00 5.75461e-03
-1.77300e+02 -1.08010e+00 5.73214e-03
-1.77290e+02 -1.08016e+00 5.70961e-03
-1.77280e+02 -1.08021e+00 5.68700e-03
-1.77270e+02 -1.08027e+00 5.66433e-03
-1.77260e+02 -1.08033e+00 5.64158e-03
-1.77250e+02 -1.08038e+00 5.61877e-03
-1.77240e+02 -1.08044e+00 5.59588e-03
-1.77230e+02 -1.08049e+00 5.57292e-03
-1.77220e+02 -1.08055e+00 5.54989e-03
-1.77210e+02 -1.08061e+00 5.52679e-03
-1.77200e+02 -1.08066e+00 5.50362e-03
-1.77190e+02 -1.08072e+00 5.48038e-03
-1.77180e+02 -1.08077e+00 5.45707e-03
-1.77170e+02 -1.08083e+00 5.43369e-03
-1.77160e+02 -1.08088e+00 5.41024e-03
-1.77150e+02 -1.08093e+00 5.38672e-03
-1.77140e+02 -1.08099e+00 5.36312e-03
-1.77130e+02 -1.08104e+00 5.33946e-03
-1.77120e+02 -1.08109e+00 5.31572e-03
-1.77110e+02 -1.08115e+00 5.29192e-03
-1.77100e+02 -1.08120e+00 5.26804e-03
-1.77090e+02 -1.08125e+00 5.24409e-03
-1.77080e+02 -1.08130e+00 5.22008e-03
-1.77070e+02 -1.08136e+00 5.19599e-03
-1.77060e+02 -1.08141e+00 5.17183e-03
-1.77050e+02 -1.08146e+00 5.14760e-03
-1.77040e+02 -1.08151e+00 5.12330e-03
-1.77030e+02 -1.08156e+00 5.09893e-03
-1.77020e+02 -1.08161e+00 5.07449e-03
-1.77010e+02 -1.08166e+00 5.04998e-03
-1.77000e+02 -1.08171e+00 5.02539e-03
-1.76990e+02 -1.08176e+00 5.00074e-03
-1.76980e+02 -1.08181e+00 4.97602e-03
-1.76970e+02 -1.08186e+00 4.95122e-03
-1.76960e+02 -1.08191e+00 4.92636e-03
-1.76950e+02 -1.08196e+00 4.90142e-03
-1.76940e+02 -1.08201e+00 4.87641e-03
-1.76930e+02 -1.08206e+00 4.85134e-03
-1.76920e+02 -1.08211e+00 4.82619e-03
-1.76910e+02 -1.08216e+00 4.80097e-03
-1.76900e+02 -1.08220e+00 4.77568e-03
-1.76890e+02 -1.08225e+00 4.75032e-03
-1.76880e+02 -1.08230e+00 4.72489e-03
-1.76870e+02 -1.08235e+00 4.69939e-03
-1.76860e+02 -1.08239e+00 4.67382e-03
-1.76850e+02 -1.08244e+00 4.64817e-03
-1.76840e+02 -1.08249e+00 4.62246e-03
-1.76830e+02 -1.08253e+00 4.59668e-03
-1.76820e+02 -1.08258e+00 4.57082e-03
-1.76810e+02 -1.08262e+00 4.54490e-03
-1.76800e+02 -1.08267e+00 4.51890e-03
-1.76790e+02 -1.08271e+00 4.49284e-03
-1.76780e+02 -1.08276e+00 4.46670e-03
-1.76770e+02 -1.08280e+00 4.44049e-03
-1.76760e+02 -1.08285e+00 4.41421e-03
-1.76750e+02 -1.08289e+00 4.38786e-03
-1.76740e+02 -1.08294e+00 4.36144e-03
-1.76730e+02 -1.08298e+00 4.33495e-03
-1.76720e+02 -1.08302e+00 4.30839e-03
-1.76710e+02 -1.08307e+00 4.28176e-03
-1.76700e+02 -1.08311e+00 4.25506e-03
-1.76690e+02 -1.08315e+00 4.22829e-03
-1.76680e+02 -1.08319e+00 4.20144e-03
-1.76670e+02 -1.08323e+00 4.17453e-03
-1.76660e+02 -1.08328e+00 4.14754e-03
-1.76650e+02 -1.08332e+00 4.12049e-03
-1.76640e+02 -1.08336e+00 4.09336e-03
-1.76630e+02 -1.08340e+00 4.06616e-03
-1.76620e+02 -1.08344e+00 4.03890e-03
-1.76610e+02 -1.08348e+00 4.01156e-03
-1.76600e+02 -1.08352e+00 3.98415e-03
-1.76590e+02 -1.08356e+00 3.95667e-03
-1.76580e+02 -1.08360e+00 3.92912e-03
-1.76570e+02 -1.08364e+00 3.90150e-03
-1.76560e+02 -1.08368e+00 3.87381e-03
-1.76550e+02 -1.08372e+00 3.84605e-03
-1.76540e+02 -1.08375e+00 3.81821e-03
-1.76530e+02 -1.08379e+00 3.79031e-03
-1.76520e+02 -1.08383e+00 3.76234e-03
-1.76510e+02 -1.08387e+00 3.73429e-03
-1.76500e+02 -1.08390e+00 3.70618e-03
-1.76490e+02 -1.08394e+00 3.67799e-03
-1.76480e+02 -1.08398e+00 3.64974e-03
-1.76470e+02 -1.08401e+00 3.62141e-03
-1.76460e+02 -1.08405e+00 3.59301e-03
-1.76450e+02 -1.08409e+00 3.56454e-03
-1.76440e+02 -1.08412e+00 3.53600e-03
-1.76430e+02 -1.08416e+00 3.50739e-03
-1.76420e+02 -1.08419e+00 3.47871e-03
-1.76410e+02 -1.08423e+00 3.44996e-03
-1.76400e+02 -1.08426e+00 3.42114e-03
-1.76390e+02 -1.08430e+00 3.39231e-03
-1.76380e+02 -1.08433e+00 3.36352e-03
-1.76370e+02 -1.08436e+00 3.33478e-03
-1.76360e+02 -1.08440e+00 3.30608e-03
-1.76350e+02 -1.08443e+00 3.27744e-03
-1.76340e+02 -1.08446e+00 3.24883e-03
-1.76330e+02 -1.08449e+00 3.22028e-03
-1.76320e+02 -1.08453e+00 3.19177e-03
-1.76310e+02 -1.08456e+00 3.16331e-03
-1.76300e+02 -1.08459e+00 3.13489e-03
-1.76290e+02 -1.08462e+00 3.10652e-03
-1.76280e+02 -1.08465e+00 3.07820e-03
-1.76270e+02 -1.08468e+00 3.04993e-03
-1.76260e+02 -1.08471e+00 3.02170e-03
-1.76250e+02 -1.08474e+00 2.99351e-03
-1.76240e+02 -1.08477e+00 2.96538e-03
-1.76230e+02 -1.08480e+00 2.93729e-03
-1.76220e+02 -1.08483e+00 2.90924e-03
-1.76210e+02 -1.08486e+00 2.88125e-03
-1.76200e+02 -1.08489e+00 2.85330e-03
-1.76190e+02 -1.08492e+00 2.82539e-03
-1.76180e+02 -1.08494e+00 2.79753e-03
-1.76170e+02 -1.08497e+00 2.76972e-03
-1.76160e+02 -1.08500e+00 2.74196e-03
-1.76150e+02 -1.08503e+00 2.71424e-03
-1.76140e+02 -1.08505e+00 2.68657e-03
-1.76130e+02 -1.08508e+00 2.65894e-03
-1.76120e+02 -1.08511e+00 2.63136e-03
-1.76110e+02 -1.08513e+00 2.60383e-03
-1.76100e+02 -1.08516e+00 2.57634e-03
-1.76090e+02 -1.08519e+00 2.54890e-03
-1.76080e+02 -1.08521e+00 2.52151e-03
-1.76070e+02 -1.08524e+00 2.49417e-03
-1.76060e+02 -1.08526e+00 2.46687e-03
-1.76050e+02 -1.08528e+00 2.43961e-03
-1.76040e+02 -1.08531e+00 2.41240e-03
-1.76030e+02 -1.08533e+00 2.38524e-03
-1.76020e+02 -1.08536e+00 2.35813e-03
-1.76010e+02 -1.08538e+00 2.33106e-03
-1.76000e+02 -1.08540e+00 2.30404e-03
-1.75990e+02 -1.08543e+00 2.27707e-03
-1.75980e+02 -1.08545e+00 2.25014e-03
-1.75970e+02 -1.08547e+00 2.22326e-03
-1.75960e+02 -1.08549e+00 2.19642e-03
-1.75950e+02 -1.08552e+00 2.16963e-03
-1.75940e+02 -1.08554e+00 2.14289e-03
-1.75930e+02 -1.08556e+00 2.11620e-03
-1.75920e+02 -1.08558e+00 2.08955e-03
-1.75910e+02 -1.08560e+00 2.06294e-03
-1.75900e+02 -1.08562e+00 2.03639e-03
-1.75890e+02 -1.08564e+00 2.00988e-03
-1.75880e+02 -1.08566e+00 1.98341e-03
-1.75870e+02 -1.08568e+00 1.95700e-03
-1.75860e+02 -1.08570e+00 1.93063e-03
-1.75850e+02 -1.08572e+00 1.90430e-03
-1.75840e+02 -1.08574e+00 1.87802e-03
-1.75830e+02 -1.08576e+00 1.85179e-03
-1.75820e+02 -1.08578e+00 1.82561e-03
-1.75810e+02 -1.08579e+00 1.79947e-03
-1.75800e+02 -1.08581e+00 1.77338e-03
-1.75790e+02 -1.08583e+00 1.74733e-03
-1.75780e+02 -1.08585e+00 1.72134e-03
-1.75770e+02 -1.08586e+00 1.69538e-03
-1.75760e+02 -1.08588e+00 1.66948e-03
-1.75750e+02 -1.08590e+00 1.64362e-03
-1.75740e+02 -1.08591e+00 1.61781e-03
-1.75730e+02 -1.08593e+00 1.59204e-03
-1.75720e+02 -1.08594e+00 1.56632e-03
-1.75710e+02 -1.08596e+00 1.54065e-03
-1.75700e+02 -1.08598e+00 1.51502e-03
-1.75690e+02 -1.08599e+00 1.48944e-03
-1.75680e+02 -1.08601e+00 1.46391e-03
-1.75670e+02 -1.08602e+00 1.43842e-03
-1.75660e+02 -1.08603e+00 1.41298e-03
-1.75650e+02 -1.08605e+00 1.38758e-03
-1.75640e+02 -1.08606e+00 1.36224e-03
-1.75630e+02 -1.08608e+00 1.33693e-03
-1.75620e+02 -1.08609e+00 1.31168e-03
-1.75610e+02 -1.08610e+00 1.28647e-03
-1.75600e+02 -1.08611e+00 1.26131e-03
-1.75590e+02 -1.08613e+00 1.23619e-03
-1.75580e+02 -1.08614e+00 1.21112e-03
-1.75570e+02 -1.08615e+00 1.18610e-03
-1.75560e+02 -1.08616e+00 1.16113e-03
-1.75550e+02 -1.08617e+00 1.13620e-03
-1.75540e+02 -1.08619e+00 1.11131e-03
-1.75530e+02 -1.08620e+00 1.08648e-03
-1.75520e+02 -1.08621e+00 1.06169e-03
-1.75510e+02 -1.08622e+00 1.03694e-03
-1.75500e+02 -1.08623e+00 1.01225e-03
-1.75490e+02 -1.08624e+00 9.87595e-04
-1.75480e+02 -1.08625e+00 9.62991e-04
-1.75470e+02 -1.08626e+00 9.38433e-04
-1.75460e+02 -1.08627e+00 9.13922e-04
-1.75450e+02 -1.08628e+00 8.89457e-04
-1.75440e+02 -1.08628e+00 8.65039e-04
-1.75430e+02 -1.08629e+00 8.40667e-04
-1.75420e+02 -1.08630e+00 8.16342e-04
-1.75410e+02 -1.08631e+00 7.92063e-04
-1.75400e+02 -1.08632e+00 7.67830e-04
-1.75390e+02 -1.08632e+00 7.43644e-04
-1.75380e+02 -1.08633e+00 7.19505e-04
-1.75370e+02 -1.08634e+00 6.95412e-04
-1.75360e+02 -1.08635e+00 6.71366e-04
-1.75350e+02 -1.08635e+00 6.47366e-04
-1.75340e+02 -1.08636e+00 6.23412e-04
-1.75330e+02 -1.08636e+00 5.99505e-04
-1.75320e+02 -1.08637e+00 5.75644e-04
-1.75310e+02 -1.08638e+00 5.51830e-04
-1.75300e+02 -1.08638e+00 5.28063e-04
-1.75290e+02 -1.08639e+00 5.04342e-04
-1.75280e+02 -1.08639e+00 4.80667e-04
-1.75270e+02 -1.08640e+00 4.57039e-04
-1.75260e+02 -1.08640e+00 4.33457e-04
-1.75250e+02 -1.08640e+00 4.09922e-04
-1.75240e+02 -1.08641e+00 3.86433e-04
-1.75230e+02 -1.08641e+00 3.62991e-04
-1.75220e+02 -1.08642e+00 3.39595e-04
-1.75210e+02 -1.08642e+00 3.16246e-04
-1.75200e+02 -1.08642e+00 2.92943e-04
-1.75190e+02 -1.08643e+00 2.69687e-04
-1.75180e+02 -1.08643e+00 2.46477e-04
-1.75170e+02 -1.08643e+00 2.23313e-04
-1.75160e+02 -1.08643e+00 2.00196e-04
-1.75150e+02 -1.08643e+00 1.77126e-04
-1.75140e+02 -1.08644e+00 1.54102e-04
-1.75130e+02 -1.08644e+00 1.31125e-04
-1.75120e+02 -1.08644e+00 1.08194e-04
-1.75110e+02 -1.08644e+00 8.53091e-05
-1.75100e+02 -1.08644e+00 6.24710e-05
-1.75090e+02 -1.08644e+00 3.96795e-05
-1.75080e+02 -1.08644e+00 1.69344e-05
-1.75070e+02 -1.08644e+00 -5.76420e-06
-1.75060e+02 -1.08644e+00 -2.84163e-05
-1.75050e+02 -1.08644e+00 -5.10220e-05
-1.75040e+02 -1.08644e+00 -7.35811e-05
-1.75030e+02 -1.08644e+00 -9.60938e-05
-1.75020e+02 -1.08644e+00 -1.18560e-04
-1.75010e+02 -1.08644e+00 -1.40980e-04
-1.75000e+02 -1.08644e+00 -1.63353e-04
-1.74990e+02 -1.08643e+00 -1.85680e-04
-1.74980e+02 -1.08643e+00 -2.07960e-04
-1.74970e+02 -1.08643e+00 -2.30194e-04
-1.74960e+02 -1.08643e+00 -2.52381e-04
-1.74950e+02 -1.08642e+00 -2.74522e-04
-1.74940e+02 -1.08642e+00 -2.96616e-04
-1.74930e+02 -1.08642e+00 -3.18664e-04
-1.74920e+02 -1.08641e+00 -3.40666e-04
-1.74910e+02 -1.08641e+00 -3.62621e-04
-1.74900e+02 -1.08641e+00 -3.84529e-04
-1.74890e+02 -1.08640e+00 -4.06391e-04
-1.74880e+02 -1.08640e+00 -4.28207e-04
-1.74870e+02 -1.08640e+00 -4.49976e-04
-1.74860e+02 -1.08639e+00 -4.71698e-04
-1.74850e+02 -1.08639e+00 -4.93374e-04
-1.74840e+02 -1.08638e+00 -5.15004e-04
-1.74830e+02 -1.08638e+00 -5.36587e-04
-1.74820e+02 -1.08637e+00 -5.58124e-04
-1.74810e+02 -1.08636e+00 -5.79614e-04
-1.74800e+02 -1.08636e+00 -6.01057e-04
-1.74790e+02 -1.08635e+00 -6.22455e-04
-1.74780e+02 -1.08635e+00 -6.43805e-04
-1.74770e+02 -1.08634e+00 -6.65110e-04
-1.74760e+02 -1.08633e+00 -6.86367e-04
-1.74750e+02 -1.08633e+00 -7.07579e-04
-1.74740e+02 -1.08632e+00 -7.28743e-04
-1.74730e+02 -1.08631e+00 -7.49862e-04
-1.74720e+02 -1.08630e+00 -7.70934e-04
-1.74710e+02 -1.08630e+00 -7.91959e-04
-1.74700e+02 -1.08629e+00 -8.12938e-04
-1.74690e+02 -1.08628e+00 -8.33870e-04
-1.74680e+02 -1.08627e+00 -8.54756e-04
-1.74670e+02 -1.08626e+00 -8.75596e-04
-1.74660e+02 -1.08625e+00 -8.96389e-04
-1.74650e+02 -1.08624e+00 -9.17135e-04
-1.74640e+02 -1.08624e+00 -9.37835e-04
-1.74630e+02 -1.08623e+00 -9.58489e-04
-1.74620e+02 -1.08622e+00 -9.79096e-04
-1.74610e+02 -1.08621e+00 -9.99656e-04
-1.74600e+02 -1.08620e+00 -1.02017e-03
-1.74590e+02 -1.08619e+00 -1.04064e-03
-1.74580e+02 -1.08618e+00 -1.06106e-03
-1.74570e+02 -1.08616e+00 -1.08143e-03
-1.74560e+02 -1.08615e+00 -1.10176e-03
-1.74550e+02 -1.08614e+00 -1.12204e-03
-1.74540e+02 -1.08613e+00 -1.14228e-03
-1.74530e+02 -1.08612e+00 -1.16247e-03
-1.74520e+02 -1.08611e+00 -1.18261e-03
-1.74510e+02 -1.08610e+00 -1.20271e-03
-1.74500e+02 -1.08608e+00 -1.22276e-03
-1.74490e+02 -1.08607e+00 -1.24276e-03
-1.74480e+02 -1.08606e+00 -1.26271e-03
-1.74470e+02 -1.08605e+00 -1.28262e-03
-1.74460e+02 -1.08603e+00 -1.30249e-03
-1.74450e+02 -1.08602e+00 -1.32230e-03
-1.74440e+02 -1.08601e+00 -1.34207e-03
-1.74430e+02 -1.08599e+00 -1.36180e-03
-1.74420e+02 -1.08598e+00 -1.38148e-03
-1.74410e+02 -1.08597e+00 -1.40111e-03
-1.74400e+02 -1.08595e+00 -1.42069e-03
-1.74390e+02 -1.08594e+00 -1.44023e-03
-1.74380e+02 -1.08592e+00 -1.45972e-03
-1.74370e+02 -1.08591e+00 -1.47917e-03
-1.74360e+02 -1.08589e+00 -1.49857e-03
-1.74350e+02 -1.08588e+00 -1.51792e-03
-1.74340e+02 -1.08586e+00 -1.53722e-03
-1.74330e+02 -1.08585e+00 -1.55648e-03
-1.74320e+02 -1.08583e+00 -1.57569e-03
-1.74310e+02 -1.08582e+00 -1.59486e-03
-1.74300e+02 -1.08580e+00 -1.61398e-03
-1.74290e+02 -1.08578e+00 -1.63305e-03
-1.74280e+02 -1.08577e+00 -1.65208e-03
-1.74270e+02 -1.08575e+00 -1.67106e-03
-1.74260e+02 -1.08573e+00 -1.68999e-03
-1.74250e+02 -1.08572e+00 -1.70888e-03
-1.74240e+02 -1.08570e+00 -1.72772e-03
-1.74230e+02 -1.08568e+00 -1.74652e-03
-1.74220e+02 -1.08566e+00 -1.76527e-03
-1.74210e+02 -1.08565e+00 -1.78397e-03
-1.74200e+02 -1.08563e+00 -1.80262e-03
-1.74190e+02 -1.08561e+00 -1.82123e-03
-1.74180e+02 -1.08559e+00 -1.83979e-03
-1.74170e+02 -1.08557e+00 -1.85831e-03
-1.74160e+02 -1.08556e+00 -1.87678e-03
-1.74150e+02 -1.08554e+00 -1.89520e-03
-1.74140e+02 -1.08552e+00 -1.91358e-03
-1.74130e+02 -1.08550e+00 -1.93190e-03
-1.74120e+02 -1.08548e+00 -1.95019e-03
-1.74110e+02 -1.08546e+00 -1.96842e-03
-1.74100e+02 -1.08544e+00 -1.98661e-03
-1.74090e+02 -1.08542e+00 -2.00476e-03
-1.74080e+02 -1.08540e+00 -2.02286e-03
-1.74070e+02 -1.08538e+00 -2.04091e-03
-1.74060e+02 -1.08536e+00 -2.05891e-03
-1.74050e+02 -1.08534e+00 -2.07687e-03
-1.74040e+02 -1.08532e+00 -2.09478e-03
-1.74030e+02 -1.08530e+00 -2.11264e-03
-1.74020e+02 -1.08527e+00 -2.13046e-03
-1.74010e+02 -1.08525e+00 -2.14823e-03
-1.74000e+02 -1.08523e+00 -2.16596e-03
-1.73990e+02 -1.08521e+00 -2.18364e-03
-1.73980e+02 -1.08519e+00 -2.20127e-03
-1.73970e+02 -1.08517e+00 -2.21886e-03
-1.73960e+02 -1.08514e+00 -2.23640e-03
-1.73950e+02 -1.08512e+00 -2.25389e-03
-1.73940e+02 -1.08510e+00 -2.27134e-03
-1.73930e+02 -1.08508e+00 -2.28874e-03
-1.73920e+02 -1.08505e+00 -2.30609e-03
-1.73910e+02 -1.08503e+00 -2.32340e-03
-1.73900e+02 -1.08501e+00 -2.34066e-03
-1.73890e+02 -1.08498e+00 -2.35787e-03
-1.73880e+02 -1.08496e+00 -2.37504e-03
-1.73870e+02 -1.08494e+00 -2.39216e-03
-1.73860e+02 -1.08491e+00 -2.40924e-03
-1.73850e+02 -1.08489e+00 -2.42626e-03
-1.73840e+02 -1.08486e+00 -2.44325e-03
-1.73830e+02 -1.08484e+00 -2.46018e-03
-1.73820e+02 -1.08481e+00 -2.47707e-03
-1.73810e+02 -1.08479e+00 -2.49391e-03
-1.73800e+02 -1.08476e+00 -2.51071e-03
-1.73790e+02 -1.08474e+00 -2.52746e-03
-1.73780e+02 -1.08471e+00 -2.54416e-03
-1.73770e+02 -1.08469e+00 -2.56082e-03
-1.73760e+02 -1.08466e+00 -2.57743e-03
-1.73750e+02 -1.08464e+00 -2.59399e-03
-1.73740e+02 -1.08461e+00 -2.61051e-03
-1.73730e+02 -1.08458e+00 -2.62698e-03
-1.73720e+02 -1.08456e+00 -2.64340e-03
-1.73710e+02 -1.08453e+00 -2.65978e-03
-1.73700e+02 -1.08450e+00 -2.67611e-03
-1.73690e+02 -1.08448e+00 -2.69239e-03
-1.73680e+02 -1.08445e+00 -2.70863e-03
-1.73670e+02 -1.08442e+00 -2.72482e-03
-1.73660e+02 -1.08440e+00 -2.74097e-03
-1.73650e+02 -1.08437e+00 -2.75707e-03
-1.73640e+02 -1.08434e+00 -2.77312e-03
-1.73630e+02 -1.08431e+00 -2.78912e-03
-1.73620e+02 -1.08429e+00 -2.80508e-03
-1.73610e+02 -1.08426e+00 -2.82100e-03
-1.73600e+02 -1.08423e+00 -2.83686e-03
-1.73590e+02 -1.08420e+00 -2.85268e-03
-1.73580e+02 -1.08417e+00 -2.86846e-03
-1.73570e+02 -1.08414e+00 -2.88418e-03
-1.73560e+02 -1.08411e+00 -2.89986e-03
-1.73550e+02 -1.08408e+00 -2.91550e-03
-1.73540e+02 -1.08406e+00 -2.93108e-03
-1.73530e+02 -1.08403e+00 -2.94662e-03
-1.73520e+02 -1.08400e+00 -2.96212e-03
-1.73510e+02 -1.08397e+00 -2.97757e-03
-1.73500e+02 -1.08394e+00 -2.99297e-03
-1.73490e+02 -1.08391e+00 -3.00832e-03
-1.73480e+02 -1.08388e+00 -3.02363e-03
-1.73470e+02 -1.08385e+00 -3.03889e-03
-1.73460e+02 -1.08382e+00 -3.05411e-03
-1.73450e+02 -1.08379e+00 -3.06928e-03
-1.73440e+02 -1.08375e+00 -3.08440e-03
-1.73430e+02 -1.08372e+00 -3.09948e-03
-1.73420e+02 -1.08369e+00 -3.11451e-03
-1.73410e+02 -1.08366e+00 -3.12949e-03
-1.73400e+02 -1.08363e+00 -3.14443e-03
-1.73390e+02 -1.08360e+00 -3.15932e-03
-1.73380e+02 -1.08357e+00 -3.17416e-03
-1.73370e+02 -1.08354e+00 -3.18896e-03
-1.73360e+02 -1.08350e+00 -3.20371e-03
-1.73350e+02 -1.08347e+00 -3.21841e-03
-1.73340e+02 -1.08344e+00 -3.23307e-03
-1.73330e+02 -1.08341e+00 -3.24768e-03
-1.73320e+02 -1.08337e+00 -3.26225e-03
-1.73310e+02 -1.08334e+00 -3.27676e-03
-1.73300e+02 -1.08331e+00 -3.29124e-03
-1.73290e+02 -1.08328e+00 -3.30566e-03
-1.73280e+02 -1.08324e+00 -3.32004e-03
-1.73270e+02 -1.08321e+00 -3.33437e-03
-1.73260e+02 -1.08318e+00 -3.34866e-03
-1.73250e+02 -1.08314e+00 -3.36290e-03
-1.73240e+02 -1.08311e+00 -3.37709e-03
-1.73230e+02 -1.08307e+00 -3.39124e-03
-1.73220e+02 -1.08304e+00 -3.40534e-03
-1.73210e+02 -1.08301e+00 -3.41939e-03
-1.73200e+02 -1.08297e+00 -3.43340e-03
-1.73190e+02 -1.08294e+00 -3.44736e-03
-1.73180e+02 -1.08290e+00 -3.46127e-03
-1.73170e+02 -1.08287e+00 -3.47514e-03
-1.73160e+02 -1.08283e+00 -3.48896e-03
-1.73150e+02 -1.08280e+00 -3.50274e-03
-1.73140e+02 -1.08276e+00 -3.51647e-03
-1.73130e+02 -1.08273e+00 -3.53015e-03
-1.73120e+02 -1.08269e+00 -3.54378e-03
-1.73110e+02 -1.08266e+00 -3.55737e-03
-1.73100e+02 -1.08262e+00 -3.57091e-03
-1.73090e+02 -1.08259e+00 -3.58441e-03
-1.73080e+02 -1.08255e+00 -3.59786e-03
-1.73070e+02 -1.08251e+00 -3.61126e-03
-1.73060e+02 -1.08248e+00 -3.62462e-03
-1.73050e+02 -1.08244e+00 -3.63793e-03
-1.73040e+02 -1.08241e+00 -3.65119e-03
-1.73030e+02 -1.08237e+00 -3.66441e-03
-1.73020e+02 -1.08233e+00 -3.67758e-03
-1.73010e+02 -1.08230e+00 -3.69070e-03
-1.73000e+02 -1.08226e+00 -3.70378e-03
-1.72990e+02 -1.08222e+00 -3.71681e-03
-1.72980e+02 -1.08218e+00 -3.72980e-03
-1.72970e+02 -1.08215e+00 -3.74273e-03
-1.72960e+02 -1.08211e+00 -3.75563e-03
-1.72950e+02 -1.08207e+00 -3.76847e-03
-1.72940e+02 -1.08203e+00 -3.78127e-03
-1.72930e+02 -1.08200e+00 -3.79402e-03
-1.72920e+02 -1.08196e+00 -3.80673e-03
-1.72910e+02 -1.08192e+00 -3.81939e-03
-1.72900e+02 -1.08188e+00 -3.83200e-03
-1.72890e+02 -1.08184e+00 -3.84456e-03
-1.72880e+02 -1.08180e+00 -3.85708e-03
-1.72870e+02 -1.08177e+00 -3.86956e-03
-1.72860e+02 -1.08173e+00 -3.88198e-03
-1.72850e+02 -1.08169e+00 -3.89437e-03
-1.72840e+02 -1.08165e+00 -3.90670e-03
-1.72830e+02 -1.08161e+00 -3.91899e-03
-1.72820e+02 -1.08157e+00 -3.93123e-03
-1.72810e+02 -1.08153e+00 -3.94342e-03
-1.72800e+02 -1.08149e+00 -3.95557e-03
-1.72790e+02 -1.08145e+00 -3.96767e-03
-1.72780e+02 -1.08141e+00 -3.97973e-03
-1.72770e+02 -1.08137e+00 -3.99173e-03
-1.72760e+02 -1.08133e+00 -4.00370e-03
-1.72750e+02 -1.08129e+00 -4.01561e-03
-1.72740e+02 -1.08125e+00 -4.02748e-03
-1.72730e+02 -1.08121e+00 -4.03930e-03
-1.72720e+02 -1.08117e+00 -4.05108e-03
-1.72710e+02 -1.08113e+00 -4.06281e-03
-1.72700e+02 -1.08109e+00 -4.07449e-03
-1.72690e+02 -1.08105e+00 -4.08613e-03
-1.72680e+02 -1.08101e+00 -4.09772e-03
-1.72670e+02 -1.08097e+00 -4.10926e-03
-1.72660e+02 -1.08093e+00 -4.12076e-03
-1.72650e+02 -1.08089e+00 -4.13221e-03
-1.72640e+02 -1.08084e+00 -4.14362e-03
-1.72630e+02 -1.08080e+00 -4.15497e-03
-1.72620e+02 -1.08076e+00 -4.16628e-03
-1.72610e+02 -1.08072e+00 -4.17755e-03
-1.72600e+02 -1.08068e+00 -4.18877e-03
-1.72590e+02 -1.08064e+00 -4.19994e-03
-1.72580e+02 -1.08059e+00 -4.21106e-03
-1.72570e+02 -1.08055e+00 -4.22214e-03
-1.72560e+02 -1.08051e+00 -4.23318e-03
-1.72550e+02 -1.08047e+00 -4.24416e-03
-1.72540e+02 -1.08042e+00 -4.25510e-03
-1.72530e+02 -1.08038e+00 -4.26599e-03
-1.72520e+02 -1.08034e+00 -4.27684e-03
-1.72510e+02 -1.08030e+00 -4.28764e-03
-1.72500e+02 -1.08025e+00 -4.29839e-03
-1.72490e+02 -1.08021e+00 -4.30910e-03
-1.72480e+02 -1.08017e+00 -4.31976e-03
-1.72470e+02 -1.08012e+00 -4.33038e-03
-1.72460e+02 -1.08008e+00 -4.34094e-03
-1.72450e+02 -1.08004e+00 -4.35147e-03
-1.72440e+02 -1.07999e+00 -4.36194e-03
-1.72430e+02 -1.07995e+00 -4.37237e-03
-1.72420e+02 -1.07991e+00 -4.38275e-03
-1.72410e+02 -1.07986e+00 -4.39309e-03
-1.72400e+02 -1.07982e+00 -4.40337e-03
-1.72390e+02 -1.07977e+00 -4.41362e-03
-1.72380e+02 -1.07973e+00 -4.42381e-03
-1.72370e+02 -1.07969e+00 -4.43396e-03
-1.72360e+02 -1.07964e+00 -4.44406e-03
-1.72350e+02 -1.07960e+00 -4.45412e-03
-1.72340e+02 -1.07955e+00 -4.46413e-03
-1.72330e+02 -1.07951e+00 -4.47409e-03
-1.72320e+02 -1.07946e+00 -4.48401e-03
-1.72310e+02 -1.07942e+00 -4.49388e-03
-1.72300e+02 -1.07937e+00 -4.50371e-03
-1.72290e+02 -1.07933e+00 -4.51348e-03
-1.72280e+02 -1.07928e+00 -4.52321e-03
-1.72270e+02 -1.07924e+00 -4.53290e-03
-1.72260e+02 -1.07919e+00 -4.54254e-03
-1.72250e+02 -1.07915e+00 -4.55213e-03
-1.72240e+02 -1.07910e+00 -4.56167e-03
-1.72230e+02 -1.07905e+00 -4.57117e-03
-1.72220e+02 -1.07901e+00 -4.58062e-03
-1.72210e+02 -1.07896e+00 -4.59003e-03
-1.72200e+02 -1.07892e+00 -4.59939e-03
-1.72190e+02 -1.07887e+00 -4.60870e-03
-1.72180e+02 -1.07882e+00 -4.61797e-03
-1.72170e+02 -1.07878e+00 -4.62719e-03
-1.72160e+02 -1.07873e+00 -4.63636e-03
-1.72150e+02 -1.07869e+00 -4.64549e-03
-1.72140e+02 -1.07864e+00 -4.65457e-03
-1.72130e+02 -1.07859e+00 -4.66360e-03
-1.72120e+02 -1.07855e+00 -4.67259e-03
-1.72110e+02 -1.07850e+00 -4.68153e-03
-1.72100e+02 -1.07845e+00 -4.69042e-03
-1.72090e+02 -1.07841e+00 -4.69927e-03
-1.72080e+02 -1.07836e+00 -4.70807e-03
-1.72070e+02 -1.07831e+00 -4.71683e-03
-1.72060e+02 -1.07826e+00 -4.72554e-03
-1.72050e+02 -1.07822e+00 -4.73420e-03
-1.72040e+02 -1.07817e+00 -4.74282e-03
-1.72030e+02 -1.07812e+00 -4.75138e-03
-1.72020e+02 -1.07807e+00 -4.75991e-03
-1.72010e+02 -1.07803e+00 -4.76838e-03
-1.72000e+02 -1.07798e+00 -4.77681e-03
-1.71990e+02 -1.07793e+00 -4.78520e-03
-1.71980e+02 -1.07788e+00 -4.79353e-03
-1.71970e+02 -1.07784e+00 -4.80182e-03
-1.71960e+02 -1.07779e+00 -4.81007e-03
-1.71950e+02 -1.07774e+00 -4.81826e-03
-1.71940e+02 -1.07769e+00 -4.82641e-03
-1.71930e+02 -1.07764e+00 -4.83452e-03
-1.71920e+02 -1.07759e+00 -4.84258e-03
-1.71910e+02 -1.07755e+00 -4.85059e-03
-1.71900e+02 -1.07750e+00 -4.85855e-03
-1.71890e+02 -1.07745e+00 -4.86647e-03
-1.71880e+02 -1.07740e+00 -4.87434e-03
-1.71870e+02 -1.07735e+00 -4.88217e-03
-1.71860e+02 -1.07730e+00 -4.88995e-03
-1.71850e+02 -1.07725e+00 -4.89768e-03
-1.71840e+02 -1.07720e+00 -4.90537e-03
-1.71830e+02 -1.07716e+00 -4.91300e-03
-1.71820e+02 -1.07711e+00 -4.92060e-03
-1.71810e+02 -1.07706e+00 -4.92814e-03
-1.71800e+02 -1.07701e+00 -4.93564e-03
-1.71790e+02 -1.07696e+00 -4.94310e-03
-1.71780e+02 -1.07691e+00 -4.95051e-03
-1.71770e+02 -1.07686e+00 -4.95787e-03
-1.71760e+02 -1.07681e+00 -4.96518e-03
-1.71750e+02 -1.07676e+00 -4.97245e-03
-1.71740e+02 -1.07671e+00 -4.97967e-03
-1.71730e+02 -1.07666e+00 -4.98684e-03
-1.71720e+02 -1.07661e+00 -4.99397e-03
-1.71710e+02 -1.07656e+00 -5.00105e-03
-1.71700e+02 -1.07651e+00 -5.00809e-03
-1.71690e+02 -1.07646e+00 -5.01508e-03
-1.71680e+02 -1.07641e+00 -5.02202e-03
-1.71670e+02 -1.07636e+00 -5.02892e-03
-1.71660e+02 -1.07631e+00 -5.03576e-03
-1.71650e+02 -1.07626e+00 -5.04257e-03
-1.71640e+02 -1.07621e+00 -5.04932e-03
-1.71630e+02 -1.07616e+00 -5.05603e-03
-1.71620e+02 -1.07611e+00 -5.06270e-03
-1.71610e+02 -1.07606e+00 -5.06931e-03
-1.71600e+02 -1.07601e+00 -5.07589e-03
-1.71590e+02 -1.07596e+00 -5.08241e-03
-1.71580e+02 -1.07590e+00 -5.08889e-03
-1.71570e+02 -1.07585e+00 -5.09532e-03
-1.71560e+02 -1.07580e+00 -5.10170e-03
-1.71550e+02 -1.07575e+00 -5.10804e-03
-1.71540e+02 -1.07570e+00 -5.11433e-03
-1.71530e+02 -1.07565e+00 -5.12058e-03
-1.71520e+02 -1.07560e+00 -5.12678e-03
-1.71510e+02 -1.07555e+00 -5.13293e-03
-1.71500e+02 -1.07550e+00 -5.13903e-03
-1.71490e+02 -1.07544e+00 -5.14509e-03
-1.71480e+02 -1.07539e+00 -5.15111e-03
-1.71470e+02 -1.07534e+00 -5.15707e-03
-1.71460e+02 -1.07529e+00 -5.16299e-03
-1.71450e+02 -1.07524e+00 -5.16886e-03
-1.71440e+02 -1.07519e+00 -5.17469e-03
-1.71430e+02 -1.07513e+00 -5.18047e-03
-1.71420e+02 -1.07508e+00 -5.18621e-03
-1.71410e+02 -1.07503e+00 -5.19189e-03
-1.71400e+02 -1.07498e+00 -5.19753e-03
-1.71390e+02 -1.07493e+00 -5.20313e-03
-1.71380e+02 -1.07487e+00 -5.20868e-03
-1.71370e+02 -1.07482e+00 -5.21418e-03
-1.71360e+02 -1.07477e+00 -5.21963e-03
-1.71350e+02 -1.07472e+00 -5.22504e-03
-1.71340e+02 -1.07467e+00 -5.23040e-03
-1.71330e+02 -1.07461e+00 -5.23572e-03
-1.71320e+02 -1.07456e+00 -5.24099e-03
-1.71310e+02 -1.07451e+00 -5.24621e-03
-1.71300e+02 -1.07446e+00 -5.25139e-03
-1.71290e+02 -1.07440e+00 -5.25652e-03
-1.71280e+02 -1.07435e+00 -5.26160e-03
-1.71270e+02 -1.07430e+00 -5.26664e-03
-1.71260e+02 -1.07425e+00 -5.27163e-03
-1.71250e+02 -1.07419e+00 -5.27657e-03
-1.71240e+02 -1.07414e+00 -5.28147e-03
-1.71230e+02 -1.07409e+00 -5.28632e-03
-1.71220e+02 -1.07403e+00 -5.29112e-03
-1.71210e+02 -1.07398e+00 -5.29588e-03
-1.71200e+02 -1.07393e+00 -5.30059e-03
-1.71190e+02 -1.07388e+00 -5.30526e-03
-1.71180e+02 -1.07382e+00 -5.30987e-03
-1.71170e+02 -1.07377e+00 -5.31445e-03
-1.71160e+02 -1.07372e+00 -5.31897e-03
-1.71150e+02 -1.07366e+00 -5.32345e-03
-1.71140e+02 -1.07361e+00 -5.32788e-03
-1.71130e+02 -1.07356e+00 -5.33227e-03
-1.71120e+02 -1.07350e+00 -5.33661e-03
-1.71110e+02 -1.07345e+00 -5.34090e-03
-1.71100e+02 -1.07340e+00 -5.34515e-03
-1.71090e+02 -1.07334e+00 -5.34935e-03
-1.71080e+02 -1.07329e+00 -5.35350e-03
-1.71070e+02 -1.07324e+00 -5.35761e-03
-1.71060e+02 -1.07318e+00 -5.36167e-03
-1.71050e+02 -1.07313e+00 -5.36568e-03
-1.71040e+02 -1.07307e+00 -5.36965e-03
-1.71030e+02 -1.07302e+00 -5.37357e-03
-1.71020e+02 -1.07297e+00 -5.37745e-03
-1.71010e+02 -1.07291e+00 -5.38128e-03
-1.71000e+02 -1.07286e+00 -5.38506e-03
-1.70990e+02 -1.07281e+00 -5.38879e-03
-1.70980e+02 -1.07275e+00 -5.39248e-03
-1.70970e+02 -1.07270e+00 -5.39612e-03
-1.70960e+02 -1.07264e+00 -5.39972e-03
-1.70950e+02 -1.07259e+00 -5.40327e-03
-1.70940e+02 -1.07254e+00 -5.40677e-03
-1.70930e+02 -1.07248e+00 -5.41023e-03
-1.70920e+02 -1.07243e+00 -5.41364e-03
-1.70910e+02 -1.07237e+00 -5.41700e-03
-1.70900e+02 -1.07232e+00 -5.42032e-03
-1.70890e+02 -1.07226e+00 -5.42359e-03
-1.70880e+02 -1.07221e+00 -5.42681e-03
-1.70870e+02 -1.07216e+00 -5.42999e-03
-1.70860e+02 -1.07210e+00 -5.43312e-03
-1.70850e+02 -1.07205e+00 -5.43621e-03
-1.70840e+02 -1.07199e+00 -5.43924e-03
-1.70830e+02 -1.07194e+00 -5.44224e-03
-1.70820e+02 -1.07188e+00 -5.44518e-03
-1.70810e+02 -1.07183e+00 -5.44808e-03
-1.70800e+02 -1.07178e+00 -5.45093e-03
-1.70790e+02 -1.07172e+00 -5.45374e-03
-1.70780e+02 -1.07167e+00 -5.45650e-03
-1.70770e+02 -1.07161e+00 -5.45921e-03
-1.70760e+02 -1.07156e+00 -5.46188e-03
-1.70750e+02 -1.07150e+00 -5.46450e-03
-1.70740e+02 -1.07145e+00 -5.46707e-03
-1.70730e+02 -1.07139e+00 -5.46960e-03
-1.70720e+02 -1.07134e+00 -5.47208e-03
-1.70710e+02 -1.07128e+00 -5.47451e-03
-1.70700e+02 -1.07123e+00 -5.47690e-03
-1.70690e+02 -1.07117e+00 -5.47924e-03
-1.70680e+02 -1.07112e+00 -5.48153e-03
-1.70670e+02 -1.07106e+00 -5.48378e-03
-1.70660e+02 -1.07101e+00 -5.48598e-03
-1.70650e+02 -1.07096e+00 -5.48814e-03
-1.70640e+02 -1.07090e+00 -5.49025e-03
-1.70630e+02 -1.07085e+00 -5.49231e-03
-1.70620e+02 -1.07079e+00 -5.49432e-03
-1.70610e+02 -1.07074e+00 -5.49629e-03
-1.70600e+02 -1.07068e+00 -5.49822e-03
-1.70590e+02 -1.07063e+00 -5.50009e-03
-1.70580e+02 -1.07057e+00 -5.50192e-03
-1.70570e+02 -1.07052e+00 -5.50370e-03
-1.70560e+02 -1.07046e+00 -5.50544e-03
-1.70550e+02 -1.07041e+00 -5.50713e-03
-1.70540e+02 -1.07035e+00 -5.50877e-03
-1.70530e+02 -1.07030e+00 -5.51037e-03
-1.70520e+02 -1.07024e+00 -5.51192e-03
-1.70510e+02 -1.07018e+00 -5.51343e-03
-1.70500e+02 -1.07013e+00 -5.51488e-03
-1.70490e+02 -1.07007e+00 -5.51630e-03
-1.70480e+02 -1.07002e+00 -5.51766e-03
-1.70470e+02 -1.06996e+00 -5.51898e-03
-1.70460e+02 -1.06991e+00 -5.52025e-03
-1.70450e+02 -1.06985e+00 -5.52148e-03
-1.70440e+02 -1.06980e+00 -5.52266e-03
-1.70430e+02 -1.06974e+00 -5.52379e-03
-1.70420e+02 -1.06969e+00 -5.52487e-03
-1.70410e+02 -1.06963e+00 -5.52591e-03
-1.70400e+02 -1.06958e+00 -5.52691e-03
-1.70390e+02 -1.06952e+00 -5.52785e-03
-1.70380e+02 -1.06947e+00 -5.52875e-03
-1.70370e+02 -1.06941e+00 -5.52961e-03
-1.70360e+02 -1.06936e+00 -5.53041e-03
-1.70350e+02 -1.06930e+00 -5.53117e-03
-1.70340e+02 -1.06925e+00 -5.53189e-03
-1.70330e+02 -1.06919e+00 -5.53256e-03
-1.70320e+02 -1.06914e+00 -5.53318e-03
-1.70310e+02 -1.06908e+00 -5.53375e-03
-1.70300e+02 -1.06902e+00 -5.53428e-03
-1.70290e+02 -1.06897e+00 -5.53476e-03
-1.70280e+02 -1.06891e+00 -5.53520e-03
-1.70270e+02 -1.06886e+00 -5.53559e-03
-1.70260e+02 -1.06880e+00 -5.53593e-03
-1.70250e+02 -1.06875e+00 -5.53622e-03
-1.70240e+02 -1.06869e+00 -5.53647e-03
-1.70230e+02 -1.06864e+00 -5.53668e-03
-1.70220e+02 -1.06858e+00 -5.53683e-03
-1.70210e+02 -1.06853e+00 -5.53694e-03
-1.70200e+02 -1.06847e+00 -5.53701e-03
-1.70190e+02 -1.06842e+00 -5.53702e-03
-1.70180e+02 -1.06836e+00 -5.53699e-03
-1.70170e+02 -1.06830e+00 -5.53692e-03
-1.70160e+02 -1.06825e+00 -5.53680e-03
-1.70150e+02 -1.06819e+00 -5.53663e-03
-1.70140e+02 -1.06814e+00 -5.53641e-03
-1.70130e+02 -1.06808e+00 -5.53615e-03
-1.70120e+02 -1.06803e+00 -5.53584e-03
-1.70110e+02 -1.06797e+00 -5.53549e-03
-1.70100e+02 -1.06792e+00 -5.53508e-03
-1.70090e+02 -1.06786e+00 -5.53464e-03
-1.70080e+02 -1.06781e+00 -5.53414e-03
-1.70070e+02 -1.06775e+00 -5.53360e-03
-1.70060e+02 -1.06770e+00 -5.53301e-03
-1.70050e+02 -1.06764e+00 -5.53238e-03
-1.70040e+02 -1.06759e+00 -5.53170e-03
-1.70030e+02 -1.06753e+00 -5.53097e-03
-1.70020e+02 -1.06747e+00 -5.53020e-03
-1.70010e+02 -1.06742e+00 -5.52938e-03
-1.70000e+02 -1.06736e+00 -5.52852e-03
-1.69990e+02 -1.06731e+00 -5.52760e-03
-1.69980e+02 -1.06725e+00 -5.52664e-03
-1.69970e+02 -1.06720e+00 -5.52564e-03
-1.69960e+02 -1.06714e+00 -5.52459e-03
-1.69950e+02 -1.06709e+00 -5.52349e-03
-1.69940e+02 -1.06703e+00 -5.52234e-03
-1.69930e+02 -1.06698e+00 -5.52115e-03
-1.69920e+02 -1.06692e+00 -5.51991e-03
-1.69910e+02 -1.06687e+00 -5.51863e-03
-1.69900e+02 -1.06681e+00 -5.51730e-03
-1.69890e+02 -1.06676e+00 -5.51592e-03
-1.69880e+02 -1.06670e+00 -5.51450e-03
-1.69870e+02 -1.06665e+00 -5.51303e-03
-1.69860e+02 -1.06659e+00 -5.51151e-03
-1.69850e+02 -1.06654e+00 -5.50995e-03
-1.69840e+02 -1.06648e+00 -5.50834e-03
-1.69830e+02 -1.06643e+00 -5.50668e-03
-1.69820e+02 -1.06637e+00 -5.50498e-03
-1.69810e+02 -1.06632e+00 -5.50323e-03
-1.69800e+02 -1.06626e+00 -5.50143e-03
-1.69790e+02 -1.06621e+00 -5.49959e-03
-1.69780e+02 -1.06615e+00 -5.49770e-03
-1.69770e+02 -1.06610e+00 -5.49577e-03
-1.69760e+02 -1.06604e+00 -5.49378e-03
-1.69750e+02 -1.06599e+00 -5.49176e-03
-1.69740e+02 -1.06593e+00 -5.48968e-03
-1.69730e+02 -1.06588e+00 -5.48756e-03
-1.69720e+02 -1.06582e+00 -5.48539e-03
-1.69710e+02 -1.06577e+00 -5.48318e-03
-1.69700e+02 -1.06571e+00 -5.48092e-03
-1.69690e+02 -1.06566e+00 -5.47861e-03
-1.69680e+02 -1.06560e+00 -5.47626e-03
-1.69670e+02 -1.06555e+00 -5.47386e-03
-1.69660e+02 -1.06549e+00 -5.47141e-03
-1.69650e+02 -1.06544e+00 -5.46892e-03
-1.69640e+02 -1.06538e+00 -5.46638e-03
-1.69630e+02 -1.06533e+00 -5.46379e-03
-1.69620e+02 -1.06527e+00 -5.46116e-03
-1.69610e+02 -1.06522e+00 -5.45848e-03
-1.69600e+02 -1.06516e+00 -5.45576e-03
-1.69590e+02 -1.06511e+00 -5.45299e-03
-1.69580e+02 -1.06506e+00 -5.45017e-03
-1.69570e+02 -1.06500e+00 -5.44730e-03
-1.69560e+02 -1.06495e+00 -5.44439e-03
-1.69550e+02 -1.06489e+00 -5.44143e-03
-1.69540e+02 -1.06484e+00 -5.43843e-03
-1.69530e+02 -1.06478e+00 -5.43538e-03
-1.69520e+02 -1.06473e+00 -5.43228e-03
-1.69510e+02 -1.06467e+00 -5.42914e-03
-1.69500e+02 -1.06462e+00 -5.42595e-03
-1.69490e+02 -1.06457e+00 -5.42271e-03
-1.69480e+02 -1.06451e+00 -5.41943e-03
-1.69470e+02 -1.06446e+00 -5.41610e-03
-1.69460e+02 -1.06440e+00 -5.41272e-03
-1.69450e+02 -1.06435e+00 -5.40930e-03
-1.69440e+02 -1.06430e+00 -5.40583e-03
-1.69430e+02 -1.06424e+00 -5.40232e-03
-1.69420e+02 -1.06419e+00 -5.39876e-03
-1.69410e+02 -1.06413e+00 -5.39515e-03
-1.69400e+02 -1.06408e+00 -5.39149e-03
-1.69390e+02 -1.06403e+00 -5.38779e-03
-1.69380e+02 -1.06397e+00 -5.38404e-03
-1.69370e+02 -1.06392e+00 -5.38025e-03
-1.69360e+02 -1.06386e+00 -5.37641e-03
-1.69350e+02 -1.06381e+00 -5.37252e-03
-1.69340e+02 -1.06376e+00 -5.36859e-03
-1.69330e+02 -1.06370e+00 -5.36461e-03
-1.69320e+02 -1.06365e+00 -5.36058e-03
-1.69310e+02 -1.06360e+00 -5.35651e-03
-1.69300e+02 -1.06354e+00 -5.35239e-03
-1.69290e+02 -1.06349e+00 -5.34822e-03
-1.69280e+02 -1.06344e+00 -5.34401e-03
-1.69270e+02 -1.06338e+00 -5.33975e-03
-1.69260e+02 -1.06333e+00 -5.33544e-03
-1.69250e+02 -1.06328e+00 -5.33109e-03
-1.69240e+02 -1.06322e+00 -5.32669e-03
-1.69230e+02 -1.06317e+00 -5.32225e-03
-1.69220e+02 -1.06312e+00 -5.31776e-03
-1.69210e+02 -1.06306e+00 -5.31322e-03
-1.69200e+02 -1.06301e+00 -5.30863e-03
-1.69190e+02 -1.06296e+00 -5.30403e-03
-1.69180e+02 -1.06290e+00 -5.29943e-03
-1.69170e+02 -1.06285e+00 -5.29483e-03
-1.69160e+02 -1.06280e+00 -5.29024e-03
-1.69150e+02 -1.06274e+00 -5.28566e-03
-1.69140e+02 -1.06269e+00 -5.28108e-03
-1.69130e+02 -1.06264e+00 -5.27650e-03
-1.69120e+02 -1.06259e+00 -5.27193e-03
-1.69110e+02 -1.06253e+00 -5.26737e-03
-1.69100e+02 -1.06248e+00 -5.26281e-03
-1.69090e+02 -1.06243e+00 -5.25825e-03
-1.69080e+02 -1.06238e+00 -5.25370e-03
-1.69070e+02 -1.06232e+00 -5.24916e-03
-1.69060e+02 -1.06227e+00 -5.24462e-03
-1.69050e+02 -1.06222e+00 -5.24008e-03
-1.69040e+02 -1.06217e+00 -5.23555e-03
-1.69030e+02 -1.06211e+00 -5.23103e-03
-1.69020e+02 -1.06206e+00 -5.22651e-03
-1.69010e+02 -1.06201e+00 -5.22199e-03
-1.69000e+02 -1.06196e+00 -5.21748e-03
-1.68990e+02 -1.06190e+00 -5.21297e-03
-1.68980e+02 -1.06185e+00 -5.20847e-03
-1.68970e+02 -1.06180e+00 -5.20398e-03
-1.68960e+02 -1.06175e+00 -5.19949e-03
-1.68950e+02 -1.06170e+00 -5.19500e-03
-1.68940e+02 -1.06164e+00 -5.19052e-03
-1.68930e+02 -1.06159e+00 -5.18605e-03
-1.68920e+02 -1.06154e+00 -5.18158e-03
-1.68910e+02 -1.06149e+00 -5.17711e-03
-1.68900e+02 -1.06144e+00 -5.17265e-03
-1.68890e+02 -1.06139e+00 -5.16820e-03
-1.68880e+02 -1.06133e+00 -5.16375e-03
-1.68870e+02 -1.06128e+00 -5.15930e-03
-1.68860e+02 -1.06123e+00 -5.15486e-03
-1.68850e+02 -1.06118e+00 -5.15043e-03
-1.68840e+02 -1.06113e+00 -5.14600e-03
-1.68830e+02 -1.06108e+00 -5.14157e-03
-1.68820e+02 -1.06102e+00 -5.13715e-03
-1.68810e+02 -1.06097e+00 -5.13273e-03
-1.68800e+02 -1.06092e+00 -5.12832e-03
-1.68790e+02 -1.06087e+00 -5.12392e-03
-1.68780e+02 -1.06082e+00 -5.11952e-03
-1.68770e+02 -1.06077e+00 -5.11512e-03
-1.68760e+02 -1.06072e+00 -5.11073e-03
-1.68750e+02 -1.06067e+00 -5.10635e-03
-1.68740e+02 -1.06062e+00 -5.10197e-03
-1.68730e+02 -1.06056e+00 -5.09759e-03
-1.68720e+02 -1.06051e+00 -5.09322e-03
-1.68710e+02 -1.06046e+00 -5.08885e-03
-1.68700e+02 -1.06041e+00 -5.08449e-03
-1.68690e+02 -1.06036e+00 -5.08014e-03
-1.68680e+02 -1.06031e+00 -5.07579e-03
-1.68670e+02 -1.06026e+00 -5.07144e-03
-1.68660e+02 -1.06021e+00 -5.06710e-03
-1.68650e+02 -1.06016e+00 -5.06277e-03
-1.68640e+02 -1.06011e+00 -5.05844e-03
-1.68630e+02 -1.06006e+00 -5.05411e-03
-1.68620e+02 -1.06001e+00 -5.04979e-03
-1.68610e+02 -1.05996e+00 -5.04547e-03
-1.68600e+02 -1.05991e+00 -5.04116e-03
-1.68590e+02 -1.05985e+00 -5.03686e-03
-1.68580e+02 -1.05980e+00 -5.03256e-03
-1.68570e+02 -1.05975e+00 -5.02826e-03
-1.68560e+02 -1.05970e+00 -5.02397e-03
-1.68550e+02 -1.05965e+00 -5.01969e-03
-1.68540e+02 -1.05960e+00 -5.01541e-03
-1.68530e+02 -1.05955e+00 -5.01113e-03
-1.68520e+02 -1.05950e+00 -5.00686e-03
-1.68510e+02 -1.05945e+00 -5.00259e-03
-1.68500e+02 -1.05940e+00 -4.99833e-03
-1.68490e+02 -1.05935e+00 -4.99408e-03
-1.68480e+02 -1.05930e+00 -4.98983e-03
-1.68470e+02 -1.05925e+00 -4.98558e-03
-1.68460e+02 -1.05920e+00 -4.98134e-03
-1.68450e+02 -1.05915e+00 -4.97711e-03
-1.68440e+02 -1.05910e+00 -4.97288e-03
-1.68430e+02 -1.05905e+00 -4.96865e-03
-1.68420e+02 -1.05900e+00 -4.96443e-03
-1.68410e+02 -1.05896e+00 -4.96021e-03
-1.68400e+02 -1.05891e+00 -4.95600e-03
-1.68390e+02 -1.05886e+00 -4.95180e-03
-1.68380e+02 -1.05881e+00 -4.94760e-03
-1.68370e+02 -1.05876e+00 -4.94340e-03
-1.68360e+02 -1.05871e+00 -4.93921e-03
-1.68350e+02 -1.05866e+00 -4.93502e-03
-1.68340e+02 -1.05861e+00 -4.93084e-03
-1.68330e+02 -1.05856e+00 -4.92667e-03
-1.68320e+02 -1.05851e+00 -4.92250e-03
-1.68310e+02 -1.05846e+00 -4.91833e-03
-1.68300e+02 -1.05841e+00 -4.91417e-03
-1.68290e+02 -1.05836e+00 -4.91002e-03
-1.68280e+02 -1.05831e+00 -4.90587e-03
-1.68270e+02 -1.05826e+00 -4.90172e-03
-1.68260e+02 -1.05822e+00 -4.89758e-03
-1.68250e+02 -1.05817e+00 -4.89344e-03
-1.68240e+02 -1.05812e+00 -4.88931e-03
-1.68230e+02 -1.05807e+00 -4.88519e-03
-1.68220e+02 -1.05802e+00 -4.88107e-03
-1.68210e+02 -1.05797e+00 -4.87695e-03
-1.68200e+02 -1.05792e+00 -4.87284e-03
-1.68190e+02 -1.05787e+00 -4.86873e-03
-1.68180e+02 -1.05783e+00 -4.86463e-03
-1.68170e+02 -1.05778e+00 -4.86054e-03
-1.68160e+02 -1.05773e+00 -4.85645e-03
-1.68150e+02 -1.05768e+00 -4.85236e-03
-1.68140e+02 -1.05763e+00 -4.84828e-03
-1.68130e+02 -1.05758e+00 -4.84420e-03
-1.68120e+02 -1.05753e+00 -4.84013e-03
-1.68110e+02 -1.05749e+00 -4.83607e-03
-1.68100e+02 -1.05744e+00 -4.83201e-03
-1.68090e+02 -1.05739e+00 -4.82795e-03
-1.68080e+02 -1.05734e+00 -4.82390e-03
-1.68070e+02 -1.05729e+00 -4.81985e-03
-1.68060e+02 -1.05724e+00 -4.81581e-03
-1.68050e+02 -1.05720e+00 -4.81178e-03
-1.68040e+02 -1.05715e+00 -4.80775e-03
-1.68030e+02 -1.05710e+00 -4.80372e-03
-1.68020e+02 -1.05705e+00 -4.79970e-03
-1.68010e+02 -1.05700e+00 -4.79568e-03
-1.68000e+02 -1.05696e+00 -4.79167e-03
-1.67990e+02 -1.05691e+00 -4.78767e-03
-1.67980e+02 -1.05686e+00 -4.78367e-03
-1.67970e+02 -1.05681e+00 -4.77967e-03
-1.67960e+02 -1.05676e+00 -4.77568e-03
-1.67950e+02 -1.05672e+00 -4.77169e-03
-1.67940e+02 -1.05667e+00 -4.76771e-03
-1.67930e+02 -1.05662e+00 -4.76374e-03
-1.67920e+02 -1.05657e+00 -4.75977e-03
-1.67910e+02 -1.05653e+00 -4.75580e-03
-1.67900e+02 -1.05648e+00 -4.75184e-03
-1.67890e+02 -1.05643e+00 -4.74788e-03
-1.67880e+02 -1.05638e+00 -4.74393e-03
-1.67870e+02 -1.05634e+00 -4.73999e-03
-1.67860e+02 -1.05629e+00 -4.73605e-03
-1.67850e+02 -1.05624e+00 -4.73211e-03
-1.67840e+02 -1.05619e+00 -4.72818e-03
-1.67830e+02 -1.05615e+00 -4.72425e-03
-1.67820e+02 -1.05610e+00 -4.72033e-03
-1.67810e+02 -1.05605e+00 -4.71642e-03
-1.67800e+02 -1.05601e+00 -4.71250e-03
-1.67790e+02 -1.05596e+00 -4.70860e-03
-1.67780e+02 -1.05591e+00 -4.70470e-03
-1.67770e+02 -1.05586e+00 -4.70080e-03
-1.67760e+02 -1.05582e+00 -4.69691e-03
-1.67750e+02 -1.05577e+00 -4.69302e-03
-1.67740e+02 -1.05572e+00 -4.68914e-03
-1.67730e+02 -1.05568e+00 -4.68527e-03
-1.67720e+02 -1.05563e+00 -4.68140e-03
-1.67710e+02 -1.05558e+00 -4.67753e-03
-1.67700e+02 -1.05554e+00 -4.67367e-03
-1.67690e+02 -1.05549e+00 -4.66981e-03
-1.67680e+02 -1.05544e+00 -4.66596e-03
-1.67670e+02 -1.05540e+00 -4.66212e-03
-1.67660e+02 -1.05535e+00 -4.65828e-03
-1.67650e+02 -1.05530e+00 -4.65444e-03
-1.67640e+02 -1.05526e+00 -4.65061e-03
-1.67630e+02 -1.05521e+00 -4.64678e-03
-1.67620e+02 -1.05516e+00 -4.64296e-03
-1.67610e+02 -1.05512e+00 -4.63915e-03
-1.67600e+02 -1.05507e+00 -4.63533e-03
-1.67590e+02 -1.05502e+00 -4.63153e-03
-1.67580e+02 -1.05498e+00 -4.62773e-03
-1.67570e+02 -1.05493e+00 -4.62393e-03
-1.67560e+02 -1.05489e+00 -4.62014e-03
-1.67550e+02 -1.05484e+00 -4.61635e-03
-1.67540e+02 -1.05479e+00 -4.61257e-03
-1.67530e+02 -1.05475e+00 -4.60880e-03
-1.67520e+02 -1.05470e+00 -4.60503e-03
-1.67510e+02 -1.05466e+00 -4.60126e-03
-1.67500e+02 -1.05461e+00 -4.59750e-03
-1.67490e+02 -1.05456e+00 -4.59374e-03
-1.67480e+02 -1.05452e+00 -4.58999e-03
-1.67470e+02 -1.05447e+00 -4.58624e-03
-1.67460e+02 -1.05443e+00 -4.58250e-03
-1.67450e+02 -1.05438e+00 -4.57877e-03
-1.67440e+02 -1.05433e+00 -4.57504e-03
-1.67430e+02 -1.05429e+00 -4.57131e-03
-1.67420e+02 -1.05424e+00 -4.56759e-03
-1.67410e+02 -1.05420e+00 -4.56387e-03
-1.67400e+02 -1.05415e+00 -4.56016e-03
-1.67390e+02 -1.05411e+00 -4.55645e-03
-1.67380e+02 -1.05406e+00 -4.55275e-03
-1.67370e+02 -1.05401e+00 -4.54906e-03
-1.67360e+02 -1.05397e+00 -4.54537e-03
-1.67350e+02 -1.05392e+00 -4.54168e-03
-1.67340e+02 -1.05388e+00 -4.53800e-03
-1.67330e+02 -1.05383e+00 -4.53432e-03
-1.67320e+02 -1.05379e+00 -4.53065e-03
-1.67310e+02 -1.05374e+00 -4.52698e-03
-1.67300e+02 -1.05370e+00 -4.52332e-03
-1.67290e+02 -1.05365e+00 -4.51967e-03
-1.67280e+02 -1.05361e+00 -4.51602e-03
-1.67270e+02 -1.05356e+00 -4.51237e-03
-1.67260e+02 -1.05352e+00 -4.50873e-03
-1.67250e+02 -1.05347e+00 -4.50509e-03
-1.67240e+02 -1.05343e+00 -4.50146e-03
-1.67230e+02 -1.05338e+00 -4.49783e-03
-1.67220e+02 -1.05334e+00 -4.49421e-03
-1.67210e+02 -1.05329e+00 -4.49060e-03
-1.67200e+02 -1.05325e+00 -4.48699e-03
-1.67190e+02 -1.05320e+00 -4.48338e-03
-1.67180e+02 -1.05316e+00 -4.47978e-03
-1.67170e+02 -1.05311e+00 -4.47618e-03
-1.67160e+02 -1.05307e+00 -4.47259e-03
-1.67150e+02 -1.05302e+00 -4.46900e-03
-1.67140e+02 -1.05298e+00 -4.46542e-03
-1.67130e+02 -1.05293e+00 -4.46185e-03
-1.67120e+02 -1.05289e+00 -4.45827e-03
-1.67110e+02 -1.05284e+00 -4.45471e-03
-1.67100e+02 -1.05280e+00 -4.45115e-03
-1.67090e+02 -1.05276e+00 -4.44759e-03
-1.67080e+02 -1.05271e+00 -4.44404e-03
-1.67070e+02 -1.05267e+00 -4.44049e-03
-1.67060e+02 -1.05262e+00 -4.43695e-03
-1.67050e+02 -1.05258e+00 -4.43341e-03
-1.67040e+02 -1.05253e+00 -4.42988e-03
-1.67030e+02 -1.05249e+00 -4.42636e-03
-1.67020e+02 -1.05245e+00 -4.42284e-03
-1.67010e+02 -1.05240e+00 -4.41932e-03
-1.67000e+02 -1.05236e+00 -4.41581e-03
-1.66990e+02 -1.05231e+00 -4.41230e-03
-1.66980e+02 -1.05227e+00 -4.40880e-03
-1.66970e+02 -1.05222e+00 -4.40530e-03
-1.66960e+02 -1.05218e+00 -4.40181e-03
-1.66950e+02 -1.05214e+00 -4.39833e-03
-1.66940e+02 -1.05209e+00 -4.39484e-03
-1.66930e+02 -1.05205e+00 -4.39137e-03
-1.66920e+02 -1.05200e+00 -4.38790e-03
-1.66910e+02 -1.05196e+00 -4.38443e-03
-1.66900e+02 -1.05192e+00 -4.38097e-03
-1.66890e+02 -1.05187e+00 -4.37751e-03
-1.66880e+02 -1.05183e+00 -4.37406e-03
-1.66870e+02 -1.05179e+00 -4.37061e-03
-1.66860e+02 -1.05174e+00 -4.36717e-03
-1.66850e+02 -1.05170e+00 -4.36374e-03
-1.66840e+02 -1.05165e+00 -4.36030e-03
-1.66830e+02 -1.05161e+00 -4.35688e-03
-1.66820e+02 -1.05157e+00 -4.35346e-03
-1.66810e+02 -1.05152e+00 -4.35004e-03
-1.66800e+02 -1.05148e+00 -4.34663e-03
-1.66790e+02 -1.05144e+00 -4.34322e-03
-1.66780e+02 -1.05139e+00 -4.33982e-03
-1.66770e+02 -1.05135e+00 -4.33642e-03
-1.66760e+02 -1.05131e+00 -4.33303e-03
-1.66750e+02 -1.05126e+00 -4.32964e-03
-1.66740e+02 -1.05122e+00 -4.32626e-03
-1.66730e+02 -1.05118e+00 -4.32289e-03
-1.66720e+02 -1.05113e+00 -4.31951e-03
-1.66710e+02 -1.05109e+00 -4.31615e-03
-1.66700e+02 -1.05105e+00 -4.31279e-03
-1.66690e+02 -1.05100e+00 -4.30943e-03
-1.66680e+02 -1.05096e+00 -4.30608e-03
-1.66670e+02 -1.05092e+00 -4.30273e-03
-1.66660e+02 -1.05088e+00 -4.29939e-03
-1.66650e+02 -1.05083e+00 -4.29605e-03
-1.66640e+02 -1.05079e+00 -4.29272e-03
-1.66630e+02 -1.05075e+00 -4.28940e-03
-1.66620e+02 -1.05070e+00 -4.28607e-03
-1.66610e+02 -1.05066e+00 -4.28276e-03
-1.66600e+02 -1.05062e+00 -4.27945e-03
-1.66590e+02 -1.05058e+00 -4.27614e-03
-1.66580e+02 -1.05053e+00 -4.27284e-03
-1.66570e+02 -1.05049e+00 -4.26954e-03
-1.66560e+02 -1.05045e+00 -4.26625e-03
-1.66550e+02 -1.05040e+00 -4.26296e-03
-1.66540e+02 -1.05036e+00 -4.25968e-03
-1.66530e+02 -1.05032e+00 -4.25640e-03
-1.66520e+02 -1.05028e+00 -4.25313e-03
-1.66510e+02 -1.05023e+00 -4.24986e-03
-1.66500e+02 -1.05019e+00 -4.24660e-03
-1.66490e+02 -1.05015e+00 -4.24335e-03
-1.66480e+02 -1.05011e+00 -4.24009e-03
-1.66470e+02 -1.05006e+00 -4.23685e-03
-1.66460e+02 -1.05002e+00 -4.23361e-03
-1.66450e+02 -1.04998e+00 -4.23037e-03
-1.66440e+02 -1.04994e+00 -4.22714e-03
-1.66430e+02 -1.04990e+00 -4.22391e-03
-1.66420e+02 -1.04985e+00 -4.22069e-03
-1.66410e+02 -1.04981e+00 -4.21747e-03
-1.66400e+02 -1.04977e+00 -4.21426e-03
-1.66390e+02 -1.04973e+00 -4.21105e-03
-1.66380e+02 -1.04968e+00 -4.20785e-03
-1.66370e+02 -1.04964e+00 -4.20465e-03
-1.66360e+02 -1.04960e+00 -4.20146e-03
-1.66350e+02 -1.04956e+00 -4.19828e-03
-1.66340e+02 -1.04952e+00 -4.19509e-03
-1.66330e+02 -1.04947e+00 -4.19192e-03
-1.66320e+02 -1.04943e+00 -4.18875e-03
-1.66310e+02 -1.04939e+00 -4.18558e-03
-1.66300e+02 -1.04935e+00 -4.18242e-03
-1.66290e+02 -1.04931e+00 -4.17926e-03
-1.66280e+02 -1.04927e+00 -4.17611e-03
-1.66270e+02 -1.04922e+00 -4.17296e-03
-1.66260e+02 -1.04918e+00 -4.16982e-03
-1.66250e+02 -1.04914e+00 -4.16668e-03
-1.66240e+02 -1.04910e+00 -4.16355e-03
-1.66230e+02 -1.04906e+00 -4.16042e-03
-1.66220e+02 -1.04902e+00 -4.15730e-03
-1.66210e+02 -1.04897e+00 -4.15418e-03
-1.66200e+02 -1.04893e+00 -4.15107e-03
-1.66190e+02 -1.04889e+00 -4.14797e-03
-1.66180e+02 -1.04885e+00 -4.14486e-03
-1.66170e+02 -1.04881e+00 -4.14177e-03
-1.66160e+02 -1.04877e+00 -4.13868e-03
-1.66150e+02 -1.04872e+00 -4.13559e-03
-1.66140e+02 -1.04868e+00 -4.13251e-03
-1.66130e+02 -1.04864e+00 -4.12943e-03
-1.66120e+02 -1.04860e+00 -4.12636e-03
-1.66110e+02 -1.04856e+00 -4.12329e-03
-1.66100e+02 -1.04852e+00 -4.12023e-03
-1.66090e+02 -1.04848e+00 -4.11717e-03
-1.66080e+02 -1.04844e+00 -4.11412e-03
-1.66070e+02 -1.04840e+00 -4.11107e-03
-1.66060e+02 -1.04835e+00 -4.10803e-03
-1.66050e+02 -1.04831e+00 -4.10499e-03
-1.66040e+02 -1.04827e+00 -4.10196e-03
-1.66030e+02 -1.04823e+00 -4.09893e-03
-1.66020e+02 -1.04819e+00 -4.09591e-03
-1.66010e+02 -1.04815e+00 -4.09290e-03
-1.66000e+02 -1.04811e+00 -4.08988e-03
-1.65990e+02 -1.04807e+00 -4.08688e-03
-1.65980e+02 -1.04803e+00 -4.08387e-03
-1.65970e+02 -1.04799e+00 -4.08088e-03
-1.65960e+02 -1.04794e+00 -4.07789e-03
-1.65950e+02 -1.04790e+00 -4.07490e-03
-1.65940e+02 -1.04786e+00 -4.07192e-03
-1.65930e+02 -1.04782e+00 -4.06894e-03
-1.65920e+02 -1.04778e+00 -4.06597e-03
-1.65910e+02 -1.04774e+00 -4.06300e-03
-1.65900e+02 -1.04770e+00 -4.06004e-03
-1.65890e+02 -1.04766e+00 -4.05708e-03
-1.65880e+02 -1.04762e+00 -4.05413e-03
-1.65870e+02 -1.04758e+00 -4.05118e-03
-1.65860e+02 -1.04754e+00 -4.04824e-03
-1.65850e+02 -1.04750e+00 -4.04530e-03
-1.65840e+02 -1.04746e+00 -4.04237e-03
-1.65830e+02 -1.04742e+00 -4.03944e-03
-1.65820e+02 -1.04738e+00 -4.03652e-03
-1.65810e+02 -1.04734e+00 -4.03360e-03
-1.65800e+02 -1.04730e+00 -4.03069e-03
-1.65790e+02 -1.04726e+00 -4.02778e-03
-1.65780e+02 -1.04722e+00 -4.02488e-03
-1.65770e+02 -1.04718e+00 -4.02199e-03
-1.65760e+02 -1.04714e+00 -4.01909e-03
-1.65750e+02 -1.04709e+00 -4.01621e-03
-1.65740e+02 -1.04705e+00 -4.01332e-03
-1.65730e+02 -1.04701e+00 -4.01045e-03
-1.65720e+02 -1.04697e+00 -4.00757e-03
-1.65710e+02 -1.04693e+00 -4.00471e-03
-1.65700e+02 -1.04689e+00 -4.00184e-03
-1.65690e+02 -1.04685e+00 -3.99899e-03
-1.65680e+02 -1.04681e+00 -3.99614e-03
-1.65670e+02 -1.04677e+00 -3.99329e-03
-1.65660e+02 -1.04673e+00 -3.99045e-03
-1.65650e+02 -1.04669e+00 -3.98761e-03
-1.65640e+02 -1.04665e+00 -3.98478e-03
-1.65630e+02 -1.04661e+00 -3.98195e-03
-1.65620e+02 -1.04658e+00 -3.97913e-03
-1.65610e+02 -1.04654e+00 -3.97631e-03
-1.65600e+02 -1.04650e+00 -3.97350e-03
-1.65590e+02 -1.04646e+00 -3.97069e-03
-1.65580e+02 -1.04642e+00 -3.96789e-03
-1.65570e+02 -1.04638e+00 -3.96509e-03
-1.65560e+02 -1.04634e+00 -3.96230e-03
-1.65550e+02 -1.04630e+00 -3.95951e-03
-1.65540e+02 -1.04626e+00 -3.95673e-03
-1.65530e+02 -1.04622e+00 -3.95395e-03
-1.65520e+02 -1.04618e+00 -3.95118e-03
-1.65510e+02 -1.04614e+00 -3.94841e-03
-1.65500e+02 -1.04610e+00 -3.94565e-03
-1.65490e+02 -1.04606e+00 -3.94289e-03
-1.65480e+02 -1.04602e+00 -3.94014e-03
-1.65470e+02 -1.04598e+00 -3.93739e-03
-1.65460e+02 -1.04594e+00 -3.93465e-03
-1.65450e+02 -1.04590e+00 -3.93191e-03
-1.65440e+02 -1.04586e+00 -3.92918e-03
-1.65430e+02 -1.04582e+00 -3.92645e-03
-1.65420e+02 -1.04578e+00 -3.92373e-03
-1.65410e+02 -1.04575e+00 -3.92101e-03
-1.65400e+02 -1.04571e+00 -3.91830e-03
-1.65390e+02 -1.04567e+00 -3.91559e-03
-1.65380e+02 -1.04563e+00 -3.91289e-03
-1.65370e+02 -1.04559e+00 -3.91019e-03
-1.65360e+02 -1.04555e+00 -3.90750e-03
-1.65350e+02 -1.04551e+00 -3.90481e-03
-1.65340e+02 -1.04547e+00 -3.90213e-03
-1.65330e+02 -1.04543e+00 -3.89945e-03
-1.65320e+02 -1.04539e+00 -3.89678e-03
-1.65310e+02 -1.04535e+00 -3.89411e-03
-1.65300e+02 -1.04532e+00 -3.89145e-03
-1.65290e+02 -1.04528e+00 -3.88879e-03
-1.65280e+02 -1.04524e+00 -3.88614e-03
-1.65270e+02 -1.04520e+00 -3.88349e-03
-1.65260e+02 -1.04516e+00 -3.88085e-03
-1.65250e+02 -1.04512e+00 -3.87821e-03
-1.65240e+02 -1.04508e+00 -3.87558e-03
-1.65230e+02 -1.04504e+00 -3.87295e-03
-1.65220e+02 -1.04501e+00 -3.87033e-03
-1.65210e+02 -1.04497e+00 -3.86771e-03
-1.65200e+02 -1.04493e+00 -3.86510e-03
-1.65190e+02 -1.04489e+00 -3.86249e-03
-1.65180e+02 -1.04485e+00 -3.85989e-03
-1.65170e+02 -1.04481e+00 -3.85729e-03
-1.65160e+02 -1.04477e+00 -3.85470e-03
-1.65150e+02 -1.04474e+00 -3.85211e-03
-1.65140e+02 -1.04470e+00 -3.84953e-03
-1.65130e+02 -1.04466e+00 -3.84695e-03
-1.65120e+02 -1.04462e+00 -3.84438e-03
-1.65110e+02 -1.04458e+00 -3.84181e-03
-1.65100e+02 -1.04454e+00 -3.83925e-03
-1.65090e+02 -1.04450e+00 -3.83669e-03
-1.65080e+02 -1.04447e+00 -3.83414e-03
-1.65070e+02 -1.04443e+00 -3.83159e-03
-1.65060e+02 -1.04439e+00 -3.82905e-03
-1.65050e+02 -1.04435e+00 -3.82651e-03
-1.65040e+02 -1.04431e+00 -3.82398e-03
-1.65030e+02 -1.04427e+00 -3.82145e-03
-1.65020e+02 -1.04424e+00 -3.81893e-03
-1.65010e+02 -1.04420e+00 -3.81641e-03
-1.65000e+02 -1.04416e+00 -3.81390e-03
-1.64990e+02 -1.04412e+00 -3.81139e-03
-1.64980e+02 -1.04408e+00 -3.80889e-03
-1.64970e+02 -1.04405e+00 -3.80639e-03
-1.64960e+02 -1.04401e+00 -3.80390e-03
-1.64950e+02 -1.04397e+00 -3.80141e-03
-1.64940e+02 -1.04393e+00 -3.79893e-03
-1.64930e+02 -1.04389e+00 -3.79645e-03
-1.64920e+02 -1.04386e+00 -3.79398e-03
-1.64910e+02 -1.04382e+00 -3.79151e-03
-1.64900e+02 -1.04378e+00 -3.78905e-03
-1.64890e+02 -1.04374e+00 -3.78659e-03
-1.64880e+02 -1.04370e+00 -3.78414e-03
-1.64870e+02 -1.04367e+00 -3.78169e-03
-1.64860e+02 -1.04363e+00 -3.77925e-03
-1.64850e+02 -1.04359e+00 -3.77681e-03
-1.64840e+02 -1.04355e+00 -3.77438e-03
-1.64830e+02 -1.04352e+00 -3.77195e-03
-1.64820e+02 -1.04348e+00 -3.76953e-03
-1.64810e+02 -1.04344e+00 -3.76711e-03
-1.64800e+02 -1.04340e+00 -3.76470e-03
-1.64790e+02 -1.04336e+00 -3.76229e-03
-1.64780e+02 -1.04333e+00 -3.75989e-03
-1.64770e+02 -1.04329e+00 -3.75749e-03
-1.64760e+02 -1.04325e+00 -3.75510e-03
-1.64750e+02 -1.04321e+00 -3.75271e-03
-1.64740e+02 -1.04318e+00 -3.75033e-03
-1.64730e+02 -1.04314e+00 -3.74795e-03
-1.64720e+02 -1.04310e+00 -3.74557e-03
-1.64710e+02 -1.04306e+00 -3.74321e-03
-1.64700e+02 -1.04303e+00 -3.74084e-03
-1.64690e+02 -1.04299e+00 -3.73849e-03
-1.64680e+02 -1.04295e+00 -3.73613e-03
-1.64670e+02 -1.04292e+00 -3.73379e-03
-1.64660e+02 -1.04288e+00 -3.73144e-03
-1.64650e+02 -1.04284e+00 -3.72911e-03
-1.64640e+02 -1.04280e+00 -3.72677e-03
-1.64630e+02 -1.04277e+00 -3.72444e-03
-1.64620e+02 -1.04273e+00 -3.72212e-03
-1.64610e+02 -1.04269e+00 -3.71980e-03
-1.64600e+02 -1.04265e+00 -3.71749e-03
-1.64590e+02 -1.04262e+00 -3.71518e-03
-1.64580e+02 -1.04258e+00 -3.71288e-03
-1.64570e+02 -1.04254e+00 -3.71058e-03
-1.64560e+02 -1.04251e+00 -3.70829e-03
-1.64550e+02 -1.04247e+00 -3.70600e-03
-1.64540e+02 -1.04243e+00 -3.70372e-03
-1.64530e+02 -1.04239e+00 -3.70144e-03
-1.64520e+02 -1.04236e+00 -3.69917e-03
-1.64510e+02 -1.04232e+00 -3.69690e-03
-1.64500e+02 -1.04228e+00 -3.69464e-03
-1.64490e+02 -1.04225e+00 -3.69238e-03
-1.64480e+02 -1.04221e+00 -3.69013e-03
-1.64470e+02 -1.04217e+00 -3.68788e-03
-1.64460e+02 -1.04214e+00 -3.68564e-03
-1.64450e+02 -1.04210e+00 -3.68340e-03
-1.64440e+02 -1.04206e+00 -3.68116e-03
-1.64430e+02 -1.04203e+00 -3.67894e-03
-1.64420e+02 -1.04199e+00 -3.67671e-03
-1.64410e+02 -1.04195e+00 -3.67450e-03
-1.64400e+02 -1.04192e+00 -3.67228e-03
-1.64390e+02 -1.04188e+00 -3.67007e-03
-1.64380e+02 -1.04184e+00 -3.66787e-03
-1.64370e+02 -1.04181e+00 -3.66567e-03
-1.64360e+02 -1.04177e+00 -3.66348e-03
-1.64350e+02 -1.04173e+00 -3.66129e-03
-1.64340e+02 -1.04170e+00 -3.65911e-03
-1.64330e+02 -1.04166e+00 -3.65693e-03
-1.64320e+02 -1.04162e+00 -3.65476e-03
-1.64310e+02 -1.04159e+00 -3.65259e-03
-1.64300e+02 -1.04155e+00 -3.65043e-03
-1.64290e+02 -1.04151e+00 -3.64827e-03
-1.64280e+02 -1.04148e+00 -3.64612e-03
-1.64270e+02 -1.04144e+00 -3.64397e-03
-1.64260e+02 -1.04140e+00 -3.64183e-03
-1.64250e+02 -1.04137e+00 -3.63969e-03
-1.64240e+02 -1.04133e+00 -3.63755e-03
-1.64230e+02 -1.04129e+00 -3.63543e-03
-1.64220e+02 -1.04126e+00 -3.63330e-03
-1.64210e+02 -1.04122e+00 -3.63119e-03
-1.64200e+02 -1.04119e+00 -3.62907e-03
-1.64190e+02 -1.04115e+00 -3.62696e-03
-1.64180e+02 -1.04111e+00 -3.62486e-03
-1.64170e+02 -1.04108e+00 -3.62276e-03
-1.64160e+02 -1.04104e+00 -3.62067e-03
-1.64150e+02 -1.04100e+00 -3.61858e-03
-1.64140e+02 -1.04097e+00 -3.61650e-03
-1.64130e+02 -1.04093e+00 -3.61442e-03
-1.64120e+02 -1.04090e+00 -3.61235e-03
-1.64110e+02 -1.04086e+00 -3.61028e-03
-1.64100e+02 -1.04082e+00 -3.60822e-03
-1.64090e+02 -1.04079e+00 -3.60616e-03
-1.64080e+02 -1.04075e+00 -3.60410e-03
-1.64070e+02 -1.04072e+00 -3.60206e-03
-1.64060e+02 -1.04068e+00 -3.60001e-03
-1.64050e+02 -1.04064e+00 -3.59797e-03
-1.64040e+02 -1.04061e+00 -3.59594e-03
-1.64030e+02 -1.04057e+00 -3.59391e-03
-1.64020e+02 -1.04054e+00 -3.59189e-03
-1.64010e+02 -1.04050e+00 -3.58987e-03
-1.64000e+02 -1.04046e+00 -3.58786e-03
-1.63990e+02 -1.04043e+00 -3.58585e-03
-1.63980e+02 -1.04039e+00 -3.58385e-03
-1.63970e+02 -1.04036e+00 -3.58185e-03
-1.63960e+02 -1.04032e+00 -3.57986e-03
-1.63950e+02 -1.04028e+00 -3.57787e-03
-1.63940e+02 -1.04025e+00 -3.57588e-03
-1.63930e+02 -1.04021e+00 -3.57391e-03
-1.63920e+02 -1.04018e+00 -3.57193e-03
-1.63910e+02 -1.04014e+00 -3.56996e-03
-1.63900e+02 -1.04011e+00 -3.56800e-03
-1.63890e+02 -1.04007e+00 -3.56604e-03
-1.63880e+02 -1.04003e+00 -3.56409e-03
-1.63870e+02 -1.04000e+00 -3.56214e-03
-1.63860e+02 -1.03996e+00 -3.56020e-03
-1.63850e+02 -1.03993e+00 -3.55826e-03
-1.63840e+02 -1.03989e+00 -3.55633e-03
-1.63830e+02 -1.03986e+00 -3.55440e-03
-1.63820e+02 -1.03982e+00 -3.55248e-03
-1.63810e+02 -1.03979e+00 -3.55056e-03
-1.63800e+02 -1.03975e+00 -3.54864e-03
-1.63790e+02 -1.03971e+00 -3.54674e-03
-1.63780e+02 -1.03968e+00 -3.54483e-03
-1.63770e+02 -1.03964e+00 -3.54293e-03
-1.63760e+02 -1.03961e+00 -3.54104e-03
-1.63750e+02 -1.03957e+00 -3.53915e-03
-1.63740e+02 -1.03954e+00 -3.53727e-03
-1.63730e+02 -1.03950e+00 -3.53539e-03
-1.63720e+02 -1.03947e+00 -3.53352e-03
-1.63710e+02 -1.03943e+00 -3.53165e-03
-1.63700e+02 -1.03940e+00 -3.52979e-03
-1.63690e+02 -1.03936e+00 -3.52793e-03
-1.63680e+02 -1.03933e+00 -3.52607e-03
-1.63670e+02 -1.03929e+00 -3.52422e-03
-1.63660e+02 -1.03925e+00 -3.52238e-03
-1.63650e+02 -1.03922e+00 -3.52054e-03
-1.63640e+02 -1.03918e+00 -3.51871e-03
-1.63630e+02 -1.03915e+00 -3.51688e-03
-1.63620e+02 -1.03911e+00 -3.51506e-03
-1.63610e+02 -1.03908e+00 -3.51324e-03
-1.63600e+02 -1.03904e+00 -3.51143e-03
-1.63590e+02 -1.03901e+00 -3.50962e-03
-1.63580e+02 -1.03897e+00 -3.50781e-03
-1.63570e+02 -1.03894e+00 -3.50602e-03
-1.63560e+02 -1.03890e+00 -3.50422e-03
-1.63550e+02 -1.03887e+00 -3.50243e-03
-1.63540e+02 -1.03883e+00 -3.50065e-03
-1.63530e+02 -1.03880e+00 -3.49887e-03
-1.63520e+02 -1.03876e+00 -3.49710e-03
-1.63510e+02 -1.03873e+00 -3.49533e-03
-1.63500e+02 -1.03869e+00 -3.49357e-03
-1.63490e+02 -1.03866e+00 -3.49181e-03
-1.63480e+02 -1.03862e+00 -3.49005e-03
-1.63470e+02 -1.03859e+00 -3.48831e-03
-1.63460e+02 -1.03855e+00 -3.48656e-03
-1.63450e+02 -1.03852e+00 -3.48482e-03
-1.63440e+02 -1.03848e+00 -3.48309e-03
-1.63430e+02 -1.03845e+00 -3.48136e-03
-1.63420e+02 -1.03841e+00 -3.47964e-03
-1.63410e+02 -1.03838e+00 -3.47792e-03
-1.63400e+02 -1.03835e+00 -3.47621e-03
-1.63390e+02 -1.03831e+00 -3.47450e-03
-1.63380e+02 -1.03828e+00 -3.47279e-03
-1.63370e+02 -1.03824e+00 -3.47110e-03
-1.63360e+02 -1.03821e+00 -3.46940e-03
-1.63350e+02 -1.03817e+00 -3.46771e-03
-1.63340e+02 -1.03814e+00 -3.46603e-03
-1.63330e+02 -1.03810e+00 -3.46435e-03
-1.63320e+02 -1.03807e+00 -3.46268e-03
-1.63310e+02 -1.03803e+00 -3.46101e-03
-1.63300e+02 -1.03800e+00 -3.45935e-03
-1.63290e+02 -1.03796e+00 -3.45769e-03
-1.63280e+02 -1.03793e+00 -3.45603e-03
-1.63270e+02 -1.03789e+00 -3.45438e-03
-1.63260e+02 -1.03786e+00 -3.45274e-03
-1.63250e+02 -1.03783e+00 -3.45110e-03
-1.63240e+02 -1.03779e+00 -3.44947e-03
-1.63230e+02 -1.03776e+00 -3.44784e-03
-1.63220e+02 -1.03772e+00 -3.44622e-03
-1.63210e+02 -1.03769e+00 -3.44460e-03
-1.63200e+02 -1.03765e+00 -3.44298e-03
-1.63190e+02 -1.03762e+00 -3.44137e-03
-1.63180e+02 -1.03758e+00 -3.43977e-03
-1.63170e+02 -1.03755e+00 -3.43817e-03
-1.63160e+02 -1.03752e+00 -3.43658e-03
-1.63150e+02 -1.03748e+00 -3.43499e-03
-1.63140e+02 -1.03745e+00 -3.43341e-03
-1.63130e+02 -1.03741e+00 -3.43183e-03
-1.63120e+02 -1.03738e+00 -3.43025e-03
-1.63110e+02 -1.03734e+00 -3.42869e-03
-1.63100e+02 -1.03731e+00 -3.42712e-03
-1.63090e+02 -1.03728e+00 -3.42556e-03
-1.63080e+02 -1.03724e+00 -3.42401e-03
-1.63070e+02 -1.03721e+00 -3.42246e-03
-1.63060e+02 -1.03717e+00 -3.42092e-03
-1.63050e+02 -1.03714e+00 -3.41938e-03
-1.63040e+02 -1.03710e+00 -3.41784e-03
-1.63030e+02 -1.03707e+00 -3.41632e-03
-1.63020e+02 -1.03704e+00 -3.41479e-03
-1.63010e+02 -1.03700e+00 -3.41327e-03
-1.63000e+02 -1.03697e+00 -3.41176e-03
-1.62990e+02 -1.03693e+00 -3.41025e-03
-1.62980e+02 -1.03690e+00 -3.40875e-03
-1.62970e+02 -1.03687e+00 -3.40725e-03
-1.62960e+02 -1.03683e+00 -3.40575e-03
-1.62950e+02 -1.03680e+00 -3.40426e-03
-1.62940e+02 -1.03676e+00 -3.40278e-03
-1.62930e+02 -1.03673e+00 -3.40130e-03
-1.62920e+02 -1.03670e+00 -3.39983e-03
-1.62910e+02 -1.03666e+00 -3.39836e-03
-1.62900e+02 -1.03663e+00 -3.39690e-03
-1.62890e+02 -1.03659e+00 -3.39544e-03
-1.62880e+02 -1.03656e+00 -3.39398e-03
-1.62870e+02 -1.03653e+00 -3.39253e-03
-1.62860e+02 -1.03649e+00 -3.39109e-03
-1.62850e+02 -1.03646e+00 -3.38965e-03
-1.62840e+02 -1.03642e+00 -3.38822e-03
-1.62830e+02 -1.03639e+00 -3.38679e-03
-1.62820e+02 -1.03636e+00 -3.38536e-03
-1.62810e+02 -1.03632e+00 -3.38395e-03
-1.62800e+02 -1.03629e+00 -3.38253e-03
-1.62790e+02 -1.03625e+00 -3.38112e-03
-1.62780e+02 -1.03622e+00 -3.37972e-03
-1.62770e+02 -1.03619e+00 -3.37832e-03
-1.62760e+02 -1.03615e+00 -3.37693e-03
-1.62750e+02 -1.03612e+00 -3.37554e-03
-1.62740e+02 -1.03609e+00 -3.37415e-03
-1.62730e+02 -1.03605e+00 -3.37277e-03
-1.62720e+02 -1.03602e+00 -3.37140e-03
-1.62710e+02 -1.03598e+00 -3.37003e-03
-1.62700e+02 -1.03595e+00 -3.36867e-03
-1.62690e+02 -1.03592e+00 -3.36731e-03
-1.62680e+02 -1.03588e+00 -3.36595e-03
-1.62670e+02 -1.03585e+00 -3.36461e-03
-1.62660e+02 -1.03582e+00 -3.36326e-03
-1.62650e+02 -1.03578e+00 -3.36192e-03
-1.62640e+02 -1.03575e+00 -3.36059e-03
-1.62630e+02 -1.03572e+00 -3.35926e-03
-1.62620e+02 -1.03568e+00 -3.35794e-03
-1.62610e+02 -1.03565e+00 -3.35662e-03
-1.62600e+02 -1.03561e+00 -3.35530e-03
-1.62590e+02 -1.03558e+00 -3.35399e-03
-1.62580e+02 -1.03555e+00 -3.35269e-03
-1.62570e+02 -1.03551e+00 -3.35139e-03
-1.62560e+02 -1.03548e+00 -3.35010e-03
-1.62550e+02 -1.03545e+00 -3.34881e-03
-1.62540e+02 -1.03541e+00 -3.34752e-03
-1.62530e+02 -1.03538e+00 -3.34624e-03
-1.62520e+02 -1.03535e+00 -3.34497e-03
-1.62510e+02 -1.03531e+00 -3.34370e-03
-1.62500e+02 -1.03528e+00 -3.34244e-03
-1.62490e+02 -1.03525e+00 -3.34118e-03
-1.62480e+02 -1.03521e+00 -3.33992e-03
-1.62470e+02 -1.03518e+00 -3.33867e-03
-1.62460e+02 -1.03515e+00 -3.33743e-03
-1.62450e+02 -1.03511e+00 -3.33619e-03
-1.62440e+02 -1.03508e+00 -3.33496e-03
-1.62430e+02 -1.03505e+00 -3.33373e-03
-1.62420e+02 -1.03501e+00 -3.33250e-03
-1.62410e+02 -1.03498e+00 -3.33128e-03
-1.62400e+02 -1.03495e+00 -3.33007e-03
-1.62390e+02 -1.03491e+00 -3.32886e-03
-1.62380e+02 -1.03488e+00 -3.32766e-03
-1.62370e+02 -1.03485e+00 -3.32646e-03
-1.62360e+02 -1.03481e+00 -3.32526e-03
-1.62350e+02 -1.03478e+00 -3.32407e-03
-1.62340e+02 -1.03475e+00 -3.32289e-03
-1.62330e+02 -1.03471e+00 -3.32171e-03
-1.62320e+02 -1.03468e+00 -3.32054e-03
-1.62310e+02 -1.03465e+00 -3.31937e-03
-1.62300e+02 -1.03461e+00 -3.31820e-03
-1.62290e+02 -1.03458e+00 -3.31704e-03
-1.62280e+02 -1.03455e+00 -3.31589e-03
-1.62270e+02 -1.03451e+00 -3.31474e-03
-1.62260e+02 -1.03448e+00 -3.31360e-03
-1.62250e+02 -1.03445e+00 -3.31246e-03
-1.62240e+02 -1.03441e+00 -3.31132e-03
-1.62230e+02 -1.03438e+00 -3.31019e-03
-1.62220e+02 -1.03435e+00 -3.30907e-03
-1.62210e+02 -1.03432e+00 -3.30795e-03
-1.62200e+02 -1.03428e+00 -3.30684e-03
-1.62190e+02 -1.03425e+00 -3.30573e-03
-1.62180e+02 -1.03422e+00 -3.30462e-03
-1.62170e+02 -1.03418e+00 -3.30352e-03
-1.62160e+02 -1.03415e+00 -3.30243e-03
-1.62150e+02 -1.03412e+00 -3.30134e-03
-1.62140e+02 -1.03408e+00 -3.30026e-03
-1.62130e+02 -1.03405e+00 -3.29918e-03
-1.62120e+02 -1.03402e+00 -3.29810e-03
-1.62110e+02 -1.03399e+00 -3.29703e-03
-1.62100e+02 -1.03395e+00 -3.29597e-03
-1.62090e+02 -1.03392e+00 -3.29491e-03
-1.62080e+02 -1.03389e+00 -3.29385e-03
-1.62070e+02 -1.03385e+00 -3.29281e-03
-1.62060e+02 -1.03382e+00 -3.29176e-03
-1.62050e+02 -1.03379e+00 -3.29072e-03
-1.62040e+02 -1.03375e+00 -3.28969e-03
-1.62030e+02 -1.03372e+00 -3.28866e-03
-1.62020e+02 -1.03369e+00 -3.28763e-03
-1.62010e+02 -1.03366e+00 -3.28661e-03
-1.62000e+02 -1.03362e+00 -3.28560e-03
-1.61990e+02 -1.03359e+00 -3.28458e-03
-1.61980e+02 -1.03356e+00 -3.28355e-03
-1.61970e+02 -1.03352e+00 -3.28252e-03
-1.61960e+02 -1.03349e+00 -3.28147e-03
-1.61950e+02 -1.03346e+00 -3.28041e-03
-1.61940e+02 -1.03343e+00 -3.27934e-03
-1.61930e+02 -1.03339e+00 -3.27826e-03
-1.61920e+02 -1.03336e+00 -3.27717e-03
-1.61910e+02 -1.03333e+00 -3.27606e-03
-1.61900e+02 -1.03330e+00 -3.27495e-03
-1.61890e+02 -1.03326e+00 -3.27383e-03
-1.61880e+02 -1.03323e+00 -3.27269e-03
-1.61870e+02 -1.03320e+00 -3.27155e-03
-1.61860e+02 -1.03316e+00 -3.27039e-03
-1.61850e+02 -1.03313e+00 -3.26923e-03
-1.61840e+02 -1.03310e+00 -3.26805e-03
-1.61830e+02 -1.03307e+00 -3.26687e-03
-1.61820e+02 -1.03303e+00 -3.26567e-03
-1.61810e+02 -1.03300e+00 -3.26446e-03
-1.61800e+02 -1.03297e+00 -3.26324e-03
-1.61790e+02 -1.03294e+00 -3.26201e-03
-1.61780e+02 -1.03290e+00 -3.26077e-03
-1.61770e+02 -1.03287e+00 -3.25952e-03
-1.61760e+02 -1.03284e+00 -3.25826e-03
-1.61750e+02 -1.03281e+00 -3.25699e-03
-1.61740e+02 -1.03277e+00 -3.25571e-03
-1.61730e+02 -1.03274e+00 -3.25441e-03
-1.61720e+02 -1.03271e+00 -3.25311e-03
-1.61710e+02 -1.03268e+00 -3.25179e-03
-1.61700e+02 -1.03264e+00 -3.25047e-03
-1.61690e+02 -1.03261e+00 -3.24913e-03
-1.61680e+02 -1.03258e+00 -3.24779e-03
-1.61670e+02 -1.03255e+00 -3.24643e-03
-1.61660e+02 -1.03251e+00 -3.24506e-03
-1.61650e+02 -1.03248e+00 -3.24369e-03
-1.61640e+02 -1.03245e+00 -3.24230e-03
-1.61630e+02 -1.03242e+00 -3.24090e-03
-1.61620e+02 -1.03238e+00 -3.23949e-03
-1.61610e+02 -1.03235e+00 -3.23807e-03
-1.61600e+02 -1.03232e+00 -3.23664e-03
-1.61590e+02 -1.03229e+00 -3.23520e-03
-1.61580e+02 -1.03225e+00 -3.23374e-03
-1.61570e+02 -1.03222e+00 -3.23228e-03
-1.61560e+02 -1.03219e+00 -3.23081e-03
-1.61550e+02 -1.03216e+00 -3.22932e-03
-1.61540e+02 -1.03212e+00 -3.22783e-03
-1.61530e+02 -1.03209e+00 -3.22633e-03
-1.61520e+02 -1.03206e+00 -3.22481e-03
-1.61510e+02 -1.03203e+00 -3.22328e-03
-1.61500e+02 -1.03200e+00 -3.22175e-03
-1.61490e+02 -1.03196e+00 -3.22020e-03
-1.61480e+02 -1.03193e+00 -3.21864e-03
-1.61470e+02 -1.03190e+00 -3.21707e-03
-1.61460e+02 -1.03187e+00 -3.21549e-03
-1.61450e+02 -1.03183e+00 -3.21390e-03
-1.61440e+02 -1.03180e+00 -3.21230e-03
-1.61430e+02 -1.03177e+00 -3.21069e-03
-1.61420e+02 -1.03174e+00 -3.20907e-03
-1.61410e+02 -1.03171e+00 -3.20744e-03
-1.61400e+02 -1.03167e+00 -3.20579e-03
-1.61390e+02 -1.03164e+00 -3.20414e-03
-1.61380e+02 -1.03161e+00 -3.20248e-03
-1.61370e+02 -1.03158e+00 -3.20080e-03
-1.61360e+02 -1.03155e+00 -3.19911e-03
-1.61350e+02 -1.03151e+00 -3.19742e-03
-1.61340e+02 -1.03148e+00 -3.19571e-03
-1.61330e+02 -1.03145e+00 -3.19399e-03
-1.61320e+02 -1.03142e+00 -3.19227e-03
-1.61310e+02 -1.03139e+00 -3.19053e-03
-1.61300e+02 -1.03135e+00 -3.18878e-03
-1.61290e+02 -1.03132e+00 -3.18702e-03
-1.61280e+02 -1.03129e+00 -3.18525e-03
-1.61270e+02 -1.03126e+00 -3.18347e-03
-1.61260e+02 -1.03123e+00 -3.18168e-03
-1.61250e+02 -1.03120e+00 -3.17987e-03
-1.61240e+02 -1.03116e+00 -3.17806e-03
-1.61230e+02 -1.03113e+00 -3.17624e-03
-1.61220e+02 -1.03110e+00 -3.17440e-03
-1.61210e+02 -1.03107e+00 -3.17256e-03
-1.61200e+02 -1.03104e+00 -3.17070e-03
-1.61190e+02 -1.03100e+00 -3.16884e-03
-1.61180e+02 -1.03097e+00 -3.16696e-03
-1.61170e+02 -1.03094e+00 -3.16508e-03
-1.61160e+02 -1.03091e+00 -3.16318e-03
-1.61150e+02 -1.03088e+00 -3.16127e-03
-1.61140e+02 -1.03085e+00 -3.15935e-03
-1.61130e+02 -1.03081e+00 -3.15742e-03
-1.61120e+02 -1.03078e+00 -3.15548e-03
-1.61110e+02 -1.03075e+00 -3.15353e-03
-1.61100e+02 -1.03072e+00 -3.15157e-03
-1.61090e+02 -1.03069e+00 -3.14960e-03
-1.61080e+02 -1.03066e+00 -3.14761e-03
-1.61070e+02 -1.03063e+00 -3.14562e-03
-1.61060e+02 -1.03059e+00 -3.14362e-03
-1.61050e+02 -1.03056e+00 -3.14160e-03
-1.61040e+02 -1.03053e+00 -3.13958e-03
-1.61030e+02 -1.03050e+00 -3.13754e-03
-1.61020e+02 -1.03047e+00 -3.13550e-03
-1.61010e+02 -1.03044e+00 -3.13344e-03
-1.61000e+02 -1.03041e+00 -3.13137e-03
-1.60990e+02 -1.03037e+00 -3.12929e-03
-1.60980e+02 -1.03034e+00 -3.12721e-03
-1.60970e+02 -1.03031e+00 -3.12511e-03
-1.60960e+02 -1.03028e+00 -3.12300e-03
-1.60950e+02 -1.03025e+00 -3.12088e-03
-1.60940e+02 -1.03022e+00 -3.11875e-03
-1.60930e+02 -1.03019e+00 -3.11660e-03
-1.60920e+02 -1.03016e+00 -3.11445e-03
-1.60910e+02 -1.03013e+00 -3.11229e-03
-1.60900e+02 -1.03009e+00 -3.11012e-03
-1.60890e+02 -1.03006e+00 -3.10793e-03
-1.60880e+02 -1.03003e+00 -3.10574e-03
-1.60870e+02 -1.03000e+00 -3.10353e-03
-1.60860e+02 -1.02997e+00 -3.10132e-03
-1.60850e+02 -1.02994e+00 -3.09909e-03
-1.60840e+02 -1.02991e+00 -3.09685e-03
-1.60830e+02 -1.02988e+00 -3.09460e-03
-1.60820e+02 -1.02985e+00 -3.09235e-03
-1.60810e+02 -1.02981e+00 -3.09008e-03
-1.60800e+02 -1.02978e+00 -3.08780e-03
-1.60790e+02 -1.02975e+00 -3.08551e-03
-1.60780e+02 -1.02972e+00 -3.08321e-03
-1.60770e+02 -1.02969e+00 -3.08090e-03
-1.60760e+02 -1.02966e+00 -3.07857e-03
-1.60750e+02 -1.02963e+00 -3.07624e-03
-1.60740e+02 -1.02960e+00 -3.07390e-03
-1.60730e+02 -1.02957e+00 -3.07154e-03
-1.60720e+02 -1.02954e+00 -3.06918e-03
-1.60710e+02 -1.02951e+00 -3.06680e-03
-1.60700e+02 -1.02948e+00 -3.06442e-03
-1.60690e+02 -1.02945e+00 -3.06202e-03
-1.60680e+02 -1.02942e+00 -3.05962e-03
-1.60670e+02 -1.02938e+00 -3.05720e-03
-1.60660e+02 -1.02935e+00 -3.05477e-03
-1.60650e+02 -1.02932e+00 -3.05233e-03
-1.60640e+02 -1.02929e+00 -3.04988e-03
-1.60630e+02 -1.02926e+00 -3.04742e-03
-1.60620e+02 -1.02923e+00 -3.04495e-03
-1.60610e+02 -1.02920e+00 -3.04247e-03
-1.60600e+02 -1.02917e+00 -3.03998e-03
-1.60590e+02 -1.02914e+00 -3.03748e-03
-1.60580e+02 -1.02911e+00 -3.03496e-03
-1.60570e+02 -1.02908e+00 -3.03244e-03
-1.60560e+02 -1.02905e+00 -3.02991e-03
-1.60550e+02 -1.02902e+00 -3.02736e-03
-1.60540e+02 -1.02899e+00 -3.02481e-03
-1.60530e+02 -1.02896e+00 -3.02224e-03
-1.60520e+02 -1.02893e+00 -3.01966e-03
-1.60510e+02 -1.02890e+00 -3.01708e-03
-1.60500e+02 -1.02887e+00 -3.01448e-03
-1.60490e+02 -1.02884e+00 -3.01187e-03
-1.60480e+02 -1.02881e+00 -3.00925e-03
-1.60470e+02 -1.02878e+00 -3.00662e-03
-1.60460e+02 -1.02875e+00 -3.00398e-03
-1.60450e+02 -1.02872e+00 -3.00133e-03
-1.60440e+02 -1.02869e+00 -2.99867e-03
-1.60430e+02 -1.02866e+00 -2.99600e-03
-1.60420e+02 -1.02863e+00 -2.99332e-03
-1.60410e+02 -1.02860e+00 -2.99062e-03
-1.60400e+02 -1.02857e+00 -2.98792e-03
-1.60390e+02 -1.02854e+00 -2.98520e-03
-1.60380e+02 -1.02851e+00 -2.98248e-03
-1.60370e+02 -1.02848e+00 -2.97974e-03
-1.60360e+02 -1.02845e+00 -2.97700e-03
-1.60350e+02 -1.02842e+00 -2.97424e-03
-1.60340e+02 -1.02839e+00 -2.97147e-03
-1.60330e+02 -1.02836e+00 -2.96869e-03
-1.60320e+02 -1.02833e+00 -2.96591e-03
-1.60310e+02 -1.02830e+00 -2.96311e-03
-1.60300e+02 -1.02827e+00 -2.96030e-03
-1.60290e+02 -1.02824e+00 -2.95748e-03
-1.60280e+02 -1.02821e+00 -2.95465e-03
-1.60270e+02 -1.02818e+00 -2.95180e-03
-1.60260e+02 -1.02815e+00 -2.94895e-03
-1.60250e+02 -1.02812e+00 -2.94609e-03
-1.60240e+02 -1.02809e+00 -2.94321e-03
-1.60230e+02 -1.02806e+00 -2.94033e-03
-1.60220e+02 -1.02804e+00 -2.93744e-03
-1.60210e+02 -1.02801e+00 -2.93453e-03
-1.60200e+02 -1.02798e+00 -2.93161e-03
-1.60190e+02 -1.02795e+00 -2.92869e-03
-1.60180e+02 -1.02792e+00 -2.92575e-03
-1.60170e+02 -1.02789e+00 -2.92280e-03
-1.60160e+02 -1.02786e+00 -2.91984e-03
-1.60150e+02 -1.02783e+00 -2.91688e-03
-1.60140e+02 -1.02780e+00 -2.91390e-03
-1.60130e+02 -1.02777e+00 -2.91091e-03
-1.60120e+02 -1.02774e+00 -2.90790e-03
-1.60110e+02 -1.02771e+00 -2.90489e-03
-1.60100e+02 -1.02768e+00 -2.90187e-03
-1.60090e+02 -1.02766e+00 -2.89884e-03
-1.60080e+02 -1.02763e+00 -2.89580e-03
-1.60070e+02 -1.02760e+00 -2.89274e-03
-1.60060e+02 -1.02757e+00 -2.88968e-03
-1.60050e+02 -1.02754e+00 -2.88660e-03
-1.60040e+02 -1.02751e+00 -2.88352e-03
-1.60030e+02 -1.02748e+00 -2.88042e-03
-1.60020e+02 -1.02745e+00 -2.87731e-03
-1.60010e+02 -1.02742e+00 -2.87420e-03
-1.60000e+02 -1.02740e+00 -2.87107e-03
-1.59990e+02 -1.02737e+00 -2.86793e-03
-1.59980e+02 -1.02734e+00 -2.86478e-03
-1.59970e+02 -1.02731e+00 -2.86162e-03
-1.59960e+02 -1.02728e+00 -2.85845e-03
-1.59950e+02 -1.02725e+00 -2.85527e-03
-1.59940e+02 -1.02722e+00 -2.85208e-03
-1.59930e+02 -1.02720e+00 -2.84887e-03
-1.59920e+02 -1.02717e+00 -2.84566e-03
-1.59910e+02 -1.02714e+00 -2.84244e-03
-1.59900e+02 -1.02711e+00 -2.83920e-03
-1.59890e+02 -1.02708e+00 -2.83596e-03
-1.59880e+02 -1.02705e+00 -2.83270e-03
-1.59870e+02 -1.02703e+00 -2.82944e-03
-1.59860e+02 -1.02700e+00 -2.82616e-03
-1.59850e+02 -1.02697e+00 -2.82287e-03
-1.59840e+02 -1.02694e+00 -2.81957e-03
-1.59830e+02 -1.02691e+00 -2.81627e-03
-1.59820e+02 -1.02688e+00 -2.81295e-03
-1.59810e+02 -1.02686e+00 -2.80962e-03
-1.59800e+02 -1.02683e+00 -2.80628e-03
-1.59790e+02 -1.02680e+00 -2.80293e-03
-1.59780e+02 -1.02677e+00 -2.79956e-03
-1.59770e+02 -1.02674e+00 -2.79619e-03
-1.59760e+02 -1.02672e+00 -2.79281e-03
-1.59750e+02 -1.02669e+00 -2.78942e-03
-1.59740e+02 -1.02666e+00 -2.78601e-03
-1.59730e+02 -1.02663e+00 -2.78260e-03
-1.59720e+02 -1.02660e+00 -2.77917e-03
-1.59710e+02 -1.02658e+00 -2.77574e-03
-1.59700e+02 -1.02655e+00 -2.77229e-03
-1.59690e+02 -1.02652e+00 -2.76883e-03
-1.59680e+02 -1.02649e+00 -2.76537e-03
-1.59670e+02 -1.02647e+00 -2.76189e-03
-1.59660e+02 -1.02644e+00 -2.75840e-03
-1.59650e+02 -1.02641e+00 -2.75490e-03
-1.59640e+02 -1.02638e+00 -2.75139e-03
-1.59630e+02 -1.02636e+00 -2.74787e-03
-1.59620e+02 -1.02633e+00 -2.74434e-03
-1.59610e+02 -1.02630e+00 -2.74080e-03
-1.59600e+02 -1.02627e+00 -2.73724e-03
-1.59590e+02 -1.02625e+00 -2.73368e-03
-1.59580e+02 -1.02622e+00 -2.73011e-03
-1.59570e+02 -1.02619e+00 -2.72652e-03
-1.59560e+02 -1.02616e+00 -2.72293e-03
-1.59550e+02 -1.02614e+00 -2.71932e-03
-1.59540e+02 -1.02611e+00 -2.71571e-03
-1.59530e+02 -1.02608e+00 -2.71208e-03
-1.59520e+02 -1.02606e+00 -2.70844e-03
-1.59510e+02 -1.02603e+00 -2.70479e-03
-1.59500e+02 -1.02600e+00 -2.70113e-03
-1.59490e+02 -1.02597e+00 -2.69747e-03
-1.59480e+02 -1.02595e+00 -2.69379e-03
-1.59470e+02 -1.02592e+00 -2.69010e-03
-1.59460e+02 -1.02589e+00 -2.68639e-03
-1.59450e+02 -1.02587e+00 -2.68268e-03
-1.59440e+02 -1.02584e+00 -2.67896e-03
-1.59430e+02 -1.02581e+00 -2.67523e-03
-1.59420e+02 -1.02579e+00 -2.67148e-03
-1.59410e+02 -1.02576e+00 -2.66773e-03
-1.59400e+02 -1.02573e+00 -2.66397e-03
-1.59390e+02 -1.02571e+00 -2.66019e-03
-1.59380e+02 -1.02568e+00 -2.65640e-03
-1.59370e+02 -1.02565e+00 -2.65261e-03
-1.59360e+02 -1.02563e+00 -2.64880e-03
-1.59350e+02 -1.02560e+00 -2.64498e-03
-1.59340e+02 -1.02557e+00 -2.64116e-03
-1.59330e+02 -1.02555e+00 -2.63732e-03
-1.59320e+02 -1.02552e+00 -2.63347e-03
-1.59310e+02 -1.02550e+00 -2.62961e-03
-1.59300e+02 -1.02547e+00 -2.62574e-03
-1.59290e+02 -1.02544e+00 -2.62186e-03
-1.59280e+02 -1.02542e+00 -2.61796e-03
-1.59270e+02 -1.02539e+00 -2.61406e-03
-1.59260e+02 -1.02536e+00 -2.61015e-03
-1.59250e+02 -1.02534e+00 -2.60622e-03
-1.59240e+02 -1.02531e+00 -2.60229e-03
-1.59230e+02 -1.02529e+00 -2.59834e-03
-1.59220e+02 -1.02526e+00 -2.59439e-03
-1.59210e+02 -1.02523e+00 -2.59042e-03
-1.59200e+02 -1.02521e+00 -2.58645e-03
-1.59190e+02 -1.02518e+00 -2.58246e-03
-1.59180e+02 -1.02516e+00 -2.57846e-03
-1.59170e+02 -1.02513e+00 -2.57445e-03
-1.59160e+02 -1.02511e+00 -2.57043e-03
-1.59150e+02 -1.02508e+00 -2.56640e-03
-1.59140e+02 -1.02505e+00 -2.56236e-03
-1.59130e+02 -1.02503e+00 -2.55831e-03
-1.59120e+02 -1.02500e+00 -2.55425e-03
-1.59110e+02 -1.02498e+00 -2.55018e-03
-1.59100e+02 -1.02495e+00 -2.54609e-03
-1.59090e+02 -1.02493e+00 -2.54200e-03
-1.59080e+02 -1.02490e+00 -2.53790e-03
-1.59070e+02 -1.02488e+00 -2.53378e-03
-1.59060e+02 -1.02485e+00 -2.52966e-03
-1.59050e+02 -1.02483e+00 -2.52552e-03
-1.59040e+02 -1.02480e+00 -2.52138e-03
-1.59030e+02 -1.02477e+00 -2.51722e-03
-1.59020e+02 -1.02475e+00 -2.51305e-03
-1.59010e+02 -1.02472e+00 -2.50887e-03
-1.59000e+02 -1.02470e+00 -2.50468e-03
-1.58990e+02 -1.02467e+00 -2.50048e-03
-1.58980e+02 -1.02465e+00 -2.49627e-03
-1.58970e+02 -1.02462e+00 -2.49205e-03
-1.58960e+02 -1.02460e+00 -2.48782e-03
-1.58950e+02 -1.02457e+00 -2.48358e-03
-1.58940e+02 -1.02455e+00 -2.47933e-03
-1.58930e+02 -1.02453e+00 -2.47506e-03
-1.58920e+02 -1.02450e+00 -2.47079e-03
-1.58910e+02 -1.02448e+00 -2.46651e-03
-1.58900e+02 -1.02445e+00 -2.46221e-03
-1.58890e+02 -1.02443e+00 -2.45790e-03
-1.58880e+02 -1.02440e+00 -2.45359e-03
-1.58870e+02 -1.02438e+00 -2.44926e-03
-1.58860e+02 -1.02435e+00 -2.44492e-03
-1.58850e+02 -1.02433e+00 -2.44058e-03
-1.58840e+02 -1.02430e+00 -2.43622e-03
-1.58830e+02 -1.02428e+00 -2.43185e-03
-1.58820e+02 -1.02426e+00 -2.42747e-03
-1.58810e+02 -1.02423e+00 -2.42308e-03
-1.58800e+02 -1.02421e+00 -2.41868e-03
-1.58790e+02 -1.02418e+00 -2.41427e-03
-1.58780e+02 -1.02416e+00 -2.40984e-03
-1.58770e+02 -1.02413e+00 -2.40541e-03
-1.58760e+02 -1.02411e+00 -2.40097e-03
-1.58750e+02 -1.02409e+00 -2.39651e-03
-1.58740e+02 -1.02406e+00 -2.39205e-03
-1.58730e+02 -1.02404e+00 -2.38757e-03
-1.58720e+02 -1.02401e+00 -2.38309e-03
-1.58710e+02 -1.02399e+00 -2.37859e-03
-1.58700e+02 -1.02397e+00 -2.37408e-03
-1.58690e+02 -1.02394e+00 -2.36956e-03
-1.58680e+02 -1.02392e+00 -2.36504e-03
-1.58670e+02 -1.02390e+00 -2.36050e-03
-1.58660e+02 -1.02387e+00 -2.35595e-03
-1.58650e+02 -1.02385e+00 -2.35139e-03
-1.58640e+02 -1.02383e+00 -2.34682e-03
-1.58630e+02 -1.02380e+00 -2.34224e-03
-1.58620e+02 -1.02378e+00 -2.33764e-03
-1.58610e+02 -1.02376e+00 -2.33304e-03
-1.58600e+02 -1.02373e+00 -2.32843e-03
-1.58590e+02 -1.02371e+00 -2.32380e-03
-1.58580e+02 -1.02369e+00 -2.31917e-03
-1.58570e+02 -1.02366e+00 -2.31452e-03
-1.58560e+02 -1.02364e+00 -2.30987e-03
-1.58550e+02 -1.02362e+00 -2.30520e-03
-1.58540e+02 -1.02359e+00 -2.30053e-03
-1.58530e+02 -1.02357e+00 -2.29584e-03
-1.58520e+02 -1.02355e+00 -2.29114e-03
-1.58510e+02 -1.02352e+00 -2.28643e-03
-1.58500e+02 -1.02350e+00 -2.28171e-03
-1.58490e+02 -1.02348e+00 -2.27698e-03
-1.58480e+02 -1.02346e+00 -2.27224e-03
-1.58470e+02 -1.02343e+00 -2.26749e-03
-1.58460e+02 -1.02341e+00 -2.26273e-03
-1.58450e+02 -1.02339e+00 -2.25796e-03
-1.58440e+02 -1.02337e+00 -2.25317e-03
-1.58430e+02 -1.02334e+00 -2.24838e-03
-1.58420e+02 -1.02332e+00 -2.24358e-03
-1.58410e+02 -1.02330e+00 -2.23876e-03
-1.58400e+02 -1.02328e+00 -2.23394e-03
-1.58390e+02 -1.02325e+00 -2.22910e-03
-1.58380e+02 -1.02323e+00 -2.22425e-03
-1.58370e+02 -1.02321e+00 -2.21940e-03
-1.58360e+02 -1.02319e+00 -2.21453e-03
-1.58350e+02 -1.02316e+00 -2.20965e-03
-1.58340e+02 -1.02314e+00 -2.20476e-03
-1.58330e+02 -1.02312e+00 -2.19986e-03
-1.58320e+02 -1.02310e+00 -2.19495e-03
-1.58310e+02 -1.02308e+00 -2.19003e-03
-1.58300e+02 -1.02305e+00 -2.18510e-03
-1.58290e+02 -1.02303e+00 -2.18016e-03
-1.58280e+02 -1.02301e+00 -2.17520e-03
-1.58270e+02 -1.02299e+00 -2.17024e-03
-1.58260e+02 -1.02297e+00 -2.16527e-03
-1.58250e+02 -1.02295e+00 -2.16028e-03
-1.58240e+02 -1.02292e+00 -2.15529e-03
-1.58230e+02 -1.02290e+00 -2.15028e-03
-1.58220e+02 -1.02288e+00 -2.14526e-03
-1.58210e+02 -1.02286e+00 -2.14024e-03
-1.58200e+02 -1.02284e+00 -2.13520e-03
-1.58190e+02 -1.02282e+00 -2.13015e-03
-1.58180e+02 -1.02280e+00 -2.12509e-03
-1.58170e+02 -1.02277e+00 -2.12002e-03
-1.58160e+02 -1.02275e+00 -2.11494e-03
-1.58150e+02 -1.02273e+00 -2.10985e-03
-1.58140e+02 -1.02271e+00 -2.10475e-03
-1.58130e+02 -1.02269e+00 -2.09964e-03
-1.58120e+02 -1.02267e+00 -2.09452e-03
-1.58110e+02 -1.02265e+00 -2.08938e-03
-1.58100e+02 -1.02263e+00 -2.08424e-03
-1.58090e+02 -1.02261e+00 -2.07909e-03
-1.58080e+02 -1.02259e+00 -2.07392e-03
-1.58070e+02 -1.02257e+00 -2.06875e-03
-1.58060e+02 -1.02254e+00 -2.06356e-03
-1.58050e+02 -1.02252e+00 -2.05836e-03
-1.58040e+02 -1.02250e+00 -2.05316e-03
-1.58030e+02 -1.02248e+00 -2.04794e-03
-1.58020e+02 -1.02246e+00 -2.04271e-03
-1.58010e+02 -1.02244e+00 -2.03747e-03
-1.58000e+02 -1.02242e+00 -2.03222e-03
-1.57990e+02 -1.02240e+00 -2.02696e-03
-1.57980e+02 -1.02238e+00 -2.02169e-03
-1.57970e+02 -1.02236e+00 -2.01641e-03
-1.57960e+02 -1.02234e+00 -2.01112e-03
-1.57950e+02 -1.02232e+00 -2.00581e-03
-1.57940e+02 -1.02230e+00 -2.00050e-03
-1.57930e+02 -1.02228e+00 -1.99518e-03
-1.57920e+02 -1.02226e+00 -1.98984e-03
-1.57910e+02 -1.02224e+00 -1.98450e-03
-1.57900e+02 -1.02222e+00 -1.97914e-03
-1.57890e+02 -1.02220e+00 -1.97377e-03
-1.57880e+02 -1.02218e+00 -1.96840e-03
-1.57870e+02 -1.02216e+00 -1.96301e-03
-1.57860e+02 -1.02214e+00 -1.95761e-03
-1.57850e+02 -1.02212e+00 -1.95220e-03
-1.57840e+02 -1.02210e+00 -1.94678e-03
-1.57830e+02 -1.02208e+00 -1.94135e-03
-1.57820e+02 -1.02206e+00 -1.93591e-03
-1.57810e+02 -1.02205e+00 -1.93046e-03
-1.57800e+02 -1.02203e+00 -1.92500e-03
-1.57790e+02 -1.02201e+00 -1.91953e-03
-1.57780e+02 -1.02199e+00 -1.91404e-03
-1.57770e+02 -1.02197e+00 -1.90855e-03
-1.57760e+02 -1.02195e+00 -1.90305e-03
-1.57750e+02 -1.02193e+00 -1.89753e-03
-1.57740e+02 -1.02191e+00 -1.89200e-03
-1.57730e+02 -1.02189e+00 -1.88647e-03
-1.57720e+02 -1.02187e+00 -1.88092e-03
-1.57710e+02 -1.02186e+00 -1.87536e-03
-1.57700e+02 -1.02184e+00 -1.86980e-03
-1.57690e+02 -1.02182e+00 -1.86422e-03
-1.57680e+02 -1.02180e+00 -1.85863e-03
-1.57670e+02 -1.02178e+00 -1.85303e-03
-1.57660e+02 -1.02176e+00 -1.84742e-03
-1.57650e+02 -1.02174e+00 -1.84180e-03
-1.57640e+02 -1.02173e+00 -1.83617e-03
-1.57630e+02 -1.02171e+00 -1.83052e-03
-1.57620e+02 -1.02169e+00 -1.82487e-03
-1.57610e+02 -1.02167e+00 -1.81921e-03
-1.57600e+02 -1.02165e+00 -1.81353e-03
-1.57590e+02 -1.02163e+00 -1.80785e-03
-1.57580e+02 -1.02162e+00 -1.80215e-03
-1.57570e+02 -1.02160e+00 -1.79645e-03
-1.57560e+02 -1.02158e+00 -1.79073e-03
-1.57550e+02 -1.02156e+00 -1.78500e-03
-1.57540e+02 -1.02154e+00 -1.77927e-03
-1.57530e+02 -1.02153e+00 -1.77352e-03
-1.57520e+02 -1.02151e+00 -1.76776e-03
-1.57510e+02 -1.02149e+00 -1.76199e-03
-1.57500e+02 -1.02147e+00 -1.75621e-03
-1.57490e+02 -1.02146e+00 -1.75042e-03
-1.57480e+02 -1.02144e+00 -1.74462e-03
-1.57470e+02 -1.02142e+00 -1.73881e-03
-1.57460e+02 -1.02140e+00 -1.73298e-03
-1.57450e+02 -1.02139e+00 -1.72715e-03
-1.57440e+02 -1.02137e+00 -1.72131e-03
-1.57430e+02 -1.02135e+00 -1.71545e-03
-1.57420e+02 -1.02134e+00 -1.70959e-03
-1.57410e+02 -1.02132e+00 -1.70371e-03
-1.57400e+02 -1.02130e+00 -1.69783e-03
-1.57390e+02 -1.02128e+00 -1.69193e-03
-1.57380e+02 -1.02127e+00 -1.68602e-03
-1.57370e+02 -1.02125e+00 -1.68010e-03
-1.57360e+02 -1.02123e+00 -1.67417e-03
-1.57350e+02 -1.02122e+00 -1.66824e-03
-1.57340e+02 -1.02120e+00 -1.66229e-03
-1.57330e+02 -1.02118e+00 -1.65633e-03
-1.57320e+02 -1.02117e+00 -1.65035e-03
-1.57310e+02 -1.02115e+00 -1.64437e-03
-1.57300e+02 -1.02113e+00 -1.63838e-03
-1.57290e+02 -1.02112e+00 -1.63238e-03
-1.57280e+02 -1.02110e+00 -1.62636e-03
-1.57270e+02 -1.02109e+00 -1.62034e-03
-1.57260e+02 -1.02107e+00 -1.61431e-03
-1.57250e+02 -1.02105e+00 -1.60826e-03
-1.57240e+02 -1.02104e+00 -1.60220e-03
-1.57230e+02 -1.02102e+00 -1.59614e-03
-1.57220e+02 -1.02101e+00 -1.59006e-03
-1.57210e+02 -1.02099e+00 -1.58397e-03
-1.57200e+02 -1.02097e+00 -1.57787e-03
-1.57190e+02 -1.02096e+00 -1.57177e-03
-1.57180e+02 -1.02094e+00 -1.56565e-03
-1.57170e+02 -1.02093e+00 -1.55952e-03
-1.57160e+02 -1.02091e+00 -1.55338e-03
-1.57150e+02 -1.02090e+00 -1.54722e-03
-1.57140e+02 -1.02088e+00 -1.54106e-03
-1.57130e+02 -1.02086e+00 -1.53489e-03
-1.57120e+02 -1.02085e+00 -1.52871e-03
-1.57110e+02 -1.02083e+00 -1.52251e-03
-1.57100e+02 -1.02082e+00 -1.51631e-03
-1.57090e+02 -1.02080e+00 -1.51009e-03
-1.57080e+02 -1.02079e+00 -1.50387e-03
-1.57070e+02 -1.02077e+00 -1.49763e-03
-1.57060e+02 -1.02076e+00 -1.49138e-03
-1.57050e+02 -1.02074e+00 -1.48513e-03
-1.57040e+02 -1.02073e+00 -1.47886e-03
-1.57030e+02 -1.02071e+00 -1.47258e-03
-1.57020e+02 -1.02070e+00 -1.46629e-03
-1.57010e+02 -1.02068e+00 -1.45999e-03
-1.57000e+02 -1.02067e+00 -1.45368e-03
-1.56990e+02 -1.02066e+00 -1.44736e-03
-1.56980e+02 -1.02064e+00 -1.44103e-03
-1.56970e+02 -1.02063e+00 -1.43469e-03
-1.56960e+02 -1.02061e+00 -1.42833e-03
-1.56950e+02 -1.02060e+00 -1.42197e-03
-1.56940e+02 -1.02058e+00 -1.41559e-03
-1.56930e+02 -1.02057e+00 -1.40921e-03
-1.56920e+02 -1.02056e+00 -1.40281e-03
-1.56910e+02 -1.02054e+00 -1.39641e-03
-1.56900e+02 -1.02053e+00 -1.38999e-03
-1.56890e+02 -1.02051e+00 -1.38356e-03
-1.56880e+02 -1.02050e+00 -1.37713e-03
-1.56870e+02 -1.02049e+00 -1.37068e-03
-1.56860e+02 -1.02047e+00 -1.36422e-03
-1.56850e+02 -1.02046e+00 -1.35775e-03
-1.56840e+02 -1.02045e+00 -1.35127e-03
-1.56830e+02 -1.02043e+00 -1.34478e-03
-1.56820e+02 -1.02042e+00 -1.33828e-03
-1.56810e+02 -1.02041e+00 -1.33177e-03
-1.56800e+02 -1.02039e+00 -1.32524e-03
-1.56790e+02 -1.02038e+00 -1.31871e-03
-1.56780e+02 -1.02037e+00 -1.31217e-03
-1.56770e+02 -1.02035e+00 -1.30561e-03
-1.56760e+02 -1.02034e+00 -1.29905e-03
-1.56750e+02 -1.02033e+00 -1.29247e-03
-1.56740e+02 -1.02031e+00 -1.28588e-03
-1.56730e+02 -1.02030e+00 -1.27929e-03
-1.56720e+02 -1.02029e+00 -1.27268e-03
-1.56710e+02 -1.02028e+00 -1.26606e-03
-1.56700e+02 -1.02026e+00 -1.25943e-03
-1.56690e+02 -1.02025e+00 -1.25279e-03
-1.56680e+02 -1.02024e+00 -1.24614e-03
-1.56670e+02 -1.02023e+00 -1.23948e-03
-1.56660e+02 -1.02021e+00 -1.23281e-03
-1.56650e+02 -1.02020e+00 -1.22613e-03
-1.56640e+02 -1.02019e+00 -1.21944e-03
-1.56630e+02 -1.02018e+00 -1.21273e-03
-1.56620e+02 -1.02016e+00 -1.20602e-03
-1.56610e+02 -1.02015e+00 -1.19930e-03
-1.56600e+02 -1.02014e+00 -1.19256e-03
-1.56590e+02 -1.02013e+00 -1.18582e-03
-1.56580e+02 -1.02012e+00 -1.17906e-03
-1.56570e+02 -1.02010e+00 -1.17229e-03
-1.56560e+02 -1.02009e+00 -1.16552e-03
-1.56550e+02 -1.02008e+00 -1.15873e-03
-1.56540e+02 -1.02007e+00 -1.15193e-03
-1.56530e+02 -1.02006e+00 -1.14512e-03
-1.56520e+02 -1.02005e+00 -1.13830e-03
-1.56510e+02 -1.02004e+00 -1.13147e-03
-1.56500e+02 -1.02002e+00 -1.12463e-03
-1.56490e+02 -1.02001e+00 -1.11778e-03
-1.56480e+02 -1.02000e+00 -1.11092e-03
-1.56470e+02 -1.01999e+00 -1.10404e-03
-1.56460e+02 -1.01998e+00 -1.09716e-03
-1.56450e+02 -1.01997e+00 -1.09027e-03
-1.56440e+02 -1.01996e+00 -1.08336e-03
-1.56430e+02 -1.01995e+00 -1.07645e-03
-1.56420e+02 -1.01994e+00 -1.06952e-03
-1.56410e+02 -1.01993e+00 -1.06259e-03
-1.56400e+02 -1.01992e+00 -1.05564e-03
-1.56390e+02 -1.01990e+00 -1.04868e-03
-1.56380e+02 -1.01989e+00 -1.04171e-03
-1.56370e+02 -1.01988e+00 -1.03473e-03
-1.56360e+02 -1.01987e+00 -1.02774e-03
-1.56350e+02 -1.01986e+00 -1.02074e-03
-1.56340e+02 -1.01985e+00 -1.01373e-03
-1.56330e+02 -1.01984e+00 -1.00671e-03
-1.56320e+02 -1.01983e+00 -9.99681e-04
-1.56310e+02 -1.01982e+00 -9.92638e-04
-1.56300e+02 -1.01981e+00 -9.85585e-04
-1.56290e+02 -1.01980e+00 -9.78521e-04
-1.56280e+02 -1.01979e+00 -9.71447e-04
-1.56270e+02 -1.01978e+00 -9.64362e-04
-1.56260e+02 -1.01977e+00 -9.57267e-04
-1.56250e+02 -1.01977e+00 -9.50161e-04
-1.56240e+02 -1.01976e+00 -9.43044e-04
-1.56230e+02 -1.01975e+00 -9.35917e-04
-1.56220e+02 -1.01974e+00 -9.28779e-04
-1.56210e+02 -1.01973e+00 -9.21630e-04
-1.56200e+02 -1.01972e+00 -9.14471e-04
-1.56190e+02 -1.01971e+00 -9.07302e-04
-1.56180e+02 -1.01970e+00 -9.00121e-04
-1.56170e+02 -1.01969e+00 -8.92930e-04
-1.56160e+02 -1.01968e+00 -8.85729e-04
-1.56150e+02 -1.01967e+00 -8.78517e-04
-1.56140e+02 -1.01966e+00 -8.71294e-04
-1.56130e+02 -1.01966e+00 -8.64060e-04
-1.56120e+02 -1.01965e+00 -8.56816e-04
-1.56110e+02 -1.01964e+00 -8.49562e-04
-1.56100e+02 -1.01963e+00 -8.42297e-04
-1.56090e+02 -1.01962e+00 -8.35021e-04
-1.56080e+02 -1.01961e+00 -8.27734e-04
-1.56070e+02 -1.01961e+00 -8.20437e-04
-1.56060e+02 -1.01960e+00 -8.13130e-04
-1.56050e+02 -1.01959e+00 -8.05812e-04
-1.56040e+02 -1.01958e+00 -7.98483e-04
-1.56030e+02 -1.01957e+00 -7.91143e-04
-1.56020e+02 -1.01957e+00 -7.83793e-04
-1.56010e+02 -1.01956e+00 -7.76433e-04
-1.56000e+02 -1.01955e+00 -7.69061e-04
-1.55990e+02 -1.01954e+00 -7.61679e-04
-1.55980e+02 -1.01953e+00 -7.54287e-04
-1.55970e+02 -1.01953e+00 -7.46884e-04
-1.55960e+02 -1.01952e+00 -7.39470e-04
-1.55950e+02 -1.01951e+00 -7.32046e-04
-1.55940e+02 -1.01951e+00 -7.24611e-04
-1.55930e+02 -1.01950e+00 -7.17165e-04
-1.55920e+02 -1.01949e+00 -7.09709e-04
-1.55910e+02 -1.01948e+00 -7.02242e-04
-1.55900e+02 -1.01948e+00 -6.94765e-04
-1.55890e+02 -1.01947e+00 -6.87277e-04
-1.55880e+02 -1.01946e+00 -6.79779e-04
-1.55870e+02 -1.01946e+00 -6.72269e-04
-1.55860e+02 -1.01945e+00 -6.64750e-04
-1.55850e+02 -1.01944e+00 -6.57219e-04
-1.55840e+02 -1.01944e+00 -6.49678e-04
-1.55830e+02 -1.01943e+00 -6.42127e-04
-1.55820e+02 -1.01942e+00 -6.34564e-04
-1.55810e+02 -1.01942e+00 -6.26991e-04
-1.55800e+02 -1.01941e+00 -6.19408e-04
-1.55790e+02 -1.01940e+00 -6.11814e-04
-1.55780e+02 -1.01940e+00 -6.04209e-04
-1.55770e+02 -1.01939e+00 -5.96594e-04
-1.55760e+02 -1.01939e+00 -5.88968e-04
-1.55750e+02 -1.01938e+00 -5.81332e-04
-1.55740e+02 -1.01938e+00 -5.73685e-04
-1.55730e+02 -1.01937e+00 -5.66027e-04
-1.55720e+02 -1.01936e+00 -5.58359e-04
-1.55710e+02 -1.01936e+00 -5.50680e-04
-1.55700e+02 -1.01935e+00 -5.42990e-04
-1.55690e+02 -1.01935e+00 -5.35290e-04
-1.55680e+02 -1.01934e+00 -5.27579e-04
-1.55670e+02 -1.01934e+00 -5.19858e-04
-1.55660e+02 -1.01933e+00 -5.12126e-04
-1.55650e+02 -1.01933e+00 -5.04384e-04
-1.55640e+02 -1.01932e+00 -4.96630e-04
-1.55630e+02 -1.01932e+00 -4.88867e-04
-1.55620e+02 -1.01931e+00 -4.81092e-04
-1.55610e+02 -1.01931e+00 -4.73307e-04
-1.55600e+02 -1.01930e+00 -4.65512e-04
-1.55590e+02 -1.01930e+00 -4.57706e-04
-1.55580e+02 -1.01929e+00 -4.49889e-04
-1.55570e+02 -1.01929e+00 -4.42061e-04
-1.55560e+02 -1.01928e+00 -4.34223e-04
-1.55550e+02 -1.01928e+00 -4.26375e-04
-1.55540e+02 -1.01928e+00 -4.18515e-04
-1.55530e+02 -1.01927e+00 -4.10646e-04
-1.55520e+02 -1.01927e+00 -4.02765e-04
-1.55510e+02 -1.01926e+00 -3.94874e-04
-1.55500e+02 -1.01926e+00 -3.86972e-04
-1.55490e+02 -1.01926e+00 -3.79060e-04
-1.55480e+02 -1.01925e+00 -3.71137e-04
-1.55470e+02 -1.01925e+00 -3.63204e-04
-1.55460e+02 -1.01925e+00 -3.55260e-04
-1.55450e+02 -1.01924e+00 -3.47305e-04
-1.55440e+02 -1.01924e+00 -3.39340e-04
-1.55430e+02 -1.01923e+00 -3.31364e-04
-1.55420e+02 -1.01923e+00 -3.23377e-04
-1.55410e+02 -1.01923e+00 -3.15380e-04
-1.55400e+02 -1.01923e+00 -3.07372e-04
-1.55390e+02 -1.01922e+00 -2.99354e-04
-1.55380e+02 -1.01922e+00 -2.91325e-04
-1.55370e+02 -1.01922e+00 -2.83285e-04
-1.55360e+02 -1.01921e+00 -2.75235e-04
-1.55350e+02 -1.01921e+00 -2.67174e-04
-1.55340e+02 -1.01921e+00 -2.59103e-04
-1.55330e+02 -1.01921e+00 -2.51021e-04
-1.55320e+02 -1.01920e+00 -2.42928e-04
-1.55310e+02 -1.01920e+00 -2.34825e-04
-1.55300e+02 -1.01920e+00 -2.26711e-04
-1.55290e+02 -1.01920e+00 -2.18587e-04
-1.55280e+02 -1.01919e+00 -2.10452e-04
-1.55270e+02 -1.01919e+00 -2.02306e-04
-1.55260e+02 -1.01919e+00 -1.94150e-04
-1.55250e+02 -1.01919e+00 -1.85983e-04
-1.55240e+02 -1.01919e+00 -1.77806e-04
-1.55230e+02 -1.01918e+00 -1.69618e-04
-1.55220e+02 -1.01918e+00 -1.61419e-04
-1.55210e+02 -1.01918e+00 -1.53210e-04
-1.55200e+02 -1.01918e+00 -1.44990e-04
-1.55190e+02 -1.01918e+00 -1.36759e-04
-1.55180e+02 -1.01918e+00 -1.28518e-04
-1.55170e+02 -1.01918e+00 -1.20266e-04
-1.55160e+02 -1.01917e+00 -1.12004e-04
-1.55150e+02 -1.01917e+00 -1.03731e-04
-1.55140e+02 -1.01917e+00 -9.54476e-05
-1.55130e+02 -1.01917e+00 -8.71534e-05
-1.55120e+02 -1.01917e+00 -7.88486e-05
-1.55110e+02 -1.01917e+00 -7.05333e-05
-1.55100e+02 -1.01917e+00 -6.22073e-05
-1.55090e+02 -1.01917e+00 -5.38707e-05
-1.55080e+02 -1.01917e+00 -4.55235e-05
-1.55070e+02 -1.01917e+00 -3.71657e-05
-1.55060e+02 -1.01917e+00 -2.87973e-05
-1.55050e+02 -1.01917e+00 -2.04183e-05
-1.55040e+02 -1.01917e+00 -1.20286e-05
-1.55030e+02 -1.01917e+00 -3.62839e-06
-1.55020e+02 -1.01917e+00 4.78246e-06
-1.55010e+02 -1.01917e+00 1.32039e-05
-1.55000e+02 -1.01917e+00 2.16360e-05
-1.54990e+02 -1.01917e+00 3.00786e-05
-1.54980e+02 -1.01917e+00 3.85319e-05
-1.54970e+02 -1.01917e+00 4.69958e-05
-1.54960e+02 -1.01917e+00 5.54703e-05
-1.54950e+02 -1.01917e+00 6.39554e-05
-1.54940e+02 -1.01917e+00 7.24511e-05
-1.54930e+02 -1.01917e+00 8.09574e-05
-1.54920e+02 -1.01917e+00 8.94743e-05
-1.54910e+02 -1.01917e+00 9.80019e-05
-1.54900e+02 -1.01917e+00 1.06540e-04
-1.54890e+02 -1.01917e+00 1.15089e-04
-1.54880e+02 -1.01918e+00 1.23648e-04
-1.54870e+02 -1.01918e+00 1.32218e-04
-1.54860e+02 -1.01918e+00 1.40799e-04
-1.54850e+02 -1.01918e+00 1.49390e-04
-1.54840e+02 -1.01918e+00 1.57992e-04
-1.54830e+02 -1.01918e+00 1.66604e-04
-1.54820e+02 -1.01919e+00 1.75227e-04
-1.54810e+02 -1.01919e+00 1.83861e-04
-1.54800e+02 -1.01919e+00 1.92505e-04
-1.54790e+02 -1.01919e+00 2.01145e-04
-1.54780e+02 -1.01919e+00 2.09765e-04
-1.54770e+02 -1.01919e+00 2.18367e-04
-1.54760e+02 -1.01920e+00 2.26949e-04
-1.54750e+02 -1.01920e+00 2.35512e-04
-1.54740e+02 -1.01920e+00 2.44056e-04
-1.54730e+02 -1.01920e+00 2.52580e-04
-1.54720e+02 -1.01921e+00 2.61085e-04
-1.54710e+02 -1.01921e+00 2.69571e-04
-1.54700e+02 -1.01921e+00 2.78038e-04
-1.54690e+02 -1.01922e+00 2.86486e-04
-1.54680e+02 -1.01922e+00 2.94914e-04
-1.54670e+02 -1.01922e+00 3.03323e-04
-1.54660e+02 -1.01922e+00 3.11713e-04
-1.54650e+02 -1.01923e+00 3.20083e-04
-1.54640e+02 -1.01923e+00 3.28435e-04
-1.54630e+02 -1.01923e+00 3.36767e-04
-1.54620e+02 -1.01924e+00 3.45080e-04
-1.54610e+02 -1.01924e+00 3.53373e-04
-1.54600e+02 -1.01924e+00 3.61647e-04
-1.54590e+02 -1.01925e+00 3.69903e-04
-1.54580e+02 -1.01925e+00 3.78138e-04
-1.54570e+02 -1.01926e+00 3.86355e-04
-1.54560e+02 -1.01926e+00 3.94553e-04
-1.54550e+02 -1.01926e+00 4.02731e-04
-1.54540e+02 -1.01927e+00 4.10890e-04
-1.54530e+02 -1.01927e+00 4.19029e-04
-1.54520e+02 -1.01928e+00 4.27150e-04
-1.54510e+02 -1.01928e+00 4.35251e-04
-1.54500e+02 -1.01928e+00 4.43333e-04
-1.54490e+02 -1.01929e+00 4.51396e-04
-1.54480e+02 -1.01929e+00 4.59439e-04
-1.54470e+02 -1.01930e+00 4.67464e-04
-1.54460e+02 -1.01930e+00 4.75469e-04
-1.54450e+02 -1.01931e+00 4.83454e-04
-1.54440e+02 -1.01931e+00 4.91421e-04
-1.54430e+02 -1.01932e+00 4.99368e-04
-1.54420e+02 -1.01932e+00 5.07296e-04
-1.54410e+02 -1.01933e+00 5.15205e-04
-1.54400e+02 -1.01933e+00 5.23095e-04
-1.54390e+02 -1.01934e+00 5.30965e-04
-1.54380e+02 -1.01934e+00 5.38816e-04
-1.54370e+02 -1.01935e+00 5.46648e-04
-1.54360e+02 -1.01935e+00 5.54461e-04
-1.54350e+02 -1.01936e+00 5.62254e-04
-1.54340e+02 -1.01937e+00 5.70028e-04
-1.54330e+02 -1.01937e+00 5.77783e-04
-1.54320e+02 -1.01938e+00 5.85519e-04
-1.54310e+02 -1.01938e+00 5.93235e-04
-1.54300e+02 -1.01939e+00 6.00932e-04
-1.54290e+02 -1.01940e+00 6.08610e-04
-1.54280e+02 -1.01940e+00 6.16269e-04
-1.54270e+02 -1.01941e+00 6.23909e-04
-1.54260e+02 -1.01941e+00 6.31529e-04
-1.54250e+02 -1.01942e+00 6.39130e-04
-1.54240e+02 -1.01943e+00 6.46712e-04
-1.54230e+02 -1.01943e+00 6.54274e-04
-1.54220e+02 -1.01944e+00 6.61818e-04
-1.54210e+02 -1.01945e+00 6.69342e-04
-1.54200e+02 -1.01945e+00 6.76846e-04
-1.54190e+02 -1.01946e+00 6.84332e-04
-1.54180e+02 -1.01947e+00 6.91798e-04
-1.54170e+02 -1.01947e+00 6.99245e-04
-1.54160e+02 -1.01948e+00 7.06673e-04
-1.54150e+02 -1.01949e+00 7.14082e-04
-1.54140e+02 -1.01950e+00 7.21471e-04
-1.54130e+02 -1.01950e+00 7.28841e-04
-1.54120e+02 -1.01951e+00 7.36192e-04
-1.54110e+02 -1.01952e+00 7.43524e-04
-1.54100e+02 -1.01952e+00 7.50836e-04
-1.54090e+02 -1.01953e+00 7.58130e-04
-1.54080e+02 -1.01954e+00 7.65404e-04
-1.54070e+02 -1.01955e+00 7.72658e-04
-1.54060e+02 -1.01956e+00 7.79894e-04
-1.54050e+02 -1.01956e+00 7.87110e-04
-1.54040e+02 -1.01957e+00 7.94307e-04
-1.54030e+02 -1.01958e+00 8.01485e-04
-1.54020e+02 -1.01959e+00 8.08643e-04
-1.54010e+02 -1.01959e+00 8.15783e-04
-1.54000e+02 -1.01960e+00 8.22903e-04
-1.53990e+02 -1.01961e+00 8.30003e-04
-1.53980e+02 -1.01962e+00 8.37085e-04
-1.53970e+02 -1.01963e+00 8.44147e-04
-1.53960e+02 -1.01964e+00 8.51190e-04
-1.53950e+02 -1.01965e+00 8.58214e-04
-1.53940e+02 -1.01965e+00 8.65219e-04
-1.53930e+02 -1.01966e+00 8.72204e-04
-1.53920e+02 -1.01967e+00 8.79170e-04
-1.53910e+02 -1.01968e+00 8.86117e-04
-1.53900e+02 -1.01969e+00 8.93045e-04
-1.53890e+02 -1.01970e+00 8.99953e-04
-1.53880e+02 -1.01971e+00 9.06843e-04
-1.53870e+02 -1.01972e+00 9.13712e-04
-1.53860e+02 -1.01973e+00 9.20563e-04
-1.53850e+02 -1.01973e+00 9.27395e-04
-1.53840e+02 -1.01974e+00 9.34207e-04
-1.53830e+02 -1.01975e+00 9.41000e-04
-1.53820e+02 -1.01976e+00 9.47774e-04
-1.53810e+02 -1.01977e+00 9.54528e-04
-1.53800e+02 -1.01978e+00 9.61263e-04
-1.53790e+02 -1.01979e+00 9.67979e-04
-1.53780e+02 -1.01980e+00 9.74676e-04
-1.53770e+02 -1.01981e+00 9.81354e-04
-1.53760e+02 -1.01982e+00 9.88012e-04
-1.53750e+02 -1.01983e+00 9.94651e-04
-1.53740e+02 -1.01984e+00 1.00127e-03
-1.53730e+02 -1.01985e+00 1.00787e-03
-1.53720e+02 -1.01986e+00 1.01445e-03
-1.53710e+02 -1.01987e+00 1.02102e-03
-1.53700e+02 -1.01988e+00 1.02756e-03
-1.53690e+02 -1.01989e+00 1.03408e-03
-1.53680e+02 -1.01990e+00 1.04059e-03
-1.53670e+02 -1.01991e+00 1.04707e-03
-1.53660e+02 -1.01992e+00 1.05354e-03
-1.53650e+02 -1.01993e+00 1.05998e-03
-1.53640e+02 -1.01994e+00 1.06641e-03
-1.53630e+02 -1.01995e+00 1.07282e-03
-1.53620e+02 -1.01997e+00 1.07921e-03
-1.53610e+02 -1.01998e+00 1.08558e-03
-1.53600e+02 -1.01999e+00 1.09193e-03
-1.53590e+02 -1.02000e+00 1.09826e-03
-1.53580e+02 -1.02001e+00 1.10457e-03
-1.53570e+02 -1.02002e+00 1.11086e-03
-1.53560e+02 -1.02003e+00 1.11714e-03
-1.53550e+02 -1.02004e+00 1.12339e-03
-1.53540e+02 -1.02005e+00 1.12963e-03
-1.53530e+02 -1.02007e+00 1.13584e-03
-1.53520e+02 -1.02008e+00 1.14204e-03
-1.53510e+02 -1.02009e+00 1.14822e-03
-1.53500e+02 -1.02010e+00 1.15438e-03
-1.53490e+02 -1.02011e+00 1.16051e-03
-1.53480e+02 -1.02012e+00 1.16663e-03
-1.53470e+02 -1.02013e+00 1.17273e-03
-1.53460e+02 -1.02015e+00 1.17882e-03
-1.53450e+02 -1.02016e+00 1.18488e-03
-1.53440e+02 -1.02017e+00 1.19092e-03
-1.53430e+02 -1.02018e+00 1.19694e-03
-1.53420e+02 -1.02019e+00 1.20295e-03
-1.53410e+02 -1.02021e+00 1.20893e-03
-1.53400e+02 -1.02022e+00 1.21490e-03
-1.53390e+02 -1.02023e+00 1.22085e-03
-1.53380e+02 -1.02024e+00 1.22677e-03
-1.53370e+02 -1.02025e+00 1.23268e-03
-1.53360e+02 -1.02027e+00 1.23857e-03
-1.53350e+02 -1.02028e+00 1.24444e-03
-1.53340e+02 -1.02029e+00 1.25029e-03
-1.53330e+02 -1.02030e+00 1.25612e-03
-1.53320e+02 -1.02032e+00 1.26193e-03
-1.53310e+02 -1.02033e+00 1.26772e-03
-1.53300e+02 -1.02034e+00 1.27350e-03
-1.53290e+02 -1.02036e+00 1.27925e-03
-1.53280e+02 -1.02037e+00 1.28499e-03
-1.53270e+02 -1.02038e+00 1.29070e-03
-1.53260e+02 -1.02039e+00 1.29640e-03
-1.53250e+02 -1.02041e+00 1.30208e-03
-1.53240e+02 -1.02042e+00 1.30773e-03
-1.53230e+02 -1.02043e+00 1.31337e-03
-1.53220e+02 -1.02045e+00 1.31899e-03
-1.53210e+02 -1.02046e+00 1.32459e-03
-1.53200e+02 -1.02047e+00 1.33017e-03
-1.53190e+02 -1.02049e+00 1.33573e-03
-1.53180e+02 -1.02050e+00 1.34128e-03
-1.53170e+02 -1.02051e+00 1.34680e-03
-1.53160e+02 -1.02053e+00 1.35230e-03
-1.53150e+02 -1.02054e+00 1.35779e-03
-1.53140e+02 -1.02055e+00 1.36325e-03
-1.53130e+02 -1.02057e+00 1.36870e-03
-1.53120e+02 -1.02058e+00 1.37413e-03
-1.53110e+02 -1.02059e+00 1.37954e-03
-1.53100e+02 -1.02061e+00 1.38492e-03
-1.53090e+02 -1.02062e+00 1.39029e-03
-1.53080e+02 -1.02064e+00 1.39564e-03
-1.53070e+02 -1.02065e+00 1.40097e-03
-1.53060e+02 -1.02066e+00 1.40629e-03
-1.53050e+02 -1.02068e+00 1.41158e-03
-1.53040e+02 -1.02069e+00 1.41685e-03
-1.53030e+02 -1.02071e+00 1.42211e-03
-1.53020e+02 -1.02072e+00 1.42734e-03
-1.53010e+02 -1.02074e+00 1.43256e-03
-1.53000e+02 -1.02075e+00 1.43775e-03
-1.52990e+02 -1.02076e+00 1.44293e-03
-1.52980e+02 -1.02078e+00 1.44809e-03
-1.52970e+02 -1.02079e+00 1.45322e-03
-1.52960e+02 -1.02081e+00 1.45834e-03
-1.52950e+02 -1.02082e+00 1.46344e-03
-1.52940e+02 -1.02084e+00 1.46852e-03
-1.52930e+02 -1.02085e+00 1.47359e-03
-1.52920e+02 -1.02087e+00 1.47863e-03
-1.52910e+02 -1.02088e+00 1.48365e-03
-1.52900e+02 -1.02090e+00 1.48866e-03
-1.52890e+02 -1.02091e+00 1.49364e-03
-1.52880e+02 -1.02093e+00 1.49861e-03
-1.52870e+02 -1.02094e+00 1.50355e-03
-1.52860e+02 -1.02096e+00 1.50848e-03
-1.52850e+02 -1.02097e+00 1.51339e-03
-1.52840e+02 -1.02099e+00 1.51827e-03
-1.52830e+02 -1.02100e+00 1.52314e-03
-1.52820e+02 -1.02102e+00 1.52799e-03
-1.52810e+02 -1.02103e+00 1.53282e-03
-1.52800e+02 -1.02105e+00 1.53764e-03
-1.52790e+02 -1.02106e+00 1.54243e-03
-1.52780e+02 -1.02108e+00 1.54720e-03
-1.52770e+02 -1.02109e+00 1.55195e-03
-1.52760e+02 -1.02111e+00 1.55669e-03
-1.52750e+02 -1.02112e+00 1.56140e-03
-1.52740e+02 -1.02114e+00 1.56610e-03
-1.52730e+02 -1.02116e+00 1.57078e-03
-1.52720e+02 -1.02117e+00 1.57543e-03
-1.52710e+02 -1.02119e+00 1.58007e-03
-1.52700e+02 -1.02120e+00 1.58469e-03
-1.52690e+02 -1.02122e+00 1.58929e-03
-1.52680e+02 -1.02124e+00 1.59387e-03
-1.52670e+02 -1.02125e+00 1.59843e-03
-1.52660e+02 -1.02127e+00 1.60297e-03
-1.52650e+02 -1.02128e+00 1.60750e-03
-1.52640e+02 -1.02130e+00 1.61200e-03
-1.52630e+02 -1.02132e+00 1.61649e-03
-1.52620e+02 -1.02133e+00 1.62095e-03
-1.52610e+02 -1.02135e+00 1.62540e-03
-1.52600e+02 -1.02136e+00 1.62982e-03
-1.52590e+02 -1.02138e+00 1.63423e-03
-1.52580e+02 -1.02140e+00 1.63862e-03
-1.52570e+02 -1.02141e+00 1.64299e-03
-1.52560e+02 -1.02143e+00 1.64734e-03
-1.52550e+02 -1.02145e+00 1.65167e-03
-1.52540e+02 -1.02146e+00 1.65598e-03
-1.52530e+02 -1.02148e+00 1.66027e-03
-1.52520e+02 -1.02150e+00 1.66454e-03
-1.52510e+02 -1.02151e+00 1.66880e-03
-1.52500e+02 -1.02153e+00 1.67303e-03
-1.52490e+02 -1.02155e+00 1.67725e-03
-1.52480e+02 -1.02156e+00 1.68144e-03
-1.52470e+02 -1.02158e+00 1.68562e-03
-1.52460e+02 -1.02160e+00 1.68978e-03
-1.52450e+02 -1.02161e+00 1.69391e-03
-1.52440e+02 -1.02163e+00 1.69803e-03
-1.52430e+02 -1.02165e+00 1.70213e-03
-1.52420e+02 -1.02166e+00 1.70621e-03
-1.52410e+02 -1.02168e+00 1.71027e-03
-1.52400e+02 -1.02170e+00 1.71432e-03
-1.52390e+02 -1.02172e+00 1.71834e-03
-1.52380e+02 -1.02173e+00 1.72234e-03
-1.52370e+02 -1.02175e+00 1.72633e-03
-1.52360e+02 -1.02177e+00 1.73029e-03
-1.52350e+02 -1.02178e+00 1.73424e-03
-1.52340e+02 -1.02180e+00 1.73816e-03
-1.52330e+02 -1.02182e+00 1.74207e-03
-1.52320e+02 -1.02184e+00 1.74596e-03
-1.52310e+02 -1.02185e+00 1.74983e-03
-1.52300e+02 -1.02187e+00 1.75368e-03
-1.52290e+02 -1.02189e+00 1.75751e-03
-1.52280e+02 -1.02191e+00 1.76132e-03
-1.52270e+02 -1.02192e+00 1.76511e-03
-1.52260e+02 -1.02194e+00 1.76888e-03
-1.52250e+02 -1.02196e+00 1.77263e-03
-1.52240e+02 -1.02198e+00 1.77637e-03
-1.52230e+02 -1.02200e+00 1.78008e-03
-1.52220e+02 -1.02201e+00 1.78378e-03
-1.52210e+02 -1.02203e+00 1.78746e-03
-1.52200e+02 -1.02205e+00 1.79111e-03
-1.52190e+02 -1.02207e+00 1.79475e-03
-1.52180e+02 -1.02209e+00 1.79837e-03
-1.52170e+02 -1.02210e+00 1.80197e-03
-1.52160e+02 -1.02212e+00 1.80555e-03
-1.52150e+02 -1.02214e+00 1.80911e-03
-1.52140e+02 -1.02216e+00 1.81265e-03
-1.52130e+02 -1.02218e+00 1.81617e-03
-1.52120e+02 -1.02219e+00 1.81968e-03
-1.52110e+02 -1.02221e+00 1.82316e-03
-1.52100e+02 -1.02223e+00 1.82663e-03
-1.52090e+02 -1.02225e+00 1.83007e-03
-1.52080e+02 -1.02227e+00 1.83350e-03
-1.52070e+02 -1.02229e+00 1.83690e-03
-1.52060e+02 -1.02230e+00 1.84029e-03
-1.52050e+02 -1.02232e+00 1.84366e-03
-1.52040e+02 -1.02234e+00 1.84701e-03
-1.52030e+02 -1.02236e+00 1.85034e-03
-1.52020e+02 -1.02238e+00 1.85365e-03
-1.52010e+02 -1.02240e+00 1.85694e-03
-1.52000e+02 -1.02241e+00 1.86021e-03
-1.51990e+02 -1.02243e+00 1.86347e-03
-1.51980e+02 -1.02245e+00 1.86670e-03
-1.51970e+02 -1.02247e+00 1.86992e-03
-1.51960e+02 -1.02249e+00 1.87311e-03
-1.51950e+02 -1.02251e+00 1.87629e-03
-1.51940e+02 -1.02253e+00 1.87944e-03
-1.51930e+02 -1.02255e+00 1.88258e-03
-1.51920e+02 -1.02256e+00 1.88570e-03
-1.51910e+02 -1.02258e+00 1.88880e-03
-1.51900e+02 -1.02260e+00 1.89188e-03
-1.51890e+02 -1.02262e+00 1.89494e-03
-1.51880e+02 -1.02264e+00 1.89798e-03
-1.51870e+02 -1.02266e+00 1.90100e-03
-1.51860e+02 -1.02268e+00 1.90401e-03
-1.51850e+02 -1.02270e+00 1.90699e-03
-1.51840e+02 -1.02272e+00 1.90995e-03
-1.51830e+02 -1.02274e+00 1.91290e-03
-1.51820e+02 -1.02275e+00 1.91583e-03
-1.51810e+02 -1.02277e+00 1.91873e-03
-1.51800e+02 -1.02279e+00 1.92162e-03
-1.51790e+02 -1.02281e+00 1.92449e-03
-1.51780e+02 -1.02283e+00 1.92734e-03
-1.51770e+02 -1.02285e+00 1.93017e-03
-1.51760e+02 -1.02287e+00 1.93298e-03
-1.51750e+02 -1.02289e+00 1.93577e-03
-1.51740e+02 -1.02291e+00 1.93854e-03
-1.51730e+02 -1.02293e+00 1.94129e-03
-1.51720e+02 -1.02295e+00 1.94403e-03
-1.51710e+02 -1.02297e+00 1.94674e-03
-1.51700e+02 -1.02299e+00 1.94944e-03
-1.51690e+02 -1.02301e+00 1.95211e-03
-1.51680e+02 -1.02303e+00 1.95477e-03
-1.51670e+02 -1.02305e+00 1.95741e-03
-1.51660e+02 -1.02306e+00 1.96003e-03
-1.51650e+02 -1.02308e+00 1.96262e-03
-1.51640e+02 -1.02310e+00 1.96520e-03
-1.51630e+02 -1.02312e+00 1.96776e-03
-1.51620e+02 -1.02314e+00 1.97031e-03
-1.51610e+02 -1.02316e+00 1.97283e-03
-1.51600e+02 -1.02318e+00 1.97533e-03
-1.51590e+02 -1.02320e+00 1.97781e-03
-1.51580e+02 -1.02322e+00 1.98028e-03
-1.51570e+02 -1.02324e+00 1.98272e-03
-1.51560e+02 -1.02326e+00 1.98515e-03
-1.51550e+02 -1.02328e+00 1.98756e-03
-1.51540e+02 -1.02330e+00 1.98994e-03
-1.51530e+02 -1.02332e+00 1.99231e-03
-1.51520e+02 -1.02334e+00 1.99466e-03
-1.51510e+02 -1.02336e+00 1.99699e-03
-1.51500e+02 -1.02338e+00 1.99930e-03
-1.51490e+02 -1.02340e+00 2.00159e-03
-1.51480e+02 -1.02342e+00 2.00386e-03
-1.51470e+02 -1.02344e+00 2.00612e-03
-1.51460e+02 -1.02346e+00 2.00835e-03
-1.51450e+02 -1.02348e+00 2.01056e-03
-1.51440e+02 -1.02350e+00 2.01276e-03
-1.51430e+02 -1.02352e+00 2.01493e-03
-1.51420e+02 -1.02354e+00 2.01709e-03
-1.51410e+02 -1.02356e+00 2.01923e-03
-1.51400e+02 -1.02358e+00 2.02135e-03
-1.51390e+02 -1.02360e+00 2.02344e-03
-1.51380e+02 -1.02362e+00 2.02552e-03
-1.51370e+02 -1.02364e+00 2.02758e-03
-1.51360e+02 -1.02366e+00 2.02963e-03
-1.51350e+02 -1.02368e+00 2.03165e-03
-1.51340e+02 -1.02370e+00 2.03365e-03
-1.51330e+02 -1.02372e+00 2.03563e-03
-1.51320e+02 -1.02374e+00 2.03760e-03
-1.51310e+02 -1.02377e+00 2.03954e-03
-1.51300e+02 -1.02379e+00 2.04147e-03
-1.51290e+02 -1.02381e+00 2.04337e-03
-1.51280e+02 -1.02383e+00 2.04526e-03
-1.51270e+02 -1.02385e+00 2.04713e-03
-1.51260e+02 -1.02387e+00 2.04898e-03
-1.51250e+02 -1.02389e+00 2.05081e-03
-1.51240e+02 -1.02391e+00 2.05262e-03
-1.51230e+02 -1.02393e+00 2.05441e-03
-1.51220e+02 -1.02395e+00 2.05618e-03
-1.51210e+02 -1.02397e+00 2.05793e-03
-1.51200e+02 -1.02399e+00 2.05967e-03
-1.51190e+02 -1.02401e+00 2.06138e-03
-1.51180e+02 -1.02403e+00 2.06307e-03
-1.51170e+02 -1.02405e+00 2.06475e-03
-1.51160e+02 -1.02407e+00 2.06641e-03
-1.51150e+02 -1.02409e+00 2.06804e-03
-1.51140e+02 -1.02411e+00 2.06966e-03
-1.51130e+02 -1.02414e+00 2.07126e-03
-1.51120e+02 -1.02416e+00 2.07284e-03
-1.51110e+02 -1.02418e+00 2.07440e-03
-1.51100e+02 -1.02420e+00 2.07594e-03
-1.51090e+02 -1.02422e+00 2.07746e-03
-1.51080e+02 -1.02424e+00 2.07896e-03
-1.51070e+02 -1.02426e+00 2.08045e-03
-1.51060e+02 -1.02428e+00 2.08191e-03
-1.51050e+02 -1.02430e+00 2.08335e-03
-1.51040e+02 -1.02432e+00 2.08478e-03
-1.51030e+02 -1.02434e+00 2.08619e-03
-1.51020e+02 -1.02436e+00 2.08757e-03
-1.51010e+02 -1.02438e+00 2.08894e-03
-1.51000e+02 -1.02441e+00 2.09029e-03
-1.50990e+02 -1.02443e+00 2.09162e-03
-1.50980e+02 -1.02445e+00 2.09293e-03
-1.50970e+02 -1.02447e+00 2.09422e-03
-1.50960e+02 -1.02449e+00 2.09549e-03
-1.50950e+02 -1.02451e+00 2.09674e-03
-1.50940e+02 -1.02453e+00 2.09798e-03
-1.50930e+02 -1.02455e+00 2.09919e-03
-1.50920e+02 -1.02457e+00 2.10038e-03
-1.50910e+02 -1.02459e+00 2.10156e-03
-1.50900e+02 -1.02462e+00 2.10272e-03
-1.50890e+02 -1.02464e+00 2.10385e-03
-1.50880e+02 -1.02466e+00 2.10497e-03
-1.50870e+02 -1.02468e+00 2.10607e-03
-1.50860e+02 -1.02470e+00 2.10715e-03
-1.50850e+02 -1.02472e+00 2.10821e-03
-1.50840e+02 -1.02474e+00 2.10925e-03
-1.50830e+02 -1.02476e+00 2.11027e-03
-1.50820e+02 -1.02478e+00 2.11127e-03
-1.50810e+02 -1.02481e+00 2.11225e-03
-1.50800e+02 -1.02483e+00 2.11322e-03
-1.50790e+02 -1.02485e+00 2.11416e-03
-1.50780e+02 -1.02487e+00 2.11509e-03
-1.50770e+02 -1.02489e+00 2.11599e-03
-1.50760e+02 -1.02491e+00 2.11688e-03
-1.50750e+02 -1.02493e+00 2.11775e-03
-1.50740e+02 -1.02495e+00 2.11860e-03
-1.50730e+02 -1.02497e+00 2.11942e-03
-1.50720e+02 -1.02500e+00 2.12023e-03
-1.50710e+02 -1.02502e+00 2.12103e-03
-1.50700e+02 -1.02504e+00 2.12180e-03
-1.50690e+02 -1.02506e+00 2.12255e-03
-1.50680e+02 -1.02508e+00 2.12328e-03
-1.50670e+02 -1.02510e+00 2.12399e-03
-1.50660e+02 -1.02512e+00 2.12469e-03
-1.50650e+02 -1.02514e+00 2.12536e-03
-1.50640e+02 -1.02517e+00 2.12602e-03
-1.50630e+02 -1.02519e+00 2.12666e-03
-1.50620e+02 -1.02521e+00 2.12727e-03
-1.50610e+02 -1.02523e+00 2.12787e-03
-1.50600e+02 -1.02525e+00 2.12845e-03
-1.50590e+02 -1.02527e+00 2.12901e-03
-1.50580e+02 -1.02529e+00 2.12955e-03
-1.50570e+02 -1.02531e+00 2.13007e-03
-1.50560e+02 -1.02534e+00 2.13057e-03
-1.50550e+02 -1.02536e+00 2.13106e-03
-1.50540e+02 -1.02538e+00 2.13152e-03
-1.50530e+02 -1.02540e+00 2.13196e-03
-1.50520e+02 -1.02542e+00 2.13239e-03
-1.50510e+02 -1.02544e+00 2.13280e-03
-1.50500e+02 -1.02546e+00 2.13318e-03
-1.50490e+02 -1.02549e+00 2.13355e-03
-1.50480e+02 -1.02551e+00 2.13390e-03
-1.50470e+02 -1.02553e+00 2.13423e-03
-1.50460e+02 -1.02555e+00 2.13454e-03
-1.50450e+02 -1.02557e+00 2.13483e-03
-1.50440e+02 -1.02559e+00 2.13510e-03
-1.50430e+02 -1.02561e+00 2.13535e-03
-1.50420e+02 -1.02563e+00 2.13558e-03
-1.50410e+02 -1.02566e+00 2.13579e-03
-1.50400e+02 -1.02568e+00 2.13599e-03
-1.50390e+02 -1.02570e+00 2.13616e-03
-1.50380e+02 -1.02572e+00 2.13632e-03
-1.50370e+02 -1.02574e+00 2.13646e-03
-1.50360e+02 -1.02576e+00 2.13657e-03
-1.50350e+02 -1.02578e+00 2.13667e-03
-1.50340e+02 -1.02581e+00 2.13675e-03
-1.50330e+02 -1.02583e+00 2.13681e-03
-1.50320e+02 -1.02585e+00 2.13685e-03
-1.50310e+02 -1.02587e+00 2.13687e-03
-1.50300e+02 -1.02589e+00 2.13687e-03
-1.50290e+02 -1.02591e+00 2.13685e-03
-1.50280e+02 -1.02593e+00 2.13682e-03
-1.50270e+02 -1.02595e+00 2.13676e-03
-1.50260e+02 -1.02598e+00 2.13669e-03
-1.50250e+02 -1.02600e+00 2.13659e-03
-1.50240e+02 -1.02602e+00 2.13648e-03
-1.50230e+02 -1.02604e+00 2.13635e-03
-1.50220e+02 -1.02606e+00 2.13619e-03
-1.50210e+02 -1.02608e+00 2.13602e-03
-1.50200e+02 -1.02610e+00 2.13583e-03
-1.50190e+02 -1.02613e+00 2.13562e-03
-1.50180e+02 -1.02615e+00 2.13539e-03
-1.50170e+02 -1.02617e+00 2.13514e-03
-1.50160e+02 -1.02619e+00 2.13488e-03
-1.50150e+02 -1.02621e+00 2.13459e-03
-1.50140e+02 -1.02623e+00 2.13428e-03
-1.50130e+02 -1.02625e+00 2.13396e-03
-1.50120e+02 -1.02628e+00 2.13361e-03
-1.50110e+02 -1.02630e+00 2.13325e-03
-1.50100e+02 -1.02632e+00 2.13287e-03
-1.50090e+02 -1.02634e+00 2.13246e-03
-1.50080e+02 -1.02636e+00 2.13204e-03
-1.50070e+02 -1.02638e+00 2.13160e-03
-1.50060e+02 -1.02640e+00 2.13114e-03
-1.50050e+02 -1.02642e+00 2.13066e-03
-1.50040e+02 -1.02645e+00 2.13016e-03
-1.50030e+02 -1.02647e+00 2.12965e-03
-1.50020e+02 -1.02649e+00 2.12911e-03
-1.50010e+02 -1.02651e+00 2.12855e-03
-1.50000e+02 -1.02653e+00 2.12798e-03
-1.49990e+02 -1.02655e+00 2.12738e-03
-1.49980e+02 -1.02657e+00 2.12677e-03
-1.49970e+02 -1.02659e+00 2.12614e-03
-1.49960e+02 -1.02662e+00 2.12548e-03
-1.49950e+02 -1.02664e+00 2.12481e-03
-1.49940e+02 -1.02666e+00 2.12412e-03
-1.49930e+02 -1.02668e+00 2.12341e-03
-1.49920e+02 -1.02670e+00 2.12268e-03
-1.49910e+02 -1.02672e+00 2.12193e-03
-1.49900e+02 -1.02674e+00 2.12117e-03
-1.49890e+02 -1.02676e+00 2.12038e-03
-1.49880e+02 -1.02679e+00 2.11957e-03
-1.49870e+02 -1.02681e+00 2.11875e-03
-1.49860e+02 -1.02683e+00 2.11790e-03
-1.49850e+02 -1.02685e+00 2.11704e-03
-1.49840e+02 -1.02687e+00 2.11615e-03
-1.49830e+02 -1.02689e+00 2.11525e-03
-1.49820e+02 -1.02691e+00 2.11433e-03
-1.49810e+02 -1.02693e+00 2.11339e-03
-1.49800e+02 -1.02696e+00 2.11243e-03
-1.49790e+02 -1.02698e+00 2.11145e-03
-1.49780e+02 -1.02700e+00 2.11045e-03
-1.49770e+02 -1.02702e+00 2.10943e-03
-1.49760e+02 -1.02704e+00 2.10840e-03
-1.49750e+02 -1.02706e+00 2.10734e-03
-1.49740e+02 -1.02708e+00 2.10626e-03
-1.49730e+02 -1.02710e+00 2.10517e-03
-1.49720e+02 -1.02712e+00 2.10405e-03
-1.49710e+02 -1.02714e+00 2.10292e-03
-1.49700e+02 -1.02717e+00 2.10177e-03
-1.49690e+02 -1.02719e+00 2.10060e-03
-1.49680e+02 -1.02721e+00 2.09941e-03
-1.49670e+02 -1.02723e+00 2.09820e-03
-1.49660e+02 -1.02725e+00 2.09697e-03
-1.49650e+02 -1.02727e+00 2.09572e-03
-1.49640e+02 -1.02729e+00 2.09445e-03
-1.49630e+02 -1.02731e+00 2.09316e-03
-1.49620e+02 -1.02733e+00 2.09186e-03
-1.49610e+02 -1.02735e+00 2.09053e-03
-1.49600e+02 -1.02738e+00 2.08918e-03
-1.49590e+02 -1.02740e+00 2.08782e-03
-1.49580e+02 -1.02742e+00 2.08644e-03
-1.49570e+02 -1.02744e+00 2.08503e-03
-1.49560e+02 -1.02746e+00 2.08361e-03
-1.49550e+02 -1.02748e+00 2.08217e-03
-1.49540e+02 -1.02750e+00 2.08071e-03
-1.49530e+02 -1.02752e+00 2.07923e-03
-1.49520e+02 -1.02754e+00 2.07773e-03
-1.49510e+02 -1.02756e+00 2.07621e-03
-1.49500e+02 -1.02758e+00 2.07468e-03
-1.49490e+02 -1.02760e+00 2.07312e-03
-1.49480e+02 -1.02763e+00 2.07154e-03
-1.49470e+02 -1.02765e+00 2.06995e-03
-1.49460e+02 -1.02767e+00 2.06834e-03
-1.49450e+02 -1.02769e+00 2.06670e-03
-1.49440e+02 -1.02771e+00 2.06505e-03
-1.49430e+02 -1.02773e+00 2.06338e-03
-1.49420e+02 -1.02775e+00 2.06169e-03
-1.49410e+02 -1.02777e+00 2.05997e-03
-1.49400e+02 -1.02779e+00 2.05825e-03
-1.49390e+02 -1.02781e+00 2.05650e-03
-1.49380e+02 -1.02783e+00 2.05473e-03
-1.49370e+02 -1.02785e+00 2.05294e-03
-1.49360e+02 -1.02787e+00 2.05113e-03
-1.49350e+02 -1.02789e+00 2.04931e-03
-1.49340e+02 -1.02791e+00 2.04746e-03
-1.49330e+02 -1.02793e+00 2.04560e-03
-1.49320e+02 -1.02795e+00 2.04371e-03
-1.49310e+02 -1.02797e+00 2.04181e-03
-1.49300e+02 -1.02800e+00 2.03989e-03
-1.49290e+02 -1.02802e+00 2.03795e-03
-1.49280e+02 -1.02804e+00 2.03599e-03
-1.49270e+02 -1.02806e+00 2.03401e-03
-1.49260e+02 -1.02808e+00 2.03201e-03
-1.49250e+02 -1.02810e+00 2.02999e-03
-1.49240e+02 -1.02812e+00 2.02795e-03
-1.49230e+02 -1.02814e+00 2.02590e-03
-1.49220e+02 -1.02816e+00 2.02382e-03
-1.49210e+02 -1.02818e+00 2.02172e-03
-1.49200e+02 -1.02820e+00 2.01961e-03
-1.49190e+02 -1.02822e+00 2.01748e-03
-1.49180e+02 -1.02824e+00 2.01532e-03
-1.49170e+02 -1.02826e+00 2.01315e-03
-1.49160e+02 -1.02828e+00 2.01096e-03
-1.49150e+02 -1.02830e+00 2.00875e-03
-1.49140e+02 -1.02832e+00 2.00652e-03
-1.49130e+02 -1.02834e+00 2.00427e-03
-1.49120e+02 -1.02836e+00 2.00200e-03
-1.49110e+02 -1.02838e+00 1.99971e-03
-1.49100e+02 -1.02840e+00 1.99741e-03
-1.49090e+02 -1.02842e+00 1.99508e-03
-1.49080e+02 -1.02844e+00 1.99274e-03
-1.49070e+02 -1.02846e+00 1.99037e-03
-1.49060e+02 -1.02848e+00 1.98799e-03
-1.49050e+02 -1.02850e+00 1.98558e-03
-1.49040e+02 -1.02852e+00 1.98316e-03
-1.49030e+02 -1.02854e+00 1.98072e-03
-1.49020e+02 -1.02856e+00 1.97826e-03
-1.49010e+02 -1.02858e+00 1.97578e-03
-1.49000e+02 -1.02860e+00 1.97328e-03
-1.48990e+02 -1.02862e+00 1.97076e-03
-1.48980e+02 -1.02864e+00 1.96822e-03
-1.48970e+02 -1.02866e+00 1.96567e-03
-1.48960e+02 -1.02868e+00 1.96309e-03
-1.48950e+02 -1.02870e+00 1.96049e-03
-1.48940e+02 -1.02872e+00 1.95788e-03
-1.48930e+02 -1.02874e+00 1.95525e-03
-1.48920e+02 -1.02875e+00 1.95259e-03
-1.48910e+02 -1.02877e+00 1.94992e-03
-1.48900e+02 -1.02879e+00 1.94723e-03
-1.48890e+02 -1.02881e+00 1.94452e-03
-1.48880e+02 -1.02883e+00 1.94179e-03
-1.48870e+02 -1.02885e+00 1.93904e-03
-1.48860e+02 -1.02887e+00 1.93627e-03
-1.48850e+02 -1.02889e+00 1.93348e-03
-1.48840e+02 -1.02891e+00 1.93067e-03
-1.48830e+02 -1.02893e+00 1.92785e-03
-1.48820e+02 -1.02895e+00 1.92500e-03
-1.48810e+02 -1.02897e+00 1.92214e-03
-1.48800e+02 -1.02899e+00 1.91925e-03
-1.48790e+02 -1.02901e+00 1.91635e-03
-1.48780e+02 -1.02903e+00 1.91343e-03
-1.48770e+02 -1.02904e+00 1.91049e-03
-1.48760e+02 -1.02906e+00 1.90752e-03
-1.48750e+02 -1.02908e+00 1.90454e-03
-1.48740e+02 -1.02910e+00 1.90154e-03
-1.48730e+02 -1.02912e+00 1.89853e-03
-1.48720e+02 -1.02914e+00 1.89549e-03
-1.48710e+02 -1.02916e+00 1.89243e-03
-1.48700e+02 -1.02918e+00 1.88935e-03
-1.48690e+02 -1.02920e+00 1.88626e-03
-1.48680e+02 -1.02922e+00 1.88314e-03
-1.48670e+02 -1.02923e+00 1.88001e-03
-1.48660e+02 -1.02925e+00 1.87686e-03
-1.48650e+02 -1.02927e+00 1.87368e-03
-1.48640e+02 -1.02929e+00 1.87049e-03
-1.48630e+02 -1.02931e+00 1.86728e-03
-1.48620e+02 -1.02933e+00 1.86405e-03
-1.48610e+02 -1.02935e+00 1.86080e-03
-1.48600e+02 -1.02936e+00 1.85753e-03
-1.48590e+02 -1.02938e+00 1.85424e-03
-1.48580e+02 -1.02940e+00 1.85094e-03
-1.48570e+02 -1.02942e+00 1.84761e-03
-1.48560e+02 -1.02944e+00 1.84426e-03
-1.48550e+02 -1.02946e+00 1.84090e-03
-1.48540e+02 -1.02948e+00 1.83751e-03
-1.48530e+02 -1.02949e+00 1.83411e-03
-1.48520e+02 -1.02951e+00 1.83069e-03
-1.48510e+02 -1.02953e+00 1.82725e-03
-1.48500e+02 -1.02955e+00 1.82379e-03
-1.48490e+02 -1.02957e+00 1.82030e-03
-1.48480e+02 -1.02959e+00 1.81681e-03
-1.48470e+02 -1.02960e+00 1.81329e-03
-1.48460e+02 -1.02962e+00 1.80975e-03
-1.48450e+02 -1.02964e+00 1.80619e-03
-1.48440e+02 -1.02966e+00 1.80261e-03
-1.48430e+02 -1.02968e+00 1.79902e-03
-1.48420e+02 -1.02969e+00 1.79540e-03
-1.48410e+02 -1.02971e+00 1.79177e-03
-1.48400e+02 -1.02973e+00 1.78811e-03
-1.48390e+02 -1.02975e+00 1.78444e-03
-1.48380e+02 -1.02977e+00 1.78075e-03
-1.48370e+02 -1.02978e+00 1.77704e-03
-1.48360e+02 -1.02980e+00 1.77331e-03
-1.48350e+02 -1.02982e+00 1.76956e-03
-1.48340e+02 -1.02984e+00 1.76579e-03
-1.48330e+02 -1.02985e+00 1.76200e-03
-1.48320e+02 -1.02987e+00 1.75819e-03
-1.48310e+02 -1.02989e+00 1.75437e-03
-1.48300e+02 -1.02991e+00 1.75052e-03
-1.48290e+02 -1.02992e+00 1.74666e-03
-1.48280e+02 -1.02994e+00 1.74277e-03
-1.48270e+02 -1.02996e+00 1.73887e-03
-1.48260e+02 -1.02998e+00 1.73494e-03
-1.48250e+02 -1.02999e+00 1.73100e-03
-1.48240e+02 -1.03001e+00 1.72704e-03
-1.48230e+02 -1.03003e+00 1.72306e-03
-1.48220e+02 -1.03005e+00 1.71906e-03
-1.48210e+02 -1.03006e+00 1.71504e-03
-1.48200e+02 -1.03008e+00 1.71100e-03
-1.48190e+02 -1.03010e+00 1.70694e-03
-1.48180e+02 -1.03011e+00 1.70287e-03
-1.48170e+02 -1.03013e+00 1.69877e-03
-1.48160e+02 -1.03015e+00 1.69466e-03
-1.48150e+02 -1.03016e+00 1.69052e-03
-1.48140e+02 -1.03018e+00 1.68637e-03
-1.48130e+02 -1.03020e+00 1.68219e-03
-1.48120e+02 -1.03022e+00 1.67800e-03
-1.48110e+02 -1.03023e+00 1.67379e-03
-1.48100e+02 -1.03025e+00 1.66956e-03
-1.48090e+02 -1.03027e+00 1.66531e-03
-1.48080e+02 -1.03028e+00 1.66104e-03
-1.48070e+02 -1.03030e+00 1.65675e-03
-1.48060e+02 -1.03032e+00 1.65244e-03
-1.48050e+02 -1.03033e+00 1.64812e-03
-1.48040e+02 -1.03035e+00 1.64377e-03
-1.48030e+02 -1.03036e+00 1.63941e-03
-1.48020e+02 -1.03038e+00 1.63502e-03
-1.48010e+02 -1.03040e+00 1.63062e-03
-1.48000e+02 -1.03041e+00 1.62619e-03
-1.47990e+02 -1.03043e+00 1.62175e-03
-1.47980e+02 -1.03045e+00 1.61729e-03
-1.47970e+02 -1.03046e+00 1.61281e-03
-1.47960e+02 -1.03048e+00 1.60831e-03
-1.47950e+02 -1.03049e+00 1.60379e-03
-1.47940e+02 -1.03051e+00 1.59925e-03
-1.47930e+02 -1.03053e+00 1.59469e-03
-1.47920e+02 -1.03054e+00 1.59012e-03
-1.47910e+02 -1.03056e+00 1.58552e-03
-1.47900e+02 -1.03057e+00 1.58090e-03
-1.47890e+02 -1.03059e+00 1.57627e-03
-1.47880e+02 -1.03061e+00 1.57162e-03
-1.47870e+02 -1.03062e+00 1.56694e-03
-1.47860e+02 -1.03064e+00 1.56225e-03
-1.47850e+02 -1.03065e+00 1.55754e-03
-1.47840e+02 -1.03067e+00 1.55281e-03
-1.47830e+02 -1.03068e+00 1.54806e-03
-1.47820e+02 -1.03070e+00 1.54329e-03
-1.47810e+02 -1.03071e+00 1.53850e-03
-1.47800e+02 -1.03073e+00 1.53369e-03
-1.47790e+02 -1.03074e+00 1.52886e-03
-1.47780e+02 -1.03076e+00 1.52402e-03
-1.47770e+02 -1.03078e+00 1.51915e-03
-1.47760e+02 -1.03079e+00 1.51427e-03
-1.47750e+02 -1.03081e+00 1.50936e-03
-1.47740e+02 -1.03082e+00 1.50444e-03
-1.47730e+02 -1.03084e+00 1.49950e-03
-1.47720e+02 -1.03085e+00 1.49453e-03
-1.47710e+02 -1.03087e+00 1.48955e-03
-1.47700e+02 -1.03088e+00 1.48455e-03
-1.47690e+02 -1.03090e+00 1.47953e-03
-1.47680e+02 -1.03091e+00 1.47449e-03
-1.47670e+02 -1.03092e+00 1.46944e-03
-1.47660e+02 -1.03094e+00 1.46436e-03
-1.47650e+02 -1.03095e+00 1.45926e-03
-1.47640e+02 -1.03097e+00 1.45415e-03
-1.47630e+02 -1.03098e+00 1.44901e-03
-1.47620e+02 -1.03100e+00 1.44386e-03
-1.47610e+02 -1.03101e+00 1.43868e-03
-1.47600e+02 -1.03103e+00 1.43349e-03
-1.47590e+02 -1.03104e+00 1.42831e-03
-1.47580e+02 -1.03105e+00 1.42316e-03
-1.47570e+02 -1.03107e+00 1.41806e-03
-1.47560e+02 -1.03108e+00 1.41299e-03
-1.47550e+02 -1.03110e+00 1.40796e-03
-1.47540e+02 -1.03111e+00 1.40297e-03
-1.47530e+02 -1.03113e+00 1.39801e-03
-1.47520e+02 -1.03114e+00 1.39310e-03
-1.47510e+02 -1.03115e+00 1.38822e-03
-1.47500e+02 -1.03117e+00 1.38338e-03
-1.47490e+02 -1.03118e+00 1.37858e-03
-1.47480e+02 -1.03119e+00 1.37381e-03
-1.47470e+02 -1.03121e+00 1.36909e-03
-1.47460e+02 -1.03122e+00 1.36440e-03
-1.47450e+02 -1.03124e+00 1.35975e-03
-1.47440e+02 -1.03125e+00 1.35514e-03
-1.47430e+02 -1.03126e+00 1.35057e-03
-1.47420e+02 -1.03128e+00 1.34604e-03
-1.47410e+02 -1.03129e+00 1.34154e-03
-1.47400e+02 -1.03130e+00 1.33708e-03
-1.47390e+02 -1.03132e+00 1.33267e-03
-1.47380e+02 -1.03133e+00 1.32828e-03
-1.47370e+02 -1.03134e+00 1.32394e-03
-1.47360e+02 -1.03136e+00 1.31964e-03
-1.47350e+02 -1.03137e+00 1.31537e-03
-1.47340e+02 -1.03138e+00 1.31114e-03
-1.47330e+02 -1.03140e+00 1.30695e-03
-1.47320e+02 -1.03141e+00 1.30280e-03
-1.47310e+02 -1.03142e+00 1.29869e-03
-1.47300e+02 -1.03143e+00 1.29461e-03
-1.47290e+02 -1.03145e+00 1.29057e-03
-1.47280e+02 -1.03146e+00 1.28657e-03
-1.47270e+02 -1.03147e+00 1.28261e-03
-1.47260e+02 -1.03149e+00 1.27869e-03
-1.47250e+02 -1.03150e+00 1.27481e-03
-1.47240e+02 -1.03151e+00 1.27096e-03
-1.47230e+02 -1.03152e+00 1.26715e-03
-1.47220e+02 -1.03154e+00 1.26338e-03
-1.47210e+02 -1.03155e+00 1.25965e-03
-1.47200e+02 -1.03156e+00 1.25596e-03
-1.47190e+02 -1.03157e+00 1.25230e-03
-1.47180e+02 -1.03159e+00 1.24868e-03
-1.47170e+02 -1.03160e+00 1.24510e-03
-1.47160e+02 -1.03161e+00 1.24156e-03
-1.47150e+02 -1.03162e+00 1.23806e-03
-1.47140e+02 -1.03164e+00 1.23460e-03
-1.47130e+02 -1.03165e+00 1.23117e-03
-1.47120e+02 -1.03166e+00 1.22778e-03
-1.47110e+02 -1.03167e+00 1.22443e-03
-1.47100e+02 -1.03169e+00 1.22112e-03
-1.47090e+02 -1.03170e+00 1.21785e-03
-1.47080e+02 -1.03171e+00 1.21461e-03
-1.47070e+02 -1.03172e+00 1.21142e-03
-1.47060e+02 -1.03173e+00 1.20826e-03
-1.47050e+02 -1.03175e+00 1.20514e-03
-1.47040e+02 -1.03176e+00 1.20205e-03
-1.47030e+02 -1.03177e+00 1.19901e-03
-1.47020e+02 -1.03178e+00 1.19600e-03
-1.47010e+02 -1.03179e+00 1.19304e-03
-1.47000e+02 -1.03181e+00 1.19011e-03
-1.46990e+02 -1.03182e+00 1.18722e-03
-1.46980e+02 -1.03183e+00 1.18436e-03
-1.46970e+02 -1.03184e+00 1.18155e-03
-1.46960e+02 -1.03185e+00 1.17877e-03
-1.46950e+02 -1.03187e+00 1.17603e-03
-1.46940e+02 -1.03188e+00 1.17333e-03
-1.46930e+02 -1.03189e+00 1.17067e-03
-1.46920e+02 -1.03190e+00 1.16805e-03
-1.46910e+02 -1.03191e+00 1.16546e-03
-1.46900e+02 -1.03192e+00 1.16291e-03
-1.46890e+02 -1.03194e+00 1.16040e-03
-1.46880e+02 -1.03195e+00 1.15793e-03
-1.46870e+02 -1.03196e+00 1.15550e-03
-1.46860e+02 -1.03197e+00 1.15310e-03
-1.46850e+02 -1.03198e+00 1.15075e-03
-1.46840e+02 -1.03199e+00 1.14843e-03
-1.46830e+02 -1.03201e+00 1.14615e-03
-1.46820e+02 -1.03202e+00 1.14391e-03
-1.46810e+02 -1.03203e+00 1.14170e-03
-1.46800e+02 -1.03204e+00 1.13954e-03
-1.46790e+02 -1.03205e+00 1.13741e-03
-1.46780e+02 -1.03206e+00 1.13532e-03
-1.46770e+02 -1.03207e+00 1.13327e-03
-1.46760e+02 -1.03208e+00 1.13126e-03
-1.46750e+02 -1.03210e+00 1.12928e-03
-1.46740e+02 -1.03211e+00 1.12734e-03
-1.46730e+02 -1.03212e+00 1.12545e-03
-1.46720e+02 -1.03213e+00 1.12359e-03
-1.46710e+02 -1.03214e+00 1.12176e-03
-1.46700e+02 -1.03215e+00 1.11998e-03
-1.46690e+02 -1.03216e+00 1.11824e-03
-1.46680e+02 -1.03217e+00 1.11653e-03
-1.46670e+02 -1.03219e+00 1.11486e-03
-1.46660e+02 -1.03220e+00 1.11323e-03
-1.46650e+02 -1.03221e+00 1.11164e-03
-1.46640e+02 -1.03222e+00 1.11008e-03
-1.46630e+02 -1.03223e+00 1.10856e-03
-1.46620e+02 -1.03224e+00 1.10709e-03
-1.46610e+02 -1.03225e+00 1.10565e-03
-1.46600e+02 -1.03226e+00 1.10425e-03
-1.46590e+02 -1.03227e+00 1.10288e-03
-1.46580e+02 -1.03229e+00 1.10156e-03
-1.46570e+02 -1.03230e+00 1.10027e-03
-1.46560e+02 -1.03231e+00 1.09902e-03
-1.46550e+02 -1.03232e+00 1.09781e-03
-1.46540e+02 -1.03233e+00 1.09664e-03
-1.46530e+02 -1.03234e+00 1.09550e-03
-1.46520e+02 -1.03235e+00 1.09441e-03
-1.46510e+02 -1.03236e+00 1.09335e-03
-1.46500e+02 -1.03237e+00 1.09233e-03
-1.46490e+02 -1.03238e+00 1.09135e-03
-1.46480e+02 -1.03240e+00 1.09040e-03
-1.46470e+02 -1.03241e+00 1.08950e-03
-1.46460e+02 -1.03242e+00 1.08863e-03
-1.46450e+02 -1.03243e+00 1.08780e-03
-1.46440e+02 -1.03244e+00 1.08701e-03
-1.46430e+02 -1.03245e+00 1.08626e-03
-1.46420e+02 -1.03246e+00 1.08555e-03
-1.46410e+02 -1.03247e+00 1.08487e-03
-1.46400e+02 -1.03248e+00 1.08423e-03
-1.46390e+02 -1.03249e+00 1.08363e-03
-1.46380e+02 -1.03250e+00 1.08307e-03
-1.46370e+02 -1.03251e+00 1.08255e-03
-1.46360e+02 -1.03253e+00 1.08206e-03
-1.46350e+02 -1.03254e+00 1.08162e-03
-1.46340e+02 -1.03255e+00 1.08121e-03
-1.46330e+02 -1.03256e+00 1.08084e-03
-1.46320e+02 -1.03257e+00 1.08051e-03
-1.46310e+02 -1.03258e+00 1.08021e-03
-1.46300e+02 -1.03259e+00 1.07996e-03
-1.46290e+02 -1.03260e+00 1.07974e-03
-1.46280e+02 -1.03261e+00 1.07956e-03
-1.46270e+02 -1.03262e+00 1.07942e-03
-1.46260e+02 -1.03263e+00 1.07931e-03
-1.46250e+02 -1.03264e+00 1.07925e-03
-1.46240e+02 -1.03265e+00 1.07922e-03
-1.46230e+02 -1.03267e+00 1.07923e-03
-1.46220e+02 -1.03268e+00 1.07928e-03
-1.46210e+02 -1.03269e+00 1.07937e-03
-1.46200e+02 -1.03270e+00 1.07950e-03
-1.46190e+02 -1.03271e+00 1.07966e-03
-1.46180e+02 -1.03272e+00 1.07987e-03
-1.46170e+02 -1.03273e+00 1.08011e-03
-1.46160e+02 -1.03274e+00 1.08039e-03
-1.46150e+02 -1.03275e+00 1.08070e-03
-1.46140e+02 -1.03276e+00 1.08106e-03
-1.46130e+02 -1.03277e+00 1.08145e-03
-1.46120e+02 -1.03278e+00 1.08188e-03
-1.46110e+02 -1.03280e+00 1.08235e-03
-1.46100e+02 -1.03281e+00 1.08286e-03
-1.46090e+02 -1.03282e+00 1.08341e-03
-1.46080e+02 -1.03283e+00 1.08399e-03
-1.46070e+02 -1.03284e+00 1.08462e-03
-1.46060e+02 -1.03285e+00 1.08528e-03
-1.46050e+02 -1.03286e+00 1.08598e-03
-1.46040e+02 -1.03287e+00 1.08671e-03
-1.46030e+02 -1.03288e+00 1.08749e-03
-1.46020e+02 -1.03289e+00 1.08830e-03
-1.46010e+02 -1.03290e+00 1.08915e-03
-1.46000e+02 -1.03291e+00 1.09004e-03
-1.45990e+02 -1.03293e+00 1.09097e-03
-1.45980e+02 -1.03294e+00 1.09194e-03
-1.45970e+02 -1.03295e+00 1.09294e-03
-1.45960e+02 -1.03296e+00 1.09399e-03
-1.45950e+02 -1.03297e+00 1.09507e-03
-1.45940e+02 -1.03298e+00 1.09619e-03
-1.45930e+02 -1.03299e+00 1.09734e-03
-1.45920e+02 -1.03300e+00 1.09854e-03
-1.45910e+02 -1.03301e+00 1.09977e-03
-1.45900e+02 -1.03302e+00 1.10105e-03
-1.45890e+02 -1.03304e+00 1.10236e-03
-1.45880e+02 -1.03305e+00 1.10371e-03
-1.45870e+02 -1.03306e+00 1.10509e-03
-1.45860e+02 -1.03307e+00 1.10652e-03
-1.45850e+02 -1.03308e+00 1.10798e-03
-1.45840e+02 -1.03309e+00 1.10948e-03
-1.45830e+02 -1.03310e+00 1.11102e-03
-1.45820e+02 -1.03311e+00 1.11260e-03
-1.45810e+02 -1.03312e+00 1.11421e-03
-1.45800e+02 -1.03314e+00 1.11587e-03
-1.45790e+02 -1.03315e+00 1.11756e-03
-1.45780e+02 -1.03316e+00 1.11929e-03
-1.45770e+02 -1.03317e+00 1.12106e-03
-1.45760e+02 -1.03318e+00 1.12287e-03
-1.45750e+02 -1.03319e+00 1.12471e-03
-1.45740e+02 -1.03320e+00 1.12660e-03
-1.45730e+02 -1.03321e+00 1.12852e-03
-1.45720e+02 -1.03323e+00 1.13048e-03
-1.45710e+02 -1.03324e+00 1.13247e-03
-1.45700e+02 -1.03325e+00 1.13451e-03
-1.45690e+02 -1.03326e+00 1.13658e-03
-1.45680e+02 -1.03327e+00 1.13870e-03
-1.45670e+02 -1.03328e+00 1.14085e-03
-1.45660e+02 -1.03329e+00 1.14304e-03
-1.45650e+02 -1.03330e+00 1.14526e-03
-1.45640e+02 -1.03332e+00 1.14753e-03
-1.45630e+02 -1.03333e+00 1.14983e-03
-1.45620e+02 -1.03334e+00 1.15217e-03
-1.45610e+02 -1.03335e+00 1.15455e-03
-1.45600e+02 -1.03336e+00 1.15697e-03
-1.45590e+02 -1.03337e+00 1.15943e-03
-1.45580e+02 -1.03339e+00 1.16192e-03
-1.45570e+02 -1.03340e+00 1.16445e-03
-1.45560e+02 -1.03341e+00 1.16703e-03
-1.45550e+02 -1.03342e+00 1.16963e-03
-1.45540e+02 -1.03343e+00 1.17228e-03
-1.45530e+02 -1.03344e+00 1.17497e-03
-1.45520e+02 -1.03346e+00 1.17769e-03
-1.45510e+02 -1.03347e+00 1.18045e-03
-1.45500e+02 -1.03348e+00 1.18325e-03
-1.45490e+02 -1.03349e+00 1.18609e-03
-1.45480e+02 -1.03350e+00 1.18897e-03
-1.45470e+02 -1.03351e+00 1.19188e-03
-1.45460e+02 -1.03353e+00 1.19483e-03
-1.45450e+02 -1.03354e+00 1.19783e-03
-1.45440e+02 -1.03355e+00 1.20085e-03
-1.45430e+02 -1.03356e+00 1.20392e-03
-1.45420e+02 -1.03357e+00 1.20703e-03
-1.45410e+02 -1.03359e+00 1.21017e-03
-1.45400e+02 -1.03360e+00 1.21335e-03
-1.45390e+02 -1.03361e+00 1.21657e-03
-1.45380e+02 -1.03362e+00 1.21983e-03
-1.45370e+02 -1.03364e+00 1.22313e-03
-1.45360e+02 -1.03365e+00 1.22646e-03
-1.45350e+02 -1.03366e+00 1.22984e-03
-1.45340e+02 -1.03367e+00 1.23325e-03
-1.45330e+02 -1.03368e+00 1.23670e-03
-1.45320e+02 -1.03370e+00 1.24018e-03
-1.45310e+02 -1.03371e+00 1.24371e-03
-1.45300e+02 -1.03372e+00 1.24727e-03
-1.45290e+02 -1.03373e+00 1.25088e-03
-1.45280e+02 -1.03375e+00 1.25452e-03
-1.45270e+02 -1.03376e+00 1.25820e-03
-1.45260e+02 -1.03377e+00 1.26191e-03
-1.45250e+02 -1.03378e+00 1.26567e-03
-1.45240e+02 -1.03380e+00 1.26946e-03
-1.45230e+02 -1.03381e+00 1.27329e-03
-1.45220e+02 -1.03382e+00 1.27716e-03
-1.45210e+02 -1.03384e+00 1.28107e-03
-1.45200e+02 -1.03385e+00 1.28501e-03
-1.45190e+02 -1.03386e+00 1.28900e-03
-1.45180e+02 -1.03387e+00 1.29302e-03
-1.45170e+02 -1.03389e+00 1.29708e-03
-1.45160e+02 -1.03390e+00 1.30118e-03
-1.45150e+02 -1.03391e+00 1.30532e-03
-1.45140e+02 -1.03393e+00 1.30949e-03
-1.45130e+02 -1.03394e+00 1.31371e-03
-1.45120e+02 -1.03395e+00 1.31796e-03
-1.45110e+02 -1.03397e+00 1.32225e-03
-1.45100e+02 -1.03398e+00 1.32657e-03
-1.45090e+02 -1.03399e+00 1.33094e-03
-1.45080e+02 -1.03401e+00 1.33535e-03
-1.45070e+02 -1.03402e+00 1.33979e-03
-1.45060e+02 -1.03403e+00 1.34427e-03
-1.45050e+02 -1.03405e+00 1.34879e-03
-1.45040e+02 -1.03406e+00 1.35334e-03
-1.45030e+02 -1.03407e+00 1.35794e-03
-1.45020e+02 -1.03409e+00 1.36257e-03
-1.45010e+02 -1.03410e+00 1.36724e-03
-1.45000e+02 -1.03411e+00 1.37195e-03
-1.44990e+02 -1.03413e+00 1.37670e-03
-1.44980e+02 -1.03414e+00 1.38149e-03
-1.44970e+02 -1.03416e+00 1.38631e-03
-1.44960e+02 -1.03417e+00 1.39118e-03
-1.44950e+02 -1.03418e+00 1.39608e-03
-1.44940e+02 -1.03420e+00 1.40102e-03
-1.44930e+02 -1.03421e+00 1.40599e-03
-1.44920e+02 -1.03423e+00 1.41101e-03
-1.44910e+02 -1.03424e+00 1.41606e-03
-1.44900e+02 -1.03425e+00 1.42115e-03
-1.44890e+02 -1.03427e+00 1.42628e-03
-1.44880e+02 -1.03428e+00 1.43145e-03
-1.44870e+02 -1.03430e+00 1.43666e-03
-1.44860e+02 -1.03431e+00 1.44190e-03
-1.44850e+02 -1.03433e+00 1.44719e-03
-1.44840e+02 -1.03434e+00 1.45251e-03
-1.44830e+02 -1.03435e+00 1.45787e-03
-1.44820e+02 -1.03437e+00 1.46326e-03
-1.44810e+02 -1.03438e+00 1.46870e-03
-1.44800e+02 -1.03440e+00 1.47417e-03
-1.44790e+02 -1.03441e+00 1.47969e-03
-1.44780e+02 -1.03443e+00 1.48524e-03
-1.44770e+02 -1.03444e+00 1.49082e-03
-1.44760e+02 -1.03446e+00 1.49645e-03
-1.44750e+02 -1.03447e+00 1.50212e-03
-1.44740e+02 -1.03449e+00 1.50782e-03
-1.44730e+02 -1.03450e+00 1.51356e-03
-1.44720e+02 -1.03452e+00 1.51934e-03
-1.44710e+02 -1.03453e+00 1.52516e-03
-1.44700e+02 -1.03455e+00 1.53101e-03
-1.44690e+02 -1.03456e+00 1.53691e-03
-1.44680e+02 -1.03458e+00 1.54284e-03
-1.44670e+02 -1.03459e+00 1.54881e-03
-1.44660e+02 -1.03461e+00 1.55482e-03
-1.44650e+02 -1.03463e+00 1.56086e-03
-1.44640e+02 -1.03464e+00 1.56695e-03
-1.44630e+02 -1.03466e+00 1.57307e-03
-1.44620e+02 -1.03467e+00 1.57923e-03
-1.44610e+02 -1.03469e+00 1.58543e-03
-1.44600e+02 -1.03470e+00 1.59167e-03
-1.44590e+02 -1.03472e+00 1.59795e-03
-1.44580e+02 -1.03474e+00 1.60426e-03
-1.44570e+02 -1.03475e+00 1.61061e-03
-1.44560e+02 -1.03477e+00 1.61700e-03
-1.44550e+02 -1.03479e+00 1.62343e-03
-1.44540e+02 -1.03480e+00 1.62990e-03
-1.44530e+02 -1.03482e+00 1.63641e-03
-1.44520e+02 -1.03483e+00 1.64295e-03
-1.44510e+02 -1.03485e+00 1.64953e-03
-1.44500e+02 -1.03487e+00 1.65615e-03
-1.44490e+02 -1.03488e+00 1.66281e-03
-1.44480e+02 -1.03490e+00 1.66950e-03
-1.44470e+02 -1.03492e+00 1.67624e-03
-1.44460e+02 -1.03493e+00 1.68301e-03
-1.44450e+02 -1.03495e+00 1.68982e-03
-1.44440e+02 -1.03497e+00 1.69667e-03
-1.44430e+02 -1.03498e+00 1.70356e-03
-1.44420e+02 -1.03500e+00 1.71048e-03
-1.44410e+02 -1.03502e+00 1.71745e-03
-1.44400e+02 -1.03504e+00 1.72445e-03
-1.44390e+02 -1.03505e+00 1.73149e-03
-1.44380e+02 -1.03507e+00 1.73857e-03
-1.44370e+02 -1.03509e+00 1.74568e-03
-1.44360e+02 -1.03511e+00 1.75284e-03
-1.44350e+02 -1.03512e+00 1.76003e-03
-1.44340e+02 -1.03514e+00 1.76726e-03
-1.44330e+02 -1.03516e+00 1.77453e-03
-1.44320e+02 -1.03518e+00 1.78184e-03
-1.44310e+02 -1.03519e+00 1.78918e-03
-1.44300e+02 -1.03521e+00 1.79657e-03
-1.44290e+02 -1.03523e+00 1.80399e-03
-1.44280e+02 -1.03525e+00 1.81145e-03
-1.44270e+02 -1.03527e+00 1.81895e-03
-1.44260e+02 -1.03528e+00 1.82648e-03
-1.44250e+02 -1.03530e+00 1.83406e-03
-1.44240e+02 -1.03532e+00 1.84167e-03
-1.44230e+02 -1.03534e+00 1.84932e-03
-1.44220e+02 -1.03536e+00 1.85701e-03
-1.44210e+02 -1.03538e+00 1.86474e-03
-1.44200e+02 -1.03540e+00 1.87250e-03
-1.44190e+02 -1.03541e+00 1.88031e-03
-1.44180e+02 -1.03543e+00 1.88815e-03
-1.44170e+02 -1.03545e+00 1.89603e-03
-1.44160e+02 -1.03547e+00 1.90395e-03
-1.44150e+02 -1.03549e+00 1.91191e-03
-1.44140e+02 -1.03551e+00 1.91990e-03
-1.44130e+02 -1.03553e+00 1.92793e-03
-1.44120e+02 -1.03555e+00 1.93600e-03
-1.44110e+02 -1.03557e+00 1.94411e-03
-1.44100e+02 -1.03559e+00 1.95226e-03
-1.44090e+02 -1.03561e+00 1.96045e-03
-1.44080e+02 -1.03563e+00 1.96867e-03
-1.44070e+02 -1.03565e+00 1.97693e-03
-1.44060e+02 -1.03567e+00 1.98523e-03
-1.44050e+02 -1.03569e+00 1.99357e-03
-1.44040e+02 -1.03571e+00 2.00195e-03
-1.44030e+02 -1.03573e+00 2.01036e-03
-1.44020e+02 -1.03575e+00 2.01882e-03
-1.44010e+02 -1.03577e+00 2.02731e-03
-1.44000e+02 -1.03579e+00 2.03584e-03
-1.43990e+02 -1.03581e+00 2.04441e-03
-1.43980e+02 -1.03583e+00 2.05301e-03
-1.43970e+02 -1.03585e+00 2.06166e-03
-1.43960e+02 -1.03587e+00 2.07034e-03
-1.43950e+02 -1.03589e+00 2.07906e-03
-1.43940e+02 -1.03591e+00 2.08782e-03
-1.43930e+02 -1.03593e+00 2.09662e-03
-1.43920e+02 -1.03595e+00 2.10545e-03
-1.43910e+02 -1.03597e+00 2.11432e-03
-1.43900e+02 -1.03599e+00 2.12324e-03
-1.43890e+02 -1.03602e+00 2.13219e-03
-1.43880e+02 -1.03604e+00 2.14117e-03
-1.43870e+02 -1.03606e+00 2.15020e-03
-1.43860e+02 -1.03608e+00 2.15926e-03
-1.43850e+02 -1.03610e+00 2.16837e-03
-1.43840e+02 -1.03612e+00 2.17751e-03
-1.43830e+02 -1.03614e+00 2.18669e-03
-1.43820e+02 -1.03617e+00 2.19590e-03
-1.43810e+02 -1.03619e+00 2.20516e-03
-1.43800e+02 -1.03621e+00 2.21445e-03
-1.43790e+02 -1.03623e+00 2.22378e-03
-1.43780e+02 -1.03626e+00 2.23315e-03
-1.43770e+02 -1.03628e+00 2.24256e-03
-1.43760e+02 -1.03630e+00 2.25201e-03
-1.43750e+02 -1.03632e+00 2.26149e-03
-1.43740e+02 -1.03635e+00 2.27102e-03
-1.43730e+02 -1.03637e+00 2.28058e-03
-1.43720e+02 -1.03639e+00 2.29018e-03
-1.43710e+02 -1.03641e+00 2.29981e-03
-1.43700e+02 -1.03644e+00 2.30949e-03
-1.43690e+02 -1.03646e+00 2.31920e-03
-1.43680e+02 -1.03648e+00 2.32895e-03
-1.43670e+02 -1.03651e+00 2.33874e-03
-1.43660e+02 -1.03653e+00 2.34857e-03
-1.43650e+02 -1.03655e+00 2.35844e-03
-1.43640e+02 -1.03658e+00 2.36834e-03
-1.43630e+02 -1.03660e+00 2.37829e-03
-1.43620e+02 -1.03662e+00 2.38827e-03
-1.43610e+02 -1.03665e+00 2.39829e-03
-1.43600e+02 -1.03667e+00 2.40834e-03
-1.43590e+02 -1.03670e+00 2.41844e-03
-1.43580e+02 -1.03672e+00 2.42857e-03
-1.43570e+02 -1.03675e+00 2.43875e-03
-1.43560e+02 -1.03677e+00 2.44896e-03
-1.43550e+02 -1.03679e+00 2.45921e-03
-1.43540e+02 -1.03682e+00 2.46949e-03
-1.43530e+02 -1.03684e+00 2.47982e-03
-1.43520e+02 -1.03687e+00 2.49018e-03
-1.43510e+02 -1.03689e+00 2.50058e-03
-1.43500e+02 -1.03692e+00 2.51102e-03
-1.43490e+02 -1.03694e+00 2.52150e-03
-1.43480e+02 -1.03697e+00 2.53201e-03
-1.43470e+02 -1.03699e+00 2.54257e-03
-1.43460e+02 -1.03702e+00 2.55316e-03
-1.43450e+02 -1.03705e+00 2.56379e-03
-1.43440e+02 -1.03707e+00 2.57446e-03
-1.43430e+02 -1.03710e+00 2.58517e-03
-1.43420e+02 -1.03712e+00 2.59591e-03
-1.43410e+02 -1.03715e+00 2.60669e-03
-1.43400e+02 -1.03718e+00 2.61752e-03
-1.43390e+02 -1.03720e+00 2.62838e-03
-1.43380e+02 -1.03723e+00 2.63927e-03
-1.43370e+02 -1.03725e+00 2.65021e-03
-1.43360e+02 -1.03728e+00 2.66118e-03
-1.43350e+02 -1.03731e+00 2.67220e-03
-1.43340e+02 -1.03733e+00 2.68325e-03
-1.43330e+02 -1.03736e+00 2.69434e-03
-1.43320e+02 -1.03739e+00 2.70546e-03
-1.43310e+02 -1.03742e+00 2.71663e-03
-1.43300e+02 -1.03744e+00 2.72783e-03
-1.43290e+02 -1.03747e+00 2.73907e-03
-1.43280e+02 -1.03750e+00 2.75035e-03
-1.43270e+02 -1.03752e+00 2.76167e-03
-1.43260e+02 -1.03755e+00 2.77303e-03
-1.43250e+02 -1.03758e+00 2.78442e-03
-1.43240e+02 -1.03761e+00 2.79585e-03
-1.43230e+02 -1.03764e+00 2.80732e-03
-1.43220e+02 -1.03766e+00 2.81883e-03
-1.43210e+02 -1.03769e+00 2.83038e-03
-1.43200e+02 -1.03772e+00 2.84197e-03
-1.43190e+02 -1.03775e+00 2.85359e-03
-1.43180e+02 -1.03778e+00 2.86525e-03
-1.43170e+02 -1.03781e+00 2.87695e-03
-1.43160e+02 -1.03784e+00 2.88869e-03
-1.43150e+02 -1.03786e+00 2.90047e-03
-1.43140e+02 -1.03789e+00 2.91228e-03
-1.43130e+02 -1.03792e+00 2.92413e-03
-1.43120e+02 -1.03795e+00 2.93602e-03
-1.43110e+02 -1.03798e+00 2.94795e-03
-1.43100e+02 -1.03801e+00 2.95992e-03
-1.43090e+02 -1.03804e+00 2.97193e-03
-1.43080e+02 -1.03807e+00 2.98397e-03
-1.43070e+02 -1.03810e+00 2.99605e-03
-1.43060e+02 -1.03813e+00 3.00817e-03
-1.43050e+02 -1.03816e+00 3.02033e-03
-1.43040e+02 -1.03819e+00 3.03253e-03
-1.43030e+02 -1.03822e+00 3.04476e-03
-1.43020e+02 -1.03825e+00 3.05704e-03
-1.43010e+02 -1.03828e+00 3.06935e-03
-1.43000e+02 -1.03831e+00 3.08170e-03
-1.42990e+02 -1.03834e+00 3.09408e-03
-1.42980e+02 -1.03837e+00 3.10651e-03
-1.42970e+02 -1.03841e+00 3.11897e-03
-1.42960e+02 -1.03844e+00 3.13148e-03
-1.42950e+02 -1.03847e+00 3.14402e-03
-1.42940e+02 -1.03850e+00 3.15659e-03
-1.42930e+02 -1.03853e+00 3.16921e-03
-1.42920e+02 -1.03856e+00 3.18187e-03
-1.42910e+02 -1.03860e+00 3.19456e-03
-1.42900e+02 -1.03863e+00 3.20729e-03
-1.42890e+02 -1.03866e+00 3.22006e-03
-1.42880e+02 -1.03869e+00 3.23287e-03
-1.42870e+02 -1.03872e+00 3.24571e-03
-1.42860e+02 -1.03876e+00 3.25860e-03
-1.42850e+02 -1.03879e+00 3.27152e-03
-1.42840e+02 -1.03882e+00 3.28448e-03
-1.42830e+02 -1.03886e+00 3.29748e-03
-1.42820e+02 -1.03889e+00 3.31052e-03
-1.42810e+02 -1.03892e+00 3.32359e-03
-1.42800e+02 -1.03895e+00 3.33670e-03
-1.42790e+02 -1.03899e+00 3.34986e-03
-1.42780e+02 -1.03902e+00 3.36305e-03
-1.42770e+02 -1.03906e+00 3.37627e-03
-1.42760e+02 -1.03909e+00 3.38954e-03
-1.42750e+02 -1.03912e+00 3.40284e-03
-1.42740e+02 -1.03916e+00 3.41619e-03
-1.42730e+02 -1.03919e+00 3.42957e-03
-1.42720e+02 -1.03923e+00 3.44299e-03
-1.42710e+02 -1.03926e+00 3.45644e-03
-1.42700e+02 -1.03929e+00 3.46994e-03
-1.42690e+02 -1.03933e+00 3.48347e-03
-1.42680e+02 -1.03936e+00 3.49704e-03
-1.42670e+02 -1.03940e+00 3.51065e-03
-1.42660e+02 -1.03943e+00 3.52430e-03
-1.42650e+02 -1.03947e+00 3.53799e-03
-1.42640e+02 -1.03951e+00 3.55171e-03
-1.42630e+02 -1.03954e+00 3.56547e-03
-1.42620e+02 -1.03958e+00 3.57927e-03
-1.42610e+02 -1.03961e+00 3.59311e-03
-1.42600e+02 -1.03965e+00 3.60699e-03
-1.42590e+02 -1.03968e+00 3.62091e-03
-1.42580e+02 -1.03972e+00 3.63486e-03
-1.42570e+02 -1.03976e+00 3.64885e-03
-1.42560e+02 -1.03979e+00 3.66288e-03
-1.42550e+02 -1.03983e+00 3.67695e-03
-1.42540e+02 -1.03987e+00 3.69106e-03
-1.42530e+02 -1.03990e+00 3.70520e-03
-1.42520e+02 -1.03994e+00 3.71938e-03
-1.42510e+02 -1.03998e+00 3.73361e-03
-1.42500e+02 -1.04002e+00 3.74786e-03
-1.42490e+02 -1.04005e+00 3.76216e-03
-1.42480e+02 -1.04009e+00 3.77650e-03
-1.42470e+02 -1.04013e+00 3.79087e-03
-1.42460e+02 -1.04017e+00 3.80528e-03
-1.42450e+02 -1.04021e+00 3.81973e-03
-1.42440e+02 -1.04024e+00 3.83422e-03
-1.42430e+02 -1.04028e+00 3.84875e-03
-1.42420e+02 -1.04032e+00 3.86331e-03
-1.42410e+02 -1.04036e+00 3.87792e-03
-1.42400e+02 -1.04040e+00 3.89256e-03
-1.42390e+02 -1.04044e+00 3.90724e-03
-1.42380e+02 -1.04048e+00 3.92195e-03
-1.42370e+02 -1.04052e+00 3.93671e-03
-1.42360e+02 -1.04056e+00 3.95150e-03
-1.42350e+02 -1.04059e+00 3.96634e-03
-1.42340e+02 -1.04063e+00 3.98121e-03
-1.42330e+02 -1.04067e+00 3.99611e-03
-1.42320e+02 -1.04071e+00 4.01106e-03
-1.42310e+02 -1.04075e+00 4.02605e-03
-1.42300e+02 -1.04080e+00 4.04107e-03
-1.42290e+02 -1.04084e+00 4.05613e-03
-1.42280e+02 -1.04088e+00 4.07123e-03
-1.42270e+02 -1.04092e+00 4.08637e-03
-1.42260e+02 -1.04096e+00 4.10154e-03
-1.42250e+02 -1.04100e+00 4.11676e-03
-1.42240e+02 -1.04104e+00 4.13201e-03
-1.42230e+02 -1.04108e+00 4.14730e-03
-1.42220e+02 -1.04112e+00 4.16263e-03
-1.42210e+02 -1.04116e+00 4.17800e-03
-1.42200e+02 -1.04121e+00 4.19340e-03
-1.42190e+02 -1.04125e+00 4.20885e-03
-1.42180e+02 -1.04129e+00 4.22433e-03
-1.42170e+02 -1.04133e+00 4.23985e-03
-1.42160e+02 -1.04138e+00 4.25540e-03
-1.42150e+02 -1.04142e+00 4.27100e-03
-1.42140e+02 -1.04146e+00 4.28664e-03
-1.42130e+02 -1.04150e+00 4.30231e-03
-1.42120e+02 -1.04155e+00 4.31802e-03
-1.42110e+02 -1.04159e+00 4.33377e-03
-1.42100e+02 -1.04163e+00 4.34955e-03
-1.42090e+02 -1.04168e+00 4.36538e-03
-1.42080e+02 -1.04172e+00 4.38124e-03
-1.42070e+02 -1.04177e+00 4.39714e-03
-1.42060e+02 -1.04181e+00 4.41308e-03
-1.42050e+02 -1.04185e+00 4.42906e-03
-1.42040e+02 -1.04190e+00 4.44508e-03
-1.42030e+02 -1.04194e+00 4.46113e-03
-1.42020e+02 -1.04199e+00 4.47723e-03
-1.42010e+02 -1.04203e+00 4.49336e-03
-1.42000e+02 -1.04208e+00 4.50953e-03
-1.41990e+02 -1.04212e+00 4.52573e-03
-1.41980e+02 -1.04217e+00 4.54198e-03
-1.41970e+02 -1.04221e+00 4.55826e-03
-1.41960e+02 -1.04226e+00 4.57458e-03
-1.41950e+02 -1.04230e+00 4.59094e-03
-1.41940e+02 -1.04235e+00 4.60734e-03
-1.41930e+02 -1.04240e+00 4.62378e-03
-1.41920e+02 -1.04244e+00 4.64025e-03
-1.41910e+02 -1.04249e+00 4.65677e-03
-1.41900e+02 -1.04254e+00 4.67332e-03
-1.41890e+02 -1.04258e+00 4.68991e-03
-1.41880e+02 -1.04263e+00 4.70653e-03
-1.41870e+02 -1.04268e+00 4.72320e-03
-1.41860e+02 -1.04272e+00 4.73990e-03
-1.41850e+02 -1.04277e+00 4.75665e-03
-1.41840e+02 -1.04282e+00 4.77343e-03
-1.41830e+02 -1.04287e+00 4.79024e-03
-1.41820e+02 -1.04292e+00 4.80710e-03
-1.41810e+02 -1.04296e+00 4.82400e-03
-1.41800e+02 -1.04301e+00 4.84093e-03
-1.41790e+02 -1.04306e+00 4.85790e-03
-1.41780e+02 -1.04311e+00 4.87491e-03
-1.41770e+02 -1.04316e+00 4.89196e-03
-1.41760e+02 -1.04321e+00 4.90904e-03
-1.41750e+02 -1.04326e+00 4.92617e-03
-1.41740e+02 -1.04331e+00 4.94333e-03
-1.41730e+02 -1.04335e+00 4.96053e-03
-1.41720e+02 -1.04340e+00 4.97777e-03
-1.41710e+02 -1.04345e+00 4.99505e-03
-1.41700e+02 -1.04350e+00 5.01236e-03
-1.41690e+02 -1.04355e+00 5.02971e-03
-1.41680e+02 -1.04360e+00 5.04710e-03
-1.41670e+02 -1.04366e+00 5.06453e-03
-1.41660e+02 -1.04371e+00 5.08200e-03
-1.41650e+02 -1.04376e+00 5.09951e-03
-1.41640e+02 -1.04381e+00 5.11705e-03
-1.41630e+02 -1.04386e+00 5.13463e-03
-1.41620e+02 -1.04391e+00 5.15226e-03
-1.41610e+02 -1.04396e+00 5.16991e-03
-1.41600e+02 -1.04401e+00 5.18761e-03
-1.41590e+02 -1.04407e+00 5.20535e-03
-1.41580e+02 -1.04412e+00 5.22312e-03
-1.41570e+02 -1.04417e+00 5.24093e-03
-1.41560e+02 -1.04422e+00 5.25878e-03
-1.41550e+02 -1.04428e+00 5.27667e-03
-1.41540e+02 -1.04433e+00 5.29459e-03
-1.41530e+02 -1.04438e+00 5.31256e-03
-1.41520e+02 -1.04443e+00 5.33056e-03
-1.41510e+02 -1.04449e+00 5.34860e-03
-1.41500e+02 -1.04454e+00 5.36668e-03
-1.41490e+02 -1.04460e+00 5.38480e-03
-1.41480e+02 -1.04465e+00 5.40295e-03
-1.41470e+02 -1.04470e+00 5.42115e-03
-1.41460e+02 -1.04476e+00 5.43938e-03
-1.41450e+02 -1.04481e+00 5.45765e-03
-1.41440e+02 -1.04487e+00 5.47596e-03
-1.41430e+02 -1.04492e+00 5.49430e-03
-1.41420e+02 -1.04498e+00 5.51269e-03
-1.41410e+02 -1.04503e+00 5.53111e-03
-1.41400e+02 -1.04509e+00 5.54957e-03
-1.41390e+02 -1.04514e+00 5.56807e-03
-1.41380e+02 -1.04520e+00 5.58661e-03
-1.41370e+02 -1.04525e+00 5.60518e-03
-1.41360e+02 -1.04531e+00 5.62380e-03
-1.41350e+02 -1.04537e+00 5.64245e-03
-1.41340e+02 -1.04542e+00 5.66114e-03
-1.41330e+02 -1.04548e+00 5.67987e-03
-1.41320e+02 -1.04554e+00 5.69863e-03
-1.41310e+02 -1.04559e+00 5.71744e-03
-1.41300e+02 -1.04565e+00 5.73628e-03
-1.41290e+02 -1.04571e+00 5.75516e-03
-1.41280e+02 -1.04577e+00 5.77408e-03
-1.41270e+02 -1.04582e+00 5.79304e-03
-1.41260e+02 -1.04588e+00 5.81204e-03
-1.41250e+02 -1.04594e+00 5.83107e-03
-1.41240e+02 -1.04600e+00 5.85014e-03
-1.41230e+02 -1.04606e+00 5.86925e-03
-1.41220e+02 -1.04612e+00 5.88840e-03
-1.41210e+02 -1.04618e+00 5.90759e-03
-1.41200e+02 -1.04624e+00 5.92681e-03
-1.41190e+02 -1.04629e+00 5.94607e-03
-1.41180e+02 -1.04635e+00 5.96538e-03
-1.41170e+02 -1.04641e+00 5.98472e-03
-1.41160e+02 -1.04647e+00 6.00409e-03
-1.41150e+02 -1.04653e+00 6.02351e-03
-1.41140e+02 -1.04659e+00 6.04296e-03
-1.41130e+02 -1.04665e+00 6.06245e-03
-1.41120e+02 -1.04672e+00 6.08199e-03
-1.41110e+02 -1.04678e+00 6.10155e-03
-1.41100e+02 -1.04684e+00 6.12116e-03
-1.41090e+02 -1.04690e+00 6.14081e-03
-1.41080e+02 -1.04696e+00 6.16049e-03
-1.41070e+02 -1.04702e+00 6.18021e-03
-1.41060e+02 -1.04708e+00 6.19997e-03
-1.41050e+02 -1.04715e+00 6.21977e-03
-1.41040e+02 -1.04721e+00 6.23960e-03
-1.41030e+02 -1.04727e+00 6.25948e-03
-1.41020e+02 -1.04733e+00 6.27939e-03
-1.41010e+02 -1.04740e+00 6.29934e-03
-1.41000e+02 -1.04746e+00 6.31933e-03
-1.40990e+02 -1.04752e+00 6.33936e-03
-1.40980e+02 -1.04759e+00 6.35942e-03
-1.40970e+02 -1.04765e+00 6.37953e-03
-1.40960e+02 -1.04771e+00 6.39967e-03
-1.40950e+02 -1.04778e+00 6.41985e-03
-1.40940e+02 -1.04784e+00 6.44006e-03
-1.40930e+02 -1.04791e+00 6.46032e-03
-1.40920e+02 -1.04797e+00 6.48062e-03
-1.40910e+02 -1.04804e+00 6.50095e-03
-1.40900e+02 -1.04810e+00 6.52132e-03
-1.40890e+02 -1.04817e+00 6.54173e-03
-1.40880e+02 -1.04823e+00 6.56218e-03
-1.40870e+02 -1.04830e+00 6.58266e-03
-1.40860e+02 -1.04836e+00 6.60318e-03
-1.40850e+02 -1.04843e+00 6.62375e-03
-1.40840e+02 -1.04850e+00 6.64435e-03
-1.40830e+02 -1.04856e+00 6.66498e-03
-1.40820e+02 -1.04863e+00 6.68566e-03
-1.40810e+02 -1.04870e+00 6.70637e-03
-1.40800e+02 -1.04876e+00 6.72713e-03
-1.40790e+02 -1.04883e+00 6.74792e-03
-1.40780e+02 -1.04890e+00 6.76875e-03
-1.40770e+02 -1.04897e+00 6.78961e-03
-1.40760e+02 -1.04903e+00 6.81052e-03
-1.40750e+02 -1.04910e+00 6.83146e-03
-1.40740e+02 -1.04917e+00 6.85245e-03
-1.40730e+02 -1.04924e+00 6.87347e-03
-1.40720e+02 -1.04931e+00 6.89452e-03
-1.40710e+02 -1.04938e+00 6.91562e-03
-1.40700e+02 -1.04945e+00 6.93676e-03
-1.40690e+02 -1.04952e+00 6.95793e-03
-1.40680e+02 -1.04959e+00 6.97914e-03
-1.40670e+02 -1.04966e+00 7.00039e-03
-1.40660e+02 -1.04973e+00 7.02168e-03
-1.40650e+02 -1.04980e+00 7.04300e-03
-1.40640e+02 -1.04987e+00 7.06437e-03
-1.40630e+02 -1.04994e+00 7.08577e-03
-1.40620e+02 -1.05001e+00 7.10721e-03
-1.40610e+02 -1.05008e+00 7.12869e-03
-1.40600e+02 -1.05015e+00 7.15020e-03
-1.40590e+02 -1.05022e+00 7.17176e-03
-1.40580e+02 -1.05029e+00 7.19335e-03
-1.40570e+02 -1.05037e+00 7.21498e-03
-1.40560e+02 -1.05044e+00 7.23665e-03
-1.40550e+02 -1.05051e+00 7.25836e-03
-1.40540e+02 -1.05058e+00 7.28011e-03
-1.40530e+02 -1.05066e+00 7.30189e-03
-1.40520e+02 -1.05073e+00 7.32371e-03
-1.40510e+02 -1.05080e+00 7.34557e-03
-1.40500e+02 -1.05088e+00 7.36747e-03
-1.40490e+02 -1.05095e+00 7.38941e-03
-1.40480e+02 -1.05102e+00 7.41138e-03
-1.40470e+02 -1.05110e+00 7.43340e-03
-1.40460e+02 -1.05117e+00 7.45545e-03
-1.40450e+02 -1.05125e+00 7.47754e-03
-1.40440e+02 -1.05132e+00 7.49967e-03
-1.40430e+02 -1.05140e+00 7.52183e-03
-1.40420e+02 -1.05147e+00 7.54404e-03
-1.40410e+02 -1.05155e+00 7.56628e-03
-1.40400e+02 -1.05162e+00 7.58856e-03
-1.40390e+02 -1.05170e+00 7.61083e-03
-1.40380e+02 -1.05178e+00 7.63306e-03
-1.40370e+02 -1.05185e+00 7.65523e-03
-1.40360e+02 -1.05193e+00 7.67735e-03
-1.40350e+02 -1.05201e+00 7.69942e-03
-1.40340e+02 -1.05208e+00 7.72144e-03
-1.40330e+02 -1.05216e+00 7.74341e-03
-1.40320e+02 -1.05224e+00 7.76533e-03
-1.40310e+02 -1.05232e+00 7.78719e-03
-1.40300e+02 -1.05239e+00 7.80901e-03
-1.40290e+02 -1.05247e+00 7.83077e-03
-1.40280e+02 -1.05255e+00 7.85248e-03
-1.40270e+02 -1.05263e+00 7.87415e-03
-1.40260e+02 -1.05271e+00 7.89576e-03
-1.40250e+02 -1.05279e+00 7.91732e-03
-1.40240e+02 -1.05287e+00 7.93883e-03
-1.40230e+02 -1.05295e+00 7.96028e-03
-1.40220e+02 -1.05303e+00 7.98169e-03
-1.40210e+02 -1.05311e+00 8.00305e-03
-1.40200e+02 -1.05319e+00 8.02435e-03
-1.40190e+02 -1.05327e+00 8.04561e-03
-1.40180e+02 -1.05335e+00 8.06681e-03
-1.40170e+02 -1.05343e+00 8.08796e-03
-1.40160e+02 -1.05351e+00 8.10906e-03
-1.40150e+02 -1.05359e+00 8.13011e-03
-1.40140e+02 -1.05367e+00 8.15111e-03
-1.40130e+02 -1.05375e+00 8.17206e-03
-1.40120e+02 -1.05384e+00 8.19296e-03
-1.40110e+02 -1.05392e+00 8.21380e-03
-1.40100e+02 -1.05400e+00 8.23460e-03
-1.40090e+02 -1.05408e+00 8.25534e-03
-1.40080e+02 -1.05416e+00 8.27603e-03
-1.40070e+02 -1.05425e+00 8.29668e-03
-1.40060e+02 -1.05433e+00 8.31727e-03
-1.40050e+02 -1.05441e+00 8.33781e-03
-1.40040e+02 -1.05450e+00 8.35830e-03
-1.40030e+02 -1.05458e+00 8.37873e-03
-1.40020e+02 -1.05466e+00 8.39912e-03
-1.40010e+02 -1.05475e+00 8.41946e-03
-1.40000e+02 -1.05483e+00 8.43974e-03
-1.39990e+02 -1.05492e+00 8.45998e-03
-1.39980e+02 -1.05500e+00 8.48016e-03
-1.39970e+02 -1.05509e+00 8.50029e-03
-1.39960e+02 -1.05517e+00 8.52037e-03
-1.39950e+02 -1.05526e+00 8.54040e-03
-1.39940e+02 -1.05534e+00 8.56038e-03
-1.39930e+02 -1.05543e+00 8.58031e-03
-1.39920e+02 -1.05551e+00 8.60019e-03
-1.39910e+02 -1.05560e+00 8.62001e-03
-1.39900e+02 -1.05569e+00 8.63979e-03
-1.39890e+02 -1.05577e+00 8.65951e-03
-1.39880e+02 -1.05586e+00 8.67918e-03
-1.39870e+02 -1.05595e+00 8.69880e-03
-1.39860e+02 -1.05603e+00 8.71837e-03
-1.39850e+02 -1.05612e+00 8.73789e-03
-1.39840e+02 -1.05621e+00 8.75736e-03
-1.39830e+02 -1.05630e+00 8.77678e-03
-1.39820e+02 -1.05638e+00 8.79615e-03
-1.39810e+02 -1.05647e+00 8.81546e-03
-1.39800e+02 -1.05656e+00 8.83473e-03
-1.39790e+02 -1.05665e+00 8.85394e-03
-1.39780e+02 -1.05674e+00 8.87310e-03
-1.39770e+02 -1.05683e+00 8.89222e-03
-1.39760e+02 -1.05692e+00 8.91128e-03
-1.39750e+02 -1.05701e+00 8.93029e-03
-1.39740e+02 -1.05709e+00 8.94925e-03
-1.39730e+02 -1.05718e+00 8.96815e-03
-1.39720e+02 -1.05727e+00 8.98701e-03
-1.39710e+02 -1.05736e+00 9.00582e-03
-1.39700e+02 -1.05745e+00 9.02457e-03
-1.39690e+02 -1.05754e+00 9.04327e-03
-1.39680e+02 -1.05763e+00 9.06193e-03
-1.39670e+02 -1.05773e+00 9.08053e-03
-1.39660e+02 -1.05782e+00 9.09908e-03
-1.39650e+02 -1.05791e+00 9.11758e-03
-1.39640e+02 -1.05800e+00 9.13603e-03
-1.39630e+02 -1.05809e+00 9.15442e-03
-1.39620e+02 -1.05818e+00 9.17277e-03
-1.39610e+02 -1.05827e+00 9.19107e-03
-1.39600e+02 -1.05837e+00 9.20931e-03
-1.39590e+02 -1.05846e+00 9.22750e-03
-1.39580e+02 -1.05855e+00 9.24565e-03
-1.39570e+02 -1.05864e+00 9.26374e-03
-1.39560e+02 -1.05874e+00 9.28178e-03
-1.39550e+02 -1.05883e+00 9.29977e-03
-1.39540e+02 -1.05892e+00 9.31771e-03
-1.39530e+02 -1.05901e+00 9.33559e-03
-1.39520e+02 -1.05911e+00 9.35343e-03
-1.39510e+02 -1.05920e+00 9.37122e-03
-1.39500e+02 -1.05930e+00 9.38895e-03
-1.39490e+02 -1.05939e+00 9.40663e-03
-1.39480e+02 -1.05948e+00 9.42427e-03
-1.39470e+02 -1.05958e+00 9.44185e-03
-1.39460e+02 -1.05967e+00 9.45938e-03
-1.39450e+02 -1.05977e+00 9.47686e-03
-1.39440e+02 -1.05986e+00 9.49429e-03
-1.39430e+02 -1.05996e+00 9.51166e-03
-1.39420e+02 -1.06005e+00 9.52899e-03
-1.39410e+02 -1.06015e+00 9.54627e-03
-1.39400e+02 -1.06024e+00 9.56349e-03
-1.39390e+02 -1.06034e+00 9.58066e-03
-1.39380e+02 -1.06044e+00 9.59779e-03
-1.39370e+02 -1.06053e+00 9.61486e-03
-1.39360e+02 -1.06063e+00 9.63188e-03
-1.39350e+02 -1.06072e+00 9.64885e-03
-1.39340e+02 -1.06082e+00 9.66577e-03
-1.39330e+02 -1.06092e+00 9.68263e-03
-1.39320e+02 -1.06101e+00 9.69945e-03
-1.39310e+02 -1.06111e+00 9.71621e-03
-1.39300e+02 -1.06121e+00 9.73293e-03
-1.39290e+02 -1.06131e+00 9.74959e-03
-1.39280e+02 -1.06140e+00 9.76620e-03
-1.39270e+02 -1.06150e+00 9.78277e-03
-1.39260e+02 -1.06160e+00 9.79928e-03
-1.39250e+02 -1.06170e+00 9.81573e-03
-1.39240e+02 -1.06180e+00 9.83214e-03
-1.39230e+02 -1.06189e+00 9.84850e-03
-1.39220e+02 -1.06199e+00 9.86481e-03
-1.39210e+02 -1.06209e+00 9.88106e-03
-1.39200e+02 -1.06219e+00 9.89727e-03
-1.39190e+02 -1.06229e+00 9.91342e-03
-1.39180e+02 -1.06239e+00 9.92952e-03
-1.39170e+02 -1.06249e+00 9.94557e-03
-1.39160e+02 -1.06259e+00 9.96157e-03
-1.39150e+02 -1.06269e+00 9.97752e-03
-1.39140e+02 -1.06279e+00 9.99342e-03
-1.39130e+02 -1.06289e+00 1.00093e-02
-1.39120e+02 -1.06299e+00 1.00251e-02
-1.39110e+02 -1.06309e+00 1.00408e-02
-1.39100e+02 -1.06319e+00 1.00565e-02
-1.39090e+02 -1.06329e+00 1.00721e-02
-1.39080e+02 -1.06339e+00 1.00877e-02
-1.39070e+02 -1.06349e+00 1.01033e-02
-1.39060e+02 -1.06359e+00 1.01188e-02
-1.39050e+02 -1.06369e+00 1.01342e-02
-1.39040e+02 -1.06379e+00 1.01496e-02
-1.39030e+02 -1.06390e+00 1.01649e-02
-1.39020e+02 -1.06400e+00 1.01802e-02
-1.39010e+02 -1.06410e+00 1.01955e-02
-1.39000e+02 -1.06420e+00 1.02106e-02
-1.38990e+02 -1.06430e+00 1.02258e-02
-1.38980e+02 -1.06441e+00 1.02409e-02
-1.38970e+02 -1.06451e+00 1.02559e-02
-1.38960e+02 -1.06461e+00 1.02709e-02
-1.38950e+02 -1.06471e+00 1.02858e-02
-1.38940e+02 -1.06482e+00 1.03007e-02
-1.38930e+02 -1.06492e+00 1.03155e-02
-1.38920e+02 -1.06502e+00 1.03303e-02
-1.38910e+02 -1.06513e+00 1.03450e-02
-1.38900e+02 -1.06523e+00 1.03597e-02
-1.38890e+02 -1.06533e+00 1.03743e-02
-1.38880e+02 -1.06544e+00 1.03889e-02
-1.38870e+02 -1.06554e+00 1.04034e-02
-1.38860e+02 -1.06565e+00 1.04179e-02
-1.38850e+02 -1.06575e+00 1.04323e-02
-1.38840e+02 -1.06585e+00 1.04466e-02
-1.38830e+02 -1.06596e+00 1.04610e-02
-1.38820e+02 -1.06606e+00 1.04752e-02
-1.38810e+02 -1.06617e+00 1.04894e-02
-1.38800e+02 -1.06627e+00 1.05036e-02
-1.38790e+02 -1.06638e+00 1.05177e-02
-1.38780e+02 -1.06648e+00 1.05318e-02
-1.38770e+02 -1.06659e+00 1.05458e-02
-1.38760e+02 -1.06669e+00 1.05598e-02
-1.38750e+02 -1.06680e+00 1.05737e-02
-1.38740e+02 -1.06691e+00 1.05875e-02
-1.38730e+02 -1.06701e+00 1.06013e-02
-1.38720e+02 -1.06712e+00 1.06151e-02
-1.38710e+02 -1.06722e+00 1.06288e-02
-1.38700e+02 -1.06733e+00 1.06424e-02
-1.38690e+02 -1.06744e+00 1.06560e-02
-1.38680e+02 -1.06754e+00 1.06696e-02
-1.38670e+02 -1.06765e+00 1.06831e-02
-1.38660e+02 -1.06776e+00 1.06965e-02
-1.38650e+02 -1.06786e+00 1.07099e-02
-1.38640e+02 -1.06797e+00 1.07233e-02
-1.38630e+02 -1.06808e+00 1.07366e-02
-1.38620e+02 -1.06819e+00 1.07498e-02
-1.38610e+02 -1.06829e+00 1.07630e-02
-1.38600e+02 -1.06840e+00 1.07762e-02
-1.38590e+02 -1.06851e+00 1.07893e-02
-1.38580e+02 -1.06862e+00 1.08023e-02
-1.38570e+02 -1.06872e+00 1.08153e-02
-1.38560e+02 -1.06883e+00 1.08282e-02
-1.38550e+02 -1.06894e+00 1.08411e-02
-1.38540e+02 -1.06905e+00 1.08540e-02
-1.38530e+02 -1.06916e+00 1.08667e-02
-1.38520e+02 -1.06927e+00 1.08795e-02
-1.38510e+02 -1.06938e+00 1.08922e-02
-1.38500e+02 -1.06949e+00 1.09048e-02
-1.38490e+02 -1.06959e+00 1.09174e-02
-1.38480e+02 -1.06970e+00 1.09299e-02
-1.38470e+02 -1.06981e+00 1.09424e-02
-1.38460e+02 -1.06992e+00 1.09548e-02
-1.38450e+02 -1.07003e+00 1.09672e-02
-1.38440e+02 -1.07014e+00 1.09795e-02
-1.38430e+02 -1.07025e+00 1.09918e-02
-1.38420e+02 -1.07036e+00 1.10040e-02
-1.38410e+02 -1.07047e+00 1.10162e-02
-1.38400e+02 -1.07058e+00 1.10283e-02
-1.38390e+02 -1.07069e+00 1.10404e-02
-1.38380e+02 -1.07080e+00 1.10524e-02
-1.38370e+02 -1.07091e+00 1.10644e-02
-1.38360e+02 -1.07102e+00 1.10763e-02
-1.38350e+02 -1.07113e+00 1.10882e-02
-1.38340e+02 -1.07125e+00 1.11000e-02
-1.38330e+02 -1.07136e+00 1.11118e-02
-1.38320e+02 -1.07147e+00 1.11235e-02
-1.38310e+02 -1.07158e+00 1.11351e-02
-1.38300e+02 -1.07169e+00 1.11468e-02
-1.38290e+02 -1.07180e+00 1.11583e-02
-1.38280e+02 -1.07191e+00 1.11698e-02
-1.38270e+02 -1.07203e+00 1.11813e-02
-1.38260e+02 -1.07214e+00 1.11927e-02
-1.38250e+02 -1.07225e+00 1.12041e-02
-1.38240e+02 -1.07236e+00 1.12154e-02
-1.38230e+02 -1.07247e+00 1.12266e-02
-1.38220e+02 -1.07259e+00 1.12378e-02
-1.38210e+02 -1.07270e+00 1.12490e-02
-1.38200e+02 -1.07281e+00 1.12601e-02
-1.38190e+02 -1.07292e+00 1.12711e-02
-1.38180e+02 -1.07304e+00 1.12821e-02
-1.38170e+02 -1.07315e+00 1.12931e-02
-1.38160e+02 -1.07326e+00 1.13040e-02
-1.38150e+02 -1.07338e+00 1.13148e-02
-1.38140e+02 -1.07349e+00 1.13256e-02
-1.38130e+02 -1.07360e+00 1.13364e-02
-1.38120e+02 -1.07372e+00 1.13471e-02
-1.38110e+02 -1.07383e+00 1.13577e-02
-1.38100e+02 -1.07394e+00 1.13683e-02
-1.38090e+02 -1.07406e+00 1.13789e-02
-1.38080e+02 -1.07417e+00 1.13894e-02
-1.38070e+02 -1.07428e+00 1.13998e-02
-1.38060e+02 -1.07440e+00 1.14102e-02
-1.38050e+02 -1.07451e+00 1.14205e-02
-1.38040e+02 -1.07463e+00 1.14308e-02
-1.38030e+02 -1.07474e+00 1.14410e-02
-1.38020e+02 -1.07486e+00 1.14512e-02
-1.38010e+02 -1.07497e+00 1.14614e-02
-1.38000e+02 -1.07508e+00 1.14714e-02
-1.37990e+02 -1.07520e+00 1.14815e-02
-1.37980e+02 -1.07531e+00 1.14915e-02
-1.37970e+02 -1.07543e+00 1.15014e-02
-1.37960e+02 -1.07554e+00 1.15113e-02
-1.37950e+02 -1.07566e+00 1.15211e-02
-1.37940e+02 -1.07577e+00 1.15309e-02
-1.37930e+02 -1.07589e+00 1.15406e-02
-1.37920e+02 -1.07601e+00 1.15503e-02
-1.37910e+02 -1.07612e+00 1.15599e-02
-1.37900e+02 -1.07624e+00 1.15695e-02
-1.37890e+02 -1.07635e+00 1.15790e-02
-1.37880e+02 -1.07647e+00 1.15885e-02
-1.37870e+02 -1.07658e+00 1.15979e-02
-1.37860e+02 -1.07670e+00 1.16073e-02
-1.37850e+02 -1.07682e+00 1.16166e-02
-1.37840e+02 -1.07693e+00 1.16258e-02
-1.37830e+02 -1.07705e+00 1.16351e-02
-1.37820e+02 -1.07717e+00 1.16442e-02
-1.37810e+02 -1.07728e+00 1.16533e-02
-1.37800e+02 -1.07740e+00 1.16624e-02
-1.37790e+02 -1.07751e+00 1.16714e-02
-1.37780e+02 -1.07763e+00 1.16804e-02
-1.37770e+02 -1.07775e+00 1.16893e-02
-1.37760e+02 -1.07787e+00 1.16981e-02
-1.37750e+02 -1.07798e+00 1.17069e-02
-1.37740e+02 -1.07810e+00 1.17157e-02
-1.37730e+02 -1.07822e+00 1.17244e-02
-1.37720e+02 -1.07833e+00 1.17331e-02
-1.37710e+02 -1.07845e+00 1.17417e-02
-1.37700e+02 -1.07857e+00 1.17502e-02
-1.37690e+02 -1.07869e+00 1.17587e-02
-1.37680e+02 -1.07880e+00 1.17672e-02
-1.37670e+02 -1.07892e+00 1.17756e-02
-1.37660e+02 -1.07904e+00 1.17839e-02
-1.37650e+02 -1.07916e+00 1.17922e-02
-1.37640e+02 -1.07928e+00 1.18005e-02
-1.37630e+02 -1.07939e+00 1.18087e-02
-1.37620e+02 -1.07951e+00 1.18168e-02
-1.37610e+02 -1.07963e+00 1.18249e-02
-1.37600e+02 -1.07975e+00 1.18329e-02
-1.37590e+02 -1.07987e+00 1.18409e-02
-1.37580e+02 -1.07998e+00 1.18489e-02
-1.37570e+02 -1.08010e+00 1.18568e-02
-1.37560e+02 -1.08022e+00 1.18646e-02
-1.37550e+02 -1.08034e+00 1.18724e-02
-1.37540e+02 -1.08046e+00 1.18801e-02
-1.37530e+02 -1.08058e+00 1.18878e-02
-1.37520e+02 -1.08070e+00 1.18955e-02
-1.37510e+02 -1.08082e+00 1.19030e-02
-1.37500e+02 -1.08094e+00 1.19106e-02
-1.37490e+02 -1.08105e+00 1.19180e-02
-1.37480e+02 -1.08117e+00 1.19255e-02
-1.37470e+02 -1.08129e+00 1.19329e-02
-1.37460e+02 -1.08141e+00 1.19402e-02
-1.37450e+02 -1.08153e+00 1.19475e-02
-1.37440e+02 -1.08165e+00 1.19547e-02
-1.37430e+02 -1.08177e+00 1.19619e-02
-1.37420e+02 -1.08189e+00 1.19690e-02
-1.37410e+02 -1.08201e+00 1.19761e-02
-1.37400e+02 -1.08213e+00 1.19831e-02
-1.37390e+02 -1.08225e+00 1.19901e-02
-1.37380e+02 -1.08237e+00 1.19970e-02
-1.37370e+02 -1.08249e+00 1.20039e-02
-1.37360e+02 -1.08261e+00 1.20107e-02
-1.37350e+02 -1.08273e+00 1.20174e-02
-1.37340e+02 -1.08285e+00 1.20242e-02
-1.37330e+02 -1.08297e+00 1.20308e-02
-1.37320e+02 -1.08309e+00 1.20374e-02
-1.37310e+02 -1.08321e+00 1.20440e-02
-1.37300e+02 -1.08333e+00 1.20505e-02
-1.37290e+02 -1.08345e+00 1.20570e-02
-1.37280e+02 -1.08357e+00 1.20634e-02
-1.37270e+02 -1.08369e+00 1.20697e-02
-1.37260e+02 -1.08381e+00 1.20760e-02
-1.37250e+02 -1.08394e+00 1.20823e-02
-1.37240e+02 -1.08406e+00 1.20885e-02
-1.37230e+02 -1.08418e+00 1.20947e-02
-1.37220e+02 -1.08430e+00 1.21008e-02
-1.37210e+02 -1.08442e+00 1.21068e-02
-1.37200e+02 -1.08454e+00 1.21128e-02
-1.37190e+02 -1.08466e+00 1.21188e-02
-1.37180e+02 -1.08478e+00 1.21247e-02
-1.37170e+02 -1.08490e+00 1.21305e-02
-1.37160e+02 -1.08502e+00 1.21363e-02
-1.37150e+02 -1.08515e+00 1.21421e-02
-1.37140e+02 -1.08527e+00 1.21478e-02
-1.37130e+02 -1.08539e+00 1.21534e-02
-1.37120e+02 -1.08551e+00 1.21590e-02
-1.37110e+02 -1.08563e+00 1.21646e-02
-1.37100e+02 -1.08575e+00 1.21700e-02
-1.37090e+02 -1.08588e+00 1.21755e-02
-1.37080e+02 -1.08600e+00 1.21809e-02
-1.37070e+02 -1.08612e+00 1.21862e-02
-1.37060e+02 -1.08624e+00 1.21915e-02
-1.37050e+02 -1.08636e+00 1.21967e-02
-1.37040e+02 -1.08649e+00 1.22019e-02
-1.37030e+02 -1.08661e+00 1.22071e-02
-1.37020e+02 -1.08673e+00 1.22122e-02
-1.37010e+02 -1.08685e+00 1.22172e-02
-1.37000e+02 -1.08697e+00 1.22222e-02
-1.36990e+02 -1.08710e+00 1.22271e-02
-1.36980e+02 -1.08722e+00 1.22320e-02
-1.36970e+02 -1.08734e+00 1.22368e-02
-1.36960e+02 -1.08746e+00 1.22416e-02
-1.36950e+02 -1.08759e+00 1.22463e-02
-1.36940e+02 -1.08771e+00 1.22510e-02
-1.36930e+02 -1.08783e+00 1.22556e-02
-1.36920e+02 -1.08795e+00 1.22602e-02
-1.36910e+02 -1.08808e+00 1.22647e-02
-1.36900e+02 -1.08820e+00 1.22692e-02
-1.36890e+02 -1.08832e+00 1.22736e-02
-1.36880e+02 -1.08844e+00 1.22780e-02
-1.36870e+02 -1.08857e+00 1.22823e-02
-1.36860e+02 -1.08869e+00 1.22866e-02
-1.36850e+02 -1.08881e+00 1.22908e-02
-1.36840e+02 -1.08894e+00 1.22949e-02
-1.36830e+02 -1.08906e+00 1.22991e-02
-1.36820e+02 -1.08918e+00 1.23031e-02
-1.36810e+02 -1.08930e+00 1.23071e-02
-1.36800e+02 -1.08943e+00 1.23111e-02
-1.36790e+02 -1.08955e+00 1.23150e-02
-1.36780e+02 -1.08967e+00 1.23189e-02
-1.36770e+02 -1.08980e+00 1.23227e-02
-1.36760e+02 -1.08992e+00 1.23264e-02
-1.36750e+02 -1.09004e+00 1.23301e-02
-1.36740e+02 -1.09017e+00 1.23338e-02
-1.36730e+02 -1.09029e+00 1.23374e-02
-1.36720e+02 -1.09041e+00 1.23410e-02
-1.36710e+02 -1.09054e+00 1.23445e-02
-1.36700e+02 -1.09066e+00 1.23479e-02
-1.36690e+02 -1.09078e+00 1.23513e-02
-1.36680e+02 -1.09091e+00 1.23547e-02
-1.36670e+02 -1.09103e+00 1.23580e-02
-1.36660e+02 -1.09115e+00 1.23612e-02
-1.36650e+02 -1.09128e+00 1.23644e-02
-1.36640e+02 -1.09140e+00 1.23676e-02
-1.36630e+02 -1.09153e+00 1.23707e-02
-1.36620e+02 -1.09165e+00 1.23737e-02
-1.36610e+02 -1.09177e+00 1.23767e-02
-1.36600e+02 -1.09190e+00 1.23796e-02
-1.36590e+02 -1.09202e+00 1.23825e-02
-1.36580e+02 -1.09214e+00 1.23854e-02
-1.36570e+02 -1.09227e+00 1.23881e-02
-1.36560e+02 -1.09239e+00 1.23909e-02
-1.36550e+02 -1.09252e+00 1.23936e-02
-1.36540e+02 -1.09264e+00 1.23962e-02
-1.36530e+02 -1.09276e+00 1.23988e-02
-1.36520e+02 -1.09289e+00 1.24013e-02
-1.36510e+02 -1.09301e+00 1.24038e-02
-1.36500e+02 -1.09314e+00 1.24062e-02
-1.36490e+02 -1.09326e+00 1.24086e-02
-1.36480e+02 -1.09338e+00 1.24110e-02
-1.36470e+02 -1.09351e+00 1.24132e-02
-1.36460e+02 -1.09363e+00 1.24155e-02
-1.36450e+02 -1.09376e+00 1.24176e-02
-1.36440e+02 -1.09388e+00 1.24198e-02
-1.36430e+02 -1.09401e+00 1.24218e-02
-1.36420e+02 -1.09413e+00 1.24239e-02
-1.36410e+02 -1.09425e+00 1.24258e-02
-1.36400e+02 -1.09438e+00 1.24278e-02
-1.36390e+02 -1.09450e+00 1.24296e-02
-1.36380e+02 -1.09463e+00 1.24314e-02
-1.36370e+02 -1.09475e+00 1.24332e-02
-1.36360e+02 -1.09488e+00 1.24349e-02
-1.36350e+02 -1.09500e+00 1.24366e-02
-1.36340e+02 -1.09512e+00 1.24382e-02
-1.36330e+02 -1.09525e+00 1.24398e-02
-1.36320e+02 -1.09537e+00 1.24413e-02
-1.36310e+02 -1.09550e+00 1.24428e-02
-1.36300e+02 -1.09562e+00 1.24442e-02
-1.36290e+02 -1.09575e+00 1.24455e-02
-1.36280e+02 -1.09587e+00 1.24468e-02
-1.36270e+02 -1.09600e+00 1.24481e-02
-1.36260e+02 -1.09612e+00 1.24493e-02
-1.36250e+02 -1.09624e+00 1.24505e-02
-1.36240e+02 -1.09637e+00 1.24516e-02
-1.36230e+02 -1.09649e+00 1.24526e-02
-1.36220e+02 -1.09662e+00 1.24536e-02
-1.36210e+02 -1.09674e+00 1.24546e-02
-1.36200e+02 -1.09687e+00 1.24555e-02
-1.36190e+02 -1.09699e+00 1.24563e-02
-1.36180e+02 -1.09712e+00 1.24571e-02
-1.36170e+02 -1.09724e+00 1.24579e-02
-1.36160e+02 -1.09736e+00 1.24586e-02
-1.36150e+02 -1.09749e+00 1.24592e-02
-1.36140e+02 -1.09761e+00 1.24598e-02
-1.36130e+02 -1.09774e+00 1.24604e-02
-1.36120e+02 -1.09786e+00 1.24609e-02
-1.36110e+02 -1.09799e+00 1.24613e-02
-1.36100e+02 -1.09811e+00 1.24617e-02
-1.36090e+02 -1.09824e+00 1.24620e-02
-1.36080e+02 -1.09836e+00 1.24623e-02
-1.36070e+02 -1.09849e+00 1.24626e-02
-1.36060e+02 -1.09861e+00 1.24627e-02
-1.36050e+02 -1.09874e+00 1.24629e-02
-1.36040e+02 -1.09886e+00 1.24630e-02
-1.36030e+02 -1.09898e+00 1.24630e-02
-1.36020e+02 -1.09911e+00 1.24630e-02
-1.36010e+02 -1.09923e+00 1.24629e-02
-1.36000e+02 -1.09936e+00 1.24628e-02
-1.35990e+02 -1.09948e+00 1.24626e-02
-1.35980e+02 -1.09961e+00 1.24624e-02
-1.35970e+02 -1.09973e+00 1.24621e-02
-1.35960e+02 -1.09986e+00 1.24618e-02
-1.35950e+02 -1.09998e+00 1.24614e-02
-1.35940e+02 -1.10011e+00 1.24610e-02
-1.35930e+02 -1.10023e+00 1.24605e-02
-1.35920e+02 -1.10036e+00 1.24600e-02
-1.35910e+02 -1.10048e+00 1.24594e-02
-1.35900e+02 -1.10060e+00 1.24588e-02
-1.35890e+02 -1.10073e+00 1.24581e-02
-1.35880e+02 -1.10085e+00 1.24574e-02
-1.35870e+02 -1.10098e+00 1.24566e-02
-1.35860e+02 -1.10110e+00 1.24558e-02
-1.35850e+02 -1.10123e+00 1.24549e-02
-1.35840e+02 -1.10135e+00 1.24540e-02
-1.35830e+02 -1.10148e+00 1.24530e-02
-1.35820e+02 -1.10160e+00 1.24519e-02
-1.35810e+02 -1.10173e+00 1.24509e-02
-1.35800e+02 -1.10185e+00 1.24497e-02
-1.35790e+02 -1.10197e+00 1.24485e-02
-1.35780e+02 -1.10210e+00 1.24473e-02
-1.35770e+02 -1.10222e+00 1.24460e-02
-1.35760e+02 -1.10235e+00 1.24446e-02
-1.35750e+02 -1.10247e+00 1.24433e-02
-1.35740e+02 -1.10260e+00 1.24418e-02
-1.35730e+02 -1.10272e+00 1.24403e-02
-1.35720e+02 -1.10285e+00 1.24388e-02
-1.35710e+02 -1.10297e+00 1.24372e-02
-1.35700e+02 -1.10309e+00 1.24355e-02
-1.35690e+02 -1.10322e+00 1.24338e-02
-1.35680e+02 -1.10334e+00 1.24321e-02
-1.35670e+02 -1.10347e+00 1.24303e-02
-1.35660e+02 -1.10359e+00 1.24284e-02
-1.35650e+02 -1.10372e+00 1.24265e-02
-1.35640e+02 -1.10384e+00 1.24246e-02
-1.35630e+02 -1.10396e+00 1.24226e-02
-1.35620e+02 -1.10409e+00 1.24205e-02
-1.35610e+02 -1.10421e+00 1.24184e-02
-1.35600e+02 -1.10434e+00 1.24162e-02
-1.35590e+02 -1.10446e+00 1.24140e-02
-1.35580e+02 -1.10459e+00 1.24118e-02
-1.35570e+02 -1.10471e+00 1.24094e-02
-1.35560e+02 -1.10483e+00 1.24071e-02
-1.35550e+02 -1.10496e+00 1.24047e-02
-1.35540e+02 -1.10508e+00 1.24022e-02
-1.35530e+02 -1.10521e+00 1.23997e-02
-1.35520e+02 -1.10533e+00 1.23971e-02
-1.35510e+02 -1.10545e+00 1.23945e-02
-1.35500e+02 -1.10558e+00 1.23918e-02
-1.35490e+02 -1.10570e+00 1.23891e-02
-1.35480e+02 -1.10583e+00 1.23863e-02
-1.35470e+02 -1.10595e+00 1.23835e-02
-1.35460e+02 -1.10607e+00 1.23806e-02
-1.35450e+02 -1.10620e+00 1.23777e-02
-1.35440e+02 -1.10632e+00 1.23747e-02
-1.35430e+02 -1.10644e+00 1.23717e-02
-1.35420e+02 -1.10657e+00 1.23686e-02
-1.35410e+02 -1.10669e+00 1.23655e-02
-1.35400e+02 -1.10682e+00 1.23623e-02
-1.35390e+02 -1.10694e+00 1.23591e-02
-1.35380e+02 -1.10706e+00 1.23558e-02
-1.35370e+02 -1.10719e+00 1.23525e-02
-1.35360e+02 -1.10731e+00 1.23491e-02
-1.35350e+02 -1.10743e+00 1.23457e-02
-1.35340e+02 -1.10756e+00 1.23422e-02
-1.35330e+02 -1.10768e+00 1.23387e-02
-1.35320e+02 -1.10780e+00 1.23351e-02
-1.35310e+02 -1.10793e+00 1.23314e-02
-1.35300e+02 -1.10805e+00 1.23277e-02
-1.35290e+02 -1.10817e+00 1.23240e-02
-1.35280e+02 -1.10830e+00 1.23202e-02
-1.35270e+02 -1.10842e+00 1.23164e-02
-1.35260e+02 -1.10854e+00 1.23125e-02
-1.35250e+02 -1.10867e+00 1.23085e-02
-1.35240e+02 -1.10879e+00 1.23045e-02
-1.35230e+02 -1.10891e+00 1.23005e-02
-1.35220e+02 -1.10904e+00 1.22964e-02
-1.35210e+02 -1.10916e+00 1.22922e-02
-1.35200e+02 -1.10928e+00 1.22880e-02
-1.35190e+02 -1.10940e+00 1.22838e-02
-1.35180e+02 -1.10953e+00 1.22795e-02
-1.35170e+02 -1.10965e+00 1.22751e-02
-1.35160e+02 -1.10977e+00 1.22707e-02
-1.35150e+02 -1.10989e+00 1.22663e-02
-1.35140e+02 -1.11002e+00 1.22618e-02
-1.35130e+02 -1.11014e+00 1.22572e-02
-1.35120e+02 -1.11026e+00 1.22526e-02
-1.35110e+02 -1.11039e+00 1.22480e-02
-1.35100e+02 -1.11051e+00 1.22432e-02
-1.35090e+02 -1.11063e+00 1.22385e-02
-1.35080e+02 -1.11075e+00 1.22337e-02
-1.35070e+02 -1.11087e+00 1.22288e-02
-1.35060e+02 -1.11100e+00 1.22239e-02
-1.35050e+02 -1.11112e+00 1.22189e-02
-1.35040e+02 -1.11124e+00 1.22139e-02
-1.35030e+02 -1.11136e+00 1.22088e-02
-1.35020e+02 -1.11149e+00 1.22037e-02
-1.35010e+02 -1.11161e+00 1.21986e-02
-1.35000e+02 -1.11173e+00 1.21933e-02
-1.34990e+02 -1.11185e+00 1.21881e-02
-1.34980e+02 -1.11197e+00 1.21828e-02
-1.34970e+02 -1.11209e+00 1.21774e-02
-1.34960e+02 -1.11222e+00 1.21720e-02
-1.34950e+02 -1.11234e+00 1.21665e-02
-1.34940e+02 -1.11246e+00 1.21610e-02
-1.34930e+02 -1.11258e+00 1.21554e-02
-1.34920e+02 -1.11270e+00 1.21498e-02
-1.34910e+02 -1.11282e+00 1.21441e-02
-1.34900e+02 -1.11295e+00 1.21383e-02
-1.34890e+02 -1.11307e+00 1.21326e-02
-1.34880e+02 -1.11319e+00 1.21267e-02
-1.34870e+02 -1.11331e+00 1.21208e-02
-1.34860e+02 -1.11343e+00 1.21149e-02
-1.34850e+02 -1.11355e+00 1.21089e-02
-1.34840e+02 -1.11367e+00 1.21029e-02
-1.34830e+02 -1.11379e+00 1.20968e-02
-1.34820e+02 -1.11392e+00 1.20907e-02
-1.34810e+02 -1.11404e+00 1.20845e-02
-1.34800e+02 -1.11416e+00 1.20782e-02
-1.34790e+02 -1.11428e+00 1.20720e-02
-1.34780e+02 -1.11440e+00 1.20656e-02
-1.34770e+02 -1.11452e+00 1.20592e-02
-1.34760e+02 -1.11464e+00 1.20528e-02
-1.34750e+02 -1.11476e+00 1.20463e-02
-1.34740e+02 -1.11488e+00 1.20397e-02
-1.34730e+02 -1.11500e+00 1.20331e-02
-1.34720e+02 -1.11512e+00 1.20265e-02
-1.34710e+02 -1.11524e+00 1.20198e-02
-1.34700e+02 -1.11536e+00 1.20130e-02
-1.34690e+02 -1.11548e+00 1.20062e-02
-1.34680e+02 -1.11560e+00 1.19994e-02
-1.34670e+02 -1.11572e+00 1.19925e-02
-1.34660e+02 -1.11584e+00 1.19855e-02
-1.34650e+02 -1.11596e+00 1.19785e-02
-1.34640e+02 -1.11608e+00 1.19715e-02
-1.34630e+02 -1.11620e+00 1.19644e-02
-1.34620e+02 -1.11632e+00 1.19572e-02
-1.34610e+02 -1.11644e+00 1.19500e-02
-1.34600e+02 -1.11656e+00 1.19427e-02
-1.34590e+02 -1.11668e+00 1.19354e-02
-1.34580e+02 -1.11680e+00 1.19281e-02
-1.34570e+02 -1.11692e+00 1.19207e-02
-1.34560e+02 -1.11704e+00 1.19132e-02
-1.34550e+02 -1.11716e+00 1.19057e-02
-1.34540e+02 -1.11727e+00 1.18981e-02
-1.34530e+02 -1.11739e+00 1.18905e-02
-1.34520e+02 -1.11751e+00 1.18828e-02
-1.34510e+02 -1.11763e+00 1.18751e-02
-1.34500e+02 -1.11775e+00 1.18673e-02
-1.34490e+02 -1.11787e+00 1.18595e-02
-1.34480e+02 -1.11799e+00 1.18516e-02
-1.34470e+02 -1.11811e+00 1.18437e-02
-1.34460e+02 -1.11822e+00 1.18357e-02
-1.34450e+02 -1.11834e+00 1.18277e-02
-1.34440e+02 -1.11846e+00 1.18196e-02
-1.34430e+02 -1.11858e+00 1.18115e-02
-1.34420e+02 -1.11870e+00 1.18033e-02
-1.34410e+02 -1.11881e+00 1.17951e-02
-1.34400e+02 -1.11893e+00 1.17868e-02
-1.34390e+02 -1.11905e+00 1.17785e-02
-1.34380e+02 -1.11917e+00 1.17701e-02
-1.34370e+02 -1.11929e+00 1.17617e-02
-1.34360e+02 -1.11940e+00 1.17532e-02
-1.34350e+02 -1.11952e+00 1.17447e-02
-1.34340e+02 -1.11964e+00 1.17361e-02
-1.34330e+02 -1.11976e+00 1.17274e-02
-1.34320e+02 -1.11987e+00 1.17188e-02
-1.34310e+02 -1.11999e+00 1.17100e-02
-1.34300e+02 -1.12011e+00 1.17012e-02
-1.34290e+02 -1.12022e+00 1.16924e-02
-1.34280e+02 -1.12034e+00 1.16835e-02
-1.34270e+02 -1.12046e+00 1.16745e-02
-1.34260e+02 -1.12057e+00 1.16656e-02
-1.34250e+02 -1.12069e+00 1.16565e-02
-1.34240e+02 -1.12081e+00 1.16474e-02
-1.34230e+02 -1.12092e+00 1.16383e-02
-1.34220e+02 -1.12104e+00 1.16291e-02
-1.34210e+02 -1.12116e+00 1.16198e-02
-1.34200e+02 -1.12127e+00 1.16105e-02
-1.34190e+02 -1.12139e+00 1.16012e-02
-1.34180e+02 -1.12150e+00 1.15918e-02
-1.34170e+02 -1.12162e+00 1.15823e-02
-1.34160e+02 -1.12174e+00 1.15728e-02
-1.34150e+02 -1.12185e+00 1.15633e-02
-1.34140e+02 -1.12197e+00 1.15536e-02
-1.34130e+02 -1.12208e+00 1.15440e-02
-1.34120e+02 -1.12220e+00 1.15343e-02
-1.34110e+02 -1.12231e+00 1.15245e-02
-1.34100e+02 -1.12243e+00 1.15147e-02
-1.34090e+02 -1.12254e+00 1.15048e-02
-1.34080e+02 -1.12266e+00 1.14949e-02
-1.34070e+02 -1.12277e+00 1.14850e-02
-1.34060e+02 -1.12289e+00 1.14750e-02
-1.34050e+02 -1.12300e+00 1.14649e-02
-1.34040e+02 -1.12312e+00 1.14548e-02
-1.34030e+02 -1.12323e+00 1.14446e-02
-1.34020e+02 -1.12335e+00 1.14344e-02
-1.34010e+02 -1.12346e+00 1.14241e-02
-1.34000e+02 -1.12358e+00 1.14138e-02
-1.33990e+02 -1.12369e+00 1.14034e-02
-1.33980e+02 -1.12380e+00 1.13930e-02
-1.33970e+02 -1.12392e+00 1.13825e-02
-1.33960e+02 -1.12403e+00 1.13720e-02
-1.33950e+02 -1.12414e+00 1.13614e-02
-1.33940e+02 -1.12426e+00 1.13508e-02
-1.33930e+02 -1.12437e+00 1.13401e-02
-1.33920e+02 -1.12449e+00 1.13294e-02
-1.33910e+02 -1.12460e+00 1.13186e-02
-1.33900e+02 -1.12471e+00 1.13078e-02
-1.33890e+02 -1.12482e+00 1.12969e-02
-1.33880e+02 -1.12494e+00 1.12860e-02
-1.33870e+02 -1.12505e+00 1.12750e-02
-1.33860e+02 -1.12516e+00 1.12640e-02
-1.33850e+02 -1.12528e+00 1.12529e-02
-1.33840e+02 -1.12539e+00 1.12417e-02
-1.33830e+02 -1.12550e+00 1.12306e-02
-1.33820e+02 -1.12561e+00 1.12193e-02
-1.33810e+02 -1.12572e+00 1.12080e-02
-1.33800e+02 -1.12584e+00 1.11967e-02
-1.33790e+02 -1.12595e+00 1.11853e-02
-1.33780e+02 -1.12606e+00 1.11738e-02
-1.33770e+02 -1.12617e+00 1.11624e-02
-1.33760e+02 -1.12628e+00 1.11508e-02
-1.33750e+02 -1.12640e+00 1.11392e-02
-1.33740e+02 -1.12651e+00 1.11276e-02
-1.33730e+02 -1.12662e+00 1.11159e-02
-1.33720e+02 -1.12673e+00 1.11041e-02
-1.33710e+02 -1.12684e+00 1.10923e-02
-1.33700e+02 -1.12695e+00 1.10805e-02
-1.33690e+02 -1.12706e+00 1.10686e-02
-1.33680e+02 -1.12717e+00 1.10566e-02
-1.33670e+02 -1.12728e+00 1.10446e-02
-1.33660e+02 -1.12739e+00 1.10326e-02
-1.33650e+02 -1.12750e+00 1.10205e-02
-1.33640e+02 -1.12761e+00 1.10083e-02
-1.33630e+02 -1.12772e+00 1.09961e-02
-1.33620e+02 -1.12783e+00 1.09838e-02
-1.33610e+02 -1.12794e+00 1.09715e-02
-1.33600e+02 -1.12805e+00 1.09592e-02
-1.33590e+02 -1.12816e+00 1.09467e-02
-1.33580e+02 -1.12827e+00 1.09343e-02
-1.33570e+02 -1.12838e+00 1.09218e-02
-1.33560e+02 -1.12849e+00 1.09092e-02
-1.33550e+02 -1.12860e+00 1.08966e-02
-1.33540e+02 -1.12871e+00 1.08839e-02
-1.33530e+02 -1.12882e+00 1.08712e-02
-1.33520e+02 -1.12893e+00 1.08584e-02
-1.33510e+02 -1.12903e+00 1.08456e-02
-1.33500e+02 -1.12914e+00 1.08327e-02
-1.33490e+02 -1.12925e+00 1.08198e-02
-1.33480e+02 -1.12936e+00 1.08069e-02
-1.33470e+02 -1.12947e+00 1.07938e-02
-1.33460e+02 -1.12957e+00 1.07808e-02
-1.33450e+02 -1.12968e+00 1.07676e-02
-1.33440e+02 -1.12979e+00 1.07545e-02
-1.33430e+02 -1.12990e+00 1.07412e-02
-1.33420e+02 -1.13000e+00 1.07279e-02
-1.33410e+02 -1.13011e+00 1.07146e-02
-1.33400e+02 -1.13022e+00 1.07012e-02
-1.33390e+02 -1.13033e+00 1.06878e-02
-1.33380e+02 -1.13043e+00 1.06743e-02
-1.33370e+02 -1.13054e+00 1.06608e-02
-1.33360e+02 -1.13065e+00 1.06472e-02
-1.33350e+02 -1.13075e+00 1.06336e-02
-1.33340e+02 -1.13086e+00 1.06199e-02
-1.33330e+02 -1.13096e+00 1.06061e-02
-1.33320e+02 -1.13107e+00 1.05924e-02
-1.33310e+02 -1.13118e+00 1.05785e-02
-1.33300e+02 -1.13128e+00 1.05646e-02
-1.33290e+02 -1.13139e+00 1.05507e-02
-1.33280e+02 -1.13149e+00 1.05367e-02
-1.33270e+02 -1.13160e+00 1.05226e-02
-1.33260e+02 -1.13170e+00 1.05085e-02
-1.33250e+02 -1.13181e+00 1.04944e-02
-1.33240e+02 -1.13191e+00 1.04802e-02
-1.33230e+02 -1.13202e+00 1.04660e-02
-1.33220e+02 -1.13212e+00 1.04517e-02
-1.33210e+02 -1.13223e+00 1.04373e-02
-1.33200e+02 -1.13233e+00 1.04229e-02
-1.33190e+02 -1.13244e+00 1.04085e-02
-1.33180e+02 -1.13254e+00 1.03941e-02
-1.33170e+02 -1.13264e+00 1.03797e-02
-1.33160e+02 -1.13275e+00 1.03654e-02
-1.33150e+02 -1.13285e+00 1.03510e-02
-1.33140e+02 -1.13295e+00 1.03367e-02
-1.33130e+02 -1.13306e+00 1.03224e-02
-1.33120e+02 -1.13316e+00 1.03081e-02
-1.33110e+02 -1.13326e+00 1.02939e-02
-1.33100e+02 -1.13337e+00 1.02797e-02
-1.33090e+02 -1.13347e+00 1.02654e-02
-1.33080e+02 -1.13357e+00 1.02512e-02
-1.33070e+02 -1.13367e+00 1.02371e-02
-1.33060e+02 -1.13378e+00 1.02229e-02
-1.33050e+02 -1.13388e+00 1.02088e-02
-1.33040e+02 -1.13398e+00 1.01947e-02
-1.33030e+02 -1.13408e+00 1.01806e-02
-1.33020e+02 -1.13418e+00 1.01665e-02
-1.33010e+02 -1.13429e+00 1.01525e-02
-1.33000e+02 -1.13439e+00 1.01384e-02
-1.32990e+02 -1.13449e+00 1.01244e-02
-1.32980e+02 -1.13459e+00 1.01104e-02
-1.32970e+02 -1.13469e+00 1.00965e-02
-1.32960e+02 -1.13479e+00 1.00825e-02
-1.32950e+02 -1.13489e+00 1.00686e-02
-1.32940e+02 -1.13499e+00 1.00547e-02
-1.32930e+02 -1.13509e+00 1.00408e-02
-1.32920e+02 -1.13519e+00 1.00269e-02
-1.32910e+02 -1.13529e+00 1.00131e-02
-1.32900e+02 -1.13539e+00 9.99925e-03
-1.32890e+02 -1.13549e+00 9.98545e-03
-1.32880e+02 -1.13559e+00 9.97166e-03
-1.32870e+02 -1.13569e+00 9.95789e-03
-1.32860e+02 -1.13579e+00 9.94415e-03
-1.32850e+02 -1.13589e+00 9.93042e-03
-1.32840e+02 -1.13599e+00 9.91672e-03
-1.32830e+02 -1.13609e+00 9.90303e-03
-1.32820e+02 -1.13619e+00 9.88937e-03
-1.32810e+02 -1.13629e+00 9.87573e-03
-1.32800e+02 -1.13639e+00 9.86210e-03
-1.32790e+02 -1.13649e+00 9.84850e-03
-1.32780e+02 -1.13658e+00 9.83492e-03
-1.32770e+02 -1.13668e+00 9.82135e-03
-1.32760e+02 -1.13678e+00 9.80781e-03
-1.32750e+02 -1.13688e+00 9.79429e-03
-1.32740e+02 -1.13698e+00 9.78079e-03
-1.32730e+02 -1.13707e+00 9.76730e-03
-1.32720e+02 -1.13717e+00 9.75384e-03
-1.32710e+02 -1.13727e+00 9.74040e-03
-1.32700e+02 -1.13737e+00 9.72698e-03
-1.32690e+02 -1.13746e+00 9.71358e-03
-1.32680e+02 -1.13756e+00 9.70020e-03
-1.32670e+02 -1.13766e+00 9.68684e-03
-1.32660e+02 -1.13776e+00 9.67350e-03
-1.32650e+02 -1.13785e+00 9.66018e-03
-1.32640e+02 -1.13795e+00 9.64689e-03
-1.32630e+02 -1.13804e+00 9.63361e-03
-1.32620e+02 -1.13814e+00 9.62035e-03
-1.32610e+02 -1.13824e+00 9.60711e-03
-1.32600e+02 -1.13833e+00 9.59389e-03
-1.32590e+02 -1.13843e+00 9.58070e-03
-1.32580e+02 -1.13852e+00 9.56752e-03
-1.32570e+02 -1.13862e+00 9.55436e-03
-1.32560e+02 -1.13872e+00 9.54123e-03
-1.32550e+02 -1.13881e+00 9.52811e-03
-1.32540e+02 -1.13891e+00 9.51502e-03
-1.32530e+02 -1.13900e+00 9.50194e-03
-1.32520e+02 -1.13910e+00 9.48889e-03
-1.32510e+02 -1.13919e+00 9.47585e-03
-1.32500e+02 -1.13929e+00 9.46284e-03
-1.32490e+02 -1.13938e+00 9.44985e-03
-1.32480e+02 -1.13948e+00 9.43687e-03
-1.32470e+02 -1.13957e+00 9.42392e-03
-1.32460e+02 -1.13966e+00 9.41099e-03
-1.32450e+02 -1.13976e+00 9.39807e-03
-1.32440e+02 -1.13985e+00 9.38518e-03
-1.32430e+02 -1.13995e+00 9.37231e-03
-1.32420e+02 -1.14004e+00 9.35946e-03
-1.32410e+02 -1.14013e+00 9.34663e-03
-1.32400e+02 -1.14023e+00 9.33382e-03
-1.32390e+02 -1.14032e+00 9.32103e-03
-1.32380e+02 -1.14041e+00 9.30826e-03
-1.32370e+02 -1.14051e+00 9.29551e-03
-1.32360e+02 -1.14060e+00 9.28278e-03
-1.32350e+02 -1.14069e+00 9.27007e-03
-1.32340e+02 -1.14078e+00 9.25738e-03
-1.32330e+02 -1.14088e+00 9.24471e-03
-1.32320e+02 -1.14097e+00 9.23206e-03
-1.32310e+02 -1.14106e+00 9.21943e-03
-1.32300e+02 -1.14115e+00 9.20683e-03
-1.32290e+02 -1.14124e+00 9.19424e-03
-1.32280e+02 -1.14134e+00 9.18167e-03
-1.32270e+02 -1.14143e+00 9.16913e-03
-1.32260e+02 -1.14152e+00 9.15660e-03
-1.32250e+02 -1.14161e+00 9.14409e-03
-1.32240e+02 -1.14170e+00 9.13161e-03
-1.32230e+02 -1.14179e+00 9.11914e-03
-1.32220e+02 -1.14189e+00 9.10670e-03
-1.32210e+02 -1.14198e+00 9.09427e-03
-1.32200e+02 -1.14207e+00 9.08187e-03
-1.32190e+02 -1.14216e+00 9.06948e-03
-1.32180e+02 -1.14225e+00 9.05712e-03
-1.32170e+02 -1.14234e+00 9.04478e-03
-1.32160e+02 -1.14243e+00 9.03245e-03
-1.32150e+02 -1.14252e+00 9.02015e-03
-1.32140e+02 -1.14261e+00 9.00787e-03
-1.32130e+02 -1.14270e+00 8.99561e-03
-1.32120e+02 -1.14279e+00 8.98336e-03
-1.32110e+02 -1.14288e+00 8.97114e-03
-1.32100e+02 -1.14297e+00 8.95894e-03
-1.32090e+02 -1.14306e+00 8.94676e-03
-1.32080e+02 -1.14315e+00 8.93460e-03
-1.32070e+02 -1.14324e+00 8.92246e-03
-1.32060e+02 -1.14333e+00 8.91034e-03
-1.32050e+02 -1.14342e+00 8.89824e-03
-1.32040e+02 -1.14350e+00 8.88616e-03
-1.32030e+02 -1.14359e+00 8.87410e-03
-1.32020e+02 -1.14368e+00 8.86206e-03
-1.32010e+02 -1.14377e+00 8.85005e-03
-1.32000e+02 -1.14386e+00 8.83805e-03
-1.31990e+02 -1.14395e+00 8.82607e-03
-1.31980e+02 -1.14404e+00 8.81411e-03
-1.31970e+02 -1.14412e+00 8.80218e-03
-1.31960e+02 -1.14421e+00 8.79026e-03
-1.31950e+02 -1.14430e+00 8.77836e-03
-1.31940e+02 -1.14439e+00 8.76649e-03
-1.31930e+02 -1.14447e+00 8.75463e-03
-1.31920e+02 -1.14456e+00 8.74280e-03
-1.31910e+02 -1.14465e+00 8.73098e-03
-1.31900e+02 -1.14474e+00 8.71919e-03
-1.31890e+02 -1.14482e+00 8.70741e-03
-1.31880e+02 -1.14491e+00 8.69566e-03
-1.31870e+02 -1.14500e+00 8.68393e-03
-1.31860e+02 -1.14508e+00 8.67221e-03
-1.31850e+02 -1.14517e+00 8.66052e-03
-1.31840e+02 -1.14526e+00 8.64885e-03
-1.31830e+02 -1.14534e+00 8.63719e-03
-1.31820e+02 -1.14543e+00 8.62556e-03
-1.31810e+02 -1.14552e+00 8.61395e-03
-1.31800e+02 -1.14560e+00 8.60236e-03
-1.31790e+02 -1.14569e+00 8.59079e-03
-1.31780e+02 -1.14577e+00 8.57924e-03
-1.31770e+02 -1.14586e+00 8.56771e-03
-1.31760e+02 -1.14595e+00 8.55620e-03
-1.31750e+02 -1.14603e+00 8.54471e-03
-1.31740e+02 -1.14612e+00 8.53324e-03
-1.31730e+02 -1.14620e+00 8.52179e-03
-1.31720e+02 -1.14629e+00 8.51036e-03
-1.31710e+02 -1.14637e+00 8.49895e-03
-1.31700e+02 -1.14646e+00 8.48756e-03
-1.31690e+02 -1.14654e+00 8.47620e-03
-1.31680e+02 -1.14663e+00 8.46485e-03
-1.31670e+02 -1.14671e+00 8.45352e-03
-1.31660e+02 -1.14680e+00 8.44221e-03
-1.31650e+02 -1.14688e+00 8.43093e-03
-1.31640e+02 -1.14696e+00 8.41966e-03
-1.31630e+02 -1.14705e+00 8.40842e-03
-1.31620e+02 -1.14713e+00 8.39719e-03
-1.31610e+02 -1.14722e+00 8.38598e-03
-1.31600e+02 -1.14730e+00 8.37480e-03
-1.31590e+02 -1.14738e+00 8.36363e-03
-1.31580e+02 -1.14747e+00 8.35249e-03
-1.31570e+02 -1.14755e+00 8.34137e-03
-1.31560e+02 -1.14763e+00 8.33026e-03
-1.31550e+02 -1.14772e+00 8.31918e-03
-1.31540e+02 -1.14780e+00 8.30812e-03
-1.31530e+02 -1.14788e+00 8.29707e-03
-1.31520e+02 -1.14797e+00 8.28605e-03
-1.31510e+02 -1.14805e+00 8.27505e-03
-1.31500e+02 -1.14813e+00 8.26407e-03
-1.31490e+02 -1.14822e+00 8.25311e-03
-1.31480e+02 -1.14830e+00 8.24217e-03
-1.31470e+02 -1.14838e+00 8.23125e-03
-1.31460e+02 -1.14846e+00 8.22034e-03
-1.31450e+02 -1.14854e+00 8.20946e-03
-1.31440e+02 -1.14863e+00 8.19860e-03
-1.31430e+02 -1.14871e+00 8.18777e-03
-1.31420e+02 -1.14879e+00 8.17695e-03
-1.31410e+02 -1.14887e+00 8.16615e-03
-1.31400e+02 -1.14895e+00 8.15537e-03
-1.31390e+02 -1.14904e+00 8.14461e-03
-1.31380e+02 -1.14912e+00 8.13387e-03
-1.31370e+02 -1.14920e+00 8.12316e-03
-1.31360e+02 -1.14928e+00 8.11246e-03
-1.31350e+02 -1.14936e+00 8.10178e-03
-1.31340e+02 -1.14944e+00 8.09113e-03
-1.31330e+02 -1.14952e+00 8.08049e-03
-1.31320e+02 -1.14960e+00 8.06987e-03
-1.31310e+02 -1.14968e+00 8.05928e-03
-1.31300e+02 -1.14976e+00 8.04870e-03
-1.31290e+02 -1.14984e+00 8.03815e-03
-1.31280e+02 -1.14992e+00 8.02761e-03
-1.31270e+02 -1.15000e+00 8.01710e-03
-1.31260e+02 -1.15008e+00 8.00660e-03
-1.31250e+02 -1.15016e+00 7.99613e-03
-1.31240e+02 -1.15024e+00 7.98568e-03
-1.31230e+02 -1.15032e+00 7.97525e-03
-1.31220e+02 -1.15040e+00 7.96483e-03
-1.31210e+02 -1.15048e+00 7.95444e-03
-1.31200e+02 -1.15056e+00 7.94407e-03
-1.31190e+02 -1.15064e+00 7.93372e-03
-1.31180e+02 -1.15072e+00 7.92339e-03
-1.31170e+02 -1.15080e+00 7.91307e-03
-1.31160e+02 -1.15088e+00 7.90278e-03
-1.31150e+02 -1.15096e+00 7.89251e-03
-1.31140e+02 -1.15104e+00 7.88226e-03
-1.31130e+02 -1.15112e+00 7.87203e-03
-1.31120e+02 -1.15120e+00 7.86182e-03
-1.31110e+02 -1.15127e+00 7.85164e-03
-1.31100e+02 -1.15135e+00 7.84147e-03
-1.31090e+02 -1.15143e+00 7.83132e-03
-1.31080e+02 -1.15151e+00 7.82119e-03
-1.31070e+02 -1.15159e+00 7.81108e-03
-1.31060e+02 -1.15167e+00 7.80099e-03
-1.31050e+02 -1.15174e+00 7.79093e-03
-1.31040e+02 -1.15182e+00 7.78088e-03
-1.31030e+02 -1.15190e+00 7.77085e-03
-1.31020e+02 -1.15198e+00 7.76085e-03
-1.31010e+02 -1.15205e+00 7.75086e-03
-1.31000e+02 -1.15213e+00 7.74090e-03
-1.30990e+02 -1.15221e+00 7.73095e-03
-1.30980e+02 -1.15229e+00 7.72103e-03
-1.30970e+02 -1.15236e+00 7.71112e-03
-1.30960e+02 -1.15244e+00 7.70124e-03
-1.30950e+02 -1.15252e+00 7.69137e-03
-1.30940e+02 -1.15259e+00 7.68153e-03
-1.30930e+02 -1.15267e+00 7.67171e-03
-1.30920e+02 -1.15275e+00 7.66190e-03
-1.30910e+02 -1.15282e+00 7.65212e-03
-1.30900e+02 -1.15290e+00 7.64236e-03
-1.30890e+02 -1.15298e+00 7.63262e-03
-1.30880e+02 -1.15305e+00 7.62290e-03
-1.30870e+02 -1.15313e+00 7.61319e-03
-1.30860e+02 -1.15321e+00 7.60351e-03
-1.30850e+02 -1.15328e+00 7.59385e-03
-1.30840e+02 -1.15336e+00 7.58421e-03
-1.30830e+02 -1.15343e+00 7.57459e-03
-1.30820e+02 -1.15351e+00 7.56499e-03
-1.30810e+02 -1.15358e+00 7.55541e-03
-1.30800e+02 -1.15366e+00 7.54585e-03
-1.30790e+02 -1.15374e+00 7.53632e-03
-1.30780e+02 -1.15381e+00 7.52680e-03
-1.30770e+02 -1.15389e+00 7.51730e-03
-1.30760e+02 -1.15396e+00 7.50782e-03
-1.30750e+02 -1.15404e+00 7.49836e-03
-1.30740e+02 -1.15411e+00 7.48893e-03
-1.30730e+02 -1.15419e+00 7.47951e-03
-1.30720e+02 -1.15426e+00 7.47011e-03
-1.30710e+02 -1.15434e+00 7.46074e-03
-1.30700e+02 -1.15441e+00 7.45138e-03
-1.30690e+02 -1.15448e+00 7.44205e-03
-1.30680e+02 -1.15456e+00 7.43273e-03
-1.30670e+02 -1.15463e+00 7.42344e-03
-1.30660e+02 -1.15471e+00 7.41416e-03
-1.30650e+02 -1.15478e+00 7.40491e-03
-1.30640e+02 -1.15486e+00 7.39567e-03
-1.30630e+02 -1.15493e+00 7.38646e-03
-1.30620e+02 -1.15500e+00 7.37727e-03
-1.30610e+02 -1.15508e+00 7.36810e-03
-1.30600e+02 -1.15515e+00 7.35894e-03
-1.30590e+02 -1.15522e+00 7.34981e-03
-1.30580e+02 -1.15530e+00 7.34070e-03
-1.30570e+02 -1.15537e+00 7.33161e-03
-1.30560e+02 -1.15544e+00 7.32254e-03
-1.30550e+02 -1.15552e+00 7.31348e-03
-1.30540e+02 -1.15559e+00 7.30445e-03
-1.30530e+02 -1.15566e+00 7.29544e-03
-1.30520e+02 -1.15574e+00 7.28645e-03
-1.30510e+02 -1.15581e+00 7.27748e-03
-1.30500e+02 -1.15588e+00 7.26853e-03
-1.30490e+02 -1.15595e+00 7.25961e-03
-1.30480e+02 -1.15603e+00 7.25070e-03
-1.30470e+02 -1.15610e+00 7.24181e-03
-1.30460e+02 -1.15617e+00 7.23294e-03
-1.30450e+02 -1.15624e+00 7.22409e-03
-1.30440e+02 -1.15632e+00 7.21527e-03
-1.30430e+02 -1.15639e+00 7.20646e-03
-1.30420e+02 -1.15646e+00 7.19767e-03
-1.30410e+02 -1.15653e+00 7.18891e-03
-1.30400e+02 -1.15660e+00 7.18016e-03
-1.30390e+02 -1.15668e+00 7.17143e-03
-1.30380e+02 -1.15675e+00 7.16273e-03
-1.30370e+02 -1.15682e+00 7.15404e-03
-1.30360e+02 -1.15689e+00 7.14538e-03
-1.30350e+02 -1.15696e+00 7.13673e-03
-1.30340e+02 -1.15703e+00 7.12811e-03
-1.30330e+02 -1.15710e+00 7.11951e-03
-1.30320e+02 -1.15718e+00 7.11092e-03
-1.30310e+02 -1.15725e+00 7.10236e-03
-1.30300e+02 -1.15732e+00 7.09382e-03
-1.30290e+02 -1.15739e+00 7.08529e-03
-1.30280e+02 -1.15746e+00 7.07679e-03
-1.30270e+02 -1.15753e+00 7.06831e-03
-1.30260e+02 -1.15760e+00 7.05985e-03
-1.30250e+02 -1.15767e+00 7.05141e-03
-1.30240e+02 -1.15774e+00 7.04299e-03
-1.30230e+02 -1.15781e+00 7.03459e-03
-1.30220e+02 -1.15788e+00 7.02621e-03
-1.30210e+02 -1.15795e+00 7.01785e-03
-1.30200e+02 -1.15802e+00 7.00951e-03
-1.30190e+02 -1.15809e+00 7.00119e-03
-1.30180e+02 -1.15816e+00 6.99289e-03
-1.30170e+02 -1.15823e+00 6.98461e-03
-1.30160e+02 -1.15830e+00 6.97635e-03
-1.30150e+02 -1.15837e+00 6.96811e-03
-1.30140e+02 -1.15844e+00 6.95990e-03
-1.30130e+02 -1.15851e+00 6.95170e-03
-1.30120e+02 -1.15858e+00 6.94352e-03
-1.30110e+02 -1.15865e+00 6.93536e-03
-1.30100e+02 -1.15872e+00 6.92723e-03
-1.30090e+02 -1.15879e+00 6.91911e-03
-1.30080e+02 -1.15886e+00 6.91102e-03
-1.30070e+02 -1.15893e+00 6.90294e-03
-1.30060e+02 -1.15900e+00 6.89489e-03
-1.30050e+02 -1.15907e+00 6.88685e-03
-1.30040e+02 -1.15913e+00 6.87884e-03
-1.30030e+02 -1.15920e+00 6.87084e-03
-1.30020e+02 -1.15927e+00 6.86287e-03
-1.30010e+02 -1.15934e+00 6.85492e-03
-1.30000e+02 -1.15941e+00 6.84698e-03
-1.29990e+02 -1.15948e+00 6.83907e-03
-1.29980e+02 -1.15955e+00 6.83118e-03
-1.29970e+02 -1.15961e+00 6.82331e-03
-1.29960e+02 -1.15968e+00 6.81545e-03
-1.29950e+02 -1.15975e+00 6.80762e-03
-1.29940e+02 -1.15982e+00 6.79981e-03
-1.29930e+02 -1.15989e+00 6.79202e-03
-1.29920e+02 -1.15995e+00 6.78425e-03
-1.29910e+02 -1.16002e+00 6.77650e-03
-1.29900e+02 -1.16009e+00 6.76877e-03
-1.29890e+02 -1.16016e+00 6.76106e-03
-1.29880e+02 -1.16022e+00 6.75337e-03
-1.29870e+02 -1.16029e+00 6.74570e-03
-1.29860e+02 -1.16036e+00 6.73805e-03
-1.29850e+02 -1.16043e+00 6.73042e-03
-1.29840e+02 -1.16049e+00 6.72282e-03
-1.29830e+02 -1.16056e+00 6.71523e-03
-1.29820e+02 -1.16063e+00 6.70766e-03
-1.29810e+02 -1.16070e+00 6.70011e-03
-1.29800e+02 -1.16076e+00 6.69259e-03
-1.29790e+02 -1.16083e+00 6.68508e-03
-1.29780e+02 -1.16090e+00 6.67760e-03
-1.29770e+02 -1.16096e+00 6.67013e-03
-1.29760e+02 -1.16103e+00 6.66268e-03
-1.29750e+02 -1.16110e+00 6.65526e-03
-1.29740e+02 -1.16116e+00 6.64786e-03
-1.29730e+02 -1.16123e+00 6.64047e-03
-1.29720e+02 -1.16130e+00 6.63311e-03
-1.29710e+02 -1.16136e+00 6.62576e-03
-1.29700e+02 -1.16143e+00 6.61844e-03
-1.29690e+02 -1.16149e+00 6.61114e-03
-1.29680e+02 -1.16156e+00 6.60385e-03
-1.29670e+02 -1.16163e+00 6.59659e-03
-1.29660e+02 -1.16169e+00 6.58935e-03
-1.29650e+02 -1.16176e+00 6.58213e-03
-1.29640e+02 -1.16182e+00 6.57493e-03
-1.29630e+02 -1.16189e+00 6.56774e-03
-1.29620e+02 -1.16196e+00 6.56058e-03
-1.29610e+02 -1.16202e+00 6.55344e-03
-1.29600e+02 -1.16209e+00 6.54632e-03
-1.29590e+02 -1.16215e+00 6.53922e-03
-1.29580e+02 -1.16222e+00 6.53214e-03
-1.29570e+02 -1.16228e+00 6.52508e-03
-1.29560e+02 -1.16235e+00 6.51805e-03
-1.29550e+02 -1.16241e+00 6.51103e-03
-1.29540e+02 -1.16248e+00 6.50403e-03
-1.29530e+02 -1.16254e+00 6.49705e-03
-1.29520e+02 -1.16261e+00 6.49009e-03
-1.29510e+02 -1.16267e+00 6.48316e-03
-1.29500e+02 -1.16274e+00 6.47624e-03
-1.29490e+02 -1.16280e+00 6.46934e-03
-1.29480e+02 -1.16287e+00 6.46247e-03
-1.29470e+02 -1.16293e+00 6.45561e-03
-1.29460e+02 -1.16300e+00 6.44877e-03
-1.29450e+02 -1.16306e+00 6.44196e-03
-1.29440e+02 -1.16312e+00 6.43516e-03
-1.29430e+02 -1.16319e+00 6.42839e-03
-1.29420e+02 -1.16325e+00 6.42164e-03
-1.29410e+02 -1.16332e+00 6.41490e-03
-1.29400e+02 -1.16338e+00 6.40819e-03
-1.29390e+02 -1.16345e+00 6.40149e-03
-1.29380e+02 -1.16351e+00 6.39482e-03
-1.29370e+02 -1.16357e+00 6.38817e-03
-1.29360e+02 -1.16364e+00 6.38154e-03
-1.29350e+02 -1.16370e+00 6.37492e-03
-1.29340e+02 -1.16376e+00 6.36833e-03
-1.29330e+02 -1.16383e+00 6.36176e-03
-1.29320e+02 -1.16389e+00 6.35521e-03
-1.29310e+02 -1.16396e+00 6.34868e-03
-1.29300e+02 -1.16402e+00 6.34217e-03
-1.29290e+02 -1.16408e+00 6.33568e-03
-1.29280e+02 -1.16415e+00 6.32921e-03
-1.29270e+02 -1.16421e+00 6.32276e-03
-1.29260e+02 -1.16427e+00 6.31633e-03
-1.29250e+02 -1.16434e+00 6.30992e-03
-1.29240e+02 -1.16440e+00 6.30353e-03
-1.29230e+02 -1.16446e+00 6.29716e-03
-1.29220e+02 -1.16452e+00 6.29082e-03
-1.29210e+02 -1.16459e+00 6.28449e-03
-1.29200e+02 -1.16465e+00 6.27818e-03
-1.29190e+02 -1.16471e+00 6.27190e-03
-1.29180e+02 -1.16478e+00 6.26563e-03
-1.29170e+02 -1.16484e+00 6.25938e-03
-1.29160e+02 -1.16490e+00 6.25316e-03
-1.29150e+02 -1.16496e+00 6.24695e-03
-1.29140e+02 -1.16503e+00 6.24077e-03
-1.29130e+02 -1.16509e+00 6.23460e-03
-1.29120e+02 -1.16515e+00 6.22846e-03
-1.29110e+02 -1.16521e+00 6.22233e-03
-1.29100e+02 -1.16527e+00 6.21623e-03
-1.29090e+02 -1.16534e+00 6.21014e-03
-1.29080e+02 -1.16540e+00 6.20408e-03
-1.29070e+02 -1.16546e+00 6.19804e-03
-1.29060e+02 -1.16552e+00 6.19202e-03
-1.29050e+02 -1.16558e+00 6.18601e-03
-1.29040e+02 -1.16565e+00 6.18003e-03
-1.29030e+02 -1.16571e+00 6.17407e-03
-1.29020e+02 -1.16577e+00 6.16813e-03
-1.29010e+02 -1.16583e+00 6.16221e-03
-1.29000e+02 -1.16589e+00 6.15631e-03
-1.28990e+02 -1.16596e+00 6.15043e-03
-1.28980e+02 -1.16602e+00 6.14457e-03
-1.28970e+02 -1.16608e+00 6.13873e-03
-1.28960e+02 -1.16614e+00 6.13291e-03
-1.28950e+02 -1.16620e+00 6.12711e-03
-1.28940e+02 -1.16626e+00 6.12133e-03
-1.28930e+02 -1.16632e+00 6.11557e-03
-1.28920e+02 -1.16638e+00 6.10983e-03
-1.28910e+02 -1.16645e+00 6.10411e-03
-1.28900e+02 -1.16651e+00 6.09842e-03
-1.28890e+02 -1.16657e+00 6.09274e-03
-1.28880e+02 -1.16663e+00 6.08708e-03
-1.28870e+02 -1.16669e+00 6.08145e-03
-1.28860e+02 -1.16675e+00 6.07583e-03
-1.28850e+02 -1.16681e+00 6.07023e-03
-1.28840e+02 -1.16687e+00 6.06466e-03
-1.28830e+02 -1.16693e+00 6.05910e-03
-1.28820e+02 -1.16699e+00 6.05357e-03
-1.28810e+02 -1.16705e+00 6.04805e-03
-1.28800e+02 -1.16711e+00 6.04256e-03
-1.28790e+02 -1.16717e+00 6.03708e-03
-1.28780e+02 -1.16723e+00 6.03163e-03
-1.28770e+02 -1.16729e+00 6.02620e-03
-1.28760e+02 -1.16735e+00 6.02079e-03
-1.28750e+02 -1.16741e+00 6.01539e-03
-1.28740e+02 -1.16747e+00 6.01002e-03
-1.28730e+02 -1.16753e+00 6.00467e-03
-1.28720e+02 -1.16759e+00 5.99934e-03
-1.28710e+02 -1.16765e+00 5.99403e-03
-1.28700e+02 -1.16771e+00 5.98873e-03
-1.28690e+02 -1.16777e+00 5.98346e-03
-1.28680e+02 -1.16783e+00 5.97821e-03
-1.28670e+02 -1.16789e+00 5.97298e-03
-1.28660e+02 -1.16795e+00 5.96777e-03
-1.28650e+02 -1.16801e+00 5.96258e-03
-1.28640e+02 -1.16807e+00 5.95741e-03
-1.28630e+02 -1.16813e+00 5.95227e-03
-1.28620e+02 -1.16819e+00 5.94714e-03
-1.28610e+02 -1.16825e+00 5.94203e-03
-1.28600e+02 -1.16831e+00 5.93694e-03
-1.28590e+02 -1.16837e+00 5.93187e-03
-1.28580e+02 -1.16843e+00 5.92683e-03
-1.28570e+02 -1.16849e+00 5.92180e-03
-1.28560e+02 -1.16855e+00 5.91679e-03
-1.28550e+02 -1.16861e+00 5.91181e-03
-1.28540e+02 -1.16867e+00 5.90684e-03
-1.28530e+02 -1.16873e+00 5.90190e-03
-1.28520e+02 -1.16878e+00 5.89697e-03
-1.28510e+02 -1.16884e+00 5.89207e-03
-1.28500e+02 -1.16890e+00 5.88718e-03
-1.28490e+02 -1.16896e+00 5.88232e-03
-1.28480e+02 -1.16902e+00 5.87747e-03
-1.28470e+02 -1.16908e+00 5.87265e-03
-1.28460e+02 -1.16914e+00 5.86785e-03
-1.28450e+02 -1.16920e+00 5.86306e-03
-1.28440e+02 -1.16925e+00 5.85830e-03
-1.28430e+02 -1.16931e+00 5.85356e-03
-1.28420e+02 -1.16937e+00 5.84884e-03
-1.28410e+02 -1.16943e+00 5.84414e-03
-1.28400e+02 -1.16949e+00 5.83945e-03
-1.28390e+02 -1.16955e+00 5.83479e-03
-1.28380e+02 -1.16961e+00 5.83015e-03
-1.28370e+02 -1.16966e+00 5.82553e-03
-1.28360e+02 -1.16972e+00 5.82093e-03
-1.28350e+02 -1.16978e+00 5.81635e-03
-1.28340e+02 -1.16984e+00 5.81179e-03
-1.28330e+02 -1.16990e+00 5.80725e-03
-1.28320e+02 -1.16995e+00 5.80273e-03
-1.28310e+02 -1.17001e+00 5.79824e-03
-1.28300e+02 -1.17007e+00 5.79376e-03
-1.28290e+02 -1.17013e+00 5.78930e-03
-1.28280e+02 -1.17019e+00 5.78486e-03
-1.28270e+02 -1.17024e+00 5.78045e-03
-1.28260e+02 -1.17030e+00 5.77605e-03
-1.28250e+02 -1.17036e+00 5.77167e-03
-1.28240e+02 -1.17042e+00 5.76732e-03
-1.28230e+02 -1.17047e+00 5.76298e-03
-1.28220e+02 -1.17053e+00 5.75867e-03
-1.28210e+02 -1.17059e+00 5.75437e-03
-1.28200e+02 -1.17065e+00 5.75010e-03
-1.28190e+02 -1.17070e+00 5.74584e-03
-1.28180e+02 -1.17076e+00 5.74161e-03
-1.28170e+02 -1.17082e+00 5.73739e-03
-1.28160e+02 -1.17088e+00 5.73320e-03
-1.28150e+02 -1.17093e+00 5.72903e-03
-1.28140e+02 -1.17099e+00 5.72487e-03
-1.28130e+02 -1.17105e+00 5.72074e-03
-1.28120e+02 -1.17111e+00 5.71663e-03
-1.28110e+02 -1.17116e+00 5.71254e-03
-1.28100e+02 -1.17122e+00 5.70846e-03
-1.28090e+02 -1.17128e+00 5.70441e-03
-1.28080e+02 -1.17133e+00 5.70038e-03
-1.28070e+02 -1.17139e+00 5.69637e-03
-1.28060e+02 -1.17145e+00 5.69238e-03
-1.28050e+02 -1.17151e+00 5.68841e-03
-1.28040e+02 -1.17156e+00 5.68446e-03
-1.28030e+02 -1.17162e+00 5.68053e-03
-1.28020e+02 -1.17168e+00 5.67662e-03
-1.28010e+02 -1.17173e+00 5.67274e-03
-1.28000e+02 -1.17179e+00 5.66887e-03
-1.27990e+02 -1.17185e+00 5.66502e-03
-1.27980e+02 -1.17190e+00 5.66119e-03
-1.27970e+02 -1.17196e+00 5.65738e-03
-1.27960e+02 -1.17202e+00 5.65360e-03
-1.27950e+02 -1.17207e+00 5.64983e-03
-1.27940e+02 -1.17213e+00 5.64608e-03
-1.27930e+02 -1.17219e+00 5.64236e-03
-1.27920e+02 -1.17224e+00 5.63865e-03
-1.27910e+02 -1.17230e+00 5.63497e-03
-1.27900e+02 -1.17235e+00 5.63130e-03
-1.27890e+02 -1.17241e+00 5.62766e-03
-1.27880e+02 -1.17247e+00 5.62403e-03
-1.27870e+02 -1.17252e+00 5.62043e-03
-1.27860e+02 -1.17258e+00 5.61684e-03
-1.27850e+02 -1.17264e+00 5.61328e-03
-1.27840e+02 -1.17269e+00 5.60974e-03
-1.27830e+02 -1.17275e+00 5.60621e-03
-1.27820e+02 -1.17280e+00 5.60271e-03
-1.27810e+02 -1.17286e+00 5.59923e-03
-1.27800e+02 -1.17292e+00 5.59577e-03
-1.27790e+02 -1.17297e+00 5.59233e-03
-1.27780e+02 -1.17303e+00 5.58890e-03
-1.27770e+02 -1.17308e+00 5.58550e-03
-1.27760e+02 -1.17314e+00 5.58212e-03
-1.27750e+02 -1.17319e+00 5.57876e-03
-1.27740e+02 -1.17325e+00 5.57542e-03
-1.27730e+02 -1.17331e+00 5.57210e-03
-1.27720e+02 -1.17336e+00 5.56880e-03
-1.27710e+02 -1.17342e+00 5.56552e-03
-1.27700e+02 -1.17347e+00 5.56227e-03
-1.27690e+02 -1.17353e+00 5.55903e-03
-1.27680e+02 -1.17358e+00 5.55581e-03
-1.27670e+02 -1.17364e+00 5.55261e-03
-1.27660e+02 -1.17370e+00 5.54943e-03
-1.27650e+02 -1.17375e+00 5.54628e-03
-1.27640e+02 -1.17381e+00 5.54314e-03
-1.27630e+02 -1.17386e+00 5.54002e-03
-1.27620e+02 -1.17392e+00 5.53693e-03
-1.27610e+02 -1.17397e+00 5.53385e-03
-1.27600e+02 -1.17403e+00 5.53080e-03
-1.27590e+02 -1.17408e+00 5.52776e-03
-1.27580e+02 -1.17414e+00 5.52475e-03
-1.27570e+02 -1.17419e+00 5.52175e-03
-1.27560e+02 -1.17425e+00 5.51878e-03
-1.27550e+02 -1.17430e+00 5.51583e-03
-1.27540e+02 -1.17436e+00 5.51289e-03
-1.27530e+02 -1.17441e+00 5.50998e-03
-1.27520e+02 -1.17447e+00 5.50709e-03
-1.27510e+02 -1.17452e+00 5.50421e-03
-1.27500e+02 -1.17458e+00 5.50136e-03
-1.27490e+02 -1.17463e+00 5.49853e-03
-1.27480e+02 -1.17469e+00 5.49572e-03
-1.27470e+02 -1.17474e+00 5.49293e-03
-1.27460e+02 -1.17480e+00 5.49016e-03
-1.27450e+02 -1.17485e+00 5.48741e-03
-1.27440e+02 -1.17491e+00 5.48468e-03
-1.27430e+02 -1.17496e+00 5.48197e-03
-1.27420e+02 -1.17502e+00 5.47928e-03
-1.27410e+02 -1.17507e+00 5.47661e-03
-1.27400e+02 -1.17513e+00 5.47396e-03
-1.27390e+02 -1.17518e+00 5.47133e-03
-1.27380e+02 -1.17524e+00 5.46872e-03
-1.27370e+02 -1.17529e+00 5.46613e-03
-1.27360e+02 -1.17535e+00 5.46356e-03
-1.27350e+02 -1.17540e+00 5.46102e-03
-1.27340e+02 -1.17546e+00 5.45849e-03
-1.27330e+02 -1.17551e+00 5.45598e-03
-1.27320e+02 -1.17557e+00 5.45350e-03
-1.27310e+02 -1.17562e+00 5.45103e-03
-1.27300e+02 -1.17567e+00 5.44859e-03
-1.27290e+02 -1.17573e+00 5.44616e-03
-1.27280e+02 -1.17578e+00 5.44376e-03
-1.27270e+02 -1.17584e+00 5.44137e-03
-1.27260e+02 -1.17589e+00 5.43901e-03
-1.27250e+02 -1.17595e+00 5.43666e-03
-1.27240e+02 -1.17600e+00 5.43434e-03
-1.27230e+02 -1.17606e+00 5.43203e-03
-1.27220e+02 -1.17611e+00 5.42975e-03
-1.27210e+02 -1.17616e+00 5.42749e-03
-1.27200e+02 -1.17622e+00 5.42525e-03
-1.27190e+02 -1.17627e+00 5.42302e-03
-1.27180e+02 -1.17633e+00 5.42082e-03
-1.27170e+02 -1.17638e+00 5.41864e-03
-1.27160e+02 -1.17643e+00 5.41648e-03
-1.27150e+02 -1.17649e+00 5.41434e-03
-1.27140e+02 -1.17654e+00 5.41222e-03
-1.27130e+02 -1.17660e+00 5.41012e-03
-1.27120e+02 -1.17665e+00 5.40804e-03
-1.27110e+02 -1.17671e+00 5.40598e-03
-1.27100e+02 -1.17676e+00 5.40394e-03
-1.27090e+02 -1.17681e+00 5.40192e-03
-1.27080e+02 -1.17687e+00 5.39992e-03
-1.27070e+02 -1.17692e+00 5.39794e-03
-1.27060e+02 -1.17698e+00 5.39599e-03
-1.27050e+02 -1.17703e+00 5.39405e-03
-1.27040e+02 -1.17708e+00 5.39213e-03
-1.27030e+02 -1.17714e+00 5.39023e-03
-1.27020e+02 -1.17719e+00 5.38836e-03
-1.27010e+02 -1.17725e+00 5.38650e-03
-1.27000e+02 -1.17730e+00 5.38467e-03
-1.26990e+02 -1.17735e+00 5.38285e-03
-1.26980e+02 -1.17741e+00 5.38105e-03
-1.26970e+02 -1.17746e+00 5.37928e-03
-1.26960e+02 -1.17751e+00 5.37752e-03
-1.26950e+02 -1.17757e+00 5.37579e-03
-1.26940e+02 -1.17762e+00 5.37408e-03
-1.26930e+02 -1.17768e+00 5.37238e-03
-1.26920e+02 -1.17773e+00 5.37071e-03
-1.26910e+02 -1.17778e+00 5.36906e-03
-1.26900e+02 -1.17784e+00 5.36742e-03
-1.26890e+02 -1.17789e+00 5.36581e-03
-1.26880e+02 -1.17794e+00 5.36422e-03
-1.26870e+02 -1.17800e+00 5.36265e-03
-1.26860e+02 -1.17805e+00 5.36110e-03
-1.26850e+02 -1.17810e+00 5.35956e-03
-1.26840e+02 -1.17816e+00 5.35805e-03
-1.26830e+02 -1.17821e+00 5.35656e-03
-1.26820e+02 -1.17827e+00 5.35509e-03
-1.26810e+02 -1.17832e+00 5.35364e-03
-1.26800e+02 -1.17837e+00 5.35221e-03
-1.26790e+02 -1.17843e+00 5.35080e-03
-1.26780e+02 -1.17848e+00 5.34942e-03
-1.26770e+02 -1.17853e+00 5.34805e-03
-1.26760e+02 -1.17859e+00 5.34670e-03
-1.26750e+02 -1.17864e+00 5.34537e-03
-1.26740e+02 -1.17869e+00 5.34406e-03
-1.26730e+02 -1.17875e+00 5.34278e-03
-1.26720e+02 -1.17880e+00 5.34151e-03
-1.26710e+02 -1.17885e+00 5.34026e-03
-1.26700e+02 -1.17891e+00 5.33904e-03
-1.26690e+02 -1.17896e+00 5.33783e-03
-1.26680e+02 -1.17901e+00 5.33664e-03
-1.26670e+02 -1.17907e+00 5.33548e-03
-1.26660e+02 -1.17912e+00 5.33433e-03
-1.26650e+02 -1.17917e+00 5.33321e-03
-1.26640e+02 -1.17923e+00 5.33211e-03
-1.26630e+02 -1.17928e+00 5.33102e-03
-1.26620e+02 -1.17933e+00 5.32996e-03
-1.26610e+02 -1.17939e+00 5.32891e-03
-1.26600e+02 -1.17944e+00 5.32789e-03
-1.26590e+02 -1.17949e+00 5.32689e-03
-1.26580e+02 -1.17955e+00 5.32591e-03
-1.26570e+02 -1.17960e+00 5.32494e-03
-1.26560e+02 -1.17965e+00 5.32400e-03
-1.26550e+02 -1.17971e+00 5.32308e-03
-1.26540e+02 -1.17976e+00 5.32218e-03
-1.26530e+02 -1.17981e+00 5.32130e-03
-1.26520e+02 -1.17987e+00 5.32044e-03
-1.26510e+02 -1.17992e+00 5.31960e-03
-1.26500e+02 -1.17997e+00 5.31878e-03
-1.26490e+02 -1.18003e+00 5.31798e-03
-1.26480e+02 -1.18008e+00 5.31720e-03
-1.26470e+02 -1.18013e+00 5.31644e-03
-1.26460e+02 -1.18019e+00 5.31570e-03
-1.26450e+02 -1.18024e+00 5.31498e-03
-1.26440e+02 -1.18029e+00 5.31429e-03
-1.26430e+02 -1.18034e+00 5.31361e-03
-1.26420e+02 -1.18040e+00 5.31295e-03
-1.26410e+02 -1.18045e+00 5.31232e-03
-1.26400e+02 -1.18050e+00 5.31170e-03
-1.26390e+02 -1.18056e+00 5.31110e-03
-1.26380e+02 -1.18061e+00 5.31053e-03
-1.26370e+02 -1.18066e+00 5.30997e-03
-1.26360e+02 -1.18072e+00 5.30944e-03
-1.26350e+02 -1.18077e+00 5.30892e-03
-1.26340e+02 -1.18082e+00 5.30843e-03
-1.26330e+02 -1.18088e+00 5.30795e-03
-1.26320e+02 -1.18093e+00 5.30750e-03
-1.26310e+02 -1.18098e+00 5.30706e-03
-1.26300e+02 -1.18104e+00 5.30665e-03
-1.26290e+02 -1.18109e+00 5.30626e-03
-1.26280e+02 -1.18114e+00 5.30589e-03
-1.26270e+02 -1.18119e+00 5.30553e-03
-1.26260e+02 -1.18125e+00 5.30520e-03
-1.26250e+02 -1.18130e+00 5.30489e-03
-1.26240e+02 -1.18135e+00 5.30460e-03
-1.26230e+02 -1.18141e+00 5.30433e-03
-1.26220e+02 -1.18146e+00 5.30408e-03
-1.26210e+02 -1.18151e+00 5.30385e-03
-1.26200e+02 -1.18157e+00 5.30364e-03
-1.26190e+02 -1.18162e+00 5.30345e-03
-1.26180e+02 -1.18167e+00 5.30328e-03
-1.26170e+02 -1.18172e+00 5.30313e-03
-1.26160e+02 -1.18178e+00 5.30300e-03
-1.26150e+02 -1.18183e+00 5.30289e-03
-1.26140e+02 -1.18188e+00 5.30280e-03
-1.26130e+02 -1.18194e+00 5.30273e-03
-1.26120e+02 -1.18199e+00 5.30269e-03
-1.26110e+02 -1.18204e+00 5.30266e-03
-1.26100e+02 -1.18210e+00 5.30265e-03
-1.26090e+02 -1.18215e+00 5.30267e-03
-1.26080e+02 -1.18220e+00 5.30270e-03
-1.26070e+02 -1.18225e+00 5.30275e-03
-1.26060e+02 -1.18231e+00 5.30283e-03
-1.26050e+02 -1.18236e+00 5.30292e-03
-1.26040e+02 -1.18241e+00 5.30304e-03
-1.26030e+02 -1.18247e+00 5.30317e-03
-1.26020e+02 -1.18252e+00 5.30333e-03
-1.26010e+02 -1.18257e+00 5.30351e-03
-1.26000e+02 -1.18263e+00 5.30370e-03
-1.25990e+02 -1.18268e+00 5.30392e-03
-1.25980e+02 -1.18273e+00 5.30415e-03
-1.25970e+02 -1.18279e+00 5.30440e-03
-1.25960e+02 -1.18284e+00 5.30467e-03
-1.25950e+02 -1.18289e+00 5.30496e-03
-1.25940e+02 -1.18294e+00 5.30526e-03
-1.25930e+02 -1.18300e+00 5.30559e-03
-1.25920e+02 -1.18305e+00 5.30593e-03
-1.25910e+02 -1.18310e+00 5.30628e-03
-1.25900e+02 -1.18316e+00 5.30666e-03
-1.25890e+02 -1.18321e+00 5.30706e-03
-1.25880e+02 -1.18326e+00 5.30747e-03
-1.25870e+02 -1.18332e+00 5.30790e-03
-1.25860e+02 -1.18337e+00 5.30834e-03
-1.25850e+02 -1.18342e+00 5.30881e-03
-1.25840e+02 -1.18348e+00 5.30929e-03
-1.25830e+02 -1.18353e+00 5.30980e-03
-1.25820e+02 -1.18358e+00 5.31031e-03
-1.25810e+02 -1.18363e+00 5.31085e-03
-1.25800e+02 -1.18369e+00 5.31141e-03
-1.25790e+02 -1.18374e+00 5.31198e-03
-1.25780e+02 -1.18379e+00 5.31257e-03
-1.25770e+02 -1.18385e+00 5.31318e-03
-1.25760e+02 -1.18390e+00 5.31381e-03
-1.25750e+02 -1.18395e+00 5.31445e-03
-1.25740e+02 -1.18401e+00 5.31511e-03
-1.25730e+02 -1.18406e+00 5.31579e-03
-1.25720e+02 -1.18411e+00 5.31649e-03
-1.25710e+02 -1.18417e+00 5.31721e-03
-1.25700e+02 -1.18422e+00 5.31794e-03
-1.25690e+02 -1.18427e+00 5.31869e-03
-1.25680e+02 -1.18433e+00 5.31946e-03
-1.25670e+02 -1.18438e+00 5.32025e-03
-1.25660e+02 -1.18443e+00 5.32105e-03
-1.25650e+02 -1.18449e+00 5.32188e-03
-1.25640e+02 -1.18454e+00 5.32272e-03
-1.25630e+02 -1.18459e+00 5.32358e-03
-1.25620e+02 -1.18464e+00 5.32445e-03
-1.25610e+02 -1.18470e+00 5.32535e-03
-1.25600e+02 -1.18475e+00 5.32626e-03
-1.25590e+02 -1.18480e+00 5.32719e-03
-1.25580e+02 -1.18486e+00 5.32814e-03
-1.25570e+02 -1.18491e+00 5.32911e-03
-1.25560e+02 -1.18496e+00 5.33009e-03
-1.25550e+02 -1.18502e+00 5.33109e-03
-1.25540e+02 -1.18507e+00 5.33211e-03
-1.25530e+02 -1.18512e+00 5.33315e-03
-1.25520e+02 -1.18518e+00 5.33421e-03
-1.25510e+02 -1.18523e+00 5.33528e-03
-1.25500e+02 -1.18528e+00 5.33637e-03
-1.25490e+02 -1.18534e+00 5.33748e-03
-1.25480e+02 -1.18539e+00 5.33861e-03
-1.25470e+02 -1.18544e+00 5.33975e-03
-1.25460e+02 -1.18550e+00 5.34091e-03
-1.25450e+02 -1.18555e+00 5.34209e-03
-1.25440e+02 -1.18560e+00 5.34329e-03
-1.25430e+02 -1.18566e+00 5.34451e-03
-1.25420e+02 -1.18571e+00 5.34574e-03
-1.25410e+02 -1.18577e+00 5.34699e-03
-1.25400e+02 -1.18582e+00 5.34826e-03
-1.25390e+02 -1.18587e+00 5.34955e-03
-1.25380e+02 -1.18593e+00 5.35086e-03
-1.25370e+02 -1.18598e+00 5.35218e-03
-1.25360e+02 -1.18603e+00 5.35352e-03
-1.25350e+02 -1.18609e+00 5.35488e-03
-1.25340e+02 -1.18614e+00 5.35626e-03
-1.25330e+02 -1.18619e+00 5.35765e-03
-1.25320e+02 -1.18625e+00 5.35907e-03
-1.25310e+02 -1.18630e+00 5.36050e-03
-1.25300e+02 -1.18635e+00 5.36195e-03
-1.25290e+02 -1.18641e+00 5.36341e-03
-1.25280e+02 -1.18646e+00 5.36490e-03
-1.25270e+02 -1.18651e+00 5.36640e-03
-1.25260e+02 -1.18657e+00 5.36792e-03
-1.25250e+02 -1.18662e+00 5.36946e-03
-1.25240e+02 -1.18668e+00 5.37101e-03
-1.25230e+02 -1.18673e+00 5.37259e-03
-1.25220e+02 -1.18678e+00 5.37418e-03
-1.25210e+02 -1.18684e+00 5.37579e-03
-1.25200e+02 -1.18689e+00 5.37742e-03
-1.25190e+02 -1.18694e+00 5.37906e-03
-1.25180e+02 -1.18700e+00 5.38073e-03
-1.25170e+02 -1.18705e+00 5.38241e-03
-1.25160e+02 -1.18711e+00 5.38411e-03
-1.25150e+02 -1.18716e+00 5.38582e-03
-1.25140e+02 -1.18721e+00 5.38756e-03
-1.25130e+02 -1.18727e+00 5.38931e-03
-1.25120e+02 -1.18732e+00 5.39108e-03
-1.25110e+02 -1.18738e+00 5.39287e-03
-1.25100e+02 -1.18743e+00 5.39467e-03
-1.25090e+02 -1.18748e+00 5.39650e-03
-1.25080e+02 -1.18754e+00 5.39834e-03
-1.25070e+02 -1.18759e+00 5.40020e-03
-1.25060e+02 -1.18765e+00 5.40208e-03
-1.25050e+02 -1.18770e+00 5.40397e-03
-1.25040e+02 -1.18775e+00 5.40589e-03
-1.25030e+02 -1.18781e+00 5.40782e-03
-1.25020e+02 -1.18786e+00 5.40977e-03
-1.25010e+02 -1.18792e+00 5.41173e-03
-1.25000e+02 -1.18797e+00 5.41372e-03
-1.24990e+02 -1.18802e+00 5.41572e-03
-1.24980e+02 -1.18808e+00 5.41774e-03
-1.24970e+02 -1.18813e+00 5.41978e-03
-1.24960e+02 -1.18819e+00 5.42184e-03
-1.24950e+02 -1.18824e+00 5.42391e-03
-1.24940e+02 -1.18830e+00 5.42600e-03
-1.24930e+02 -1.18835e+00 5.42811e-03
-1.24920e+02 -1.18840e+00 5.43024e-03
-1.24910e+02 -1.18846e+00 5.43239e-03
-1.24900e+02 -1.18851e+00 5.43455e-03
-1.24890e+02 -1.18857e+00 5.43673e-03
-1.24880e+02 -1.18862e+00 5.43893e-03
-1.24870e+02 -1.18868e+00 5.44115e-03
-1.24860e+02 -1.18873e+00 5.44338e-03
-1.24850e+02 -1.18878e+00 5.44564e-03
-1.24840e+02 -1.18884e+00 5.44791e-03
-1.24830e+02 -1.18889e+00 5.45019e-03
-1.24820e+02 -1.18895e+00 5.45250e-03
-1.24810e+02 -1.18900e+00 5.45483e-03
-1.24800e+02 -1.18906e+00 5.45717e-03
-1.24790e+02 -1.18911e+00 5.45953e-03
-1.24780e+02 -1.18917e+00 5.46191e-03
-1.24770e+02 -1.18922e+00 5.46430e-03
-1.24760e+02 -1.18928e+00 5.46672e-03
-1.24750e+02 -1.18933e+00 5.46915e-03
-1.24740e+02 -1.18938e+00 5.47160e-03
-1.24730e+02 -1.18944e+00 5.47406e-03
-1.24720e+02 -1.18949e+00 5.47655e-03
-1.24710e+02 -1.18955e+00 5.47905e-03
-1.24700e+02 -1.18960e+00 5.48157e-03
-1.24690e+02 -1.18966e+00 5.48411e-03
-1.24680e+02 -1.18971e+00 5.48667e-03
-1.24670e+02 -1.18977e+00 5.48924e-03
-1.24660e+02 -1.18982e+00 5.49184e-03
-1.24650e+02 -1.18988e+00 5.49445e-03
-1.24640e+02 -1.18993e+00 5.49708e-03
-1.24630e+02 -1.18999e+00 5.49972e-03
-1.24620e+02 -1.19004e+00 5.50239e-03
-1.24610e+02 -1.19010e+00 5.50507e-03
-1.24600e+02 -1.19015e+00 5.50777e-03
-1.24590e+02 -1.19021e+00 5.51048e-03
-1.24580e+02 -1.19026e+00 5.51322e-03
-1.24570e+02 -1.19032e+00 5.51597e-03
-1.24560e+02 -1.19037e+00 5.51874e-03
-1.24550e+02 -1.19043e+00 5.52153e-03
-1.24540e+02 -1.19048e+00 5.52434e-03
-1.24530e+02 -1.19054e+00 5.52717e-03
-1.24520e+02 -1.19059e+00 5.53001e-03
-1.24510e+02 -1.19065e+00 5.53287e-03
-1.24500e+02 -1.19071e+00 5.53575e-03
-1.24490e+02 -1.19076e+00 5.53864e-03
-1.24480e+02 -1.19082e+00 5.54156e-03
-1.24470e+02 -1.19087e+00 5.54449e-03
-1.24460e+02 -1.19093e+00 5.54744e-03
-1.24450e+02 -1.19098e+00 5.55041e-03
-1.24440e+02 -1.19104e+00 5.55339e-03
-1.24430e+02 -1.19109e+00 5.55640e-03
-1.24420e+02 -1.19115e+00 5.55942e-03
-1.24410e+02 -1.19120e+00 5.56246e-03
-1.24400e+02 -1.19126e+00 5.56551e-03
-1.24390e+02 -1.19132e+00 5.56859e-03
-1.24380e+02 -1.19137e+00 5.57168e-03
-1.24370e+02 -1.19143e+00 5.57479e-03
-1.24360e+02 -1.19148e+00 5.57792e-03
-1.24350e+02 -1.19154e+00 5.58107e-03
-1.24340e+02 -1.19160e+00 5.58423e-03
-1.24330e+02 -1.19165e+00 5.58742e-03
-1.24320e+02 -1.19171e+00 5.59062e-03
-1.24310e+02 -1.19176e+00 5.59383e-03
-1.24300e+02 -1.19182e+00 5.59707e-03
-1.24290e+02 -1.19187e+00 5.60032e-03
-1.24280e+02 -1.19193e+00 5.60359e-03
-1.24270e+02 -1.19199e+00 5.60688e-03
-1.24260e+02 -1.19204e+00 5.61019e-03
-1.24250e+02 -1.19210e+00 5.61352e-03
-1.24240e+02 -1.19216e+00 5.61686e-03
-1.24230e+02 -1.19221e+00 5.62022e-03
-1.24220e+02 -1.19227e+00 5.62360e-03
-1.24210e+02 -1.19232e+00 5.62700e-03
-1.24200e+02 -1.19238e+00 5.63041e-03
-1.24190e+02 -1.19244e+00 5.63384e-03
-1.24180e+02 -1.19249e+00 5.63729e-03
-1.24170e+02 -1.19255e+00 5.64076e-03
-1.24160e+02 -1.19261e+00 5.64425e-03
-1.24150e+02 -1.19266e+00 5.64775e-03
-1.24140e+02 -1.19272e+00 5.65127e-03
-1.24130e+02 -1.19278e+00 5.65481e-03
-1.24120e+02 -1.19283e+00 5.65837e-03
-1.24110e+02 -1.19289e+00 5.66195e-03
-1.24100e+02 -1.19294e+00 5.66554e-03
-1.24090e+02 -1.19300e+00 5.66915e-03
-1.24080e+02 -1.19306e+00 5.67278e-03
-1.24070e+02 -1.19311e+00 5.67643e-03
-1.24060e+02 -1.19317e+00 5.68009e-03
-1.24050e+02 -1.19323e+00 5.68378e-03
-1.24040e+02 -1.19329e+00 5.68748e-03
-1.24030e+02 -1.19334e+00 5.69119e-03
-1.24020e+02 -1.19340e+00 5.69493e-03
-1.24010e+02 -1.19346e+00 5.69868e-03
-1.24000e+02 -1.19351e+00 5.70246e-03
-1.23990e+02 -1.19357e+00 5.70625e-03
-1.23980e+02 -1.19363e+00 5.71005e-03
-1.23970e+02 -1.19368e+00 5.71388e-03
-1.23960e+02 -1.19374e+00 5.71772e-03
-1.23950e+02 -1.19380e+00 5.72159e-03
-1.23940e+02 -1.19386e+00 5.72546e-03
-1.23930e+02 -1.19391e+00 5.72936e-03
-1.23920e+02 -1.19397e+00 5.73328e-03
-1.23910e+02 -1.19403e+00 5.73721e-03
-1.23900e+02 -1.19409e+00 5.74116e-03
-1.23890e+02 -1.19414e+00 5.74513e-03
-1.23880e+02 -1.19420e+00 5.74912e-03
-1.23870e+02 -1.19426e+00 5.75312e-03
-1.23860e+02 -1.19432e+00 5.75714e-03
-1.23850e+02 -1.19437e+00 5.76118e-03
-1.23840e+02 -1.19443e+00 5.76524e-03
-1.23830e+02 -1.19449e+00 5.76932e-03
-1.23820e+02 -1.19455e+00 5.77341e-03
-1.23810e+02 -1.19460e+00 5.77752e-03
-1.23800e+02 -1.19466e+00 5.78165e-03
-1.23790e+02 -1.19472e+00 5.78580e-03
-1.23780e+02 -1.19478e+00 5.78996e-03
-1.23770e+02 -1.19484e+00 5.79415e-03
-1.23760e+02 -1.19489e+00 5.79835e-03
-1.23750e+02 -1.19495e+00 5.80257e-03
-1.23740e+02 -1.19501e+00 5.80680e-03
-1.23730e+02 -1.19507e+00 5.81106e-03
-1.23720e+02 -1.19513e+00 5.81533e-03
-1.23710e+02 -1.19518e+00 5.81962e-03
-1.23700e+02 -1.19524e+00 5.82393e-03
-1.23690e+02 -1.19530e+00 5.82826e-03
-1.23680e+02 -1.19536e+00 5.83260e-03
-1.23670e+02 -1.19542e+00 5.83696e-03
-1.23660e+02 -1.19548e+00 5.84134e-03
-1.23650e+02 -1.19553e+00 5.84574e-03
-1.23640e+02 -1.19559e+00 5.85015e-03
-1.23630e+02 -1.19565e+00 5.85459e-03
-1.23620e+02 -1.19571e+00 5.85904e-03
-1.23610e+02 -1.19577e+00 5.86351e-03
-1.23600e+02 -1.19583e+00 5.86799e-03
-1.23590e+02 -1.19589e+00 5.87250e-03
-1.23580e+02 -1.19594e+00 5.87702e-03
-1.23570e+02 -1.19600e+00 5.88156e-03
-1.23560e+02 -1.19606e+00 5.88612e-03
-1.23550e+02 -1.19612e+00 5.89070e-03
-1.23540e+02 -1.19618e+00 5.89529e-03
-1.23530e+02 -1.19624e+00 5.89990e-03
-1.23520e+02 -1.19630e+00 5.90453e-03
-1.23510e+02 -1.19636e+00 5.90918e-03
-1.23500e+02 -1.19642e+00 5.91385e-03
-1.23490e+02 -1.19647e+00 5.91853e-03
-1.23480e+02 -1.19653e+00 5.92323e-03
-1.23470e+02 -1.19659e+00 5.92795e-03
-1.23460e+02 -1.19665e+00 5.93269e-03
-1.23450e+02 -1.19671e+00 5.93744e-03
-1.23440e+02 -1.19677e+00 5.94222e-03
-1.23430e+02 -1.19683e+00 5.94701e-03
-1.23420e+02 -1.19689e+00 5.95182e-03
-1.23410e+02 -1.19695e+00 5.95664e-03
-1.23400e+02 -1.19701e+00 5.96149e-03
-1.23390e+02 -1.19707e+00 5.96635e-03
-1.23380e+02 -1.19713e+00 5.97123e-03
-1.23370e+02 -1.19719e+00 5.97613e-03
-1.23360e+02 -1.19725e+00 5.98104e-03
-1.23350e+02 -1.19731e+00 5.98598e-03
-1.23340e+02 -1.19737e+00 5.99093e-03
-1.23330e+02 -1.19743e+00 5.99590e-03
-1.23320e+02 -1.19749e+00 6.00089e-03
-1.23310e+02 -1.19755e+00 6.00589e-03
-1.23300e+02 -1.19761e+00 6.01091e-03
-1.23290e+02 -1.19767e+00 6.01595e-03
-1.23280e+02 -1.19773e+00 6.02101e-03
-1.23270e+02 -1.19779e+00 6.02609e-03
-1.23260e+02 -1.19785e+00 6.03118e-03
-1.23250e+02 -1.19791e+00 6.03630e-03
-1.23240e+02 -1.19797e+00 6.04143e-03
-1.23230e+02 -1.19803e+00 6.04658e-03
-1.23220e+02 -1.19809e+00 6.05174e-03
-1.23210e+02 -1.19815e+00 6.05693e-03
-1.23200e+02 -1.19821e+00 6.06213e-03
-1.23190e+02 -1.19827e+00 6.06735e-03
-1.23180e+02 -1.19833e+00 6.07259e-03
-1.23170e+02 -1.19839e+00 6.07784e-03
-1.23160e+02 -1.19845e+00 6.08311e-03
-1.23150e+02 -1.19852e+00 6.08841e-03
-1.23140e+02 -1.19858e+00 6.09371e-03
-1.23130e+02 -1.19864e+00 6.09904e-03
-1.23120e+02 -1.19870e+00 6.10439e-03
-1.23110e+02 -1.19876e+00 6.10975e-03
-1.23100e+02 -1.19882e+00 6.11513e-03
-1.23090e+02 -1.19888e+00 6.12053e-03
-1.23080e+02 -1.19894e+00 6.12594e-03
-1.23070e+02 -1.19900e+00 6.13138e-03
-1.23060e+02 -1.19907e+00 6.13683e-03
-1.23050e+02 -1.19913e+00 6.14230e-03
-1.23040e+02 -1.19919e+00 6.14779e-03
-1.23030e+02 -1.19925e+00 6.15329e-03
-1.23020e+02 -1.19931e+00 6.15882e-03
-1.23010e+02 -1.19937e+00 6.16436e-03
-1.23000e+02 -1.19943e+00 6.16992e-03
-1.22990e+02 -1.19950e+00 6.17549e-03
-1.22980e+02 -1.19956e+00 6.18109e-03
-1.22970e+02 -1.19962e+00 6.18670e-03
-1.22960e+02 -1.19968e+00 6.19233e-03
-1.22950e+02 -1.19974e+00 6.19798e-03
-1.22940e+02 -1.19981e+00 6.20365e-03
-1.22930e+02 -1.19987e+00 6.20933e-03
-1.22920e+02 -1.19993e+00 6.21504e-03
-1.22910e+02 -1.19999e+00 6.22076e-03
-1.22900e+02 -1.20005e+00 6.22649e-03
-1.22890e+02 -1.20012e+00 6.23225e-03
-1.22880e+02 -1.20018e+00 6.23802e-03
-1.22870e+02 -1.20024e+00 6.24381e-03
-1.22860e+02 -1.20030e+00 6.24962e-03
-1.22850e+02 -1.20037e+00 6.25545e-03
-1.22840e+02 -1.20043e+00 6.26130e-03
-1.22830e+02 -1.20049e+00 6.26716e-03
-1.22820e+02 -1.20055e+00 6.27304e-03
-1.22810e+02 -1.20062e+00 6.27894e-03
-1.22800e+02 -1.20068e+00 6.28486e-03
-1.22790e+02 -1.20074e+00 6.29079e-03
-1.22780e+02 -1.20081e+00 6.29674e-03
-1.22770e+02 -1.20087e+00 6.30271e-03
-1.22760e+02 -1.20093e+00 6.30870e-03
-1.22750e+02 -1.20099e+00 6.31471e-03
-1.22740e+02 -1.20106e+00 6.32073e-03
-1.22730e+02 -1.20112e+00 6.32677e-03
-1.22720e+02 -1.20118e+00 6.33283e-03
-1.22710e+02 -1.20125e+00 6.33891e-03
-1.22700e+02 -1.20131e+00 6.34501e-03
-1.22690e+02 -1.20137e+00 6.35112e-03
-1.22680e+02 -1.20144e+00 6.35725e-03
-1.22670e+02 -1.20150e+00 6.36340e-03
-1.22660e+02 -1.20157e+00 6.36957e-03
-1.22650e+02 -1.20163e+00 6.37575e-03
-1.22640e+02 -1.20169e+00 6.38195e-03
-1.22630e+02 -1.20176e+00 6.38818e-03
-1.22620e+02 -1.20182e+00 6.39441e-03
-1.22610e+02 -1.20188e+00 6.40067e-03
-1.22600e+02 -1.20195e+00 6.40694e-03
-1.22590e+02 -1.20201e+00 6.41324e-03
-1.22580e+02 -1.20208e+00 6.41955e-03
-1.22570e+02 -1.20214e+00 6.42587e-03
-1.22560e+02 -1.20221e+00 6.43222e-03
-1.22550e+02 -1.20227e+00 6.43858e-03
-1.22540e+02 -1.20233e+00 6.44496e-03
-1.22530e+02 -1.20240e+00 6.45136e-03
-1.22520e+02 -1.20246e+00 6.45778e-03
-1.22510e+02 -1.20253e+00 6.46422e-03
-1.22500e+02 -1.20259e+00 6.47067e-03
-1.22490e+02 -1.20266e+00 6.47714e-03
-1.22480e+02 -1.20272e+00 6.48363e-03
-1.22470e+02 -1.20279e+00 6.49014e-03
-1.22460e+02 -1.20285e+00 6.49666e-03
-1.22450e+02 -1.20292e+00 6.50320e-03
-1.22440e+02 -1.20298e+00 6.50976e-03
-1.22430e+02 -1.20305e+00 6.51634e-03
-1.22420e+02 -1.20311e+00 6.52294e-03
-1.22410e+02 -1.20318e+00 6.52955e-03
-1.22400e+02 -1.20324e+00 6.53618e-03
-1.22390e+02 -1.20331e+00 6.54283e-03
-1.22380e+02 -1.20337e+00 6.54950e-03
-1.22370e+02 -1.20344e+00 6.55618e-03
-1.22360e+02 -1.20351e+00 6.56289e-03
-1.22350e+02 -1.20357e+00 6.56961e-03
-1.22340e+02 -1.20364e+00 6.57635e-03
-1.22330e+02 -1.20370e+00 6.58310e-03
-1.22320e+02 -1.20377e+00 6.58988e-03
-1.22310e+02 -1.20383e+00 6.59667e-03
-1.22300e+02 -1.20390e+00 6.60348e-03
-1.22290e+02 -1.20397e+00 6.61031e-03
-1.22280e+02 -1.20403e+00 6.61715e-03
-1.22270e+02 -1.20410e+00 6.62402e-03
-1.22260e+02 -1.20416e+00 6.63090e-03
-1.22250e+02 -1.20423e+00 6.63780e-03
-1.22240e+02 -1.20430e+00 6.64472e-03
-1.22230e+02 -1.20436e+00 6.65165e-03
-1.22220e+02 -1.20443e+00 6.65861e-03
-1.22210e+02 -1.20450e+00 6.66558e-03
-1.22200e+02 -1.20456e+00 6.67257e-03
-1.22190e+02 -1.20463e+00 6.67957e-03
-1.22180e+02 -1.20470e+00 6.68660e-03
-1.22170e+02 -1.20476e+00 6.69364e-03
-1.22160e+02 -1.20483e+00 6.70070e-03
-1.22150e+02 -1.20490e+00 6.70778e-03
-1.22140e+02 -1.20497e+00 6.71488e-03
-1.22130e+02 -1.20503e+00 6.72199e-03
-1.22120e+02 -1.20510e+00 6.72912e-03
-1.22110e+02 -1.20517e+00 6.73627e-03
-1.22100e+02 -1.20523e+00 6.74344e-03
-1.22090e+02 -1.20530e+00 6.75063e-03
-1.22080e+02 -1.20537e+00 6.75783e-03
-1.22070e+02 -1.20544e+00 6.76505e-03
-1.22060e+02 -1.20550e+00 6.77229e-03
-1.22050e+02 -1.20557e+00 6.77955e-03
-1.22040e+02 -1.20564e+00 6.78682e-03
-1.22030e+02 -1.20571e+00 6.79412e-03
-1.22020e+02 -1.20578e+00 6.80143e-03
-1.22010e+02 -1.20584e+00 6.80875e-03
-1.22000e+02 -1.20591e+00 6.81610e-03
-1.21990e+02 -1.20598e+00 6.82347e-03
-1.21980e+02 -1.20605e+00 6.83085e-03
-1.21970e+02 -1.20612e+00 6.83825e-03
-1.21960e+02 -1.20619e+00 6.84567e-03
-1.21950e+02 -1.20625e+00 6.85310e-03
-1.21940e+02 -1.20632e+00 6.86056e-03
-1.21930e+02 -1.20639e+00 6.86803e-03
-1.21920e+02 -1.20646e+00 6.87552e-03
-1.21910e+02 -1.20653e+00 6.88302e-03
-1.21900e+02 -1.20660e+00 6.89055e-03
-1.21890e+02 -1.20667e+00 6.89809e-03
-1.21880e+02 -1.20674e+00 6.90565e-03
-1.21870e+02 -1.20680e+00 6.91323e-03
-1.21860e+02 -1.20687e+00 6.92083e-03
-1.21850e+02 -1.20694e+00 6.92844e-03
-1.21840e+02 -1.20701e+00 6.93608e-03
-1.21830e+02 -1.20708e+00 6.94373e-03
-1.21820e+02 -1.20715e+00 6.95139e-03
-1.21810e+02 -1.20722e+00 6.95908e-03
-1.21800e+02 -1.20729e+00 6.96678e-03
-1.21790e+02 -1.20736e+00 6.97451e-03
-1.21780e+02 -1.20743e+00 6.98225e-03
-1.21770e+02 -1.20750e+00 6.99000e-03
-1.21760e+02 -1.20757e+00 6.99778e-03
-1.21750e+02 -1.20764e+00 7.00557e-03
-1.21740e+02 -1.20771e+00 7.01338e-03
-1.21730e+02 -1.20778e+00 7.02121e-03
-1.21720e+02 -1.20785e+00 7.02906e-03
-1.21710e+02 -1.20792e+00 7.03692e-03
-1.21700e+02 -1.20799e+00 7.04481e-03
-1.21690e+02 -1.20806e+00 7.05271e-03
-1.21680e+02 -1.20813e+00 7.06063e-03
-1.21670e+02 -1.20820e+00 7.06856e-03
-1.21660e+02 -1.20827e+00 7.07652e-03
-1.21650e+02 -1.20834e+00 7.08449e-03
-1.21640e+02 -1.20842e+00 7.09248e-03
-1.21630e+02 -1.20849e+00 7.10049e-03
-1.21620e+02 -1.20856e+00 7.10851e-03
-1.21610e+02 -1.20863e+00 7.11656e-03
-1.21600e+02 -1.20870e+00 7.12462e-03
-1.21590e+02 -1.20877e+00 7.13270e-03
-1.21580e+02 -1.20884e+00 7.14079e-03
-1.21570e+02 -1.20891e+00 7.14891e-03
-1.21560e+02 -1.20899e+00 7.15704e-03
-1.21550e+02 -1.20906e+00 7.16519e-03
-1.21540e+02 -1.20913e+00 7.17336e-03
-1.21530e+02 -1.20920e+00 7.18155e-03
-1.21520e+02 -1.20927e+00 7.18975e-03
-1.21510e+02 -1.20934e+00 7.19797e-03
-1.21500e+02 -1.20942e+00 7.20621e-03
-1.21490e+02 -1.20949e+00 7.21447e-03
-1.21480e+02 -1.20956e+00 7.22275e-03
-1.21470e+02 -1.20963e+00 7.23104e-03
-1.21460e+02 -1.20971e+00 7.23935e-03
-1.21450e+02 -1.20978e+00 7.24768e-03
-1.21440e+02 -1.20985e+00 7.25603e-03
-1.21430e+02 -1.20992e+00 7.26439e-03
-1.21420e+02 -1.21000e+00 7.27278e-03
-1.21410e+02 -1.21007e+00 7.28118e-03
-1.21400e+02 -1.21014e+00 7.28960e-03
-1.21390e+02 -1.21021e+00 7.29803e-03
-1.21380e+02 -1.21029e+00 7.30649e-03
-1.21370e+02 -1.21036e+00 7.31496e-03
-1.21360e+02 -1.21043e+00 7.32345e-03
-1.21350e+02 -1.21051e+00 7.33196e-03
-1.21340e+02 -1.21058e+00 7.34049e-03
-1.21330e+02 -1.21065e+00 7.34903e-03
-1.21320e+02 -1.21073e+00 7.35759e-03
-1.21310e+02 -1.21080e+00 7.36617e-03
-1.21300e+02 -1.21087e+00 7.37477e-03
-1.21290e+02 -1.21095e+00 7.38338e-03
-1.21280e+02 -1.21102e+00 7.39202e-03
-1.21270e+02 -1.21110e+00 7.40067e-03
-1.21260e+02 -1.21117e+00 7.40934e-03
-1.21250e+02 -1.21124e+00 7.41803e-03
-1.21240e+02 -1.21132e+00 7.42673e-03
-1.21230e+02 -1.21139e+00 7.43545e-03
-1.21220e+02 -1.21147e+00 7.44419e-03
-1.21210e+02 -1.21154e+00 7.45295e-03
-1.21200e+02 -1.21162e+00 7.46173e-03
-1.21190e+02 -1.21169e+00 7.47052e-03
-1.21180e+02 -1.21177e+00 7.47933e-03
-1.21170e+02 -1.21184e+00 7.48816e-03
-1.21160e+02 -1.21192e+00 7.49701e-03
-1.21150e+02 -1.21199e+00 7.50588e-03
-1.21140e+02 -1.21207e+00 7.51476e-03
-1.21130e+02 -1.21214e+00 7.52366e-03
-1.21120e+02 -1.21222e+00 7.53258e-03
-1.21110e+02 -1.21229e+00 7.54152e-03
-1.21100e+02 -1.21237e+00 7.55047e-03
-1.21090e+02 -1.21244e+00 7.55945e-03
-1.21080e+02 -1.21252e+00 7.56844e-03
-1.21070e+02 -1.21259e+00 7.57745e-03
-1.21060e+02 -1.21267e+00 7.58647e-03
-1.21050e+02 -1.21275e+00 7.59552e-03
-1.21040e+02 -1.21282e+00 7.60458e-03
-1.21030e+02 -1.21290e+00 7.61366e-03
-1.21020e+02 -1.21297e+00 7.62276e-03
-1.21010e+02 -1.21305e+00 7.63187e-03
-1.21000e+02 -1.21313e+00 7.64101e-03
-1.20990e+02 -1.21320e+00 7.65016e-03
-1.20980e+02 -1.21328e+00 7.65933e-03
-1.20970e+02 -1.21336e+00 7.66852e-03
-1.20960e+02 -1.21343e+00 7.67772e-03
-1.20950e+02 -1.21351e+00 7.68694e-03
-1.20940e+02 -1.21359e+00 7.69618e-03
-1.20930e+02 -1.21366e+00 7.70544e-03
-1.20920e+02 -1.21374e+00 7.71472e-03
-1.20910e+02 -1.21382e+00 7.72401e-03
-1.20900e+02 -1.21389e+00 7.73333e-03
-1.20890e+02 -1.21397e+00 7.74266e-03
-1.20880e+02 -1.21405e+00 7.75201e-03
-1.20870e+02 -1.21413e+00 7.76137e-03
-1.20860e+02 -1.21421e+00 7.77076e-03
-1.20850e+02 -1.21428e+00 7.78016e-03
-1.20840e+02 -1.21436e+00 7.78958e-03
-1.20830e+02 -1.21444e+00 7.79901e-03
-1.20820e+02 -1.21452e+00 7.80847e-03
-1.20810e+02 -1.21459e+00 7.81794e-03
-1.20800e+02 -1.21467e+00 7.82743e-03
-1.20790e+02 -1.21475e+00 7.83694e-03
-1.20780e+02 -1.21483e+00 7.84647e-03
-1.20770e+02 -1.21491e+00 7.85602e-03
-1.20760e+02 -1.21499e+00 7.86558e-03
-1.20750e+02 -1.21507e+00 7.87516e-03
-1.20740e+02 -1.21514e+00 7.88476e-03
-1.20730e+02 -1.21522e+00 7.89437e-03
-1.20720e+02 -1.21530e+00 7.90401e-03
-1.20710e+02 -1.21538e+00 7.91366e-03
-1.20700e+02 -1.21546e+00 7.92333e-03
-1.20690e+02 -1.21554e+00 7.93302e-03
-1.20680e+02 -1.21562e+00 7.94272e-03
-1.20670e+02 -1.21570e+00 7.95245e-03
-1.20660e+02 -1.21578e+00 7.96219e-03
-1.20650e+02 -1.21586e+00 7.97195e-03
-1.20640e+02 -1.21594e+00 7.98172e-03
-1.20630e+02 -1.21602e+00 7.99152e-03
-1.20620e+02 -1.21610e+00 8.00133e-03
-1.20610e+02 -1.21618e+00 8.01116e-03
-1.20600e+02 -1.21626e+00 8.02101e-03
-1.20590e+02 -1.21634e+00 8.03088e-03
-1.20580e+02 -1.21642e+00 8.04076e-03
-1.20570e+02 -1.21650e+00 8.05066e-03
-1.20560e+02 -1.21658e+00 8.06058e-03
-1.20550e+02 -1.21666e+00 8.07052e-03
-1.20540e+02 -1.21674e+00 8.08048e-03
-1.20530e+02 -1.21682e+00 8.09045e-03
-1.20520e+02 -1.21690e+00 8.10044e-03
-1.20510e+02 -1.21698e+00 8.11045e-03
-1.20500e+02 -1.21706e+00 8.12048e-03
-1.20490e+02 -1.21715e+00 8.13053e-03
-1.20480e+02 -1.21723e+00 8.14059e-03
-1.20470e+02 -1.21731e+00 8.15067e-03
-1.20460e+02 -1.21739e+00 8.16077e-03
-1.20450e+02 -1.21747e+00 8.17089e-03
-1.20440e+02 -1.21755e+00 8.18102e-03
-1.20430e+02 -1.21764e+00 8.19117e-03
-1.20420e+02 -1.21772e+00 8.20134e-03
-1.20410e+02 -1.21780e+00 8.21153e-03
-1.20400e+02 -1.21788e+00 8.22174e-03
-1.20390e+02 -1.21796e+00 8.23196e-03
-1.20380e+02 -1.21805e+00 8.24220e-03
-1.20370e+02 -1.21813e+00 8.25246e-03
-1.20360e+02 -1.21821e+00 8.26274e-03
-1.20350e+02 -1.21829e+00 8.27304e-03
-1.20340e+02 -1.21838e+00 8.28335e-03
-1.20330e+02 -1.21846e+00 8.29368e-03
-1.20320e+02 -1.21854e+00 8.30403e-03
-1.20310e+02 -1.21863e+00 8.31440e-03
-1.20300e+02 -1.21871e+00 8.32478e-03
-1.20290e+02 -1.21879e+00 8.33518e-03
-1.20280e+02 -1.21888e+00 8.34560e-03
-1.20270e+02 -1.21896e+00 8.35604e-03
-1.20260e+02 -1.21904e+00 8.36650e-03
-1.20250e+02 -1.21913e+00 8.37697e-03
-1.20240e+02 -1.21921e+00 8.38746e-03
-1.20230e+02 -1.21929e+00 8.39797e-03
-1.20220e+02 -1.21938e+00 8.40850e-03
-1.20210e+02 -1.21946e+00 8.41905e-03
-1.20200e+02 -1.21955e+00 8.42961e-03
-1.20190e+02 -1.21963e+00 8.44019e-03
-1.20180e+02 -1.21972e+00 8.45079e-03
-1.20170e+02 -1.21980e+00 8.46141e-03
-1.20160e+02 -1.21988e+00 8.47204e-03
-1.20150e+02 -1.21997e+00 8.48270e-03
-1.20140e+02 -1.22005e+00 8.49337e-03
-1.20130e+02 -1.22014e+00 8.50406e-03
-1.20120e+02 -1.22022e+00 8.51476e-03
-1.20110e+02 -1.22031e+00 8.52549e-03
-1.20100e+02 -1.22040e+00 8.53623e-03
-1.20090e+02 -1.22048e+00 8.54699e-03
-1.20080e+02 -1.22057e+00 8.55777e-03
-1.20070e+02 -1.22065e+00 8.56856e-03
-1.20060e+02 -1.22074e+00 8.57938e-03
-1.20050e+02 -1.22082e+00 8.59021e-03
-1.20040e+02 -1.22091e+00 8.60106e-03
-1.20030e+02 -1.22100e+00 8.61193e-03
-1.20020e+02 -1.22108e+00 8.62281e-03
-1.20010e+02 -1.22117e+00 8.63371e-03
-1.20000e+02 -1.22125e+00 8.64463e-03
-1.19990e+02 -1.22134e+00 8.65557e-03
-1.19980e+02 -1.22143e+00 8.66653e-03
-1.19970e+02 -1.22151e+00 8.67750e-03
-1.19960e+02 -1.22160e+00 8.68850e-03
-1.19950e+02 -1.22169e+00 8.69951e-03
-1.19940e+02 -1.22177e+00 8.71054e-03
-1.19930e+02 -1.22186e+00 8.72158e-03
-1.19920e+02 -1.22195e+00 8.73265e-03
-1.19910e+02 -1.22204e+00 8.74373e-03
-1.19900e+02 -1.22212e+00 8.75483e-03
-1.19890e+02 -1.22221e+00 8.76594e-03
-1.19880e+02 -1.22230e+00 8.77708e-03
-1.19870e+02 -1.22239e+00 8.78823e-03
-1.19860e+02 -1.22248e+00 8.79940e-03
-1.19850e+02 -1.22256e+00 8.81059e-03
-1.19840e+02 -1.22265e+00 8.82180e-03
-1.19830e+02 -1.22274e+00 8.83303e-03
-1.19820e+02 -1.22283e+00 8.84427e-03
-1.19810e+02 -1.22292e+00 8.85553e-03
-1.19800e+02 -1.22301e+00 8.86681e-03
-1.19790e+02 -1.22309e+00 8.87810e-03
-1.19780e+02 -1.22318e+00 8.88942e-03
-1.19770e+02 -1.22327e+00 8.90075e-03
-1.19760e+02 -1.22336e+00 8.91210e-03
-1.19750e+02 -1.22345e+00 8.92347e-03
-1.19740e+02 -1.22354e+00 8.93485e-03
-1.19730e+02 -1.22363e+00 8.94626e-03
-1.19720e+02 -1.22372e+00 8.95768e-03
-1.19710e+02 -1.22381e+00 8.96912e-03
-1.19700e+02 -1.22390e+00 8.98057e-03
-1.19690e+02 -1.22399e+00 8.99205e-03
-1.19680e+02 -1.22408e+00 9.00354e-03
-1.19670e+02 -1.22417e+00 9.01505e-03
-1.19660e+02 -1.22426e+00 9.02658e-03
-1.19650e+02 -1.22435e+00 9.03813e-03
-1.19640e+02 -1.22444e+00 9.04969e-03
-1.19630e+02 -1.22453e+00 9.06127e-03
-1.19620e+02 -1.22462e+00 9.07287e-03
-1.19610e+02 -1.22471e+00 9.08449e-03
-1.19600e+02 -1.22480e+00 9.09613e-03
-1.19590e+02 -1.22489e+00 9.10778e-03
-1.19580e+02 -1.22498e+00 9.11945e-03
-1.19570e+02 -1.22507e+00 9.13114e-03
-1.19560e+02 -1.22517e+00 9.14285e-03
-1.19550e+02 -1.22526e+00 9.15458e-03
-1.19540e+02 -1.22535e+00 9.16632e-03
-1.19530e+02 -1.22544e+00 9.17808e-03
-1.19520e+02 -1.22553e+00 9.18986e-03
-1.19510e+02 -1.22562e+00 9.20166e-03
-1.19500e+02 -1.22572e+00 9.21347e-03
-1.19490e+02 -1.22581e+00 9.22530e-03
-1.19480e+02 -1.22590e+00 9.23715e-03
-1.19470e+02 -1.22599e+00 9.24902e-03
-1.19460e+02 -1.22609e+00 9.26091e-03
-1.19450e+02 -1.22618e+00 9.27281e-03
-1.19440e+02 -1.22627e+00 9.28473e-03
-1.19430e+02 -1.22636e+00 9.29667e-03
-1.19420e+02 -1.22646e+00 9.30863e-03
-1.19410e+02 -1.22655e+00 9.32061e-03
-1.19400e+02 -1.22664e+00 9.33260e-03
-1.19390e+02 -1.22674e+00 9.34461e-03
-1.19380e+02 -1.22683e+00 9.35664e-03
-1.19370e+02 -1.22692e+00 9.36869e-03
-1.19360e+02 -1.22702e+00 9.38075e-03
-1.19350e+02 -1.22711e+00 9.39283e-03
-1.19340e+02 -1.22721e+00 9.40493e-03
-1.19330e+02 -1.22730e+00 9.41705e-03
-1.19320e+02 -1.22739e+00 9.42919e-03
-1.19310e+02 -1.22749e+00 9.44134e-03
-1.19300e+02 -1.22758e+00 9.45351e-03
-1.19290e+02 -1.22768e+00 9.46570e-03
-1.19280e+02 -1.22777e+00 9.47791e-03
-1.19270e+02 -1.22787e+00 9.49014e-03
-1.19260e+02 -1.22796e+00 9.50238e-03
-1.19250e+02 -1.22806e+00 9.51464e-03
-1.19240e+02 -1.22815e+00 9.52692e-03
-1.19230e+02 -1.22825e+00 9.53922e-03
-1.19220e+02 -1.22834e+00 9.55153e-03
-1.19210e+02 -1.22844e+00 9.56387e-03
-1.19200e+02 -1.22853e+00 9.57622e-03
-1.19190e+02 -1.22863e+00 9.58859e-03
-1.19180e+02 -1.22873e+00 9.60097e-03
-1.19170e+02 -1.22882e+00 9.61338e-03
-1.19160e+02 -1.22892e+00 9.62580e-03
-1.19150e+02 -1.22902e+00 9.63824e-03
-1.19140e+02 -1.22911e+00 9.65070e-03
-1.19130e+02 -1.22921e+00 9.66317e-03
-1.19120e+02 -1.22930e+00 9.67567e-03
-1.19110e+02 -1.22940e+00 9.68818e-03
-1.19100e+02 -1.22950e+00 9.70071e-03
-1.19090e+02 -1.22960e+00 9.71325e-03
-1.19080e+02 -1.22969e+00 9.72582e-03
-1.19070e+02 -1.22979e+00 9.73840e-03
-1.19060e+02 -1.22989e+00 9.75100e-03
-1.19050e+02 -1.22999e+00 9.76362e-03
-1.19040e+02 -1.23008e+00 9.77626e-03
-1.19030e+02 -1.23018e+00 9.78891e-03
-1.19020e+02 -1.23028e+00 9.80159e-03
-1.19010e+02 -1.23038e+00 9.81428e-03
-1.19000e+02 -1.23048e+00 9.82699e-03
-1.18990e+02 -1.23057e+00 9.83971e-03
-1.18980e+02 -1.23067e+00 9.85246e-03
-1.18970e+02 -1.23077e+00 9.86522e-03
-1.18960e+02 -1.23087e+00 9.87800e-03
-1.18950e+02 -1.23097e+00 9.89079e-03
-1.18940e+02 -1.23107e+00 9.90361e-03
-1.18930e+02 -1.23117e+00 9.91644e-03
-1.18920e+02 -1.23127e+00 9.92929e-03
-1.18910e+02 -1.23136e+00 9.94216e-03
-1.18900e+02 -1.23146e+00 9.95505e-03
-1.18890e+02 -1.23156e+00 9.96795e-03
-1.18880e+02 -1.23166e+00 9.98088e-03
-1.18870e+02 -1.23176e+00 9.99382e-03
-1.18860e+02 -1.23186e+00 1.00068e-02
-1.18850e+02 -1.23196e+00 1.00198e-02
-1.18840e+02 -1.23206e+00 1.00327e-02
-1.18830e+02 -1.23216e+00 1.00458e-02
-1.18820e+02 -1.23226e+00 1.00588e-02
-1.18810e+02 -1.23237e+00 1.00718e-02
-1.18800e+02 -1.23247e+00 1.00849e-02
-1.18790e+02 -1.23257e+00 1.00980e-02
-1.18780e+02 -1.23267e+00 1.01110e-02
-1.18770e+02 -1.23277e+00 1.01239e-02
-1.18760e+02 -1.23287e+00 1.01368e-02
-1.18750e+02 -1.23297e+00 1.01497e-02
-1.18740e+02 -1.23307e+00 1.01625e-02
-1.18730e+02 -1.23318e+00 1.01753e-02
-1.18720e+02 -1.23328e+00 1.01880e-02
-1.18710e+02 -1.23338e+00 1.02007e-02
-1.18700e+02 -1.23348e+00 1.02133e-02
-1.18690e+02 -1.23358e+00 1.02259e-02
-1.18680e+02 -1.23369e+00 1.02384e-02
-1.18670e+02 -1.23379e+00 1.02509e-02
-1.18660e+02 -1.23389e+00 1.02634e-02
-1.18650e+02 -1.23399e+00 1.02758e-02
-1.18640e+02 -1.23410e+00 1.02881e-02
-1.18630e+02 -1.23420e+00 1.03004e-02
-1.18620e+02 -1.23430e+00 1.03127e-02
-1.18610e+02 -1.23441e+00 1.03249e-02
-1.18600e+02 -1.23451e+00 1.03370e-02
-1.18590e+02 -1.23461e+00 1.03491e-02
-1.18580e+02 -1.23472e+00 1.03612e-02
-1.18570e+02 -1.23482e+00 1.03732e-02
-1.18560e+02 -1.23492e+00 1.03852e-02
-1.18550e+02 -1.23503e+00 1.03971e-02
-1.18540e+02 -1.23513e+00 1.04090e-02
-1.18530e+02 -1.23524e+00 1.04208e-02
-1.18520e+02 -1.23534e+00 1.04326e-02
-1.18510e+02 -1.23544e+00 1.04444e-02
-1.18500e+02 -1.23555e+00 1.04561e-02
-1.18490e+02 -1.23565e+00 1.04677e-02
-1.18480e+02 -1.23576e+00 1.04793e-02
-1.18470e+02 -1.23586e+00 1.04909e-02
-1.18460e+02 -1.23597e+00 1.05024e-02
-1.18450e+02 -1.23607e+00 1.05138e-02
-1.18440e+02 -1.23618e+00 1.05252e-02
-1.18430e+02 -1.23628e+00 1.05366e-02
-1.18420e+02 -1.23639e+00 1.05479e-02
-1.18410e+02 -1.23649e+00 1.05592e-02
-1.18400e+02 -1.23660e+00 1.05704e-02
-1.18390e+02 -1.23671e+00 1.05816e-02
-1.18380e+02 -1.23681e+00 1.05927e-02
-1.18370e+02 -1.23692e+00 1.06038e-02
-1.18360e+02 -1.23702e+00 1.06148e-02
-1.18350e+02 -1.23713e+00 1.06258e-02
-1.18340e+02 -1.23724e+00 1.06368e-02
-1.18330e+02 -1.23734e+00 1.06477e-02
-1.18320e+02 -1.23745e+00 1.06585e-02
-1.18310e+02 -1.23756e+00 1.06693e-02
-1.18300e+02 -1.23766e+00 1.06801e-02
-1.18290e+02 -1.23777e+00 1.06908e-02
-1.18280e+02 -1.23788e+00 1.07014e-02
-1.18270e+02 -1.23798e+00 1.07121e-02
-1.18260e+02 -1.23809e+00 1.07226e-02
-1.18250e+02 -1.23820e+00 1.07332e-02
-1.18240e+02 -1.23831e+00 1.07436e-02
-1.18230e+02 -1.23841e+00 1.07541e-02
-1.18220e+02 -1.23852e+00 1.07644e-02
-1.18210e+02 -1.23863e+00 1.07748e-02
-1.18200e+02 -1.23874e+00 1.07851e-02
-1.18190e+02 -1.23884e+00 1.07953e-02
-1.18180e+02 -1.23895e+00 1.08055e-02
-1.18170e+02 -1.23906e+00 1.08156e-02
-1.18160e+02 -1.23917e+00 1.08257e-02
-1.18150e+02 -1.23928e+00 1.08358e-02
-1.18140e+02 -1.23938e+00 1.08458e-02
-1.18130e+02 -1.23949e+00 1.08558e-02
-1.18120e+02 -1.23960e+00 1.08657e-02
-1.18110e+02 -1.23971e+00 1.08755e-02
-1.18100e+02 -1.23982e+00 1.08854e-02
-1.18090e+02 -1.23993e+00 1.08951e-02
-1.18080e+02 -1.24004e+00 1.09049e-02
-1.18070e+02 -1.24015e+00 1.09145e-02
-1.18060e+02 -1.24026e+00 1.09242e-02
-1.18050e+02 -1.24036e+00 1.09337e-02
-1.18040e+02 -1.24047e+00 1.09433e-02
-1.18030e+02 -1.24058e+00 1.09528e-02
-1.18020e+02 -1.24069e+00 1.09622e-02
-1.18010e+02 -1.24080e+00 1.09716e-02
-1.18000e+02 -1.24091e+00 1.09810e-02
-1.17990e+02 -1.24102e+00 1.09903e-02
-1.17980e+02 -1.24113e+00 1.09995e-02
-1.17970e+02 -1.24124e+00 1.10087e-02
-1.17960e+02 -1.24135e+00 1.10179e-02
-1.17950e+02 -1.24146e+00 1.10270e-02
-1.17940e+02 -1.24157e+00 1.10361e-02
-1.17930e+02 -1.24168e+00 1.10451e-02
-1.17920e+02 -1.24179e+00 1.10541e-02
-1.17910e+02 -1.24190e+00 1.10630e-02
-1.17900e+02 -1.24202e+00 1.10719e-02
-1.17890e+02 -1.24213e+00 1.10807e-02
-1.17880e+02 -1.24224e+00 1.10895e-02
-1.17870e+02 -1.24235e+00 1.10983e-02
-1.17860e+02 -1.24246e+00 1.11070e-02
-1.17850e+02 -1.24257e+00 1.11156e-02
-1.17840e+02 -1.24268e+00 1.11242e-02
-1.17830e+02 -1.24279e+00 1.11328e-02
-1.17820e+02 -1.24290e+00 1.11413e-02
-1.17810e+02 -1.24302e+00 1.11497e-02
-1.17800e+02 -1.24313e+00 1.11581e-02
-1.17790e+02 -1.24324e+00 1.11665e-02
-1.17780e+02 -1.24335e+00 1.11748e-02
-1.17770e+02 -1.24346e+00 1.11831e-02
-1.17760e+02 -1.24357e+00 1.11913e-02
-1.17750e+02 -1.24369e+00 1.11995e-02
-1.17740e+02 -1.24380e+00 1.12076e-02
-1.17730e+02 -1.24391e+00 1.12157e-02
-1.17720e+02 -1.24402e+00 1.12238e-02
-1.17710e+02 -1.24413e+00 1.12318e-02
-1.17700e+02 -1.24425e+00 1.12397e-02
-1.17690e+02 -1.24436e+00 1.12476e-02
-1.17680e+02 -1.24447e+00 1.12554e-02
-1.17670e+02 -1.24458e+00 1.12633e-02
-1.17660e+02 -1.24470e+00 1.12710e-02
-1.17650e+02 -1.24481e+00 1.12787e-02
-1.17640e+02 -1.24492e+00 1.12864e-02
-1.17630e+02 -1.24504e+00 1.12940e-02
-1.17620e+02 -1.24515e+00 1.13016e-02
-1.17610e+02 -1.24526e+00 1.13091e-02
-1.17600e+02 -1.24537e+00 1.13166e-02
-1.17590e+02 -1.24549e+00 1.13240e-02
-1.17580e+02 -1.24560e+00 1.13314e-02
-1.17570e+02 -1.24571e+00 1.13387e-02
-1.17560e+02 -1.24583e+00 1.13460e-02
-1.17550e+02 -1.24594e+00 1.13533e-02
-1.17540e+02 -1.24605e+00 1.13604e-02
-1.17530e+02 -1.24617e+00 1.13676e-02
-1.17520e+02 -1.24628e+00 1.13747e-02
-1.17510e+02 -1.24640e+00 1.13818e-02
-1.17500e+02 -1.24651e+00 1.13888e-02
-1.17490e+02 -1.24662e+00 1.13957e-02
-1.17480e+02 -1.24674e+00 1.14026e-02
-1.17470e+02 -1.24685e+00 1.14095e-02
-1.17460e+02 -1.24697e+00 1.14163e-02
-1.17450e+02 -1.24708e+00 1.14231e-02
-1.17440e+02 -1.24719e+00 1.14298e-02
-1.17430e+02 -1.24731e+00 1.14365e-02
-1.17420e+02 -1.24742e+00 1.14431e-02
-1.17410e+02 -1.24754e+00 1.14497e-02
-1.17400e+02 -1.24765e+00 1.14563e-02
-1.17390e+02 -1.24777e+00 1.14628e-02
-1.17380e+02 -1.24788e+00 1.14692e-02
-1.17370e+02 -1.24800e+00 1.14756e-02
-1.17360e+02 -1.24811e+00 1.14820e-02
-1.17350e+02 -1.24823e+00 1.14883e-02
-1.17340e+02 -1.24834e+00 1.14945e-02
-1.17330e+02 -1.24846e+00 1.15007e-02
-1.17320e+02 -1.24857e+00 1.15069e-02
-1.17310e+02 -1.24869e+00 1.15130e-02
-1.17300e+02 -1.24880e+00 1.15191e-02
-1.17290e+02 -1.24892e+00 1.15251e-02
-1.17280e+02 -1.24903e+00 1.15311e-02
-1.17270e+02 -1.24915e+00 1.15370e-02
-1.17260e+02 -1.24926e+00 1.15429e-02
-1.17250e+02 -1.24938e+00 1.15487e-02
-1.17240e+02 -1.24949e+00 1.15545e-02
-1.17230e+02 -1.24961e+00 1.15603e-02
-1.17220e+02 -1.24972e+00 1.15660e-02
-1.17210e+02 -1.24984e+00 1.15716e-02
-1.17200e+02 -1.24996e+00 1.15772e-02
-1.17190e+02 -1.25007e+00 1.15828e-02
-1.17180e+02 -1.25019e+00 1.15883e-02
-1.17170e+02 -1.25030e+00 1.15938e-02
-1.17160e+02 -1.25042e+00 1.15992e-02
-1.17150e+02 -1.25054e+00 1.16045e-02
-1.17140e+02 -1.25065e+00 1.16099e-02
-1.17130e+02 -1.25077e+00 1.16151e-02
-1.17120e+02 -1.25088e+00 1.16204e-02
-1.17110e+02 -1.25100e+00 1.16255e-02
-1.17100e+02 -1.25112e+00 1.16307e-02
-1.17090e+02 -1.25123e+00 1.16358e-02
-1.17080e+02 -1.25135e+00 1.16408e-02
-1.17070e+02 -1.25147e+00 1.16458e-02
-1.17060e+02 -1.25158e+00 1.16508e-02
-1.17050e+02 -1.25170e+00 1.16557e-02
-1.17040e+02 -1.25181e+00 1.16605e-02
-1.17030e+02 -1.25193e+00 1.16653e-02
-1.17020e+02 -1.25205e+00 1.16701e-02
-1.17010e+02 -1.25216e+00 1.16748e-02
-1.17000e+02 -1.25228e+00 1.16795e-02
-1.16990e+02 -1.25240e+00 1.16841e-02
-1.16980e+02 -1.25252e+00 1.16886e-02
-1.16970e+02 -1.25263e+00 1.16932e-02
-1.16960e+02 -1.25275e+00 1.16976e-02
-1.16950e+02 -1.25287e+00 1.17021e-02
-1.16940e+02 -1.25298e+00 1.17065e-02
-1.16930e+02 -1.25310e+00 1.17108e-02
-1.16920e+02 -1.25322e+00 1.17151e-02
-1.16910e+02 -1.25333e+00 1.17193e-02
-1.16900e+02 -1.25345e+00 1.17235e-02
-1.16890e+02 -1.25357e+00 1.17277e-02
-1.16880e+02 -1.25369e+00 1.17318e-02
-1.16870e+02 -1.25380e+00 1.17358e-02
-1.16860e+02 -1.25392e+00 1.17399e-02
-1.16850e+02 -1.25404e+00 1.17438e-02
-1.16840e+02 -1.25416e+00 1.17477e-02
-1.16830e+02 -1.25427e+00 1.17516e-02
-1.16820e+02 -1.25439e+00 1.17554e-02
-1.16810e+02 -1.25451e+00 1.17592e-02
-1.16800e+02 -1.25463e+00 1.17629e-02
-1.16790e+02 -1.25474e+00 1.17666e-02
-1.16780e+02 -1.25486e+00 1.17703e-02
-1.16770e+02 -1.25498e+00 1.17738e-02
-1.16760e+02 -1.25510e+00 1.17774e-02
-1.16750e+02 -1.25521e+00 1.17809e-02
-1.16740e+02 -1.25533e+00 1.17843e-02
-1.16730e+02 -1.25545e+00 1.17877e-02
-1.16720e+02 -1.25557e+00 1.17911e-02
-1.16710e+02 -1.25569e+00 1.17944e-02
-1.16700e+02 -1.25580e+00 1.17977e-02
-1.16690e+02 -1.25592e+00 1.18009e-02
-1.16680e+02 -1.25604e+00 1.18040e-02
-1.16670e+02 -1.25616e+00 1.18072e-02
-1.16660e+02 -1.25628e+00 1.18102e-02
-1.16650e+02 -1.25639e+00 1.18133e-02
-1.16640e+02 -1.25651e+00 1.18162e-02
-1.16630e+02 -1.25663e+00 1.18192e-02
-1.16620e+02 -1.25675e+00 1.18221e-02
-1.16610e+02 -1.25687e+00 1.18249e-02
-1.16600e+02 -1.25699e+00 1.18277e-02
-1.16590e+02 -1.25710e+00 1.18304e-02
-1.16580e+02 -1.25722e+00 1.18331e-02
-1.16570e+02 -1.25734e+00 1.18358e-02
-1.16560e+02 -1.25746e+00 1.18384e-02
-1.16550e+02 -1.25758e+00 1.18409e-02
-1.16540e+02 -1.25770e+00 1.18435e-02
-1.16530e+02 -1.25781e+00 1.18459e-02
-1.16520e+02 -1.25793e+00 1.18483e-02
-1.16510e+02 -1.25805e+00 1.18507e-02
-1.16500e+02 -1.25817e+00 1.18530e-02
-1.16490e+02 -1.25829e+00 1.18553e-02
-1.16480e+02 -1.25841e+00 1.18575e-02
-1.16470e+02 -1.25853e+00 1.18597e-02
-1.16460e+02 -1.25864e+00 1.18619e-02
-1.16450e+02 -1.25876e+00 1.18639e-02
-1.16440e+02 -1.25888e+00 1.18660e-02
-1.16430e+02 -1.25900e+00 1.18680e-02
-1.16420e+02 -1.25912e+00 1.18699e-02
-1.16410e+02 -1.25924e+00 1.18718e-02
-1.16400e+02 -1.25936e+00 1.18737e-02
-1.16390e+02 -1.25947e+00 1.18755e-02
-1.16380e+02 -1.25959e+00 1.18773e-02
-1.16370e+02 -1.25971e+00 1.18790e-02
-1.16360e+02 -1.25983e+00 1.18806e-02
-1.16350e+02 -1.25995e+00 1.18823e-02
-1.16340e+02 -1.26007e+00 1.18838e-02
-1.16330e+02 -1.26019e+00 1.18854e-02
-1.16320e+02 -1.26031e+00 1.18869e-02
-1.16310e+02 -1.26043e+00 1.18883e-02
-1.16300e+02 -1.26054e+00 1.18897e-02
-1.16290e+02 -1.26066e+00 1.18910e-02
-1.16280e+02 -1.26078e+00 1.18923e-02
-1.16270e+02 -1.26090e+00 1.18936e-02
-1.16260e+02 -1.26102e+00 1.18948e-02
-1.16250e+02 -1.26114e+00 1.18959e-02
-1.16240e+02 -1.26126e+00 1.18970e-02
-1.16230e+02 -1.26138e+00 1.18981e-02
-1.16220e+02 -1.26150e+00 1.18991e-02
-1.16210e+02 -1.26161e+00 1.19000e-02
-1.16200e+02 -1.26173e+00 1.19010e-02
-1.16190e+02 -1.26185e+00 1.19018e-02
-1.16180e+02 -1.26197e+00 1.19027e-02
-1.16170e+02 -1.26209e+00 1.19034e-02
-1.16160e+02 -1.26221e+00 1.19042e-02
-1.16150e+02 -1.26233e+00 1.19049e-02
-1.16140e+02 -1.26245e+00 1.19055e-02
-1.16130e+02 -1.26257e+00 1.19061e-02
-1.16120e+02 -1.26269e+00 1.19066e-02
-1.16110e+02 -1.26281e+00 1.19071e-02
-1.16100e+02 -1.26292e+00 1.19076e-02
-1.16090e+02 -1.26304e+00 1.19080e-02
-1.16080e+02 -1.26316e+00 1.19083e-02
-1.16070e+02 -1.26328e+00 1.19086e-02
-1.16060e+02 -1.26340e+00 1.19089e-02
-1.16050e+02 -1.26352e+00 1.19091e-02
-1.16040e+02 -1.26364e+00 1.19093e-02
-1.16030e+02 -1.26376e+00 1.19094e-02
-1.16020e+02 -1.26388e+00 1.19095e-02
-1.16010e+02 -1.26400e+00 1.19095e-02
-1.16000e+02 -1.26412e+00 1.19095e-02
-1.15990e+02 -1.26423e+00 1.19094e-02
-1.15980e+02 -1.26435e+00 1.19093e-02
-1.15970e+02 -1.26447e+00 1.19092e-02
-1.15960e+02 -1.26459e+00 1.19090e-02
-1.15950e+02 -1.26471e+00 1.19087e-02
-1.15940e+02 -1.26483e+00 1.19084e-02
-1.15930e+02 -1.26495e+00 1.19081e-02
-1.15920e+02 -1.26507e+00 1.19077e-02
-1.15910e+02 -1.26519e+00 1.19072e-02
-1.15900e+02 -1.26531e+00 1.19067e-02
-1.15890e+02 -1.26543e+00 1.19062e-02
-1.15880e+02 -1.26554e+00 1.19056e-02
-1.15870e+02 -1.26566e+00 1.19050e-02
-1.15860e+02 -1.26578e+00 1.19043e-02
-1.15850e+02 -1.26590e+00 1.19036e-02
-1.15840e+02 -1.26602e+00 1.19028e-02
-1.15830e+02 -1.26614e+00 1.19020e-02
-1.15820e+02 -1.26626e+00 1.19012e-02
-1.15810e+02 -1.26638e+00 1.19003e-02
-1.15800e+02 -1.26650e+00 1.18993e-02
-1.15790e+02 -1.26662e+00 1.18983e-02
-1.15780e+02 -1.26673e+00 1.18972e-02
-1.15770e+02 -1.26685e+00 1.18962e-02
-1.15760e+02 -1.26697e+00 1.18950e-02
-1.15750e+02 -1.26709e+00 1.18938e-02
-1.15740e+02 -1.26721e+00 1.18926e-02
-1.15730e+02 -1.26733e+00 1.18913e-02
-1.15720e+02 -1.26745e+00 1.18900e-02
-1.15710e+02 -1.26757e+00 1.18886e-02
-1.15700e+02 -1.26769e+00 1.18872e-02
-1.15690e+02 -1.26780e+00 1.18857e-02
-1.15680e+02 -1.26792e+00 1.18842e-02
-1.15670e+02 -1.26804e+00 1.18826e-02
-1.15660e+02 -1.26816e+00 1.18810e-02
-1.15650e+02 -1.26828e+00 1.18793e-02
-1.15640e+02 -1.26840e+00 1.18776e-02
-1.15630e+02 -1.26852e+00 1.18759e-02
-1.15620e+02 -1.26864e+00 1.18741e-02
-1.15610e+02 -1.26876e+00 1.18722e-02
-1.15600e+02 -1.26887e+00 1.18704e-02
-1.15590e+02 -1.26899e+00 1.18684e-02
-1.15580e+02 -1.26911e+00 1.18664e-02
-1.15570e+02 -1.26923e+00 1.18644e-02
-1.15560e+02 -1.26935e+00 1.18623e-02
-1.15550e+02 -1.26947e+00 1.18602e-02
-1.15540e+02 -1.26959e+00 1.18580e-02
-1.15530e+02 -1.26970e+00 1.18558e-02
-1.15520e+02 -1.26982e+00 1.18535e-02
-1.15510e+02 -1.26994e+00 1.18512e-02
-1.15500e+02 -1.27006e+00 1.18489e-02
-1.15490e+02 -1.27018e+00 1.18465e-02
-1.15480e+02 -1.27030e+00 1.18440e-02
-1.15470e+02 -1.27042e+00 1.18415e-02
-1.15460e+02 -1.27053e+00 1.18389e-02
-1.15450e+02 -1.27065e+00 1.18364e-02
-1.15440e+02 -1.27077e+00 1.18337e-02
-1.15430e+02 -1.27089e+00 1.18310e-02
-1.15420e+02 -1.27101e+00 1.18283e-02
-1.15410e+02 -1.27113e+00 1.18255e-02
-1.15400e+02 -1.27124e+00 1.18227e-02
-1.15390e+02 -1.27136e+00 1.18198e-02
-1.15380e+02 -1.27148e+00 1.18169e-02
-1.15370e+02 -1.27160e+00 1.18139e-02
-1.15360e+02 -1.27172e+00 1.18109e-02
-1.15350e+02 -1.27183e+00 1.18078e-02
-1.15340e+02 -1.27195e+00 1.18047e-02
-1.15330e+02 -1.27207e+00 1.18016e-02
-1.15320e+02 -1.27219e+00 1.17984e-02
-1.15310e+02 -1.27231e+00 1.17951e-02
-1.15300e+02 -1.27242e+00 1.17918e-02
-1.15290e+02 -1.27254e+00 1.17885e-02
-1.15280e+02 -1.27266e+00 1.17851e-02
-1.15270e+02 -1.27278e+00 1.17816e-02
-1.15260e+02 -1.27290e+00 1.17782e-02
-1.15250e+02 -1.27301e+00 1.17746e-02
-1.15240e+02 -1.27313e+00 1.17710e-02
-1.15230e+02 -1.27325e+00 1.17674e-02
-1.15220e+02 -1.27337e+00 1.17637e-02
-1.15210e+02 -1.27348e+00 1.17600e-02
-1.15200e+02 -1.27360e+00 1.17563e-02
-1.15190e+02 -1.27372e+00 1.17524e-02
-1.15180e+02 -1.27384e+00 1.17486e-02
-1.15170e+02 -1.27395e+00 1.17447e-02
-1.15160e+02 -1.27407e+00 1.17407e-02
-1.15150e+02 -1.27419e+00 1.17367e-02
-1.15140e+02 -1.27431e+00 1.17327e-02
-1.15130e+02 -1.27442e+00 1.17286e-02
-1.15120e+02 -1.27454e+00 1.17244e-02
-1.15110e+02 -1.27466e+00 1.17203e-02
-1.15100e+02 -1.27478e+00 1.17160e-02
-1.15090e+02 -1.27489e+00 1.17117e-02
-1.15080e+02 -1.27501e+00 1.17074e-02
-1.15070e+02 -1.27513e+00 1.17030e-02
-1.15060e+02 -1.27524e+00 1.16986e-02
-1.15050e+02 -1.27536e+00 1.16942e-02
-1.15040e+02 -1.27548e+00 1.16896e-02
-1.15030e+02 -1.27559e+00 1.16851e-02
-1.15020e+02 -1.27571e+00 1.16805e-02
-1.15010e+02 -1.27583e+00 1.16758e-02
-1.15000e+02 -1.27594e+00 1.16711e-02
-1.14990e+02 -1.27606e+00 1.16664e-02
-1.14980e+02 -1.27618e+00 1.16616e-02
-1.14970e+02 -1.27629e+00 1.16567e-02
-1.14960e+02 -1.27641e+00 1.16518e-02
-1.14950e+02 -1.27653e+00 1.16469e-02
-1.14940e+02 -1.27664e+00 1.16419e-02
-1.14930e+02 -1.27676e+00 1.16369e-02
-1.14920e+02 -1.27688e+00 1.16318e-02
-1.14910e+02 -1.27699e+00 1.16267e-02
-1.14900e+02 -1.27711e+00 1.16215e-02
-1.14890e+02 -1.27723e+00 1.16163e-02
-1.14880e+02 -1.27734e+00 1.16110e-02
-1.14870e+02 -1.27746e+00 1.16057e-02
-1.14860e+02 -1.27757e+00 1.16004e-02
-1.14850e+02 -1.27769e+00 1.15949e-02
-1.14840e+02 -1.27781e+00 1.15895e-02
-1.14830e+02 -1.27792e+00 1.15840e-02
-1.14820e+02 -1.27804e+00 1.15785e-02
-1.14810e+02 -1.27815e+00 1.15729e-02
-1.14800e+02 -1.27827e+00 1.15672e-02
-1.14790e+02 -1.27838e+00 1.15615e-02
-1.14780e+02 -1.27850e+00 1.15558e-02
-1.14770e+02 -1.27862e+00 1.15500e-02
-1.14760e+02 -1.27873e+00 1.15442e-02
-1.14750e+02 -1.27885e+00 1.15383e-02
-1.14740e+02 -1.27896e+00 1.15324e-02
-1.14730e+02 -1.27908e+00 1.15264e-02
-1.14720e+02 -1.27919e+00 1.15204e-02
-1.14710e+02 -1.27931e+00 1.15144e-02
-1.14700e+02 -1.27942e+00 1.15082e-02
-1.14690e+02 -1.27954e+00 1.15021e-02
-1.14680e+02 -1.27965e+00 1.14959e-02
-1.14670e+02 -1.27977e+00 1.14896e-02
-1.14660e+02 -1.27988e+00 1.14833e-02
-1.14650e+02 -1.28000e+00 1.14770e-02
-1.14640e+02 -1.28011e+00 1.14706e-02
-1.14630e+02 -1.28023e+00 1.14642e-02
-1.14620e+02 -1.28034e+00 1.14577e-02
-1.14610e+02 -1.28046e+00 1.14512e-02
-1.14600e+02 -1.28057e+00 1.14446e-02
-1.14590e+02 -1.28068e+00 1.14380e-02
-1.14580e+02 -1.28080e+00 1.14313e-02
-1.14570e+02 -1.28091e+00 1.14246e-02
-1.14560e+02 -1.28103e+00 1.14178e-02
-1.14550e+02 -1.28114e+00 1.14110e-02
-1.14540e+02 -1.28126e+00 1.14041e-02
-1.14530e+02 -1.28137e+00 1.13972e-02
-1.14520e+02 -1.28148e+00 1.13903e-02
-1.14510e+02 -1.28160e+00 1.13833e-02
-1.14500e+02 -1.28171e+00 1.13762e-02
-1.14490e+02 -1.28183e+00 1.13692e-02
-1.14480e+02 -1.28194e+00 1.13620e-02
-1.14470e+02 -1.28205e+00 1.13548e-02
-1.14460e+02 -1.28217e+00 1.13476e-02
-1.14450e+02 -1.28228e+00 1.13403e-02
-1.14440e+02 -1.28239e+00 1.13330e-02
-1.14430e+02 -1.28251e+00 1.13256e-02
-1.14420e+02 -1.28262e+00 1.13182e-02
-1.14410e+02 -1.28273e+00 1.13107e-02
-1.14400e+02 -1.28285e+00 1.13032e-02
-1.14390e+02 -1.28296e+00 1.12957e-02
-1.14380e+02 -1.28307e+00 1.12881e-02
-1.14370e+02 -1.28318e+00 1.12804e-02
-1.14360e+02 -1.28330e+00 1.12727e-02
-1.14350e+02 -1.28341e+00 1.12650e-02
-1.14340e+02 -1.28352e+00 1.12572e-02
-1.14330e+02 -1.28363e+00 1.12493e-02
-1.14320e+02 -1.28375e+00 1.12414e-02
-1.14310e+02 -1.28386e+00 1.12335e-02
-1.14300e+02 -1.28397e+00 1.12255e-02
-1.14290e+02 -1.28408e+00 1.12175e-02
-1.14280e+02 -1.28420e+00 1.12094e-02
-1.14270e+02 -1.28431e+00 1.12013e-02
-1.14260e+02 -1.28442e+00 1.11931e-02
-1.14250e+02 -1.28453e+00 1.11849e-02
-1.14240e+02 -1.28464e+00 1.11766e-02
-1.14230e+02 -1.28476e+00 1.11683e-02
-1.14220e+02 -1.28487e+00 1.11600e-02
-1.14210e+02 -1.28498e+00 1.11516e-02
-1.14200e+02 -1.28509e+00 1.11431e-02
-1.14190e+02 -1.28520e+00 1.11346e-02
-1.14180e+02 -1.28531e+00 1.11261e-02
-1.14170e+02 -1.28542e+00 1.11175e-02
-1.14160e+02 -1.28554e+00 1.11089e-02
-1.14150e+02 -1.28565e+00 1.11002e-02
-1.14140e+02 -1.28576e+00 1.10914e-02
-1.14130e+02 -1.28587e+00 1.10827e-02
-1.14120e+02 -1.28598e+00 1.10738e-02
-1.14110e+02 -1.28609e+00 1.10650e-02
-1.14100e+02 -1.28620e+00 1.10560e-02
-1.14090e+02 -1.28631e+00 1.10471e-02
-1.14080e+02 -1.28642e+00 1.10381e-02
-1.14070e+02 -1.28653e+00 1.10290e-02
-1.14060e+02 -1.28664e+00 1.10199e-02
-1.14050e+02 -1.28675e+00 1.10107e-02
-1.14040e+02 -1.28686e+00 1.10015e-02
-1.14030e+02 -1.28697e+00 1.09923e-02
-1.14020e+02 -1.28708e+00 1.09830e-02
-1.14010e+02 -1.28719e+00 1.09737e-02
-1.14000e+02 -1.28730e+00 1.09643e-02
-1.13990e+02 -1.28741e+00 1.09548e-02
-1.13980e+02 -1.28752e+00 1.09454e-02
-1.13970e+02 -1.28763e+00 1.09358e-02
-1.13960e+02 -1.28774e+00 1.09263e-02
-1.13950e+02 -1.28785e+00 1.09166e-02
-1.13940e+02 -1.28796e+00 1.09070e-02
-1.13930e+02 -1.28807e+00 1.08973e-02
-1.13920e+02 -1.28818e+00 1.08875e-02
-1.13910e+02 -1.28828e+00 1.08777e-02
-1.13900e+02 -1.28839e+00 1.08678e-02
-1.13890e+02 -1.28850e+00 1.08579e-02
-1.13880e+02 -1.28861e+00 1.08480e-02
-1.13870e+02 -1.28872e+00 1.08380e-02
-1.13860e+02 -1.28883e+00 1.08279e-02
-1.13850e+02 -1.28894e+00 1.08179e-02
-1.13840e+02 -1.28904e+00 1.08077e-02
-1.13830e+02 -1.28915e+00 1.07975e-02
-1.13820e+02 -1.28926e+00 1.07873e-02
-1.13810e+02 -1.28937e+00 1.07770e-02
-1.13800e+02 -1.28947e+00 1.07667e-02
-1.13790e+02 -1.28958e+00 1.07563e-02
-1.13780e+02 -1.28969e+00 1.07459e-02
-1.13770e+02 -1.28980e+00 1.07354e-02
-1.13760e+02 -1.28990e+00 1.07249e-02
-1.13750e+02 -1.29001e+00 1.07144e-02
-1.13740e+02 -1.29012e+00 1.07038e-02
-1.13730e+02 -1.29023e+00 1.06931e-02
-1.13720e+02 -1.29033e+00 1.06824e-02
-1.13710e+02 -1.29044e+00 1.06717e-02
-1.13700e+02 -1.29055e+00 1.06609e-02
-1.13690e+02 -1.29065e+00 1.06500e-02
-1.13680e+02 -1.29076e+00 1.06392e-02
-1.13670e+02 -1.29087e+00 1.06282e-02
-1.13660e+02 -1.29097e+00 1.06172e-02
-1.13650e+02 -1.29108e+00 1.06062e-02
-1.13640e+02 -1.29118e+00 1.05951e-02
-1.13630e+02 -1.29129e+00 1.05840e-02
-1.13620e+02 -1.29140e+00 1.05729e-02
-1.13610e+02 -1.29150e+00 1.05616e-02
-1.13600e+02 -1.29161e+00 1.05504e-02
-1.13590e+02 -1.29171e+00 1.05391e-02
-1.13580e+02 -1.29182e+00 1.05277e-02
-1.13570e+02 -1.29192e+00 1.05163e-02
-1.13560e+02 -1.29203e+00 1.05049e-02
-1.13550e+02 -1.29213e+00 1.04934e-02
-1.13540e+02 -1.29224e+00 1.04818e-02
-1.13530e+02 -1.29234e+00 1.04702e-02
-1.13520e+02 -1.29245e+00 1.04586e-02
-1.13510e+02 -1.29255e+00 1.04469e-02
-1.13500e+02 -1.29266e+00 1.04352e-02
-1.13490e+02 -1.29276e+00 1.04234e-02
-1.13480e+02 -1.29286e+00 1.04116e-02
-1.13470e+02 -1.29297e+00 1.03997e-02
-1.13460e+02 -1.29307e+00 1.03878e-02
-1.13450e+02 -1.29318e+00 1.03759e-02
-1.13440e+02 -1.29328e+00 1.03638e-02
-1.13430e+02 -1.29338e+00 1.03518e-02
-1.13420e+02 -1.29349e+00 1.03397e-02
-1.13410e+02 -1.29359e+00 1.03275e-02
-1.13400e+02 -1.29369e+00 1.03153e-02
-1.13390e+02 -1.29380e+00 1.03031e-02
-1.13380e+02 -1.29390e+00 1.02908e-02
-1.13370e+02 -1.29400e+00 1.02785e-02
-1.13360e+02 -1.29411e+00 1.02661e-02
-1.13350e+02 -1.29421e+00 1.02536e-02
-1.13340e+02 -1.29431e+00 1.02412e-02
-1.13330e+02 -1.29441e+00 1.02286e-02
-1.13320e+02 -1.29451e+00 1.02161e-02
-1.13310e+02 -1.29462e+00 1.02034e-02
-1.13300e+02 -1.29472e+00 1.01908e-02
-1.13290e+02 -1.29482e+00 1.01781e-02
-1.13280e+02 -1.29492e+00 1.01653e-02
-1.13270e+02 -1.29502e+00 1.01525e-02
-1.13260e+02 -1.29513e+00 1.01396e-02
-1.13250e+02 -1.29523e+00 1.01267e-02
-1.13240e+02 -1.29533e+00 1.01138e-02
-1.13230e+02 -1.29543e+00 1.01008e-02
-1.13220e+02 -1.29553e+00 1.00878e-02
-1.13210e+02 -1.29563e+00 1.00747e-02
-1.13200e+02 -1.29573e+00 1.00615e-02
-1.13190e+02 -1.29583e+00 1.00484e-02
-1.13180e+02 -1.29593e+00 1.00351e-02
-1.13170e+02 -1.29603e+00 1.00219e-02
-1.13160e+02 -1.29613e+00 1.00085e-02
-1.13150e+02 -1.29623e+00 9.99517e-03
-1.13140e+02 -1.29633e+00 9.98175e-03
-1.13130e+02 -1.29643e+00 9.96829e-03
-1.13120e+02 -1.29653e+00 9.95478e-03
-1.13110e+02 -1.29663e+00 9.94122e-03
-1.13100e+02 -1.29673e+00 9.92762e-03
-1.13090e+02 -1.29683e+00 9.91397e-03
-1.13080e+02 -1.29693e+00 9.90027e-03
-1.13070e+02 -1.29703e+00 9.88653e-03
-1.13060e+02 -1.29713e+00 9.87274e-03
-1.13050e+02 -1.29723e+00 9.85890e-03
-1.13040e+02 -1.29732e+00 9.84502e-03
-1.13030e+02 -1.29742e+00 9.83109e-03
-1.13020e+02 -1.29752e+00 9.81711e-03
-1.13010e+02 -1.29762e+00 9.80308e-03
-1.13000e+02 -1.29772e+00 9.78901e-03
-1.12990e+02 -1.29781e+00 9.77489e-03
-1.12980e+02 -1.29791e+00 9.76073e-03
-1.12970e+02 -1.29801e+00 9.74652e-03
-1.12960e+02 -1.29811e+00 9.73226e-03
-1.12950e+02 -1.29820e+00 9.71795e-03
-1.12940e+02 -1.29830e+00 9.70360e-03
-1.12930e+02 -1.29840e+00 9.68920e-03
-1.12920e+02 -1.29850e+00 9.67475e-03
-1.12910e+02 -1.29859e+00 9.66026e-03
-1.12900e+02 -1.29869e+00 9.64572e-03
-1.12890e+02 -1.29879e+00 9.63113e-03
-1.12880e+02 -1.29888e+00 9.61650e-03
-1.12870e+02 -1.29898e+00 9.60182e-03
-1.12860e+02 -1.29907e+00 9.58709e-03
-1.12850e+02 -1.29917e+00 9.57232e-03
-1.12840e+02 -1.29926e+00 9.55750e-03
-1.12830e+02 -1.29936e+00 9.54263e-03
-1.12820e+02 -1.29946e+00 9.52772e-03
-1.12810e+02 -1.29955e+00 9.51275e-03
-1.12800e+02 -1.29965e+00 9.49775e-03
-1.12790e+02 -1.29974e+00 9.48269e-03
-1.12780e+02 -1.29984e+00 9.46759e-03
-1.12770e+02 -1.29993e+00 9.45244e-03
-1.12760e+02 -1.30002e+00 9.43724e-03
-1.12750e+02 -1.30012e+00 9.42200e-03
-1.12740e+02 -1.30021e+00 9.40671e-03
-1.12730e+02 -1.30031e+00 9.39138e-03
-1.12720e+02 -1.30040e+00 9.37599e-03
-1.12710e+02 -1.30049e+00 9.36056e-03
-1.12700e+02 -1.30059e+00 9.34509e-03
-1.12690e+02 -1.30068e+00 9.32956e-03
-1.12680e+02 -1.30077e+00 9.31399e-03
-1.12670e+02 -1.30087e+00 9.29838e-03
-1.12660e+02 -1.30096e+00 9.28271e-03
-1.12650e+02 -1.30105e+00 9.26700e-03
-1.12640e+02 -1.30115e+00 9.25124e-03
-1.12630e+02 -1.30124e+00 9.23544e-03
-1.12620e+02 -1.30133e+00 9.21959e-03
-1.12610e+02 -1.30142e+00 9.20369e-03
-1.12600e+02 -1.30151e+00 9.18774e-03
-1.12590e+02 -1.30161e+00 9.17175e-03
-1.12580e+02 -1.30170e+00 9.15571e-03
-1.12570e+02 -1.30179e+00 9.13963e-03
-1.12560e+02 -1.30188e+00 9.12349e-03
-1.12550e+02 -1.30197e+00 9.10731e-03
-1.12540e+02 -1.30206e+00 9.09109e-03
-1.12530e+02 -1.30215e+00 9.07481e-03
-1.12520e+02 -1.30224e+00 9.05849e-03
-1.12510e+02 -1.30234e+00 9.04213e-03
-1.12500e+02 -1.30243e+00 9.02571e-03
-1.12490e+02 -1.30252e+00 9.00925e-03
-1.12480e+02 -1.30261e+00 8.99275e-03
-1.12470e+02 -1.30270e+00 8.97619e-03
-1.12460e+02 -1.30279e+00 8.95959e-03
-1.12450e+02 -1.30287e+00 8.94294e-03
-1.12440e+02 -1.30296e+00 8.92625e-03
-1.12430e+02 -1.30305e+00 8.90951e-03
-1.12420e+02 -1.30314e+00 8.89272e-03
-1.12410e+02 -1.30323e+00 8.87588e-03
-1.12400e+02 -1.30332e+00 8.85900e-03
-1.12390e+02 -1.30341e+00 8.84207e-03
-1.12380e+02 -1.30350e+00 8.82510e-03
-1.12370e+02 -1.30358e+00 8.80807e-03
-1.12360e+02 -1.30367e+00 8.79100e-03
-1.12350e+02 -1.30376e+00 8.77389e-03
-1.12340e+02 -1.30385e+00 8.75673e-03
-1.12330e+02 -1.30394e+00 8.73952e-03
-1.12320e+02 -1.30402e+00 8.72226e-03
-1.12310e+02 -1.30411e+00 8.70495e-03
-1.12300e+02 -1.30420e+00 8.68760e-03
-1.12290e+02 -1.30428e+00 8.67021e-03
-1.12280e+02 -1.30437e+00 8.65276e-03
-1.12270e+02 -1.30446e+00 8.63527e-03
-1.12260e+02 -1.30454e+00 8.61773e-03
-1.12250e+02 -1.30463e+00 8.60015e-03
-1.12240e+02 -1.30472e+00 8.58252e-03
-1.12230e+02 -1.30480e+00 8.56484e-03
-1.12220e+02 -1.30489e+00 8.54711e-03
-1.12210e+02 -1.30497e+00 8.52934e-03
-1.12200e+02 -1.30506e+00 8.51152e-03
-1.12190e+02 -1.30514e+00 8.49366e-03
-1.12180e+02 -1.30523e+00 8.47574e-03
-1.12170e+02 -1.30531e+00 8.45778e-03
-1.12160e+02 -1.30540e+00 8.43978e-03
-1.12150e+02 -1.30548e+00 8.42173e-03
-1.12140e+02 -1.30556e+00 8.40363e-03
-1.12130e+02 -1.30565e+00 8.38548e-03
-1.12120e+02 -1.30573e+00 8.36728e-03
-1.12110e+02 -1.30582e+00 8.34904e-03
-1.12100e+02 -1.30590e+00 8.33076e-03
-1.12090e+02 -1.30598e+00 8.31242e-03
-1.12080e+02 -1.30607e+00 8.29404e-03
-1.12070e+02 -1.30615e+00 8.27561e-03
-1.12060e+02 -1.30623e+00 8.25714e-03
-1.12050e+02 -1.30631e+00 8.23862e-03
-1.12040e+02 -1.30640e+00 8.22005e-03
-1.12030e+02 -1.30648e+00 8.20143e-03
-1.12020e+02 -1.30656e+00 8.18277e-03
-1.12010e+02 -1.30664e+00 8.16406e-03
-1.12000e+02 -1.30672e+00 8.14531e-03
-1.11990e+02 -1.30680e+00 8.12650e-03
-1.11980e+02 -1.30689e+00 8.10765e-03
-1.11970e+02 -1.30697e+00 8.08876e-03
-1.11960e+02 -1.30705e+00 8.06981e-03
-1.11950e+02 -1.30713e+00 8.05082e-03
-1.11940e+02 -1.30721e+00 8.03179e-03
-1.11930e+02 -1.30729e+00 8.01270e-03
-1.11920e+02 -1.30737e+00 7.99357e-03
-1.11910e+02 -1.30745e+00 7.97440e-03
-1.11900e+02 -1.30753e+00 7.95517e-03
-1.11890e+02 -1.30761e+00 7.93590e-03
-1.11880e+02 -1.30769e+00 7.91658e-03
-1.11870e+02 -1.30777e+00 7.89722e-03
-1.11860e+02 -1.30784e+00 7.87781e-03
-1.11850e+02 -1.30792e+00 7.85835e-03
-1.11840e+02 -1.30800e+00 7.83884e-03
-1.11830e+02 -1.30808e+00 7.81929e-03
-1.11820e+02 -1.30816e+00 7.79969e-03
-1.11810e+02 -1.30824e+00 7.78005e-03
-1.11800e+02 -1.30831e+00 7.76035e-03
-1.11790e+02 -1.30839e+00 7.74061e-03
-1.11780e+02 -1.30847e+00 7.72083e-03
-1.11770e+02 -1.30855e+00 7.70099e-03
-1.11760e+02 -1.30862e+00 7.68111e-03
-1.11750e+02 -1.30870e+00 7.66119e-03
-1.11740e+02 -1.30878e+00 7.64121e-03
-1.11730e+02 -1.30885e+00 7.62119e-03
-1.11720e+02 -1.30893e+00 7.60112e-03
-1.11710e+02 -1.30900e+00 7.58101e-03
-1.11700e+02 -1.30908e+00 7.56085e-03
-1.11690e+02 -1.30916e+00 7.54064e-03
-1.11680e+02 -1.30923e+00 7.52039e-03
-1.11670e+02 -1.30931e+00 7.50008e-03
-1.11660e+02 -1.30938e+00 7.47974e-03
-1.11650e+02 -1.30946e+00 7.45934e-03
-1.11640e+02 -1.30953e+00 7.43890e-03
-1.11630e+02 -1.30960e+00 7.41841e-03
-1.11620e+02 -1.30968e+00 7.39787e-03
-1.11610e+02 -1.30975e+00 7.37729e-03
-1.11600e+02 -1.30983e+00 7.35666e-03
-1.11590e+02 -1.30990e+00 7.33603e-03
-1.11580e+02 -1.30997e+00 7.31545e-03
-1.11570e+02 -1.31005e+00 7.29491e-03
-1.11560e+02 -1.31012e+00 7.27442e-03
-1.11550e+02 -1.31019e+00 7.25398e-03
-1.11540e+02 -1.31026e+00 7.23358e-03
-1.11530e+02 -1.31034e+00 7.21323e-03
-1.11520e+02 -1.31041e+00 7.19293e-03
-1.11510e+02 -1.31048e+00 7.17267e-03
-1.11500e+02 -1.31055e+00 7.15246e-03
-1.11490e+02 -1.31062e+00 7.13230e-03
-1.11480e+02 -1.31069e+00 7.11218e-03
-1.11470e+02 -1.31077e+00 7.09211e-03
-1.11460e+02 -1.31084e+00 7.07208e-03
-1.11450e+02 -1.31091e+00 7.05210e-03
-1.11440e+02 -1.31098e+00 7.03217e-03
-1.11430e+02 -1.31105e+00 7.01229e-03
-1.11420e+02 -1.31112e+00 6.99245e-03
-1.11410e+02 -1.31119e+00 6.97266e-03
-1.11400e+02 -1.31126e+00 6.95291e-03
-1.11390e+02 -1.31133e+00 6.93321e-03
-1.11380e+02 -1.31140e+00 6.91356e-03
-1.11370e+02 -1.31146e+00 6.89396e-03
-1.11360e+02 -1.31153e+00 6.87440e-03
-1.11350e+02 -1.31160e+00 6.85489e-03
-1.11340e+02 -1.31167e+00 6.83542e-03
-1.11330e+02 -1.31174e+00 6.81600e-03
-1.11320e+02 -1.31181e+00 6.79663e-03
-1.11310e+02 -1.31187e+00 6.77730e-03
-1.11300e+02 -1.31194e+00 6.75802e-03
-1.11290e+02 -1.31201e+00 6.73879e-03
-1.11280e+02 -1.31208e+00 6.71960e-03
-1.11270e+02 -1.31214e+00 6.70046e-03
-1.11260e+02 -1.31221e+00 6.68137e-03
-1.11250e+02 -1.31228e+00 6.66232e-03
-1.11240e+02 -1.31234e+00 6.64332e-03
-1.11230e+02 -1.31241e+00 6.62437e-03
-1.11220e+02 -1.31248e+00 6.60546e-03
-1.11210e+02 -1.31254e+00 6.58660e-03
-1.11200e+02 -1.31261e+00 6.56779e-03
-1.11190e+02 -1.31267e+00 6.54902e-03
-1.11180e+02 -1.31274e+00 6.53030e-03
-1.11170e+02 -1.31280e+00 6.51162e-03
-1.11160e+02 -1.31287e+00 6.49300e-03
-1.11150e+02 -1.31293e+00 6.47441e-03
-1.11140e+02 -1.31300e+00 6.45588e-03
-1.11130e+02 -1.31306e+00 6.43739e-03
-1.11120e+02 -1.31313e+00 6.41895e-03
-1.11110e+02 -1.31319e+00 6.40055e-03
-1.11100e+02 -1.31326e+00 6.38221e-03
-1.11090e+02 -1.31332e+00 6.36390e-03
-1.11080e+02 -1.31338e+00 6.34565e-03
-1.11070e+02 -1.31345e+00 6.32744e-03
-1.11060e+02 -1.31351e+00 6.30928e-03
-1.11050e+02 -1.31357e+00 6.29116e-03
-1.11040e+02 -1.31364e+00 6.27309e-03
-1.11030e+02 -1.31370e+00 6.25507e-03
-1.11020e+02 -1.31376e+00 6.23709e-03
-1.11010e+02 -1.31382e+00 6.21916e-03
-1.11000e+02 -1.31389e+00 6.20128e-03
-1.10990e+02 -1.31395e+00 6.18345e-03
-1.10980e+02 -1.31401e+00 6.16566e-03
-1.10970e+02 -1.31407e+00 6.14791e-03
-1.10960e+02 -1.31413e+00 6.13022e-03
-1.10950e+02 -1.31419e+00 6.11257e-03
-1.10940e+02 -1.31425e+00 6.09496e-03
-1.10930e+02 -1.31431e+00 6.07740e-03
-1.10920e+02 -1.31438e+00 6.05989e-03
-1.10910e+02 -1.31444e+00 6.04243e-03
-1.10900e+02 -1.31450e+00 6.02501e-03
-1.10890e+02 -1.31456e+00 6.00764e-03
-1.10880e+02 -1.31462e+00 5.99032e-03
-1.10870e+02 -1.31468e+00 5.97304e-03
-1.10860e+02 -1.31474e+00 5.95581e-03
-1.10850e+02 -1.31480e+00 5.93862e-03
-1.10840e+02 -1.31485e+00 5.92149e-03
-1.10830e+02 -1.31491e+00 5.90439e-03
-1.10820e+02 -1.31497e+00 5.88735e-03
-1.10810e+02 -1.31503e+00 5.87035e-03
-1.10800e+02 -1.31509e+00 5.85340e-03
-1.10790e+02 -1.31515e+00 5.83649e-03
-1.10780e+02 -1.31521e+00 5.81964e-03
-1.10770e+02 -1.31527e+00 5.80282e-03
-1.10760e+02 -1.31532e+00 5.78606e-03
-1.10750e+02 -1.31538e+00 5.76934e-03
-1.10740e+02 -1.31544e+00 5.75267e-03
-1.10730e+02 -1.31550e+00 5.73604e-03
-1.10720e+02 -1.31555e+00 5.71946e-03
-1.10710e+02 -1.31561e+00 5.70293e-03
-1.10700e+02 -1.31567e+00 5.68644e-03
-1.10690e+02 -1.31572e+00 5.67000e-03
-1.10680e+02 -1.31578e+00 5.65361e-03
-1.10670e+02 -1.31584e+00 5.63726e-03
-1.10660e+02 -1.31589e+00 5.62096e-03
-1.10650e+02 -1.31595e+00 5.60471e-03
-1.10640e+02 -1.31601e+00 5.58850e-03
-1.10630e+02 -1.31606e+00 5.57234e-03
-1.10620e+02 -1.31612e+00 5.55623e-03
-1.10610e+02 -1.31617e+00 5.54016e-03
-1.10600e+02 -1.31623e+00 5.52414e-03
-1.10590e+02 -1.31628e+00 5.50817e-03
-1.10580e+02 -1.31634e+00 5.49224e-03
-1.10570e+02 -1.31639e+00 5.47636e-03
-1.10560e+02 -1.31645e+00 5.46052e-03
-1.10550e+02 -1.31650e+00 5.44473e-03
-1.10540e+02 -1.31656e+00 5.42899e-03
-1.10530e+02 -1.31661e+00 5.41330e-03
-1.10520e+02 -1.31666e+00 5.39765e-03
-1.10510e+02 -1.31672e+00 5.38205e-03
-1.10500e+02 -1.31677e+00 5.36649e-03
-1.10490e+02 -1.31683e+00 5.35099e-03
-1.10480e+02 -1.31688e+00 5.33552e-03
-1.10470e+02 -1.31693e+00 5.32011e-03
-1.10460e+02 -1.31699e+00 5.30474e-03
-1.10450e+02 -1.31704e+00 5.28942e-03
-1.10440e+02 -1.31709e+00 5.27414e-03
-1.10430e+02 -1.31714e+00 5.25891e-03
-1.10420e+02 -1.31720e+00 5.24373e-03
-1.10410e+02 -1.31725e+00 5.22859e-03
-1.10400e+02 -1.31730e+00 5.21350e-03
-1.10390e+02 -1.31735e+00 5.19846e-03
-1.10380e+02 -1.31741e+00 5.18346e-03
-1.10370e+02 -1.31746e+00 5.16851e-03
-1.10360e+02 -1.31751e+00 5.15361e-03
-1.10350e+02 -1.31756e+00 5.13875e-03
-1.10340e+02 -1.31761e+00 5.12394e-03
-1.10330e+02 -1.31766e+00 5.10918e-03
-1.10320e+02 -1.31771e+00 5.09446e-03
-1.10310e+02 -1.31776e+00 5.07979e-03
-1.10300e+02 -1.31782e+00 5.06517e-03
-1.10290e+02 -1.31787e+00 5.05059e-03
-1.10280e+02 -1.31792e+00 5.03606e-03
-1.10270e+02 -1.31797e+00 5.02157e-03
-1.10260e+02 -1.31802e+00 5.00714e-03
-1.10250e+02 -1.31807e+00 4.99275e-03
-1.10240e+02 -1.31812e+00 4.97840e-03
-1.10230e+02 -1.31817e+00 4.96410e-03
-1.10220e+02 -1.31822e+00 4.94985e-03
-1.10210e+02 -1.31827e+00 4.93565e-03
-1.10200e+02 -1.31831e+00 4.92149e-03
-1.10190e+02 -1.31836e+00 4.90738e-03
-1.10180e+02 -1.31841e+00 4.89331e-03
-1.10170e+02 -1.31846e+00 4.87929e-03
-1.10160e+02 -1.31851e+00 4.86532e-03
-1.10150e+02 -1.31856e+00 4.85139e-03
-1.10140e+02 -1.31861e+00 4.83751e-03
-1.10130e+02 -1.31866e+00 4.82368e-03
-1.10120e+02 -1.31870e+00 4.80990e-03
-1.10110e+02 -1.31875e+00 4.79616e-03
-1.10100e+02 -1.31880e+00 4.78246e-03
-1.10090e+02 -1.31885e+00 4.76882e-03
-1.10080e+02 -1.31889e+00 4.75522e-03
-1.10070e+02 -1.31894e+00 4.74166e-03
-1.10060e+02 -1.31899e+00 4.72816e-03
-1.10050e+02 -1.31904e+00 4.71470e-03
-1.10040e+02 -1.31908e+00 4.70128e-03
-1.10030e+02 -1.31913e+00 4.68792e-03
-1.10020e+02 -1.31918e+00 4.67460e-03
-1.10010e+02 -1.31922e+00 4.66132e-03
-1.10000e+02 -1.31927e+00 4.64810e-03
-1.09990e+02 -1.31932e+00 4.63491e-03
-1.09980e+02 -1.31936e+00 4.62178e-03
-1.09970e+02 -1.31941e+00 4.60869e-03
-1.09960e+02 -1.31946e+00 4.59565e-03
-1.09950e+02 -1.31950e+00 4.58266e-03
-1.09940e+02 -1.31955e+00 4.56971e-03
-1.09930e+02 -1.31959e+00 4.55681e-03
-1.09920e+02 -1.31964e+00 4.54395e-03
-1.09910e+02 -1.31968e+00 4.53114e-03
-1.09900e+02 -1.31973e+00 4.51838e-03
-1.09890e+02 -1.31977e+00 4.50567e-03
-1.09880e+02 -1.31982e+00 4.49300e-03
-1.09870e+02 -1.31986e+00 4.48038e-03
-1.09860e+02 -1.31991e+00 4.46780e-03
-1.09850e+02 -1.31995e+00 4.45527e-03
-1.09840e+02 -1.32000e+00 4.44279e-03
-1.09830e+02 -1.32004e+00 4.43035e-03
-1.09820e+02 -1.32009e+00 4.41796e-03
-1.09810e+02 -1.32013e+00 4.40562e-03
-1.09800e+02 -1.32017e+00 4.39332e-03
-1.09790e+02 -1.32022e+00 4.38108e-03
-1.09780e+02 -1.32026e+00 4.36887e-03
-1.09770e+02 -1.32031e+00 4.35672e-03
-1.09760e+02 -1.32035e+00 4.34461e-03
-1.09750e+02 -1.32039e+00 4.33254e-03
-1.09740e+02 -1.32044e+00 4.32053e-03
-1.09730e+02 -1.32048e+00 4.30855e-03
-1.09720e+02 -1.32052e+00 4.29663e-03
-1.09710e+02 -1.32057e+00 4.28475e-03
-1.09700e+02 -1.32061e+00 4.27292e-03
-1.09690e+02 -1.32065e+00 4.26114e-03
-1.09680e+02 -1.32069e+00 4.24940e-03
-1.09670e+02 -1.32074e+00 4.23771e-03
-1.09660e+02 -1.32078e+00 4.22607e-03
-1.09650e+02 -1.32082e+00 4.21447e-03
-1.09640e+02 -1.32086e+00 4.20292e-03
-1.09630e+02 -1.32090e+00 4.19141e-03
-1.09620e+02 -1.32095e+00 4.17995e-03
-1.09610e+02 -1.32099e+00 4.16854e-03
-1.09600e+02 -1.32103e+00 4.15718e-03
-1.09590e+02 -1.32107e+00 4.14586e-03
-1.09580e+02 -1.32111e+00 4.13459e-03
-1.09570e+02 -1.32115e+00 4.12336e-03
-1.09560e+02 -1.32119e+00 4.11218e-03
-1.09550e+02 -1.32124e+00 4.10105e-03
-1.09540e+02 -1.32128e+00 4.08996e-03
-1.09530e+02 -1.32132e+00 4.07892e-03
-1.09520e+02 -1.32136e+00 4.06793e-03
-1.09510e+02 -1.32140e+00 4.05699e-03
-1.09500e+02 -1.32144e+00 4.04609e-03
-1.09490e+02 -1.32148e+00 4.03523e-03
-1.09480e+02 -1.32152e+00 4.02443e-03
-1.09470e+02 -1.32156e+00 4.01367e-03
-1.09460e+02 -1.32160e+00 4.00295e-03
-1.09450e+02 -1.32164e+00 3.99229e-03
-1.09440e+02 -1.32168e+00 3.98167e-03
-1.09430e+02 -1.32172e+00 3.97109e-03
-1.09420e+02 -1.32176e+00 3.96057e-03
-1.09410e+02 -1.32180e+00 3.95009e-03
-1.09400e+02 -1.32184e+00 3.93965e-03
-1.09390e+02 -1.32188e+00 3.92926e-03
-1.09380e+02 -1.32192e+00 3.91892e-03
-1.09370e+02 -1.32196e+00 3.90863e-03
-1.09360e+02 -1.32200e+00 3.89838e-03
-1.09350e+02 -1.32203e+00 3.88818e-03
-1.09340e+02 -1.32207e+00 3.87802e-03
-1.09330e+02 -1.32211e+00 3.86792e-03
-1.09320e+02 -1.32215e+00 3.85786e-03
-1.09310e+02 -1.32219e+00 3.84784e-03
-1.09300e+02 -1.32223e+00 3.83787e-03
-1.09290e+02 -1.32227e+00 3.82795e-03
-1.09280e+02 -1.32230e+00 3.81807e-03
-1.09270e+02 -1.32234e+00 3.80825e-03
-1.09260e+02 -1.32238e+00 3.79846e-03
-1.09250e+02 -1.32242e+00 3.78873e-03
-1.09240e+02 -1.32246e+00 3.77904e-03
-1.09230e+02 -1.32249e+00 3.76940e-03
-1.09220e+02 -1.32253e+00 3.75980e-03
-1.09210e+02 -1.32257e+00 3.75025e-03
-1.09200e+02 -1.32261e+00 3.74075e-03
-1.09190e+02 -1.32264e+00 3.73129e-03
-1.09180e+02 -1.32268e+00 3.72188e-03
-1.09170e+02 -1.32272e+00 3.71252e-03
-1.09160e+02 -1.32276e+00 3.70320e-03
-1.09150e+02 -1.32279e+00 3.69393e-03
-1.09140e+02 -1.32283e+00 3.68471e-03
-1.09130e+02 -1.32287e+00 3.67553e-03
-1.09120e+02 -1.32290e+00 3.66640e-03
-1.09110e+02 -1.32294e+00 3.65732e-03
-1.09100e+02 -1.32298e+00 3.64828e-03
-1.09090e+02 -1.32301e+00 3.63929e-03
-1.09080e+02 -1.32305e+00 3.63034e-03
-1.09070e+02 -1.32309e+00 3.62145e-03
-1.09060e+02 -1.32312e+00 3.61260e-03
-1.09050e+02 -1.32316e+00 3.60379e-03
-1.09040e+02 -1.32319e+00 3.59503e-03
-1.09030e+02 -1.32323e+00 3.58632e-03
-1.09020e+02 -1.32327e+00 3.57766e-03
-1.09010e+02 -1.32330e+00 3.56904e-03
-1.09000e+02 -1.32334e+00 3.56047e-03
-1.08990e+02 -1.32337e+00 3.55194e-03
-1.08980e+02 -1.32341e+00 3.54346e-03
-1.08970e+02 -1.32344e+00 3.53503e-03
-1.08960e+02 -1.32348e+00 3.52665e-03
-1.08950e+02 -1.32351e+00 3.51831e-03
-1.08940e+02 -1.32355e+00 3.51001e-03
-1.08930e+02 -1.32358e+00 3.50177e-03
-1.08920e+02 -1.32362e+00 3.49357e-03
-1.08910e+02 -1.32365e+00 3.48542e-03
-1.08900e+02 -1.32369e+00 3.47731e-03
-1.08890e+02 -1.32372e+00 3.46925e-03
-1.08880e+02 -1.32376e+00 3.46124e-03
-1.08870e+02 -1.32379e+00 3.45327e-03
-1.08860e+02 -1.32383e+00 3.44535e-03
-1.08850e+02 -1.32386e+00 3.43748e-03
-1.08840e+02 -1.32390e+00 3.42965e-03
-1.08830e+02 -1.32393e+00 3.42187e-03
-1.08820e+02 -1.32396e+00 3.41414e-03
-1.08810e+02 -1.32400e+00 3.40645e-03
-1.08800e+02 -1.32403e+00 3.39881e-03
-1.08790e+02 -1.32407e+00 3.39121e-03
-1.08780e+02 -1.32410e+00 3.38367e-03
-1.08770e+02 -1.32413e+00 3.37617e-03
-1.08760e+02 -1.32417e+00 3.36871e-03
-1.08750e+02 -1.32420e+00 3.36130e-03
-1.08740e+02 -1.32423e+00 3.35394e-03
-1.08730e+02 -1.32427e+00 3.34663e-03
-1.08720e+02 -1.32430e+00 3.33936e-03
-1.08710e+02 -1.32433e+00 3.33214e-03
-1.08700e+02 -1.32437e+00 3.32496e-03
-1.08690e+02 -1.32440e+00 3.31783e-03
-1.08680e+02 -1.32443e+00 3.31075e-03
-1.08670e+02 -1.32447e+00 3.30372e-03
-1.08660e+02 -1.32450e+00 3.29673e-03
-1.08650e+02 -1.32453e+00 3.28978e-03
-1.08640e+02 -1.32457e+00 3.28289e-03
-1.08630e+02 -1.32460e+00 3.27604e-03
-1.08620e+02 -1.32463e+00 3.26924e-03
-1.08610e+02 -1.32466e+00 3.26248e-03
-1.08600e+02 -1.32470e+00 3.25577e-03
-1.08590e+02 -1.32473e+00 3.24911e-03
-1.08580e+02 -1.32476e+00 3.24249e-03
-1.08570e+02 -1.32479e+00 3.23592e-03
-1.08560e+02 -1.32483e+00 3.22940e-03
-1.08550e+02 -1.32486e+00 3.22292e-03
-1.08540e+02 -1.32489e+00 3.21649e-03
-1.08530e+02 -1.32492e+00 3.21011e-03
-1.08520e+02 -1.32496e+00 3.20377e-03
-1.08510e+02 -1.32499e+00 3.19748e-03
-1.08500e+02 -1.32502e+00 3.19124e-03
-1.08490e+02 -1.32505e+00 3.18504e-03
-1.08480e+02 -1.32508e+00 3.17889e-03
-1.08470e+02 -1.32512e+00 3.17278e-03
-1.08460e+02 -1.32515e+00 3.16673e-03
-1.08450e+02 -1.32518e+00 3.16072e-03
-1.08440e+02 -1.32521e+00 3.15475e-03
-1.08430e+02 -1.32524e+00 3.14883e-03
-1.08420e+02 -1.32527e+00 3.14296e-03
-1.08410e+02 -1.32530e+00 3.13714e-03
-1.08400e+02 -1.32534e+00 3.13136e-03
-1.08390e+02 -1.32537e+00 3.12563e-03
-1.08380e+02 -1.32540e+00 3.11994e-03
-1.08370e+02 -1.32543e+00 3.11430e-03
-1.08360e+02 -1.32546e+00 3.10871e-03
-1.08350e+02 -1.32549e+00 3.10316e-03
-1.08340e+02 -1.32552e+00 3.09766e-03
-1.08330e+02 -1.32555e+00 3.09221e-03
-1.08320e+02 -1.32558e+00 3.08681e-03
-1.08310e+02 -1.32562e+00 3.08145e-03
-1.08300e+02 -1.32565e+00 3.07613e-03
-1.08290e+02 -1.32568e+00 3.07087e-03
-1.08280e+02 -1.32571e+00 3.06565e-03
-1.08270e+02 -1.32574e+00 3.06047e-03
-1.08260e+02 -1.32577e+00 3.05535e-03
-1.08250e+02 -1.32580e+00 3.05027e-03
-1.08240e+02 -1.32583e+00 3.04523e-03
-1.08230e+02 -1.32586e+00 3.04025e-03
-1.08220e+02 -1.32589e+00 3.03531e-03
-1.08210e+02 -1.32592e+00 3.03041e-03
-1.08200e+02 -1.32595e+00 3.02557e-03
-1.08190e+02 -1.32598e+00 3.02076e-03
-1.08180e+02 -1.32601e+00 3.01601e-03
-1.08170e+02 -1.32604e+00 3.01130e-03
-1.08160e+02 -1.32607e+00 3.00664e-03
-1.08150e+02 -1.32610e+00 3.00203e-03
-1.08140e+02 -1.32613e+00 2.99746e-03
-1.08130e+02 -1.32616e+00 2.99294e-03
-1.08120e+02 -1.32619e+00 2.98846e-03
-1.08110e+02 -1.32622e+00 2.98403e-03
-1.08100e+02 -1.32625e+00 2.97965e-03
-1.08090e+02 -1.32628e+00 2.97532e-03
-1.08080e+02 -1.32631e+00 2.97103e-03
-1.08070e+02 -1.32634e+00 2.96679e-03
-1.08060e+02 -1.32637e+00 2.96259e-03
-1.08050e+02 -1.32640e+00 2.95844e-03
-1.08040e+02 -1.32643e+00 2.95434e-03
-1.08030e+02 -1.32646e+00 2.95028e-03
-1.08020e+02 -1.32649e+00 2.94628e-03
-1.08010e+02 -1.32652e+00 2.94231e-03
-1.08000e+02 -1.32655e+00 2.93840e-03
-1.07990e+02 -1.32658e+00 2.93453e-03
-1.07980e+02 -1.32661e+00 2.93070e-03
-1.07970e+02 -1.32664e+00 2.92693e-03
-1.07960e+02 -1.32666e+00 2.92320e-03
-1.07950e+02 -1.32669e+00 2.91951e-03
-1.07940e+02 -1.32672e+00 2.91588e-03
-1.07930e+02 -1.32675e+00 2.91229e-03
-1.07920e+02 -1.32678e+00 2.90874e-03
-1.07910e+02 -1.32681e+00 2.90525e-03
-1.07900e+02 -1.32684e+00 2.90179e-03
-1.07890e+02 -1.32687e+00 2.89839e-03
-1.07880e+02 -1.32690e+00 2.89503e-03
-1.07870e+02 -1.32693e+00 2.89172e-03
-1.07860e+02 -1.32695e+00 2.88846e-03
-1.07850e+02 -1.32698e+00 2.88524e-03
-1.07840e+02 -1.32701e+00 2.88207e-03
-1.07830e+02 -1.32704e+00 2.87894e-03
-1.07820e+02 -1.32707e+00 2.87587e-03
-1.07810e+02 -1.32710e+00 2.87283e-03
-1.07800e+02 -1.32713e+00 2.86985e-03
-1.07790e+02 -1.32716e+00 2.86691e-03
-1.07780e+02 -1.32718e+00 2.86402e-03
-1.07770e+02 -1.32721e+00 2.86117e-03
-1.07760e+02 -1.32724e+00 2.85837e-03
-1.07750e+02 -1.32727e+00 2.85562e-03
-1.07740e+02 -1.32730e+00 2.85292e-03
-1.07730e+02 -1.32733e+00 2.85026e-03
-1.07720e+02 -1.32736e+00 2.84764e-03
-1.07710e+02 -1.32738e+00 2.84508e-03
-1.07700e+02 -1.32741e+00 2.84256e-03
-1.07690e+02 -1.32744e+00 2.84009e-03
-1.07680e+02 -1.32747e+00 2.83766e-03
-1.07670e+02 -1.32750e+00 2.83528e-03
-1.07660e+02 -1.32753e+00 2.83295e-03
-1.07650e+02 -1.32756e+00 2.83066e-03
-1.07640e+02 -1.32758e+00 2.82842e-03
-1.07630e+02 -1.32761e+00 2.82623e-03
-1.07620e+02 -1.32764e+00 2.82408e-03
-1.07610e+02 -1.32767e+00 2.82198e-03
-1.07600e+02 -1.32770e+00 2.81992e-03
-1.07590e+02 -1.32772e+00 2.81792e-03
-1.07580e+02 -1.32775e+00 2.81596e-03
-1.07570e+02 -1.32778e+00 2.81404e-03
-1.07560e+02 -1.32781e+00 2.81217e-03
-1.07550e+02 -1.32784e+00 2.81035e-03
-1.07540e+02 -1.32787e+00 2.80858e-03
-1.07530e+02 -1.32789e+00 2.80685e-03
-1.07520e+02 -1.32792e+00 2.80517e-03
-1.07510e+02 -1.32795e+00 2.80353e-03
-1.07500e+02 -1.32798e+00 2.80195e-03
-1.07490e+02 -1.32801e+00 2.80040e-03
-1.07480e+02 -1.32803e+00 2.79891e-03
-1.07470e+02 -1.32806e+00 2.79746e-03
-1.07460e+02 -1.32809e+00 2.79606e-03
-1.07450e+02 -1.32812e+00 2.79470e-03
-1.07440e+02 -1.32815e+00 2.79339e-03
-1.07430e+02 -1.32817e+00 2.79213e-03
-1.07420e+02 -1.32820e+00 2.79091e-03
-1.07410e+02 -1.32823e+00 2.78974e-03
-1.07400e+02 -1.32826e+00 2.78862e-03
-1.07390e+02 -1.32828e+00 2.78755e-03
-1.07380e+02 -1.32831e+00 2.78652e-03
-1.07370e+02 -1.32834e+00 2.78553e-03
-1.07360e+02 -1.32837e+00 2.78460e-03
-1.07350e+02 -1.32840e+00 2.78371e-03
-1.07340e+02 -1.32842e+00 2.78286e-03
-1.07330e+02 -1.32845e+00 2.78207e-03
-1.07320e+02 -1.32848e+00 2.78132e-03
-1.07310e+02 -1.32851e+00 2.78061e-03
-1.07300e+02 -1.32854e+00 2.77995e-03
-1.07290e+02 -1.32856e+00 2.77934e-03
-1.07280e+02 -1.32859e+00 2.77878e-03
-1.07270e+02 -1.32862e+00 2.77826e-03
-1.07260e+02 -1.32865e+00 2.77779e-03
-1.07250e+02 -1.32867e+00 2.77737e-03
-1.07240e+02 -1.32870e+00 2.77699e-03
-1.07230e+02 -1.32873e+00 2.77666e-03
-1.07220e+02 -1.32876e+00 2.77637e-03
-1.07210e+02 -1.32879e+00 2.77613e-03
-1.07200e+02 -1.32881e+00 2.77594e-03
-1.07190e+02 -1.32884e+00 2.77580e-03
-1.07180e+02 -1.32887e+00 2.77570e-03
-1.07170e+02 -1.32890e+00 2.77565e-03
-1.07160e+02 -1.32892e+00 2.77564e-03
-1.07150e+02 -1.32895e+00 2.77568e-03
-1.07140e+02 -1.32898e+00 2.77577e-03
-1.07130e+02 -1.32901e+00 2.77590e-03
-1.07120e+02 -1.32904e+00 2.77608e-03
-1.07110e+02 -1.32906e+00 2.77631e-03
-1.07100e+02 -1.32909e+00 2.77659e-03
-1.07090e+02 -1.32912e+00 2.77691e-03
-1.07080e+02 -1.32915e+00 2.77727e-03
-1.07070e+02 -1.32917e+00 2.77769e-03
-1.07060e+02 -1.32920e+00 2.77815e-03
-1.07050e+02 -1.32923e+00 2.77865e-03
-1.07040e+02 -1.32926e+00 2.77921e-03
-1.07030e+02 -1.32929e+00 2.77981e-03
-1.07020e+02 -1.32931e+00 2.78045e-03
-1.07010e+02 -1.32934e+00 2.78114e-03
-1.07000e+02 -1.32937e+00 2.78188e-03
-1.06990e+02 -1.32940e+00 2.78267e-03
-1.06980e+02 -1.32942e+00 2.78350e-03
-1.06970e+02 -1.32945e+00 2.78438e-03
-1.06960e+02 -1.32948e+00 2.78531e-03
-1.06950e+02 -1.32951e+00 2.78628e-03
-1.06940e+02 -1.32954e+00 2.78730e-03
-1.06930e+02 -1.32956e+00 2.78836e-03
-1.06920e+02 -1.32959e+00 2.78948e-03
-1.06910e+02 -1.32962e+00 2.79063e-03
-1.06900e+02 -1.32965e+00 2.79184e-03
-1.06890e+02 -1.32968e+00 2.79309e-03
-1.06880e+02 -1.32970e+00 2.79439e-03
-1.06870e+02 -1.32973e+00 2.79573e-03
-1.06860e+02 -1.32976e+00 2.79712e-03
-1.06850e+02 -1.32979e+00 2.79856e-03
-1.06840e+02 -1.32981e+00 2.80005e-03
-1.06830e+02 -1.32984e+00 2.80158e-03
-1.06820e+02 -1.32987e+00 2.80315e-03
-1.06810e+02 -1.32990e+00 2.80478e-03
-1.06800e+02 -1.32993e+00 2.80645e-03
-1.06790e+02 -1.32996e+00 2.80817e-03
-1.06780e+02 -1.32998e+00 2.80993e-03
-1.06770e+02 -1.33001e+00 2.81174e-03
-1.06760e+02 -1.33004e+00 2.81360e-03
-1.06750e+02 -1.33007e+00 2.81550e-03
-1.06740e+02 -1.33010e+00 2.81745e-03
-1.06730e+02 -1.33012e+00 2.81945e-03
-1.06720e+02 -1.33015e+00 2.82149e-03
-1.06710e+02 -1.33018e+00 2.82358e-03
-1.06700e+02 -1.33021e+00 2.82571e-03
-1.06690e+02 -1.33024e+00 2.82790e-03
-1.06680e+02 -1.33027e+00 2.83013e-03
-1.06670e+02 -1.33029e+00 2.83240e-03
-1.06660e+02 -1.33032e+00 2.83472e-03
-1.06650e+02 -1.33035e+00 2.83709e-03
-1.06640e+02 -1.33038e+00 2.83951e-03
-1.06630e+02 -1.33041e+00 2.84197e-03
-1.06620e+02 -1.33044e+00 2.84448e-03
-1.06610e+02 -1.33046e+00 2.84703e-03
-1.06600e+02 -1.33049e+00 2.84964e-03
-1.06590e+02 -1.33052e+00 2.85228e-03
-1.06580e+02 -1.33055e+00 2.85498e-03
-1.06570e+02 -1.33058e+00 2.85772e-03
-1.06560e+02 -1.33061e+00 2.86051e-03
-1.06550e+02 -1.33064e+00 2.86334e-03
-1.06540e+02 -1.33066e+00 2.86622e-03
-1.06530e+02 -1.33069e+00 2.86915e-03
-1.06520e+02 -1.33072e+00 2.87212e-03
-1.06510e+02 -1.33075e+00 2.87514e-03
-1.06500e+02 -1.33078e+00 2.87821e-03
-1.06490e+02 -1.33081e+00 2.88133e-03
-1.06480e+02 -1.33084e+00 2.88449e-03
-1.06470e+02 -1.33087e+00 2.88769e-03
-1.06460e+02 -1.33089e+00 2.89095e-03
-1.06450e+02 -1.33092e+00 2.89425e-03
-1.06440e+02 -1.33095e+00 2.89759e-03
-1.06430e+02 -1.33098e+00 2.90099e-03
-1.06420e+02 -1.33101e+00 2.90443e-03
-1.06410e+02 -1.33104e+00 2.90791e-03
-1.06400e+02 -1.33107e+00 2.91144e-03
-1.06390e+02 -1.33110e+00 2.91502e-03
-1.06380e+02 -1.33113e+00 2.91865e-03
-1.06370e+02 -1.33116e+00 2.92232e-03
-1.06360e+02 -1.33118e+00 2.92604e-03
-1.06350e+02 -1.33121e+00 2.92981e-03
-1.06340e+02 -1.33124e+00 2.93362e-03
-1.06330e+02 -1.33127e+00 2.93748e-03
-1.06320e+02 -1.33130e+00 2.94138e-03
-1.06310e+02 -1.33133e+00 2.94533e-03
-1.06300e+02 -1.33136e+00 2.94933e-03
-1.06290e+02 -1.33139e+00 2.95338e-03
-1.06280e+02 -1.33142e+00 2.95747e-03
-1.06270e+02 -1.33145e+00 2.96161e-03
-1.06260e+02 -1.33148e+00 2.96579e-03
-1.06250e+02 -1.33151e+00 2.97002e-03
-1.06240e+02 -1.33154e+00 2.97430e-03
-1.06230e+02 -1.33157e+00 2.97862e-03
-1.06220e+02 -1.33160e+00 2.98299e-03
-1.06210e+02 -1.33163e+00 2.98741e-03
-1.06200e+02 -1.33166e+00 2.99188e-03
-1.06190e+02 -1.33169e+00 2.99639e-03
-1.06180e+02 -1.33172e+00 3.00094e-03
-1.06170e+02 -1.33175e+00 3.00555e-03
-1.06160e+02 -1.33178e+00 3.01020e-03
-1.06150e+02 -1.33181e+00 3.01489e-03
-1.06140e+02 -1.33184e+00 3.01964e-03
-1.06130e+02 -1.33187e+00 3.02443e-03
-1.06120e+02 -1.33190e+00 3.02926e-03
-1.06110e+02 -1.33193e+00 3.03415e-03
-1.06100e+02 -1.33196e+00 3.03908e-03
-1.06090e+02 -1.33199e+00 3.04405e-03
-1.06080e+02 -1.33202e+00 3.04907e-03
-1.06070e+02 -1.33205e+00 3.05414e-03
-1.06060e+02 -1.33208e+00 3.05926e-03
-1.06050e+02 -1.33211e+00 3.06442e-03
-1.06040e+02 -1.33214e+00 3.06963e-03
-1.06030e+02 -1.33217e+00 3.07488e-03
-1.06020e+02 -1.33220e+00 3.08019e-03
-1.06010e+02 -1.33224e+00 3.08553e-03
-1.06000e+02 -1.33227e+00 3.09093e-03
-1.05990e+02 -1.33230e+00 3.09637e-03
-1.05980e+02 -1.33233e+00 3.10186e-03
-1.05970e+02 -1.33236e+00 3.10739e-03
-1.05960e+02 -1.33239e+00 3.11298e-03
-1.05950e+02 -1.33242e+00 3.11860e-03
-1.05940e+02 -1.33245e+00 3.12428e-03
-1.05930e+02 -1.33248e+00 3.13000e-03
-1.05920e+02 -1.33252e+00 3.13577e-03
-1.05910e+02 -1.33255e+00 3.14158e-03
-1.05900e+02 -1.33258e+00 3.14744e-03
-1.05890e+02 -1.33261e+00 3.15335e-03
-1.05880e+02 -1.33264e+00 3.15930e-03
-1.05870e+02 -1.33267e+00 3.16530e-03
-1.05860e+02 -1.33270e+00 3.17135e-03
-1.05850e+02 -1.33274e+00 3.17744e-03
-1.05840e+02 -1.33277e+00 3.18358e-03
-1.05830e+02 -1.33280e+00 3.18977e-03
-1.05820e+02 -1.33283e+00 3.19600e-03
-1.05810e+02 -1.33286e+00 3.20228e-03
-1.05800e+02 -1.33290e+00 3.20861e-03
-1.05790e+02 -1.33293e+00 3.21498e-03
-1.05780e+02 -1.33296e+00 3.22140e-03
-1.05770e+02 -1.33299e+00 3.22786e-03
-1.05760e+02 -1.33302e+00 3.23438e-03
-1.05750e+02 -1.33306e+00 3.24093e-03
-1.05740e+02 -1.33309e+00 3.24754e-03
-1.05730e+02 -1.33312e+00 3.25419e-03
-1.05720e+02 -1.33315e+00 3.26089e-03
-1.05710e+02 -1.33319e+00 3.26764e-03
-1.05700e+02 -1.33322e+00 3.27443e-03
-1.05690e+02 -1.33325e+00 3.28127e-03
-1.05680e+02 -1.33329e+00 3.28815e-03
-1.05670e+02 -1.33332e+00 3.29508e-03
-1.05660e+02 -1.33335e+00 3.30206e-03
-1.05650e+02 -1.33338e+00 3.30908e-03
-1.05640e+02 -1.33342e+00 3.31615e-03
-1.05630e+02 -1.33345e+00 3.32327e-03
-1.05620e+02 -1.33348e+00 3.33044e-03
-1.05610e+02 -1.33352e+00 3.33765e-03
-1.05600e+02 -1.33355e+00 3.34490e-03
-1.05590e+02 -1.33358e+00 3.35221e-03
-1.05580e+02 -1.33362e+00 3.35956e-03
-1.05570e+02 -1.33365e+00 3.36696e-03
-1.05560e+02 -1.33369e+00 3.37440e-03
-1.05550e+02 -1.33372e+00 3.38189e-03
-1.05540e+02 -1.33375e+00 3.38943e-03
-1.05530e+02 -1.33379e+00 3.39701e-03
-1.05520e+02 -1.33382e+00 3.40464e-03
-1.05510e+02 -1.33385e+00 3.41231e-03
-1.05500e+02 -1.33389e+00 3.42004e-03
-1.05490e+02 -1.33392e+00 3.42781e-03
-1.05480e+02 -1.33396e+00 3.43562e-03
-1.05470e+02 -1.33399e+00 3.44348e-03
-1.05460e+02 -1.33403e+00 3.45139e-03
-1.05450e+02 -1.33406e+00 3.45935e-03
-1.05440e+02 -1.33410e+00 3.46735e-03
-1.05430e+02 -1.33413e+00 3.47540e-03
-1.05420e+02 -1.33417e+00 3.48350e-03
-1.05410e+02 -1.33420e+00 3.49164e-03
-1.05400e+02 -1.33423e+00 3.49983e-03
-1.05390e+02 -1.33427e+00 3.50806e-03
-1.05380e+02 -1.33431e+00 3.51634e-03
-1.05370e+02 -1.33434e+00 3.52467e-03
-1.05360e+02 -1.33438e+00 3.53304e-03
-1.05350e+02 -1.33441e+00 3.54147e-03
-1.05340e+02 -1.33445e+00 3.54993e-03
-1.05330e+02 -1.33448e+00 3.55845e-03
-1.05320e+02 -1.33452e+00 3.56701e-03
-1.05310e+02 -1.33455e+00 3.57561e-03
-1.05300e+02 -1.33459e+00 3.58427e-03
-1.05290e+02 -1.33462e+00 3.59297e-03
-1.05280e+02 -1.33466e+00 3.60172e-03
-1.05270e+02 -1.33470e+00 3.61051e-03
-1.05260e+02 -1.33473e+00 3.61935e-03
-1.05250e+02 -1.33477e+00 3.62824e-03
-1.05240e+02 -1.33481e+00 3.63717e-03
-1.05230e+02 -1.33484e+00 3.64615e-03
-1.05220e+02 -1.33488e+00 3.65518e-03
-1.05210e+02 -1.33492e+00 3.66425e-03
-1.05200e+02 -1.33495e+00 3.67337e-03
-1.05190e+02 -1.33499e+00 3.68253e-03
-1.05180e+02 -1.33503e+00 3.69175e-03
-1.05170e+02 -1.33506e+00 3.70101e-03
-1.05160e+02 -1.33510e+00 3.71031e-03
-1.05150e+02 -1.33514e+00 3.71966e-03
-1.05140e+02 -1.33517e+00 3.72906e-03
-1.05130e+02 -1.33521e+00 3.73851e-03
-1.05120e+02 -1.33525e+00 3.74800e-03
-1.05110e+02 -1.33529e+00 3.75754e-03
-1.05100e+02 -1.33532e+00 3.76712e-03
-1.05090e+02 -1.33536e+00 3.77675e-03
-1.05080e+02 -1.33540e+00 3.78643e-03
-1.05070e+02 -1.33544e+00 3.79616e-03
-1.05060e+02 -1.33548e+00 3.80593e-03
-1.05050e+02 -1.33551e+00 3.81575e-03
-1.05040e+02 -1.33555e+00 3.82561e-03
-1.05030e+02 -1.33559e+00 3.83552e-03
-1.05020e+02 -1.33563e+00 3.84548e-03
-1.05010e+02 -1.33567e+00 3.85548e-03
-1.05000e+02 -1.33571e+00 3.86553e-03
-1.04990e+02 -1.33574e+00 3.87563e-03
-1.04980e+02 -1.33578e+00 3.88577e-03
-1.04970e+02 -1.33582e+00 3.89596e-03
-1.04960e+02 -1.33586e+00 3.90620e-03
-1.04950e+02 -1.33590e+00 3.91648e-03
-1.04940e+02 -1.33594e+00 3.92681e-03
-1.04930e+02 -1.33598e+00 3.93719e-03
-1.04920e+02 -1.33602e+00 3.94761e-03
-1.04910e+02 -1.33606e+00 3.95808e-03
-1.04900e+02 -1.33610e+00 3.96860e-03
-1.04890e+02 -1.33614e+00 3.97916e-03
-1.04880e+02 -1.33618e+00 3.98977e-03
-1.04870e+02 -1.33622e+00 4.00043e-03
-1.04860e+02 -1.33626e+00 4.01113e-03
-1.04850e+02 -1.33630e+00 4.02188e-03
-1.04840e+02 -1.33634e+00 4.03267e-03
-1.04830e+02 -1.33638e+00 4.04352e-03
-1.04820e+02 -1.33642e+00 4.05440e-03
-1.04810e+02 -1.33646e+00 4.06534e-03
-1.04800e+02 -1.33650e+00 4.07632e-03
-1.04790e+02 -1.33654e+00 4.08735e-03
-1.04780e+02 -1.33658e+00 4.09842e-03
-1.04770e+02 -1.33662e+00 4.10955e-03
-1.04760e+02 -1.33666e+00 4.12071e-03
-1.04750e+02 -1.33670e+00 4.13193e-03
-1.04740e+02 -1.33675e+00 4.14319e-03
-1.04730e+02 -1.33679e+00 4.15450e-03
-1.04720e+02 -1.33683e+00 4.16585e-03
-1.04710e+02 -1.33687e+00 4.17725e-03
-1.04700e+02 -1.33691e+00 4.18870e-03
-1.04690e+02 -1.33695e+00 4.20019e-03
-1.04680e+02 -1.33700e+00 4.21173e-03
-1.04670e+02 -1.33704e+00 4.22332e-03
-1.04660e+02 -1.33708e+00 4.23495e-03
-1.04650e+02 -1.33712e+00 4.24663e-03
-1.04640e+02 -1.33717e+00 4.25836e-03
-1.04630e+02 -1.33721e+00 4.27013e-03
-1.04620e+02 -1.33725e+00 4.28195e-03
-1.04610e+02 -1.33729e+00 4.29382e-03
-1.04600e+02 -1.33734e+00 4.30573e-03
-1.04590e+02 -1.33738e+00 4.31769e-03
-1.04580e+02 -1.33742e+00 4.32970e-03
-1.04570e+02 -1.33747e+00 4.34175e-03
-1.04560e+02 -1.33751e+00 4.35385e-03
-1.04550e+02 -1.33755e+00 4.36599e-03
-1.04540e+02 -1.33760e+00 4.37819e-03
-1.04530e+02 -1.33764e+00 4.39042e-03
-1.04520e+02 -1.33769e+00 4.40271e-03
-1.04510e+02 -1.33773e+00 4.41504e-03
-1.04500e+02 -1.33777e+00 4.42742e-03
-1.04490e+02 -1.33782e+00 4.43984e-03
-1.04480e+02 -1.33786e+00 4.45232e-03
-1.04470e+02 -1.33791e+00 4.46483e-03
-1.04460e+02 -1.33795e+00 4.47740e-03
-1.04450e+02 -1.33800e+00 4.49001e-03
-1.04440e+02 -1.33804e+00 4.50267e-03
-1.04430e+02 -1.33809e+00 4.51537e-03
-1.04420e+02 -1.33813e+00 4.52812e-03
-1.04410e+02 -1.33818e+00 4.54092e-03
-1.04400e+02 -1.33822e+00 4.55376e-03
-1.04390e+02 -1.33827e+00 4.56661e-03
-1.04380e+02 -1.33831e+00 4.57941e-03
-1.04370e+02 -1.33836e+00 4.59216e-03
-1.04360e+02 -1.33841e+00 4.60486e-03
-1.04350e+02 -1.33845e+00 4.61753e-03
-1.04340e+02 -1.33850e+00 4.63014e-03
-1.04330e+02 -1.33854e+00 4.64271e-03
-1.04320e+02 -1.33859e+00 4.65523e-03
-1.04310e+02 -1.33864e+00 4.66771e-03
-1.04300e+02 -1.33868e+00 4.68014e-03
-1.04290e+02 -1.33873e+00 4.69252e-03
-1.04280e+02 -1.33878e+00 4.70486e-03
-1.04270e+02 -1.33883e+00 4.71715e-03
-1.04260e+02 -1.33887e+00 4.72940e-03
-1.04250e+02 -1.33892e+00 4.74160e-03
-1.04240e+02 -1.33897e+00 4.75376e-03
-1.04230e+02 -1.33902e+00 4.76586e-03
-1.04220e+02 -1.33906e+00 4.77793e-03
-1.04210e+02 -1.33911e+00 4.78994e-03
-1.04200e+02 -1.33916e+00 4.80192e-03
-1.04190e+02 -1.33921e+00 4.81384e-03
-1.04180e+02 -1.33926e+00 4.82572e-03
-1.04170e+02 -1.33930e+00 4.83755e-03
-1.04160e+02 -1.33935e+00 4.84934e-03
-1.04150e+02 -1.33940e+00 4.86108e-03
-1.04140e+02 -1.33945e+00 4.87278e-03
-1.04130e+02 -1.33950e+00 4.88443e-03
-1.04120e+02 -1.33955e+00 4.89603e-03
-1.04110e+02 -1.33960e+00 4.90759e-03
-1.04100e+02 -1.33964e+00 4.91910e-03
-1.04090e+02 -1.33969e+00 4.93056e-03
-1.04080e+02 -1.33974e+00 4.94198e-03
-1.04070e+02 -1.33979e+00 4.95336e-03
-1.04060e+02 -1.33984e+00 4.96468e-03
-1.04050e+02 -1.33989e+00 4.97596e-03
-1.04040e+02 -1.33994e+00 4.98720e-03
-1.04030e+02 -1.33999e+00 4.99839e-03
-1.04020e+02 -1.34004e+00 5.00953e-03
-1.04010e+02 -1.34009e+00 5.02063e-03
-1.04000e+02 -1.34014e+00 5.03168e-03
-1.03990e+02 -1.34019e+00 5.04269e-03
-1.03980e+02 -1.34024e+00 5.05365e-03
-1.03970e+02 -1.34029e+00 5.06456e-03
-1.03960e+02 -1.34034e+00 5.07543e-03
-1.03950e+02 -1.34040e+00 5.08625e-03
-1.03940e+02 -1.34045e+00 5.09703e-03
-1.03930e+02 -1.34050e+00 5.10776e-03
-1.03920e+02 -1.34055e+00 5.11844e-03
-1.03910e+02 -1.34060e+00 5.12908e-03
-1.03900e+02 -1.34065e+00 5.13967e-03
-1.03890e+02 -1.34070e+00 5.15022e-03
-1.03880e+02 -1.34075e+00 5.16072e-03
-1.03870e+02 -1.34081e+00 5.17117e-03
-1.03860e+02 -1.34086e+00 5.18158e-03
-1.03850e+02 -1.34091e+00 5.19194e-03
-1.03840e+02 -1.34096e+00 5.20226e-03
-1.03830e+02 -1.34101e+00 5.21253e-03
-1.03820e+02 -1.34107e+00 5.22276e-03
-1.03810e+02 -1.34112e+00 5.23293e-03
-1.03800e+02 -1.34117e+00 5.24307e-03
-1.03790e+02 -1.34122e+00 5.25315e-03
-1.03780e+02 -1.34128e+00 5.26319e-03
-1.03770e+02 -1.34133e+00 5.27319e-03
-1.03760e+02 -1.34138e+00 5.28314e-03
-1.03750e+02 -1.34143e+00 5.29304e-03
-1.03740e+02 -1.34149e+00 5.30290e-03
-1.03730e+02 -1.34154e+00 5.31271e-03
-1.03720e+02 -1.34159e+00 5.32247e-03
-1.03710e+02 -1.34165e+00 5.33219e-03
-1.03700e+02 -1.34170e+00 5.34186e-03
-1.03690e+02 -1.34175e+00 5.35149e-03
-1.03680e+02 -1.34181e+00 5.36107e-03
-1.03670e+02 -1.34186e+00 5.37061e-03
-1.03660e+02 -1.34191e+00 5.38010e-03
-1.03650e+02 -1.34197e+00 5.38954e-03
-1.03640e+02 -1.34202e+00 5.39894e-03
-1.03630e+02 -1.34208e+00 5.40829e-03
-1.03620e+02 -1.34213e+00 5.41759e-03
-1.03610e+02 -1.34218e+00 5.42685e-03
-1.03600e+02 -1.34224e+00 5.43607e-03
-1.03590e+02 -1.34229e+00 5.44523e-03
-1.03580e+02 -1.34235e+00 5.45435e-03
-1.03570e+02 -1.34240e+00 5.46343e-03
-1.03560e+02 -1.34246e+00 5.47246e-03
-1.03550e+02 -1.34251e+00 5.48144e-03
-1.03540e+02 -1.34257e+00 5.49038e-03
-1.03530e+02 -1.34262e+00 5.49927e-03
-1.03520e+02 -1.34268e+00 5.50812e-03
-1.03510e+02 -1.34273e+00 5.51692e-03
-1.03500e+02 -1.34279e+00 5.52567e-03
-1.03490e+02 -1.34284e+00 5.53438e-03
-1.03480e+02 -1.34290e+00 5.54304e-03
-1.03470e+02 -1.34295e+00 5.55166e-03
-1.03460e+02 -1.34301e+00 5.56023e-03
-1.03450e+02 -1.34306e+00 5.56875e-03
-1.03440e+02 -1.34312e+00 5.57723e-03
-1.03430e+02 -1.34318e+00 5.58566e-03
-1.03420e+02 -1.34323e+00 5.59405e-03
-1.03410e+02 -1.34329e+00 5.60239e-03
-1.03400e+02 -1.34334e+00 5.61068e-03
-1.03390e+02 -1.34340e+00 5.61893e-03
-1.03380e+02 -1.34346e+00 5.62713e-03
-1.03370e+02 -1.34351e+00 5.63529e-03
-1.03360e+02 -1.34357e+00 5.64340e-03
-1.03350e+02 -1.34363e+00 5.65146e-03
-1.03340e+02 -1.34368e+00 5.65948e-03
-1.03330e+02 -1.34374e+00 5.66745e-03
-1.03320e+02 -1.34379e+00 5.67538e-03
-1.03310e+02 -1.34385e+00 5.68326e-03
-1.03300e+02 -1.34391e+00 5.69109e-03
-1.03290e+02 -1.34397e+00 5.69888e-03
-1.03280e+02 -1.34402e+00 5.70663e-03
-1.03270e+02 -1.34408e+00 5.71432e-03
-1.03260e+02 -1.34414e+00 5.72197e-03
-1.03250e+02 -1.34419e+00 5.72958e-03
-1.03240e+02 -1.34425e+00 5.73714e-03
-1.03230e+02 -1.34431e+00 5.74465e-03
-1.03220e+02 -1.34437e+00 5.75212e-03
-1.03210e+02 -1.34442e+00 5.75954e-03
-1.03200e+02 -1.34448e+00 5.76691e-03
-1.03190e+02 -1.34454e+00 5.77424e-03
-1.03180e+02 -1.34460e+00 5.78152e-03
-1.03170e+02 -1.34465e+00 5.78876e-03
-1.03160e+02 -1.34471e+00 5.79595e-03
-1.03150e+02 -1.34477e+00 5.80310e-03
-1.03140e+02 -1.34483e+00 5.81020e-03
-1.03130e+02 -1.34489e+00 5.81725e-03
-1.03120e+02 -1.34495e+00 5.82426e-03
-1.03110e+02 -1.34500e+00 5.83122e-03
-1.03100e+02 -1.34506e+00 5.83813e-03
-1.03090e+02 -1.34512e+00 5.84500e-03
-1.03080e+02 -1.34518e+00 5.85183e-03
-1.03070e+02 -1.34524e+00 5.85860e-03
-1.03060e+02 -1.34530e+00 5.86533e-03
-1.03050e+02 -1.34535e+00 5.87202e-03
-1.03040e+02 -1.34541e+00 5.87866e-03
-1.03030e+02 -1.34547e+00 5.88525e-03
-1.03020e+02 -1.34553e+00 5.89180e-03
-1.03010e+02 -1.34559e+00 5.89830e-03
-1.03000e+02 -1.34565e+00 5.90476e-03
-1.02990e+02 -1.34571e+00 5.91117e-03
-1.02980e+02 -1.34577e+00 5.91753e-03
-1.02970e+02 -1.34583e+00 5.92385e-03
-1.02960e+02 -1.34589e+00 5.93012e-03
-1.02950e+02 -1.34595e+00 5.93635e-03
-1.02940e+02 -1.34600e+00 5.94253e-03
-1.02930e+02 -1.34606e+00 5.94866e-03
-1.02920e+02 -1.34612e+00 5.95475e-03
-1.02910e+02 -1.34618e+00 5.96079e-03
-1.02900e+02 -1.34624e+00 5.96679e-03
-1.02890e+02 -1.34630e+00 5.97274e-03
-1.02880e+02 -1.34636e+00 5.97864e-03
-1.02870e+02 -1.34642e+00 5.98450e-03
-1.02860e+02 -1.34648e+00 5.99031e-03
-1.02850e+02 -1.34654e+00 5.99608e-03
-1.02840e+02 -1.34660e+00 6.00180e-03
-1.02830e+02 -1.34666e+00 6.00747e-03
-1.02820e+02 -1.34672e+00 6.01310e-03
-1.02810e+02 -1.34678e+00 6.01869e-03
-1.02800e+02 -1.34684e+00 6.02422e-03
-1.02790e+02 -1.34690e+00 6.02971e-03
-1.02780e+02 -1.34696e+00 6.03516e-03
-1.02770e+02 -1.34702e+00 6.04056e-03
-1.02760e+02 -1.34708e+00 6.04591e-03
-1.02750e+02 -1.34714e+00 6.05121e-03
-1.02740e+02 -1.34720e+00 6.05648e-03
-1.02730e+02 -1.34727e+00 6.06169e-03
-1.02720e+02 -1.34733e+00 6.06686e-03
-1.02710e+02 -1.34739e+00 6.07198e-03
-1.02700e+02 -1.34745e+00 6.07706e-03
-1.02690e+02 -1.34751e+00 6.08209e-03
-1.02680e+02 -1.34757e+00 6.08708e-03
-1.02670e+02 -1.34763e+00 6.09201e-03
-1.02660e+02 -1.34769e+00 6.09691e-03
-1.02650e+02 -1.34775e+00 6.10175e-03
-1.02640e+02 -1.34781e+00 6.10656e-03
-1.02630e+02 -1.34787e+00 6.11131e-03
-1.02620e+02 -1.34794e+00 6.11602e-03
-1.02610e+02 -1.34800e+00 6.12068e-03
-1.02600e+02 -1.34806e+00 6.12530e-03
-1.02590e+02 -1.34812e+00 6.12987e-03
-1.02580e+02 -1.34818e+00 6.13440e-03
-1.02570e+02 -1.34824e+00 6.13888e-03
-1.02560e+02 -1.34830e+00 6.14331e-03
-1.02550e+02 -1.34836e+00 6.14770e-03
-1.02540e+02 -1.34843e+00 6.15204e-03
-1.02530e+02 -1.34849e+00 6.15633e-03
-1.02520e+02 -1.34855e+00 6.16058e-03
-1.02510e+02 -1.34861e+00 6.16479e-03
-1.02500e+02 -1.34867e+00 6.16895e-03
-1.02490e+02 -1.34873e+00 6.17306e-03
-1.02480e+02 -1.34880e+00 6.17712e-03
-1.02470e+02 -1.34886e+00 6.18114e-03
-1.02460e+02 -1.34892e+00 6.18512e-03
-1.02450e+02 -1.34898e+00 6.18905e-03
-1.02440e+02 -1.34904e+00 6.19293e-03
-1.02430e+02 -1.34911e+00 6.19676e-03
-1.02420e+02 -1.34917e+00 6.20055e-03
-1.02410e+02 -1.34923e+00 6.20430e-03
-1.02400e+02 -1.34929e+00 6.20800e-03
-1.02390e+02 -1.34935e+00 6.21165e-03
-1.02380e+02 -1.34942e+00 6.21525e-03
-1.02370e+02 -1.34948e+00 6.21881e-03
-1.02360e+02 -1.34954e+00 6.22233e-03
-1.02350e+02 -1.34960e+00 6.22580e-03
-1.02340e+02 -1.34966e+00 6.22922e-03
-1.02330e+02 -1.34973e+00 6.23260e-03
-1.02320e+02 -1.34979e+00 6.23593e-03
-1.02310e+02 -1.34985e+00 6.23921e-03
-1.02300e+02 -1.34991e+00 6.24245e-03
-1.02290e+02 -1.34998e+00 6.24564e-03
-1.02280e+02 -1.35004e+00 6.24879e-03
-1.02270e+02 -1.35010e+00 6.25189e-03
-1.02260e+02 -1.35016e+00 6.25494e-03
-1.02250e+02 -1.35023e+00 6.25795e-03
-1.02240e+02 -1.35029e+00 6.26091e-03
-1.02230e+02 -1.35035e+00 6.26383e-03
-1.02220e+02 -1.35041e+00 6.26670e-03
-1.02210e+02 -1.35048e+00 6.26953e-03
-1.02200e+02 -1.35054e+00 6.27231e-03
-1.02190e+02 -1.35060e+00 6.27504e-03
-1.02180e+02 -1.35066e+00 6.27773e-03
-1.02170e+02 -1.35073e+00 6.28037e-03
-1.02160e+02 -1.35079e+00 6.28296e-03
-1.02150e+02 -1.35085e+00 6.28551e-03
-1.02140e+02 -1.35092e+00 6.28801e-03
-1.02130e+02 -1.35098e+00 6.29047e-03
-1.02120e+02 -1.35104e+00 6.29288e-03
-1.02110e+02 -1.35111e+00 6.29525e-03
-1.02100e+02 -1.35117e+00 6.29757e-03
-1.02090e+02 -1.35123e+00 6.29984e-03
-1.02080e+02 -1.35129e+00 6.30207e-03
-1.02070e+02 -1.35136e+00 6.30425e-03
-1.02060e+02 -1.35142e+00 6.30638e-03
-1.02050e+02 -1.35148e+00 6.30847e-03
-1.02040e+02 -1.35155e+00 6.31052e-03
-1.02030e+02 -1.35161e+00 6.31252e-03
-1.02020e+02 -1.35167e+00 6.31447e-03
-1.02010e+02 -1.35174e+00 6.31637e-03
-1.02000e+02 -1.35180e+00 6.31823e-03
-1.01990e+02 -1.35186e+00 6.32005e-03
-1.01980e+02 -1.35193e+00 6.32181e-03
-1.01970e+02 -1.35199e+00 6.32354e-03
-1.01960e+02 -1.35205e+00 6.32521e-03
-1.01950e+02 -1.35211e+00 6.32684e-03
-1.01940e+02 -1.35218e+00 6.32843e-03
-1.01930e+02 -1.35224e+00 6.32996e-03
-1.01920e+02 -1.35230e+00 6.33146e-03
-1.01910e+02 -1.35237e+00 6.33290e-03
-1.01900e+02 -1.35243e+00 6.33430e-03
-1.01890e+02 -1.35249e+00 6.33566e-03
-1.01880e+02 -1.35256e+00 6.33696e-03
-1.01870e+02 -1.35262e+00 6.33823e-03
-1.01860e+02 -1.35268e+00 6.33944e-03
-1.01850e+02 -1.35275e+00 6.34061e-03
-1.01840e+02 -1.35281e+00 6.34174e-03
-1.01830e+02 -1.35288e+00 6.34282e-03
-1.01820e+02 -1.35294e+00 6.34385e-03
-1.01810e+02 -1.35300e+00 6.34483e-03
-1.01800e+02 -1.35307e+00 6.34578e-03
-1.01790e+02 -1.35313e+00 6.34667e-03
-1.01780e+02 -1.35319e+00 6.34752e-03
-1.01770e+02 -1.35326e+00 6.34832e-03
-1.01760e+02 -1.35332e+00 6.34908e-03
-1.01750e+02 -1.35338e+00 6.34979e-03
-1.01740e+02 -1.35345e+00 6.35045e-03
-1.01730e+02 -1.35351e+00 6.35107e-03
-1.01720e+02 -1.35357e+00 6.35164e-03
-1.01710e+02 -1.35364e+00 6.35217e-03
-1.01700e+02 -1.35370e+00 6.35265e-03
-1.01690e+02 -1.35376e+00 6.35309e-03
-1.01680e+02 -1.35383e+00 6.35348e-03
-1.01670e+02 -1.35389e+00 6.35382e-03
-1.01660e+02 -1.35395e+00 6.35412e-03
-1.01650e+02 -1.35402e+00 6.35437e-03
-1.01640e+02 -1.35408e+00 6.35457e-03
-1.01630e+02 -1.35415e+00 6.35473e-03
-1.01620e+02 -1.35421e+00 6.35484e-03
-1.01610e+02 -1.35427e+00 6.35491e-03
-1.01600e+02 -1.35434e+00 6.35493e-03
-1.01590e+02 -1.35440e+00 6.35491e-03
-1.01580e+02 -1.35446e+00 6.35484e-03
-1.01570e+02 -1.35453e+00 6.35472e-03
-1.01560e+02 -1.35459e+00 6.35456e-03
-1.01550e+02 -1.35465e+00 6.35435e-03
-1.01540e+02 -1.35472e+00 6.35410e-03
-1.01530e+02 -1.35478e+00 6.35380e-03
-1.01520e+02 -1.35484e+00 6.35345e-03
-1.01510e+02 -1.35491e+00 6.35306e-03
-1.01500e+02 -1.35497e+00 6.35262e-03
-1.01490e+02 -1.35503e+00 6.35213e-03
-1.01480e+02 -1.35510e+00 6.35160e-03
-1.01470e+02 -1.35516e+00 6.35103e-03
-1.01460e+02 -1.35523e+00 6.35041e-03
-1.01450e+02 -1.35529e+00 6.34974e-03
-1.01440e+02 -1.35535e+00 6.34902e-03
-1.01430e+02 -1.35542e+00 6.34826e-03
-1.01420e+02 -1.35548e+00 6.34746e-03
-1.01410e+02 -1.35554e+00 6.34661e-03
-1.01400e+02 -1.35561e+00 6.34571e-03
-1.01390e+02 -1.35567e+00 6.34476e-03
-1.01380e+02 -1.35573e+00 6.34377e-03
-1.01370e+02 -1.35580e+00 6.34274e-03
-1.01360e+02 -1.35586e+00 6.34166e-03
-1.01350e+02 -1.35592e+00 6.34053e-03
-1.01340e+02 -1.35599e+00 6.33936e-03
-1.01330e+02 -1.35605e+00 6.33814e-03
-1.01320e+02 -1.35611e+00 6.33687e-03
-1.01310e+02 -1.35618e+00 6.33556e-03
-1.01300e+02 -1.35624e+00 6.33420e-03
-1.01290e+02 -1.35630e+00 6.33280e-03
-1.01280e+02 -1.35637e+00 6.33135e-03
-1.01270e+02 -1.35643e+00 6.32985e-03
-1.01260e+02 -1.35649e+00 6.32831e-03
-1.01250e+02 -1.35656e+00 6.32672e-03
-1.01240e+02 -1.35662e+00 6.32509e-03
-1.01230e+02 -1.35668e+00 6.32341e-03
-1.01220e+02 -1.35675e+00 6.32169e-03
-1.01210e+02 -1.35681e+00 6.31992e-03
-1.01200e+02 -1.35687e+00 6.31810e-03
-1.01190e+02 -1.35694e+00 6.31624e-03
-1.01180e+02 -1.35700e+00 6.31433e-03
-1.01170e+02 -1.35706e+00 6.31237e-03
-1.01160e+02 -1.35713e+00 6.31037e-03
-1.01150e+02 -1.35719e+00 6.30832e-03
-1.01140e+02 -1.35725e+00 6.30623e-03
-1.01130e+02 -1.35731e+00 6.30409e-03
-1.01120e+02 -1.35738e+00 6.30191e-03
-1.01110e+02 -1.35744e+00 6.29968e-03
-1.01100e+02 -1.35750e+00 6.29740e-03
-1.01090e+02 -1.35757e+00 6.29508e-03
-1.01080e+02 -1.35763e+00 6.29271e-03
-1.01070e+02 -1.35769e+00 6.29029e-03
-1.01060e+02 -1.35776e+00 6.28783e-03
-1.01050e+02 -1.35782e+00 6.28533e-03
-1.01040e+02 -1.35788e+00 6.28277e-03
-1.01030e+02 -1.35794e+00 6.28018e-03
-1.01020e+02 -1.35801e+00 6.27753e-03
-1.01010e+02 -1.35807e+00 6.27484e-03
-1.01000e+02 -1.35813e+00 6.27210e-03
-1.00990e+02 -1.35819e+00 6.26932e-03
-1.00980e+02 -1.35826e+00 6.26649e-03
-1.00970e+02 -1.35832e+00 6.26362e-03
-1.00960e+02 -1.35838e+00 6.26070e-03
-1.00950e+02 -1.35845e+00 6.25773e-03
-1.00940e+02 -1.35851e+00 6.25472e-03
-1.00930e+02 -1.35857e+00 6.25166e-03
-1.00920e+02 -1.35863e+00 6.24856e-03
-1.00910e+02 -1.35870e+00 6.24541e-03
-1.00900e+02 -1.35876e+00 6.24221e-03
-1.00890e+02 -1.35882e+00 6.23897e-03
-1.00880e+02 -1.35888e+00 6.23568e-03
-1.00870e+02 -1.35895e+00 6.23235e-03
-1.00860e+02 -1.35901e+00 6.22897e-03
-1.00850e+02 -1.35907e+00 6.22554e-03
-1.00840e+02 -1.35913e+00 6.22207e-03
-1.00830e+02 -1.35919e+00 6.21856e-03
-1.00820e+02 -1.35926e+00 6.21499e-03
-1.00810e+02 -1.35932e+00 6.21138e-03
-1.00800e+02 -1.35938e+00 6.20773e-03
-1.00790e+02 -1.35944e+00 6.20402e-03
-1.00780e+02 -1.35950e+00 6.20028e-03
-1.00770e+02 -1.35957e+00 6.19648e-03
-1.00760e+02 -1.35963e+00 6.19264e-03
-1.00750e+02 -1.35969e+00 6.18876e-03
-1.00740e+02 -1.35975e+00 6.18483e-03
-1.00730e+02 -1.35981e+00 6.18085e-03
-1.00720e+02 -1.35988e+00 6.17683e-03
-1.00710e+02 -1.35994e+00 6.17276e-03
-1.00700e+02 -1.36000e+00 6.16864e-03
-1.00690e+02 -1.36006e+00 6.16448e-03
-1.00680e+02 -1.36012e+00 6.16028e-03
-1.00670e+02 -1.36018e+00 6.15602e-03
-1.00660e+02 -1.36025e+00 6.15172e-03
-1.00650e+02 -1.36031e+00 6.14738e-03
-1.00640e+02 -1.36037e+00 6.14299e-03
-1.00630e+02 -1.36043e+00 6.13855e-03
-1.00620e+02 -1.36049e+00 6.13407e-03
-1.00610e+02 -1.36055e+00 6.12954e-03
-1.00600e+02 -1.36061e+00 6.12496e-03
-1.00590e+02 -1.36068e+00 6.12034e-03
-1.00580e+02 -1.36074e+00 6.11568e-03
-1.00570e+02 -1.36080e+00 6.11096e-03
-1.00560e+02 -1.36086e+00 6.10621e-03
-1.00550e+02 -1.36092e+00 6.10140e-03
-1.00540e+02 -1.36098e+00 6.09655e-03
-1.00530e+02 -1.36104e+00 6.09165e-03
-1.00520e+02 -1.36110e+00 6.08671e-03
-1.00510e+02 -1.36116e+00 6.08172e-03
-1.00500e+02 -1.36122e+00 6.07669e-03
-1.00490e+02 -1.36128e+00 6.07161e-03
-1.00480e+02 -1.36135e+00 6.06648e-03
-1.00470e+02 -1.36141e+00 6.06131e-03
-1.00460e+02 -1.36147e+00 6.05609e-03
-1.00450e+02 -1.36153e+00 6.05083e-03
-1.00440e+02 -1.36159e+00 6.04552e-03
-1.00430e+02 -1.36165e+00 6.04016e-03
-1.00420e+02 -1.36171e+00 6.03476e-03
-1.00410e+02 -1.36177e+00 6.02931e-03
-1.00400e+02 -1.36183e+00 6.02382e-03
-1.00390e+02 -1.36189e+00 6.01828e-03
-1.00380e+02 -1.36195e+00 6.01269e-03
-1.00370e+02 -1.36201e+00 6.00706e-03
-1.00360e+02 -1.36207e+00 6.00138e-03
-1.00350e+02 -1.36213e+00 5.99566e-03
-1.00340e+02 -1.36219e+00 5.98989e-03
-1.00330e+02 -1.36225e+00 5.98407e-03
-1.00320e+02 -1.36231e+00 5.97821e-03
-1.00310e+02 -1.36237e+00 5.97230e-03
-1.00300e+02 -1.36243e+00 5.96635e-03
-1.00290e+02 -1.36249e+00 5.96035e-03
-1.00280e+02 -1.36255e+00 5.95431e-03
-1.00270e+02 -1.36261e+00 5.94821e-03
-1.00260e+02 -1.36267e+00 5.94208e-03
-1.00250e+02 -1.36273e+00 5.93589e-03
-1.00240e+02 -1.36279e+00 5.92966e-03
-1.00230e+02 -1.36285e+00 5.92339e-03
-1.00220e+02 -1.36290e+00 5.91707e-03
-1.00210e+02 -1.36296e+00 5.91070e-03
-1.00200e+02 -1.36302e+00 5.90429e-03
-1.00190e+02 -1.36308e+00 5.89783e-03
-1.00180e+02 -1.36314e+00 5.89132e-03
-1.00170e+02 -1.36320e+00 5.88477e-03
-1.00160e+02 -1.36326e+00 5.87818e-03
-1.00150e+02 -1.36332e+00 5.87153e-03
-1.00140e+02 -1.36338e+00 5.86484e-03
-1.00130e+02 -1.36343e+00 5.85811e-03
-1.00120e+02 -1.36349e+00 5.85133e-03
-1.00110e+02 -1.36355e+00 5.84450e-03
-1.00100e+02 -1.36361e+00 5.83763e-03
-1.00090e+02 -1.36367e+00 5.83071e-03
-1.00080e+02 -1.36373e+00 5.82375e-03
-1.00070e+02 -1.36378e+00 5.81674e-03
-1.00060e+02 -1.36384e+00 5.80968e-03
-1.00050e+02 -1.36390e+00 5.80258e-03
-1.00040e+02 -1.36396e+00 5.79543e-03
-1.00030e+02 -1.36402e+00 5.78823e-03
-1.00020e+02 -1.36407e+00 5.78099e-03
-1.00010e+02 -1.36413e+00 5.77371e-03
-1.00000e+02 -1.36419e+00 5.76637e-03
-9.99900e+01 -1.36425e+00 5.75900e-03
-9.99800e+01 -1.36430e+00 5.75157e-03
-9.99700e+01 -1.36436e+00 5.74410e-03
-9.99600e+01 -1.36442e+00 5.73659e-03
-9.99500e+01 -1.36448e+00 5.72902e-03
-9.99400e+01 -1.36453e+00 5.72141e-03
-9.99300e+01 -1.36459e+00 5.71376e-03
-9.99200e+01 -1.36465e+00 5.70606e-03
-9.99100e+01 -1.36471e+00 5.69831e-03
-9.99000e+01 -1.36476e+00 5.69052e-03
-9.98900e+01 -1.36482e+00 5.68268e-03
-9.98800e+01 -1.36488e+00 5.67480e-03
-9.98700e+01 -1.36493e+00 5.66687e-03
-9.98600e+01 -1.36499e+00 5.65890e-03
-9.98500e+01 -1.36505e+00 5.65087e-03
-9.98400e+01 -1.36510e+00 5.64281e-03
-9.98300e+01 -1.36516e+00 5.63469e-03
-9.98200e+01 -1.36522e+00 5.62653e-03
-9.98100e+01 -1.36527e+00 5.61833e-03
-9.98000e+01 -1.36533e+00 5.61008e-03
-9.97900e+01 -1.36538e+00 5.60178e-03
-9.97800e+01 -1.36544e+00 5.59343e-03
-9.97700e+01 -1.36550e+00 5.58505e-03
-9.97600e+01 -1.36555e+00 5.57661e-03
-9.97500e+01 -1.36561e+00 5.56813e-03
-9.97400e+01 -1.36566e+00 5.55960e-03
-9.97300e+01 -1.36572e+00 5.55103e-03
-9.97200e+01 -1.36577e+00 5.54241e-03
-9.97100e+01 -1.36583e+00 5.53374e-03
-9.97000e+01 -1.36588e+00 5.52503e-03
-9.96900e+01 -1.36594e+00 5.51628e-03
-9.96800e+01 -1.36599e+00 5.50747e-03
-9.96700e+01 -1.36605e+00 5.49862e-03
-9.96600e+01 -1.36610e+00 5.48973e-03
-9.96500e+01 -1.36616e+00 5.48079e-03
-9.96400e+01 -1.36621e+00 5.47180e-03
-9.96300e+01 -1.36627e+00 5.46277e-03
-9.96200e+01 -1.36632e+00 5.45369e-03
-9.96100e+01 -1.36638e+00 5.44456e-03
-9.96000e+01 -1.36643e+00 5.43539e-03
-9.95900e+01 -1.36649e+00 5.42618e-03
-9.95800e+01 -1.36654e+00 5.41691e-03
-9.95700e+01 -1.36660e+00 5.40761e-03
-9.95600e+01 -1.36665e+00 5.39825e-03
-9.95500e+01 -1.36670e+00 5.38885e-03
-9.95400e+01 -1.36676e+00 5.37940e-03
-9.95300e+01 -1.36681e+00 5.36991e-03
-9.95200e+01 -1.36686e+00 5.36037e-03
-9.95100e+01 -1.36692e+00 5.35079e-03
-9.95000e+01 -1.36697e+00 5.34116e-03
-9.94900e+01 -1.36702e+00 5.33148e-03
-9.94800e+01 -1.36708e+00 5.32176e-03
-9.94700e+01 -1.36713e+00 5.31199e-03
-9.94600e+01 -1.36718e+00 5.30218e-03
-9.94500e+01 -1.36724e+00 5.29232e-03
-9.94400e+01 -1.36729e+00 5.28241e-03
-9.94300e+01 -1.36734e+00 5.27246e-03
-9.94200e+01 -1.36740e+00 5.26246e-03
-9.94100e+01 -1.36745e+00 5.25242e-03
-9.94000e+01 -1.36750e+00 5.24233e-03
-9.93900e+01 -1.36755e+00 5.23219e-03
-9.93800e+01 -1.36761e+00 5.22201e-03
-9.93700e+01 -1.36766e+00 5.21178e-03
-9.93600e+01 -1.36771e+00 5.20151e-03
-9.93500e+01 -1.36776e+00 5.19119e-03
-9.93400e+01 -1.36781e+00 5.18082e-03
-9.93300e+01 -1.36787e+00 5.17041e-03
-9.93200e+01 -1.36792e+00 5.15995e-03
-9.93100e+01 -1.36797e+00 5.14945e-03
-9.93000e+01 -1.36802e+00 5.13890e-03
-9.92900e+01 -1.36807e+00 5.12830e-03
-9.92800e+01 -1.36812e+00 5.11766e-03
-9.92700e+01 -1.36817e+00 5.10698e-03
-9.92600e+01 -1.36822e+00 5.09624e-03
-9.92500e+01 -1.36828e+00 5.08546e-03
-9.92400e+01 -1.36833e+00 5.07464e-03
-9.92300e+01 -1.36838e+00 5.06377e-03
-9.92200e+01 -1.36843e+00 5.05285e-03
-9.92100e+01 -1.36848e+00 5.04189e-03
-9.92000e+01 -1.36853e+00 5.03088e-03
-9.91900e+01 -1.36858e+00 5.01982e-03
-9.91800e+01 -1.36863e+00 5.00872e-03
-9.91700e+01 -1.36868e+00 4.99757e-03
-9.91600e+01 -1.36873e+00 4.98638e-03
-9.91500e+01 -1.36878e+00 4.97514e-03
-9.91400e+01 -1.36883e+00 4.96386e-03
-9.91300e+01 -1.36888e+00 4.95253e-03
-9.91200e+01 -1.36893e+00 4.94115e-03
-9.91100e+01 -1.36898e+00 4.92973e-03
-9.91000e+01 -1.36903e+00 4.91826e-03
-9.90900e+01 -1.36907e+00 4.90674e-03
-9.90800e+01 -1.36912e+00 4.89518e-03
-9.90700e+01 -1.36917e+00 4.88357e-03
-9.90600e+01 -1.36922e+00 4.87192e-03
-9.90500e+01 -1.36927e+00 4.86022e-03
-9.90400e+01 -1.36932e+00 4.84848e-03
-9.90300e+01 -1.36937e+00 4.83669e-03
-9.90200e+01 -1.36942e+00 4.82485e-03
-9.90100e+01 -1.36946e+00 4.81297e-03
-9.90000e+01 -1.36951e+00 4.80104e-03
-9.89900e+01 -1.36956e+00 4.78907e-03
-9.89800e+01 -1.36961e+00 4.77705e-03
-9.89700e+01 -1.36966e+00 4.76498e-03
-9.89600e+01 -1.36970e+00 4.75287e-03
-9.89500e+01 -1.36975e+00 4.74071e-03
-9.89400e+01 -1.36980e+00 4.72851e-03
-9.89300e+01 -1.36984e+00 4.71626e-03
-9.89200e+01 -1.36989e+00 4.70396e-03
-9.89100e+01 -1.36994e+00 4.69162e-03
-9.89000e+01 -1.36999e+00 4.67923e-03
-9.88900e+01 -1.37003e+00 4.66680e-03
-9.88800e+01 -1.37008e+00 4.65432e-03
-9.88700e+01 -1.37013e+00 4.64179e-03
-9.88600e+01 -1.37017e+00 4.62922e-03
-9.88500e+01 -1.37022e+00 4.61660e-03
-9.88400e+01 -1.37026e+00 4.60394e-03
-9.88300e+01 -1.37031e+00 4.59123e-03
-9.88200e+01 -1.37036e+00 4.57847e-03
-9.88100e+01 -1.37040e+00 4.56567e-03
-9.88000e+01 -1.37045e+00 4.55282e-03
-9.87900e+01 -1.37049e+00 4.53993e-03
-9.87800e+01 -1.37054e+00 4.52699e-03
-9.87700e+01 -1.37058e+00 4.51400e-03
-9.87600e+01 -1.37063e+00 4.50097e-03
-9.87500e+01 -1.37067e+00 4.48790e-03
-9.87400e+01 -1.37072e+00 4.47477e-03
-9.87300e+01 -1.37076e+00 4.46160e-03
-9.87200e+01 -1.37081e+00 4.44839e-03
-9.87100e+01 -1.37085e+00 4.43513e-03
-9.87000e+01 -1.37090e+00 4.42182e-03
-9.86900e+01 -1.37094e+00 4.40847e-03
-9.86800e+01 -1.37098e+00 4.39507e-03
-9.86700e+01 -1.37103e+00 4.38162e-03
-9.86600e+01 -1.37107e+00 4.36813e-03
-9.86500e+01 -1.37112e+00 4.35459e-03
-9.86400e+01 -1.37116e+00 4.34101e-03
-9.86300e+01 -1.37120e+00 4.32738e-03
-9.86200e+01 -1.37125e+00 4.31371e-03
-9.86100e+01 -1.37129e+00 4.29999e-03
-9.86000e+01 -1.37133e+00 4.28622e-03
-9.85900e+01 -1.37137e+00 4.27241e-03
-9.85800e+01 -1.37142e+00 4.25855e-03
-9.85700e+01 -1.37146e+00 4.24464e-03
-9.85600e+01 -1.37150e+00 4.23069e-03
-9.85500e+01 -1.37154e+00 4.21670e-03
-9.85400e+01 -1.37159e+00 4.20265e-03
-9.85300e+01 -1.37163e+00 4.18857e-03
-9.85200e+01 -1.37167e+00 4.17443e-03
-9.85100e+01 -1.37171e+00 4.16025e-03
-9.85000e+01 -1.37175e+00 4.14602e-03
-9.84900e+01 -1.37179e+00 4.13175e-03
-9.84800e+01 -1.37184e+00 4.11743e-03
-9.84700e+01 -1.37188e+00 4.10307e-03
-9.84600e+01 -1.37192e+00 4.08866e-03
-9.84500e+01 -1.37196e+00 4.07420e-03
-9.84400e+01 -1.37200e+00 4.05970e-03
-9.84300e+01 -1.37204e+00 4.04515e-03
-9.84200e+01 -1.37208e+00 4.03056e-03
-9.84100e+01 -1.37212e+00 4.01592e-03
-9.84000e+01 -1.37216e+00 4.00123e-03
-9.83900e+01 -1.37220e+00 3.98650e-03
-9.83800e+01 -1.37224e+00 3.97172e-03
-9.83700e+01 -1.37228e+00 3.95690e-03
-9.83600e+01 -1.37232e+00 3.94203e-03
-9.83500e+01 -1.37236e+00 3.92711e-03
-9.83400e+01 -1.37240e+00 3.91215e-03
-9.83300e+01 -1.37244e+00 3.89714e-03
-9.83200e+01 -1.37248e+00 3.88209e-03
-9.83100e+01 -1.37251e+00 3.86699e-03
-9.83000e+01 -1.37255e+00 3.85185e-03
-9.82900e+01 -1.37259e+00 3.83665e-03
-9.82800e+01 -1.37263e+00 3.82142e-03
-9.82700e+01 -1.37267e+00 3.80613e-03
-9.82600e+01 -1.37271e+00 3.79080e-03
-9.82500e+01 -1.37274e+00 3.77543e-03
-9.82400e+01 -1.37278e+00 3.76001e-03
-9.82300e+01 -1.37282e+00 3.74454e-03
-9.82200e+01 -1.37286e+00 3.72903e-03
-9.82100e+01 -1.37289e+00 3.71347e-03
-9.82000e+01 -1.37293e+00 3.69786e-03
-9.81900e+01 -1.37297e+00 3.68221e-03
-9.81800e+01 -1.37300e+00 3.66651e-03
-9.81700e+01 -1.37304e+00 3.65077e-03
-9.81600e+01 -1.37308e+00 3.63498e-03
-9.81500e+01 -1.37311e+00 3.61915e-03
-9.81400e+01 -1.37315e+00 3.60327e-03
-9.81300e+01 -1.37319e+00 3.58734e-03
-9.81200e+01 -1.37322e+00 3.57137e-03
-9.81100e+01 -1.37326e+00 3.55535e-03
-9.81000e+01 -1.37329e+00 3.53928e-03
-9.80900e+01 -1.37333e+00 3.52317e-03
-9.80800e+01 -1.37336e+00 3.50702e-03
-9.80700e+01 -1.37340e+00 3.49081e-03
-9.80600e+01 -1.37343e+00 3.47456e-03
-9.80500e+01 -1.37347e+00 3.45827e-03
-9.80400e+01 -1.37350e+00 3.44193e-03
-9.80300e+01 -1.37354e+00 3.42554e-03
-9.80200e+01 -1.37357e+00 3.40911e-03
-9.80100e+01 -1.37360e+00 3.39263e-03
-9.80000e+01 -1.37364e+00 3.37611e-03
-9.79900e+01 -1.37367e+00 3.35954e-03
-9.79800e+01 -1.37371e+00 3.34292e-03
-9.79700e+01 -1.37374e+00 3.32626e-03
-9.79600e+01 -1.37377e+00 3.30955e-03
-9.79500e+01 -1.37381e+00 3.29280e-03
-9.79400e+01 -1.37384e+00 3.27600e-03
-9.79300e+01 -1.37387e+00 3.25915e-03
-9.79200e+01 -1.37390e+00 3.24226e-03
-9.79100e+01 -1.37394e+00 3.22532e-03
-9.79000e+01 -1.37397e+00 3.20834e-03
-9.78900e+01 -1.37400e+00 3.19131e-03
-9.78800e+01 -1.37403e+00 3.17423e-03
-9.78700e+01 -1.37406e+00 3.15711e-03
-9.78600e+01 -1.37409e+00 3.13994e-03
-9.78500e+01 -1.37413e+00 3.12273e-03
-9.78400e+01 -1.37416e+00 3.10547e-03
-9.78300e+01 -1.37419e+00 3.08816e-03
-9.78200e+01 -1.37422e+00 3.07081e-03
-9.78100e+01 -1.37425e+00 3.05341e-03
-9.78000e+01 -1.37428e+00 3.03597e-03
-9.77900e+01 -1.37431e+00 3.01848e-03
-9.77800e+01 -1.37434e+00 3.00094e-03
-9.77700e+01 -1.37437e+00 2.98336e-03
-9.77600e+01 -1.37440e+00 2.96573e-03
-9.77500e+01 -1.37443e+00 2.94806e-03
-9.77400e+01 -1.37446e+00 2.93034e-03
-9.77300e+01 -1.37449e+00 2.91258e-03
-9.77200e+01 -1.37452e+00 2.89476e-03
-9.77100e+01 -1.37455e+00 2.87691e-03
-9.77000e+01 -1.37457e+00 2.85900e-03
-9.76900e+01 -1.37460e+00 2.84106e-03
-9.76800e+01 -1.37463e+00 2.82306e-03
-9.76700e+01 -1.37466e+00 2.80502e-03
-9.76600e+01 -1.37469e+00 2.78693e-03
-9.76500e+01 -1.37472e+00 2.76880e-03
-9.76400e+01 -1.37474e+00 2.75062e-03
-9.76300e+01 -1.37477e+00 2.73240e-03
-9.76200e+01 -1.37480e+00 2.71412e-03
-9.76100e+01 -1.37482e+00 2.69581e-03
-9.76000e+01 -1.37485e+00 2.67744e-03
-9.75900e+01 -1.37488e+00 2.65904e-03
-9.75800e+01 -1.37491e+00 2.64058e-03
-9.75700e+01 -1.37493e+00 2.62208e-03
-9.75600e+01 -1.37496e+00 2.60353e-03
-9.75500e+01 -1.37498e+00 2.58494e-03
-9.75400e+01 -1.37501e+00 2.56630e-03
-9.75300e+01 -1.37503e+00 2.54762e-03
-9.75200e+01 -1.37506e+00 2.52889e-03
-9.75100e+01 -1.37509e+00 2.51011e-03
-9.75000e+01 -1.37511e+00 2.49129e-03
-9.74900e+01 -1.37514e+00 2.47242e-03
-9.74800e+01 -1.37516e+00 2.45351e-03
-9.74700e+01 -1.37518e+00 2.43455e-03
-9.74600e+01 -1.37521e+00 2.41554e-03
-9.74500e+01 -1.37523e+00 2.39649e-03
-9.74400e+01 -1.37526e+00 2.37739e-03
-9.74300e+01 -1.37528e+00 2.35825e-03
-9.74200e+01 -1.37530e+00 2.33906e-03
-9.74100e+01 -1.37533e+00 2.31982e-03
-9.74000e+01 -1.37535e+00 2.30054e-03
-9.73900e+01 -1.37537e+00 2.28121e-03
-9.73800e+01 -1.37540e+00 2.26184e-03
-9.73700e+01 -1.37542e+00 2.24242e-03
-9.73600e+01 -1.37544e+00 2.22295e-03
-9.73500e+01 -1.37546e+00 2.20344e-03
-9.73400e+01 -1.37548e+00 2.18388e-03
-9.73300e+01 -1.37551e+00 2.16428e-03
-9.73200e+01 -1.37553e+00 2.14463e-03
-9.73100e+01 -1.37555e+00 2.12493e-03
-9.73000e+01 -1.37557e+00 2.10519e-03
-9.72900e+01 -1.37559e+00 2.08540e-03
-9.72800e+01 -1.37561e+00 2.06557e-03
-9.72700e+01 -1.37563e+00 2.04569e-03
-9.72600e+01 -1.37565e+00 2.02576e-03
-9.72500e+01 -1.37567e+00 2.00579e-03
-9.72400e+01 -1.37569e+00 1.98578e-03
-9.72300e+01 -1.37571e+00 1.96571e-03
-9.72200e+01 -1.37573e+00 1.94560e-03
-9.72100e+01 -1.37575e+00 1.92545e-03
-9.72000e+01 -1.37577e+00 1.90525e-03
-9.71900e+01 -1.37579e+00 1.88504e-03
-9.71800e+01 -1.37581e+00 1.86488e-03
-9.71700e+01 -1.37583e+00 1.84475e-03
-9.71600e+01 -1.37585e+00 1.82466e-03
-9.71500e+01 -1.37586e+00 1.80462e-03
-9.71400e+01 -1.37588e+00 1.78461e-03
-9.71300e+01 -1.37590e+00 1.76464e-03
-9.71200e+01 -1.37592e+00 1.74471e-03
-9.71100e+01 -1.37593e+00 1.72482e-03
-9.71000e+01 -1.37595e+00 1.70497e-03
-9.70900e+01 -1.37597e+00 1.68516e-03
-9.70800e+01 -1.37599e+00 1.66538e-03
-9.70700e+01 -1.37600e+00 1.64565e-03
-9.70600e+01 -1.37602e+00 1.62596e-03
-9.70500e+01 -1.37603e+00 1.60630e-03
-9.70400e+01 -1.37605e+00 1.58669e-03
-9.70300e+01 -1.37607e+00 1.56711e-03
-9.70200e+01 -1.37608e+00 1.54758e-03
-9.70100e+01 -1.37610e+00 1.52808e-03
-9.70000e+01 -1.37611e+00 1.50862e-03
-9.69900e+01 -1.37613e+00 1.48920e-03
-9.69800e+01 -1.37614e+00 1.46982e-03
-9.69700e+01 -1.37616e+00 1.45048e-03
-9.69600e+01 -1.37617e+00 1.43118e-03
-9.69500e+01 -1.37618e+00 1.41192e-03
-9.69400e+01 -1.37620e+00 1.39270e-03
-9.69300e+01 -1.37621e+00 1.37351e-03
-9.69200e+01 -1.37623e+00 1.35437e-03
-9.69100e+01 -1.37624e+00 1.33526e-03
-9.69000e+01 -1.37625e+00 1.31620e-03
-9.68900e+01 -1.37627e+00 1.29717e-03
-9.68800e+01 -1.37628e+00 1.27819e-03
-9.68700e+01 -1.37629e+00 1.25924e-03
-9.68600e+01 -1.37630e+00 1.24033e-03
-9.68500e+01 -1.37632e+00 1.22146e-03
-9.68400e+01 -1.37633e+00 1.20263e-03
-9.68300e+01 -1.37634e+00 1.18384e-03
-9.68200e+01 -1.37635e+00 1.16509e-03
-9.68100e+01 -1.37636e+00 1.14638e-03
-9.68000e+01 -1.37638e+00 1.12771e-03
-9.67900e+01 -1.37639e+00 1.10907e-03
-9.67800e+01 -1.37640e+00 1.09048e-03
-9.67700e+01 -1.37641e+00 1.07192e-03
-9.67600e+01 -1.37642e+00 1.05341e-03
-9.67500e+01 -1.37643e+00 1.03493e-03
-9.67400e+01 -1.37644e+00 1.01650e-03
-9.67300e+01 -1.37645e+00 9.98099e-04
-9.67200e+01 -1.37646e+00 9.79741e-04
-9.67100e+01 -1.37647e+00 9.61422e-04
-9.67000e+01 -1.37648e+00 9.43143e-04
-9.66900e+01 -1.37649e+00 9.24902e-04
-9.66800e+01 -1.37650e+00 9.06701e-04
-9.66700e+01 -1.37651e+00 8.88540e-04
-9.66600e+01 -1.37652e+00 8.70417e-04
-9.66500e+01 -1.37652e+00 8.52334e-04
-9.66400e+01 -1.37653e+00 8.34290e-04
-9.66300e+01 -1.37654e+00 8.16285e-04
-9.66200e+01 -1.37655e+00 7.98320e-04
-9.66100e+01 -1.37656e+00 7.80394e-04
-9.66000e+01 -1.37656e+00 7.62507e-04
-9.65900e+01 -1.37657e+00 7.44660e-04
-9.65800e+01 -1.37658e+00 7.26852e-04
-9.65700e+01 -1.37659e+00 7.09083e-04
-9.65600e+01 -1.37659e+00 6.91353e-04
-9.65500e+01 -1.37660e+00 6.73663e-04
-9.65400e+01 -1.37661e+00 6.56012e-04
-9.65300e+01 -1.37661e+00 6.38400e-04
-9.65200e+01 -1.37662e+00 6.20827e-04
-9.65100e+01 -1.37663e+00 6.03294e-04
-9.65000e+01 -1.37663e+00 5.85800e-04
-9.64900e+01 -1.37664e+00 5.68346e-04
-9.64800e+01 -1.37664e+00 5.50930e-04
-9.64700e+01 -1.37665e+00 5.33554e-04
-9.64600e+01 -1.37665e+00 5.16217e-04
-9.64500e+01 -1.37666e+00 4.98920e-04
-9.64400e+01 -1.37666e+00 4.81662e-04
-9.64300e+01 -1.37667e+00 4.64443e-04
-9.64200e+01 -1.37667e+00 4.47263e-04
-9.64100e+01 -1.37668e+00 4.30123e-04
-9.64000e+01 -1.37668e+00 4.13022e-04
-9.63900e+01 -1.37669e+00 3.95960e-04
-9.63800e+01 -1.37669e+00 3.78937e-04
-9.63700e+01 -1.37669e+00 3.61954e-04
-9.63600e+01 -1.37670e+00 3.45010e-04
-9.63500e+01 -1.37670e+00 3.28105e-04
-9.63400e+01 -1.37670e+00 3.11240e-04
-9.63300e+01 -1.37671e+00 2.94414e-04
-9.63200e+01 -1.37671e+00 2.77627e-04
-9.63100e+01 -1.37671e+00 2.60880e-04
-9.63000e+01 -1.37671e+00 2.44171e-04
-9.62900e+01 -1.37672e+00 2.27502e-04
-9.62800e+01 -1.37672e+00 2.10873e-04
-9.62700e+01 -1.37672e+00 1.94282e-04
-9.62600e+01 -1.37672e+00 1.77731e-04
-9.62500e+01 -1.37672e+00 1.61219e-04
-9.62400e+01 -1.37673e+00 1.44747e-04
-9.62300e+01 -1.37673e+00 1.28314e-04
-9.62200e+01 -1.37673e+00 1.11920e-04
-9.62100e+01 -1.37673e+00 9.55649e-05
-9.62000e+01 -1.37673e+00 7.92495e-05
-9.61900e+01 -1.37673e+00 6.29734e-05
-9.61800e+01 -1.37673e+00 4.67366e-05
-9.61700e+01 -1.37673e+00 3.05390e-05
-9.61600e+01 -1.37673e+00 1.43808e-05
-9.61500e+01 -1.37673e+00 -1.73820e-06
-9.61400e+01 -1.37673e+00 -1.78179e-05
-9.61300e+01 -1.37673e+00 -3.38583e-05
-9.61200e+01 -1.37673e+00 -4.98594e-05
-9.61100e+01 -1.37673e+00 -6.58213e-05
-9.61000e+01 -1.37673e+00 -8.17438e-05
-9.60900e+01 -1.37673e+00 -9.76271e-05
-9.60800e+01 -1.37673e+00 -1.13471e-04
-9.60700e+01 -1.37673e+00 -1.29276e-04
-9.60600e+01 -1.37673e+00 -1.45041e-04
-9.60500e+01 -1.37672e+00 -1.60767e-04
-9.60400e+01 -1.37672e+00 -1.76454e-04
-9.60300e+01 -1.37672e+00 -1.92102e-04
-9.60200e+01 -1.37672e+00 -2.07710e-04
-9.60100e+01 -1.37672e+00 -2.23279e-04
-9.60000e+01 -1.37671e+00 -2.38809e-04
-9.59900e+01 -1.37671e+00 -2.54299e-04
-9.59800e+01 -1.37671e+00 -2.69750e-04
-9.59700e+01 -1.37671e+00 -2.85162e-04
-9.59600e+01 -1.37670e+00 -3.00535e-04
-9.59500e+01 -1.37670e+00 -3.15868e-04
-9.59400e+01 -1.37670e+00 -3.31162e-04
-9.59300e+01 -1.37669e+00 -3.46417e-04
-9.59200e+01 -1.37669e+00 -3.61632e-04
-9.59100e+01 -1.37669e+00 -3.76809e-04
-9.59000e+01 -1.37668e+00 -3.91945e-04
-9.58900e+01 -1.37668e+00 -4.07043e-04
-9.58800e+01 -1.37667e+00 -4.22101e-04
-9.58700e+01 -1.37667e+00 -4.37120e-04
-9.58600e+01 -1.37667e+00 -4.52100e-04
-9.58500e+01 -1.37666e+00 -4.67041e-04
-9.58400e+01 -1.37666e+00 -4.81942e-04
-9.58300e+01 -1.37665e+00 -4.96804e-04
-9.58200e+01 -1.37665e+00 -5.11626e-04
-9.58100e+01 -1.37664e+00 -5.26410e-04
-9.58000e+01 -1.37664e+00 -5.41154e-04
-9.57900e+01 -1.37663e+00 -5.55858e-04
-9.57800e+01 -1.37662e+00 -5.70524e-04
-9.57700e+01 -1.37662e+00 -5.85150e-04
-9.57600e+01 -1.37661e+00 -5.99737e-04
-9.57500e+01 -1.37661e+00 -6.14284e-04
-9.57400e+01 -1.37660e+00 -6.28793e-04
-9.57300e+01 -1.37659e+00 -6.43262e-04
-9.57200e+01 -1.37659e+00 -6.57692e-04
-9.57100e+01 -1.37658e+00 -6.72082e-04
-9.57000e+01 -1.37657e+00 -6.86433e-04
-9.56900e+01 -1.37657e+00 -7.00745e-04
-9.56800e+01 -1.37656e+00 -7.15018e-04
-9.56700e+01 -1.37655e+00 -7.29251e-04
-9.56600e+01 -1.37655e+00 -7.43445e-04
-9.56500e+01 -1.37654e+00 -7.57600e-04
-9.56400e+01 -1.37653e+00 -7.71716e-04
-9.56300e+01 -1.37652e+00 -7.85792e-04
-9.56200e+01 -1.37651e+00 -7.99829e-04
-9.56100e+01 -1.37651e+00 -8.13826e-04
-9.56000e+01 -1.37650e+00 -8.27785e-04
-9.55900e+01 -1.37649e+00 -8.41704e-04
-9.55800e+01 -1.37648e+00 -8.55584e-04
-9.55700e+01 -1.37647e+00 -8.69424e-04
-9.55600e+01 -1.37646e+00 -8.83225e-04
-9.55500e+01 -1.37646e+00 -8.96987e-04
-9.55400e+01 -1.37645e+00 -9.10710e-04
-9.55300e+01 -1.37644e+00 -9.24393e-04
-9.55200e+01 -1.37643e+00 -9.38037e-04
-9.55100e+01 -1.37642e+00 -9.51642e-04
-9.55000e+01 -1.37641e+00 -9.65208e-04
-9.54900e+01 -1.37640e+00 -9.78734e-04
-9.54800e+01 -1.37639e+00 -9.92221e-04
-9.54700e+01 -1.37638e+00 -1.00567e-03
-9.54600e+01 -1.37637e+00 -1.01908e-03
-9.54500e+01 -1.37636e+00 -1.03245e-03
-9.54400e+01 -1.37635e+00 -1.04578e-03
-9.54300e+01 -1.37634e+00 -1.05907e-03
-9.54200e+01 -1.37633e+00 -1.07232e-03
-9.54100e+01 -1.37632e+00 -1.08553e-03
-9.54000e+01 -1.37631e+00 -1.09870e-03
-9.53900e+01 -1.37629e+00 -1.11184e-03
-9.53800e+01 -1.37628e+00 -1.12493e-03
-9.53700e+01 -1.37627e+00 -1.13798e-03
-9.53600e+01 -1.37626e+00 -1.15100e-03
-9.53500e+01 -1.37625e+00 -1.16398e-03
-9.53400e+01 -1.37624e+00 -1.17691e-03
-9.53300e+01 -1.37623e+00 -1.18981e-03
-9.53200e+01 -1.37621e+00 -1.20267e-03
-9.53100e+01 -1.37620e+00 -1.21549e-03
-9.53000e+01 -1.37619e+00 -1.22827e-03
-9.52900e+01 -1.37618e+00 -1.24101e-03
-9.52800e+01 -1.37616e+00 -1.25371e-03
-9.52700e+01 -1.37615e+00 -1.26637e-03
-9.52600e+01 -1.37614e+00 -1.27899e-03
-9.52500e+01 -1.37613e+00 -1.29158e-03
-9.52400e+01 -1.37611e+00 -1.30412e-03
-9.52300e+01 -1.37610e+00 -1.31663e-03
-9.52200e+01 -1.37609e+00 -1.32909e-03
-9.52100e+01 -1.37607e+00 -1.34152e-03
-9.52000e+01 -1.37606e+00 -1.35391e-03
-9.51900e+01 -1.37605e+00 -1.36625e-03
-9.51800e+01 -1.37603e+00 -1.37856e-03
-9.51700e+01 -1.37602e+00 -1.39083e-03
-9.51600e+01 -1.37601e+00 -1.40306e-03
-9.51500e+01 -1.37599e+00 -1.41525e-03
-9.51400e+01 -1.37598e+00 -1.42740e-03
-9.51300e+01 -1.37596e+00 -1.43951e-03
-9.51200e+01 -1.37595e+00 -1.45159e-03
-9.51100e+01 -1.37593e+00 -1.46362e-03
-9.51000e+01 -1.37592e+00 -1.47562e-03
-9.50900e+01 -1.37590e+00 -1.48757e-03
-9.50800e+01 -1.37589e+00 -1.49949e-03
-9.50700e+01 -1.37587e+00 -1.51136e-03
-9.50600e+01 -1.37586e+00 -1.52320e-03
-9.50500e+01 -1.37584e+00 -1.53500e-03
-9.50400e+01 -1.37583e+00 -1.54676e-03
-9.50300e+01 -1.37581e+00 -1.55847e-03
-9.50200e+01 -1.37580e+00 -1.57015e-03
-9.50100e+01 -1.37578e+00 -1.58179e-03
-9.50000e+01 -1.37577e+00 -1.59340e-03
-9.49900e+01 -1.37575e+00 -1.60496e-03
-9.49800e+01 -1.37573e+00 -1.61648e-03
-9.49700e+01 -1.37572e+00 -1.62796e-03
-9.49600e+01 -1.37570e+00 -1.63941e-03
-9.49500e+01 -1.37568e+00 -1.65081e-03
-9.49400e+01 -1.37567e+00 -1.66218e-03
-9.49300e+01 -1.37565e+00 -1.67351e-03
-9.49200e+01 -1.37563e+00 -1.68479e-03
-9.49100e+01 -1.37562e+00 -1.69604e-03
-9.49000e+01 -1.37560e+00 -1.70725e-03
-9.48900e+01 -1.37558e+00 -1.71842e-03
-9.48800e+01 -1.37557e+00 -1.72955e-03
-9.48700e+01 -1.37555e+00 -1.74064e-03
-9.48600e+01 -1.37553e+00 -1.75169e-03
-9.48500e+01 -1.37551e+00 -1.76270e-03
-9.48400e+01 -1.37550e+00 -1.77367e-03
-9.48300e+01 -1.37548e+00 -1.78461e-03
-9.48200e+01 -1.37546e+00 -1.79550e-03
-9.48100e+01 -1.37544e+00 -1.80636e-03
-9.48000e+01 -1.37542e+00 -1.81717e-03
-9.47900e+01 -1.37541e+00 -1.82795e-03
-9.47800e+01 -1.37539e+00 -1.83869e-03
-9.47700e+01 -1.37537e+00 -1.84938e-03
-9.47600e+01 -1.37535e+00 -1.86004e-03
-9.47500e+01 -1.37533e+00 -1.87066e-03
-9.47400e+01 -1.37531e+00 -1.88124e-03
-9.47300e+01 -1.37529e+00 -1.89178e-03
-9.47200e+01 -1.37528e+00 -1.90228e-03
-9.47100e+01 -1.37526e+00 -1.91275e-03
-9.47000e+01 -1.37524e+00 -1.92317e-03
-9.46900e+01 -1.37522e+00 -1.93355e-03
-9.46800e+01 -1.37520e+00 -1.94390e-03
-9.46700e+01 -1.37518e+00 -1.95420e-03
-9.46600e+01 -1.37516e+00 -1.96447e-03
-9.46500e+01 -1.37514e+00 -1.97469e-03
-9.46400e+01 -1.37512e+00 -1.98488e-03
-9.46300e+01 -1.37510e+00 -1.99503e-03
-9.46200e+01 -1.37508e+00 -2.00514e-03
-9.46100e+01 -1.37506e+00 -2.01521e-03
-9.46000e+01 -1.37504e+00 -2.02524e-03
-9.45900e+01 -1.37502e+00 -2.03523e-03
-9.45800e+01 -1.37500e+00 -2.04518e-03
-9.45700e+01 -1.37498e+00 -2.05509e-03
-9.45600e+01 -1.37496e+00 -2.06496e-03
-9.45500e+01 -1.37494e+00 -2.07480e-03
-9.45400e+01 -1.37492e+00 -2.08459e-03
-9.45300e+01 -1.37490e+00 -2.09435e-03
-9.45200e+01 -1.37487e+00 -2.10406e-03
-9.45100e+01 -1.37485e+00 -2.11374e-03
-9.45000e+01 -1.37483e+00 -2.12337e-03
-9.44900e+01 -1.37481e+00 -2.13297e-03
-9.44800e+01 -1.37479e+00 -2.14253e-03
-9.44700e+01 -1.37477e+00 -2.15205e-03
-9.44600e+01 -1.37475e+00 -2.16153e-03
-9.44500e+01 -1.37472e+00 -2.17097e-03
-9.44400e+01 -1.37470e+00 -2.18037e-03
-9.44300e+01 -1.37468e+00 -2.18973e-03
-9.44200e+01 -1.37466e+00 -2.19906e-03
-9.44100e+01 -1.37464e+00 -2.20834e-03
-9.44000e+01 -1.37461e+00 -2.21758e-03
-9.43900e+01 -1.37459e+00 -2.22679e-03
-9.43800e+01 -1.37457e+00 -2.23596e-03
-9.43700e+01 -1.37455e+00 -2.24508e-03
-9.43600e+01 -1.37453e+00 -2.25417e-03
-9.43500e+01 -1.37450e+00 -2.26322e-03
-9.43400e+01 -1.37448e+00 -2.27223e-03
-9.43300e+01 -1.37446e+00 -2.28119e-03
-9.43200e+01 -1.37443e+00 -2.29012e-03
-9.43100e+01 -1.37441e+00 -2.29902e-03
-9.43000e+01 -1.37439e+00 -2.30787e-03
-9.42900e+01 -1.37437e+00 -2.31668e-03
-9.42800e+01 -1.37434e+00 -2.32545e-03
-9.42700e+01 -1.37432e+00 -2.33419e-03
-9.42600e+01 -1.37430e+00 -2.34288e-03
-9.42500e+01 -1.37427e+00 -2.35153e-03
-9.42400e+01 -1.37425e+00 -2.36015e-03
-9.42300e+01 -1.37422e+00 -2.36873e-03
-9.42200e+01 -1.37420e+00 -2.37726e-03
-9.42100e+01 -1.37418e+00 -2.38576e-03
-9.42000e+01 -1.37415e+00 -2.39422e-03
-9.41900e+01 -1.37413e+00 -2.40264e-03
-9.41800e+01 -1.37411e+00 -2.41102e-03
-9.41700e+01 -1.37408e+00 -2.41936e-03
-9.41600e+01 -1.37406e+00 -2.42766e-03
-9.41500e+01 -1.37403e+00 -2.43592e-03
-9.41400e+01 -1.37401e+00 -2.44415e-03
-9.41300e+01 -1.37398e+00 -2.45233e-03
-9.41200e+01 -1.37396e+00 -2.46047e-03
-9.41100e+01 -1.37393e+00 -2.46858e-03
-9.41000e+01 -1.37391e+00 -2.47665e-03
-9.40900e+01 -1.37389e+00 -2.48467e-03
-9.40800e+01 -1.37386e+00 -2.49266e-03
-9.40700e+01 -1.37384e+00 -2.50061e-03
-9.40600e+01 -1.37381e+00 -2.50852e-03
-9.40500e+01 -1.37379e+00 -2.51638e-03
-9.40400e+01 -1.37376e+00 -2.52421e-03
-9.40300e+01 -1.37373e+00 -2.53201e-03
-9.40200e+01 -1.37371e+00 -2.53976e-03
-9.40100e+01 -1.37368e+00 -2.54747e-03
-9.40000e+01 -1.37366e+00 -2.55514e-03
-9.39900e+01 -1.37363e+00 -2.56278e-03
-9.39800e+01 -1.37361e+00 -2.57037e-03
-9.39700e+01 -1.37358e+00 -2.57793e-03
-9.39600e+01 -1.37356e+00 -2.58544e-03
-9.39500e+01 -1.37353e+00 -2.59292e-03
-9.39400e+01 -1.37350e+00 -2.60035e-03
-9.39300e+01 -1.37348e+00 -2.60775e-03
-9.39200e+01 -1.37345e+00 -2.61511e-03
-9.39100e+01 -1.37343e+00 -2.62243e-03
-9.39000e+01 -1.37340e+00 -2.62971e-03
-9.38900e+01 -1.37337e+00 -2.63695e-03
-9.38800e+01 -1.37335e+00 -2.64415e-03
-9.38700e+01 -1.37332e+00 -2.65131e-03
-9.38600e+01 -1.37329e+00 -2.65844e-03
-9.38500e+01 -1.37327e+00 -2.66552e-03
-9.38400e+01 -1.37324e+00 -2.67257e-03
-9.38300e+01 -1.37321e+00 -2.67957e-03
-9.38200e+01 -1.37319e+00 -2.68654e-03
-9.38100e+01 -1.37316e+00 -2.69346e-03
-9.38000e+01 -1.37313e+00 -2.70035e-03
-9.37900e+01 -1.37311e+00 -2.70720e-03
-9.37800e+01 -1.37308e+00 -2.71401e-03
-9.37700e+01 -1.37305e+00 -2.72078e-03
-9.37600e+01 -1.37302e+00 -2.72751e-03
-9.37500e+01 -1.37300e+00 -2.73420e-03
-9.37400e+01 -1.37297e+00 -2.74085e-03
-9.37300e+01 -1.37294e+00 -2.74746e-03
-9.37200e+01 -1.37291e+00 -2.75403e-03
-9.37100e+01 -1.37289e+00 -2.76057e-03
-9.37000e+01 -1.37286e+00 -2.76706e-03
-9.36900e+01 -1.37283e+00 -2.77352e-03
-9.36800e+01 -1.37280e+00 -2.77993e-03
-9.36700e+01 -1.37278e+00 -2.78631e-03
-9.36600e+01 -1.37275e+00 -2.79265e-03
-9.36500e+01 -1.37272e+00 -2.79894e-03
-9.36400e+01 -1.37269e+00 -2.80520e-03
-9.36300e+01 -1.37266e+00 -2.81142e-03
-9.36200e+01 -1.37264e+00 -2.81760e-03
-9.36100e+01 -1.37261e+00 -2.82374e-03
-9.36000e+01 -1.37258e+00 -2.82985e-03
-9.35900e+01 -1.37255e+00 -2.83591e-03
-9.35800e+01 -1.37252e+00 -2.84193e-03
-9.35700e+01 -1.37249e+00 -2.84791e-03
-9.35600e+01 -1.37247e+00 -2.85386e-03
-9.35500e+01 -1.37244e+00 -2.85976e-03
-9.35400e+01 -1.37241e+00 -2.86563e-03
-9.35300e+01 -1.37238e+00 -2.87146e-03
-9.35200e+01 -1.37235e+00 -2.87724e-03
-9.35100e+01 -1.37232e+00 -2.88299e-03
-9.35000e+01 -1.37229e+00 -2.88870e-03
-9.34900e+01 -1.37226e+00 -2.89437e-03
-9.34800e+01 -1.37224e+00 -2.90000e-03
-9.34700e+01 -1.37221e+00 -2.90559e-03
-9.34600e+01 -1.37218e+00 -2.91114e-03
-9.34500e+01 -1.37215e+00 -2.91665e-03
-9.34400e+01 -1.37212e+00 -2.92213e-03
-9.34300e+01 -1.37209e+00 -2.92756e-03
-9.34200e+01 -1.37206e+00 -2.93296e-03
-9.34100e+01 -1.37203e+00 -2.93831e-03
-9.34000e+01 -1.37200e+00 -2.94363e-03
-9.33900e+01 -1.37197e+00 -2.94890e-03
-9.33800e+01 -1.37194e+00 -2.95414e-03
-9.33700e+01 -1.37191e+00 -2.95934e-03
-9.33600e+01 -1.37188e+00 -2.96450e-03
-9.33500e+01 -1.37185e+00 -2.96962e-03
-9.33400e+01 -1.37182e+00 -2.97470e-03
-9.33300e+01 -1.37179e+00 -2.97974e-03
-9.33200e+01 -1.37176e+00 -2.98474e-03
-9.33100e+01 -1.37173e+00 -2.98970e-03
-9.33000e+01 -1.37170e+00 -2.99462e-03
-9.32900e+01 -1.37167e+00 -2.99951e-03
-9.32800e+01 -1.37164e+00 -3.00435e-03
-9.32700e+01 -1.37161e+00 -3.00916e-03
-9.32600e+01 -1.37158e+00 -3.01392e-03
-9.32500e+01 -1.37155e+00 -3.01865e-03
-9.32400e+01 -1.37152e+00 -3.02334e-03
-9.32300e+01 -1.37149e+00 -3.02799e-03
-9.32200e+01 -1.37146e+00 -3.03259e-03
-9.32100e+01 -1.37143e+00 -3.03716e-03
-9.32000e+01 -1.37140e+00 -3.04169e-03
-9.31900e+01 -1.37137e+00 -3.04618e-03
-9.31800e+01 -1.37134e+00 -3.05064e-03
-9.31700e+01 -1.37131e+00 -3.05505e-03
-9.31600e+01 -1.37128e+00 -3.05942e-03
-9.31500e+01 -1.37125e+00 -3.06376e-03
-9.31400e+01 -1.37122e+00 -3.06805e-03
-9.31300e+01 -1.37119e+00 -3.07230e-03
-9.31200e+01 -1.37116e+00 -3.07652e-03
-9.31100e+01 -1.37113e+00 -3.08070e-03
-9.31000e+01 -1.37110e+00 -3.08483e-03
-9.30900e+01 -1.37107e+00 -3.08893e-03
-9.30800e+01 -1.37103e+00 -3.09299e-03
-9.30700e+01 -1.37100e+00 -3.09701e-03
-9.30600e+01 -1.37097e+00 -3.10099e-03
-9.30500e+01 -1.37094e+00 -3.10493e-03
-9.30400e+01 -1.37091e+00 -3.10883e-03
-9.30300e+01 -1.37088e+00 -3.11270e-03
-9.30200e+01 -1.37085e+00 -3.11652e-03
-9.30100e+01 -1.37082e+00 -3.12030e-03
-9.30000e+01 -1.37079e+00 -3.12405e-03
-9.29900e+01 -1.37075e+00 -3.12775e-03
-9.29800e+01 -1.37072e+00 -3.13142e-03
-9.29700e+01 -1.37069e+00 -3.13504e-03
-9.29600e+01 -1.37066e+00 -3.13863e-03
-9.29500e+01 -1.37063e+00 -3.14218e-03
-9.29400e+01 -1.37060e+00 -3.14569e-03
-9.29300e+01 -1.37057e+00 -3.14916e-03
-9.29200e+01 -1.37053e+00 -3.15259e-03
-9.29100e+01 -1.37050e+00 -3.15598e-03
-9.29000e+01 -1.37047e+00 -3.15933e-03
-9.28900e+01 -1.37044e+00 -3.16264e-03
-9.28800e+01 -1.37041e+00 -3.16592e-03
-9.28700e+01 -1.37038e+00 -3.16915e-03
-9.28600e+01 -1.37035e+00 -3.17235e-03
-9.28500e+01 -1.37031e+00 -3.17550e-03
-9.28400e+01 -1.37028e+00 -3.17862e-03
-9.28300e+01 -1.37025e+00 -3.18169e-03
-9.28200e+01 -1.37022e+00 -3.18473e-03
-9.28100e+01 -1.37019e+00 -3.18773e-03
-9.28000e+01 -1.37015e+00 -3.19069e-03
-9.27900e+01 -1.37012e+00 -3.19361e-03
-9.27800e+01 -1.37009e+00 -3.19649e-03
-9.27700e+01 -1.37006e+00 -3.19933e-03
-9.27600e+01 -1.37003e+00 -3.20213e-03
-9.27500e+01 -1.36999e+00 -3.20489e-03
-9.27400e+01 -1.36996e+00 -3.20762e-03
-9.27300e+01 -1.36993e+00 -3.21030e-03
-9.27200e+01 -1.36990e+00 -3.21294e-03
-9.27100e+01 -1.36987e+00 -3.21555e-03
-9.27000e+01 -1.36983e+00 -3.21811e-03
-9.26900e+01 -1.36980e+00 -3.22064e-03
-9.26800e+01 -1.36977e+00 -3.22313e-03
-9.26700e+01 -1.36974e+00 -3.22558e-03
-9.26600e+01 -1.36970e+00 -3.22799e-03
-9.26500e+01 -1.36967e+00 -3.23036e-03
-9.26400e+01 -1.36964e+00 -3.23269e-03
-9.26300e+01 -1.36961e+00 -3.23498e-03
-9.26200e+01 -1.36958e+00 -3.23723e-03
-9.26100e+01 -1.36954e+00 -3.23944e-03
-9.26000e+01 -1.36951e+00 -3.24161e-03
-9.25900e+01 -1.36948e+00 -3.24375e-03
-9.25800e+01 -1.36945e+00 -3.24584e-03
-9.25700e+01 -1.36941e+00 -3.24790e-03
-9.25600e+01 -1.36938e+00 -3.24991e-03
-9.25500e+01 -1.36935e+00 -3.25189e-03
-9.25400e+01 -1.36932e+00 -3.25383e-03
-9.25300e+01 -1.36928e+00 -3.25573e-03
-9.25200e+01 -1.36925e+00 -3.25758e-03
-9.25100e+01 -1.36922e+00 -3.25940e-03
-9.25000e+01 -1.36919e+00 -3.26118e-03
-9.24900e+01 -1.36915e+00 -3.26293e-03
-9.24800e+01 -1.36912e+00 -3.26463e-03
-9.24700e+01 -1.36909e+00 -3.26629e-03
-9.24600e+01 -1.36905e+00 -3.26791e-03
-9.24500e+01 -1.36902e+00 -3.26950e-03
-9.24400e+01 -1.36899e+00 -3.27104e-03
-9.24300e+01 -1.36896e+00 -3.27255e-03
-9.24200e+01 -1.36892e+00 -3.27401e-03
-9.24100e+01 -1.36889e+00 -3.27544e-03
-9.24000e+01 -1.36886e+00 -3.27683e-03
-9.23900e+01 -1.36883e+00 -3.27817e-03
-9.23800e+01 -1.36879e+00 -3.27948e-03
-9.23700e+01 -1.36876e+00 -3.28075e-03
-9.23600e+01 -1.36873e+00 -3.28198e-03
-9.23500e+01 -1.36869e+00 -3.28317e-03
-9.23400e+01 -1.36866e+00 -3.28433e-03
-9.23300e+01 -1.36863e+00 -3.28544e-03
-9.23200e+01 -1.36860e+00 -3.28651e-03
-9.23100e+01 -1.36856e+00 -3.28755e-03
-9.23000e+01 -1.36853e+00 -3.28854e-03
-9.22900e+01 -1.36850e+00 -3.28950e-03
-9.22800e+01 -1.36846e+00 -3.29041e-03
-9.22700e+01 -1.36843e+00 -3.29129e-03
-9.22600e+01 -1.36840e+00 -3.29213e-03
-9.22500e+01 -1.36837e+00 -3.29292e-03
-9.22400e+01 -1.36833e+00 -3.29368e-03
-9.22300e+01 -1.36830e+00 -3.29440e-03
-9.22200e+01 -1.36827e+00 -3.29508e-03
-9.22100e+01 -1.36823e+00 -3.29572e-03
-9.22000e+01 -1.36820e+00 -3.29633e-03
-9.21900e+01 -1.36817e+00 -3.29689e-03
-9.21800e+01 -1.36814e+00 -3.29741e-03
-9.21700e+01 -1.36810e+00 -3.29790e-03
-9.21600e+01 -1.36807e+00 -3.29834e-03
-9.21500e+01 -1.36804e+00 -3.29875e-03
-9.21400e+01 -1.36800e+00 -3.29911e-03
-9.21300e+01 -1.36797e+00 -3.29944e-03
-9.21200e+01 -1.36794e+00 -3.29973e-03
-9.21100e+01 -1.36790e+00 -3.29997e-03
-9.21000e+01 -1.36787e+00 -3.30018e-03
-9.20900e+01 -1.36784e+00 -3.30035e-03
-9.20800e+01 -1.36781e+00 -3.30048e-03
-9.20700e+01 -1.36777e+00 -3.30057e-03
-9.20600e+01 -1.36774e+00 -3.30063e-03
-9.20500e+01 -1.36771e+00 -3.30064e-03
-9.20400e+01 -1.36767e+00 -3.30061e-03
-9.20300e+01 -1.36764e+00 -3.30054e-03
-9.20200e+01 -1.36761e+00 -3.30044e-03
-9.20100e+01 -1.36757e+00 -3.30029e-03
-9.20000e+01 -1.36754e+00 -3.30011e-03
-9.19900e+01 -1.36751e+00 -3.29989e-03
-9.19800e+01 -1.36748e+00 -3.29963e-03
-9.19700e+01 -1.36744e+00 -3.29932e-03
-9.19600e+01 -1.36741e+00 -3.29898e-03
-9.19500e+01 -1.36738e+00 -3.29860e-03
-9.19400e+01 -1.36734e+00 -3.29818e-03
-9.19300e+01 -1.36731e+00 -3.29772e-03
-9.19200e+01 -1.36728e+00 -3.29723e-03
-9.19100e+01 -1.36724e+00 -3.29669e-03
-9.19000e+01 -1.36721e+00 -3.29611e-03
-9.18900e+01 -1.36718e+00 -3.29550e-03
-9.18800e+01 -1.36715e+00 -3.29484e-03
-9.18700e+01 -1.36711e+00 -3.29415e-03
-9.18600e+01 -1.36708e+00 -3.29341e-03
-9.18500e+01 -1.36705e+00 -3.29264e-03
-9.18400e+01 -1.36701e+00 -3.29183e-03
-9.18300e+01 -1.36698e+00 -3.29097e-03
-9.18200e+01 -1.36695e+00 -3.29008e-03
-9.18100e+01 -1.36691e+00 -3.28915e-03
-9.18000e+01 -1.36688e+00 -3.28818e-03
-9.17900e+01 -1.36685e+00 -3.28717e-03
-9.17800e+01 -1.36682e+00 -3.28613e-03
-9.17700e+01 -1.36678e+00 -3.28504e-03
-9.17600e+01 -1.36675e+00 -3.28391e-03
-9.17500e+01 -1.36672e+00 -3.28275e-03
-9.17400e+01 -1.36668e+00 -3.28154e-03
-9.17300e+01 -1.36665e+00 -3.28030e-03
-9.17200e+01 -1.36662e+00 -3.27901e-03
-9.17100e+01 -1.36659e+00 -3.27769e-03
-9.17000e+01 -1.36655e+00 -3.27633e-03
-9.16900e+01 -1.36652e+00 -3.27492e-03
-9.16800e+01 -1.36649e+00 -3.27348e-03
-9.16700e+01 -1.36646e+00 -3.27200e-03
-9.16600e+01 -1.36642e+00 -3.27048e-03
-9.16500e+01 -1.36639e+00 -3.26892e-03
-9.16400e+01 -1.36636e+00 -3.26733e-03
-9.16300e+01 -1.36632e+00 -3.26569e-03
-9.16200e+01 -1.36629e+00 -3.26401e-03
-9.16100e+01 -1.36626e+00 -3.26230e-03
-9.16000e+01 -1.36623e+00 -3.26054e-03
-9.15900e+01 -1.36619e+00 -3.25875e-03
-9.15800e+01 -1.36616e+00 -3.25691e-03
-9.15700e+01 -1.36613e+00 -3.25504e-03
-9.15600e+01 -1.36610e+00 -3.25313e-03
-9.15500e+01 -1.36606e+00 -3.25118e-03
-9.15400e+01 -1.36603e+00 -3.24918e-03
-9.15300e+01 -1.36600e+00 -3.24715e-03
-9.15200e+01 -1.36597e+00 -3.24508e-03
-9.15100e+01 -1.36593e+00 -3.24298e-03
-9.15000e+01 -1.36590e+00 -3.24083e-03
-9.14900e+01 -1.36587e+00 -3.23864e-03
-9.14800e+01 -1.36584e+00 -3.23641e-03
-9.14700e+01 -1.36580e+00 -3.23415e-03
-9.14600e+01 -1.36577e+00 -3.23184e-03
-9.14500e+01 -1.36574e+00 -3.22950e-03
-9.14400e+01 -1.36571e+00 -3.22711e-03
-9.14300e+01 -1.36568e+00 -3.22469e-03
-9.14200e+01 -1.36564e+00 -3.22223e-03
-9.14100e+01 -1.36561e+00 -3.21973e-03
-9.14000e+01 -1.36558e+00 -3.21719e-03
-9.13900e+01 -1.36555e+00 -3.21461e-03
-9.13800e+01 -1.36551e+00 -3.21199e-03
-9.13700e+01 -1.36548e+00 -3.20933e-03
-9.13600e+01 -1.36545e+00 -3.20663e-03
-9.13500e+01 -1.36542e+00 -3.20389e-03
-9.13400e+01 -1.36539e+00 -3.20111e-03
-9.13300e+01 -1.36535e+00 -3.19830e-03
-9.13200e+01 -1.36532e+00 -3.19544e-03
-9.13100e+01 -1.36529e+00 -3.19255e-03
-9.13000e+01 -1.36526e+00 -3.18962e-03
-9.12900e+01 -1.36523e+00 -3.18664e-03
-9.12800e+01 -1.36519e+00 -3.18363e-03
-9.12700e+01 -1.36516e+00 -3.18058e-03
-9.12600e+01 -1.36513e+00 -3.17749e-03
-9.12500e+01 -1.36510e+00 -3.17436e-03
-9.12400e+01 -1.36507e+00 -3.17119e-03
-9.12300e+01 -1.36504e+00 -3.16798e-03
-9.12200e+01 -1.36500e+00 -3.16473e-03
-9.12100e+01 -1.36497e+00 -3.16144e-03
-9.12000e+01 -1.36494e+00 -3.15812e-03
-9.11900e+01 -1.36491e+00 -3.15475e-03
-9.11800e+01 -1.36488e+00 -3.15135e-03
-9.11700e+01 -1.36485e+00 -3.14790e-03
-9.11600e+01 -1.36482e+00 -3.14442e-03
-9.11500e+01 -1.36478e+00 -3.14089e-03
-9.11400e+01 -1.36475e+00 -3.13733e-03
-9.11300e+01 -1.36472e+00 -3.13373e-03
-9.11200e+01 -1.36469e+00 -3.13009e-03
-9.11100e+01 -1.36466e+00 -3.12641e-03
-9.11000e+01 -1.36463e+00 -3.12269e-03
-9.10900e+01 -1.36460e+00 -3.11893e-03
-9.10800e+01 -1.36456e+00 -3.11513e-03
-9.10700e+01 -1.36453e+00 -3.11130e-03
-9.10600e+01 -1.36450e+00 -3.10742e-03
-9.10500e+01 -1.36447e+00 -3.10350e-03
-9.10400e+01 -1.36444e+00 -3.09955e-03
-9.10300e+01 -1.36441e+00 -3.09555e-03
-9.10200e+01 -1.36438e+00 -3.09152e-03
-9.10100e+01 -1.36435e+00 -3.08745e-03
-9.10000e+01 -1.36432e+00 -3.08333e-03
-9.09900e+01 -1.36429e+00 -3.07918e-03
-9.09800e+01 -1.36426e+00 -3.07499e-03
-9.09700e+01 -1.36422e+00 -3.07076e-03
-9.09600e+01 -1.36419e+00 -3.06649e-03
-9.09500e+01 -1.36416e+00 -3.06218e-03
-9.09400e+01 -1.36413e+00 -3.05783e-03
-9.09300e+01 -1.36410e+00 -3.05345e-03
-9.09200e+01 -1.36407e+00 -3.04902e-03
-9.09100e+01 -1.36404e+00 -3.04455e-03
-9.09000e+01 -1.36401e+00 -3.04005e-03
-9.08900e+01 -1.36398e+00 -3.03551e-03
-9.08800e+01 -1.36395e+00 -3.03092e-03
-9.08700e+01 -1.36392e+00 -3.02630e-03
-9.08600e+01 -1.36389e+00 -3.02164e-03
-9.08500e+01 -1.36386e+00 -3.01693e-03
-9.08400e+01 -1.36383e+00 -3.01219e-03
-9.08300e+01 -1.36380e+00 -3.00741e-03
-9.08200e+01 -1.36377e+00 -3.00259e-03
-9.08100e+01 -1.36374e+00 -2.99774e-03
-9.08000e+01 -1.36371e+00 -2.99284e-03
-9.07900e+01 -1.36368e+00 -2.98790e-03
-9.07800e+01 -1.36365e+00 -2.98292e-03
-9.07700e+01 -1.36362e+00 -2.97791e-03
-9.07600e+01 -1.36359e+00 -2.97285e-03
-9.07500e+01 -1.36356e+00 -2.96776e-03
-9.07400e+01 -1.36353e+00 -2.96262e-03
-9.07300e+01 -1.36350e+00 -2.95745e-03
-9.07200e+01 -1.36347e+00 -2.95224e-03
-9.07100e+01 -1.36344e+00 -2.94699e-03
-9.07000e+01 -1.36341e+00 -2.94170e-03
-9.06900e+01 -1.36338e+00 -2.93637e-03
-9.06800e+01 -1.36335e+00 -2.93100e-03
-9.06700e+01 -1.36332e+00 -2.92559e-03
-9.06600e+01 -1.36329e+00 -2.92014e-03
-9.06500e+01 -1.36327e+00 -2.91465e-03
-9.06400e+01 -1.36324e+00 -2.90913e-03
-9.06300e+01 -1.36321e+00 -2.90356e-03
-9.06200e+01 -1.36318e+00 -2.89796e-03
-9.06100e+01 -1.36315e+00 -2.89231e-03
-9.06000e+01 -1.36312e+00 -2.88663e-03
-9.05900e+01 -1.36309e+00 -2.88090e-03
-9.05800e+01 -1.36306e+00 -2.87514e-03
-9.05700e+01 -1.36303e+00 -2.86934e-03
-9.05600e+01 -1.36301e+00 -2.86350e-03
-9.05500e+01 -1.36298e+00 -2.85762e-03
-9.05400e+01 -1.36295e+00 -2.85170e-03
-9.05300e+01 -1.36292e+00 -2.84574e-03
-9.05200e+01 -1.36289e+00 -2.83974e-03
-9.05100e+01 -1.36286e+00 -2.83371e-03
-9.05000e+01 -1.36283e+00 -2.82763e-03
-9.04900e+01 -1.36281e+00 -2.82151e-03
-9.04800e+01 -1.36278e+00 -2.81536e-03
-9.04700e+01 -1.36275e+00 -2.80916e-03
-9.04600e+01 -1.36272e+00 -2.80293e-03
-9.04500e+01 -1.36269e+00 -2.79666e-03
-9.04400e+01 -1.36267e+00 -2.79035e-03
-9.04300e+01 -1.36264e+00 -2.78399e-03
-9.04200e+01 -1.36261e+00 -2.77760e-03
-9.04100e+01 -1.36258e+00 -2.77117e-03
-9.04000e+01 -1.36256e+00 -2.76470e-03
-9.03900e+01 -1.36253e+00 -2.75820e-03
-9.03800e+01 -1.36250e+00 -2.75165e-03
-9.03700e+01 -1.36247e+00 -2.74506e-03
-9.03600e+01 -1.36245e+00 -2.73843e-03
-9.03500e+01 -1.36242e+00 -2.73177e-03
-9.03400e+01 -1.36239e+00 -2.72506e-03
-9.03300e+01 -1.36236e+00 -2.71832e-03
-9.03200e+01 -1.36234e+00 -2.71153e-03
-9.03100e+01 -1.36231e+00 -2.70471e-03
-9.03000e+01 -1.36228e+00 -2.69785e-03
-9.02900e+01 -1.36226e+00 -2.69095e-03
-9.02800e+01 -1.36223e+00 -2.68401e-03
-9.02700e+01 -1.36220e+00 -2.67703e-03
-9.02600e+01 -1.36217e+00 -2.67001e-03
-9.02500e+01 -1.36215e+00 -2.66295e-03
-9.02400e+01 -1.36212e+00 -2.65585e-03
-9.02300e+01 -1.36209e+00 -2.64871e-03
-9.02200e+01 -1.36207e+00 -2.64154e-03
-9.02100e+01 -1.36204e+00 -2.63432e-03
-9.02000e+01 -1.36202e+00 -2.62707e-03
-9.01900e+01 -1.36199e+00 -2.61977e-03
-9.01800e+01 -1.36196e+00 -2.61244e-03
-9.01700e+01 -1.36194e+00 -2.60507e-03
-9.01600e+01 -1.36191e+00 -2.59765e-03
-9.01500e+01 -1.36189e+00 -2.59020e-03
-9.01400e+01 -1.36186e+00 -2.58271e-03
-9.01300e+01 -1.36183e+00 -2.57518e-03
-9.01200e+01 -1.36181e+00 -2.56761e-03
-9.01100e+01 -1.36178e+00 -2.56000e-03
-9.01000e+01 -1.36176e+00 -2.55236e-03
-9.00900e+01 -1.36173e+00 -2.54467e-03
-9.00800e+01 -1.36171e+00 -2.53694e-03
-9.00700e+01 -1.36168e+00 -2.52918e-03
-9.00600e+01 -1.36166e+00 -2.52137e-03
-9.00500e+01 -1.36163e+00 -2.51353e-03
-9.00400e+01 -1.36161e+00 -2.50564e-03
-9.00300e+01 -1.36158e+00 -2.49772e-03
-9.00200e+01 -1.36156e+00 -2.48976e-03
-9.00100e+01 -1.36153e+00 -2.48176e-03
-9.00000e+01 -1.36151e+00 -2.47372e-03
-8.99900e+01 -1.36148e+00 -2.46567e-03
-8.99800e+01 -1.36146e+00 -2.45767e-03
-8.99700e+01 -1.36143e+00 -2.44971e-03
-8.99600e+01 -1.36141e+00 -2.44179e-03
-8.99500e+01 -1.36138e+00 -2.43390e-03
-8.99400e+01 -1.36136e+00 -2.42606e-03
-8.99300e+01 -1.36133e+00 -2.41825e-03
-8.99200e+01 -1.36131e+00 -2.41049e-03
-8.99100e+01 -1.36129e+00 -2.40276e-03
-8.99000e+01 -1.36126e+00 -2.39507e-03
-8.98900e+01 -1.36124e+00 -2.38742e-03
-8.98800e+01 -1.36121e+00 -2.37981e-03
-8.98700e+01 -1.36119e+00 -2.37224e-03
-8.98600e+01 -1.36117e+00 -2.36471e-03
-8.98500e+01 -1.36114e+00 -2.35721e-03
-8.98400e+01 -1.36112e+00 -2.34976e-03
-8.98300e+01 -1.36110e+00 -2.34235e-03
-8.98200e+01 -1.36107e+00 -2.33497e-03
-8.98100e+01 -1.36105e+00 -2.32764e-03
-8.98000e+01 -1.36103e+00 -2.32034e-03
-8.97900e+01 -1.36100e+00 -2.31308e-03
-8.97800e+01 -1.36098e+00 -2.30586e-03
-8.97700e+01 -1.36096e+00 -2.29868e-03
-8.97600e+01 -1.36093e+00 -2.29154e-03
-8.97500e+01 -1.36091e+00 -2.28444e-03
-8.97400e+01 -1.36089e+00 -2.27738e-03
-8.97300e+01 -1.36087e+00 -2.27036e-03
-8.97200e+01 -1.36084e+00 -2.26337e-03
-8.97100e+01 -1.36082e+00 -2.25643e-03
-8.97000e+01 -1.36080e+00 -2.24952e-03
-8.96900e+01 -1.36078e+00 -2.24266e-03
-8.96800e+01 -1.36075e+00 -2.23583e-03
-8.96700e+01 -1.36073e+00 -2.22904e-03
-8.96600e+01 -1.36071e+00 -2.22230e-03
-8.96500e+01 -1.36069e+00 -2.21559e-03
-8.96400e+01 -1.36066e+00 -2.20892e-03
-8.96300e+01 -1.36064e+00 -2.20228e-03
-8.96200e+01 -1.36062e+00 -2.19569e-03
-8.96100e+01 -1.36060e+00 -2.18914e-03
-8.96000e+01 -1.36058e+00 -2.18263e-03
-8.95900e+01 -1.36055e+00 -2.17615e-03
-8.95800e+01 -1.36053e+00 -2.16972e-03
-8.95700e+01 -1.36051e+00 -2.16332e-03
-8.95600e+01 -1.36049e+00 -2.15696e-03
-8.95500e+01 -1.36047e+00 -2.15065e-03
-8.95400e+01 -1.36045e+00 -2.14437e-03
-8.95300e+01 -1.36043e+00 -2.13813e-03
-8.95200e+01 -1.36040e+00 -2.13193e-03
-8.95100e+01 -1.36038e+00 -2.12577e-03
-8.95000e+01 -1.36036e+00 -2.11964e-03
-8.94900e+01 -1.36034e+00 -2.11356e-03
-8.94800e+01 -1.36032e+00 -2.10752e-03
-8.94700e+01 -1.36030e+00 -2.10151e-03
-8.94600e+01 -1.36028e+00 -2.09555e-03
-8.94500e+01 -1.36026e+00 -2.08962e-03
-8.94400e+01 -1.36024e+00 -2.08373e-03
-8.94300e+01 -1.36021e+00 -2.07789e-03
-8.94200e+01 -1.36019e+00 -2.07208e-03
-8.94100e+01 -1.36017e+00 -2.06631e-03
-8.94000e+01 -1.36015e+00 -2.06058e-03
-8.93900e+01 -1.36013e+00 -2.05489e-03
-8.93800e+01 -1.36011e+00 -2.04923e-03
-8.93700e+01 -1.36009e+00 -2.04362e-03
-8.93600e+01 -1.36007e+00 -2.03805e-03
-8.93500e+01 -1.36005e+00 -2.03251e-03
-8.93400e+01 -1.36003e+00 -2.02702e-03
-8.93300e+01 -1.36001e+00 -2.02156e-03
-8.93200e+01 -1.35999e+00 -2.01614e-03
-8.93100e+01 -1.35997e+00 -2.01076e-03
-8.93000e+01 -1.35995e+00 -2.00543e-03
-8.92900e+01 -1.35993e+00 -2.00013e-03
-8.92800e+01 -1.35991e+00 -1.99487e-03
-8.92700e+01 -1.35989e+00 -1.98964e-03
-8.92600e+01 -1.35987e+00 -1.98446e-03
-8.92500e+01 -1.35985e+00 -1.97932e-03
-8.92400e+01 -1.35983e+00 -1.97421e-03
-8.92300e+01 -1.35981e+00 -1.96915e-03
-8.92200e+01 -1.35979e+00 -1.96412e-03
-8.92100e+01 -1.35977e+00 -1.95914e-03
-8.92000e+01 -1.35975e+00 -1.95419e-03
-8.91900e+01 -1.35973e+00 -1.94928e-03
-8.91800e+01 -1.35971e+00 -1.94441e-03
-8.91700e+01 -1.35969e+00 -1.93958e-03
-8.91600e+01 -1.35967e+00 -1.93479e-03
-8.91500e+01 -1.35965e+00 -1.93004e-03
-8.91400e+01 -1.35963e+00 -1.92533e-03
-8.91300e+01 -1.35962e+00 -1.92066e-03
-8.91200e+01 -1.35960e+00 -1.91602e-03
-8.91100e+01 -1.35958e+00 -1.91143e-03
-8.91000e+01 -1.35956e+00 -1.90687e-03
-8.90900e+01 -1.35954e+00 -1.90235e-03
-8.90800e+01 -1.35952e+00 -1.89788e-03
-8.90700e+01 -1.35950e+00 -1.89344e-03
-8.90600e+01 -1.35948e+00 -1.88904e-03
-8.90500e+01 -1.35946e+00 -1.88468e-03
-8.90400e+01 -1.35944e+00 -1.88036e-03
-8.90300e+01 -1.35943e+00 -1.87608e-03
-8.90200e+01 -1.35941e+00 -1.87183e-03
-8.90100e+01 -1.35939e+00 -1.86763e-03
-8.90000e+01 -1.35937e+00 -1.86347e-03
-8.89900e+01 -1.35935e+00 -1.85934e-03
-8.89800e+01 -1.35933e+00 -1.85526e-03
-8.89700e+01 -1.35931e+00 -1.85121e-03
-8.89600e+01 -1.35930e+00 -1.84720e-03
-8.89500e+01 -1.35928e+00 -1.84323e-03
-8.89400e+01 -1.35926e+00 -1.83930e-03
-8.89300e+01 -1.35924e+00 -1.83541e-03
-8.89200e+01 -1.35922e+00 -1.83156e-03
-8.89100e+01 -1.35920e+00 -1.82775e-03
-8.89000e+01 -1.35919e+00 -1.82398e-03
-8.88900e+01 -1.35917e+00 -1.82025e-03
-8.88800e+01 -1.35915e+00 -1.81655e-03
-8.88700e+01 -1.35913e+00 -1.81290e-03
-8.88600e+01 -1.35911e+00 -1.80928e-03
-8.88500e+01 -1.35909e+00 -1.80570e-03
-8.88400e+01 -1.35908e+00 -1.80217e-03
-8.88300e+01 -1.35906e+00 -1.79867e-03
-8.88200e+01 -1.35904e+00 -1.79521e-03
-8.88100e+01 -1.35902e+00 -1.79179e-03
-8.88000e+01 -1.35900e+00 -1.78841e-03
-8.87900e+01 -1.35899e+00 -1.78506e-03
-8.87800e+01 -1.35897e+00 -1.78176e-03
-8.87700e+01 -1.35895e+00 -1.77850e-03
-8.87600e+01 -1.35893e+00 -1.77527e-03
-8.87500e+01 -1.35892e+00 -1.77209e-03
-8.87400e+01 -1.35890e+00 -1.76894e-03
-8.87300e+01 -1.35888e+00 -1.76584e-03
-8.87200e+01 -1.35886e+00 -1.76277e-03
-8.87100e+01 -1.35884e+00 -1.75974e-03
-8.87000e+01 -1.35883e+00 -1.75675e-03
-8.86900e+01 -1.35881e+00 -1.75380e-03
-8.86800e+01 -1.35879e+00 -1.75089e-03
-8.86700e+01 -1.35877e+00 -1.74802e-03
-8.86600e+01 -1.35876e+00 -1.74518e-03
-8.86500e+01 -1.35874e+00 -1.74239e-03
-8.86400e+01 -1.35872e+00 -1.73964e-03
-8.86300e+01 -1.35871e+00 -1.73692e-03
-8.86200e+01 -1.35869e+00 -1.73424e-03
-8.86100e+01 -1.35867e+00 -1.73161e-03
-8.86000e+01 -1.35865e+00 -1.72901e-03
-8.85900e+01 -1.35864e+00 -1.72645e-03
-8.85800e+01 -1.35862e+00 -1.72393e-03
-8.85700e+01 -1.35860e+00 -1.72145e-03
-8.85600e+01 -1.35858e+00 -1.71901e-03
-8.85500e+01 -1.35857e+00 -1.71661e-03
-8.85400e+01 -1.35855e+00 -1.71425e-03
-8.85300e+01 -1.35853e+00 -1.71192e-03
-8.85200e+01 -1.35852e+00 -1.70964e-03
-8.85100e+01 -1.35850e+00 -1.70739e-03
-8.85000e+01 -1.35848e+00 -1.70519e-03
-8.84900e+01 -1.35846e+00 -1.70302e-03
-8.84800e+01 -1.35845e+00 -1.70089e-03
-8.84700e+01 -1.35843e+00 -1.69880e-03
-8.84600e+01 -1.35841e+00 -1.69675e-03
-8.84500e+01 -1.35840e+00 -1.69474e-03
-8.84400e+01 -1.35838e+00 -1.69277e-03
-8.84300e+01 -1.35836e+00 -1.69084e-03
-8.84200e+01 -1.35835e+00 -1.68894e-03
-8.84100e+01 -1.35833e+00 -1.68709e-03
-8.84000e+01 -1.35831e+00 -1.68528e-03
-8.83900e+01 -1.35830e+00 -1.68350e-03
-8.83800e+01 -1.35828e+00 -1.68176e-03
-8.83700e+01 -1.35826e+00 -1.68007e-03
-8.83600e+01 -1.35824e+00 -1.67841e-03
-8.83500e+01 -1.35823e+00 -1.67679e-03
-8.83400e+01 -1.35821e+00 -1.67521e-03
-8.83300e+01 -1.35819e+00 -1.67367e-03
-8.83200e+01 -1.35818e+00 -1.67217e-03
-8.83100e+01 -1.35816e+00 -1.67071e-03
-8.83000e+01 -1.35814e+00 -1.66928e-03
-8.82900e+01 -1.35813e+00 -1.66790e-03
-8.82800e+01 -1.35811e+00 -1.66655e-03
-8.82700e+01 -1.35809e+00 -1.66525e-03
-8.82600e+01 -1.35808e+00 -1.66398e-03
-8.82500e+01 -1.35806e+00 -1.66276e-03
-8.82400e+01 -1.35804e+00 -1.66157e-03
-8.82300e+01 -1.35803e+00 -1.66042e-03
-8.82200e+01 -1.35801e+00 -1.65931e-03
-8.82100e+01 -1.35799e+00 -1.65824e-03
-8.82000e+01 -1.35798e+00 -1.65721e-03
-8.81900e+01 -1.35796e+00 -1.65621e-03
-8.81800e+01 -1.35794e+00 -1.65526e-03
-8.81700e+01 -1.35793e+00 -1.65435e-03
-8.81600e+01 -1.35791e+00 -1.65347e-03
-8.81500e+01 -1.35790e+00 -1.65264e-03
-8.81400e+01 -1.35788e+00 -1.65184e-03
-8.81300e+01 -1.35786e+00 -1.65108e-03
-8.81200e+01 -1.35785e+00 -1.65036e-03
-8.81100e+01 -1.35783e+00 -1.64968e-03
-8.81000e+01 -1.35781e+00 -1.64904e-03
-8.80900e+01 -1.35780e+00 -1.64844e-03
-8.80800e+01 -1.35778e+00 -1.64788e-03
-8.80700e+01 -1.35776e+00 -1.64736e-03
-8.80600e+01 -1.35775e+00 -1.64688e-03
-8.80500e+01 -1.35773e+00 -1.64643e-03
-8.80400e+01 -1.35771e+00 -1.64603e-03
-8.80300e+01 -1.35770e+00 -1.64566e-03
-8.80200e+01 -1.35768e+00 -1.64533e-03
-8.80100e+01 -1.35766e+00 -1.64505e-03
-8.80000e+01 -1.35765e+00 -1.64480e-03
-8.79900e+01 -1.35763e+00 -1.64459e-03
-8.79800e+01 -1.35762e+00 -1.64442e-03
-8.79700e+01 -1.35760e+00 -1.64429e-03
-8.79600e+01 -1.35758e+00 -1.64420e-03
-8.79500e+01 -1.35757e+00 -1.64414e-03
-8.79400e+01 -1.35755e+00 -1.64413e-03
-8.79300e+01 -1.35753e+00 -1.64416e-03
-8.79200e+01 -1.35752e+00 -1.64422e-03
-8.79100e+01 -1.35750e+00 -1.64433e-03
-8.79000e+01 -1.35748e+00 -1.64447e-03
-8.78900e+01 -1.35747e+00 -1.64465e-03
-8.78800e+01 -1.35745e+00 -1.64487e-03
-8.78700e+01 -1.35743e+00 -1.64513e-03
-8.78600e+01 -1.35742e+00 -1.64543e-03
-8.78500e+01 -1.35740e+00 -1.64577e-03
-8.78400e+01 -1.35738e+00 -1.64615e-03
-8.78300e+01 -1.35737e+00 -1.64657e-03
-8.78200e+01 -1.35735e+00 -1.64702e-03
-8.78100e+01 -1.35734e+00 -1.64752e-03
-8.78000e+01 -1.35732e+00 -1.64806e-03
-8.77900e+01 -1.35730e+00 -1.64863e-03
-8.77800e+01 -1.35729e+00 -1.64924e-03
-8.77700e+01 -1.35727e+00 -1.64989e-03
-8.77600e+01 -1.35725e+00 -1.65059e-03
-8.77500e+01 -1.35724e+00 -1.65132e-03
-8.77400e+01 -1.35722e+00 -1.65209e-03
-8.77300e+01 -1.35720e+00 -1.65290e-03
-8.77200e+01 -1.35719e+00 -1.65374e-03
-8.77100e+01 -1.35717e+00 -1.65463e-03
-8.77000e+01 -1.35715e+00 -1.65556e-03
-8.76900e+01 -1.35714e+00 -1.65652e-03
-8.76800e+01 -1.35712e+00 -1.65753e-03
-8.76700e+01 -1.35710e+00 -1.65857e-03
-8.76600e+01 -1.35709e+00 -1.65965e-03
-8.76500e+01 -1.35707e+00 -1.66078e-03
-8.76400e+01 -1.35705e+00 -1.66194e-03
-8.76300e+01 -1.35704e+00 -1.66314e-03
-8.76200e+01 -1.35702e+00 -1.66438e-03
-8.76100e+01 -1.35700e+00 -1.66566e-03
-8.76000e+01 -1.35699e+00 -1.66697e-03
-8.75900e+01 -1.35697e+00 -1.66833e-03
-8.75800e+01 -1.35695e+00 -1.66973e-03
-8.75700e+01 -1.35694e+00 -1.67116e-03
-8.75600e+01 -1.35692e+00 -1.67264e-03
-8.75500e+01 -1.35690e+00 -1.67415e-03
-8.75400e+01 -1.35689e+00 -1.67570e-03
-8.75300e+01 -1.35687e+00 -1.67730e-03
-8.75200e+01 -1.35685e+00 -1.67893e-03
-8.75100e+01 -1.35684e+00 -1.68060e-03
-8.75000e+01 -1.35682e+00 -1.68231e-03
-8.74900e+01 -1.35680e+00 -1.68406e-03
-8.74800e+01 -1.35679e+00 -1.68584e-03
-8.74700e+01 -1.35677e+00 -1.68767e-03
-8.74600e+01 -1.35675e+00 -1.68954e-03
-8.74500e+01 -1.35674e+00 -1.69144e-03
-8.74400e+01 -1.35672e+00 -1.69339e-03
-8.74300e+01 -1.35670e+00 -1.69537e-03
-8.74200e+01 -1.35669e+00 -1.69739e-03
-8.74100e+01 -1.35667e+00 -1.69946e-03
-8.74000e+01 -1.35665e+00 -1.70156e-03
-8.73900e+01 -1.35663e+00 -1.70370e-03
-8.73800e+01 -1.35662e+00 -1.70588e-03
-8.73700e+01 -1.35660e+00 -1.70810e-03
-8.73600e+01 -1.35658e+00 -1.71035e-03
-8.73500e+01 -1.35657e+00 -1.71265e-03
-8.73400e+01 -1.35655e+00 -1.71499e-03
-8.73300e+01 -1.35653e+00 -1.71736e-03
-8.73200e+01 -1.35651e+00 -1.71978e-03
-8.73100e+01 -1.35650e+00 -1.72223e-03
-8.73000e+01 -1.35648e+00 -1.72472e-03
-8.72900e+01 -1.35646e+00 -1.72725e-03
-8.72800e+01 -1.35645e+00 -1.72982e-03
-8.72700e+01 -1.35643e+00 -1.73243e-03
-8.72600e+01 -1.35641e+00 -1.73508e-03
-8.72500e+01 -1.35639e+00 -1.73777e-03
-8.72400e+01 -1.35638e+00 -1.74050e-03
-8.72300e+01 -1.35636e+00 -1.74327e-03
-8.72200e+01 -1.35634e+00 -1.74607e-03
-8.72100e+01 -1.35632e+00 -1.74892e-03
-8.72000e+01 -1.35631e+00 -1.75180e-03
-8.71900e+01 -1.35629e+00 -1.75473e-03
-8.71800e+01 -1.35627e+00 -1.75769e-03
-8.71700e+01 -1.35625e+00 -1.76069e-03
-8.71600e+01 -1.35624e+00 -1.76373e-03
-8.71500e+01 -1.35622e+00 -1.76681e-03
-8.71400e+01 -1.35620e+00 -1.76993e-03
-8.71300e+01 -1.35618e+00 -1.77309e-03
-8.71200e+01 -1.35616e+00 -1.77629e-03
-8.71100e+01 -1.35615e+00 -1.77952e-03
-8.71000e+01 -1.35613e+00 -1.78280e-03
-8.70900e+01 -1.35611e+00 -1.78611e-03
-8.70800e+01 -1.35609e+00 -1.78947e-03
-8.70700e+01 -1.35608e+00 -1.79286e-03
-8.70600e+01 -1.35606e+00 -1.79629e-03
-8.70500e+01 -1.35604e+00 -1.79977e-03
-8.70400e+01 -1.35602e+00 -1.80328e-03
-8.70300e+01 -1.35600e+00 -1.80683e-03
-8.70200e+01 -1.35599e+00 -1.81042e-03
-8.70100e+01 -1.35597e+00 -1.81404e-03
-8.70000e+01 -1.35595e+00 -1.81771e-03
-8.69900e+01 -1.35593e+00 -1.82142e-03
-8.69800e+01 -1.35591e+00 -1.82516e-03
-8.69700e+01 -1.35589e+00 -1.82895e-03
-8.69600e+01 -1.35588e+00 -1.83277e-03
-8.69500e+01 -1.35586e+00 -1.83664e-03
-8.69400e+01 -1.35584e+00 -1.84054e-03
-8.69300e+01 -1.35582e+00 -1.84448e-03
-8.69200e+01 -1.35580e+00 -1.84846e-03
-8.69100e+01 -1.35578e+00 -1.85248e-03
-8.69000e+01 -1.35577e+00 -1.85654e-03
-8.68900e+01 -1.35575e+00 -1.86064e-03
-8.68800e+01 -1.35573e+00 -1.86478e-03
-8.68700e+01 -1.35571e+00 -1.86895e-03
-8.68600e+01 -1.35569e+00 -1.87317e-03
-8.68500e+01 -1.35567e+00 -1.87742e-03
-8.68400e+01 -1.35565e+00 -1.88172e-03
-8.68300e+01 -1.35563e+00 -1.88605e-03
-8.68200e+01 -1.35562e+00 -1.89042e-03
-8.68100e+01 -1.35560e+00 -1.89483e-03
-8.68000e+01 -1.35558e+00 -1.89928e-03
-8.67900e+01 -1.35556e+00 -1.90377e-03
-8.67800e+01 -1.35554e+00 -1.90830e-03
-8.67700e+01 -1.35552e+00 -1.91287e-03
-8.67600e+01 -1.35550e+00 -1.91748e-03
-8.67500e+01 -1.35548e+00 -1.92212e-03
-8.67400e+01 -1.35546e+00 -1.92681e-03
-8.67300e+01 -1.35544e+00 -1.93153e-03
-8.67200e+01 -1.35542e+00 -1.93630e-03
-8.67100e+01 -1.35541e+00 -1.94110e-03
-8.67000e+01 -1.35539e+00 -1.94594e-03
-8.66900e+01 -1.35537e+00 -1.95083e-03
-8.66800e+01 -1.35535e+00 -1.95575e-03
-8.66700e+01 -1.35533e+00 -1.96071e-03
-8.66600e+01 -1.35531e+00 -1.96570e-03
-8.66500e+01 -1.35529e+00 -1.97074e-03
-8.66400e+01 -1.35527e+00 -1.97582e-03
-8.66300e+01 -1.35525e+00 -1.98094e-03
-8.66200e+01 -1.35523e+00 -1.98609e-03
-8.66100e+01 -1.35521e+00 -1.99129e-03
-8.66000e+01 -1.35519e+00 -1.99652e-03
-8.65900e+01 -1.35517e+00 -2.00179e-03
-8.65800e+01 -1.35515e+00 -2.00710e-03
-8.65700e+01 -1.35513e+00 -2.01246e-03
-8.65600e+01 -1.35511e+00 -2.01785e-03
-8.65500e+01 -1.35509e+00 -2.02328e-03
-8.65400e+01 -1.35507e+00 -2.02874e-03
-8.65300e+01 -1.35505e+00 -2.03425e-03
-8.65200e+01 -1.35503e+00 -2.03980e-03
-8.65100e+01 -1.35501e+00 -2.04539e-03
-8.65000e+01 -1.35499e+00 -2.05101e-03
-8.64900e+01 -1.35497e+00 -2.05668e-03
-8.64800e+01 -1.35495e+00 -2.06238e-03
-8.64700e+01 -1.35492e+00 -2.06812e-03
-8.64600e+01 -1.35490e+00 -2.07390e-03
-8.64500e+01 -1.35488e+00 -2.07972e-03
-8.64400e+01 -1.35486e+00 -2.08559e-03
-8.64300e+01 -1.35484e+00 -2.09148e-03
-8.64200e+01 -1.35482e+00 -2.09742e-03
-8.64100e+01 -1.35480e+00 -2.10340e-03
-8.64000e+01 -1.35478e+00 -2.10942e-03
-8.63900e+01 -1.35476e+00 -2.11547e-03
-8.63800e+01 -1.35474e+00 -2.12157e-03
-8.63700e+01 -1.35471e+00 -2.12770e-03
-8.63600e+01 -1.35469e+00 -2.13388e-03
-8.63500e+01 -1.35467e+00 -2.14009e-03
-8.63400e+01 -1.35465e+00 -2.14634e-03
-8.63300e+01 -1.35463e+00 -2.15263e-03
-8.63200e+01 -1.35461e+00 -2.15896e-03
-8.63100e+01 -1.35459e+00 -2.16533e-03
-8.63000e+01 -1.35456e+00 -2.17174e-03
-8.62900e+01 -1.35454e+00 -2.17819e-03
-8.62800e+01 -1.35452e+00 -2.18468e-03
-8.62700e+01 -1.35450e+00 -2.19120e-03
-8.62600e+01 -1.35448e+00 -2.19777e-03
-8.62500e+01 -1.35445e+00 -2.20437e-03
-8.62400e+01 -1.35443e+00 -2.21101e-03
-8.62300e+01 -1.35441e+00 -2.21770e-03
-8.62200e+01 -1.35439e+00 -2.22442e-03
-8.62100e+01 -1.35437e+00 -2.23118e-03
-8.62000e+01 -1.35434e+00 -2.23798e-03
-8.61900e+01 -1.35432e+00 -2.24482e-03
-8.61800e+01 -1.35430e+00 -2.25170e-03
-8.61700e+01 -1.35428e+00 -2.25862e-03
-8.61600e+01 -1.35425e+00 -2.26557e-03
-8.61500e+01 -1.35423e+00 -2.27257e-03
-8.61400e+01 -1.35421e+00 -2.27960e-03
-8.61300e+01 -1.35419e+00 -2.28668e-03
-8.61200e+01 -1.35416e+00 -2.29379e-03
-8.61100e+01 -1.35414e+00 -2.30094e-03
-8.61000e+01 -1.35412e+00 -2.30813e-03
-8.60900e+01 -1.35409e+00 -2.31537e-03
-8.60800e+01 -1.35407e+00 -2.32264e-03
-8.60700e+01 -1.35405e+00 -2.32994e-03
-8.60600e+01 -1.35402e+00 -2.33729e-03
-8.60500e+01 -1.35400e+00 -2.34468e-03
-8.60400e+01 -1.35398e+00 -2.35211e-03
-8.60300e+01 -1.35395e+00 -2.35957e-03
-8.60200e+01 -1.35393e+00 -2.36708e-03
-8.60100e+01 -1.35391e+00 -2.37462e-03
-8.60000e+01 -1.35388e+00 -2.38221e-03
-8.59900e+01 -1.35386e+00 -2.38983e-03
-8.59800e+01 -1.35383e+00 -2.39749e-03
-8.59700e+01 -1.35381e+00 -2.40519e-03
-8.59600e+01 -1.35379e+00 -2.41293e-03
-8.59500e+01 -1.35376e+00 -2.42071e-03
-8.59400e+01 -1.35374e+00 -2.42853e-03
-8.59300e+01 -1.35371e+00 -2.43638e-03
-8.59200e+01 -1.35369e+00 -2.44428e-03
-8.59100e+01 -1.35366e+00 -2.45222e-03
-8.59000e+01 -1.35364e+00 -2.46019e-03
-8.58900e+01 -1.35362e+00 -2.46821e-03
-8.58800e+01 -1.35359e+00 -2.47626e-03
-8.58700e+01 -1.35357e+00 -2.48435e-03
-8.58600e+01 -1.35354e+00 -2.49248e-03
-8.58500e+01 -1.35352e+00 -2.50065e-03
-8.58400e+01 -1.35349e+00 -2.50886e-03
-8.58300e+01 -1.35347e+00 -2.51711e-03
-8.58200e+01 -1.35344e+00 -2.52540e-03
-8.58100e+01 -1.35342e+00 -2.53373e-03
-8.58000e+01 -1.35339e+00 -2.54209e-03
-8.57900e+01 -1.35336e+00 -2.55050e-03
-8.57800e+01 -1.35334e+00 -2.55894e-03
-8.57700e+01 -1.35331e+00 -2.56743e-03
-8.57600e+01 -1.35329e+00 -2.57595e-03
-8.57500e+01 -1.35326e+00 -2.58451e-03
-8.57400e+01 -1.35324e+00 -2.59311e-03
-8.57300e+01 -1.35321e+00 -2.60175e-03
-8.57200e+01 -1.35318e+00 -2.61043e-03
-8.57100e+01 -1.35316e+00 -2.61915e-03
-8.57000e+01 -1.35313e+00 -2.62791e-03
-8.56900e+01 -1.35311e+00 -2.63671e-03
-8.56800e+01 -1.35308e+00 -2.64554e-03
-8.56700e+01 -1.35305e+00 -2.65442e-03
-8.56600e+01 -1.35303e+00 -2.66333e-03
-8.56500e+01 -1.35300e+00 -2.67229e-03
-8.56400e+01 -1.35297e+00 -2.68128e-03
-8.56300e+01 -1.35295e+00 -2.69031e-03
-8.56200e+01 -1.35292e+00 -2.69939e-03
-8.56100e+01 -1.35289e+00 -2.70850e-03
-8.56000e+01 -1.35286e+00 -2.71765e-03
-8.55900e+01 -1.35284e+00 -2.72683e-03
-8.55800e+01 -1.35281e+00 -2.73606e-03
-8.55700e+01 -1.35278e+00 -2.74533e-03
-8.55600e+01 -1.35275e+00 -2.75463e-03
-8.55500e+01 -1.35273e+00 -2.76398e-03
-8.55400e+01 -1.35270e+00 -2.77336e-03
-8.55300e+01 -1.35267e+00 -2.78279e-03
-8.55200e+01 -1.35264e+00 -2.79225e-03
-8.55100e+01 -1.35262e+00 -2.80175e-03
-8.55000e+01 -1.35259e+00 -2.81129e-03
-8.54900e+01 -1.35256e+00 -2.82087e-03
-8.54800e+01 -1.35253e+00 -2.83049e-03
-8.54700e+01 -1.35250e+00 -2.84015e-03
-8.54600e+01 -1.35247e+00 -2.84985e-03
-8.54500e+01 -1.35245e+00 -2.85959e-03
-8.54400e+01 -1.35242e+00 -2.86936e-03
-8.54300e+01 -1.35239e+00 -2.87918e-03
-8.54200e+01 -1.35236e+00 -2.88903e-03
-8.54100e+01 -1.35233e+00 -2.89893e-03
-8.54000e+01 -1.35230e+00 -2.90886e-03
-8.53900e+01 -1.35227e+00 -2.91883e-03
-8.53800e+01 -1.35224e+00 -2.92884e-03
-8.53700e+01 -1.35221e+00 -2.93889e-03
-8.53600e+01 -1.35218e+00 -2.94898e-03
-8.53500e+01 -1.35216e+00 -2.95911e-03
-8.53400e+01 -1.35213e+00 -2.96928e-03
-8.53300e+01 -1.35210e+00 -2.97949e-03
-8.53200e+01 -1.35207e+00 -2.98973e-03
-8.53100e+01 -1.35204e+00 -3.00002e-03
-8.53000e+01 -1.35201e+00 -3.01034e-03
-8.52900e+01 -1.35198e+00 -3.02070e-03
-8.52800e+01 -1.35195e+00 -3.03111e-03
-8.52700e+01 -1.35192e+00 -3.04155e-03
-8.52600e+01 -1.35188e+00 -3.05203e-03
-8.52500e+01 -1.35185e+00 -3.06255e-03
-8.52400e+01 -1.35182e+00 -3.07311e-03
-8.52300e+01 -1.35179e+00 -3.08371e-03
-8.52200e+01 -1.35176e+00 -3.09435e-03
-8.52100e+01 -1.35173e+00 -3.10502e-03
-8.52000e+01 -1.35170e+00 -3.11574e-03
-8.51900e+01 -1.35167e+00 -3.12649e-03
-8.51800e+01 -1.35164e+00 -3.13729e-03
-8.51700e+01 -1.35161e+00 -3.14812e-03
-8.51600e+01 -1.35157e+00 -3.15899e-03
-8.51500e+01 -1.35154e+00 -3.16990e-03
-8.51400e+01 -1.35151e+00 -3.18086e-03
-8.51300e+01 -1.35148e+00 -3.19185e-03
-8.51200e+01 -1.35145e+00 -3.20287e-03
-8.51100e+01 -1.35141e+00 -3.21394e-03
-8.51000e+01 -1.35138e+00 -3.22505e-03
-8.50900e+01 -1.35135e+00 -3.23620e-03
-8.50800e+01 -1.35132e+00 -3.24738e-03
-8.50700e+01 -1.35129e+00 -3.25861e-03
-8.50600e+01 -1.35125e+00 -3.26987e-03
-8.50500e+01 -1.35122e+00 -3.28118e-03
-8.50400e+01 -1.35119e+00 -3.29252e-03
-8.50300e+01 -1.35115e+00 -3.30390e-03
-8.50200e+01 -1.35112e+00 -3.31532e-03
-8.50100e+01 -1.35109e+00 -3.32678e-03
-8.50000e+01 -1.35105e+00 -3.33828e-03
-8.49900e+01 -1.35102e+00 -3.34982e-03
-8.49800e+01 -1.35099e+00 -3.36139e-03
-8.49700e+01 -1.35095e+00 -3.37301e-03
-8.49600e+01 -1.35092e+00 -3.38467e-03
-8.49500e+01 -1.35089e+00 -3.39636e-03
-8.49400e+01 -1.35085e+00 -3.40810e-03
-8.49300e+01 -1.35082e+00 -3.41987e-03
-8.49200e+01 -1.35078e+00 -3.43168e-03
-8.49100e+01 -1.35075e+00 -3.44353e-03
-8.49000e+01 -1.35071e+00 -3.45542e-03
-8.48900e+01 -1.35068e+00 -3.46735e-03
-8.48800e+01 -1.35065e+00 -3.47932e-03
-8.48700e+01 -1.35061e+00 -3.49133e-03
-8.48600e+01 -1.35058e+00 -3.50338e-03
-8.48500e+01 -1.35054e+00 -3.51546e-03
-8.48400e+01 -1.35051e+00 -3.52759e-03
-8.48300e+01 -1.35047e+00 -3.53975e-03
-8.48200e+01 -1.35043e+00 -3.55196e-03
-8.48100e+01 -1.35040e+00 -3.56420e-03
-8.48000e+01 -1.35036e+00 -3.57648e-03
-8.47900e+01 -1.35033e+00 -3.58881e-03
-8.47800e+01 -1.35029e+00 -3.60117e-03
-8.47700e+01 -1.35026e+00 -3.61357e-03
-8.47600e+01 -1.35022e+00 -3.62600e-03
-8.47500e+01 -1.35018e+00 -3.63848e-03
-8.47400e+01 -1.35015e+00 -3.65100e-03
-8.47300e+01 -1.35011e+00 -3.66356e-03
-8.47200e+01 -1.35007e+00 -3.67615e-03
-8.47100e+01 -1.35004e+00 -3.68879e-03
-8.47000e+01 -1.35000e+00 -3.70146e-03
-8.46900e+01 -1.34996e+00 -3.71417e-03
-8.46800e+01 -1.34993e+00 -3.72692e-03
-8.46700e+01 -1.34989e+00 -3.73972e-03
-8.46600e+01 -1.34985e+00 -3.75255e-03
-8.46500e+01 -1.34981e+00 -3.76542e-03
-8.46400e+01 -1.34977e+00 -3.77832e-03
-8.46300e+01 -1.34974e+00 -3.79127e-03
-8.46200e+01 -1.34970e+00 -3.80426e-03
-8.46100e+01 -1.34966e+00 -3.81729e-03
-8.46000e+01 -1.34962e+00 -3.83035e-03
-8.45900e+01 -1.34958e+00 -3.84346e-03
-8.45800e+01 -1.34955e+00 -3.85660e-03
-8.45700e+01 -1.34951e+00 -3.86978e-03
-8.45600e+01 -1.34947e+00 -3.88300e-03
-8.45500e+01 -1.34943e+00 -3.89627e-03
-8.45400e+01 -1.34939e+00 -3.90957e-03
-8.45300e+01 -1.34935e+00 -3.92291e-03
-8.45200e+01 -1.34931e+00 -3.93628e-03
-8.45100e+01 -1.34927e+00 -3.94970e-03
-8.45000e+01 -1.34923e+00 -3.96316e-03
-8.44900e+01 -1.34919e+00 -3.97666e-03
-8.44800e+01 -1.34915e+00 -3.99019e-03
-8.44700e+01 -1.34911e+00 -4.00376e-03
-8.44600e+01 -1.34907e+00 -4.01738e-03
-8.44500e+01 -1.34903e+00 -4.03103e-03
-8.44400e+01 -1.34899e+00 -4.04472e-03
-8.44300e+01 -1.34895e+00 -4.05845e-03
-8.44200e+01 -1.34891e+00 -4.07222e-03
-8.44100e+01 -1.34887e+00 -4.08603e-03
-8.44000e+01 -1.34883e+00 -4.09988e-03
-8.43900e+01 -1.34879e+00 -4.11377e-03
-8.43800e+01 -1.34875e+00 -4.12770e-03
-8.43700e+01 -1.34871e+00 -4.14166e-03
-8.43600e+01 -1.34866e+00 -4.15567e-03
-8.43500e+01 -1.34862e+00 -4.16971e-03
-8.43400e+01 -1.34858e+00 -4.18380e-03
-8.43300e+01 -1.34854e+00 -4.19792e-03
-8.43200e+01 -1.34850e+00 -4.21208e-03
-8.43100e+01 -1.34846e+00 -4.22628e-03
-8.43000e+01 -1.34841e+00 -4.24052e-03
-8.42900e+01 -1.34837e+00 -4.25480e-03
-8.42800e+01 -1.34833e+00 -4.26912e-03
-8.42700e+01 -1.34829e+00 -4.28348e-03
-8.42600e+01 -1.34824e+00 -4.29787e-03
-8.42500e+01 -1.34820e+00 -4.31231e-03
-8.42400e+01 -1.34816e+00 -4.32678e-03
-8.42300e+01 -1.34811e+00 -4.34130e-03
-8.42200e+01 -1.34807e+00 -4.35585e-03
-8.42100e+01 -1.34803e+00 -4.37044e-03
-8.42000e+01 -1.34798e+00 -4.38508e-03
-8.41900e+01 -1.34794e+00 -4.39975e-03
-8.41800e+01 -1.34789e+00 -4.41446e-03
-8.41700e+01 -1.34785e+00 -4.42921e-03
-8.41600e+01 -1.34781e+00 -4.44399e-03
-8.41500e+01 -1.34776e+00 -4.45882e-03
-8.41400e+01 -1.34772e+00 -4.47369e-03
-8.41300e+01 -1.34767e+00 -4.48859e-03
-8.41200e+01 -1.34763e+00 -4.50354e-03
-8.41100e+01 -1.34758e+00 -4.51852e-03
-8.41000e+01 -1.34754e+00 -4.53355e-03
-8.40900e+01 -1.34749e+00 -4.54861e-03
-8.40800e+01 -1.34744e+00 -4.56371e-03
-8.40700e+01 -1.34740e+00 -4.57885e-03
-8.40600e+01 -1.34735e+00 -4.59403e-03
-8.40500e+01 -1.34731e+00 -4.60925e-03
-8.40400e+01 -1.34726e+00 -4.62451e-03
-8.40300e+01 -1.34721e+00 -4.63981e-03
-8.40200e+01 -1.34717e+00 -4.65514e-03
-8.40100e+01 -1.34712e+00 -4.67052e-03
-8.40000e+01 -1.34707e+00 -4.68593e-03
-8.39900e+01 -1.34703e+00 -4.70139e-03
-8.39800e+01 -1.34698e+00 -4.71688e-03
-8.39700e+01 -1.34693e+00 -4.73241e-03
-8.39600e+01 -1.34689e+00 -4.74799e-03
-8.39500e+01 -1.34684e+00 -4.76360e-03
-8.39400e+01 -1.34679e+00 -4.77925e-03
-8.39300e+01 -1.34674e+00 -4.79493e-03
-8.39200e+01 -1.34670e+00 -4.81066e-03
-8.39100e+01 -1.34665e+00 -4.82643e-03
-8.39000e+01 -1.34660e+00 -4.84224e-03
-8.38900e+01 -1.34655e+00 -4.85808e-03
-8.38800e+01 -1.34650e+00 -4.87397e-03
-8.38700e+01 -1.34645e+00 -4.88989e-03
-8.38600e+01 -1.34640e+00 -4.90585e-03
-8.38500e+01 -1.34635e+00 -4.92186e-03
-8.38400e+01 -1.34631e+00 -4.93790e-03
-8.38300e+01 -1.34626e+00 -4.95398e-03
-8.38200e+01 -1.34621e+00 -4.97010e-03
-8.38100e+01 -1.34616e+00 -4.98626e-03
-8.38000e+01 -1.34611e+00 -5.00245e-03
-8.37900e+01 -1.34606e+00 -5.01869e-03
-8.37800e+01 -1.34601e+00 -5.03497e-03
-8.37700e+01 -1.34596e+00 -5.05128e-03
-8.37600e+01 -1.34590e+00 -5.06764e-03
-8.37500e+01 -1.34585e+00 -5.08403e-03
-8.37400e+01 -1.34580e+00 -5.10047e-03
-8.37300e+01 -1.34575e+00 -5.11694e-03
-8.37200e+01 -1.34570e+00 -5.13345e-03
-8.37100e+01 -1.34565e+00 -5.15000e-03
-8.37000e+01 -1.34560e+00 -5.16659e-03
-8.36900e+01 -1.34555e+00 -5.18322e-03
-8.36800e+01 -1.34549e+00 -5.19989e-03
-8.36700e+01 -1.34544e+00 -5.21659e-03
-8.36600e+01 -1.34539e+00 -5.23334e-03
-8.36500e+01 -1.34534e+00 -5.25012e-03
-8.36400e+01 -1.34528e+00 -5.26695e-03
-8.36300e+01 -1.34523e+00 -5.28381e-03
-8.36200e+01 -1.34518e+00 -5.30072e-03
-8.36100e+01 -1.34513e+00 -5.31766e-03
-8.36000e+01 -1.34507e+00 -5.33464e-03
-8.35900e+01 -1.34502e+00 -5.35166e-03
-8.35800e+01 -1.34497e+00 -5.36872e-03
-8.35700e+01 -1.34491e+00 -5.38582e-03
-8.35600e+01 -1.34486e+00 -5.40295e-03
-8.35500e+01 -1.34480e+00 -5.42013e-03
-8.35400e+01 -1.34475e+00 -5.43735e-03
-8.35300e+01 -1.34470e+00 -5.45460e-03
-8.35200e+01 -1.34464e+00 -5.47190e-03
-8.35100e+01 -1.34459e+00 -5.48923e-03
-8.35000e+01 -1.34453e+00 -5.50660e-03
-8.34900e+01 -1.34448e+00 -5.52402e-03
-8.34800e+01 -1.34442e+00 -5.54147e-03
-8.34700e+01 -1.34436e+00 -5.55896e-03
-8.34600e+01 -1.34431e+00 -5.57649e-03
-8.34500e+01 -1.34425e+00 -5.59406e-03
-8.34400e+01 -1.34420e+00 -5.61166e-03
-8.34300e+01 -1.34414e+00 -5.62931e-03
-8.34200e+01 -1.34408e+00 -5.64700e-03
-8.34100e+01 -1.34403e+00 -5.66472e-03
-8.34000e+01 -1.34397e+00 -5.68249e-03
-8.33900e+01 -1.34391e+00 -5.70029e-03
-8.33800e+01 -1.34386e+00 -5.71813e-03
-8.33700e+01 -1.34380e+00 -5.73601e-03
-8.33600e+01 -1.34374e+00 -5.75393e-03
-8.33500e+01 -1.34369e+00 -5.77189e-03
-8.33400e+01 -1.34363e+00 -5.78989e-03
-8.33300e+01 -1.34357e+00 -5.80793e-03
-8.33200e+01 -1.34351e+00 -5.82601e-03
-8.33100e+01 -1.34345e+00 -5.84413e-03
-8.33000e+01 -1.34339e+00 -5.86228e-03
-8.32900e+01 -1.34334e+00 -5.88048e-03
-8.32800e+01 -1.34328e+00 -5.89871e-03
-8.32700e+01 -1.34322e+00 -5.91699e-03
-8.32600e+01 -1.34316e+00 -5.93530e-03
-8.32500e+01 -1.34310e+00 -5.95365e-03
-8.32400e+01 -1.34304e+00 -5.97204e-03
-8.32300e+01 -1.34298e+00 -5.99047e-03
-8.32200e+01 -1.34292e+00 -6.00894e-03
-8.32100e+01 -1.34286e+00 -6.02745e-03
-8.32000e+01 -1.34280e+00 -6.04600e-03
-8.31900e+01 -1.34274e+00 -6.06458e-03
-8.31800e+01 -1.34268e+00 -6.08321e-03
-8.31700e+01 -1.34262e+00 -6.10187e-03
-8.31600e+01 -1.34256e+00 -6.12058e-03
-8.31500e+01 -1.34249e+00 -6.13932e-03
-8.31400e+01 -1.34243e+00 -6.15810e-03
-8.31300e+01 -1.34237e+00 -6.17692e-03
-8.31200e+01 -1.34231e+00 -6.19579e-03
-8.31100e+01 -1.34225e+00 -6.21469e-03
-8.31000e+01 -1.34218e+00 -6.23362e-03
-8.30900e+01 -1.34212e+00 -6.25260e-03
-8.30800e+01 -1.34206e+00 -6.27162e-03
-8.30700e+01 -1.34200e+00 -6.29068e-03
-8.30600e+01 -1.34193e+00 -6.30977e-03
-8.30500e+01 -1.34187e+00 -6.32891e-03
-8.30400e+01 -1.34181e+00 -6.34808e-03
-8.30300e+01 -1.34174e+00 -6.36729e-03
-8.30200e+01 -1.34168e+00 -6.38655e-03
-8.30100e+01 -1.34162e+00 -6.40584e-03
-8.30000e+01 -1.34155e+00 -6.42517e-03
-8.29900e+01 -1.34149e+00 -6.44454e-03
-8.29800e+01 -1.34142e+00 -6.46395e-03
-8.29700e+01 -1.34136e+00 -6.48340e-03
-8.29600e+01 -1.34129e+00 -6.50288e-03
-8.29500e+01 -1.34123e+00 -6.52241e-03
-8.29400e+01 -1.34116e+00 -6.54198e-03
-8.29300e+01 -1.34110e+00 -6.56158e-03
-8.29200e+01 -1.34103e+00 -6.58122e-03
-8.29100e+01 -1.34097e+00 -6.60091e-03
-8.29000e+01 -1.34090e+00 -6.62063e-03
-8.28900e+01 -1.34083e+00 -6.64039e-03
-8.28800e+01 -1.34077e+00 -6.66019e-03
-8.28700e+01 -1.34070e+00 -6.68003e-03
-8.28600e+01 -1.34063e+00 -6.69991e-03
-8.28500e+01 -1.34057e+00 -6.71983e-03
-8.28400e+01 -1.34050e+00 -6.73979e-03
-8.28300e+01 -1.34043e+00 -6.75978e-03
-8.28200e+01 -1.34036e+00 -6.77982e-03
-8.28100e+01 -1.34030e+00 -6.79989e-03
-8.28000e+01 -1.34023e+00 -6.82001e-03
-8.27900e+01 -1.34016e+00 -6.84012e-03
-8.27800e+01 -1.34009e+00 -6.86020e-03
-8.27700e+01 -1.34002e+00 -6.88024e-03
-8.27600e+01 -1.33995e+00 -6.90024e-03
-8.27500e+01 -1.33988e+00 -6.92020e-03
-8.27400e+01 -1.33981e+00 -6.94012e-03
-8.27300e+01 -1.33975e+00 -6.96001e-03
-8.27200e+01 -1.33968e+00 -6.97986e-03
-8.27100e+01 -1.33961e+00 -6.99967e-03
-8.27000e+01 -1.33954e+00 -7.01944e-03
-8.26900e+01 -1.33947e+00 -7.03918e-03
-8.26800e+01 -1.33939e+00 -7.05888e-03
-8.26700e+01 -1.33932e+00 -7.07853e-03
-8.26600e+01 -1.33925e+00 -7.09816e-03
-8.26500e+01 -1.33918e+00 -7.11774e-03
-8.26400e+01 -1.33911e+00 -7.13728e-03
-8.26300e+01 -1.33904e+00 -7.15679e-03
-8.26200e+01 -1.33897e+00 -7.17626e-03
-8.26100e+01 -1.33890e+00 -7.19569e-03
-8.26000e+01 -1.33882e+00 -7.21509e-03
-8.25900e+01 -1.33875e+00 -7.23444e-03
-8.25800e+01 -1.33868e+00 -7.25376e-03
-8.25700e+01 -1.33861e+00 -7.27304e-03
-8.25600e+01 -1.33853e+00 -7.29228e-03
-8.25500e+01 -1.33846e+00 -7.31149e-03
-8.25400e+01 -1.33839e+00 -7.33065e-03
-8.25300e+01 -1.33831e+00 -7.34978e-03
-8.25200e+01 -1.33824e+00 -7.36887e-03
-8.25100e+01 -1.33817e+00 -7.38792e-03
-8.25000e+01 -1.33809e+00 -7.40694e-03
-8.24900e+01 -1.33802e+00 -7.42591e-03
-8.24800e+01 -1.33794e+00 -7.44485e-03
-8.24700e+01 -1.33787e+00 -7.46375e-03
-8.24600e+01 -1.33780e+00 -7.48261e-03
-8.24500e+01 -1.33772e+00 -7.50144e-03
-8.24400e+01 -1.33765e+00 -7.52022e-03
-8.24300e+01 -1.33757e+00 -7.53897e-03
-8.24200e+01 -1.33749e+00 -7.55768e-03
-8.24100e+01 -1.33742e+00 -7.57636e-03
-8.24000e+01 -1.33734e+00 -7.59499e-03
-8.23900e+01 -1.33727e+00 -7.61359e-03
-8.23800e+01 -1.33719e+00 -7.63215e-03
-8.23700e+01 -1.33711e+00 -7.65067e-03
-8.23600e+01 -1.33704e+00 -7.66915e-03
-8.23500e+01 -1.33696e+00 -7.68760e-03
-8.23400e+01 -1.33688e+00 -7.70600e-03
-8.23300e+01 -1.33681e+00 -7.72437e-03
-8.23200e+01 -1.33673e+00 -7.74270e-03
-8.23100e+01 -1.33665e+00 -7.76100e-03
-8.23000e+01 -1.33657e+00 -7.77925e-03
-8.22900e+01 -1.33650e+00 -7.79747e-03
-8.22800e+01 -1.33642e+00 -7.81565e-03
-8.22700e+01 -1.33634e+00 -7.83379e-03
-8.22600e+01 -1.33626e+00 -7.85190e-03
-8.22500e+01 -1.33618e+00 -7.86996e-03
-8.22400e+01 -1.33610e+00 -7.88799e-03
-8.22300e+01 -1.33602e+00 -7.90598e-03
-8.22200e+01 -1.33595e+00 -7.92393e-03
-8.22100e+01 -1.33587e+00 -7.94184e-03
-8.22000e+01 -1.33579e+00 -7.95972e-03
-8.21900e+01 -1.33571e+00 -7.97756e-03
-8.21800e+01 -1.33563e+00 -7.99536e-03
-8.21700e+01 -1.33555e+00 -8.01312e-03
-8.21600e+01 -1.33547e+00 -8.03085e-03
-8.21500e+01 -1.33539e+00 -8.04853e-03
-8.21400e+01 -1.33531e+00 -8.06618e-03
-8.21300e+01 -1.33523e+00 -8.08379e-03
-8.21200e+01 -1.33514e+00 -8.10136e-03
-8.21100e+01 -1.33506e+00 -8.11890e-03
-8.21000e+01 -1.33498e+00 -8.13639e-03
-8.20900e+01 -1.33490e+00 -8.15385e-03
-8.20800e+01 -1.33482e+00 -8.17127e-03
-8.20700e+01 -1.33474e+00 -8.18866e-03
-8.20600e+01 -1.33466e+00 -8.20600e-03
-8.20500e+01 -1.33457e+00 -8.22331e-03
-8.20400e+01 -1.33449e+00 -8.24058e-03
-8.20300e+01 -1.33441e+00 -8.25781e-03
-8.20200e+01 -1.33433e+00 -8.27500e-03
-8.20100e+01 -1.33424e+00 -8.29216e-03
-8.20000e+01 -1.33416e+00 -8.30927e-03
-8.19900e+01 -1.33408e+00 -8.32635e-03
-8.19800e+01 -1.33399e+00 -8.34339e-03
-8.19700e+01 -1.33391e+00 -8.36040e-03
-8.19600e+01 -1.33383e+00 -8.37736e-03
-8.19500e+01 -1.33374e+00 -8.39429e-03
-8.19400e+01 -1.33366e+00 -8.41118e-03
-8.19300e+01 -1.33357e+00 -8.42803e-03
-8.19200e+01 -1.33349e+00 -8.44485e-03
-8.19100e+01 -1.33341e+00 -8.46162e-03
-8.19000e+01 -1.33332e+00 -8.47836e-03
-8.18900e+01 -1.33324e+00 -8.49506e-03
-8.18800e+01 -1.33315e+00 -8.51172e-03
-8.18700e+01 -1.33307e+00 -8.52835e-03
-8.18600e+01 -1.33298e+00 -8.54493e-03
-8.18500e+01 -1.33289e+00 -8.56148e-03
-8.18400e+01 -1.33281e+00 -8.57799e-03
-8.18300e+01 -1.33272e+00 -8.59446e-03
-8.18200e+01 -1.33264e+00 -8.61090e-03
-8.18100e+01 -1.33255e+00 -8.62729e-03
-8.18000e+01 -1.33246e+00 -8.64365e-03
-8.17900e+01 -1.33238e+00 -8.65997e-03
-8.17800e+01 -1.33229e+00 -8.67625e-03
-8.17700e+01 -1.33220e+00 -8.69250e-03
-8.17600e+01 -1.33212e+00 -8.70871e-03
-8.17500e+01 -1.33203e+00 -8.72487e-03
-8.17400e+01 -1.33194e+00 -8.74101e-03
-8.17300e+01 -1.33186e+00 -8.75710e-03
-8.17200e+01 -1.33177e+00 -8.77315e-03
-8.17100e+01 -1.33168e+00 -8.78917e-03
-8.17000e+01 -1.33159e+00 -8.80515e-03
-8.16900e+01 -1.33150e+00 -8.82109e-03
-8.16800e+01 -1.33142e+00 -8.83699e-03
-8.16700e+01 -1.33133e+00 -8.85286e-03
-8.16600e+01 -1.33124e+00 -8.86869e-03
-8.16500e+01 -1.33115e+00 -8.88448e-03
-8.16400e+01 -1.33106e+00 -8.90023e-03
-8.16300e+01 -1.33097e+00 -8.91594e-03
-8.16200e+01 -1.33088e+00 -8.93162e-03
-8.16100e+01 -1.33079e+00 -8.94725e-03
-8.16000e+01 -1.33070e+00 -8.96285e-03
-8.15900e+01 -1.33061e+00 -8.97841e-03
-8.15800e+01 -1.33052e+00 -8.99394e-03
-8.15700e+01 -1.33043e+00 -9.00942e-03
-8.15600e+01 -1.33034e+00 -9.02487e-03
-8.15500e+01 -1.33025e+00 -9.04028e-03
-8.15400e+01 -1.33016e+00 -9.05565e-03
-8.15300e+01 -1.33007e+00 -9.07099e-03
-8.15200e+01 -1.32998e+00 -9.08628e-03
-8.15100e+01 -1.32989e+00 -9.10154e-03
-8.15000e+01 -1.32980e+00 -9.11676e-03
-8.14900e+01 -1.32971e+00 -9.13195e-03
-8.14800e+01 -1.32962e+00 -9.14709e-03
-8.14700e+01 -1.32953e+00 -9.16220e-03
-8.14600e+01 -1.32943e+00 -9.17726e-03
-8.14500e+01 -1.32934e+00 -9.19230e-03
-8.14400e+01 -1.32925e+00 -9.20729e-03
-8.14300e+01 -1.32916e+00 -9.22224e-03
-8.14200e+01 -1.32907e+00 -9.23716e-03
-8.14100e+01 -1.32897e+00 -9.25204e-03
-8.14000e+01 -1.32888e+00 -9.26688e-03
-8.13900e+01 -1.32879e+00 -9.28168e-03
-8.13800e+01 -1.32869e+00 -9.29645e-03
-8.13700e+01 -1.32860e+00 -9.31117e-03
-8.13600e+01 -1.32851e+00 -9.32586e-03
-8.13500e+01 -1.32841e+00 -9.34051e-03
-8.13400e+01 -1.32832e+00 -9.35513e-03
-8.13300e+01 -1.32823e+00 -9.36970e-03
-8.13200e+01 -1.32813e+00 -9.38424e-03
-8.13100e+01 -1.32804e+00 -9.39874e-03
-8.13000e+01 -1.32795e+00 -9.41320e-03
-8.12900e+01 -1.32785e+00 -9.42763e-03
-8.12800e+01 -1.32776e+00 -9.44201e-03
-8.12700e+01 -1.32766e+00 -9.45636e-03
-8.12600e+01 -1.32757e+00 -9.47067e-03
-8.12500e+01 -1.32747e+00 -9.48494e-03
-8.12400e+01 -1.32738e+00 -9.49917e-03
-8.12300e+01 -1.32728e+00 -9.51337e-03
-8.12200e+01 -1.32719e+00 -9.52753e-03
-8.12100e+01 -1.32709e+00 -9.54165e-03
-8.12000e+01 -1.32700e+00 -9.55573e-03
-8.11900e+01 -1.32690e+00 -9.56977e-03
-8.11800e+01 -1.32681e+00 -9.58378e-03
-8.11700e+01 -1.32671e+00 -9.59775e-03
-8.11600e+01 -1.32661e+00 -9.61168e-03
-8.11500e+01 -1.32652e+00 -9.62557e-03
-8.11400e+01 -1.32642e+00 -9.63943e-03
-8.11300e+01 -1.32633e+00 -9.65324e-03
-8.11200e+01 -1.32623e+00 -9.66702e-03
-8.11100e+01 -1.32613e+00 -9.68076e-03
-8.11000e+01 -1.32604e+00 -9.69446e-03
-8.10900e+01 -1.32594e+00 -9.70813e-03
-8.10800e+01 -1.32584e+00 -9.72176e-03
-8.10700e+01 -1.32574e+00 -9.73534e-03
-8.10600e+01 -1.32565e+00 -9.74890e-03
-8.10500e+01 -1.32555e+00 -9.76241e-03
-8.10400e+01 -1.32545e+00 -9.77588e-03
-8.10300e+01 -1.32535e+00 -9.78932e-03
-8.10200e+01 -1.32526e+00 -9.80272e-03
-8.10100e+01 -1.32516e+00 -9.81608e-03
-8.10000e+01 -1.32506e+00 -9.82940e-03
-8.09900e+01 -1.32496e+00 -9.84269e-03
-8.09800e+01 -1.32486e+00 -9.85594e-03
-8.09700e+01 -1.32476e+00 -9.86915e-03
-8.09600e+01 -1.32466e+00 -9.88232e-03
-8.09500e+01 -1.32457e+00 -9.89545e-03
-8.09400e+01 -1.32447e+00 -9.90855e-03
-8.09300e+01 -1.32437e+00 -9.92161e-03
-8.09200e+01 -1.32427e+00 -9.93463e-03
-8.09100e+01 -1.32417e+00 -9.94761e-03
-8.09000e+01 -1.32407e+00 -9.96055e-03
-8.08900e+01 -1.32397e+00 -9.97346e-03
-8.08800e+01 -1.32387e+00 -9.98632e-03
-8.08700e+01 -1.32377e+00 -9.99915e-03
-8.08600e+01 -1.32367e+00 -1.00119e-02
-8.08500e+01 -1.32357e+00 -1.00247e-02
-8.08400e+01 -1.32347e+00 -1.00374e-02
-8.08300e+01 -1.32337e+00 -1.00501e-02
-8.08200e+01 -1.32327e+00 -1.00627e-02
-8.08100e+01 -1.32317e+00 -1.00753e-02
-8.08000e+01 -1.32307e+00 -1.00879e-02
-8.07900e+01 -1.32297e+00 -1.01004e-02
-8.07800e+01 -1.32286e+00 -1.01129e-02
-8.07700e+01 -1.32276e+00 -1.01254e-02
-8.07600e+01 -1.32266e+00 -1.01378e-02
-8.07500e+01 -1.32256e+00 -1.01502e-02
-8.07400e+01 -1.32246e+00 -1.01625e-02
-8.07300e+01 -1.32236e+00 -1.01748e-02
-8.07200e+01 -1.32226e+00 -1.01871e-02
-8.07100e+01 -1.32215e+00 -1.01993e-02
-8.07000e+01 -1.32205e+00 -1.02115e-02
-8.06900e+01 -1.32195e+00 -1.02236e-02
-8.06800e+01 -1.32185e+00 -1.02357e-02
-8.06700e+01 -1.32175e+00 -1.02478e-02
-8.06600e+01 -1.32164e+00 -1.02598e-02
-8.06500e+01 -1.32154e+00 -1.02718e-02
-8.06400e+01 -1.32144e+00 -1.02838e-02
-8.06300e+01 -1.32133e+00 -1.02957e-02
-8.06200e+01 -1.32123e+00 -1.03076e-02
-8.06100e+01 -1.32113e+00 -1.03194e-02
-8.06000e+01 -1.32102e+00 -1.03312e-02
-8.05900e+01 -1.32092e+00 -1.03430e-02
-8.05800e+01 -1.32082e+00 -1.03547e-02
-8.05700e+01 -1.32071e+00 -1.03664e-02
-8.05600e+01 -1.32061e+00 -1.03781e-02
-8.05500e+01 -1.32051e+00 -1.03897e-02
-8.05400e+01 -1.32040e+00 -1.04013e-02
-8.05300e+01 -1.32030e+00 -1.04128e-02
-8.05200e+01 -1.32019e+00 -1.04243e-02
-8.05100e+01 -1.32009e+00 -1.04358e-02
-8.05000e+01 -1.31999e+00 -1.04472e-02
-8.04900e+01 -1.31988e+00 -1.04586e-02
-8.04800e+01 -1.31978e+00 -1.04699e-02
-8.04700e+01 -1.31967e+00 -1.04812e-02
-8.04600e+01 -1.31957e+00 -1.04925e-02
-8.04500e+01 -1.31946e+00 -1.05038e-02
-8.04400e+01 -1.31936e+00 -1.05150e-02
-8.04300e+01 -1.31925e+00 -1.05261e-02
-8.04200e+01 -1.31915e+00 -1.05372e-02
-8.04100e+01 -1.31904e+00 -1.05483e-02
-8.04000e+01 -1.31894e+00 -1.05594e-02
-8.03900e+01 -1.31883e+00 -1.05704e-02
-8.03800e+01 -1.31872e+00 -1.05814e-02
-8.03700e+01 -1.31862e+00 -1.05923e-02
-8.03600e+01 -1.31851e+00 -1.06032e-02
-8.03500e+01 -1.31841e+00 -1.06140e-02
-8.03400e+01 -1.31830e+00 -1.06249e-02
-8.03300e+01 -1.31819e+00 -1.06356e-02
-8.03200e+01 -1.31809e+00 -1.06464e-02
-8.03100e+01 -1.31798e+00 -1.06571e-02
-8.03000e+01 -1.31787e+00 -1.06678e-02
-8.02900e+01 -1.31777e+00 -1.06784e-02
-8.02800e+01 -1.31766e+00 -1.06890e-02
-8.02700e+01 -1.31755e+00 -1.06995e-02
-8.02600e+01 -1.31745e+00 -1.07100e-02
-8.02500e+01 -1.31734e+00 -1.07205e-02
-8.02400e+01 -1.31723e+00 -1.07310e-02
-8.02300e+01 -1.31712e+00 -1.07414e-02
-8.02200e+01 -1.31702e+00 -1.07517e-02
-8.02100e+01 -1.31691e+00 -1.07621e-02
-8.02000e+01 -1.31680e+00 -1.07723e-02
-8.01900e+01 -1.31669e+00 -1.07826e-02
-8.01800e+01 -1.31659e+00 -1.07928e-02
-8.01700e+01 -1.31648e+00 -1.08030e-02
-8.01600e+01 -1.31637e+00 -1.08131e-02
-8.01500e+01 -1.31626e+00 -1.08232e-02
-8.01400e+01 -1.31615e+00 -1.08333e-02
-8.01300e+01 -1.31605e+00 -1.08433e-02
-8.01200e+01 -1.31594e+00 -1.08533e-02
-8.01100e+01 -1.31583e+00 -1.08632e-02
-8.01000e+01 -1.31572e+00 -1.08731e-02
-8.00900e+01 -1.31561e+00 -1.08830e-02
-8.00800e+01 -1.31550e+00 -1.08928e-02
-8.00700e+01 -1.31539e+00 -1.09026e-02
-8.00600e+01 -1.31528e+00 -1.09124e-02
-8.00500e+01 -1.31517e+00 -1.09221e-02
-8.00400e+01 -1.31507e+00 -1.09318e-02
-8.00300e+01 -1.31496e+00 -1.09414e-02
-8.00200e+01 -1.31485e+00 -1.09510e-02
-8.00100e+01 -1.31474e+00 -1.09606e-02
-8.00000e+01 -1.31463e+00 -1.09701e-02
-7.99900e+01 -1.31452e+00 -1.09796e-02
-7.99800e+01 -1.31441e+00 -1.09891e-02
-7.99700e+01 -1.31430e+00 -1.09985e-02
-7.99600e+01 -1.31419e+00 -1.10079e-02
-7.99500e+01 -1.31408e+00 -1.10172e-02
-7.99400e+01 -1.31397e+00 -1.10265e-02
-7.99300e+01 -1.31386e+00 -1.10358e-02
-7.99200e+01 -1.31375e+00 -1.10450e-02
-7.99100e+01 -1.31364e+00 -1.10542e-02
-7.99000e+01 -1.31353e+00 -1.10633e-02
-7.98900e+01 -1.31342e+00 -1.10725e-02
-7.98800e+01 -1.31330e+00 -1.10815e-02
-7.98700e+01 -1.31319e+00 -1.10906e-02
-7.98600e+01 -1.31308e+00 -1.10996e-02
-7.98500e+01 -1.31297e+00 -1.11085e-02
-7.98400e+01 -1.31286e+00 -1.11175e-02
-7.98300e+01 -1.31275e+00 -1.11263e-02
-7.98200e+01 -1.31264e+00 -1.11352e-02
-7.98100e+01 -1.31253e+00 -1.11440e-02
-7.98000e+01 -1.31241e+00 -1.11528e-02
-7.97900e+01 -1.31230e+00 -1.11615e-02
-7.97800e+01 -1.31219e+00 -1.11702e-02
-7.97700e+01 -1.31208e+00 -1.11788e-02
-7.97600e+01 -1.31197e+00 -1.11875e-02
-7.97500e+01 -1.31186e+00 -1.11960e-02
-7.97400e+01 -1.31174e+00 -1.12046e-02
-7.97300e+01 -1.31163e+00 -1.12131e-02
-7.97200e+01 -1.31152e+00 -1.12216e-02
-7.97100e+01 -1.31141e+00 -1.12300e-02
-7.97000e+01 -1.31130e+00 -1.12384e-02
-7.96900e+01 -1.31118e+00 -1.12467e-02
-7.96800e+01 -1.31107e+00 -1.12550e-02
-7.96700e+01 -1.31096e+00 -1.12633e-02
-7.96600e+01 -1.31085e+00 -1.12716e-02
-7.96500e+01 -1.31073e+00 -1.12798e-02
-7.96400e+01 -1.31062e+00 -1.12879e-02
-7.96300e+01 -1.31051e+00 -1.12961e-02
-7.96200e+01 -1.31039e+00 -1.13041e-02
-7.96100e+01 -1.31028e+00 -1.13122e-02
-7.96000e+01 -1.31017e+00 -1.13202e-02
-7.95900e+01 -1.31005e+00 -1.13282e-02
-7.95800e+01 -1.30994e+00 -1.13361e-02
-7.95700e+01 -1.30983e+00 -1.13440e-02
-7.95600e+01 -1.30971e+00 -1.13519e-02
-7.95500e+01 -1.30960e+00 -1.13597e-02
-7.95400e+01 -1.30949e+00 -1.13675e-02
-7.95300e+01 -1.30937e+00 -1.13752e-02
-7.95200e+01 -1.30926e+00 -1.13829e-02
-7.95100e+01 -1.30915e+00 -1.13906e-02
-7.95000e+01 -1.30903e+00 -1.13982e-02
-7.94900e+01 -1.30892e+00 -1.14058e-02
-7.94800e+01 -1.30880e+00 -1.14134e-02
-7.94700e+01 -1.30869e+00 -1.14209e-02
-7.94600e+01 -1.30857e+00 -1.14284e-02
-7.94500e+01 -1.30846e+00 -1.14358e-02
-7.94400e+01 -1.30835e+00 -1.14432e-02
-7.94300e+01 -1.30823e+00 -1.14506e-02
-7.94200e+01 -1.30812e+00 -1.14579e-02
-7.94100e+01 -1.30800e+00 -1.14652e-02
-7.94000e+01 -1.30789e+00 -1.14725e-02
-7.93900e+01 -1.30777e+00 -1.14797e-02
-7.93800e+01 -1.30766e+00 -1.14869e-02
-7.93700e+01 -1.30754e+00 -1.14940e-02
-7.93600e+01 -1.30743e+00 -1.15011e-02
-7.93500e+01 -1.30731e+00 -1.15082e-02
-7.93400e+01 -1.30720e+00 -1.15152e-02
-7.93300e+01 -1.30708e+00 -1.15222e-02
-7.93200e+01 -1.30697e+00 -1.15291e-02
-7.93100e+01 -1.30685e+00 -1.15360e-02
-7.93000e+01 -1.30674e+00 -1.15429e-02
-7.92900e+01 -1.30662e+00 -1.15498e-02
-7.92800e+01 -1.30651e+00 -1.15566e-02
-7.92700e+01 -1.30639e+00 -1.15633e-02
-7.92600e+01 -1.30627e+00 -1.15700e-02
-7.92500e+01 -1.30616e+00 -1.15767e-02
-7.92400e+01 -1.30604e+00 -1.15834e-02
-7.92300e+01 -1.30593e+00 -1.15900e-02
-7.92200e+01 -1.30581e+00 -1.15965e-02
-7.92100e+01 -1.30570e+00 -1.16031e-02
-7.92000e+01 -1.30558e+00 -1.16096e-02
-7.91900e+01 -1.30546e+00 -1.16160e-02
-7.91800e+01 -1.30535e+00 -1.16224e-02
-7.91700e+01 -1.30523e+00 -1.16288e-02
-7.91600e+01 -1.30511e+00 -1.16352e-02
-7.91500e+01 -1.30500e+00 -1.16415e-02
-7.91400e+01 -1.30488e+00 -1.16477e-02
-7.91300e+01 -1.30477e+00 -1.16540e-02
-7.91200e+01 -1.30465e+00 -1.16602e-02
-7.91100e+01 -1.30453e+00 -1.16663e-02
-7.91000e+01 -1.30442e+00 -1.16724e-02
-7.90900e+01 -1.30430e+00 -1.16785e-02
-7.90800e+01 -1.30418e+00 -1.16845e-02
-7.90700e+01 -1.30406e+00 -1.16905e-02
-7.90600e+01 -1.30395e+00 -1.16965e-02
-7.90500e+01 -1.30383e+00 -1.17024e-02
-7.90400e+01 -1.30371e+00 -1.17083e-02
-7.90300e+01 -1.30360e+00 -1.17142e-02
-7.90200e+01 -1.30348e+00 -1.17200e-02
-7.90100e+01 -1.30336e+00 -1.17258e-02
-7.90000e+01 -1.30325e+00 -1.17315e-02
-7.89900e+01 -1.30313e+00 -1.17372e-02
-7.89800e+01 -1.30301e+00 -1.17428e-02
-7.89700e+01 -1.30289e+00 -1.17485e-02
-7.89600e+01 -1.30278e+00 -1.17540e-02
-7.89500e+01 -1.30266e+00 -1.17596e-02
-7.89400e+01 -1.30254e+00 -1.17651e-02
-7.89300e+01 -1.30242e+00 -1.17706e-02
-7.89200e+01 -1.30230e+00 -1.17760e-02
-7.89100e+01 -1.30219e+00 -1.17814e-02
-7.89000e+01 -1.30207e+00 -1.17868e-02
-7.88900e+01 -1.30195e+00 -1.17921e-02
-7.88800e+01 -1.30183e+00 -1.17974e-02
-7.88700e+01 -1.30172e+00 -1.18026e-02
-7.88600e+01 -1.30160e+00 -1.18078e-02
-7.88500e+01 -1.30148e+00 -1.18130e-02
-7.88400e+01 -1.30136e+00 -1.18181e-02
-7.88300e+01 -1.30124e+00 -1.18232e-02
-7.88200e+01 -1.30112e+00 -1.18282e-02
-7.88100e+01 -1.30101e+00 -1.18333e-02
-7.88000e+01 -1.30089e+00 -1.18382e-02
-7.87900e+01 -1.30077e+00 -1.18432e-02
-7.87800e+01 -1.30065e+00 -1.18481e-02
-7.87700e+01 -1.30053e+00 -1.18529e-02
-7.87600e+01 -1.30041e+00 -1.18578e-02
-7.87500e+01 -1.30030e+00 -1.18625e-02
-7.87400e+01 -1.30018e+00 -1.18673e-02
-7.87300e+01 -1.30006e+00 -1.18720e-02
-7.87200e+01 -1.29994e+00 -1.18767e-02
-7.87100e+01 -1.29982e+00 -1.18813e-02
-7.87000e+01 -1.29970e+00 -1.18859e-02
-7.86900e+01 -1.29958e+00 -1.18905e-02
-7.86800e+01 -1.29946e+00 -1.18950e-02
-7.86700e+01 -1.29934e+00 -1.18995e-02
-7.86600e+01 -1.29923e+00 -1.19039e-02
-7.86500e+01 -1.29911e+00 -1.19083e-02
-7.86400e+01 -1.29899e+00 -1.19127e-02
-7.86300e+01 -1.29887e+00 -1.19170e-02
-7.86200e+01 -1.29875e+00 -1.19213e-02
-7.86100e+01 -1.29863e+00 -1.19256e-02
-7.86000e+01 -1.29851e+00 -1.19298e-02
-7.85900e+01 -1.29839e+00 -1.19340e-02
-7.85800e+01 -1.29827e+00 -1.19381e-02
-7.85700e+01 -1.29815e+00 -1.19422e-02
-7.85600e+01 -1.29803e+00 -1.19463e-02
-7.85500e+01 -1.29791e+00 -1.19503e-02
-7.85400e+01 -1.29779e+00 -1.19543e-02
-7.85300e+01 -1.29767e+00 -1.19583e-02
-7.85200e+01 -1.29756e+00 -1.19622e-02
-7.85100e+01 -1.29744e+00 -1.19660e-02
-7.85000e+01 -1.29732e+00 -1.19699e-02
-7.84900e+01 -1.29720e+00 -1.19737e-02
-7.84800e+01 -1.29708e+00 -1.19774e-02
-7.84700e+01 -1.29696e+00 -1.19812e-02
-7.84600e+01 -1.29684e+00 -1.19849e-02
-7.84500e+01 -1.29672e+00 -1.19885e-02
-7.84400e+01 -1.29660e+00 -1.19921e-02
-7.84300e+01 -1.29648e+00 -1.19957e-02
-7.84200e+01 -1.29636e+00 -1.19992e-02
-7.84100e+01 -1.29624e+00 -1.20027e-02
-7.84000e+01 -1.29612e+00 -1.20062e-02
-7.83900e+01 -1.29600e+00 -1.20096e-02
-7.83800e+01 -1.29588e+00 -1.20130e-02
-7.83700e+01 -1.29576e+00 -1.20163e-02
-7.83600e+01 -1.29564e+00 -1.20196e-02
-7.83500e+01 -1.29552e+00 -1.20229e-02
-7.83400e+01 -1.29540e+00 -1.20261e-02
-7.83300e+01 -1.29528e+00 -1.20293e-02
-7.83200e+01 -1.29516e+00 -1.20325e-02
-7.83100e+01 -1.29504e+00 -1.20356e-02
-7.83000e+01 -1.29491e+00 -1.20387e-02
-7.82900e+01 -1.29479e+00 -1.20417e-02
-7.82800e+01 -1.29467e+00 -1.20447e-02
-7.82700e+01 -1.29455e+00 -1.20477e-02
-7.82600e+01 -1.29443e+00 -1.20506e-02
-7.82500e+01 -1.29431e+00 -1.20535e-02
-7.82400e+01 -1.29419e+00 -1.20564e-02
-7.82300e+01 -1.29407e+00 -1.20592e-02
-7.82200e+01 -1.29395e+00 -1.20620e-02
-7.82100e+01 -1.29383e+00 -1.20647e-02
-7.82000e+01 -1.29371e+00 -1.20674e-02
-7.81900e+01 -1.29359e+00 -1.20701e-02
-7.81800e+01 -1.29347e+00 -1.20727e-02
-7.81700e+01 -1.29335e+00 -1.20753e-02
-7.81600e+01 -1.29323e+00 -1.20778e-02
-7.81500e+01 -1.29311e+00 -1.20803e-02
-7.81400e+01 -1.29298e+00 -1.20828e-02
-7.81300e+01 -1.29286e+00 -1.20852e-02
-7.81200e+01 -1.29274e+00 -1.20876e-02
-7.81100e+01 -1.29262e+00 -1.20900e-02
-7.81000e+01 -1.29250e+00 -1.20923e-02
-7.80900e+01 -1.29238e+00 -1.20946e-02
-7.80800e+01 -1.29226e+00 -1.20968e-02
-7.80700e+01 -1.29214e+00 -1.20990e-02
-7.80600e+01 -1.29202e+00 -1.21012e-02
-7.80500e+01 -1.29190e+00 -1.21033e-02
-7.80400e+01 -1.29178e+00 -1.21054e-02
-7.80300e+01 -1.29165e+00 -1.21075e-02
-7.80200e+01 -1.29153e+00 -1.21095e-02
-7.80100e+01 -1.29141e+00 -1.21115e-02
-7.80000e+01 -1.29129e+00 -1.21134e-02
-7.79900e+01 -1.29117e+00 -1.21153e-02
-7.79800e+01 -1.29105e+00 -1.21172e-02
-7.79700e+01 -1.29093e+00 -1.21190e-02
-7.79600e+01 -1.29081e+00 -1.21208e-02
-7.79500e+01 -1.29069e+00 -1.21226e-02
-7.79400e+01 -1.29056e+00 -1.21243e-02
-7.79300e+01 -1.29044e+00 -1.21260e-02
-7.79200e+01 -1.29032e+00 -1.21276e-02
-7.79100e+01 -1.29020e+00 -1.21292e-02
-7.79000e+01 -1.29008e+00 -1.21308e-02
-7.78900e+01 -1.28996e+00 -1.21323e-02
-7.78800e+01 -1.28984e+00 -1.21338e-02
-7.78700e+01 -1.28971e+00 -1.21352e-02
-7.78600e+01 -1.28959e+00 -1.21366e-02
-7.78500e+01 -1.28947e+00 -1.21380e-02
-7.78400e+01 -1.28935e+00 -1.21393e-02
-7.78300e+01 -1.28923e+00 -1.21406e-02
-7.78200e+01 -1.28911e+00 -1.21419e-02
-7.78100e+01 -1.28899e+00 -1.21431e-02
-7.78000e+01 -1.28886e+00 -1.21443e-02
-7.77900e+01 -1.28874e+00 -1.21454e-02
-7.77800e+01 -1.28862e+00 -1.21466e-02
-7.77700e+01 -1.28850e+00 -1.21476e-02
-7.77600e+01 -1.28838e+00 -1.21487e-02
-7.77500e+01 -1.28826e+00 -1.21496e-02
-7.77400e+01 -1.28814e+00 -1.21506e-02
-7.77300e+01 -1.28801e+00 -1.21515e-02
-7.77200e+01 -1.28789e+00 -1.21524e-02
-7.77100e+01 -1.28777e+00 -1.21532e-02
-7.77000e+01 -1.28765e+00 -1.21540e-02
-7.76900e+01 -1.28753e+00 -1.21548e-02
-7.76800e+01 -1.28741e+00 -1.21555e-02
-7.76700e+01 -1.28729e+00 -1.21562e-02
-7.76600e+01 -1.28716e+00 -1.21569e-02
-7.76500e+01 -1.28704e+00 -1.21575e-02
-7.76400e+01 -1.28692e+00 -1.21581e-02
-7.76300e+01 -1.28680e+00 -1.21586e-02
-7.76200e+01 -1.28668e+00 -1.21591e-02
-7.76100e+01 -1.28656e+00 -1.21596e-02
-7.76000e+01 -1.28643e+00 -1.21600e-02
-7.75900e+01 -1.28631e+00 -1.21604e-02
-7.75800e+01 -1.28619e+00 -1.21607e-02
-7.75700e+01 -1.28607e+00 -1.21610e-02
-7.75600e+01 -1.28595e+00 -1.21613e-02
-7.75500e+01 -1.28583e+00 -1.21615e-02
-7.75400e+01 -1.28570e+00 -1.21617e-02
-7.75300e+01 -1.28558e+00 -1.21619e-02
-7.75200e+01 -1.28546e+00 -1.21620e-02
-7.75100e+01 -1.28534e+00 -1.21621e-02
-7.75000e+01 -1.28522e+00 -1.21621e-02
-7.74900e+01 -1.28510e+00 -1.21621e-02
-7.74800e+01 -1.28497e+00 -1.21621e-02
-7.74700e+01 -1.28485e+00 -1.21620e-02
-7.74600e+01 -1.28473e+00 -1.21619e-02
-7.74500e+01 -1.28461e+00 -1.21618e-02
-7.74400e+01 -1.28449e+00 -1.21616e-02
-7.74300e+01 -1.28437e+00 -1.21614e-02
-7.74200e+01 -1.28425e+00 -1.21611e-02
-7.74100e+01 -1.28412e+00 -1.21608e-02
-7.74000e+01 -1.28400e+00 -1.21605e-02
-7.73900e+01 -1.28388e+00 -1.21601e-02
-7.73800e+01 -1.28376e+00 -1.21597e-02
-7.73700e+01 -1.28364e+00 -1.21593e-02
-7.73600e+01 -1.28352e+00 -1.21588e-02
-7.73500e+01 -1.28339e+00 -1.21583e-02
-7.73400e+01 -1.28327e+00 -1.21577e-02
-7.73300e+01 -1.28315e+00 -1.21571e-02
-7.73200e+01 -1.28303e+00 -1.21565e-02
-7.73100e+01 -1.28291e+00 -1.21558e-02
-7.73000e+01 -1.28279e+00 -1.21551e-02
-7.72900e+01 -1.28266e+00 -1.21543e-02
-7.72800e+01 -1.28254e+00 -1.21535e-02
-7.72700e+01 -1.28242e+00 -1.21527e-02
-7.72600e+01 -1.28230e+00 -1.21518e-02
-7.72500e+01 -1.28218e+00 -1.21509e-02
-7.72400e+01 -1.28206e+00 -1.21500e-02
-7.72300e+01 -1.28194e+00 -1.21490e-02
-7.72200e+01 -1.28181e+00 -1.21480e-02
-7.72100e+01 -1.28169e+00 -1.21469e-02
-7.72000e+01 -1.28157e+00 -1.21458e-02
-7.71900e+01 -1.28145e+00 -1.21447e-02
-7.71800e+01 -1.28133e+00 -1.21435e-02
-7.71700e+01 -1.28121e+00 -1.21423e-02
-7.71600e+01 -1.28109e+00 -1.21411e-02
-7.71500e+01 -1.28096e+00 -1.21398e-02
-7.71400e+01 -1.28084e+00 -1.21385e-02
-7.71300e+01 -1.28072e+00 -1.21371e-02
-7.71200e+01 -1.28060e+00 -1.21357e-02
-7.71100e+01 -1.28048e+00 -1.21343e-02
-7.71000e+01 -1.28036e+00 -1.21328e-02
-7.70900e+01 -1.28024e+00 -1.21313e-02
-7.70800e+01 -1.28011e+00 -1.21298e-02
-7.70700e+01 -1.27999e+00 -1.21282e-02
-7.70600e+01 -1.27987e+00 -1.21265e-02
-7.70500e+01 -1.27975e+00 -1.21249e-02
-7.70400e+01 -1.27963e+00 -1.21232e-02
-7.70300e+01 -1.27951e+00 -1.21214e-02
-7.70200e+01 -1.27939e+00 -1.21197e-02
-7.70100e+01 -1.27927e+00 -1.21178e-02
-7.70000e+01 -1.27914e+00 -1.21160e-02
-7.69900e+01 -1.27902e+00 -1.21141e-02
-7.69800e+01 -1.27890e+00 -1.21122e-02
-7.69700e+01 -1.27878e+00 -1.21102e-02
-7.69600e+01 -1.27866e+00 -1.21082e-02
-7.69500e+01 -1.27854e+00 -1.21062e-02
-7.69400e+01 -1.27842e+00 -1.21041e-02
-7.69300e+01 -1.27830e+00 -1.21020e-02
-7.69200e+01 -1.27818e+00 -1.20998e-02
-7.69100e+01 -1.27806e+00 -1.20976e-02
-7.69000e+01 -1.27793e+00 -1.20954e-02
-7.68900e+01 -1.27781e+00 -1.20931e-02
-7.68800e+01 -1.27769e+00 -1.20908e-02
-7.68700e+01 -1.27757e+00 -1.20885e-02
-7.68600e+01 -1.27745e+00 -1.20861e-02
-7.68500e+01 -1.27733e+00 -1.20837e-02
-7.68400e+01 -1.27721e+00 -1.20812e-02
-7.68300e+01 -1.27709e+00 -1.20787e-02
-7.68200e+01 -1.27697e+00 -1.20762e-02
-7.68100e+01 -1.27685e+00 -1.20736e-02
-7.68000e+01 -1.27673e+00 -1.20710e-02
-7.67900e+01 -1.27661e+00 -1.20683e-02
-7.67800e+01 -1.27648e+00 -1.20656e-02
-7.67700e+01 -1.27636e+00 -1.20629e-02
-7.67600e+01 -1.27624e+00 -1.20602e-02
-7.67500e+01 -1.27612e+00 -1.20574e-02
-7.67400e+01 -1.27600e+00 -1.20545e-02
-7.67300e+01 -1.27588e+00 -1.20516e-02
-7.67200e+01 -1.27576e+00 -1.20487e-02
-7.67100e+01 -1.27564e+00 -1.20458e-02
-7.67000e+01 -1.27552e+00 -1.20428e-02
-7.66900e+01 -1.27540e+00 -1.20398e-02
-7.66800e+01 -1.27528e+00 -1.20367e-02
-7.66700e+01 -1.27516e+00 -1.20336e-02
-7.66600e+01 -1.27504e+00 -1.20304e-02
-7.66500e+01 -1.27492e+00 -1.20273e-02
-7.66400e+01 -1.27480e+00 -1.20240e-02
-7.66300e+01 -1.27468e+00 -1.20208e-02
-7.66200e+01 -1.27456e+00 -1.20175e-02
-7.66100e+01 -1.27444e+00 -1.20142e-02
-7.66000e+01 -1.27432e+00 -1.20108e-02
-7.65900e+01 -1.27420e+00 -1.20074e-02
-7.65800e+01 -1.27408e+00 -1.20039e-02
-7.65700e+01 -1.27396e+00 -1.20004e-02
-7.65600e+01 -1.27384e+00 -1.19969e-02
-7.65500e+01 -1.27372e+00 -1.19934e-02
-7.65400e+01 -1.27360e+00 -1.19898e-02
-7.65300e+01 -1.27348e+00 -1.19861e-02
-7.65200e+01 -1.27336e+00 -1.19825e-02
-7.65100e+01 -1.27324e+00 -1.19788e-02
-7.65000e+01 -1.27312e+00 -1.19750e-02
-7.64900e+01 -1.27300e+00 -1.19712e-02
-7.64800e+01 -1.27288e+00 -1.19674e-02
-7.64700e+01 -1.27276e+00 -1.19635e-02
-7.64600e+01 -1.27264e+00 -1.19596e-02
-7.64500e+01 -1.27252e+00 -1.19557e-02
-7.64400e+01 -1.27240e+00 -1.19517e-02
-7.64300e+01 -1.27228e+00 -1.19477e-02
-7.64200e+01 -1.27216e+00 -1.19436e-02
-7.64100e+01 -1.27204e+00 -1.19395e-02
-7.64000e+01 -1.27192e+00 -1.19354e-02
-7.63900e+01 -1.27180e+00 -1.19313e-02
-7.63800e+01 -1.27168e+00 -1.19270e-02
-7.63700e+01 -1.27156e+00 -1.19228e-02
-7.63600e+01 -1.27145e+00 -1.19185e-02
-7.63500e+01 -1.27133e+00 -1.19142e-02
-7.63400e+01 -1.27121e+00 -1.19099e-02
-7.63300e+01 -1.27109e+00 -1.19055e-02
-7.63200e+01 -1.27097e+00 -1.19010e-02
-7.63100e+01 -1.27085e+00 -1.18966e-02
-7.63000e+01 -1.27073e+00 -1.18920e-02
-7.62900e+01 -1.27061e+00 -1.18875e-02
-7.62800e+01 -1.27049e+00 -1.18829e-02
-7.62700e+01 -1.27037e+00 -1.18783e-02
-7.62600e+01 -1.27026e+00 -1.18736e-02
-7.62500e+01 -1.27014e+00 -1.18689e-02
-7.62400e+01 -1.27002e+00 -1.18642e-02
-7.62300e+01 -1.26990e+00 -1.18594e-02
-7.62200e+01 -1.26978e+00 -1.18546e-02
-7.62100e+01 -1.26966e+00 -1.18498e-02
-7.62000e+01 -1.26954e+00 -1.18449e-02
-7.61900e+01 -1.26943e+00 -1.18400e-02
-7.61800e+01 -1.26931e+00 -1.18350e-02
-7.61700e+01 -1.26919e+00 -1.18300e-02
-7.61600e+01 -1.26907e+00 -1.18249e-02
-7.61500e+01 -1.26895e+00 -1.18199e-02
-7.61400e+01 -1.26883e+00 -1.18148e-02
-7.61300e+01 -1.26872e+00 -1.18096e-02
-7.61200e+01 -1.26860e+00 -1.18044e-02
-7.61100e+01 -1.26848e+00 -1.17992e-02
-7.61000e+01 -1.26836e+00 -1.17939e-02
-7.60900e+01 -1.26824e+00 -1.17886e-02
-7.60800e+01 -1.26813e+00 -1.17833e-02
-7.60700e+01 -1.26801e+00 -1.17779e-02
-7.60600e+01 -1.26789e+00 -1.17725e-02
-7.60500e+01 -1.26777e+00 -1.17670e-02
-7.60400e+01 -1.26766e+00 -1.17615e-02
-7.60300e+01 -1.26754e+00 -1.17560e-02
-7.60200e+01 -1.26742e+00 -1.17504e-02
-7.60100e+01 -1.26730e+00 -1.17448e-02
-7.60000e+01 -1.26719e+00 -1.17392e-02
-7.59900e+01 -1.26707e+00 -1.17335e-02
-7.59800e+01 -1.26695e+00 -1.17278e-02
-7.59700e+01 -1.26683e+00 -1.17220e-02
-7.59600e+01 -1.26672e+00 -1.17162e-02
-7.59500e+01 -1.26660e+00 -1.17104e-02
-7.59400e+01 -1.26648e+00 -1.17045e-02
-7.59300e+01 -1.26637e+00 -1.16986e-02
-7.59200e+01 -1.26625e+00 -1.16926e-02
-7.59100e+01 -1.26613e+00 -1.16866e-02
-7.59000e+01 -1.26601e+00 -1.16806e-02
-7.58900e+01 -1.26590e+00 -1.16745e-02
-7.58800e+01 -1.26578e+00 -1.16684e-02
-7.58700e+01 -1.26566e+00 -1.16623e-02
-7.58600e+01 -1.26555e+00 -1.16561e-02
-7.58500e+01 -1.26543e+00 -1.16499e-02
-7.58400e+01 -1.26531e+00 -1.16437e-02
-7.58300e+01 -1.26520e+00 -1.16374e-02
-7.58200e+01 -1.26508e+00 -1.16310e-02
-7.58100e+01 -1.26497e+00 -1.16247e-02
[truncated: 952,977 more chars]
