# Supplementary material for: A One-Bead-Per-Saccharide (1BPS) Model for Glycosaminoglycans
Source: J Chem Theory Comput. 2023 Jul 17;19(16):5491–502. doi: 10.1021/acs.jctc.3c00238 (PMC10448712; doi:10.1021/acs.jctc.3c00238)
Supplement: Supplementary file 2 — ct3c00238_si_002.zip [file ct3c00238_si_002.zip › GSGS.xvg]

-1.80000e+02 4.57307e+00 -1.06124e-01
-1.79990e+02 4.57413e+00 -1.06151e-01
-1.79980e+02 4.57519e+00 -1.06179e-01
-1.79970e+02 4.57625e+00 -1.06206e-01
-1.79960e+02 4.57731e+00 -1.06234e-01
-1.79950e+02 4.57838e+00 -1.06263e-01
-1.79940e+02 4.57944e+00 -1.06291e-01
-1.79930e+02 4.58050e+00 -1.06320e-01
-1.79920e+02 4.58157e+00 -1.06350e-01
-1.79910e+02 4.58263e+00 -1.06379e-01
-1.79900e+02 4.58369e+00 -1.06410e-01
-1.79890e+02 4.58476e+00 -1.06440e-01
-1.79880e+02 4.58582e+00 -1.06471e-01
-1.79870e+02 4.58689e+00 -1.06502e-01
-1.79860e+02 4.58795e+00 -1.06533e-01
-1.79850e+02 4.58902e+00 -1.06565e-01
-1.79840e+02 4.59008e+00 -1.06597e-01
-1.79830e+02 4.59115e+00 -1.06630e-01
-1.79820e+02 4.59222e+00 -1.06663e-01
-1.79810e+02 4.59328e+00 -1.06696e-01
-1.79800e+02 4.59435e+00 -1.06729e-01
-1.79790e+02 4.59542e+00 -1.06763e-01
-1.79780e+02 4.59649e+00 -1.06797e-01
-1.79770e+02 4.59755e+00 -1.06832e-01
-1.79760e+02 4.59862e+00 -1.06867e-01
-1.79750e+02 4.59969e+00 -1.06902e-01
-1.79740e+02 4.60076e+00 -1.06937e-01
-1.79730e+02 4.60183e+00 -1.06973e-01
-1.79720e+02 4.60290e+00 -1.07009e-01
-1.79710e+02 4.60397e+00 -1.07046e-01
-1.79700e+02 4.60504e+00 -1.07083e-01
-1.79690e+02 4.60611e+00 -1.07120e-01
-1.79680e+02 4.60718e+00 -1.07158e-01
-1.79670e+02 4.60825e+00 -1.07196e-01
-1.79660e+02 4.60933e+00 -1.07234e-01
-1.79650e+02 4.61040e+00 -1.07273e-01
-1.79640e+02 4.61147e+00 -1.07312e-01
-1.79630e+02 4.61255e+00 -1.07351e-01
-1.79620e+02 4.61362e+00 -1.07391e-01
-1.79610e+02 4.61469e+00 -1.07431e-01
-1.79600e+02 4.61577e+00 -1.07471e-01
-1.79590e+02 4.61684e+00 -1.07512e-01
-1.79580e+02 4.61792e+00 -1.07553e-01
-1.79570e+02 4.61899e+00 -1.07594e-01
-1.79560e+02 4.62007e+00 -1.07636e-01
-1.79550e+02 4.62115e+00 -1.07678e-01
-1.79540e+02 4.62222e+00 -1.07720e-01
-1.79530e+02 4.62330e+00 -1.07763e-01
-1.79520e+02 4.62438e+00 -1.07806e-01
-1.79510e+02 4.62546e+00 -1.07850e-01
-1.79500e+02 4.62654e+00 -1.07893e-01
-1.79490e+02 4.62762e+00 -1.07937e-01
-1.79480e+02 4.62869e+00 -1.07982e-01
-1.79470e+02 4.62977e+00 -1.08027e-01
-1.79460e+02 4.63086e+00 -1.08072e-01
-1.79450e+02 4.63194e+00 -1.08117e-01
-1.79440e+02 4.63302e+00 -1.08163e-01
-1.79430e+02 4.63410e+00 -1.08209e-01
-1.79420e+02 4.63518e+00 -1.08256e-01
-1.79410e+02 4.63626e+00 -1.08303e-01
-1.79400e+02 4.63735e+00 -1.08350e-01
-1.79390e+02 4.63843e+00 -1.08397e-01
-1.79380e+02 4.63952e+00 -1.08445e-01
-1.79370e+02 4.64060e+00 -1.08494e-01
-1.79360e+02 4.64169e+00 -1.08542e-01
-1.79350e+02 4.64277e+00 -1.08591e-01
-1.79340e+02 4.64386e+00 -1.08640e-01
-1.79330e+02 4.64494e+00 -1.08690e-01
-1.79320e+02 4.64603e+00 -1.08740e-01
-1.79310e+02 4.64712e+00 -1.08790e-01
-1.79300e+02 4.64821e+00 -1.08841e-01
-1.79290e+02 4.64930e+00 -1.08892e-01
-1.79280e+02 4.65039e+00 -1.08943e-01
-1.79270e+02 4.65147e+00 -1.08995e-01
-1.79260e+02 4.65256e+00 -1.09047e-01
-1.79250e+02 4.65366e+00 -1.09099e-01
-1.79240e+02 4.65475e+00 -1.09152e-01
-1.79230e+02 4.65584e+00 -1.09205e-01
-1.79220e+02 4.65693e+00 -1.09258e-01
-1.79210e+02 4.65802e+00 -1.09312e-01
-1.79200e+02 4.65912e+00 -1.09366e-01
-1.79190e+02 4.66021e+00 -1.09420e-01
-1.79180e+02 4.66131e+00 -1.09475e-01
-1.79170e+02 4.66240e+00 -1.09530e-01
-1.79160e+02 4.66350e+00 -1.09585e-01
-1.79150e+02 4.66459e+00 -1.09641e-01
-1.79140e+02 4.66569e+00 -1.09697e-01
-1.79130e+02 4.66679e+00 -1.09754e-01
-1.79120e+02 4.66788e+00 -1.09810e-01
-1.79110e+02 4.66898e+00 -1.09867e-01
-1.79100e+02 4.67008e+00 -1.09925e-01
-1.79090e+02 4.67118e+00 -1.09983e-01
-1.79080e+02 4.67228e+00 -1.10041e-01
-1.79070e+02 4.67338e+00 -1.10099e-01
-1.79060e+02 4.67448e+00 -1.10158e-01
-1.79050e+02 4.67558e+00 -1.10217e-01
-1.79040e+02 4.67669e+00 -1.10277e-01
-1.79030e+02 4.67779e+00 -1.10337e-01
-1.79020e+02 4.67889e+00 -1.10397e-01
-1.79010e+02 4.68000e+00 -1.10458e-01
-1.79000e+02 4.68110e+00 -1.10518e-01
-1.78990e+02 4.68221e+00 -1.10580e-01
-1.78980e+02 4.68331e+00 -1.10641e-01
-1.78970e+02 4.68442e+00 -1.10703e-01
-1.78960e+02 4.68553e+00 -1.10765e-01
-1.78950e+02 4.68664e+00 -1.10828e-01
-1.78940e+02 4.68775e+00 -1.10891e-01
-1.78930e+02 4.68885e+00 -1.10954e-01
-1.78920e+02 4.68996e+00 -1.11018e-01
-1.78910e+02 4.69108e+00 -1.11082e-01
-1.78900e+02 4.69219e+00 -1.11146e-01
-1.78890e+02 4.69330e+00 -1.11211e-01
-1.78880e+02 4.69441e+00 -1.11276e-01
-1.78870e+02 4.69552e+00 -1.11341e-01
-1.78860e+02 4.69664e+00 -1.11407e-01
-1.78850e+02 4.69775e+00 -1.11473e-01
-1.78840e+02 4.69887e+00 -1.11539e-01
-1.78830e+02 4.69998e+00 -1.11606e-01
-1.78820e+02 4.70110e+00 -1.11673e-01
-1.78810e+02 4.70222e+00 -1.11740e-01
-1.78800e+02 4.70333e+00 -1.11808e-01
-1.78790e+02 4.70445e+00 -1.11876e-01
-1.78780e+02 4.70557e+00 -1.11945e-01
-1.78770e+02 4.70669e+00 -1.12013e-01
-1.78760e+02 4.70781e+00 -1.12082e-01
-1.78750e+02 4.70893e+00 -1.12152e-01
-1.78740e+02 4.71005e+00 -1.12222e-01
-1.78730e+02 4.71118e+00 -1.12292e-01
-1.78720e+02 4.71230e+00 -1.12362e-01
-1.78710e+02 4.71342e+00 -1.12433e-01
-1.78700e+02 4.71455e+00 -1.12504e-01
-1.78690e+02 4.71567e+00 -1.12576e-01
-1.78680e+02 4.71680e+00 -1.12648e-01
-1.78670e+02 4.71793e+00 -1.12720e-01
-1.78660e+02 4.71905e+00 -1.12792e-01
-1.78650e+02 4.72018e+00 -1.12865e-01
-1.78640e+02 4.72131e+00 -1.12938e-01
-1.78630e+02 4.72244e+00 -1.13012e-01
-1.78620e+02 4.72357e+00 -1.13086e-01
-1.78610e+02 4.72470e+00 -1.13160e-01
-1.78600e+02 4.72584e+00 -1.13235e-01
-1.78590e+02 4.72697e+00 -1.13310e-01
-1.78580e+02 4.72810e+00 -1.13385e-01
-1.78570e+02 4.72924e+00 -1.13461e-01
-1.78560e+02 4.73037e+00 -1.13536e-01
-1.78550e+02 4.73151e+00 -1.13613e-01
-1.78540e+02 4.73264e+00 -1.13689e-01
-1.78530e+02 4.73378e+00 -1.13766e-01
-1.78520e+02 4.73492e+00 -1.13844e-01
-1.78510e+02 4.73606e+00 -1.13921e-01
-1.78500e+02 4.73720e+00 -1.13999e-01
-1.78490e+02 4.73834e+00 -1.14078e-01
-1.78480e+02 4.73948e+00 -1.14156e-01
-1.78470e+02 4.74062e+00 -1.14235e-01
-1.78460e+02 4.74176e+00 -1.14315e-01
-1.78450e+02 4.74291e+00 -1.14395e-01
-1.78440e+02 4.74405e+00 -1.14475e-01
-1.78430e+02 4.74520e+00 -1.14555e-01
-1.78420e+02 4.74634e+00 -1.14636e-01
-1.78410e+02 4.74749e+00 -1.14717e-01
-1.78400e+02 4.74864e+00 -1.14798e-01
-1.78390e+02 4.74979e+00 -1.14880e-01
-1.78380e+02 4.75093e+00 -1.14962e-01
-1.78370e+02 4.75208e+00 -1.15045e-01
-1.78360e+02 4.75324e+00 -1.15127e-01
-1.78350e+02 4.75439e+00 -1.15211e-01
-1.78340e+02 4.75554e+00 -1.15294e-01
-1.78330e+02 4.75669e+00 -1.15378e-01
-1.78320e+02 4.75785e+00 -1.15462e-01
-1.78310e+02 4.75900e+00 -1.15547e-01
-1.78300e+02 4.76016e+00 -1.15631e-01
-1.78290e+02 4.76131e+00 -1.15717e-01
-1.78280e+02 4.76247e+00 -1.15802e-01
-1.78270e+02 4.76363e+00 -1.15888e-01
-1.78260e+02 4.76479e+00 -1.15974e-01
-1.78250e+02 4.76595e+00 -1.16061e-01
-1.78240e+02 4.76711e+00 -1.16148e-01
-1.78230e+02 4.76827e+00 -1.16235e-01
-1.78220e+02 4.76944e+00 -1.16323e-01
-1.78210e+02 4.77060e+00 -1.16411e-01
-1.78200e+02 4.77176e+00 -1.16499e-01
-1.78190e+02 4.77293e+00 -1.16587e-01
-1.78180e+02 4.77410e+00 -1.16676e-01
-1.78170e+02 4.77526e+00 -1.16766e-01
-1.78160e+02 4.77643e+00 -1.16855e-01
-1.78150e+02 4.77760e+00 -1.16945e-01
-1.78140e+02 4.77877e+00 -1.17036e-01
-1.78130e+02 4.77994e+00 -1.17126e-01
-1.78120e+02 4.78111e+00 -1.17217e-01
-1.78110e+02 4.78229e+00 -1.17309e-01
-1.78100e+02 4.78346e+00 -1.17400e-01
-1.78090e+02 4.78463e+00 -1.17492e-01
-1.78080e+02 4.78581e+00 -1.17585e-01
-1.78070e+02 4.78698e+00 -1.17678e-01
-1.78060e+02 4.78816e+00 -1.17771e-01
-1.78050e+02 4.78934e+00 -1.17864e-01
-1.78040e+02 4.79052e+00 -1.17958e-01
-1.78030e+02 4.79170e+00 -1.18052e-01
-1.78020e+02 4.79288e+00 -1.18146e-01
-1.78010e+02 4.79406e+00 -1.18241e-01
-1.78000e+02 4.79525e+00 -1.18336e-01
-1.77990e+02 4.79643e+00 -1.18432e-01
-1.77980e+02 4.79761e+00 -1.18528e-01
-1.77970e+02 4.79880e+00 -1.18624e-01
-1.77960e+02 4.79999e+00 -1.18720e-01
-1.77950e+02 4.80117e+00 -1.18817e-01
-1.77940e+02 4.80236e+00 -1.18914e-01
-1.77930e+02 4.80355e+00 -1.19012e-01
-1.77920e+02 4.80474e+00 -1.19110e-01
-1.77910e+02 4.80593e+00 -1.19208e-01
-1.77900e+02 4.80713e+00 -1.19306e-01
-1.77890e+02 4.80832e+00 -1.19405e-01
-1.77880e+02 4.80952e+00 -1.19504e-01
-1.77870e+02 4.81071e+00 -1.19604e-01
-1.77860e+02 4.81191e+00 -1.19704e-01
-1.77850e+02 4.81310e+00 -1.19804e-01
-1.77840e+02 4.81430e+00 -1.19905e-01
-1.77830e+02 4.81550e+00 -1.20006e-01
-1.77820e+02 4.81670e+00 -1.20107e-01
-1.77810e+02 4.81791e+00 -1.20209e-01
-1.77800e+02 4.81911e+00 -1.20311e-01
-1.77790e+02 4.82031e+00 -1.20413e-01
-1.77780e+02 4.82152e+00 -1.20516e-01
-1.77770e+02 4.82272e+00 -1.20619e-01
-1.77760e+02 4.82393e+00 -1.20722e-01
-1.77750e+02 4.82514e+00 -1.20826e-01
-1.77740e+02 4.82634e+00 -1.20930e-01
-1.77730e+02 4.82755e+00 -1.21034e-01
-1.77720e+02 4.82877e+00 -1.21139e-01
-1.77710e+02 4.82998e+00 -1.21244e-01
-1.77700e+02 4.83119e+00 -1.21349e-01
-1.77690e+02 4.83240e+00 -1.21455e-01
-1.77680e+02 4.83362e+00 -1.21561e-01
-1.77670e+02 4.83484e+00 -1.21667e-01
-1.77660e+02 4.83605e+00 -1.21774e-01
-1.77650e+02 4.83727e+00 -1.21881e-01
-1.77640e+02 4.83849e+00 -1.21989e-01
-1.77630e+02 4.83971e+00 -1.22097e-01
-1.77620e+02 4.84093e+00 -1.22205e-01
-1.77610e+02 4.84216e+00 -1.22313e-01
-1.77600e+02 4.84338e+00 -1.22422e-01
-1.77590e+02 4.84460e+00 -1.22531e-01
-1.77580e+02 4.84583e+00 -1.22641e-01
-1.77570e+02 4.84706e+00 -1.22750e-01
-1.77560e+02 4.84828e+00 -1.22861e-01
-1.77550e+02 4.84951e+00 -1.22971e-01
-1.77540e+02 4.85074e+00 -1.23082e-01
-1.77530e+02 4.85198e+00 -1.23193e-01
-1.77520e+02 4.85321e+00 -1.23305e-01
-1.77510e+02 4.85444e+00 -1.23417e-01
-1.77500e+02 4.85568e+00 -1.23529e-01
-1.77490e+02 4.85691e+00 -1.23642e-01
-1.77480e+02 4.85815e+00 -1.23754e-01
-1.77470e+02 4.85939e+00 -1.23868e-01
-1.77460e+02 4.86063e+00 -1.23981e-01
-1.77450e+02 4.86187e+00 -1.24095e-01
-1.77440e+02 4.86311e+00 -1.24210e-01
-1.77430e+02 4.86435e+00 -1.24324e-01
-1.77420e+02 4.86559e+00 -1.24439e-01
-1.77410e+02 4.86684e+00 -1.24555e-01
-1.77400e+02 4.86809e+00 -1.24670e-01
-1.77390e+02 4.86933e+00 -1.24786e-01
-1.77380e+02 4.87058e+00 -1.24903e-01
-1.77370e+02 4.87183e+00 -1.25019e-01
-1.77360e+02 4.87308e+00 -1.25136e-01
-1.77350e+02 4.87433e+00 -1.25254e-01
-1.77340e+02 4.87559e+00 -1.25371e-01
-1.77330e+02 4.87684e+00 -1.25489e-01
-1.77320e+02 4.87810e+00 -1.25608e-01
-1.77310e+02 4.87935e+00 -1.25727e-01
-1.77300e+02 4.88061e+00 -1.25846e-01
-1.77290e+02 4.88187e+00 -1.25965e-01
-1.77280e+02 4.88313e+00 -1.26085e-01
-1.77270e+02 4.88439e+00 -1.26205e-01
-1.77260e+02 4.88565e+00 -1.26325e-01
-1.77250e+02 4.88692e+00 -1.26446e-01
-1.77240e+02 4.88818e+00 -1.26567e-01
-1.77230e+02 4.88945e+00 -1.26689e-01
-1.77220e+02 4.89072e+00 -1.26811e-01
-1.77210e+02 4.89199e+00 -1.26933e-01
-1.77200e+02 4.89326e+00 -1.27055e-01
-1.77190e+02 4.89453e+00 -1.27178e-01
-1.77180e+02 4.89580e+00 -1.27301e-01
-1.77170e+02 4.89707e+00 -1.27425e-01
-1.77160e+02 4.89835e+00 -1.27549e-01
-1.77150e+02 4.89962e+00 -1.27673e-01
-1.77140e+02 4.90090e+00 -1.27798e-01
-1.77130e+02 4.90218e+00 -1.27923e-01
-1.77120e+02 4.90346e+00 -1.28048e-01
-1.77110e+02 4.90474e+00 -1.28173e-01
-1.77100e+02 4.90602e+00 -1.28299e-01
-1.77090e+02 4.90731e+00 -1.28426e-01
-1.77080e+02 4.90859e+00 -1.28552e-01
-1.77070e+02 4.90988e+00 -1.28679e-01
-1.77060e+02 4.91117e+00 -1.28807e-01
-1.77050e+02 4.91245e+00 -1.28934e-01
-1.77040e+02 4.91374e+00 -1.29062e-01
-1.77030e+02 4.91504e+00 -1.29191e-01
-1.77020e+02 4.91633e+00 -1.29319e-01
-1.77010e+02 4.91762e+00 -1.29448e-01
-1.77000e+02 4.91892e+00 -1.29578e-01
-1.76990e+02 4.92021e+00 -1.29707e-01
-1.76980e+02 4.92151e+00 -1.29837e-01
-1.76970e+02 4.92281e+00 -1.29968e-01
-1.76960e+02 4.92411e+00 -1.30098e-01
-1.76950e+02 4.92541e+00 -1.30230e-01
-1.76940e+02 4.92672e+00 -1.30361e-01
-1.76930e+02 4.92802e+00 -1.30493e-01
-1.76920e+02 4.92932e+00 -1.30625e-01
-1.76910e+02 4.93063e+00 -1.30757e-01
-1.76900e+02 4.93194e+00 -1.30890e-01
-1.76890e+02 4.93325e+00 -1.31023e-01
-1.76880e+02 4.93456e+00 -1.31157e-01
-1.76870e+02 4.93587e+00 -1.31290e-01
-1.76860e+02 4.93719e+00 -1.31425e-01
-1.76850e+02 4.93850e+00 -1.31559e-01
-1.76840e+02 4.93982e+00 -1.31694e-01
-1.76830e+02 4.94114e+00 -1.31829e-01
-1.76820e+02 4.94245e+00 -1.31965e-01
-1.76810e+02 4.94377e+00 -1.32101e-01
-1.76800e+02 4.94510e+00 -1.32237e-01
-1.76790e+02 4.94642e+00 -1.32373e-01
-1.76780e+02 4.94774e+00 -1.32510e-01
-1.76770e+02 4.94907e+00 -1.32647e-01
-1.76760e+02 4.95040e+00 -1.32785e-01
-1.76750e+02 4.95173e+00 -1.32923e-01
-1.76740e+02 4.95306e+00 -1.33061e-01
-1.76730e+02 4.95439e+00 -1.33200e-01
-1.76720e+02 4.95572e+00 -1.33339e-01
-1.76710e+02 4.95705e+00 -1.33478e-01
-1.76700e+02 4.95839e+00 -1.33618e-01
-1.76690e+02 4.95973e+00 -1.33758e-01
-1.76680e+02 4.96106e+00 -1.33898e-01
-1.76670e+02 4.96240e+00 -1.34039e-01
-1.76660e+02 4.96374e+00 -1.34180e-01
-1.76650e+02 4.96509e+00 -1.34321e-01
-1.76640e+02 4.96643e+00 -1.34463e-01
-1.76630e+02 4.96778e+00 -1.34605e-01
-1.76620e+02 4.96912e+00 -1.34747e-01
-1.76610e+02 4.97047e+00 -1.34890e-01
-1.76600e+02 4.97182e+00 -1.35033e-01
-1.76590e+02 4.97317e+00 -1.35176e-01
-1.76580e+02 4.97452e+00 -1.35320e-01
-1.76570e+02 4.97588e+00 -1.35464e-01
-1.76560e+02 4.97723e+00 -1.35608e-01
-1.76550e+02 4.97859e+00 -1.35753e-01
-1.76540e+02 4.97995e+00 -1.35898e-01
-1.76530e+02 4.98131e+00 -1.36044e-01
-1.76520e+02 4.98267e+00 -1.36190e-01
-1.76510e+02 4.98403e+00 -1.36336e-01
-1.76500e+02 4.98540e+00 -1.36482e-01
-1.76490e+02 4.98676e+00 -1.36629e-01
-1.76480e+02 4.98813e+00 -1.36776e-01
-1.76470e+02 4.98950e+00 -1.36924e-01
-1.76460e+02 4.99087e+00 -1.37071e-01
-1.76450e+02 4.99224e+00 -1.37220e-01
-1.76440e+02 4.99361e+00 -1.37368e-01
-1.76430e+02 4.99499e+00 -1.37517e-01
-1.76420e+02 4.99636e+00 -1.37666e-01
-1.76410e+02 4.99774e+00 -1.37816e-01
-1.76400e+02 4.99912e+00 -1.37966e-01
-1.76390e+02 5.00050e+00 -1.38116e-01
-1.76380e+02 5.00188e+00 -1.38265e-01
-1.76370e+02 5.00326e+00 -1.38414e-01
-1.76360e+02 5.00465e+00 -1.38563e-01
-1.76350e+02 5.00604e+00 -1.38712e-01
-1.76340e+02 5.00742e+00 -1.38860e-01
-1.76330e+02 5.00881e+00 -1.39008e-01
-1.76320e+02 5.01020e+00 -1.39155e-01
-1.76310e+02 5.01160e+00 -1.39302e-01
-1.76300e+02 5.01299e+00 -1.39449e-01
-1.76290e+02 5.01438e+00 -1.39596e-01
-1.76280e+02 5.01578e+00 -1.39742e-01
-1.76270e+02 5.01718e+00 -1.39888e-01
-1.76260e+02 5.01858e+00 -1.40033e-01
-1.76250e+02 5.01998e+00 -1.40178e-01
-1.76240e+02 5.02138e+00 -1.40323e-01
-1.76230e+02 5.02279e+00 -1.40467e-01
-1.76220e+02 5.02419e+00 -1.40611e-01
-1.76210e+02 5.02560e+00 -1.40755e-01
-1.76200e+02 5.02701e+00 -1.40898e-01
-1.76190e+02 5.02842e+00 -1.41041e-01
-1.76180e+02 5.02983e+00 -1.41184e-01
-1.76170e+02 5.03124e+00 -1.41326e-01
-1.76160e+02 5.03265e+00 -1.41468e-01
-1.76150e+02 5.03407e+00 -1.41610e-01
-1.76140e+02 5.03549e+00 -1.41751e-01
-1.76130e+02 5.03690e+00 -1.41892e-01
-1.76120e+02 5.03832e+00 -1.42032e-01
-1.76110e+02 5.03975e+00 -1.42173e-01
-1.76100e+02 5.04117e+00 -1.42313e-01
-1.76090e+02 5.04259e+00 -1.42452e-01
-1.76080e+02 5.04402e+00 -1.42591e-01
-1.76070e+02 5.04544e+00 -1.42730e-01
-1.76060e+02 5.04687e+00 -1.42869e-01
-1.76050e+02 5.04830e+00 -1.43007e-01
-1.76040e+02 5.04973e+00 -1.43145e-01
-1.76030e+02 5.05116e+00 -1.43282e-01
-1.76020e+02 5.05260e+00 -1.43419e-01
-1.76010e+02 5.05403e+00 -1.43556e-01
-1.76000e+02 5.05547e+00 -1.43692e-01
-1.75990e+02 5.05691e+00 -1.43828e-01
-1.75980e+02 5.05834e+00 -1.43964e-01
-1.75970e+02 5.05979e+00 -1.44100e-01
-1.75960e+02 5.06123e+00 -1.44235e-01
-1.75950e+02 5.06267e+00 -1.44369e-01
-1.75940e+02 5.06411e+00 -1.44504e-01
-1.75930e+02 5.06556e+00 -1.44638e-01
-1.75920e+02 5.06701e+00 -1.44771e-01
-1.75910e+02 5.06846e+00 -1.44905e-01
-1.75900e+02 5.06991e+00 -1.45038e-01
-1.75890e+02 5.07136e+00 -1.45170e-01
-1.75880e+02 5.07281e+00 -1.45303e-01
-1.75870e+02 5.07426e+00 -1.45434e-01
-1.75860e+02 5.07572e+00 -1.45566e-01
-1.75850e+02 5.07717e+00 -1.45697e-01
-1.75840e+02 5.07863e+00 -1.45828e-01
-1.75830e+02 5.08009e+00 -1.45959e-01
-1.75820e+02 5.08155e+00 -1.46089e-01
-1.75810e+02 5.08301e+00 -1.46219e-01
-1.75800e+02 5.08447e+00 -1.46348e-01
-1.75790e+02 5.08594e+00 -1.46478e-01
-1.75780e+02 5.08740e+00 -1.46606e-01
-1.75770e+02 5.08887e+00 -1.46735e-01
-1.75760e+02 5.09034e+00 -1.46863e-01
-1.75750e+02 5.09181e+00 -1.46991e-01
-1.75740e+02 5.09328e+00 -1.47118e-01
-1.75730e+02 5.09475e+00 -1.47245e-01
-1.75720e+02 5.09622e+00 -1.47372e-01
-1.75710e+02 5.09770e+00 -1.47498e-01
-1.75700e+02 5.09917e+00 -1.47625e-01
-1.75690e+02 5.10065e+00 -1.47750e-01
-1.75680e+02 5.10213e+00 -1.47876e-01
-1.75670e+02 5.10361e+00 -1.48001e-01
-1.75660e+02 5.10509e+00 -1.48125e-01
-1.75650e+02 5.10657e+00 -1.48250e-01
-1.75640e+02 5.10805e+00 -1.48374e-01
-1.75630e+02 5.10954e+00 -1.48497e-01
-1.75620e+02 5.11102e+00 -1.48621e-01
-1.75610e+02 5.11251e+00 -1.48744e-01
-1.75600e+02 5.11400e+00 -1.48866e-01
-1.75590e+02 5.11549e+00 -1.48988e-01
-1.75580e+02 5.11698e+00 -1.49110e-01
-1.75570e+02 5.11847e+00 -1.49232e-01
-1.75560e+02 5.11996e+00 -1.49353e-01
-1.75550e+02 5.12146e+00 -1.49474e-01
-1.75540e+02 5.12295e+00 -1.49595e-01
-1.75530e+02 5.12445e+00 -1.49715e-01
-1.75520e+02 5.12595e+00 -1.49835e-01
-1.75510e+02 5.12745e+00 -1.49954e-01
-1.75500e+02 5.12895e+00 -1.50073e-01
-1.75490e+02 5.13045e+00 -1.50192e-01
-1.75480e+02 5.13195e+00 -1.50311e-01
-1.75470e+02 5.13345e+00 -1.50429e-01
-1.75460e+02 5.13496e+00 -1.50546e-01
-1.75450e+02 5.13646e+00 -1.50664e-01
-1.75440e+02 5.13797e+00 -1.50781e-01
-1.75430e+02 5.13948e+00 -1.50898e-01
-1.75420e+02 5.14099e+00 -1.51014e-01
-1.75410e+02 5.14250e+00 -1.51130e-01
-1.75400e+02 5.14401e+00 -1.51246e-01
-1.75390e+02 5.14553e+00 -1.51361e-01
-1.75380e+02 5.14704e+00 -1.51476e-01
-1.75370e+02 5.14855e+00 -1.51591e-01
-1.75360e+02 5.15007e+00 -1.51705e-01
-1.75350e+02 5.15159e+00 -1.51819e-01
-1.75340e+02 5.15311e+00 -1.51933e-01
-1.75330e+02 5.15463e+00 -1.52046e-01
-1.75320e+02 5.15615e+00 -1.52159e-01
-1.75310e+02 5.15767e+00 -1.52272e-01
-1.75300e+02 5.15919e+00 -1.52384e-01
-1.75290e+02 5.16072e+00 -1.52496e-01
-1.75280e+02 5.16224e+00 -1.52607e-01
-1.75270e+02 5.16377e+00 -1.52719e-01
-1.75260e+02 5.16530e+00 -1.52829e-01
-1.75250e+02 5.16683e+00 -1.52940e-01
-1.75240e+02 5.16836e+00 -1.53050e-01
-1.75230e+02 5.16989e+00 -1.53160e-01
-1.75220e+02 5.17142e+00 -1.53269e-01
-1.75210e+02 5.17295e+00 -1.53379e-01
-1.75200e+02 5.17449e+00 -1.53487e-01
-1.75190e+02 5.17602e+00 -1.53596e-01
-1.75180e+02 5.17756e+00 -1.53704e-01
-1.75170e+02 5.17910e+00 -1.53812e-01
-1.75160e+02 5.18064e+00 -1.53919e-01
-1.75150e+02 5.18218e+00 -1.54026e-01
-1.75140e+02 5.18372e+00 -1.54133e-01
-1.75130e+02 5.18526e+00 -1.54239e-01
-1.75120e+02 5.18680e+00 -1.54345e-01
-1.75110e+02 5.18835e+00 -1.54451e-01
-1.75100e+02 5.18989e+00 -1.54556e-01
-1.75090e+02 5.19144e+00 -1.54661e-01
-1.75080e+02 5.19298e+00 -1.54766e-01
-1.75070e+02 5.19453e+00 -1.54870e-01
-1.75060e+02 5.19608e+00 -1.54974e-01
-1.75050e+02 5.19763e+00 -1.55078e-01
-1.75040e+02 5.19918e+00 -1.55181e-01
-1.75030e+02 5.20073e+00 -1.55284e-01
-1.75020e+02 5.20229e+00 -1.55386e-01
-1.75010e+02 5.20384e+00 -1.55489e-01
-1.75000e+02 5.20540e+00 -1.55591e-01
-1.74990e+02 5.20695e+00 -1.55692e-01
-1.74980e+02 5.20851e+00 -1.55793e-01
-1.74970e+02 5.21007e+00 -1.55894e-01
-1.74960e+02 5.21163e+00 -1.55995e-01
-1.74950e+02 5.21319e+00 -1.56095e-01
-1.74940e+02 5.21475e+00 -1.56195e-01
-1.74930e+02 5.21631e+00 -1.56294e-01
-1.74920e+02 5.21788e+00 -1.56393e-01
-1.74910e+02 5.21944e+00 -1.56492e-01
-1.74900e+02 5.22101e+00 -1.56590e-01
-1.74890e+02 5.22257e+00 -1.56689e-01
-1.74880e+02 5.22414e+00 -1.56786e-01
-1.74870e+02 5.22571e+00 -1.56884e-01
-1.74860e+02 5.22728e+00 -1.56981e-01
-1.74850e+02 5.22885e+00 -1.57077e-01
-1.74840e+02 5.23042e+00 -1.57174e-01
-1.74830e+02 5.23199e+00 -1.57270e-01
-1.74820e+02 5.23357e+00 -1.57365e-01
-1.74810e+02 5.23514e+00 -1.57461e-01
-1.74800e+02 5.23671e+00 -1.57556e-01
-1.74790e+02 5.23829e+00 -1.57650e-01
-1.74780e+02 5.23987e+00 -1.57745e-01
-1.74770e+02 5.24145e+00 -1.57839e-01
-1.74760e+02 5.24302e+00 -1.57932e-01
-1.74750e+02 5.24460e+00 -1.58025e-01
-1.74740e+02 5.24618e+00 -1.58118e-01
-1.74730e+02 5.24777e+00 -1.58211e-01
-1.74720e+02 5.24935e+00 -1.58303e-01
-1.74710e+02 5.25093e+00 -1.58395e-01
-1.74700e+02 5.25252e+00 -1.58486e-01
-1.74690e+02 5.25410e+00 -1.58578e-01
-1.74680e+02 5.25569e+00 -1.58668e-01
-1.74670e+02 5.25728e+00 -1.58759e-01
-1.74660e+02 5.25886e+00 -1.58849e-01
-1.74650e+02 5.26045e+00 -1.58939e-01
-1.74640e+02 5.26204e+00 -1.59028e-01
-1.74630e+02 5.26363e+00 -1.59117e-01
-1.74620e+02 5.26522e+00 -1.59206e-01
-1.74610e+02 5.26682e+00 -1.59295e-01
-1.74600e+02 5.26841e+00 -1.59383e-01
-1.74590e+02 5.27001e+00 -1.59470e-01
-1.74580e+02 5.27160e+00 -1.59558e-01
-1.74570e+02 5.27320e+00 -1.59645e-01
-1.74560e+02 5.27479e+00 -1.59731e-01
-1.74550e+02 5.27639e+00 -1.59818e-01
-1.74540e+02 5.27799e+00 -1.59904e-01
-1.74530e+02 5.27959e+00 -1.59989e-01
-1.74520e+02 5.28119e+00 -1.60075e-01
-1.74510e+02 5.28279e+00 -1.60160e-01
-1.74500e+02 5.28439e+00 -1.60244e-01
-1.74490e+02 5.28600e+00 -1.60329e-01
-1.74480e+02 5.28760e+00 -1.60412e-01
-1.74470e+02 5.28920e+00 -1.60496e-01
-1.74460e+02 5.29081e+00 -1.60579e-01
-1.74450e+02 5.29242e+00 -1.60662e-01
-1.74440e+02 5.29402e+00 -1.60745e-01
-1.74430e+02 5.29563e+00 -1.60827e-01
-1.74420e+02 5.29724e+00 -1.60909e-01
-1.74410e+02 5.29885e+00 -1.60990e-01
-1.74400e+02 5.30046e+00 -1.61071e-01
-1.74390e+02 5.30207e+00 -1.61152e-01
-1.74380e+02 5.30368e+00 -1.61233e-01
-1.74370e+02 5.30529e+00 -1.61313e-01
-1.74360e+02 5.30691e+00 -1.61393e-01
-1.74350e+02 5.30852e+00 -1.61472e-01
-1.74340e+02 5.31014e+00 -1.61551e-01
-1.74330e+02 5.31175e+00 -1.61630e-01
-1.74320e+02 5.31337e+00 -1.61708e-01
-1.74310e+02 5.31499e+00 -1.61786e-01
-1.74300e+02 5.31661e+00 -1.61864e-01
-1.74290e+02 5.31822e+00 -1.61941e-01
-1.74280e+02 5.31984e+00 -1.62018e-01
-1.74270e+02 5.32146e+00 -1.62095e-01
-1.74260e+02 5.32309e+00 -1.62171e-01
-1.74250e+02 5.32471e+00 -1.62247e-01
-1.74240e+02 5.32633e+00 -1.62323e-01
-1.74230e+02 5.32795e+00 -1.62398e-01
-1.74220e+02 5.32958e+00 -1.62473e-01
-1.74210e+02 5.33120e+00 -1.62548e-01
-1.74200e+02 5.33283e+00 -1.62622e-01
-1.74190e+02 5.33446e+00 -1.62696e-01
-1.74180e+02 5.33608e+00 -1.62769e-01
-1.74170e+02 5.33771e+00 -1.62843e-01
-1.74160e+02 5.33934e+00 -1.62916e-01
-1.74150e+02 5.34097e+00 -1.62988e-01
-1.74140e+02 5.34260e+00 -1.63060e-01
-1.74130e+02 5.34423e+00 -1.63132e-01
-1.74120e+02 5.34586e+00 -1.63204e-01
-1.74110e+02 5.34750e+00 -1.63275e-01
-1.74100e+02 5.34913e+00 -1.63345e-01
-1.74090e+02 5.35076e+00 -1.63416e-01
-1.74080e+02 5.35240e+00 -1.63486e-01
-1.74070e+02 5.35403e+00 -1.63556e-01
-1.74060e+02 5.35567e+00 -1.63625e-01
-1.74050e+02 5.35730e+00 -1.63694e-01
-1.74040e+02 5.35894e+00 -1.63763e-01
-1.74030e+02 5.36058e+00 -1.63831e-01
-1.74020e+02 5.36222e+00 -1.63899e-01
-1.74010e+02 5.36386e+00 -1.63967e-01
-1.74000e+02 5.36550e+00 -1.64034e-01
-1.73990e+02 5.36714e+00 -1.64101e-01
-1.73980e+02 5.36878e+00 -1.64168e-01
-1.73970e+02 5.37042e+00 -1.64234e-01
-1.73960e+02 5.37206e+00 -1.64300e-01
-1.73950e+02 5.37371e+00 -1.64366e-01
-1.73940e+02 5.37535e+00 -1.64431e-01
-1.73930e+02 5.37700e+00 -1.64496e-01
-1.73920e+02 5.37864e+00 -1.64561e-01
-1.73910e+02 5.38029e+00 -1.64625e-01
-1.73900e+02 5.38193e+00 -1.64689e-01
-1.73890e+02 5.38358e+00 -1.64752e-01
-1.73880e+02 5.38523e+00 -1.64815e-01
-1.73870e+02 5.38688e+00 -1.64878e-01
-1.73860e+02 5.38853e+00 -1.64941e-01
-1.73850e+02 5.39018e+00 -1.65003e-01
-1.73840e+02 5.39183e+00 -1.65065e-01
-1.73830e+02 5.39348e+00 -1.65126e-01
-1.73820e+02 5.39513e+00 -1.65187e-01
-1.73810e+02 5.39678e+00 -1.65248e-01
-1.73800e+02 5.39843e+00 -1.65309e-01
-1.73790e+02 5.40009e+00 -1.65369e-01
-1.73780e+02 5.40174e+00 -1.65428e-01
-1.73770e+02 5.40340e+00 -1.65488e-01
-1.73760e+02 5.40505e+00 -1.65547e-01
-1.73750e+02 5.40671e+00 -1.65606e-01
-1.73740e+02 5.40836e+00 -1.65664e-01
-1.73730e+02 5.41002e+00 -1.65722e-01
-1.73720e+02 5.41168e+00 -1.65780e-01
-1.73710e+02 5.41334e+00 -1.65837e-01
-1.73700e+02 5.41500e+00 -1.65894e-01
-1.73690e+02 5.41665e+00 -1.65951e-01
-1.73680e+02 5.41831e+00 -1.66007e-01
-1.73670e+02 5.41997e+00 -1.66063e-01
-1.73660e+02 5.42164e+00 -1.66118e-01
-1.73650e+02 5.42330e+00 -1.66174e-01
-1.73640e+02 5.42496e+00 -1.66228e-01
-1.73630e+02 5.42662e+00 -1.66283e-01
-1.73620e+02 5.42828e+00 -1.66337e-01
-1.73610e+02 5.42995e+00 -1.66391e-01
-1.73600e+02 5.43161e+00 -1.66445e-01
-1.73590e+02 5.43328e+00 -1.66498e-01
-1.73580e+02 5.43494e+00 -1.66551e-01
-1.73570e+02 5.43661e+00 -1.66603e-01
-1.73560e+02 5.43827e+00 -1.66655e-01
-1.73550e+02 5.43994e+00 -1.66707e-01
-1.73540e+02 5.44161e+00 -1.66758e-01
-1.73530e+02 5.44328e+00 -1.66810e-01
-1.73520e+02 5.44494e+00 -1.66860e-01
-1.73510e+02 5.44661e+00 -1.66911e-01
-1.73500e+02 5.44828e+00 -1.66961e-01
-1.73490e+02 5.44995e+00 -1.67011e-01
-1.73480e+02 5.45162e+00 -1.67060e-01
-1.73470e+02 5.45329e+00 -1.67109e-01
-1.73460e+02 5.45497e+00 -1.67158e-01
-1.73450e+02 5.45664e+00 -1.67206e-01
-1.73440e+02 5.45831e+00 -1.67254e-01
-1.73430e+02 5.45998e+00 -1.67302e-01
-1.73420e+02 5.46166e+00 -1.67349e-01
-1.73410e+02 5.46333e+00 -1.67396e-01
-1.73400e+02 5.46500e+00 -1.67442e-01
-1.73390e+02 5.46668e+00 -1.67489e-01
-1.73380e+02 5.46835e+00 -1.67535e-01
-1.73370e+02 5.47003e+00 -1.67580e-01
-1.73360e+02 5.47170e+00 -1.67625e-01
-1.73350e+02 5.47338e+00 -1.67670e-01
-1.73340e+02 5.47506e+00 -1.67715e-01
-1.73330e+02 5.47674e+00 -1.67759e-01
-1.73320e+02 5.47841e+00 -1.67803e-01
-1.73310e+02 5.48009e+00 -1.67846e-01
-1.73300e+02 5.48177e+00 -1.67890e-01
-1.73290e+02 5.48345e+00 -1.67932e-01
-1.73280e+02 5.48513e+00 -1.67975e-01
-1.73270e+02 5.48681e+00 -1.68017e-01
-1.73260e+02 5.48849e+00 -1.68059e-01
-1.73250e+02 5.49017e+00 -1.68100e-01
-1.73240e+02 5.49185e+00 -1.68141e-01
-1.73230e+02 5.49353e+00 -1.68182e-01
-1.73220e+02 5.49521e+00 -1.68222e-01
-1.73210e+02 5.49690e+00 -1.68262e-01
-1.73200e+02 5.49858e+00 -1.68302e-01
-1.73190e+02 5.50026e+00 -1.68342e-01
-1.73180e+02 5.50195e+00 -1.68381e-01
-1.73170e+02 5.50363e+00 -1.68419e-01
-1.73160e+02 5.50532e+00 -1.68458e-01
-1.73150e+02 5.50700e+00 -1.68495e-01
-1.73140e+02 5.50869e+00 -1.68533e-01
-1.73130e+02 5.51037e+00 -1.68570e-01
-1.73120e+02 5.51206e+00 -1.68607e-01
-1.73110e+02 5.51374e+00 -1.68644e-01
-1.73100e+02 5.51543e+00 -1.68680e-01
-1.73090e+02 5.51712e+00 -1.68716e-01
-1.73080e+02 5.51880e+00 -1.68752e-01
-1.73070e+02 5.52049e+00 -1.68787e-01
-1.73060e+02 5.52218e+00 -1.68822e-01
-1.73050e+02 5.52387e+00 -1.68856e-01
-1.73040e+02 5.52556e+00 -1.68890e-01
-1.73030e+02 5.52725e+00 -1.68924e-01
-1.73020e+02 5.52894e+00 -1.68958e-01
-1.73010e+02 5.53062e+00 -1.68991e-01
-1.73000e+02 5.53232e+00 -1.69024e-01
-1.72990e+02 5.53401e+00 -1.69056e-01
-1.72980e+02 5.53570e+00 -1.69088e-01
-1.72970e+02 5.53739e+00 -1.69120e-01
-1.72960e+02 5.53908e+00 -1.69151e-01
-1.72950e+02 5.54077e+00 -1.69182e-01
-1.72940e+02 5.54246e+00 -1.69213e-01
-1.72930e+02 5.54415e+00 -1.69244e-01
-1.72920e+02 5.54585e+00 -1.69274e-01
-1.72910e+02 5.54754e+00 -1.69303e-01
-1.72900e+02 5.54923e+00 -1.69333e-01
-1.72890e+02 5.55093e+00 -1.69362e-01
-1.72880e+02 5.55262e+00 -1.69390e-01
-1.72870e+02 5.55431e+00 -1.69419e-01
-1.72860e+02 5.55601e+00 -1.69446e-01
-1.72850e+02 5.55770e+00 -1.69474e-01
-1.72840e+02 5.55940e+00 -1.69501e-01
-1.72830e+02 5.56109e+00 -1.69528e-01
-1.72820e+02 5.56279e+00 -1.69555e-01
-1.72810e+02 5.56448e+00 -1.69581e-01
-1.72800e+02 5.56618e+00 -1.69607e-01
-1.72790e+02 5.56788e+00 -1.69633e-01
-1.72780e+02 5.56957e+00 -1.69658e-01
-1.72770e+02 5.57127e+00 -1.69683e-01
-1.72760e+02 5.57297e+00 -1.69707e-01
-1.72750e+02 5.57466e+00 -1.69731e-01
-1.72740e+02 5.57636e+00 -1.69755e-01
-1.72730e+02 5.57806e+00 -1.69778e-01
-1.72720e+02 5.57976e+00 -1.69802e-01
-1.72710e+02 5.58145e+00 -1.69824e-01
-1.72700e+02 5.58315e+00 -1.69847e-01
-1.72690e+02 5.58485e+00 -1.69869e-01
-1.72680e+02 5.58655e+00 -1.69891e-01
-1.72670e+02 5.58825e+00 -1.69912e-01
-1.72660e+02 5.58995e+00 -1.69933e-01
-1.72650e+02 5.59165e+00 -1.69954e-01
-1.72640e+02 5.59335e+00 -1.69974e-01
-1.72630e+02 5.59505e+00 -1.69994e-01
-1.72620e+02 5.59675e+00 -1.70014e-01
-1.72610e+02 5.59845e+00 -1.70033e-01
-1.72600e+02 5.60015e+00 -1.70052e-01
-1.72590e+02 5.60185e+00 -1.70071e-01
-1.72580e+02 5.60355e+00 -1.70089e-01
-1.72570e+02 5.60525e+00 -1.70107e-01
-1.72560e+02 5.60695e+00 -1.70125e-01
-1.72550e+02 5.60865e+00 -1.70142e-01
-1.72540e+02 5.61035e+00 -1.70159e-01
-1.72530e+02 5.61206e+00 -1.70175e-01
-1.72520e+02 5.61376e+00 -1.70191e-01
-1.72510e+02 5.61546e+00 -1.70207e-01
-1.72500e+02 5.61716e+00 -1.70223e-01
-1.72490e+02 5.61886e+00 -1.70238e-01
-1.72480e+02 5.62057e+00 -1.70253e-01
-1.72470e+02 5.62227e+00 -1.70267e-01
-1.72460e+02 5.62397e+00 -1.70281e-01
-1.72450e+02 5.62568e+00 -1.70295e-01
-1.72440e+02 5.62738e+00 -1.70309e-01
-1.72430e+02 5.62908e+00 -1.70322e-01
-1.72420e+02 5.63079e+00 -1.70335e-01
-1.72410e+02 5.63249e+00 -1.70347e-01
-1.72400e+02 5.63419e+00 -1.70359e-01
-1.72390e+02 5.63590e+00 -1.70371e-01
-1.72380e+02 5.63760e+00 -1.70382e-01
-1.72370e+02 5.63930e+00 -1.70393e-01
-1.72360e+02 5.64101e+00 -1.70404e-01
-1.72350e+02 5.64271e+00 -1.70414e-01
-1.72340e+02 5.64442e+00 -1.70424e-01
-1.72330e+02 5.64612e+00 -1.70434e-01
-1.72320e+02 5.64782e+00 -1.70443e-01
-1.72310e+02 5.64953e+00 -1.70452e-01
-1.72300e+02 5.65123e+00 -1.70461e-01
-1.72290e+02 5.65294e+00 -1.70469e-01
-1.72280e+02 5.65464e+00 -1.70477e-01
-1.72270e+02 5.65635e+00 -1.70484e-01
-1.72260e+02 5.65805e+00 -1.70492e-01
-1.72250e+02 5.65976e+00 -1.70499e-01
-1.72240e+02 5.66146e+00 -1.70505e-01
-1.72230e+02 5.66317e+00 -1.70511e-01
-1.72220e+02 5.66487e+00 -1.70517e-01
-1.72210e+02 5.66658e+00 -1.70523e-01
-1.72200e+02 5.66828e+00 -1.70528e-01
-1.72190e+02 5.66999e+00 -1.70533e-01
-1.72180e+02 5.67169e+00 -1.70537e-01
-1.72170e+02 5.67340e+00 -1.70541e-01
-1.72160e+02 5.67510e+00 -1.70545e-01
-1.72150e+02 5.67681e+00 -1.70548e-01
-1.72140e+02 5.67852e+00 -1.70552e-01
-1.72130e+02 5.68022e+00 -1.70554e-01
-1.72120e+02 5.68193e+00 -1.70557e-01
-1.72110e+02 5.68363e+00 -1.70559e-01
-1.72100e+02 5.68534e+00 -1.70560e-01
-1.72090e+02 5.68704e+00 -1.70562e-01
-1.72080e+02 5.68875e+00 -1.70563e-01
-1.72070e+02 5.69045e+00 -1.70563e-01
-1.72060e+02 5.69216e+00 -1.70564e-01
-1.72050e+02 5.69387e+00 -1.70564e-01
-1.72040e+02 5.69557e+00 -1.70563e-01
-1.72030e+02 5.69728e+00 -1.70563e-01
-1.72020e+02 5.69898e+00 -1.70562e-01
-1.72010e+02 5.70069e+00 -1.70560e-01
-1.72000e+02 5.70239e+00 -1.70558e-01
-1.71990e+02 5.70410e+00 -1.70556e-01
-1.71980e+02 5.70581e+00 -1.70554e-01
-1.71970e+02 5.70751e+00 -1.70551e-01
-1.71960e+02 5.70922e+00 -1.70548e-01
-1.71950e+02 5.71092e+00 -1.70544e-01
-1.71940e+02 5.71263e+00 -1.70541e-01
-1.71930e+02 5.71433e+00 -1.70536e-01
-1.71920e+02 5.71604e+00 -1.70532e-01
-1.71910e+02 5.71774e+00 -1.70527e-01
-1.71900e+02 5.71945e+00 -1.70522e-01
-1.71890e+02 5.72115e+00 -1.70516e-01
-1.71880e+02 5.72286e+00 -1.70510e-01
-1.71870e+02 5.72456e+00 -1.70504e-01
-1.71860e+02 5.72627e+00 -1.70498e-01
-1.71850e+02 5.72797e+00 -1.70491e-01
-1.71840e+02 5.72968e+00 -1.70483e-01
-1.71830e+02 5.73138e+00 -1.70476e-01
-1.71820e+02 5.73309e+00 -1.70468e-01
-1.71810e+02 5.73479e+00 -1.70460e-01
-1.71800e+02 5.73650e+00 -1.70451e-01
-1.71790e+02 5.73820e+00 -1.70442e-01
-1.71780e+02 5.73991e+00 -1.70432e-01
-1.71770e+02 5.74161e+00 -1.70423e-01
-1.71760e+02 5.74331e+00 -1.70413e-01
-1.71750e+02 5.74502e+00 -1.70402e-01
-1.71740e+02 5.74672e+00 -1.70392e-01
-1.71730e+02 5.74843e+00 -1.70381e-01
-1.71720e+02 5.75013e+00 -1.70369e-01
-1.71710e+02 5.75183e+00 -1.70357e-01
-1.71700e+02 5.75354e+00 -1.70345e-01
-1.71690e+02 5.75524e+00 -1.70333e-01
-1.71680e+02 5.75694e+00 -1.70320e-01
-1.71670e+02 5.75865e+00 -1.70307e-01
-1.71660e+02 5.76035e+00 -1.70293e-01
-1.71650e+02 5.76205e+00 -1.70279e-01
-1.71640e+02 5.76376e+00 -1.70265e-01
-1.71630e+02 5.76546e+00 -1.70251e-01
-1.71620e+02 5.76716e+00 -1.70236e-01
-1.71610e+02 5.76886e+00 -1.70221e-01
-1.71600e+02 5.77057e+00 -1.70205e-01
-1.71590e+02 5.77227e+00 -1.70189e-01
-1.71580e+02 5.77397e+00 -1.70173e-01
-1.71570e+02 5.77567e+00 -1.70156e-01
-1.71560e+02 5.77737e+00 -1.70139e-01
-1.71550e+02 5.77907e+00 -1.70122e-01
-1.71540e+02 5.78077e+00 -1.70104e-01
-1.71530e+02 5.78248e+00 -1.70086e-01
-1.71520e+02 5.78418e+00 -1.70068e-01
-1.71510e+02 5.78588e+00 -1.70049e-01
-1.71500e+02 5.78758e+00 -1.70030e-01
-1.71490e+02 5.78928e+00 -1.70011e-01
-1.71480e+02 5.79098e+00 -1.69991e-01
-1.71470e+02 5.79268e+00 -1.69971e-01
-1.71460e+02 5.79438e+00 -1.69951e-01
-1.71450e+02 5.79608e+00 -1.69930e-01
-1.71440e+02 5.79778e+00 -1.69909e-01
-1.71430e+02 5.79947e+00 -1.69888e-01
-1.71420e+02 5.80117e+00 -1.69866e-01
-1.71410e+02 5.80287e+00 -1.69844e-01
-1.71400e+02 5.80457e+00 -1.69821e-01
-1.71390e+02 5.80627e+00 -1.69798e-01
-1.71380e+02 5.80797e+00 -1.69775e-01
-1.71370e+02 5.80966e+00 -1.69752e-01
-1.71360e+02 5.81136e+00 -1.69728e-01
-1.71350e+02 5.81306e+00 -1.69704e-01
-1.71340e+02 5.81476e+00 -1.69679e-01
-1.71330e+02 5.81645e+00 -1.69654e-01
-1.71320e+02 5.81815e+00 -1.69629e-01
-1.71310e+02 5.81984e+00 -1.69603e-01
-1.71300e+02 5.82154e+00 -1.69577e-01
-1.71290e+02 5.82324e+00 -1.69551e-01
-1.71280e+02 5.82493e+00 -1.69524e-01
-1.71270e+02 5.82663e+00 -1.69497e-01
-1.71260e+02 5.82832e+00 -1.69470e-01
-1.71250e+02 5.83002e+00 -1.69442e-01
-1.71240e+02 5.83171e+00 -1.69414e-01
-1.71230e+02 5.83340e+00 -1.69386e-01
-1.71220e+02 5.83510e+00 -1.69357e-01
-1.71210e+02 5.83679e+00 -1.69328e-01
-1.71200e+02 5.83848e+00 -1.69299e-01
-1.71190e+02 5.84018e+00 -1.69269e-01
-1.71180e+02 5.84187e+00 -1.69239e-01
-1.71170e+02 5.84356e+00 -1.69209e-01
-1.71160e+02 5.84525e+00 -1.69178e-01
-1.71150e+02 5.84695e+00 -1.69147e-01
-1.71140e+02 5.84864e+00 -1.69115e-01
-1.71130e+02 5.85033e+00 -1.69084e-01
-1.71120e+02 5.85202e+00 -1.69051e-01
-1.71110e+02 5.85371e+00 -1.69019e-01
-1.71100e+02 5.85540e+00 -1.68986e-01
-1.71090e+02 5.85709e+00 -1.68953e-01
-1.71080e+02 5.85878e+00 -1.68919e-01
-1.71070e+02 5.86047e+00 -1.68886e-01
-1.71060e+02 5.86216e+00 -1.68851e-01
-1.71050e+02 5.86384e+00 -1.68817e-01
-1.71040e+02 5.86553e+00 -1.68782e-01
-1.71030e+02 5.86722e+00 -1.68747e-01
-1.71020e+02 5.86891e+00 -1.68711e-01
-1.71010e+02 5.87059e+00 -1.68675e-01
-1.71000e+02 5.87228e+00 -1.68639e-01
-1.70990e+02 5.87397e+00 -1.68602e-01
-1.70980e+02 5.87565e+00 -1.68565e-01
-1.70970e+02 5.87734e+00 -1.68528e-01
-1.70960e+02 5.87902e+00 -1.68490e-01
-1.70950e+02 5.88071e+00 -1.68452e-01
-1.70940e+02 5.88239e+00 -1.68414e-01
-1.70930e+02 5.88408e+00 -1.68375e-01
-1.70920e+02 5.88576e+00 -1.68336e-01
-1.70910e+02 5.88744e+00 -1.68296e-01
-1.70900e+02 5.88913e+00 -1.68257e-01
-1.70890e+02 5.89081e+00 -1.68217e-01
-1.70880e+02 5.89249e+00 -1.68176e-01
-1.70870e+02 5.89417e+00 -1.68135e-01
-1.70860e+02 5.89585e+00 -1.68094e-01
-1.70850e+02 5.89753e+00 -1.68053e-01
-1.70840e+02 5.89921e+00 -1.68011e-01
-1.70830e+02 5.90089e+00 -1.67969e-01
-1.70820e+02 5.90257e+00 -1.67926e-01
-1.70810e+02 5.90425e+00 -1.67883e-01
-1.70800e+02 5.90593e+00 -1.67840e-01
-1.70790e+02 5.90761e+00 -1.67797e-01
-1.70780e+02 5.90929e+00 -1.67753e-01
-1.70770e+02 5.91096e+00 -1.67709e-01
-1.70760e+02 5.91264e+00 -1.67664e-01
-1.70750e+02 5.91432e+00 -1.67619e-01
-1.70740e+02 5.91599e+00 -1.67574e-01
-1.70730e+02 5.91767e+00 -1.67528e-01
-1.70720e+02 5.91934e+00 -1.67482e-01
-1.70710e+02 5.92102e+00 -1.67436e-01
-1.70700e+02 5.92269e+00 -1.67389e-01
-1.70690e+02 5.92437e+00 -1.67342e-01
-1.70680e+02 5.92604e+00 -1.67295e-01
-1.70670e+02 5.92771e+00 -1.67247e-01
-1.70660e+02 5.92938e+00 -1.67199e-01
-1.70650e+02 5.93106e+00 -1.67151e-01
-1.70640e+02 5.93273e+00 -1.67102e-01
-1.70630e+02 5.93440e+00 -1.67053e-01
-1.70620e+02 5.93607e+00 -1.67003e-01
-1.70610e+02 5.93774e+00 -1.66954e-01
-1.70600e+02 5.93941e+00 -1.66904e-01
-1.70590e+02 5.94108e+00 -1.66853e-01
-1.70580e+02 5.94274e+00 -1.66802e-01
-1.70570e+02 5.94441e+00 -1.66751e-01
-1.70560e+02 5.94608e+00 -1.66700e-01
-1.70550e+02 5.94775e+00 -1.66648e-01
-1.70540e+02 5.94941e+00 -1.66596e-01
-1.70530e+02 5.95108e+00 -1.66543e-01
-1.70520e+02 5.95274e+00 -1.66490e-01
-1.70510e+02 5.95441e+00 -1.66437e-01
-1.70500e+02 5.95607e+00 -1.66383e-01
-1.70490e+02 5.95774e+00 -1.66329e-01
-1.70480e+02 5.95940e+00 -1.66275e-01
-1.70470e+02 5.96106e+00 -1.66221e-01
-1.70460e+02 5.96272e+00 -1.66166e-01
-1.70450e+02 5.96438e+00 -1.66110e-01
-1.70440e+02 5.96605e+00 -1.66055e-01
-1.70430e+02 5.96771e+00 -1.65999e-01
-1.70420e+02 5.96937e+00 -1.65942e-01
-1.70410e+02 5.97102e+00 -1.65886e-01
-1.70400e+02 5.97268e+00 -1.65829e-01
-1.70390e+02 5.97434e+00 -1.65771e-01
-1.70380e+02 5.97600e+00 -1.65714e-01
-1.70370e+02 5.97766e+00 -1.65656e-01
-1.70360e+02 5.97931e+00 -1.65597e-01
-1.70350e+02 5.98097e+00 -1.65538e-01
-1.70340e+02 5.98262e+00 -1.65479e-01
-1.70330e+02 5.98428e+00 -1.65420e-01
-1.70320e+02 5.98593e+00 -1.65360e-01
-1.70310e+02 5.98758e+00 -1.65300e-01
-1.70300e+02 5.98924e+00 -1.65239e-01
-1.70290e+02 5.99089e+00 -1.65179e-01
-1.70280e+02 5.99254e+00 -1.65117e-01
-1.70270e+02 5.99419e+00 -1.65056e-01
-1.70260e+02 5.99584e+00 -1.64994e-01
-1.70250e+02 5.99749e+00 -1.64932e-01
-1.70240e+02 5.99914e+00 -1.64869e-01
-1.70230e+02 6.00079e+00 -1.64806e-01
-1.70220e+02 6.00244e+00 -1.64743e-01
-1.70210e+02 6.00408e+00 -1.64680e-01
-1.70200e+02 6.00573e+00 -1.64616e-01
-1.70190e+02 6.00738e+00 -1.64551e-01
-1.70180e+02 6.00902e+00 -1.64487e-01
-1.70170e+02 6.01067e+00 -1.64422e-01
-1.70160e+02 6.01231e+00 -1.64356e-01
-1.70150e+02 6.01395e+00 -1.64291e-01
-1.70140e+02 6.01559e+00 -1.64225e-01
-1.70130e+02 6.01724e+00 -1.64158e-01
-1.70120e+02 6.01888e+00 -1.64092e-01
-1.70110e+02 6.02052e+00 -1.64025e-01
-1.70100e+02 6.02216e+00 -1.63957e-01
-1.70090e+02 6.02380e+00 -1.63890e-01
-1.70080e+02 6.02544e+00 -1.63822e-01
-1.70070e+02 6.02707e+00 -1.63753e-01
-1.70060e+02 6.02871e+00 -1.63684e-01
-1.70050e+02 6.03035e+00 -1.63615e-01
-1.70040e+02 6.03198e+00 -1.63546e-01
-1.70030e+02 6.03362e+00 -1.63476e-01
-1.70020e+02 6.03525e+00 -1.63406e-01
-1.70010e+02 6.03689e+00 -1.63335e-01
-1.70000e+02 6.03852e+00 -1.63264e-01
-1.69990e+02 6.04015e+00 -1.63193e-01
-1.69980e+02 6.04178e+00 -1.63122e-01
-1.69970e+02 6.04341e+00 -1.63050e-01
-1.69960e+02 6.04504e+00 -1.62978e-01
-1.69950e+02 6.04667e+00 -1.62905e-01
-1.69940e+02 6.04830e+00 -1.62832e-01
-1.69930e+02 6.04993e+00 -1.62759e-01
-1.69920e+02 6.05156e+00 -1.62685e-01
-1.69910e+02 6.05318e+00 -1.62611e-01
-1.69900e+02 6.05481e+00 -1.62537e-01
-1.69890e+02 6.05644e+00 -1.62462e-01
-1.69880e+02 6.05806e+00 -1.62387e-01
-1.69870e+02 6.05968e+00 -1.62312e-01
-1.69860e+02 6.06131e+00 -1.62236e-01
-1.69850e+02 6.06293e+00 -1.62160e-01
-1.69840e+02 6.06455e+00 -1.62084e-01
-1.69830e+02 6.06617e+00 -1.62007e-01
-1.69820e+02 6.06779e+00 -1.61930e-01
-1.69810e+02 6.06941e+00 -1.61853e-01
-1.69800e+02 6.07103e+00 -1.61775e-01
-1.69790e+02 6.07264e+00 -1.61697e-01
-1.69780e+02 6.07426e+00 -1.61619e-01
-1.69770e+02 6.07588e+00 -1.61540e-01
-1.69760e+02 6.07749e+00 -1.61461e-01
-1.69750e+02 6.07911e+00 -1.61381e-01
-1.69740e+02 6.08072e+00 -1.61301e-01
-1.69730e+02 6.08233e+00 -1.61221e-01
-1.69720e+02 6.08394e+00 -1.61141e-01
-1.69710e+02 6.08555e+00 -1.61060e-01
-1.69700e+02 6.08716e+00 -1.60979e-01
-1.69690e+02 6.08877e+00 -1.60897e-01
-1.69680e+02 6.09038e+00 -1.60815e-01
-1.69670e+02 6.09199e+00 -1.60733e-01
-1.69660e+02 6.09360e+00 -1.60650e-01
-1.69650e+02 6.09520e+00 -1.60567e-01
-1.69640e+02 6.09681e+00 -1.60484e-01
-1.69630e+02 6.09841e+00 -1.60400e-01
-1.69620e+02 6.10002e+00 -1.60317e-01
-1.69610e+02 6.10162e+00 -1.60232e-01
-1.69600e+02 6.10322e+00 -1.60148e-01
-1.69590e+02 6.10482e+00 -1.60063e-01
-1.69580e+02 6.10642e+00 -1.59977e-01
-1.69570e+02 6.10802e+00 -1.59891e-01
-1.69560e+02 6.10962e+00 -1.59805e-01
-1.69550e+02 6.11122e+00 -1.59719e-01
-1.69540e+02 6.11281e+00 -1.59632e-01
-1.69530e+02 6.11441e+00 -1.59545e-01
-1.69520e+02 6.11601e+00 -1.59458e-01
-1.69510e+02 6.11760e+00 -1.59370e-01
-1.69500e+02 6.11919e+00 -1.59282e-01
-1.69490e+02 6.12078e+00 -1.59193e-01
-1.69480e+02 6.12238e+00 -1.59105e-01
-1.69470e+02 6.12397e+00 -1.59016e-01
-1.69460e+02 6.12556e+00 -1.58926e-01
-1.69450e+02 6.12715e+00 -1.58836e-01
-1.69440e+02 6.12873e+00 -1.58746e-01
-1.69430e+02 6.13032e+00 -1.58655e-01
-1.69420e+02 6.13191e+00 -1.58565e-01
-1.69410e+02 6.13349e+00 -1.58473e-01
-1.69400e+02 6.13508e+00 -1.58382e-01
-1.69390e+02 6.13666e+00 -1.58290e-01
-1.69380e+02 6.13824e+00 -1.58198e-01
-1.69370e+02 6.13982e+00 -1.58105e-01
-1.69360e+02 6.14140e+00 -1.58012e-01
-1.69350e+02 6.14298e+00 -1.57919e-01
-1.69340e+02 6.14456e+00 -1.57825e-01
-1.69330e+02 6.14614e+00 -1.57731e-01
-1.69320e+02 6.14772e+00 -1.57637e-01
-1.69310e+02 6.14929e+00 -1.57542e-01
-1.69300e+02 6.15087e+00 -1.57447e-01
-1.69290e+02 6.15244e+00 -1.57352e-01
-1.69280e+02 6.15401e+00 -1.57256e-01
-1.69270e+02 6.15559e+00 -1.57160e-01
-1.69260e+02 6.15716e+00 -1.57064e-01
-1.69250e+02 6.15873e+00 -1.56967e-01
-1.69240e+02 6.16030e+00 -1.56870e-01
-1.69230e+02 6.16187e+00 -1.56772e-01
-1.69220e+02 6.16343e+00 -1.56674e-01
-1.69210e+02 6.16500e+00 -1.56576e-01
-1.69200e+02 6.16656e+00 -1.56478e-01
-1.69190e+02 6.16813e+00 -1.56379e-01
-1.69180e+02 6.16969e+00 -1.56281e-01
-1.69170e+02 6.17125e+00 -1.56183e-01
-1.69160e+02 6.17282e+00 -1.56085e-01
-1.69150e+02 6.17438e+00 -1.55987e-01
-1.69140e+02 6.17594e+00 -1.55890e-01
-1.69130e+02 6.17749e+00 -1.55793e-01
-1.69120e+02 6.17905e+00 -1.55695e-01
-1.69110e+02 6.18061e+00 -1.55599e-01
-1.69100e+02 6.18216e+00 -1.55502e-01
-1.69090e+02 6.18372e+00 -1.55406e-01
-1.69080e+02 6.18527e+00 -1.55309e-01
-1.69070e+02 6.18682e+00 -1.55213e-01
-1.69060e+02 6.18838e+00 -1.55118e-01
-1.69050e+02 6.18993e+00 -1.55022e-01
-1.69040e+02 6.19148e+00 -1.54927e-01
-1.69030e+02 6.19302e+00 -1.54832e-01
-1.69020e+02 6.19457e+00 -1.54737e-01
-1.69010e+02 6.19612e+00 -1.54642e-01
-1.69000e+02 6.19767e+00 -1.54548e-01
-1.68990e+02 6.19921e+00 -1.54453e-01
-1.68980e+02 6.20075e+00 -1.54359e-01
-1.68970e+02 6.20230e+00 -1.54265e-01
-1.68960e+02 6.20384e+00 -1.54172e-01
-1.68950e+02 6.20538e+00 -1.54078e-01
-1.68940e+02 6.20692e+00 -1.53985e-01
-1.68930e+02 6.20846e+00 -1.53892e-01
-1.68920e+02 6.21000e+00 -1.53800e-01
-1.68910e+02 6.21154e+00 -1.53707e-01
-1.68900e+02 6.21307e+00 -1.53615e-01
-1.68890e+02 6.21461e+00 -1.53523e-01
-1.68880e+02 6.21614e+00 -1.53431e-01
-1.68870e+02 6.21768e+00 -1.53339e-01
-1.68860e+02 6.21921e+00 -1.53247e-01
-1.68850e+02 6.22074e+00 -1.53156e-01
-1.68840e+02 6.22227e+00 -1.53065e-01
-1.68830e+02 6.22380e+00 -1.52974e-01
-1.68820e+02 6.22533e+00 -1.52884e-01
-1.68810e+02 6.22686e+00 -1.52793e-01
-1.68800e+02 6.22839e+00 -1.52703e-01
-1.68790e+02 6.22992e+00 -1.52613e-01
-1.68780e+02 6.23144e+00 -1.52523e-01
-1.68770e+02 6.23297e+00 -1.52434e-01
-1.68760e+02 6.23449e+00 -1.52344e-01
-1.68750e+02 6.23601e+00 -1.52255e-01
-1.68740e+02 6.23753e+00 -1.52166e-01
-1.68730e+02 6.23906e+00 -1.52078e-01
-1.68720e+02 6.24058e+00 -1.51989e-01
-1.68710e+02 6.24210e+00 -1.51901e-01
-1.68700e+02 6.24361e+00 -1.51813e-01
-1.68690e+02 6.24513e+00 -1.51725e-01
-1.68680e+02 6.24665e+00 -1.51637e-01
-1.68670e+02 6.24816e+00 -1.51550e-01
-1.68660e+02 6.24968e+00 -1.51463e-01
-1.68650e+02 6.25119e+00 -1.51376e-01
-1.68640e+02 6.25271e+00 -1.51289e-01
-1.68630e+02 6.25422e+00 -1.51202e-01
-1.68620e+02 6.25573e+00 -1.51116e-01
-1.68610e+02 6.25724e+00 -1.51030e-01
-1.68600e+02 6.25875e+00 -1.50944e-01
-1.68590e+02 6.26026e+00 -1.50858e-01
-1.68580e+02 6.26177e+00 -1.50773e-01
-1.68570e+02 6.26328e+00 -1.50688e-01
-1.68560e+02 6.26478e+00 -1.50602e-01
-1.68550e+02 6.26629e+00 -1.50518e-01
-1.68540e+02 6.26779e+00 -1.50433e-01
-1.68530e+02 6.26930e+00 -1.50349e-01
-1.68520e+02 6.27080e+00 -1.50264e-01
-1.68510e+02 6.27230e+00 -1.50180e-01
-1.68500e+02 6.27380e+00 -1.50097e-01
-1.68490e+02 6.27530e+00 -1.50013e-01
-1.68480e+02 6.27680e+00 -1.49930e-01
-1.68470e+02 6.27830e+00 -1.49847e-01
-1.68460e+02 6.27980e+00 -1.49764e-01
-1.68450e+02 6.28130e+00 -1.49681e-01
-1.68440e+02 6.28279e+00 -1.49598e-01
-1.68430e+02 6.28429e+00 -1.49516e-01
-1.68420e+02 6.28579e+00 -1.49434e-01
-1.68410e+02 6.28728e+00 -1.49352e-01
-1.68400e+02 6.28877e+00 -1.49271e-01
-1.68390e+02 6.29026e+00 -1.49189e-01
-1.68380e+02 6.29176e+00 -1.49108e-01
-1.68370e+02 6.29325e+00 -1.49027e-01
-1.68360e+02 6.29474e+00 -1.48946e-01
-1.68350e+02 6.29623e+00 -1.48866e-01
-1.68340e+02 6.29771e+00 -1.48785e-01
-1.68330e+02 6.29920e+00 -1.48705e-01
-1.68320e+02 6.30069e+00 -1.48625e-01
-1.68310e+02 6.30217e+00 -1.48545e-01
-1.68300e+02 6.30366e+00 -1.48466e-01
-1.68290e+02 6.30514e+00 -1.48387e-01
-1.68280e+02 6.30663e+00 -1.48308e-01
-1.68270e+02 6.30811e+00 -1.48229e-01
-1.68260e+02 6.30959e+00 -1.48150e-01
-1.68250e+02 6.31107e+00 -1.48072e-01
-1.68240e+02 6.31255e+00 -1.47993e-01
-1.68230e+02 6.31403e+00 -1.47915e-01
-1.68220e+02 6.31551e+00 -1.47838e-01
-1.68210e+02 6.31699e+00 -1.47760e-01
-1.68200e+02 6.31847e+00 -1.47683e-01
-1.68190e+02 6.31994e+00 -1.47606e-01
-1.68180e+02 6.32142e+00 -1.47529e-01
-1.68170e+02 6.32289e+00 -1.47452e-01
-1.68160e+02 6.32437e+00 -1.47375e-01
-1.68150e+02 6.32584e+00 -1.47299e-01
-1.68140e+02 6.32731e+00 -1.47223e-01
-1.68130e+02 6.32879e+00 -1.47147e-01
-1.68120e+02 6.33026e+00 -1.47072e-01
-1.68110e+02 6.33173e+00 -1.46996e-01
-1.68100e+02 6.33320e+00 -1.46921e-01
-1.68090e+02 6.33466e+00 -1.46846e-01
-1.68080e+02 6.33613e+00 -1.46771e-01
-1.68070e+02 6.33760e+00 -1.46697e-01
-1.68060e+02 6.33907e+00 -1.46622e-01
-1.68050e+02 6.34053e+00 -1.46548e-01
-1.68040e+02 6.34200e+00 -1.46474e-01
-1.68030e+02 6.34346e+00 -1.46400e-01
-1.68020e+02 6.34493e+00 -1.46327e-01
-1.68010e+02 6.34639e+00 -1.46254e-01
-1.68000e+02 6.34785e+00 -1.46180e-01
-1.67990e+02 6.34931e+00 -1.46108e-01
-1.67980e+02 6.35077e+00 -1.46035e-01
-1.67970e+02 6.35223e+00 -1.45963e-01
-1.67960e+02 6.35369e+00 -1.45890e-01
-1.67950e+02 6.35515e+00 -1.45818e-01
-1.67940e+02 6.35661e+00 -1.45747e-01
-1.67930e+02 6.35807e+00 -1.45675e-01
-1.67920e+02 6.35952e+00 -1.45604e-01
-1.67910e+02 6.36098e+00 -1.45532e-01
-1.67900e+02 6.36243e+00 -1.45461e-01
-1.67890e+02 6.36389e+00 -1.45391e-01
-1.67880e+02 6.36534e+00 -1.45320e-01
-1.67870e+02 6.36679e+00 -1.45250e-01
-1.67860e+02 6.36825e+00 -1.45180e-01
-1.67850e+02 6.36970e+00 -1.45110e-01
-1.67840e+02 6.37115e+00 -1.45040e-01
-1.67830e+02 6.37260e+00 -1.44971e-01
-1.67820e+02 6.37405e+00 -1.44902e-01
-1.67810e+02 6.37550e+00 -1.44833e-01
-1.67800e+02 6.37694e+00 -1.44764e-01
-1.67790e+02 6.37839e+00 -1.44695e-01
-1.67780e+02 6.37984e+00 -1.44627e-01
-1.67770e+02 6.38128e+00 -1.44559e-01
-1.67760e+02 6.38273e+00 -1.44491e-01
-1.67750e+02 6.38417e+00 -1.44423e-01
-1.67740e+02 6.38562e+00 -1.44356e-01
-1.67730e+02 6.38706e+00 -1.44288e-01
-1.67720e+02 6.38850e+00 -1.44221e-01
-1.67710e+02 6.38995e+00 -1.44154e-01
-1.67700e+02 6.39139e+00 -1.44088e-01
-1.67690e+02 6.39283e+00 -1.44021e-01
-1.67680e+02 6.39427e+00 -1.43955e-01
-1.67670e+02 6.39571e+00 -1.43889e-01
-1.67660e+02 6.39714e+00 -1.43823e-01
-1.67650e+02 6.39858e+00 -1.43758e-01
-1.67640e+02 6.40002e+00 -1.43692e-01
-1.67630e+02 6.40146e+00 -1.43627e-01
-1.67620e+02 6.40289e+00 -1.43562e-01
-1.67610e+02 6.40433e+00 -1.43497e-01
-1.67600e+02 6.40576e+00 -1.43433e-01
-1.67590e+02 6.40720e+00 -1.43368e-01
-1.67580e+02 6.40863e+00 -1.43304e-01
-1.67570e+02 6.41006e+00 -1.43241e-01
-1.67560e+02 6.41149e+00 -1.43177e-01
-1.67550e+02 6.41293e+00 -1.43113e-01
-1.67540e+02 6.41436e+00 -1.43050e-01
-1.67530e+02 6.41579e+00 -1.42987e-01
-1.67520e+02 6.41722e+00 -1.42924e-01
-1.67510e+02 6.41865e+00 -1.42862e-01
-1.67500e+02 6.42007e+00 -1.42799e-01
-1.67490e+02 6.42150e+00 -1.42737e-01
-1.67480e+02 6.42293e+00 -1.42675e-01
-1.67470e+02 6.42435e+00 -1.42614e-01
-1.67460e+02 6.42578e+00 -1.42552e-01
-1.67450e+02 6.42721e+00 -1.42491e-01
-1.67440e+02 6.42863e+00 -1.42430e-01
-1.67430e+02 6.43005e+00 -1.42369e-01
-1.67420e+02 6.43148e+00 -1.42308e-01
-1.67410e+02 6.43290e+00 -1.42248e-01
-1.67400e+02 6.43432e+00 -1.42187e-01
-1.67390e+02 6.43574e+00 -1.42127e-01
-1.67380e+02 6.43717e+00 -1.42068e-01
-1.67370e+02 6.43859e+00 -1.42008e-01
-1.67360e+02 6.44001e+00 -1.41949e-01
-1.67350e+02 6.44142e+00 -1.41889e-01
-1.67340e+02 6.44284e+00 -1.41830e-01
-1.67330e+02 6.44426e+00 -1.41772e-01
-1.67320e+02 6.44568e+00 -1.41713e-01
-1.67310e+02 6.44710e+00 -1.41655e-01
-1.67300e+02 6.44851e+00 -1.41597e-01
-1.67290e+02 6.44993e+00 -1.41539e-01
-1.67280e+02 6.45134e+00 -1.41481e-01
-1.67270e+02 6.45276e+00 -1.41424e-01
-1.67260e+02 6.45417e+00 -1.41366e-01
-1.67250e+02 6.45558e+00 -1.41309e-01
-1.67240e+02 6.45700e+00 -1.41253e-01
-1.67230e+02 6.45841e+00 -1.41196e-01
-1.67220e+02 6.45982e+00 -1.41140e-01
-1.67210e+02 6.46123e+00 -1.41083e-01
-1.67200e+02 6.46264e+00 -1.41027e-01
-1.67190e+02 6.46405e+00 -1.40972e-01
-1.67180e+02 6.46546e+00 -1.40916e-01
-1.67170e+02 6.46687e+00 -1.40861e-01
-1.67160e+02 6.46828e+00 -1.40806e-01
-1.67150e+02 6.46969e+00 -1.40751e-01
-1.67140e+02 6.47109e+00 -1.40696e-01
-1.67130e+02 6.47250e+00 -1.40642e-01
-1.67120e+02 6.47391e+00 -1.40588e-01
-1.67110e+02 6.47531e+00 -1.40533e-01
-1.67100e+02 6.47672e+00 -1.40480e-01
-1.67090e+02 6.47812e+00 -1.40426e-01
-1.67080e+02 6.47953e+00 -1.40373e-01
-1.67070e+02 6.48093e+00 -1.40319e-01
-1.67060e+02 6.48233e+00 -1.40267e-01
-1.67050e+02 6.48374e+00 -1.40214e-01
-1.67040e+02 6.48514e+00 -1.40161e-01
-1.67030e+02 6.48654e+00 -1.40109e-01
-1.67020e+02 6.48794e+00 -1.40057e-01
-1.67010e+02 6.48934e+00 -1.40005e-01
-1.67000e+02 6.49074e+00 -1.39953e-01
-1.66990e+02 6.49214e+00 -1.39902e-01
-1.66980e+02 6.49354e+00 -1.39851e-01
-1.66970e+02 6.49494e+00 -1.39799e-01
-1.66960e+02 6.49633e+00 -1.39749e-01
-1.66950e+02 6.49773e+00 -1.39698e-01
-1.66940e+02 6.49913e+00 -1.39648e-01
-1.66930e+02 6.50052e+00 -1.39597e-01
-1.66920e+02 6.50192e+00 -1.39548e-01
-1.66910e+02 6.50331e+00 -1.39498e-01
-1.66900e+02 6.50471e+00 -1.39448e-01
-1.66890e+02 6.50610e+00 -1.39399e-01
-1.66880e+02 6.50750e+00 -1.39350e-01
-1.66870e+02 6.50889e+00 -1.39301e-01
-1.66860e+02 6.51028e+00 -1.39252e-01
-1.66850e+02 6.51168e+00 -1.39204e-01
-1.66840e+02 6.51307e+00 -1.39155e-01
-1.66830e+02 6.51446e+00 -1.39107e-01
-1.66820e+02 6.51585e+00 -1.39060e-01
-1.66810e+02 6.51724e+00 -1.39012e-01
-1.66800e+02 6.51863e+00 -1.38965e-01
-1.66790e+02 6.52002e+00 -1.38917e-01
-1.66780e+02 6.52141e+00 -1.38870e-01
-1.66770e+02 6.52280e+00 -1.38824e-01
-1.66760e+02 6.52418e+00 -1.38777e-01
-1.66750e+02 6.52557e+00 -1.38731e-01
-1.66740e+02 6.52696e+00 -1.38685e-01
-1.66730e+02 6.52835e+00 -1.38639e-01
-1.66720e+02 6.52973e+00 -1.38593e-01
-1.66710e+02 6.53112e+00 -1.38548e-01
-1.66700e+02 6.53250e+00 -1.38502e-01
-1.66690e+02 6.53389e+00 -1.38457e-01
-1.66680e+02 6.53527e+00 -1.38412e-01
-1.66670e+02 6.53666e+00 -1.38368e-01
-1.66660e+02 6.53804e+00 -1.38323e-01
-1.66650e+02 6.53942e+00 -1.38279e-01
-1.66640e+02 6.54081e+00 -1.38235e-01
-1.66630e+02 6.54219e+00 -1.38192e-01
-1.66620e+02 6.54357e+00 -1.38148e-01
-1.66610e+02 6.54495e+00 -1.38105e-01
-1.66600e+02 6.54633e+00 -1.38062e-01
-1.66590e+02 6.54771e+00 -1.38019e-01
-1.66580e+02 6.54909e+00 -1.37976e-01
-1.66570e+02 6.55047e+00 -1.37933e-01
-1.66560e+02 6.55185e+00 -1.37891e-01
-1.66550e+02 6.55323e+00 -1.37849e-01
-1.66540e+02 6.55461e+00 -1.37807e-01
-1.66530e+02 6.55598e+00 -1.37766e-01
-1.66520e+02 6.55736e+00 -1.37724e-01
-1.66510e+02 6.55874e+00 -1.37683e-01
-1.66500e+02 6.56012e+00 -1.37642e-01
-1.66490e+02 6.56149e+00 -1.37601e-01
-1.66480e+02 6.56287e+00 -1.37561e-01
-1.66470e+02 6.56424e+00 -1.37520e-01
-1.66460e+02 6.56562e+00 -1.37480e-01
-1.66450e+02 6.56699e+00 -1.37440e-01
-1.66440e+02 6.56837e+00 -1.37401e-01
-1.66430e+02 6.56974e+00 -1.37361e-01
-1.66420e+02 6.57111e+00 -1.37322e-01
-1.66410e+02 6.57249e+00 -1.37283e-01
-1.66400e+02 6.57386e+00 -1.37244e-01
-1.66390e+02 6.57523e+00 -1.37205e-01
-1.66380e+02 6.57660e+00 -1.37167e-01
-1.66370e+02 6.57798e+00 -1.37129e-01
-1.66360e+02 6.57935e+00 -1.37091e-01
-1.66350e+02 6.58072e+00 -1.37053e-01
-1.66340e+02 6.58209e+00 -1.37015e-01
-1.66330e+02 6.58346e+00 -1.36978e-01
-1.66320e+02 6.58483e+00 -1.36941e-01
-1.66310e+02 6.58620e+00 -1.36904e-01
-1.66300e+02 6.58757e+00 -1.36867e-01
-1.66290e+02 6.58893e+00 -1.36831e-01
-1.66280e+02 6.59030e+00 -1.36795e-01
-1.66270e+02 6.59167e+00 -1.36759e-01
-1.66260e+02 6.59304e+00 -1.36723e-01
-1.66250e+02 6.59440e+00 -1.36687e-01
-1.66240e+02 6.59577e+00 -1.36652e-01
-1.66230e+02 6.59714e+00 -1.36616e-01
-1.66220e+02 6.59850e+00 -1.36581e-01
-1.66210e+02 6.59987e+00 -1.36547e-01
-1.66200e+02 6.60123e+00 -1.36512e-01
-1.66190e+02 6.60260e+00 -1.36478e-01
-1.66180e+02 6.60396e+00 -1.36444e-01
-1.66170e+02 6.60533e+00 -1.36410e-01
-1.66160e+02 6.60669e+00 -1.36376e-01
-1.66150e+02 6.60806e+00 -1.36343e-01
-1.66140e+02 6.60942e+00 -1.36309e-01
-1.66130e+02 6.61078e+00 -1.36276e-01
-1.66120e+02 6.61214e+00 -1.36243e-01
-1.66110e+02 6.61351e+00 -1.36211e-01
-1.66100e+02 6.61487e+00 -1.36178e-01
-1.66090e+02 6.61623e+00 -1.36146e-01
-1.66080e+02 6.61759e+00 -1.36114e-01
-1.66070e+02 6.61895e+00 -1.36082e-01
-1.66060e+02 6.62031e+00 -1.36051e-01
-1.66050e+02 6.62167e+00 -1.36019e-01
-1.66040e+02 6.62303e+00 -1.35988e-01
-1.66030e+02 6.62439e+00 -1.35957e-01
-1.66020e+02 6.62575e+00 -1.35927e-01
-1.66010e+02 6.62711e+00 -1.35896e-01
-1.66000e+02 6.62847e+00 -1.35866e-01
-1.65990e+02 6.62983e+00 -1.35836e-01
-1.65980e+02 6.63119e+00 -1.35806e-01
-1.65970e+02 6.63255e+00 -1.35776e-01
-1.65960e+02 6.63390e+00 -1.35747e-01
-1.65950e+02 6.63526e+00 -1.35718e-01
-1.65940e+02 6.63662e+00 -1.35689e-01
-1.65930e+02 6.63797e+00 -1.35660e-01
-1.65920e+02 6.63933e+00 -1.35631e-01
-1.65910e+02 6.64069e+00 -1.35603e-01
-1.65900e+02 6.64204e+00 -1.35575e-01
-1.65890e+02 6.64340e+00 -1.35547e-01
-1.65880e+02 6.64475e+00 -1.35519e-01
-1.65870e+02 6.64611e+00 -1.35492e-01
-1.65860e+02 6.64746e+00 -1.35464e-01
-1.65850e+02 6.64882e+00 -1.35437e-01
-1.65840e+02 6.65017e+00 -1.35410e-01
-1.65830e+02 6.65153e+00 -1.35384e-01
-1.65820e+02 6.65288e+00 -1.35357e-01
-1.65810e+02 6.65423e+00 -1.35331e-01
-1.65800e+02 6.65559e+00 -1.35305e-01
-1.65790e+02 6.65694e+00 -1.35279e-01
-1.65780e+02 6.65829e+00 -1.35254e-01
-1.65770e+02 6.65964e+00 -1.35228e-01
-1.65760e+02 6.66100e+00 -1.35203e-01
-1.65750e+02 6.66235e+00 -1.35178e-01
-1.65740e+02 6.66370e+00 -1.35154e-01
-1.65730e+02 6.66505e+00 -1.35129e-01
-1.65720e+02 6.66640e+00 -1.35105e-01
-1.65710e+02 6.66775e+00 -1.35081e-01
-1.65700e+02 6.66910e+00 -1.35057e-01
-1.65690e+02 6.67045e+00 -1.35033e-01
-1.65680e+02 6.67181e+00 -1.35010e-01
-1.65670e+02 6.67316e+00 -1.34987e-01
-1.65660e+02 6.67450e+00 -1.34964e-01
-1.65650e+02 6.67585e+00 -1.34941e-01
-1.65640e+02 6.67720e+00 -1.34918e-01
-1.65630e+02 6.67855e+00 -1.34896e-01
-1.65620e+02 6.67990e+00 -1.34874e-01
-1.65610e+02 6.68125e+00 -1.34852e-01
-1.65600e+02 6.68260e+00 -1.34830e-01
-1.65590e+02 6.68395e+00 -1.34809e-01
-1.65580e+02 6.68529e+00 -1.34787e-01
-1.65570e+02 6.68664e+00 -1.34766e-01
-1.65560e+02 6.68799e+00 -1.34745e-01
-1.65550e+02 6.68934e+00 -1.34725e-01
-1.65540e+02 6.69068e+00 -1.34704e-01
-1.65530e+02 6.69203e+00 -1.34684e-01
-1.65520e+02 6.69338e+00 -1.34664e-01
-1.65510e+02 6.69472e+00 -1.34644e-01
-1.65500e+02 6.69607e+00 -1.34625e-01
-1.65490e+02 6.69742e+00 -1.34605e-01
-1.65480e+02 6.69876e+00 -1.34586e-01
-1.65470e+02 6.70011e+00 -1.34567e-01
-1.65460e+02 6.70145e+00 -1.34548e-01
-1.65450e+02 6.70280e+00 -1.34530e-01
-1.65440e+02 6.70415e+00 -1.34512e-01
-1.65430e+02 6.70549e+00 -1.34494e-01
-1.65420e+02 6.70684e+00 -1.34476e-01
-1.65410e+02 6.70818e+00 -1.34458e-01
-1.65400e+02 6.70952e+00 -1.34441e-01
-1.65390e+02 6.71087e+00 -1.34423e-01
-1.65380e+02 6.71221e+00 -1.34406e-01
-1.65370e+02 6.71356e+00 -1.34390e-01
-1.65360e+02 6.71490e+00 -1.34373e-01
-1.65350e+02 6.71624e+00 -1.34357e-01
-1.65340e+02 6.71759e+00 -1.34340e-01
-1.65330e+02 6.71893e+00 -1.34325e-01
-1.65320e+02 6.72027e+00 -1.34309e-01
-1.65310e+02 6.72162e+00 -1.34293e-01
-1.65300e+02 6.72296e+00 -1.34278e-01
-1.65290e+02 6.72430e+00 -1.34263e-01
-1.65280e+02 6.72565e+00 -1.34248e-01
-1.65270e+02 6.72699e+00 -1.34233e-01
-1.65260e+02 6.72833e+00 -1.34219e-01
-1.65250e+02 6.72967e+00 -1.34205e-01
-1.65240e+02 6.73101e+00 -1.34191e-01
-1.65230e+02 6.73236e+00 -1.34177e-01
-1.65220e+02 6.73370e+00 -1.34163e-01
-1.65210e+02 6.73504e+00 -1.34150e-01
-1.65200e+02 6.73638e+00 -1.34137e-01
-1.65190e+02 6.73772e+00 -1.34124e-01
-1.65180e+02 6.73906e+00 -1.34111e-01
-1.65170e+02 6.74040e+00 -1.34099e-01
-1.65160e+02 6.74174e+00 -1.34086e-01
-1.65150e+02 6.74309e+00 -1.34074e-01
-1.65140e+02 6.74443e+00 -1.34062e-01
-1.65130e+02 6.74577e+00 -1.34051e-01
-1.65120e+02 6.74711e+00 -1.34039e-01
-1.65110e+02 6.74845e+00 -1.34028e-01
-1.65100e+02 6.74979e+00 -1.34017e-01
-1.65090e+02 6.75113e+00 -1.34006e-01
-1.65080e+02 6.75247e+00 -1.33995e-01
-1.65070e+02 6.75381e+00 -1.33985e-01
-1.65060e+02 6.75515e+00 -1.33975e-01
-1.65050e+02 6.75649e+00 -1.33965e-01
-1.65040e+02 6.75783e+00 -1.33955e-01
-1.65030e+02 6.75917e+00 -1.33946e-01
-1.65020e+02 6.76051e+00 -1.33936e-01
-1.65010e+02 6.76185e+00 -1.33927e-01
-1.65000e+02 6.76318e+00 -1.33918e-01
-1.64990e+02 6.76452e+00 -1.33910e-01
-1.64980e+02 6.76586e+00 -1.33901e-01
-1.64970e+02 6.76720e+00 -1.33893e-01
-1.64960e+02 6.76854e+00 -1.33885e-01
-1.64950e+02 6.76988e+00 -1.33877e-01
-1.64940e+02 6.77122e+00 -1.33870e-01
-1.64930e+02 6.77256e+00 -1.33862e-01
-1.64920e+02 6.77390e+00 -1.33855e-01
-1.64910e+02 6.77523e+00 -1.33848e-01
-1.64900e+02 6.77657e+00 -1.33841e-01
-1.64890e+02 6.77791e+00 -1.33835e-01
-1.64880e+02 6.77925e+00 -1.33829e-01
-1.64870e+02 6.78059e+00 -1.33822e-01
-1.64860e+02 6.78193e+00 -1.33817e-01
-1.64850e+02 6.78326e+00 -1.33811e-01
-1.64840e+02 6.78460e+00 -1.33805e-01
-1.64830e+02 6.78594e+00 -1.33800e-01
-1.64820e+02 6.78728e+00 -1.33795e-01
-1.64810e+02 6.78862e+00 -1.33790e-01
-1.64800e+02 6.78995e+00 -1.33786e-01
-1.64790e+02 6.79129e+00 -1.33781e-01
-1.64780e+02 6.79263e+00 -1.33777e-01
-1.64770e+02 6.79397e+00 -1.33773e-01
-1.64760e+02 6.79530e+00 -1.33769e-01
-1.64750e+02 6.79664e+00 -1.33766e-01
-1.64740e+02 6.79798e+00 -1.33763e-01
-1.64730e+02 6.79932e+00 -1.33759e-01
-1.64720e+02 6.80066e+00 -1.33757e-01
-1.64710e+02 6.80199e+00 -1.33754e-01
-1.64700e+02 6.80333e+00 -1.33751e-01
-1.64690e+02 6.80467e+00 -1.33749e-01
-1.64680e+02 6.80601e+00 -1.33747e-01
-1.64670e+02 6.80734e+00 -1.33745e-01
-1.64660e+02 6.80868e+00 -1.33744e-01
-1.64650e+02 6.81002e+00 -1.33742e-01
-1.64640e+02 6.81136e+00 -1.33741e-01
-1.64630e+02 6.81269e+00 -1.33740e-01
-1.64620e+02 6.81403e+00 -1.33739e-01
-1.64610e+02 6.81537e+00 -1.33739e-01
-1.64600e+02 6.81670e+00 -1.33739e-01
-1.64590e+02 6.81804e+00 -1.33738e-01
-1.64580e+02 6.81938e+00 -1.33739e-01
-1.64570e+02 6.82072e+00 -1.33739e-01
-1.64560e+02 6.82205e+00 -1.33739e-01
-1.64550e+02 6.82339e+00 -1.33740e-01
-1.64540e+02 6.82473e+00 -1.33741e-01
-1.64530e+02 6.82607e+00 -1.33742e-01
-1.64520e+02 6.82740e+00 -1.33744e-01
-1.64510e+02 6.82874e+00 -1.33745e-01
-1.64500e+02 6.83008e+00 -1.33747e-01
-1.64490e+02 6.83142e+00 -1.33749e-01
-1.64480e+02 6.83275e+00 -1.33751e-01
-1.64470e+02 6.83409e+00 -1.33754e-01
-1.64460e+02 6.83543e+00 -1.33757e-01
-1.64450e+02 6.83677e+00 -1.33759e-01
-1.64440e+02 6.83810e+00 -1.33763e-01
-1.64430e+02 6.83944e+00 -1.33766e-01
-1.64420e+02 6.84078e+00 -1.33769e-01
-1.64410e+02 6.84212e+00 -1.33773e-01
-1.64400e+02 6.84345e+00 -1.33777e-01
-1.64390e+02 6.84479e+00 -1.33781e-01
-1.64380e+02 6.84613e+00 -1.33786e-01
-1.64370e+02 6.84747e+00 -1.33790e-01
-1.64360e+02 6.84881e+00 -1.33795e-01
-1.64350e+02 6.85014e+00 -1.33800e-01
-1.64340e+02 6.85148e+00 -1.33805e-01
-1.64330e+02 6.85282e+00 -1.33811e-01
-1.64320e+02 6.85416e+00 -1.33816e-01
-1.64310e+02 6.85550e+00 -1.33822e-01
-1.64300e+02 6.85683e+00 -1.33828e-01
-1.64290e+02 6.85817e+00 -1.33835e-01
-1.64280e+02 6.85951e+00 -1.33841e-01
-1.64270e+02 6.86085e+00 -1.33848e-01
-1.64260e+02 6.86219e+00 -1.33855e-01
-1.64250e+02 6.86353e+00 -1.33862e-01
-1.64240e+02 6.86487e+00 -1.33870e-01
-1.64230e+02 6.86620e+00 -1.33877e-01
-1.64220e+02 6.86754e+00 -1.33885e-01
-1.64210e+02 6.86888e+00 -1.33893e-01
-1.64200e+02 6.87022e+00 -1.33901e-01
-1.64190e+02 6.87156e+00 -1.33910e-01
-1.64180e+02 6.87290e+00 -1.33918e-01
-1.64170e+02 6.87424e+00 -1.33927e-01
-1.64160e+02 6.87558e+00 -1.33936e-01
-1.64150e+02 6.87692e+00 -1.33946e-01
-1.64140e+02 6.87826e+00 -1.33955e-01
-1.64130e+02 6.87960e+00 -1.33965e-01
-1.64120e+02 6.88094e+00 -1.33975e-01
-1.64110e+02 6.88228e+00 -1.33985e-01
-1.64100e+02 6.88362e+00 -1.33995e-01
-1.64090e+02 6.88496e+00 -1.34006e-01
-1.64080e+02 6.88630e+00 -1.34017e-01
-1.64070e+02 6.88764e+00 -1.34028e-01
-1.64060e+02 6.88898e+00 -1.34039e-01
-1.64050e+02 6.89032e+00 -1.34050e-01
-1.64040e+02 6.89166e+00 -1.34062e-01
-1.64030e+02 6.89300e+00 -1.34074e-01
-1.64020e+02 6.89434e+00 -1.34086e-01
-1.64010e+02 6.89568e+00 -1.34098e-01
-1.64000e+02 6.89702e+00 -1.34111e-01
-1.63990e+02 6.89836e+00 -1.34124e-01
-1.63980e+02 6.89970e+00 -1.34137e-01
-1.63970e+02 6.90104e+00 -1.34150e-01
-1.63960e+02 6.90239e+00 -1.34163e-01
-1.63950e+02 6.90373e+00 -1.34177e-01
-1.63940e+02 6.90507e+00 -1.34190e-01
-1.63930e+02 6.90641e+00 -1.34204e-01
-1.63920e+02 6.90775e+00 -1.34219e-01
-1.63910e+02 6.90910e+00 -1.34233e-01
-1.63900e+02 6.91044e+00 -1.34248e-01
-1.63890e+02 6.91178e+00 -1.34263e-01
-1.63880e+02 6.91312e+00 -1.34278e-01
-1.63870e+02 6.91447e+00 -1.34293e-01
-1.63860e+02 6.91581e+00 -1.34309e-01
-1.63850e+02 6.91715e+00 -1.34324e-01
-1.63840e+02 6.91850e+00 -1.34340e-01
-1.63830e+02 6.91984e+00 -1.34356e-01
-1.63820e+02 6.92118e+00 -1.34373e-01
-1.63810e+02 6.92253e+00 -1.34389e-01
-1.63800e+02 6.92387e+00 -1.34406e-01
-1.63790e+02 6.92522e+00 -1.34423e-01
-1.63780e+02 6.92656e+00 -1.34440e-01
-1.63770e+02 6.92790e+00 -1.34458e-01
-1.63760e+02 6.92925e+00 -1.34475e-01
-1.63750e+02 6.93059e+00 -1.34493e-01
-1.63740e+02 6.93194e+00 -1.34511e-01
-1.63730e+02 6.93328e+00 -1.34530e-01
-1.63720e+02 6.93463e+00 -1.34548e-01
-1.63710e+02 6.93597e+00 -1.34567e-01
-1.63700e+02 6.93732e+00 -1.34586e-01
-1.63690e+02 6.93867e+00 -1.34605e-01
-1.63680e+02 6.94001e+00 -1.34624e-01
-1.63670e+02 6.94136e+00 -1.34644e-01
-1.63660e+02 6.94271e+00 -1.34664e-01
-1.63650e+02 6.94405e+00 -1.34684e-01
-1.63640e+02 6.94540e+00 -1.34704e-01
-1.63630e+02 6.94675e+00 -1.34724e-01
-1.63620e+02 6.94809e+00 -1.34745e-01
-1.63610e+02 6.94944e+00 -1.34766e-01
-1.63600e+02 6.95079e+00 -1.34787e-01
-1.63590e+02 6.95214e+00 -1.34808e-01
-1.63580e+02 6.95349e+00 -1.34830e-01
-1.63570e+02 6.95483e+00 -1.34852e-01
-1.63560e+02 6.95618e+00 -1.34873e-01
-1.63550e+02 6.95753e+00 -1.34896e-01
-1.63540e+02 6.95888e+00 -1.34918e-01
-1.63530e+02 6.96023e+00 -1.34941e-01
-1.63520e+02 6.96158e+00 -1.34963e-01
-1.63510e+02 6.96293e+00 -1.34986e-01
-1.63500e+02 6.96428e+00 -1.35010e-01
-1.63490e+02 6.96563e+00 -1.35033e-01
-1.63480e+02 6.96698e+00 -1.35057e-01
-1.63470e+02 6.96833e+00 -1.35080e-01
-1.63460e+02 6.96968e+00 -1.35105e-01
-1.63450e+02 6.97103e+00 -1.35129e-01
-1.63440e+02 6.97238e+00 -1.35153e-01
-1.63430e+02 6.97374e+00 -1.35178e-01
-1.63420e+02 6.97509e+00 -1.35203e-01
-1.63410e+02 6.97644e+00 -1.35228e-01
-1.63400e+02 6.97779e+00 -1.35253e-01
-1.63390e+02 6.97914e+00 -1.35279e-01
-1.63380e+02 6.98050e+00 -1.35305e-01
-1.63370e+02 6.98185e+00 -1.35331e-01
-1.63360e+02 6.98320e+00 -1.35357e-01
-1.63350e+02 6.98456e+00 -1.35383e-01
-1.63340e+02 6.98591e+00 -1.35410e-01
-1.63330e+02 6.98727e+00 -1.35437e-01
-1.63320e+02 6.98862e+00 -1.35464e-01
-1.63310e+02 6.98998e+00 -1.35491e-01
-1.63300e+02 6.99133e+00 -1.35519e-01
-1.63290e+02 6.99269e+00 -1.35546e-01
-1.63280e+02 6.99404e+00 -1.35574e-01
-1.63270e+02 6.99540e+00 -1.35603e-01
-1.63260e+02 6.99675e+00 -1.35631e-01
-1.63250e+02 6.99811e+00 -1.35659e-01
-1.63240e+02 6.99947e+00 -1.35688e-01
-1.63230e+02 7.00082e+00 -1.35717e-01
-1.63220e+02 7.00218e+00 -1.35746e-01
-1.63210e+02 7.00354e+00 -1.35776e-01
-1.63200e+02 7.00490e+00 -1.35806e-01
-1.63190e+02 7.00625e+00 -1.35835e-01
-1.63180e+02 7.00761e+00 -1.35865e-01
-1.63170e+02 7.00897e+00 -1.35896e-01
-1.63160e+02 7.01033e+00 -1.35926e-01
-1.63150e+02 7.01169e+00 -1.35957e-01
-1.63140e+02 7.01305e+00 -1.35988e-01
-1.63130e+02 7.01441e+00 -1.36019e-01
-1.63120e+02 7.01577e+00 -1.36050e-01
-1.63110e+02 7.01713e+00 -1.36082e-01
-1.63100e+02 7.01849e+00 -1.36114e-01
-1.63090e+02 7.01985e+00 -1.36146e-01
-1.63080e+02 7.02121e+00 -1.36178e-01
-1.63070e+02 7.02258e+00 -1.36210e-01
-1.63060e+02 7.02394e+00 -1.36243e-01
-1.63050e+02 7.02530e+00 -1.36276e-01
-1.63040e+02 7.02666e+00 -1.36309e-01
-1.63030e+02 7.02803e+00 -1.36342e-01
-1.63020e+02 7.02939e+00 -1.36376e-01
-1.63010e+02 7.03076e+00 -1.36409e-01
-1.63000e+02 7.03212e+00 -1.36443e-01
-1.62990e+02 7.03348e+00 -1.36477e-01
-1.62980e+02 7.03485e+00 -1.36512e-01
-1.62970e+02 7.03621e+00 -1.36546e-01
-1.62960e+02 7.03758e+00 -1.36581e-01
-1.62950e+02 7.03895e+00 -1.36616e-01
-1.62940e+02 7.04031e+00 -1.36651e-01
-1.62930e+02 7.04168e+00 -1.36687e-01
-1.62920e+02 7.04305e+00 -1.36722e-01
-1.62910e+02 7.04441e+00 -1.36758e-01
-1.62900e+02 7.04578e+00 -1.36794e-01
-1.62890e+02 7.04715e+00 -1.36830e-01
-1.62880e+02 7.04852e+00 -1.36867e-01
-1.62870e+02 7.04989e+00 -1.36904e-01
-1.62860e+02 7.05126e+00 -1.36940e-01
-1.62850e+02 7.05263e+00 -1.36978e-01
-1.62840e+02 7.05400e+00 -1.37015e-01
-1.62830e+02 7.05537e+00 -1.37052e-01
-1.62820e+02 7.05674e+00 -1.37090e-01
-1.62810e+02 7.05811e+00 -1.37128e-01
-1.62800e+02 7.05948e+00 -1.37166e-01
-1.62790e+02 7.06085e+00 -1.37205e-01
-1.62780e+02 7.06222e+00 -1.37243e-01
-1.62770e+02 7.06360e+00 -1.37282e-01
-1.62760e+02 7.06497e+00 -1.37321e-01
-1.62750e+02 7.06634e+00 -1.37361e-01
-1.62740e+02 7.06772e+00 -1.37400e-01
-1.62730e+02 7.06909e+00 -1.37440e-01
-1.62720e+02 7.07046e+00 -1.37480e-01
-1.62710e+02 7.07184e+00 -1.37520e-01
-1.62700e+02 7.07322e+00 -1.37560e-01
-1.62690e+02 7.07459e+00 -1.37601e-01
-1.62680e+02 7.07597e+00 -1.37641e-01
-1.62670e+02 7.07734e+00 -1.37682e-01
-1.62660e+02 7.07872e+00 -1.37724e-01
-1.62650e+02 7.08010e+00 -1.37765e-01
-1.62640e+02 7.08148e+00 -1.37807e-01
-1.62630e+02 7.08285e+00 -1.37848e-01
-1.62620e+02 7.08423e+00 -1.37891e-01
-1.62610e+02 7.08561e+00 -1.37933e-01
-1.62600e+02 7.08699e+00 -1.37975e-01
-1.62590e+02 7.08837e+00 -1.38018e-01
-1.62580e+02 7.08975e+00 -1.38061e-01
-1.62570e+02 7.09113e+00 -1.38104e-01
-1.62560e+02 7.09251e+00 -1.38147e-01
-1.62550e+02 7.09390e+00 -1.38191e-01
-1.62540e+02 7.09528e+00 -1.38235e-01
-1.62530e+02 7.09666e+00 -1.38279e-01
-1.62520e+02 7.09804e+00 -1.38323e-01
-1.62510e+02 7.09943e+00 -1.38367e-01
-1.62500e+02 7.10081e+00 -1.38412e-01
-1.62490e+02 7.10220e+00 -1.38457e-01
-1.62480e+02 7.10358e+00 -1.38502e-01
-1.62470e+02 7.10497e+00 -1.38547e-01
-1.62460e+02 7.10635e+00 -1.38592e-01
-1.62450e+02 7.10774e+00 -1.38638e-01
-1.62440e+02 7.10912e+00 -1.38684e-01
-1.62430e+02 7.11051e+00 -1.38730e-01
-1.62420e+02 7.11190e+00 -1.38776e-01
-1.62410e+02 7.11329e+00 -1.38823e-01
-1.62400e+02 7.11467e+00 -1.38870e-01
-1.62390e+02 7.11606e+00 -1.38917e-01
-1.62380e+02 7.11745e+00 -1.38964e-01
-1.62370e+02 7.11884e+00 -1.39011e-01
-1.62360e+02 7.12023e+00 -1.39059e-01
-1.62350e+02 7.12162e+00 -1.39107e-01
-1.62340e+02 7.12302e+00 -1.39155e-01
-1.62330e+02 7.12441e+00 -1.39203e-01
-1.62320e+02 7.12580e+00 -1.39251e-01
-1.62310e+02 7.12719e+00 -1.39300e-01
-1.62300e+02 7.12859e+00 -1.39349e-01
-1.62290e+02 7.12998e+00 -1.39398e-01
-1.62280e+02 7.13137e+00 -1.39447e-01
-1.62270e+02 7.13277e+00 -1.39497e-01
-1.62260e+02 7.13416e+00 -1.39547e-01
-1.62250e+02 7.13556e+00 -1.39597e-01
-1.62240e+02 7.13696e+00 -1.39647e-01
-1.62230e+02 7.13835e+00 -1.39697e-01
-1.62220e+02 7.13975e+00 -1.39748e-01
-1.62210e+02 7.14115e+00 -1.39799e-01
-1.62200e+02 7.14255e+00 -1.39850e-01
-1.62190e+02 7.14394e+00 -1.39901e-01
-1.62180e+02 7.14534e+00 -1.39952e-01
-1.62170e+02 7.14674e+00 -1.40004e-01
-1.62160e+02 7.14814e+00 -1.40056e-01
-1.62150e+02 7.14954e+00 -1.40108e-01
-1.62140e+02 7.15095e+00 -1.40160e-01
-1.62130e+02 7.15235e+00 -1.40213e-01
-1.62120e+02 7.15375e+00 -1.40266e-01
-1.62110e+02 7.15515e+00 -1.40319e-01
-1.62100e+02 7.15656e+00 -1.40372e-01
-1.62090e+02 7.15796e+00 -1.40425e-01
-1.62080e+02 7.15936e+00 -1.40479e-01
-1.62070e+02 7.16077e+00 -1.40533e-01
-1.62060e+02 7.16218e+00 -1.40587e-01
-1.62050e+02 7.16358e+00 -1.40641e-01
-1.62040e+02 7.16499e+00 -1.40695e-01
-1.62030e+02 7.16640e+00 -1.40750e-01
-1.62020e+02 7.16780e+00 -1.40805e-01
-1.62010e+02 7.16921e+00 -1.40860e-01
-1.62000e+02 7.17062e+00 -1.40915e-01
-1.61990e+02 7.17203e+00 -1.40971e-01
-1.61980e+02 7.17344e+00 -1.41026e-01
-1.61970e+02 7.17485e+00 -1.41081e-01
-1.61960e+02 7.17626e+00 -1.41136e-01
-1.61950e+02 7.17767e+00 -1.41190e-01
-1.61940e+02 7.17909e+00 -1.41245e-01
-1.61930e+02 7.18050e+00 -1.41299e-01
-1.61920e+02 7.18191e+00 -1.41353e-01
-1.61910e+02 7.18333e+00 -1.41407e-01
-1.61900e+02 7.18474e+00 -1.41460e-01
-1.61890e+02 7.18615e+00 -1.41514e-01
-1.61880e+02 7.18757e+00 -1.41567e-01
-1.61870e+02 7.18899e+00 -1.41620e-01
-1.61860e+02 7.19040e+00 -1.41673e-01
-1.61850e+02 7.19182e+00 -1.41726e-01
-1.61840e+02 7.19324e+00 -1.41779e-01
-1.61830e+02 7.19465e+00 -1.41831e-01
-1.61820e+02 7.19607e+00 -1.41883e-01
-1.61810e+02 7.19749e+00 -1.41935e-01
-1.61800e+02 7.19891e+00 -1.41987e-01
-1.61790e+02 7.20033e+00 -1.42039e-01
-1.61780e+02 7.20175e+00 -1.42090e-01
-1.61770e+02 7.20317e+00 -1.42141e-01
-1.61760e+02 7.20460e+00 -1.42192e-01
-1.61750e+02 7.20602e+00 -1.42243e-01
-1.61740e+02 7.20744e+00 -1.42294e-01
-1.61730e+02 7.20886e+00 -1.42345e-01
-1.61720e+02 7.21029e+00 -1.42395e-01
-1.61710e+02 7.21171e+00 -1.42445e-01
-1.61700e+02 7.21314e+00 -1.42495e-01
-1.61690e+02 7.21456e+00 -1.42545e-01
-1.61680e+02 7.21599e+00 -1.42594e-01
-1.61670e+02 7.21741e+00 -1.42644e-01
-1.61660e+02 7.21884e+00 -1.42693e-01
-1.61650e+02 7.22027e+00 -1.42742e-01
-1.61640e+02 7.22169e+00 -1.42791e-01
-1.61630e+02 7.22312e+00 -1.42840e-01
-1.61620e+02 7.22455e+00 -1.42888e-01
-1.61610e+02 7.22598e+00 -1.42936e-01
-1.61600e+02 7.22741e+00 -1.42985e-01
-1.61590e+02 7.22884e+00 -1.43033e-01
-1.61580e+02 7.23027e+00 -1.43080e-01
-1.61570e+02 7.23170e+00 -1.43128e-01
-1.61560e+02 7.23313e+00 -1.43175e-01
-1.61550e+02 7.23457e+00 -1.43222e-01
-1.61540e+02 7.23600e+00 -1.43270e-01
-1.61530e+02 7.23743e+00 -1.43316e-01
-1.61520e+02 7.23886e+00 -1.43363e-01
-1.61510e+02 7.24030e+00 -1.43409e-01
-1.61500e+02 7.24173e+00 -1.43456e-01
-1.61490e+02 7.24317e+00 -1.43502e-01
-1.61480e+02 7.24460e+00 -1.43548e-01
-1.61470e+02 7.24604e+00 -1.43594e-01
-1.61460e+02 7.24747e+00 -1.43639e-01
-1.61450e+02 7.24891e+00 -1.43684e-01
-1.61440e+02 7.25035e+00 -1.43730e-01
-1.61430e+02 7.25179e+00 -1.43775e-01
-1.61420e+02 7.25322e+00 -1.43819e-01
-1.61410e+02 7.25466e+00 -1.43864e-01
-1.61400e+02 7.25610e+00 -1.43908e-01
-1.61390e+02 7.25754e+00 -1.43953e-01
-1.61380e+02 7.25898e+00 -1.43997e-01
-1.61370e+02 7.26042e+00 -1.44041e-01
-1.61360e+02 7.26186e+00 -1.44084e-01
-1.61350e+02 7.26330e+00 -1.44128e-01
-1.61340e+02 7.26474e+00 -1.44171e-01
-1.61330e+02 7.26619e+00 -1.44214e-01
-1.61320e+02 7.26763e+00 -1.44257e-01
-1.61310e+02 7.26907e+00 -1.44300e-01
-1.61300e+02 7.27051e+00 -1.44343e-01
-1.61290e+02 7.27196e+00 -1.44385e-01
-1.61280e+02 7.27340e+00 -1.44427e-01
-1.61270e+02 7.27485e+00 -1.44469e-01
-1.61260e+02 7.27629e+00 -1.44511e-01
-1.61250e+02 7.27774e+00 -1.44553e-01
-1.61240e+02 7.27918e+00 -1.44594e-01
-1.61230e+02 7.28063e+00 -1.44636e-01
-1.61220e+02 7.28207e+00 -1.44677e-01
-1.61210e+02 7.28352e+00 -1.44718e-01
-1.61200e+02 7.28497e+00 -1.44758e-01
-1.61190e+02 7.28642e+00 -1.44799e-01
-1.61180e+02 7.28786e+00 -1.44839e-01
-1.61170e+02 7.28931e+00 -1.44880e-01
-1.61160e+02 7.29076e+00 -1.44920e-01
-1.61150e+02 7.29221e+00 -1.44959e-01
-1.61140e+02 7.29366e+00 -1.44999e-01
-1.61130e+02 7.29511e+00 -1.45039e-01
-1.61120e+02 7.29656e+00 -1.45078e-01
-1.61110e+02 7.29801e+00 -1.45117e-01
-1.61100e+02 7.29946e+00 -1.45156e-01
-1.61090e+02 7.30092e+00 -1.45195e-01
-1.61080e+02 7.30237e+00 -1.45233e-01
-1.61070e+02 7.30382e+00 -1.45271e-01
-1.61060e+02 7.30527e+00 -1.45310e-01
-1.61050e+02 7.30673e+00 -1.45348e-01
-1.61040e+02 7.30818e+00 -1.45385e-01
-1.61030e+02 7.30964e+00 -1.45423e-01
-1.61020e+02 7.31109e+00 -1.45460e-01
-1.61010e+02 7.31254e+00 -1.45498e-01
-1.61000e+02 7.31400e+00 -1.45535e-01
-1.60990e+02 7.31545e+00 -1.45572e-01
-1.60980e+02 7.31691e+00 -1.45608e-01
-1.60970e+02 7.31837e+00 -1.45645e-01
-1.60960e+02 7.31982e+00 -1.45681e-01
-1.60950e+02 7.32128e+00 -1.45717e-01
-1.60940e+02 7.32274e+00 -1.45753e-01
-1.60930e+02 7.32420e+00 -1.45789e-01
-1.60920e+02 7.32565e+00 -1.45825e-01
-1.60910e+02 7.32711e+00 -1.45860e-01
-1.60900e+02 7.32857e+00 -1.45895e-01
-1.60890e+02 7.33003e+00 -1.45930e-01
-1.60880e+02 7.33149e+00 -1.45965e-01
-1.60870e+02 7.33295e+00 -1.46000e-01
-1.60860e+02 7.33441e+00 -1.46034e-01
-1.60850e+02 7.33587e+00 -1.46068e-01
-1.60840e+02 7.33733e+00 -1.46103e-01
-1.60830e+02 7.33879e+00 -1.46136e-01
-1.60820e+02 7.34025e+00 -1.46170e-01
-1.60810e+02 7.34172e+00 -1.46204e-01
-1.60800e+02 7.34318e+00 -1.46237e-01
-1.60790e+02 7.34464e+00 -1.46270e-01
-1.60780e+02 7.34610e+00 -1.46303e-01
-1.60770e+02 7.34757e+00 -1.46336e-01
-1.60760e+02 7.34903e+00 -1.46369e-01
-1.60750e+02 7.35049e+00 -1.46401e-01
-1.60740e+02 7.35196e+00 -1.46433e-01
-1.60730e+02 7.35342e+00 -1.46465e-01
-1.60720e+02 7.35489e+00 -1.46497e-01
-1.60710e+02 7.35635e+00 -1.46529e-01
-1.60700e+02 7.35782e+00 -1.46561e-01
-1.60690e+02 7.35928e+00 -1.46592e-01
-1.60680e+02 7.36075e+00 -1.46623e-01
-1.60670e+02 7.36222e+00 -1.46654e-01
-1.60660e+02 7.36368e+00 -1.46685e-01
-1.60650e+02 7.36515e+00 -1.46715e-01
-1.60640e+02 7.36662e+00 -1.46746e-01
-1.60630e+02 7.36808e+00 -1.46776e-01
-1.60620e+02 7.36955e+00 -1.46806e-01
-1.60610e+02 7.37102e+00 -1.46836e-01
-1.60600e+02 7.37249e+00 -1.46866e-01
-1.60590e+02 7.37396e+00 -1.46895e-01
-1.60580e+02 7.37543e+00 -1.46924e-01
-1.60570e+02 7.37690e+00 -1.46954e-01
-1.60560e+02 7.37837e+00 -1.46982e-01
-1.60550e+02 7.37984e+00 -1.47011e-01
-1.60540e+02 7.38131e+00 -1.47040e-01
-1.60530e+02 7.38278e+00 -1.47068e-01
-1.60520e+02 7.38425e+00 -1.47096e-01
-1.60510e+02 7.38572e+00 -1.47124e-01
-1.60500e+02 7.38719e+00 -1.47152e-01
-1.60490e+02 7.38866e+00 -1.47180e-01
-1.60480e+02 7.39013e+00 -1.47207e-01
-1.60470e+02 7.39161e+00 -1.47235e-01
-1.60460e+02 7.39308e+00 -1.47262e-01
-1.60450e+02 7.39455e+00 -1.47289e-01
-1.60440e+02 7.39602e+00 -1.47315e-01
-1.60430e+02 7.39750e+00 -1.47342e-01
-1.60420e+02 7.39897e+00 -1.47368e-01
-1.60410e+02 7.40045e+00 -1.47394e-01
-1.60400e+02 7.40192e+00 -1.47420e-01
-1.60390e+02 7.40339e+00 -1.47446e-01
-1.60380e+02 7.40487e+00 -1.47472e-01
-1.60370e+02 7.40634e+00 -1.47497e-01
-1.60360e+02 7.40782e+00 -1.47522e-01
-1.60350e+02 7.40929e+00 -1.47547e-01
-1.60340e+02 7.41077e+00 -1.47572e-01
-1.60330e+02 7.41224e+00 -1.47597e-01
-1.60320e+02 7.41372e+00 -1.47622e-01
-1.60310e+02 7.41520e+00 -1.47646e-01
-1.60300e+02 7.41667e+00 -1.47670e-01
-1.60290e+02 7.41815e+00 -1.47694e-01
-1.60280e+02 7.41963e+00 -1.47718e-01
-1.60270e+02 7.42111e+00 -1.47741e-01
-1.60260e+02 7.42258e+00 -1.47765e-01
-1.60250e+02 7.42406e+00 -1.47788e-01
-1.60240e+02 7.42554e+00 -1.47811e-01
-1.60230e+02 7.42702e+00 -1.47834e-01
-1.60220e+02 7.42849e+00 -1.47856e-01
-1.60210e+02 7.42997e+00 -1.47879e-01
-1.60200e+02 7.43145e+00 -1.47901e-01
-1.60190e+02 7.43293e+00 -1.47923e-01
-1.60180e+02 7.43441e+00 -1.47945e-01
-1.60170e+02 7.43589e+00 -1.47967e-01
-1.60160e+02 7.43737e+00 -1.47989e-01
-1.60150e+02 7.43885e+00 -1.48010e-01
-1.60140e+02 7.44033e+00 -1.48031e-01
-1.60130e+02 7.44181e+00 -1.48052e-01
-1.60120e+02 7.44329e+00 -1.48073e-01
-1.60110e+02 7.44477e+00 -1.48094e-01
-1.60100e+02 7.44625e+00 -1.48114e-01
-1.60090e+02 7.44773e+00 -1.48134e-01
-1.60080e+02 7.44922e+00 -1.48154e-01
-1.60070e+02 7.45070e+00 -1.48174e-01
-1.60060e+02 7.45218e+00 -1.48194e-01
-1.60050e+02 7.45366e+00 -1.48213e-01
-1.60040e+02 7.45514e+00 -1.48233e-01
-1.60030e+02 7.45663e+00 -1.48252e-01
-1.60020e+02 7.45811e+00 -1.48271e-01
-1.60010e+02 7.45959e+00 -1.48290e-01
-1.60000e+02 7.46107e+00 -1.48308e-01
-1.59990e+02 7.46256e+00 -1.48327e-01
-1.59980e+02 7.46404e+00 -1.48345e-01
-1.59970e+02 7.46552e+00 -1.48363e-01
-1.59960e+02 7.46701e+00 -1.48381e-01
-1.59950e+02 7.46849e+00 -1.48399e-01
-1.59940e+02 7.46998e+00 -1.48416e-01
-1.59930e+02 7.47146e+00 -1.48433e-01
-1.59920e+02 7.47295e+00 -1.48450e-01
-1.59910e+02 7.47443e+00 -1.48467e-01
-1.59900e+02 7.47591e+00 -1.48484e-01
-1.59890e+02 7.47740e+00 -1.48501e-01
-1.59880e+02 7.47888e+00 -1.48517e-01
-1.59870e+02 7.48037e+00 -1.48533e-01
-1.59860e+02 7.48186e+00 -1.48549e-01
-1.59850e+02 7.48334e+00 -1.48565e-01
-1.59840e+02 7.48483e+00 -1.48581e-01
-1.59830e+02 7.48631e+00 -1.48596e-01
-1.59820e+02 7.48780e+00 -1.48612e-01
-1.59810e+02 7.48928e+00 -1.48627e-01
-1.59800e+02 7.49077e+00 -1.48642e-01
-1.59790e+02 7.49226e+00 -1.48656e-01
-1.59780e+02 7.49374e+00 -1.48671e-01
-1.59770e+02 7.49523e+00 -1.48685e-01
-1.59760e+02 7.49672e+00 -1.48699e-01
-1.59750e+02 7.49820e+00 -1.48713e-01
-1.59740e+02 7.49969e+00 -1.48727e-01
-1.59730e+02 7.50118e+00 -1.48741e-01
-1.59720e+02 7.50267e+00 -1.48754e-01
-1.59710e+02 7.50415e+00 -1.48767e-01
-1.59700e+02 7.50564e+00 -1.48780e-01
-1.59690e+02 7.50713e+00 -1.48793e-01
-1.59680e+02 7.50862e+00 -1.48806e-01
-1.59670e+02 7.51011e+00 -1.48819e-01
-1.59660e+02 7.51159e+00 -1.48831e-01
-1.59650e+02 7.51308e+00 -1.48843e-01
-1.59640e+02 7.51457e+00 -1.48855e-01
-1.59630e+02 7.51606e+00 -1.48867e-01
-1.59620e+02 7.51755e+00 -1.48878e-01
-1.59610e+02 7.51904e+00 -1.48890e-01
-1.59600e+02 7.52053e+00 -1.48901e-01
-1.59590e+02 7.52202e+00 -1.48912e-01
-1.59580e+02 7.52350e+00 -1.48923e-01
-1.59570e+02 7.52499e+00 -1.48933e-01
-1.59560e+02 7.52648e+00 -1.48944e-01
-1.59550e+02 7.52797e+00 -1.48954e-01
-1.59540e+02 7.52946e+00 -1.48964e-01
-1.59530e+02 7.53095e+00 -1.48974e-01
-1.59520e+02 7.53244e+00 -1.48984e-01
-1.59510e+02 7.53393e+00 -1.48994e-01
-1.59500e+02 7.53542e+00 -1.49003e-01
-1.59490e+02 7.53691e+00 -1.49012e-01
-1.59480e+02 7.53840e+00 -1.49021e-01
-1.59470e+02 7.53989e+00 -1.49030e-01
-1.59460e+02 7.54138e+00 -1.49039e-01
-1.59450e+02 7.54287e+00 -1.49047e-01
-1.59440e+02 7.54436e+00 -1.49055e-01
-1.59430e+02 7.54585e+00 -1.49063e-01
-1.59420e+02 7.54734e+00 -1.49071e-01
-1.59410e+02 7.54884e+00 -1.49079e-01
-1.59400e+02 7.55033e+00 -1.49086e-01
-1.59390e+02 7.55182e+00 -1.49094e-01
-1.59380e+02 7.55331e+00 -1.49101e-01
-1.59370e+02 7.55480e+00 -1.49108e-01
-1.59360e+02 7.55629e+00 -1.49115e-01
-1.59350e+02 7.55778e+00 -1.49121e-01
-1.59340e+02 7.55927e+00 -1.49128e-01
-1.59330e+02 7.56076e+00 -1.49134e-01
-1.59320e+02 7.56226e+00 -1.49140e-01
-1.59310e+02 7.56375e+00 -1.49146e-01
-1.59300e+02 7.56524e+00 -1.49152e-01
-1.59290e+02 7.56673e+00 -1.49157e-01
-1.59280e+02 7.56822e+00 -1.49162e-01
-1.59270e+02 7.56971e+00 -1.49168e-01
-1.59260e+02 7.57120e+00 -1.49172e-01
-1.59250e+02 7.57270e+00 -1.49177e-01
-1.59240e+02 7.57419e+00 -1.49182e-01
-1.59230e+02 7.57568e+00 -1.49186e-01
-1.59220e+02 7.57717e+00 -1.49190e-01
-1.59210e+02 7.57866e+00 -1.49194e-01
-1.59200e+02 7.58016e+00 -1.49198e-01
-1.59190e+02 7.58165e+00 -1.49202e-01
-1.59180e+02 7.58314e+00 -1.49205e-01
-1.59170e+02 7.58463e+00 -1.49209e-01
-1.59160e+02 7.58612e+00 -1.49212e-01
-1.59150e+02 7.58762e+00 -1.49215e-01
-1.59140e+02 7.58911e+00 -1.49217e-01
-1.59130e+02 7.59060e+00 -1.49220e-01
-1.59120e+02 7.59209e+00 -1.49222e-01
-1.59110e+02 7.59359e+00 -1.49224e-01
-1.59100e+02 7.59508e+00 -1.49226e-01
-1.59090e+02 7.59657e+00 -1.49228e-01
-1.59080e+02 7.59806e+00 -1.49230e-01
-1.59070e+02 7.59955e+00 -1.49231e-01
-1.59060e+02 7.60105e+00 -1.49233e-01
-1.59050e+02 7.60254e+00 -1.49234e-01
-1.59040e+02 7.60403e+00 -1.49234e-01
-1.59030e+02 7.60552e+00 -1.49235e-01
-1.59020e+02 7.60702e+00 -1.49236e-01
-1.59010e+02 7.60851e+00 -1.49236e-01
-1.59000e+02 7.61000e+00 -1.49236e-01
-1.58990e+02 7.61149e+00 -1.49236e-01
-1.58980e+02 7.61299e+00 -1.49236e-01
-1.58970e+02 7.61448e+00 -1.49235e-01
-1.58960e+02 7.61597e+00 -1.49235e-01
-1.58950e+02 7.61746e+00 -1.49234e-01
-1.58940e+02 7.61895e+00 -1.49233e-01
-1.58930e+02 7.62045e+00 -1.49232e-01
-1.58920e+02 7.62194e+00 -1.49231e-01
-1.58910e+02 7.62343e+00 -1.49229e-01
-1.58900e+02 7.62492e+00 -1.49227e-01
-1.58890e+02 7.62642e+00 -1.49226e-01
-1.58880e+02 7.62791e+00 -1.49223e-01
-1.58870e+02 7.62940e+00 -1.49221e-01
-1.58860e+02 7.63089e+00 -1.49219e-01
-1.58850e+02 7.63239e+00 -1.49216e-01
-1.58840e+02 7.63388e+00 -1.49213e-01
-1.58830e+02 7.63537e+00 -1.49210e-01
-1.58820e+02 7.63686e+00 -1.49207e-01
-1.58810e+02 7.63835e+00 -1.49204e-01
-1.58800e+02 7.63985e+00 -1.49200e-01
-1.58790e+02 7.64134e+00 -1.49197e-01
-1.58780e+02 7.64283e+00 -1.49193e-01
-1.58770e+02 7.64432e+00 -1.49188e-01
-1.58760e+02 7.64581e+00 -1.49184e-01
-1.58750e+02 7.64731e+00 -1.49180e-01
-1.58740e+02 7.64880e+00 -1.49175e-01
-1.58730e+02 7.65029e+00 -1.49170e-01
-1.58720e+02 7.65178e+00 -1.49165e-01
-1.58710e+02 7.65327e+00 -1.49160e-01
-1.58700e+02 7.65476e+00 -1.49155e-01
-1.58690e+02 7.65626e+00 -1.49149e-01
-1.58680e+02 7.65775e+00 -1.49143e-01
-1.58670e+02 7.65924e+00 -1.49137e-01
-1.58660e+02 7.66073e+00 -1.49131e-01
-1.58650e+02 7.66222e+00 -1.49125e-01
-1.58640e+02 7.66371e+00 -1.49118e-01
-1.58630e+02 7.66520e+00 -1.49112e-01
-1.58620e+02 7.66669e+00 -1.49105e-01
-1.58610e+02 7.66818e+00 -1.49098e-01
-1.58600e+02 7.66968e+00 -1.49091e-01
-1.58590e+02 7.67117e+00 -1.49083e-01
-1.58580e+02 7.67266e+00 -1.49075e-01
-1.58570e+02 7.67415e+00 -1.49068e-01
-1.58560e+02 7.67564e+00 -1.49060e-01
-1.58550e+02 7.67713e+00 -1.49052e-01
-1.58540e+02 7.67862e+00 -1.49043e-01
-1.58530e+02 7.68011e+00 -1.49035e-01
-1.58520e+02 7.68160e+00 -1.49026e-01
-1.58510e+02 7.68309e+00 -1.49017e-01
-1.58500e+02 7.68458e+00 -1.49008e-01
-1.58490e+02 7.68607e+00 -1.48999e-01
-1.58480e+02 7.68756e+00 -1.48989e-01
-1.58470e+02 7.68905e+00 -1.48980e-01
-1.58460e+02 7.69054e+00 -1.48970e-01
-1.58450e+02 7.69203e+00 -1.48960e-01
-1.58440e+02 7.69352e+00 -1.48950e-01
-1.58430e+02 7.69501e+00 -1.48939e-01
-1.58420e+02 7.69650e+00 -1.48929e-01
-1.58410e+02 7.69799e+00 -1.48918e-01
-1.58400e+02 7.69948e+00 -1.48907e-01
-1.58390e+02 7.70097e+00 -1.48896e-01
-1.58380e+02 7.70245e+00 -1.48885e-01
-1.58370e+02 7.70394e+00 -1.48873e-01
-1.58360e+02 7.70543e+00 -1.48861e-01
-1.58350e+02 7.70692e+00 -1.48850e-01
-1.58340e+02 7.70841e+00 -1.48837e-01
-1.58330e+02 7.70990e+00 -1.48825e-01
-1.58320e+02 7.71139e+00 -1.48813e-01
-1.58310e+02 7.71287e+00 -1.48800e-01
-1.58300e+02 7.71436e+00 -1.48787e-01
-1.58290e+02 7.71585e+00 -1.48774e-01
-1.58280e+02 7.71734e+00 -1.48761e-01
-1.58270e+02 7.71882e+00 -1.48748e-01
-1.58260e+02 7.72031e+00 -1.48735e-01
-1.58250e+02 7.72180e+00 -1.48721e-01
-1.58240e+02 7.72329e+00 -1.48707e-01
-1.58230e+02 7.72477e+00 -1.48693e-01
-1.58220e+02 7.72626e+00 -1.48679e-01
-1.58210e+02 7.72775e+00 -1.48664e-01
-1.58200e+02 7.72923e+00 -1.48650e-01
-1.58190e+02 7.73072e+00 -1.48635e-01
-1.58180e+02 7.73221e+00 -1.48620e-01
-1.58170e+02 7.73369e+00 -1.48605e-01
-1.58160e+02 7.73518e+00 -1.48589e-01
-1.58150e+02 7.73666e+00 -1.48574e-01
-1.58140e+02 7.73815e+00 -1.48558e-01
-1.58130e+02 7.73964e+00 -1.48542e-01
-1.58120e+02 7.74112e+00 -1.48526e-01
-1.58110e+02 7.74261e+00 -1.48510e-01
-1.58100e+02 7.74409e+00 -1.48493e-01
-1.58090e+02 7.74558e+00 -1.48476e-01
-1.58080e+02 7.74706e+00 -1.48460e-01
-1.58070e+02 7.74855e+00 -1.48443e-01
-1.58060e+02 7.75003e+00 -1.48425e-01
-1.58050e+02 7.75151e+00 -1.48408e-01
-1.58040e+02 7.75300e+00 -1.48390e-01
-1.58030e+02 7.75448e+00 -1.48373e-01
-1.58020e+02 7.75597e+00 -1.48355e-01
-1.58010e+02 7.75745e+00 -1.48337e-01
-1.58000e+02 7.75893e+00 -1.48318e-01
-1.57990e+02 7.76041e+00 -1.48300e-01
-1.57980e+02 7.76190e+00 -1.48281e-01
-1.57970e+02 7.76338e+00 -1.48262e-01
-1.57960e+02 7.76486e+00 -1.48243e-01
-1.57950e+02 7.76635e+00 -1.48224e-01
-1.57940e+02 7.76783e+00 -1.48205e-01
-1.57930e+02 7.76931e+00 -1.48185e-01
-1.57920e+02 7.77079e+00 -1.48165e-01
-1.57910e+02 7.77227e+00 -1.48145e-01
-1.57900e+02 7.77375e+00 -1.48125e-01
-1.57890e+02 7.77524e+00 -1.48105e-01
-1.57880e+02 7.77672e+00 -1.48084e-01
-1.57870e+02 7.77820e+00 -1.48063e-01
-1.57860e+02 7.77968e+00 -1.48043e-01
-1.57850e+02 7.78116e+00 -1.48021e-01
-1.57840e+02 7.78264e+00 -1.48000e-01
-1.57830e+02 7.78412e+00 -1.47979e-01
-1.57820e+02 7.78560e+00 -1.47957e-01
-1.57810e+02 7.78708e+00 -1.47935e-01
-1.57800e+02 7.78856e+00 -1.47913e-01
-1.57790e+02 7.79004e+00 -1.47891e-01
-1.57780e+02 7.79151e+00 -1.47869e-01
-1.57770e+02 7.79299e+00 -1.47846e-01
-1.57760e+02 7.79447e+00 -1.47823e-01
-1.57750e+02 7.79595e+00 -1.47800e-01
-1.57740e+02 7.79743e+00 -1.47777e-01
-1.57730e+02 7.79890e+00 -1.47754e-01
-1.57720e+02 7.80038e+00 -1.47731e-01
-1.57710e+02 7.80186e+00 -1.47707e-01
-1.57700e+02 7.80334e+00 -1.47683e-01
-1.57690e+02 7.80481e+00 -1.47659e-01
-1.57680e+02 7.80629e+00 -1.47635e-01
-1.57670e+02 7.80777e+00 -1.47610e-01
-1.57660e+02 7.80924e+00 -1.47586e-01
-1.57650e+02 7.81072e+00 -1.47561e-01
-1.57640e+02 7.81219e+00 -1.47536e-01
-1.57630e+02 7.81367e+00 -1.47511e-01
-1.57620e+02 7.81514e+00 -1.47486e-01
-1.57610e+02 7.81662e+00 -1.47460e-01
-1.57600e+02 7.81809e+00 -1.47434e-01
-1.57590e+02 7.81957e+00 -1.47408e-01
-1.57580e+02 7.82104e+00 -1.47382e-01
-1.57570e+02 7.82251e+00 -1.47356e-01
-1.57560e+02 7.82399e+00 -1.47330e-01
-1.57550e+02 7.82546e+00 -1.47303e-01
-1.57540e+02 7.82693e+00 -1.47276e-01
-1.57530e+02 7.82841e+00 -1.47249e-01
-1.57520e+02 7.82988e+00 -1.47222e-01
-1.57510e+02 7.83135e+00 -1.47195e-01
-1.57500e+02 7.83282e+00 -1.47167e-01
-1.57490e+02 7.83429e+00 -1.47140e-01
-1.57480e+02 7.83577e+00 -1.47112e-01
-1.57470e+02 7.83724e+00 -1.47083e-01
-1.57460e+02 7.83871e+00 -1.47055e-01
-1.57450e+02 7.84018e+00 -1.47027e-01
-1.57440e+02 7.84165e+00 -1.46998e-01
-1.57430e+02 7.84312e+00 -1.46969e-01
-1.57420e+02 7.84459e+00 -1.46940e-01
-1.57410e+02 7.84606e+00 -1.46911e-01
-1.57400e+02 7.84753e+00 -1.46882e-01
-1.57390e+02 7.84899e+00 -1.46852e-01
-1.57380e+02 7.85046e+00 -1.46822e-01
-1.57370e+02 7.85193e+00 -1.46792e-01
-1.57360e+02 7.85340e+00 -1.46762e-01
-1.57350e+02 7.85487e+00 -1.46732e-01
-1.57340e+02 7.85633e+00 -1.46701e-01
-1.57330e+02 7.85780e+00 -1.46671e-01
-1.57320e+02 7.85927e+00 -1.46640e-01
-1.57310e+02 7.86073e+00 -1.46609e-01
-1.57300e+02 7.86220e+00 -1.46578e-01
-1.57290e+02 7.86366e+00 -1.46546e-01
-1.57280e+02 7.86513e+00 -1.46515e-01
-1.57270e+02 7.86659e+00 -1.46483e-01
-1.57260e+02 7.86806e+00 -1.46451e-01
-1.57250e+02 7.86952e+00 -1.46419e-01
-1.57240e+02 7.87099e+00 -1.46386e-01
-1.57230e+02 7.87245e+00 -1.46354e-01
-1.57220e+02 7.87391e+00 -1.46321e-01
-1.57210e+02 7.87538e+00 -1.46288e-01
-1.57200e+02 7.87684e+00 -1.46255e-01
-1.57190e+02 7.87830e+00 -1.46222e-01
-1.57180e+02 7.87976e+00 -1.46188e-01
-1.57170e+02 7.88123e+00 -1.46155e-01
-1.57160e+02 7.88269e+00 -1.46121e-01
-1.57150e+02 7.88415e+00 -1.46087e-01
-1.57140e+02 7.88561e+00 -1.46053e-01
-1.57130e+02 7.88707e+00 -1.46018e-01
-1.57120e+02 7.88853e+00 -1.45984e-01
-1.57110e+02 7.88999e+00 -1.45949e-01
-1.57100e+02 7.89145e+00 -1.45914e-01
-1.57090e+02 7.89291e+00 -1.45879e-01
-1.57080e+02 7.89437e+00 -1.45844e-01
-1.57070e+02 7.89582e+00 -1.45808e-01
-1.57060e+02 7.89728e+00 -1.45773e-01
-1.57050e+02 7.89874e+00 -1.45737e-01
-1.57040e+02 7.90020e+00 -1.45701e-01
-1.57030e+02 7.90165e+00 -1.45664e-01
-1.57020e+02 7.90311e+00 -1.45628e-01
-1.57010e+02 7.90457e+00 -1.45592e-01
-1.57000e+02 7.90602e+00 -1.45555e-01
-1.56990e+02 7.90748e+00 -1.45518e-01
-1.56980e+02 7.90893e+00 -1.45481e-01
-1.56970e+02 7.91039e+00 -1.45443e-01
-1.56960e+02 7.91184e+00 -1.45406e-01
-1.56950e+02 7.91330e+00 -1.45368e-01
-1.56940e+02 7.91475e+00 -1.45330e-01
-1.56930e+02 7.91620e+00 -1.45292e-01
-1.56920e+02 7.91765e+00 -1.45254e-01
-1.56910e+02 7.91911e+00 -1.45215e-01
-1.56900e+02 7.92056e+00 -1.45177e-01
-1.56890e+02 7.92201e+00 -1.45138e-01
-1.56880e+02 7.92346e+00 -1.45099e-01
-1.56870e+02 7.92491e+00 -1.45060e-01
-1.56860e+02 7.92636e+00 -1.45021e-01
-1.56850e+02 7.92781e+00 -1.44981e-01
-1.56840e+02 7.92926e+00 -1.44941e-01
-1.56830e+02 7.93071e+00 -1.44901e-01
-1.56820e+02 7.93216e+00 -1.44861e-01
-1.56810e+02 7.93361e+00 -1.44821e-01
-1.56800e+02 7.93506e+00 -1.44781e-01
-1.56790e+02 7.93650e+00 -1.44740e-01
-1.56780e+02 7.93795e+00 -1.44699e-01
-1.56770e+02 7.93940e+00 -1.44658e-01
-1.56760e+02 7.94084e+00 -1.44617e-01
-1.56750e+02 7.94229e+00 -1.44575e-01
-1.56740e+02 7.94374e+00 -1.44534e-01
-1.56730e+02 7.94518e+00 -1.44492e-01
-1.56720e+02 7.94663e+00 -1.44450e-01
-1.56710e+02 7.94807e+00 -1.44408e-01
-1.56700e+02 7.94951e+00 -1.44366e-01
-1.56690e+02 7.95096e+00 -1.44323e-01
-1.56680e+02 7.95240e+00 -1.44281e-01
-1.56670e+02 7.95384e+00 -1.44238e-01
-1.56660e+02 7.95529e+00 -1.44195e-01
-1.56650e+02 7.95673e+00 -1.44151e-01
-1.56640e+02 7.95817e+00 -1.44108e-01
-1.56630e+02 7.95961e+00 -1.44064e-01
-1.56620e+02 7.96105e+00 -1.44021e-01
-1.56610e+02 7.96249e+00 -1.43977e-01
-1.56600e+02 7.96393e+00 -1.43932e-01
-1.56590e+02 7.96537e+00 -1.43888e-01
-1.56580e+02 7.96681e+00 -1.43844e-01
-1.56570e+02 7.96825e+00 -1.43799e-01
-1.56560e+02 7.96968e+00 -1.43754e-01
-1.56550e+02 7.97112e+00 -1.43709e-01
-1.56540e+02 7.97256e+00 -1.43664e-01
-1.56530e+02 7.97399e+00 -1.43618e-01
-1.56520e+02 7.97543e+00 -1.43573e-01
-1.56510e+02 7.97687e+00 -1.43527e-01
-1.56500e+02 7.97830e+00 -1.43481e-01
-1.56490e+02 7.97973e+00 -1.43435e-01
-1.56480e+02 7.98117e+00 -1.43388e-01
-1.56470e+02 7.98260e+00 -1.43342e-01
-1.56460e+02 7.98404e+00 -1.43295e-01
-1.56450e+02 7.98547e+00 -1.43248e-01
-1.56440e+02 7.98690e+00 -1.43201e-01
-1.56430e+02 7.98833e+00 -1.43154e-01
-1.56420e+02 7.98976e+00 -1.43106e-01
-1.56410e+02 7.99119e+00 -1.43058e-01
-1.56400e+02 7.99262e+00 -1.43011e-01
-1.56390e+02 7.99405e+00 -1.42963e-01
-1.56380e+02 7.99548e+00 -1.42914e-01
-1.56370e+02 7.99691e+00 -1.42866e-01
-1.56360e+02 7.99834e+00 -1.42817e-01
-1.56350e+02 7.99977e+00 -1.42769e-01
-1.56340e+02 8.00120e+00 -1.42720e-01
-1.56330e+02 8.00262e+00 -1.42671e-01
-1.56320e+02 8.00405e+00 -1.42621e-01
-1.56310e+02 8.00548e+00 -1.42572e-01
-1.56300e+02 8.00690e+00 -1.42522e-01
-1.56290e+02 8.00833e+00 -1.42472e-01
-1.56280e+02 8.00975e+00 -1.42422e-01
-1.56270e+02 8.01118e+00 -1.42372e-01
-1.56260e+02 8.01260e+00 -1.42321e-01
-1.56250e+02 8.01402e+00 -1.42271e-01
-1.56240e+02 8.01544e+00 -1.42220e-01
-1.56230e+02 8.01687e+00 -1.42169e-01
-1.56220e+02 8.01829e+00 -1.42118e-01
-1.56210e+02 8.01971e+00 -1.42066e-01
-1.56200e+02 8.02113e+00 -1.42015e-01
-1.56190e+02 8.02255e+00 -1.41963e-01
-1.56180e+02 8.02397e+00 -1.41911e-01
-1.56170e+02 8.02539e+00 -1.41859e-01
-1.56160e+02 8.02681e+00 -1.41807e-01
-1.56150e+02 8.02822e+00 -1.41754e-01
-1.56140e+02 8.02964e+00 -1.41702e-01
-1.56130e+02 8.03106e+00 -1.41649e-01
-1.56120e+02 8.03247e+00 -1.41596e-01
-1.56110e+02 8.03389e+00 -1.41543e-01
-1.56100e+02 8.03530e+00 -1.41489e-01
-1.56090e+02 8.03672e+00 -1.41436e-01
-1.56080e+02 8.03813e+00 -1.41382e-01
-1.56070e+02 8.03955e+00 -1.41328e-01
-1.56060e+02 8.04096e+00 -1.41274e-01
-1.56050e+02 8.04237e+00 -1.41220e-01
-1.56040e+02 8.04378e+00 -1.41165e-01
-1.56030e+02 8.04520e+00 -1.41111e-01
-1.56020e+02 8.04661e+00 -1.41056e-01
-1.56010e+02 8.04802e+00 -1.41001e-01
-1.56000e+02 8.04943e+00 -1.40945e-01
-1.55990e+02 8.05084e+00 -1.40890e-01
-1.55980e+02 8.05224e+00 -1.40834e-01
-1.55970e+02 8.05365e+00 -1.40779e-01
-1.55960e+02 8.05506e+00 -1.40723e-01
-1.55950e+02 8.05647e+00 -1.40667e-01
-1.55940e+02 8.05787e+00 -1.40610e-01
-1.55930e+02 8.05928e+00 -1.40554e-01
-1.55920e+02 8.06068e+00 -1.40497e-01
-1.55910e+02 8.06209e+00 -1.40440e-01
-1.55900e+02 8.06349e+00 -1.40383e-01
-1.55890e+02 8.06490e+00 -1.40326e-01
-1.55880e+02 8.06630e+00 -1.40268e-01
-1.55870e+02 8.06770e+00 -1.40211e-01
-1.55860e+02 8.06910e+00 -1.40153e-01
-1.55850e+02 8.07050e+00 -1.40095e-01
-1.55840e+02 8.07191e+00 -1.40037e-01
-1.55830e+02 8.07331e+00 -1.39978e-01
-1.55820e+02 8.07470e+00 -1.39920e-01
-1.55810e+02 8.07610e+00 -1.39861e-01
-1.55800e+02 8.07750e+00 -1.39802e-01
-1.55790e+02 8.07890e+00 -1.39743e-01
-1.55780e+02 8.08030e+00 -1.39684e-01
-1.55770e+02 8.08169e+00 -1.39624e-01
-1.55760e+02 8.08309e+00 -1.39565e-01
-1.55750e+02 8.08448e+00 -1.39505e-01
-1.55740e+02 8.08588e+00 -1.39445e-01
-1.55730e+02 8.08727e+00 -1.39384e-01
-1.55720e+02 8.08867e+00 -1.39324e-01
-1.55710e+02 8.09006e+00 -1.39263e-01
-1.55700e+02 8.09145e+00 -1.39203e-01
-1.55690e+02 8.09284e+00 -1.39142e-01
-1.55680e+02 8.09424e+00 -1.39081e-01
-1.55670e+02 8.09563e+00 -1.39019e-01
-1.55660e+02 8.09702e+00 -1.38958e-01
-1.55650e+02 8.09840e+00 -1.38896e-01
-1.55640e+02 8.09979e+00 -1.38834e-01
-1.55630e+02 8.10118e+00 -1.38772e-01
-1.55620e+02 8.10257e+00 -1.38710e-01
-1.55610e+02 8.10396e+00 -1.38648e-01
-1.55600e+02 8.10534e+00 -1.38585e-01
-1.55590e+02 8.10673e+00 -1.38522e-01
-1.55580e+02 8.10811e+00 -1.38459e-01
-1.55570e+02 8.10950e+00 -1.38396e-01
-1.55560e+02 8.11088e+00 -1.38333e-01
-1.55550e+02 8.11226e+00 -1.38269e-01
-1.55540e+02 8.11365e+00 -1.38205e-01
-1.55530e+02 8.11503e+00 -1.38141e-01
-1.55520e+02 8.11641e+00 -1.38077e-01
-1.55510e+02 8.11779e+00 -1.38013e-01
-1.55500e+02 8.11917e+00 -1.37949e-01
-1.55490e+02 8.12055e+00 -1.37884e-01
-1.55480e+02 8.12193e+00 -1.37819e-01
-1.55470e+02 8.12330e+00 -1.37754e-01
-1.55460e+02 8.12468e+00 -1.37689e-01
-1.55450e+02 8.12606e+00 -1.37624e-01
-1.55440e+02 8.12743e+00 -1.37558e-01
-1.55430e+02 8.12881e+00 -1.37492e-01
-1.55420e+02 8.13018e+00 -1.37426e-01
-1.55410e+02 8.13156e+00 -1.37360e-01
-1.55400e+02 8.13293e+00 -1.37294e-01
-1.55390e+02 8.13430e+00 -1.37227e-01
-1.55380e+02 8.13568e+00 -1.37161e-01
-1.55370e+02 8.13705e+00 -1.37094e-01
-1.55360e+02 8.13842e+00 -1.37027e-01
-1.55350e+02 8.13979e+00 -1.36960e-01
-1.55340e+02 8.14116e+00 -1.36892e-01
-1.55330e+02 8.14253e+00 -1.36825e-01
-1.55320e+02 8.14389e+00 -1.36757e-01
-1.55310e+02 8.14526e+00 -1.36689e-01
-1.55300e+02 8.14663e+00 -1.36621e-01
-1.55290e+02 8.14799e+00 -1.36552e-01
-1.55280e+02 8.14936e+00 -1.36484e-01
-1.55270e+02 8.15072e+00 -1.36415e-01
-1.55260e+02 8.15209e+00 -1.36346e-01
-1.55250e+02 8.15345e+00 -1.36277e-01
-1.55240e+02 8.15481e+00 -1.36208e-01
-1.55230e+02 8.15617e+00 -1.36139e-01
-1.55220e+02 8.15753e+00 -1.36069e-01
-1.55210e+02 8.15889e+00 -1.35999e-01
-1.55200e+02 8.16025e+00 -1.35929e-01
-1.55190e+02 8.16161e+00 -1.35859e-01
-1.55180e+02 8.16297e+00 -1.35789e-01
-1.55170e+02 8.16433e+00 -1.35718e-01
-1.55160e+02 8.16569e+00 -1.35647e-01
-1.55150e+02 8.16704e+00 -1.35576e-01
-1.55140e+02 8.16840e+00 -1.35505e-01
-1.55130e+02 8.16975e+00 -1.35434e-01
-1.55120e+02 8.17111e+00 -1.35362e-01
-1.55110e+02 8.17246e+00 -1.35291e-01
-1.55100e+02 8.17381e+00 -1.35219e-01
-1.55090e+02 8.17516e+00 -1.35147e-01
-1.55080e+02 8.17652e+00 -1.35075e-01
-1.55070e+02 8.17787e+00 -1.35002e-01
-1.55060e+02 8.17922e+00 -1.34930e-01
-1.55050e+02 8.18056e+00 -1.34857e-01
-1.55040e+02 8.18191e+00 -1.34784e-01
-1.55030e+02 8.18326e+00 -1.34711e-01
-1.55020e+02 8.18461e+00 -1.34638e-01
-1.55010e+02 8.18595e+00 -1.34564e-01
-1.55000e+02 8.18730e+00 -1.34490e-01
-1.54990e+02 8.18864e+00 -1.34417e-01
-1.54980e+02 8.18999e+00 -1.34342e-01
-1.54970e+02 8.19133e+00 -1.34268e-01
-1.54960e+02 8.19267e+00 -1.34194e-01
-1.54950e+02 8.19401e+00 -1.34119e-01
-1.54940e+02 8.19535e+00 -1.34044e-01
-1.54930e+02 8.19669e+00 -1.33969e-01
-1.54920e+02 8.19803e+00 -1.33894e-01
-1.54910e+02 8.19937e+00 -1.33819e-01
-1.54900e+02 8.20071e+00 -1.33743e-01
-1.54890e+02 8.20205e+00 -1.33668e-01
-1.54880e+02 8.20338e+00 -1.33592e-01
-1.54870e+02 8.20472e+00 -1.33516e-01
-1.54860e+02 8.20605e+00 -1.33439e-01
-1.54850e+02 8.20739e+00 -1.33363e-01
-1.54840e+02 8.20872e+00 -1.33286e-01
-1.54830e+02 8.21005e+00 -1.33210e-01
-1.54820e+02 8.21138e+00 -1.33132e-01
-1.54810e+02 8.21272e+00 -1.33055e-01
-1.54800e+02 8.21405e+00 -1.32978e-01
-1.54790e+02 8.21538e+00 -1.32900e-01
-1.54780e+02 8.21670e+00 -1.32823e-01
-1.54770e+02 8.21803e+00 -1.32746e-01
-1.54760e+02 8.21936e+00 -1.32668e-01
-1.54750e+02 8.22069e+00 -1.32591e-01
-1.54740e+02 8.22201e+00 -1.32514e-01
-1.54730e+02 8.22334e+00 -1.32436e-01
-1.54720e+02 8.22466e+00 -1.32359e-01
-1.54710e+02 8.22598e+00 -1.32282e-01
-1.54700e+02 8.22730e+00 -1.32205e-01
-1.54690e+02 8.22863e+00 -1.32127e-01
-1.54680e+02 8.22995e+00 -1.32050e-01
-1.54670e+02 8.23127e+00 -1.31973e-01
-1.54660e+02 8.23259e+00 -1.31896e-01
-1.54650e+02 8.23391e+00 -1.31819e-01
-1.54640e+02 8.23522e+00 -1.31742e-01
-1.54630e+02 8.23654e+00 -1.31665e-01
-1.54620e+02 8.23786e+00 -1.31588e-01
-1.54610e+02 8.23917e+00 -1.31511e-01
-1.54600e+02 8.24049e+00 -1.31434e-01
-1.54590e+02 8.24180e+00 -1.31357e-01
-1.54580e+02 8.24311e+00 -1.31280e-01
-1.54570e+02 8.24443e+00 -1.31203e-01
-1.54560e+02 8.24574e+00 -1.31126e-01
-1.54550e+02 8.24705e+00 -1.31049e-01
-1.54540e+02 8.24836e+00 -1.30972e-01
-1.54530e+02 8.24967e+00 -1.30896e-01
-1.54520e+02 8.25098e+00 -1.30819e-01
-1.54510e+02 8.25228e+00 -1.30742e-01
-1.54500e+02 8.25359e+00 -1.30665e-01
-1.54490e+02 8.25490e+00 -1.30589e-01
-1.54480e+02 8.25620e+00 -1.30512e-01
-1.54470e+02 8.25751e+00 -1.30436e-01
-1.54460e+02 8.25881e+00 -1.30359e-01
-1.54450e+02 8.26012e+00 -1.30282e-01
-1.54440e+02 8.26142e+00 -1.30206e-01
-1.54430e+02 8.26272e+00 -1.30129e-01
-1.54420e+02 8.26402e+00 -1.30053e-01
-1.54410e+02 8.26532e+00 -1.29976e-01
-1.54400e+02 8.26662e+00 -1.29900e-01
-1.54390e+02 8.26792e+00 -1.29823e-01
-1.54380e+02 8.26922e+00 -1.29747e-01
-1.54370e+02 8.27051e+00 -1.29671e-01
-1.54360e+02 8.27181e+00 -1.29594e-01
-1.54350e+02 8.27311e+00 -1.29518e-01
-1.54340e+02 8.27440e+00 -1.29442e-01
-1.54330e+02 8.27569e+00 -1.29365e-01
-1.54320e+02 8.27699e+00 -1.29289e-01
-1.54310e+02 8.27828e+00 -1.29213e-01
-1.54300e+02 8.27957e+00 -1.29137e-01
-1.54290e+02 8.28086e+00 -1.29061e-01
-1.54280e+02 8.28215e+00 -1.28985e-01
-1.54270e+02 8.28344e+00 -1.28908e-01
-1.54260e+02 8.28473e+00 -1.28832e-01
-1.54250e+02 8.28602e+00 -1.28756e-01
-1.54240e+02 8.28731e+00 -1.28680e-01
-1.54230e+02 8.28859e+00 -1.28604e-01
-1.54220e+02 8.28988e+00 -1.28528e-01
-1.54210e+02 8.29116e+00 -1.28452e-01
-1.54200e+02 8.29245e+00 -1.28376e-01
-1.54190e+02 8.29373e+00 -1.28300e-01
-1.54180e+02 8.29501e+00 -1.28225e-01
-1.54170e+02 8.29630e+00 -1.28149e-01
-1.54160e+02 8.29758e+00 -1.28073e-01
-1.54150e+02 8.29886e+00 -1.27997e-01
-1.54140e+02 8.30014e+00 -1.27921e-01
-1.54130e+02 8.30142e+00 -1.27846e-01
-1.54120e+02 8.30269e+00 -1.27770e-01
-1.54110e+02 8.30397e+00 -1.27694e-01
-1.54100e+02 8.30525e+00 -1.27619e-01
-1.54090e+02 8.30652e+00 -1.27543e-01
-1.54080e+02 8.30780e+00 -1.27467e-01
-1.54070e+02 8.30907e+00 -1.27392e-01
-1.54060e+02 8.31035e+00 -1.27316e-01
-1.54050e+02 8.31162e+00 -1.27241e-01
-1.54040e+02 8.31289e+00 -1.27165e-01
-1.54030e+02 8.31416e+00 -1.27090e-01
-1.54020e+02 8.31543e+00 -1.27014e-01
-1.54010e+02 8.31670e+00 -1.26939e-01
-1.54000e+02 8.31797e+00 -1.26863e-01
-1.53990e+02 8.31924e+00 -1.26788e-01
-1.53980e+02 8.32051e+00 -1.26713e-01
-1.53970e+02 8.32177e+00 -1.26637e-01
-1.53960e+02 8.32304e+00 -1.26562e-01
-1.53950e+02 8.32430e+00 -1.26487e-01
-1.53940e+02 8.32557e+00 -1.26411e-01
-1.53930e+02 8.32683e+00 -1.26336e-01
-1.53920e+02 8.32810e+00 -1.26261e-01
-1.53910e+02 8.32936e+00 -1.26186e-01
-1.53900e+02 8.33062e+00 -1.26111e-01
-1.53890e+02 8.33188e+00 -1.26035e-01
-1.53880e+02 8.33314e+00 -1.25960e-01
-1.53870e+02 8.33440e+00 -1.25885e-01
-1.53860e+02 8.33566e+00 -1.25810e-01
-1.53850e+02 8.33692e+00 -1.25735e-01
-1.53840e+02 8.33817e+00 -1.25660e-01
-1.53830e+02 8.33943e+00 -1.25585e-01
-1.53820e+02 8.34068e+00 -1.25510e-01
-1.53810e+02 8.34194e+00 -1.25435e-01
-1.53800e+02 8.34319e+00 -1.25361e-01
-1.53790e+02 8.34445e+00 -1.25286e-01
-1.53780e+02 8.34570e+00 -1.25211e-01
-1.53770e+02 8.34695e+00 -1.25136e-01
-1.53760e+02 8.34820e+00 -1.25061e-01
-1.53750e+02 8.34945e+00 -1.24986e-01
-1.53740e+02 8.35070e+00 -1.24912e-01
-1.53730e+02 8.35195e+00 -1.24837e-01
-1.53720e+02 8.35320e+00 -1.24762e-01
-1.53710e+02 8.35445e+00 -1.24688e-01
-1.53700e+02 8.35569e+00 -1.24613e-01
-1.53690e+02 8.35694e+00 -1.24538e-01
-1.53680e+02 8.35818e+00 -1.24464e-01
-1.53670e+02 8.35943e+00 -1.24389e-01
-1.53660e+02 8.36067e+00 -1.24315e-01
-1.53650e+02 8.36191e+00 -1.24240e-01
-1.53640e+02 8.36316e+00 -1.24166e-01
-1.53630e+02 8.36440e+00 -1.24091e-01
-1.53620e+02 8.36564e+00 -1.24017e-01
-1.53610e+02 8.36688e+00 -1.23943e-01
-1.53600e+02 8.36812e+00 -1.23868e-01
-1.53590e+02 8.36935e+00 -1.23794e-01
-1.53580e+02 8.37059e+00 -1.23719e-01
-1.53570e+02 8.37183e+00 -1.23645e-01
-1.53560e+02 8.37306e+00 -1.23571e-01
-1.53550e+02 8.37430e+00 -1.23497e-01
-1.53540e+02 8.37553e+00 -1.23422e-01
-1.53530e+02 8.37677e+00 -1.23348e-01
-1.53520e+02 8.37800e+00 -1.23274e-01
-1.53510e+02 8.37923e+00 -1.23200e-01
-1.53500e+02 8.38047e+00 -1.23126e-01
-1.53490e+02 8.38170e+00 -1.23052e-01
-1.53480e+02 8.38293e+00 -1.22978e-01
-1.53470e+02 8.38416e+00 -1.22904e-01
-1.53460e+02 8.38538e+00 -1.22830e-01
-1.53450e+02 8.38661e+00 -1.22756e-01
-1.53440e+02 8.38784e+00 -1.22682e-01
-1.53430e+02 8.38907e+00 -1.22608e-01
-1.53420e+02 8.39029e+00 -1.22534e-01
-1.53410e+02 8.39152e+00 -1.22460e-01
-1.53400e+02 8.39274e+00 -1.22386e-01
-1.53390e+02 8.39396e+00 -1.22312e-01
-1.53380e+02 8.39519e+00 -1.22238e-01
-1.53370e+02 8.39641e+00 -1.22165e-01
-1.53360e+02 8.39763e+00 -1.22091e-01
-1.53350e+02 8.39885e+00 -1.22017e-01
-1.53340e+02 8.40007e+00 -1.21944e-01
-1.53330e+02 8.40129e+00 -1.21870e-01
-1.53320e+02 8.40251e+00 -1.21796e-01
-1.53310e+02 8.40373e+00 -1.21723e-01
-1.53300e+02 8.40494e+00 -1.21649e-01
-1.53290e+02 8.40616e+00 -1.21575e-01
-1.53280e+02 8.40737e+00 -1.21502e-01
-1.53270e+02 8.40859e+00 -1.21428e-01
-1.53260e+02 8.40980e+00 -1.21355e-01
-1.53250e+02 8.41102e+00 -1.21281e-01
-1.53240e+02 8.41223e+00 -1.21208e-01
-1.53230e+02 8.41344e+00 -1.21135e-01
-1.53220e+02 8.41465e+00 -1.21061e-01
-1.53210e+02 8.41586e+00 -1.20988e-01
-1.53200e+02 8.41707e+00 -1.20914e-01
-1.53190e+02 8.41828e+00 -1.20841e-01
-1.53180e+02 8.41949e+00 -1.20768e-01
-1.53170e+02 8.42070e+00 -1.20695e-01
-1.53160e+02 8.42190e+00 -1.20621e-01
-1.53150e+02 8.42311e+00 -1.20548e-01
-1.53140e+02 8.42431e+00 -1.20475e-01
-1.53130e+02 8.42552e+00 -1.20402e-01
-1.53120e+02 8.42672e+00 -1.20329e-01
-1.53110e+02 8.42792e+00 -1.20256e-01
-1.53100e+02 8.42913e+00 -1.20183e-01
-1.53090e+02 8.43033e+00 -1.20110e-01
-1.53080e+02 8.43153e+00 -1.20036e-01
-1.53070e+02 8.43273e+00 -1.19963e-01
-1.53060e+02 8.43393e+00 -1.19891e-01
-1.53050e+02 8.43513e+00 -1.19818e-01
-1.53040e+02 8.43632e+00 -1.19745e-01
-1.53030e+02 8.43752e+00 -1.19672e-01
-1.53020e+02 8.43872e+00 -1.19599e-01
-1.53010e+02 8.43991e+00 -1.19526e-01
-1.53000e+02 8.44111e+00 -1.19453e-01
-1.52990e+02 8.44230e+00 -1.19380e-01
-1.52980e+02 8.44350e+00 -1.19308e-01
-1.52970e+02 8.44469e+00 -1.19235e-01
-1.52960e+02 8.44588e+00 -1.19162e-01
-1.52950e+02 8.44707e+00 -1.19090e-01
-1.52940e+02 8.44826e+00 -1.19017e-01
-1.52930e+02 8.44945e+00 -1.18944e-01
-1.52920e+02 8.45064e+00 -1.18872e-01
-1.52910e+02 8.45183e+00 -1.18799e-01
-1.52900e+02 8.45302e+00 -1.18726e-01
-1.52890e+02 8.45420e+00 -1.18654e-01
-1.52880e+02 8.45539e+00 -1.18581e-01
-1.52870e+02 8.45658e+00 -1.18509e-01
-1.52860e+02 8.45776e+00 -1.18436e-01
-1.52850e+02 8.45894e+00 -1.18364e-01
-1.52840e+02 8.46013e+00 -1.18292e-01
-1.52830e+02 8.46131e+00 -1.18219e-01
-1.52820e+02 8.46249e+00 -1.18147e-01
-1.52810e+02 8.46367e+00 -1.18075e-01
-1.52800e+02 8.46485e+00 -1.18002e-01
-1.52790e+02 8.46603e+00 -1.17930e-01
-1.52780e+02 8.46721e+00 -1.17858e-01
-1.52770e+02 8.46839e+00 -1.17786e-01
-1.52760e+02 8.46957e+00 -1.17713e-01
-1.52750e+02 8.47074e+00 -1.17641e-01
-1.52740e+02 8.47192e+00 -1.17569e-01
-1.52730e+02 8.47310e+00 -1.17497e-01
-1.52720e+02 8.47427e+00 -1.17425e-01
-1.52710e+02 8.47544e+00 -1.17353e-01
-1.52700e+02 8.47662e+00 -1.17281e-01
-1.52690e+02 8.47779e+00 -1.17209e-01
-1.52680e+02 8.47896e+00 -1.17137e-01
-1.52670e+02 8.48013e+00 -1.17065e-01
-1.52660e+02 8.48130e+00 -1.16993e-01
-1.52650e+02 8.48247e+00 -1.16921e-01
-1.52640e+02 8.48364e+00 -1.16849e-01
-1.52630e+02 8.48481e+00 -1.16777e-01
-1.52620e+02 8.48598e+00 -1.16705e-01
-1.52610e+02 8.48714e+00 -1.16634e-01
-1.52600e+02 8.48831e+00 -1.16562e-01
-1.52590e+02 8.48947e+00 -1.16490e-01
-1.52580e+02 8.49064e+00 -1.16418e-01
-1.52570e+02 8.49180e+00 -1.16347e-01
-1.52560e+02 8.49297e+00 -1.16275e-01
-1.52550e+02 8.49413e+00 -1.16203e-01
-1.52540e+02 8.49529e+00 -1.16132e-01
-1.52530e+02 8.49645e+00 -1.16060e-01
-1.52520e+02 8.49761e+00 -1.15988e-01
-1.52510e+02 8.49877e+00 -1.15917e-01
-1.52500e+02 8.49993e+00 -1.15845e-01
-1.52490e+02 8.50109e+00 -1.15774e-01
-1.52480e+02 8.50225e+00 -1.15702e-01
-1.52470e+02 8.50340e+00 -1.15631e-01
-1.52460e+02 8.50456e+00 -1.15560e-01
-1.52450e+02 8.50571e+00 -1.15488e-01
-1.52440e+02 8.50687e+00 -1.15417e-01
-1.52430e+02 8.50802e+00 -1.15345e-01
-1.52420e+02 8.50917e+00 -1.15274e-01
-1.52410e+02 8.51033e+00 -1.15203e-01
-1.52400e+02 8.51148e+00 -1.15132e-01
-1.52390e+02 8.51263e+00 -1.15060e-01
-1.52380e+02 8.51378e+00 -1.14989e-01
-1.52370e+02 8.51493e+00 -1.14918e-01
-1.52360e+02 8.51608e+00 -1.14847e-01
-1.52350e+02 8.51723e+00 -1.14776e-01
-1.52340e+02 8.51837e+00 -1.14705e-01
-1.52330e+02 8.51952e+00 -1.14633e-01
-1.52320e+02 8.52067e+00 -1.14562e-01
-1.52310e+02 8.52181e+00 -1.14491e-01
-1.52300e+02 8.52296e+00 -1.14420e-01
-1.52290e+02 8.52410e+00 -1.14349e-01
-1.52280e+02 8.52524e+00 -1.14278e-01
-1.52270e+02 8.52639e+00 -1.14208e-01
-1.52260e+02 8.52753e+00 -1.14137e-01
-1.52250e+02 8.52867e+00 -1.14066e-01
-1.52240e+02 8.52981e+00 -1.13995e-01
-1.52230e+02 8.53095e+00 -1.13924e-01
-1.52220e+02 8.53209e+00 -1.13853e-01
-1.52210e+02 8.53323e+00 -1.13783e-01
-1.52200e+02 8.53436e+00 -1.13712e-01
-1.52190e+02 8.53550e+00 -1.13641e-01
-1.52180e+02 8.53664e+00 -1.13570e-01
-1.52170e+02 8.53777e+00 -1.13500e-01
-1.52160e+02 8.53891e+00 -1.13429e-01
-1.52150e+02 8.54004e+00 -1.13358e-01
-1.52140e+02 8.54117e+00 -1.13288e-01
-1.52130e+02 8.54231e+00 -1.13217e-01
-1.52120e+02 8.54344e+00 -1.13147e-01
-1.52110e+02 8.54457e+00 -1.13076e-01
-1.52100e+02 8.54570e+00 -1.13006e-01
-1.52090e+02 8.54683e+00 -1.12935e-01
-1.52080e+02 8.54796e+00 -1.12865e-01
-1.52070e+02 8.54909e+00 -1.12794e-01
-1.52060e+02 8.55021e+00 -1.12724e-01
-1.52050e+02 8.55134e+00 -1.12654e-01
-1.52040e+02 8.55247e+00 -1.12583e-01
-1.52030e+02 8.55359e+00 -1.12513e-01
-1.52020e+02 8.55472e+00 -1.12443e-01
-1.52010e+02 8.55584e+00 -1.12373e-01
-1.52000e+02 8.55696e+00 -1.12302e-01
-1.51990e+02 8.55809e+00 -1.12232e-01
-1.51980e+02 8.55921e+00 -1.12162e-01
-1.51970e+02 8.56033e+00 -1.12092e-01
-1.51960e+02 8.56145e+00 -1.12022e-01
-1.51950e+02 8.56257e+00 -1.11952e-01
-1.51940e+02 8.56369e+00 -1.11882e-01
-1.51930e+02 8.56481e+00 -1.11812e-01
-1.51920e+02 8.56593e+00 -1.11742e-01
-1.51910e+02 8.56704e+00 -1.11672e-01
-1.51900e+02 8.56816e+00 -1.11602e-01
-1.51890e+02 8.56927e+00 -1.11532e-01
-1.51880e+02 8.57039e+00 -1.11462e-01
-1.51870e+02 8.57150e+00 -1.11392e-01
-1.51860e+02 8.57262e+00 -1.11322e-01
-1.51850e+02 8.57373e+00 -1.11252e-01
-1.51840e+02 8.57484e+00 -1.11182e-01
-1.51830e+02 8.57595e+00 -1.11113e-01
-1.51820e+02 8.57706e+00 -1.11043e-01
-1.51810e+02 8.57818e+00 -1.10973e-01
-1.51800e+02 8.57928e+00 -1.10903e-01
-1.51790e+02 8.58039e+00 -1.10834e-01
-1.51780e+02 8.58150e+00 -1.10764e-01
-1.51770e+02 8.58261e+00 -1.10694e-01
-1.51760e+02 8.58372e+00 -1.10625e-01
-1.51750e+02 8.58482e+00 -1.10555e-01
-1.51740e+02 8.58593e+00 -1.10486e-01
-1.51730e+02 8.58703e+00 -1.10416e-01
-1.51720e+02 8.58813e+00 -1.10347e-01
-1.51710e+02 8.58924e+00 -1.10277e-01
-1.51700e+02 8.59034e+00 -1.10208e-01
-1.51690e+02 8.59144e+00 -1.10138e-01
-1.51680e+02 8.59254e+00 -1.10069e-01
-1.51670e+02 8.59364e+00 -1.09999e-01
-1.51660e+02 8.59474e+00 -1.09930e-01
-1.51650e+02 8.59584e+00 -1.09861e-01
-1.51640e+02 8.59694e+00 -1.09792e-01
-1.51630e+02 8.59804e+00 -1.09722e-01
-1.51620e+02 8.59913e+00 -1.09653e-01
-1.51610e+02 8.60023e+00 -1.09584e-01
-1.51600e+02 8.60133e+00 -1.09515e-01
-1.51590e+02 8.60242e+00 -1.09445e-01
-1.51580e+02 8.60351e+00 -1.09376e-01
-1.51570e+02 8.60461e+00 -1.09307e-01
-1.51560e+02 8.60570e+00 -1.09238e-01
-1.51550e+02 8.60679e+00 -1.09169e-01
-1.51540e+02 8.60788e+00 -1.09100e-01
-1.51530e+02 8.60898e+00 -1.09031e-01
-1.51520e+02 8.61007e+00 -1.08962e-01
-1.51510e+02 8.61115e+00 -1.08893e-01
-1.51500e+02 8.61224e+00 -1.08824e-01
-1.51490e+02 8.61333e+00 -1.08755e-01
-1.51480e+02 8.61442e+00 -1.08686e-01
-1.51470e+02 8.61550e+00 -1.08618e-01
-1.51460e+02 8.61659e+00 -1.08549e-01
-1.51450e+02 8.61768e+00 -1.08480e-01
-1.51440e+02 8.61876e+00 -1.08411e-01
-1.51430e+02 8.61984e+00 -1.08342e-01
-1.51420e+02 8.62093e+00 -1.08274e-01
-1.51410e+02 8.62201e+00 -1.08205e-01
-1.51400e+02 8.62309e+00 -1.08136e-01
-1.51390e+02 8.62417e+00 -1.08068e-01
-1.51380e+02 8.62525e+00 -1.07999e-01
-1.51370e+02 8.62633e+00 -1.07930e-01
-1.51360e+02 8.62741e+00 -1.07862e-01
-1.51350e+02 8.62849e+00 -1.07793e-01
-1.51340e+02 8.62957e+00 -1.07725e-01
-1.51330e+02 8.63064e+00 -1.07656e-01
-1.51320e+02 8.63172e+00 -1.07588e-01
-1.51310e+02 8.63280e+00 -1.07519e-01
-1.51300e+02 8.63387e+00 -1.07451e-01
-1.51290e+02 8.63494e+00 -1.07383e-01
-1.51280e+02 8.63602e+00 -1.07314e-01
-1.51270e+02 8.63709e+00 -1.07246e-01
-1.51260e+02 8.63816e+00 -1.07178e-01
-1.51250e+02 8.63923e+00 -1.07109e-01
-1.51240e+02 8.64031e+00 -1.07041e-01
-1.51230e+02 8.64138e+00 -1.06973e-01
-1.51220e+02 8.64244e+00 -1.06905e-01
-1.51210e+02 8.64351e+00 -1.06836e-01
-1.51200e+02 8.64458e+00 -1.06768e-01
-1.51190e+02 8.64565e+00 -1.06700e-01
-1.51180e+02 8.64672e+00 -1.06632e-01
-1.51170e+02 8.64778e+00 -1.06564e-01
-1.51160e+02 8.64885e+00 -1.06496e-01
-1.51150e+02 8.64991e+00 -1.06428e-01
-1.51140e+02 8.65098e+00 -1.06360e-01
-1.51130e+02 8.65204e+00 -1.06292e-01
-1.51120e+02 8.65310e+00 -1.06224e-01
-1.51110e+02 8.65416e+00 -1.06156e-01
-1.51100e+02 8.65522e+00 -1.06088e-01
-1.51090e+02 8.65628e+00 -1.06020e-01
-1.51080e+02 8.65734e+00 -1.05953e-01
-1.51070e+02 8.65840e+00 -1.05885e-01
-1.51060e+02 8.65946e+00 -1.05817e-01
-1.51050e+02 8.66052e+00 -1.05749e-01
-1.51040e+02 8.66158e+00 -1.05681e-01
-1.51030e+02 8.66263e+00 -1.05614e-01
-1.51020e+02 8.66369e+00 -1.05546e-01
-1.51010e+02 8.66474e+00 -1.05478e-01
-1.51000e+02 8.66580e+00 -1.05411e-01
-1.50990e+02 8.66685e+00 -1.05343e-01
-1.50980e+02 8.66791e+00 -1.05276e-01
-1.50970e+02 8.66896e+00 -1.05208e-01
-1.50960e+02 8.67001e+00 -1.05140e-01
-1.50950e+02 8.67106e+00 -1.05073e-01
-1.50940e+02 8.67211e+00 -1.05006e-01
-1.50930e+02 8.67316e+00 -1.04938e-01
-1.50920e+02 8.67421e+00 -1.04871e-01
-1.50910e+02 8.67526e+00 -1.04803e-01
-1.50900e+02 8.67631e+00 -1.04736e-01
-1.50890e+02 8.67735e+00 -1.04669e-01
-1.50880e+02 8.67840e+00 -1.04601e-01
-1.50870e+02 8.67945e+00 -1.04534e-01
-1.50860e+02 8.68049e+00 -1.04467e-01
-1.50850e+02 8.68153e+00 -1.04399e-01
-1.50840e+02 8.68258e+00 -1.04332e-01
-1.50830e+02 8.68362e+00 -1.04265e-01
-1.50820e+02 8.68466e+00 -1.04198e-01
-1.50810e+02 8.68571e+00 -1.04131e-01
-1.50800e+02 8.68675e+00 -1.04064e-01
-1.50790e+02 8.68779e+00 -1.03996e-01
-1.50780e+02 8.68883e+00 -1.03929e-01
-1.50770e+02 8.68987e+00 -1.03862e-01
-1.50760e+02 8.69090e+00 -1.03795e-01
-1.50750e+02 8.69194e+00 -1.03728e-01
-1.50740e+02 8.69298e+00 -1.03661e-01
-1.50730e+02 8.69401e+00 -1.03594e-01
-1.50720e+02 8.69505e+00 -1.03528e-01
-1.50710e+02 8.69608e+00 -1.03461e-01
-1.50700e+02 8.69712e+00 -1.03394e-01
-1.50690e+02 8.69815e+00 -1.03327e-01
-1.50680e+02 8.69919e+00 -1.03260e-01
-1.50670e+02 8.70022e+00 -1.03193e-01
-1.50660e+02 8.70125e+00 -1.03127e-01
-1.50650e+02 8.70228e+00 -1.03060e-01
-1.50640e+02 8.70331e+00 -1.02993e-01
-1.50630e+02 8.70434e+00 -1.02927e-01
-1.50620e+02 8.70537e+00 -1.02860e-01
-1.50610e+02 8.70640e+00 -1.02793e-01
-1.50600e+02 8.70743e+00 -1.02727e-01
-1.50590e+02 8.70845e+00 -1.02660e-01
-1.50580e+02 8.70948e+00 -1.02594e-01
-1.50570e+02 8.71050e+00 -1.02527e-01
-1.50560e+02 8.71153e+00 -1.02461e-01
-1.50550e+02 8.71255e+00 -1.02394e-01
-1.50540e+02 8.71358e+00 -1.02328e-01
-1.50530e+02 8.71460e+00 -1.02261e-01
-1.50520e+02 8.71562e+00 -1.02195e-01
-1.50510e+02 8.71664e+00 -1.02128e-01
-1.50500e+02 8.71766e+00 -1.02062e-01
-1.50490e+02 8.71868e+00 -1.01996e-01
-1.50480e+02 8.71970e+00 -1.01930e-01
-1.50470e+02 8.72072e+00 -1.01863e-01
-1.50460e+02 8.72174e+00 -1.01797e-01
-1.50450e+02 8.72276e+00 -1.01731e-01
-1.50440e+02 8.72378e+00 -1.01665e-01
-1.50430e+02 8.72479e+00 -1.01599e-01
-1.50420e+02 8.72581e+00 -1.01532e-01
-1.50410e+02 8.72682e+00 -1.01466e-01
-1.50400e+02 8.72784e+00 -1.01400e-01
-1.50390e+02 8.72885e+00 -1.01334e-01
-1.50380e+02 8.72986e+00 -1.01268e-01
-1.50370e+02 8.73088e+00 -1.01202e-01
-1.50360e+02 8.73189e+00 -1.01136e-01
-1.50350e+02 8.73290e+00 -1.01070e-01
-1.50340e+02 8.73391e+00 -1.01004e-01
-1.50330e+02 8.73492e+00 -1.00938e-01
-1.50320e+02 8.73593e+00 -1.00873e-01
-1.50310e+02 8.73694e+00 -1.00807e-01
-1.50300e+02 8.73794e+00 -1.00741e-01
-1.50290e+02 8.73895e+00 -1.00675e-01
-1.50280e+02 8.73996e+00 -1.00609e-01
-1.50270e+02 8.74096e+00 -1.00544e-01
-1.50260e+02 8.74197e+00 -1.00478e-01
-1.50250e+02 8.74297e+00 -1.00412e-01
-1.50240e+02 8.74398e+00 -1.00346e-01
-1.50230e+02 8.74498e+00 -1.00281e-01
-1.50220e+02 8.74598e+00 -1.00215e-01
-1.50210e+02 8.74698e+00 -1.00150e-01
-1.50200e+02 8.74799e+00 -1.00084e-01
-1.50190e+02 8.74899e+00 -1.00019e-01
-1.50180e+02 8.74999e+00 -9.99530e-02
-1.50170e+02 8.75099e+00 -9.98876e-02
-1.50160e+02 8.75198e+00 -9.98221e-02
-1.50150e+02 8.75298e+00 -9.97567e-02
-1.50140e+02 8.75398e+00 -9.96913e-02
-1.50130e+02 8.75498e+00 -9.96259e-02
-1.50120e+02 8.75597e+00 -9.95605e-02
-1.50110e+02 8.75697e+00 -9.94952e-02
-1.50100e+02 8.75796e+00 -9.94299e-02
-1.50090e+02 8.75896e+00 -9.93646e-02
-1.50080e+02 8.75995e+00 -9.92994e-02
-1.50070e+02 8.76094e+00 -9.92342e-02
-1.50060e+02 8.76193e+00 -9.91690e-02
-1.50050e+02 8.76292e+00 -9.91038e-02
-1.50040e+02 8.76392e+00 -9.90387e-02
-1.50030e+02 8.76491e+00 -9.89735e-02
-1.50020e+02 8.76590e+00 -9.89084e-02
-1.50010e+02 8.76688e+00 -9.88434e-02
-1.50000e+02 8.76787e+00 -9.87783e-02
-1.49990e+02 8.76886e+00 -9.87133e-02
-1.49980e+02 8.76985e+00 -9.86483e-02
-1.49970e+02 8.77083e+00 -9.85834e-02
-1.49960e+02 8.77182e+00 -9.85184e-02
-1.49950e+02 8.77280e+00 -9.84535e-02
-1.49940e+02 8.77379e+00 -9.83886e-02
-1.49930e+02 8.77477e+00 -9.83238e-02
-1.49920e+02 8.77575e+00 -9.82589e-02
-1.49910e+02 8.77674e+00 -9.81941e-02
-1.49900e+02 8.77772e+00 -9.81294e-02
-1.49890e+02 8.77870e+00 -9.80646e-02
-1.49880e+02 8.77968e+00 -9.79999e-02
-1.49870e+02 8.78066e+00 -9.79352e-02
-1.49860e+02 8.78164e+00 -9.78705e-02
-1.49850e+02 8.78262e+00 -9.78058e-02
-1.49840e+02 8.78359e+00 -9.77412e-02
-1.49830e+02 8.78457e+00 -9.76766e-02
-1.49820e+02 8.78555e+00 -9.76120e-02
-1.49810e+02 8.78652e+00 -9.75475e-02
-1.49800e+02 8.78750e+00 -9.74830e-02
-1.49790e+02 8.78847e+00 -9.74185e-02
-1.49780e+02 8.78945e+00 -9.73540e-02
-1.49770e+02 8.79042e+00 -9.72896e-02
-1.49760e+02 8.79139e+00 -9.72251e-02
-1.49750e+02 8.79236e+00 -9.71607e-02
-1.49740e+02 8.79334e+00 -9.70964e-02
-1.49730e+02 8.79431e+00 -9.70320e-02
-1.49720e+02 8.79528e+00 -9.69677e-02
-1.49710e+02 8.79625e+00 -9.69034e-02
-1.49700e+02 8.79721e+00 -9.68392e-02
-1.49690e+02 8.79818e+00 -9.67749e-02
-1.49680e+02 8.79915e+00 -9.67107e-02
-1.49670e+02 8.80012e+00 -9.66465e-02
-1.49660e+02 8.80108e+00 -9.65824e-02
-1.49650e+02 8.80205e+00 -9.65182e-02
-1.49640e+02 8.80301e+00 -9.64541e-02
-1.49630e+02 8.80398e+00 -9.63900e-02
-1.49620e+02 8.80494e+00 -9.63260e-02
-1.49610e+02 8.80590e+00 -9.62620e-02
-1.49600e+02 8.80687e+00 -9.61980e-02
-1.49590e+02 8.80783e+00 -9.61340e-02
-1.49580e+02 8.80879e+00 -9.60700e-02
-1.49570e+02 8.80975e+00 -9.60061e-02
-1.49560e+02 8.81071e+00 -9.59422e-02
-1.49550e+02 8.81167e+00 -9.58783e-02
-1.49540e+02 8.81263e+00 -9.58145e-02
-1.49530e+02 8.81358e+00 -9.57507e-02
-1.49520e+02 8.81454e+00 -9.56869e-02
-1.49510e+02 8.81550e+00 -9.56231e-02
-1.49500e+02 8.81645e+00 -9.55593e-02
-1.49490e+02 8.81741e+00 -9.54956e-02
-1.49480e+02 8.81836e+00 -9.54319e-02
-1.49470e+02 8.81932e+00 -9.53683e-02
-1.49460e+02 8.82027e+00 -9.53046e-02
-1.49450e+02 8.82122e+00 -9.52410e-02
-1.49440e+02 8.82218e+00 -9.51774e-02
-1.49430e+02 8.82313e+00 -9.51139e-02
-1.49420e+02 8.82408e+00 -9.50503e-02
-1.49410e+02 8.82503e+00 -9.49868e-02
-1.49400e+02 8.82598e+00 -9.49233e-02
-1.49390e+02 8.82693e+00 -9.48599e-02
-1.49380e+02 8.82788e+00 -9.47964e-02
-1.49370e+02 8.82882e+00 -9.47330e-02
-1.49360e+02 8.82977e+00 -9.46696e-02
-1.49350e+02 8.83072e+00 -9.46063e-02
-1.49340e+02 8.83166e+00 -9.45429e-02
-1.49330e+02 8.83261e+00 -9.44796e-02
-1.49320e+02 8.83355e+00 -9.44164e-02
-1.49310e+02 8.83450e+00 -9.43531e-02
-1.49300e+02 8.83544e+00 -9.42899e-02
-1.49290e+02 8.83638e+00 -9.42267e-02
-1.49280e+02 8.83732e+00 -9.41635e-02
-1.49270e+02 8.83826e+00 -9.41004e-02
-1.49260e+02 8.83920e+00 -9.40372e-02
-1.49250e+02 8.84015e+00 -9.39741e-02
-1.49240e+02 8.84108e+00 -9.39111e-02
-1.49230e+02 8.84202e+00 -9.38480e-02
-1.49220e+02 8.84296e+00 -9.37850e-02
-1.49210e+02 8.84390e+00 -9.37220e-02
-1.49200e+02 8.84484e+00 -9.36590e-02
-1.49190e+02 8.84577e+00 -9.35961e-02
-1.49180e+02 8.84671e+00 -9.35332e-02
-1.49170e+02 8.84764e+00 -9.34703e-02
-1.49160e+02 8.84858e+00 -9.34074e-02
-1.49150e+02 8.84951e+00 -9.33446e-02
-1.49140e+02 8.85044e+00 -9.32818e-02
-1.49130e+02 8.85138e+00 -9.32190e-02
-1.49120e+02 8.85231e+00 -9.31562e-02
-1.49110e+02 8.85324e+00 -9.30935e-02
-1.49100e+02 8.85417e+00 -9.30308e-02
-1.49090e+02 8.85510e+00 -9.29681e-02
-1.49080e+02 8.85603e+00 -9.29055e-02
-1.49070e+02 8.85696e+00 -9.28428e-02
-1.49060e+02 8.85789e+00 -9.27802e-02
-1.49050e+02 8.85881e+00 -9.27176e-02
-1.49040e+02 8.85974e+00 -9.26551e-02
-1.49030e+02 8.86067e+00 -9.25926e-02
-1.49020e+02 8.86159e+00 -9.25301e-02
-1.49010e+02 8.86252e+00 -9.24676e-02
-1.49000e+02 8.86344e+00 -9.24051e-02
-1.48990e+02 8.86437e+00 -9.23427e-02
-1.48980e+02 8.86529e+00 -9.22803e-02
-1.48970e+02 8.86621e+00 -9.22179e-02
-1.48960e+02 8.86713e+00 -9.21556e-02
-1.48950e+02 8.86805e+00 -9.20933e-02
-1.48940e+02 8.86898e+00 -9.20310e-02
-1.48930e+02 8.86990e+00 -9.19687e-02
-1.48920e+02 8.87081e+00 -9.19065e-02
-1.48910e+02 8.87173e+00 -9.18443e-02
-1.48900e+02 8.87265e+00 -9.17821e-02
-1.48890e+02 8.87357e+00 -9.17199e-02
-1.48880e+02 8.87449e+00 -9.16578e-02
-1.48870e+02 8.87540e+00 -9.15957e-02
-1.48860e+02 8.87632e+00 -9.15336e-02
-1.48850e+02 8.87723e+00 -9.14715e-02
-1.48840e+02 8.87815e+00 -9.14095e-02
-1.48830e+02 8.87906e+00 -9.13475e-02
-1.48820e+02 8.87997e+00 -9.12855e-02
-1.48810e+02 8.88089e+00 -9.12235e-02
-1.48800e+02 8.88180e+00 -9.11616e-02
-1.48790e+02 8.88271e+00 -9.10997e-02
-1.48780e+02 8.88362e+00 -9.10378e-02
-1.48770e+02 8.88453e+00 -9.09760e-02
-1.48760e+02 8.88544e+00 -9.09141e-02
-1.48750e+02 8.88635e+00 -9.08523e-02
-1.48740e+02 8.88726e+00 -9.07906e-02
-1.48730e+02 8.88816e+00 -9.07288e-02
-1.48720e+02 8.88907e+00 -9.06671e-02
-1.48710e+02 8.88998e+00 -9.06054e-02
-1.48700e+02 8.89088e+00 -9.05437e-02
-1.48690e+02 8.89179e+00 -9.04821e-02
-1.48680e+02 8.89269e+00 -9.04205e-02
-1.48670e+02 8.89360e+00 -9.03589e-02
-1.48660e+02 8.89450e+00 -9.02973e-02
-1.48650e+02 8.89540e+00 -9.02358e-02
-1.48640e+02 8.89631e+00 -9.01742e-02
-1.48630e+02 8.89721e+00 -9.01128e-02
-1.48620e+02 8.89811e+00 -9.00513e-02
-1.48610e+02 8.89901e+00 -8.99899e-02
-1.48600e+02 8.89991e+00 -8.99284e-02
-1.48590e+02 8.90081e+00 -8.98671e-02
-1.48580e+02 8.90170e+00 -8.98057e-02
-1.48570e+02 8.90260e+00 -8.97444e-02
-1.48560e+02 8.90350e+00 -8.96830e-02
-1.48550e+02 8.90440e+00 -8.96218e-02
-1.48540e+02 8.90529e+00 -8.95605e-02
-1.48530e+02 8.90619e+00 -8.94993e-02
-1.48520e+02 8.90708e+00 -8.94381e-02
-1.48510e+02 8.90798e+00 -8.93769e-02
-1.48500e+02 8.90887e+00 -8.93157e-02
-1.48490e+02 8.90976e+00 -8.92546e-02
-1.48480e+02 8.91065e+00 -8.91935e-02
-1.48470e+02 8.91155e+00 -8.91324e-02
-1.48460e+02 8.91244e+00 -8.90714e-02
-1.48450e+02 8.91333e+00 -8.90104e-02
-1.48440e+02 8.91422e+00 -8.89494e-02
-1.48430e+02 8.91511e+00 -8.88884e-02
-1.48420e+02 8.91600e+00 -8.88275e-02
-1.48410e+02 8.91688e+00 -8.87665e-02
-1.48400e+02 8.91777e+00 -8.87056e-02
-1.48390e+02 8.91866e+00 -8.86448e-02
-1.48380e+02 8.91954e+00 -8.85839e-02
-1.48370e+02 8.92043e+00 -8.85231e-02
-1.48360e+02 8.92131e+00 -8.84623e-02
-1.48350e+02 8.92220e+00 -8.84016e-02
-1.48340e+02 8.92308e+00 -8.83408e-02
-1.48330e+02 8.92397e+00 -8.82801e-02
-1.48320e+02 8.92485e+00 -8.82194e-02
-1.48310e+02 8.92573e+00 -8.81588e-02
-1.48300e+02 8.92661e+00 -8.80981e-02
-1.48290e+02 8.92749e+00 -8.80375e-02
-1.48280e+02 8.92837e+00 -8.79769e-02
-1.48270e+02 8.92925e+00 -8.79164e-02
-1.48260e+02 8.93013e+00 -8.78559e-02
-1.48250e+02 8.93101e+00 -8.77953e-02
-1.48240e+02 8.93189e+00 -8.77349e-02
-1.48230e+02 8.93276e+00 -8.76744e-02
-1.48220e+02 8.93364e+00 -8.76140e-02
-1.48210e+02 8.93452e+00 -8.75536e-02
-1.48200e+02 8.93539e+00 -8.74932e-02
-1.48190e+02 8.93627e+00 -8.74329e-02
-1.48180e+02 8.93714e+00 -8.73725e-02
-1.48170e+02 8.93801e+00 -8.73122e-02
-1.48160e+02 8.93889e+00 -8.72520e-02
-1.48150e+02 8.93976e+00 -8.71917e-02
-1.48140e+02 8.94063e+00 -8.71315e-02
-1.48130e+02 8.94150e+00 -8.70713e-02
-1.48120e+02 8.94237e+00 -8.70111e-02
-1.48110e+02 8.94324e+00 -8.69510e-02
-1.48100e+02 8.94411e+00 -8.68909e-02
-1.48090e+02 8.94498e+00 -8.68308e-02
-1.48080e+02 8.94585e+00 -8.67707e-02
-1.48070e+02 8.94671e+00 -8.67107e-02
-1.48060e+02 8.94758e+00 -8.66507e-02
-1.48050e+02 8.94845e+00 -8.65907e-02
-1.48040e+02 8.94931e+00 -8.65307e-02
-1.48030e+02 8.95018e+00 -8.64708e-02
-1.48020e+02 8.95104e+00 -8.64109e-02
-1.48010e+02 8.95191e+00 -8.63510e-02
-1.48000e+02 8.95277e+00 -8.62911e-02
-1.47990e+02 8.95363e+00 -8.62313e-02
-1.47980e+02 8.95449e+00 -8.61715e-02
-1.47970e+02 8.95535e+00 -8.61117e-02
-1.47960e+02 8.95622e+00 -8.60520e-02
-1.47950e+02 8.95708e+00 -8.59923e-02
-1.47940e+02 8.95794e+00 -8.59326e-02
-1.47930e+02 8.95879e+00 -8.58729e-02
-1.47920e+02 8.95965e+00 -8.58132e-02
-1.47910e+02 8.96051e+00 -8.57536e-02
-1.47900e+02 8.96137e+00 -8.56940e-02
-1.47890e+02 8.96222e+00 -8.56344e-02
-1.47880e+02 8.96308e+00 -8.55749e-02
-1.47870e+02 8.96394e+00 -8.55154e-02
-1.47860e+02 8.96479e+00 -8.54559e-02
-1.47850e+02 8.96565e+00 -8.53964e-02
-1.47840e+02 8.96650e+00 -8.53370e-02
-1.47830e+02 8.96735e+00 -8.52775e-02
-1.47820e+02 8.96820e+00 -8.52182e-02
-1.47810e+02 8.96906e+00 -8.51588e-02
-1.47800e+02 8.96991e+00 -8.50995e-02
-1.47790e+02 8.97076e+00 -8.50401e-02
-1.47780e+02 8.97161e+00 -8.49809e-02
-1.47770e+02 8.97246e+00 -8.49216e-02
-1.47760e+02 8.97331e+00 -8.48624e-02
-1.47750e+02 8.97416e+00 -8.48032e-02
-1.47740e+02 8.97500e+00 -8.47440e-02
-1.47730e+02 8.97585e+00 -8.46848e-02
-1.47720e+02 8.97670e+00 -8.46257e-02
-1.47710e+02 8.97754e+00 -8.45666e-02
-1.47700e+02 8.97839e+00 -8.45075e-02
-1.47690e+02 8.97923e+00 -8.44484e-02
-1.47680e+02 8.98008e+00 -8.43894e-02
-1.47670e+02 8.98092e+00 -8.43304e-02
-1.47660e+02 8.98176e+00 -8.42714e-02
-1.47650e+02 8.98261e+00 -8.42125e-02
-1.47640e+02 8.98345e+00 -8.41536e-02
-1.47630e+02 8.98429e+00 -8.40947e-02
-1.47620e+02 8.98513e+00 -8.40358e-02
-1.47610e+02 8.98597e+00 -8.39770e-02
-1.47600e+02 8.98681e+00 -8.39181e-02
-1.47590e+02 8.98765e+00 -8.38592e-02
-1.47580e+02 8.98849e+00 -8.38001e-02
-1.47570e+02 8.98932e+00 -8.37409e-02
-1.47560e+02 8.99016e+00 -8.36814e-02
-1.47550e+02 8.99100e+00 -8.36218e-02
-1.47540e+02 8.99183e+00 -8.35619e-02
-1.47530e+02 8.99267e+00 -8.35019e-02
-1.47520e+02 8.99350e+00 -8.34417e-02
-1.47510e+02 8.99434e+00 -8.33813e-02
-1.47500e+02 8.99517e+00 -8.33208e-02
-1.47490e+02 8.99600e+00 -8.32600e-02
-1.47480e+02 8.99684e+00 -8.31991e-02
-1.47470e+02 8.99767e+00 -8.31379e-02
-1.47460e+02 8.99850e+00 -8.30766e-02
-1.47450e+02 8.99933e+00 -8.30151e-02
-1.47440e+02 9.00016e+00 -8.29534e-02
-1.47430e+02 9.00099e+00 -8.28916e-02
-1.47420e+02 9.00182e+00 -8.28295e-02
-1.47410e+02 9.00265e+00 -8.27673e-02
-1.47400e+02 9.00347e+00 -8.27048e-02
-1.47390e+02 9.00430e+00 -8.26422e-02
-1.47380e+02 9.00513e+00 -8.25794e-02
-1.47370e+02 9.00595e+00 -8.25164e-02
-1.47360e+02 9.00678e+00 -8.24533e-02
-1.47350e+02 9.00760e+00 -8.23899e-02
-1.47340e+02 9.00842e+00 -8.23264e-02
-1.47330e+02 9.00925e+00 -8.22626e-02
-1.47320e+02 9.01007e+00 -8.21987e-02
-1.47310e+02 9.01089e+00 -8.21346e-02
-1.47300e+02 9.01171e+00 -8.20703e-02
-1.47290e+02 9.01253e+00 -8.20059e-02
-1.47280e+02 9.01335e+00 -8.19412e-02
-1.47270e+02 9.01417e+00 -8.18764e-02
-1.47260e+02 9.01499e+00 -8.18113e-02
-1.47250e+02 9.01581e+00 -8.17461e-02
-1.47240e+02 9.01662e+00 -8.16807e-02
-1.47230e+02 9.01744e+00 -8.16151e-02
-1.47220e+02 9.01826e+00 -8.15494e-02
-1.47210e+02 9.01907e+00 -8.14834e-02
-1.47200e+02 9.01989e+00 -8.14173e-02
-1.47190e+02 9.02070e+00 -8.13509e-02
-1.47180e+02 9.02151e+00 -8.12844e-02
-1.47170e+02 9.02233e+00 -8.12177e-02
-1.47160e+02 9.02314e+00 -8.11508e-02
-1.47150e+02 9.02395e+00 -8.10838e-02
-1.47140e+02 9.02476e+00 -8.10165e-02
-1.47130e+02 9.02557e+00 -8.09491e-02
-1.47120e+02 9.02638e+00 -8.08814e-02
-1.47110e+02 9.02719e+00 -8.08136e-02
-1.47100e+02 9.02799e+00 -8.07456e-02
-1.47090e+02 9.02880e+00 -8.06774e-02
-1.47080e+02 9.02961e+00 -8.06091e-02
-1.47070e+02 9.03041e+00 -8.05405e-02
-1.47060e+02 9.03122e+00 -8.04718e-02
-1.47050e+02 9.03202e+00 -8.04028e-02
-1.47040e+02 9.03283e+00 -8.03337e-02
-1.47030e+02 9.03363e+00 -8.02644e-02
-1.47020e+02 9.03443e+00 -8.01949e-02
-1.47010e+02 9.03523e+00 -8.01253e-02
-1.47000e+02 9.03603e+00 -8.00554e-02
-1.46990e+02 9.03683e+00 -7.99854e-02
-1.46980e+02 9.03763e+00 -7.99151e-02
-1.46970e+02 9.03843e+00 -7.98447e-02
-1.46960e+02 9.03923e+00 -7.97741e-02
-1.46950e+02 9.04003e+00 -7.97033e-02
-1.46940e+02 9.04083e+00 -7.96324e-02
-1.46930e+02 9.04162e+00 -7.95612e-02
-1.46920e+02 9.04242e+00 -7.94899e-02
-1.46910e+02 9.04321e+00 -7.94183e-02
-1.46900e+02 9.04400e+00 -7.93466e-02
-1.46890e+02 9.04480e+00 -7.92747e-02
-1.46880e+02 9.04559e+00 -7.92026e-02
-1.46870e+02 9.04638e+00 -7.91304e-02
-1.46860e+02 9.04717e+00 -7.90579e-02
-1.46850e+02 9.04796e+00 -7.89853e-02
-1.46840e+02 9.04875e+00 -7.89124e-02
-1.46830e+02 9.04954e+00 -7.88394e-02
-1.46820e+02 9.05033e+00 -7.87662e-02
-1.46810e+02 9.05112e+00 -7.86928e-02
-1.46800e+02 9.05190e+00 -7.86193e-02
-1.46790e+02 9.05269e+00 -7.85455e-02
-1.46780e+02 9.05347e+00 -7.84716e-02
-1.46770e+02 9.05426e+00 -7.83974e-02
-1.46760e+02 9.05504e+00 -7.83231e-02
-1.46750e+02 9.05583e+00 -7.82486e-02
-1.46740e+02 9.05661e+00 -7.81739e-02
-1.46730e+02 9.05739e+00 -7.80990e-02
-1.46720e+02 9.05817e+00 -7.80240e-02
-1.46710e+02 9.05895e+00 -7.79487e-02
-1.46700e+02 9.05973e+00 -7.78733e-02
-1.46690e+02 9.06051e+00 -7.77977e-02
-1.46680e+02 9.06128e+00 -7.77219e-02
-1.46670e+02 9.06206e+00 -7.76459e-02
-1.46660e+02 9.06284e+00 -7.75697e-02
-1.46650e+02 9.06361e+00 -7.74934e-02
-1.46640e+02 9.06439e+00 -7.74168e-02
-1.46630e+02 9.06516e+00 -7.73401e-02
-1.46620e+02 9.06593e+00 -7.72632e-02
-1.46610e+02 9.06671e+00 -7.71861e-02
-1.46600e+02 9.06748e+00 -7.71088e-02
-1.46590e+02 9.06825e+00 -7.70313e-02
-1.46580e+02 9.06902e+00 -7.69537e-02
-1.46570e+02 9.06979e+00 -7.68758e-02
-1.46560e+02 9.07056e+00 -7.67978e-02
-1.46550e+02 9.07132e+00 -7.67196e-02
-1.46540e+02 9.07209e+00 -7.66412e-02
-1.46530e+02 9.07286e+00 -7.65626e-02
-1.46520e+02 9.07362e+00 -7.64838e-02
-1.46510e+02 9.07439e+00 -7.64049e-02
-1.46500e+02 9.07515e+00 -7.63257e-02
-1.46490e+02 9.07591e+00 -7.62464e-02
-1.46480e+02 9.07667e+00 -7.61669e-02
-1.46470e+02 9.07744e+00 -7.60872e-02
-1.46460e+02 9.07820e+00 -7.60073e-02
-1.46450e+02 9.07896e+00 -7.59272e-02
-1.46440e+02 9.07971e+00 -7.58470e-02
-1.46430e+02 9.08047e+00 -7.57665e-02
-1.46420e+02 9.08123e+00 -7.56859e-02
-1.46410e+02 9.08199e+00 -7.56051e-02
-1.46400e+02 9.08274e+00 -7.55241e-02
-1.46390e+02 9.08350e+00 -7.54429e-02
-1.46380e+02 9.08425e+00 -7.53615e-02
-1.46370e+02 9.08500e+00 -7.52800e-02
-1.46360e+02 9.08576e+00 -7.51982e-02
-1.46350e+02 9.08651e+00 -7.51163e-02
-1.46340e+02 9.08726e+00 -7.50342e-02
-1.46330e+02 9.08801e+00 -7.49519e-02
-1.46320e+02 9.08876e+00 -7.48694e-02
-1.46310e+02 9.08951e+00 -7.47867e-02
-1.46300e+02 9.09025e+00 -7.47038e-02
-1.46290e+02 9.09100e+00 -7.46208e-02
-1.46280e+02 9.09175e+00 -7.45376e-02
-1.46270e+02 9.09249e+00 -7.44542e-02
-1.46260e+02 9.09323e+00 -7.43706e-02
-1.46250e+02 9.09398e+00 -7.42868e-02
-1.46240e+02 9.09472e+00 -7.42028e-02
-1.46230e+02 9.09546e+00 -7.41186e-02
-1.46220e+02 9.09620e+00 -7.40343e-02
-1.46210e+02 9.09694e+00 -7.39498e-02
-1.46200e+02 9.09768e+00 -7.38651e-02
-1.46190e+02 9.09842e+00 -7.37801e-02
-1.46180e+02 9.09916e+00 -7.36951e-02
-1.46170e+02 9.09989e+00 -7.36098e-02
-1.46160e+02 9.10063e+00 -7.35243e-02
-1.46150e+02 9.10136e+00 -7.34387e-02
-1.46140e+02 9.10210e+00 -7.33529e-02
-1.46130e+02 9.10283e+00 -7.32668e-02
-1.46120e+02 9.10356e+00 -7.31806e-02
-1.46110e+02 9.10430e+00 -7.30943e-02
-1.46100e+02 9.10503e+00 -7.30077e-02
-1.46090e+02 9.10576e+00 -7.29209e-02
-1.46080e+02 9.10648e+00 -7.28340e-02
-1.46070e+02 9.10721e+00 -7.27468e-02
-1.46060e+02 9.10794e+00 -7.26595e-02
-1.46050e+02 9.10867e+00 -7.25720e-02
-1.46040e+02 9.10939e+00 -7.24843e-02
-1.46030e+02 9.11012e+00 -7.23965e-02
-1.46020e+02 9.11084e+00 -7.23084e-02
-1.46010e+02 9.11156e+00 -7.22202e-02
-1.46000e+02 9.11228e+00 -7.21317e-02
-1.45990e+02 9.11300e+00 -7.20431e-02
-1.45980e+02 9.11372e+00 -7.19543e-02
-1.45970e+02 9.11444e+00 -7.18653e-02
-1.45960e+02 9.11516e+00 -7.17762e-02
-1.45950e+02 9.11588e+00 -7.16868e-02
-1.45940e+02 9.11659e+00 -7.15973e-02
-1.45930e+02 9.11731e+00 -7.15075e-02
-1.45920e+02 9.11803e+00 -7.14176e-02
-1.45910e+02 9.11874e+00 -7.13275e-02
-1.45900e+02 9.11945e+00 -7.12372e-02
-1.45890e+02 9.12016e+00 -7.11467e-02
-1.45880e+02 9.12087e+00 -7.10561e-02
-1.45870e+02 9.12158e+00 -7.09652e-02
-1.45860e+02 9.12229e+00 -7.08742e-02
-1.45850e+02 9.12300e+00 -7.07830e-02
-1.45840e+02 9.12371e+00 -7.06916e-02
-1.45830e+02 9.12442e+00 -7.06000e-02
-1.45820e+02 9.12512e+00 -7.05082e-02
-1.45810e+02 9.12583e+00 -7.04163e-02
-1.45800e+02 9.12653e+00 -7.03241e-02
-1.45790e+02 9.12723e+00 -7.02318e-02
-1.45780e+02 9.12793e+00 -7.01393e-02
-1.45770e+02 9.12864e+00 -7.00466e-02
-1.45760e+02 9.12934e+00 -6.99537e-02
-1.45750e+02 9.13003e+00 -6.98606e-02
-1.45740e+02 9.13073e+00 -6.97674e-02
-1.45730e+02 9.13143e+00 -6.96739e-02
-1.45720e+02 9.13213e+00 -6.95803e-02
-1.45710e+02 9.13282e+00 -6.94865e-02
-1.45700e+02 9.13352e+00 -6.93925e-02
-1.45690e+02 9.13421e+00 -6.92983e-02
-1.45680e+02 9.13490e+00 -6.92039e-02
-1.45670e+02 9.13559e+00 -6.91094e-02
-1.45660e+02 9.13628e+00 -6.90146e-02
-1.45650e+02 9.13697e+00 -6.89197e-02
-1.45640e+02 9.13766e+00 -6.88246e-02
-1.45630e+02 9.13835e+00 -6.87293e-02
-1.45620e+02 9.13904e+00 -6.86338e-02
-1.45610e+02 9.13972e+00 -6.85381e-02
-1.45600e+02 9.14041e+00 -6.84422e-02
-1.45590e+02 9.14109e+00 -6.83462e-02
-1.45580e+02 9.14177e+00 -6.82500e-02
-1.45570e+02 9.14246e+00 -6.81535e-02
-1.45560e+02 9.14314e+00 -6.80569e-02
-1.45550e+02 9.14382e+00 -6.79602e-02
-1.45540e+02 9.14450e+00 -6.78632e-02
-1.45530e+02 9.14518e+00 -6.77660e-02
-1.45520e+02 9.14585e+00 -6.76687e-02
-1.45510e+02 9.14653e+00 -6.75712e-02
-1.45500e+02 9.14720e+00 -6.74734e-02
-1.45490e+02 9.14788e+00 -6.73755e-02
-1.45480e+02 9.14855e+00 -6.72774e-02
-1.45470e+02 9.14922e+00 -6.71792e-02
-1.45460e+02 9.14989e+00 -6.70807e-02
-1.45450e+02 9.15057e+00 -6.69821e-02
-1.45440e+02 9.15123e+00 -6.68832e-02
-1.45430e+02 9.15190e+00 -6.67842e-02
-1.45420e+02 9.15257e+00 -6.66850e-02
-1.45410e+02 9.15324e+00 -6.65856e-02
-1.45400e+02 9.15390e+00 -6.64861e-02
-1.45390e+02 9.15457e+00 -6.63863e-02
-1.45380e+02 9.15523e+00 -6.62864e-02
-1.45370e+02 9.15589e+00 -6.61862e-02
-1.45360e+02 9.15655e+00 -6.60859e-02
-1.45350e+02 9.15721e+00 -6.59854e-02
-1.45340e+02 9.15787e+00 -6.58847e-02
-1.45330e+02 9.15853e+00 -6.57838e-02
-1.45320e+02 9.15919e+00 -6.56828e-02
-1.45310e+02 9.15984e+00 -6.55815e-02
-1.45300e+02 9.16050e+00 -6.54801e-02
-1.45290e+02 9.16115e+00 -6.53785e-02
-1.45280e+02 9.16181e+00 -6.52767e-02
-1.45270e+02 9.16246e+00 -6.51747e-02
-1.45260e+02 9.16311e+00 -6.50725e-02
-1.45250e+02 9.16376e+00 -6.49702e-02
-1.45240e+02 9.16441e+00 -6.48676e-02
-1.45230e+02 9.16506e+00 -6.47649e-02
-1.45220e+02 9.16571e+00 -6.46620e-02
-1.45210e+02 9.16635e+00 -6.45589e-02
-1.45200e+02 9.16700e+00 -6.44556e-02
-1.45190e+02 9.16764e+00 -6.43521e-02
-1.45180e+02 9.16828e+00 -6.42485e-02
-1.45170e+02 9.16893e+00 -6.41446e-02
-1.45160e+02 9.16957e+00 -6.40406e-02
-1.45150e+02 9.17021e+00 -6.39364e-02
-1.45140e+02 9.17085e+00 -6.38320e-02
-1.45130e+02 9.17148e+00 -6.37274e-02
-1.45120e+02 9.17212e+00 -6.36226e-02
-1.45110e+02 9.17276e+00 -6.35176e-02
-1.45100e+02 9.17339e+00 -6.34125e-02
-1.45090e+02 9.17402e+00 -6.33072e-02
-1.45080e+02 9.17466e+00 -6.32016e-02
-1.45070e+02 9.17529e+00 -6.30959e-02
-1.45060e+02 9.17592e+00 -6.29901e-02
-1.45050e+02 9.17655e+00 -6.28840e-02
-1.45040e+02 9.17718e+00 -6.27777e-02
-1.45030e+02 9.17780e+00 -6.26713e-02
-1.45020e+02 9.17843e+00 -6.25646e-02
-1.45010e+02 9.17905e+00 -6.24578e-02
-1.45000e+02 9.17968e+00 -6.23508e-02
-1.44990e+02 9.18030e+00 -6.22436e-02
-1.44980e+02 9.18092e+00 -6.21363e-02
-1.44970e+02 9.18154e+00 -6.20287e-02
-1.44960e+02 9.18216e+00 -6.19210e-02
-1.44950e+02 9.18278e+00 -6.18130e-02
-1.44940e+02 9.18340e+00 -6.17049e-02
-1.44930e+02 9.18402e+00 -6.15966e-02
-1.44920e+02 9.18463e+00 -6.14881e-02
-1.44910e+02 9.18525e+00 -6.13794e-02
-1.44900e+02 9.18586e+00 -6.12706e-02
-1.44890e+02 9.18647e+00 -6.11615e-02
-1.44880e+02 9.18708e+00 -6.10523e-02
-1.44870e+02 9.18769e+00 -6.09429e-02
-1.44860e+02 9.18830e+00 -6.08333e-02
-1.44850e+02 9.18891e+00 -6.07235e-02
-1.44840e+02 9.18952e+00 -6.06135e-02
-1.44830e+02 9.19012e+00 -6.05034e-02
-1.44820e+02 9.19073e+00 -6.03930e-02
-1.44810e+02 9.19133e+00 -6.02825e-02
-1.44800e+02 9.19193e+00 -6.01718e-02
-1.44790e+02 9.19253e+00 -6.00609e-02
-1.44780e+02 9.19313e+00 -5.99498e-02
-1.44770e+02 9.19373e+00 -5.98385e-02
-1.44760e+02 9.19433e+00 -5.97270e-02
-1.44750e+02 9.19493e+00 -5.96154e-02
-1.44740e+02 9.19552e+00 -5.95036e-02
-1.44730e+02 9.19612e+00 -5.93915e-02
-1.44720e+02 9.19671e+00 -5.92793e-02
-1.44710e+02 9.19730e+00 -5.91670e-02
-1.44700e+02 9.19789e+00 -5.90544e-02
-1.44690e+02 9.19848e+00 -5.89416e-02
-1.44680e+02 9.19907e+00 -5.88287e-02
-1.44670e+02 9.19966e+00 -5.87155e-02
-1.44660e+02 9.20025e+00 -5.86022e-02
-1.44650e+02 9.20083e+00 -5.84887e-02
-1.44640e+02 9.20142e+00 -5.83750e-02
-1.44630e+02 9.20200e+00 -5.82612e-02
-1.44620e+02 9.20258e+00 -5.81471e-02
-1.44610e+02 9.20316e+00 -5.80329e-02
-1.44600e+02 9.20374e+00 -5.79184e-02
-1.44590e+02 9.20432e+00 -5.78038e-02
-1.44580e+02 9.20490e+00 -5.76890e-02
-1.44570e+02 9.20548e+00 -5.75740e-02
-1.44560e+02 9.20605e+00 -5.74588e-02
-1.44550e+02 9.20662e+00 -5.73435e-02
-1.44540e+02 9.20720e+00 -5.72279e-02
-1.44530e+02 9.20777e+00 -5.71122e-02
-1.44520e+02 9.20834e+00 -5.69963e-02
-1.44510e+02 9.20891e+00 -5.68802e-02
-1.44500e+02 9.20948e+00 -5.67639e-02
-1.44490e+02 9.21004e+00 -5.66474e-02
-1.44480e+02 9.21061e+00 -5.65308e-02
-1.44470e+02 9.21117e+00 -5.64139e-02
-1.44460e+02 9.21174e+00 -5.62969e-02
-1.44450e+02 9.21230e+00 -5.61797e-02
-1.44440e+02 9.21286e+00 -5.60623e-02
-1.44430e+02 9.21342e+00 -5.59447e-02
-1.44420e+02 9.21398e+00 -5.58269e-02
-1.44410e+02 9.21454e+00 -5.57089e-02
-1.44400e+02 9.21509e+00 -5.55908e-02
-1.44390e+02 9.21565e+00 -5.54725e-02
-1.44380e+02 9.21620e+00 -5.53539e-02
-1.44370e+02 9.21676e+00 -5.52352e-02
-1.44360e+02 9.21731e+00 -5.51164e-02
-1.44350e+02 9.21786e+00 -5.49973e-02
-1.44340e+02 9.21841e+00 -5.48780e-02
-1.44330e+02 9.21896e+00 -5.47586e-02
-1.44320e+02 9.21950e+00 -5.46389e-02
-1.44310e+02 9.22005e+00 -5.45191e-02
-1.44300e+02 9.22059e+00 -5.43991e-02
-1.44290e+02 9.22114e+00 -5.42789e-02
-1.44280e+02 9.22168e+00 -5.41586e-02
-1.44270e+02 9.22222e+00 -5.40380e-02
-1.44260e+02 9.22276e+00 -5.39172e-02
-1.44250e+02 9.22330e+00 -5.37963e-02
-1.44240e+02 9.22384e+00 -5.36752e-02
-1.44230e+02 9.22437e+00 -5.35539e-02
-1.44220e+02 9.22491e+00 -5.34324e-02
-1.44210e+02 9.22544e+00 -5.33107e-02
-1.44200e+02 9.22597e+00 -5.31889e-02
-1.44190e+02 9.22651e+00 -5.30668e-02
-1.44180e+02 9.22704e+00 -5.29446e-02
-1.44170e+02 9.22756e+00 -5.28222e-02
-1.44160e+02 9.22809e+00 -5.26996e-02
-1.44150e+02 9.22862e+00 -5.25768e-02
-1.44140e+02 9.22914e+00 -5.24538e-02
-1.44130e+02 9.22967e+00 -5.23306e-02
-1.44120e+02 9.23019e+00 -5.22073e-02
-1.44110e+02 9.23071e+00 -5.20838e-02
-1.44100e+02 9.23123e+00 -5.19601e-02
-1.44090e+02 9.23175e+00 -5.18361e-02
-1.44080e+02 9.23227e+00 -5.17121e-02
-1.44070e+02 9.23278e+00 -5.15878e-02
-1.44060e+02 9.23330e+00 -5.14633e-02
-1.44050e+02 9.23381e+00 -5.13387e-02
-1.44040e+02 9.23433e+00 -5.12138e-02
-1.44030e+02 9.23484e+00 -5.10888e-02
-1.44020e+02 9.23535e+00 -5.09636e-02
-1.44010e+02 9.23586e+00 -5.08382e-02
-1.44000e+02 9.23637e+00 -5.07127e-02
-1.43990e+02 9.23687e+00 -5.05869e-02
-1.43980e+02 9.23738e+00 -5.04610e-02
-1.43970e+02 9.23788e+00 -5.03348e-02
-1.43960e+02 9.23838e+00 -5.02085e-02
-1.43950e+02 9.23889e+00 -5.00820e-02
-1.43940e+02 9.23939e+00 -4.99553e-02
-1.43930e+02 9.23988e+00 -4.98284e-02
-1.43920e+02 9.24038e+00 -4.97014e-02
-1.43910e+02 9.24088e+00 -4.95741e-02
-1.43900e+02 9.24137e+00 -4.94467e-02
-1.43890e+02 9.24187e+00 -4.93191e-02
-1.43880e+02 9.24236e+00 -4.91913e-02
-1.43870e+02 9.24285e+00 -4.90633e-02
-1.43860e+02 9.24334e+00 -4.89351e-02
-1.43850e+02 9.24383e+00 -4.88067e-02
-1.43840e+02 9.24432e+00 -4.86782e-02
-1.43830e+02 9.24480e+00 -4.85495e-02
-1.43820e+02 9.24529e+00 -4.84206e-02
-1.43810e+02 9.24577e+00 -4.82914e-02
-1.43800e+02 9.24625e+00 -4.81622e-02
-1.43790e+02 9.24674e+00 -4.80327e-02
-1.43780e+02 9.24721e+00 -4.79030e-02
-1.43770e+02 9.24769e+00 -4.77732e-02
-1.43760e+02 9.24817e+00 -4.76431e-02
-1.43750e+02 9.24865e+00 -4.75129e-02
-1.43740e+02 9.24912e+00 -4.73825e-02
-1.43730e+02 9.24959e+00 -4.72519e-02
-1.43720e+02 9.25007e+00 -4.71212e-02
-1.43710e+02 9.25054e+00 -4.69902e-02
-1.43700e+02 9.25101e+00 -4.68590e-02
-1.43690e+02 9.25147e+00 -4.67277e-02
-1.43680e+02 9.25194e+00 -4.65962e-02
-1.43670e+02 9.25241e+00 -4.64645e-02
-1.43660e+02 9.25287e+00 -4.63326e-02
-1.43650e+02 9.25333e+00 -4.62005e-02
-1.43640e+02 9.25379e+00 -4.60683e-02
-1.43630e+02 9.25425e+00 -4.59358e-02
-1.43620e+02 9.25471e+00 -4.58032e-02
-1.43610e+02 9.25517e+00 -4.56704e-02
-1.43600e+02 9.25563e+00 -4.55374e-02
-1.43590e+02 9.25608e+00 -4.54042e-02
-1.43580e+02 9.25653e+00 -4.52708e-02
-1.43570e+02 9.25699e+00 -4.51372e-02
-1.43560e+02 9.25744e+00 -4.50035e-02
-1.43550e+02 9.25789e+00 -4.48696e-02
-1.43540e+02 9.25833e+00 -4.47354e-02
-1.43530e+02 9.25878e+00 -4.46011e-02
-1.43520e+02 9.25923e+00 -4.44666e-02
-1.43510e+02 9.25967e+00 -4.43320e-02
-1.43500e+02 9.26011e+00 -4.41971e-02
-1.43490e+02 9.26055e+00 -4.40621e-02
-1.43480e+02 9.26099e+00 -4.39268e-02
-1.43470e+02 9.26143e+00 -4.37914e-02
-1.43460e+02 9.26187e+00 -4.36558e-02
-1.43450e+02 9.26231e+00 -4.35200e-02
-1.43440e+02 9.26274e+00 -4.33840e-02
-1.43430e+02 9.26317e+00 -4.32479e-02
-1.43420e+02 9.26360e+00 -4.31115e-02
-1.43410e+02 9.26404e+00 -4.29750e-02
-1.43400e+02 9.26446e+00 -4.28383e-02
-1.43390e+02 9.26489e+00 -4.27014e-02
-1.43380e+02 9.26532e+00 -4.25643e-02
-1.43370e+02 9.26574e+00 -4.24270e-02
-1.43360e+02 9.26617e+00 -4.22896e-02
-1.43350e+02 9.26659e+00 -4.21519e-02
-1.43340e+02 9.26701e+00 -4.20141e-02
-1.43330e+02 9.26743e+00 -4.18761e-02
-1.43320e+02 9.26785e+00 -4.17379e-02
-1.43310e+02 9.26826e+00 -4.15995e-02
-1.43300e+02 9.26868e+00 -4.14609e-02
-1.43290e+02 9.26909e+00 -4.13221e-02
-1.43280e+02 9.26951e+00 -4.11832e-02
-1.43270e+02 9.26992e+00 -4.10440e-02
-1.43260e+02 9.27033e+00 -4.09047e-02
-1.43250e+02 9.27074e+00 -4.07652e-02
-1.43240e+02 9.27114e+00 -4.06255e-02
-1.43230e+02 9.27155e+00 -4.04857e-02
-1.43220e+02 9.27195e+00 -4.03456e-02
-1.43210e+02 9.27235e+00 -4.02053e-02
-1.43200e+02 9.27276e+00 -4.00649e-02
-1.43190e+02 9.27316e+00 -3.99243e-02
-1.43180e+02 9.27355e+00 -3.97835e-02
-1.43170e+02 9.27395e+00 -3.96425e-02
-1.43160e+02 9.27435e+00 -3.95013e-02
-1.43150e+02 9.27474e+00 -3.93600e-02
-1.43140e+02 9.27513e+00 -3.92184e-02
-1.43130e+02 9.27553e+00 -3.90767e-02
-1.43120e+02 9.27592e+00 -3.89348e-02
-1.43110e+02 9.27630e+00 -3.87927e-02
-1.43100e+02 9.27669e+00 -3.86504e-02
-1.43090e+02 9.27708e+00 -3.85079e-02
-1.43080e+02 9.27746e+00 -3.83652e-02
-1.43070e+02 9.27784e+00 -3.82224e-02
-1.43060e+02 9.27823e+00 -3.80794e-02
-1.43050e+02 9.27861e+00 -3.79361e-02
-1.43040e+02 9.27899e+00 -3.77927e-02
-1.43030e+02 9.27936e+00 -3.76491e-02
-1.43020e+02 9.27974e+00 -3.75054e-02
-1.43010e+02 9.28011e+00 -3.73614e-02
-1.43000e+02 9.28049e+00 -3.72173e-02
-1.42990e+02 9.28086e+00 -3.70729e-02
-1.42980e+02 9.28123e+00 -3.69284e-02
-1.42970e+02 9.28160e+00 -3.67837e-02
-1.42960e+02 9.28196e+00 -3.66388e-02
-1.42950e+02 9.28233e+00 -3.64937e-02
-1.42940e+02 9.28269e+00 -3.63485e-02
-1.42930e+02 9.28306e+00 -3.62030e-02
-1.42920e+02 9.28342e+00 -3.60574e-02
-1.42910e+02 9.28378e+00 -3.59116e-02
-1.42900e+02 9.28413e+00 -3.57656e-02
-1.42890e+02 9.28449e+00 -3.56194e-02
-1.42880e+02 9.28485e+00 -3.54730e-02
-1.42870e+02 9.28520e+00 -3.53264e-02
-1.42860e+02 9.28555e+00 -3.51797e-02
-1.42850e+02 9.28590e+00 -3.50328e-02
-1.42840e+02 9.28625e+00 -3.48856e-02
-1.42830e+02 9.28660e+00 -3.47383e-02
-1.42820e+02 9.28695e+00 -3.45908e-02
-1.42810e+02 9.28729e+00 -3.44432e-02
-1.42800e+02 9.28764e+00 -3.42953e-02
-1.42790e+02 9.28798e+00 -3.41473e-02
-1.42780e+02 9.28832e+00 -3.39990e-02
-1.42770e+02 9.28866e+00 -3.38506e-02
-1.42760e+02 9.28900e+00 -3.37020e-02
-1.42750e+02 9.28933e+00 -3.35532e-02
-1.42740e+02 9.28967e+00 -3.34042e-02
-1.42730e+02 9.29000e+00 -3.32551e-02
-1.42720e+02 9.29033e+00 -3.31057e-02
-1.42710e+02 9.29066e+00 -3.29562e-02
-1.42700e+02 9.29099e+00 -3.28065e-02
-1.42690e+02 9.29132e+00 -3.26566e-02
-1.42680e+02 9.29165e+00 -3.25065e-02
-1.42670e+02 9.29197e+00 -3.23562e-02
-1.42660e+02 9.29229e+00 -3.22057e-02
-1.42650e+02 9.29261e+00 -3.20551e-02
-1.42640e+02 9.29293e+00 -3.19043e-02
-1.42630e+02 9.29325e+00 -3.17532e-02
-1.42620e+02 9.29357e+00 -3.16020e-02
-1.42610e+02 9.29388e+00 -3.14506e-02
-1.42600e+02 9.29420e+00 -3.12991e-02
-1.42590e+02 9.29451e+00 -3.11473e-02
-1.42580e+02 9.29482e+00 -3.09954e-02
-1.42570e+02 9.29513e+00 -3.08432e-02
-1.42560e+02 9.29544e+00 -3.06909e-02
-1.42550e+02 9.29574e+00 -3.05384e-02
-1.42540e+02 9.29605e+00 -3.03857e-02
-1.42530e+02 9.29635e+00 -3.02328e-02
-1.42520e+02 9.29665e+00 -3.00798e-02
-1.42510e+02 9.29695e+00 -2.99265e-02
-1.42500e+02 9.29725e+00 -2.97731e-02
-1.42490e+02 9.29755e+00 -2.96195e-02
-1.42480e+02 9.29784e+00 -2.94657e-02
-1.42470e+02 9.29814e+00 -2.93117e-02
-1.42460e+02 9.29843e+00 -2.91575e-02
-1.42450e+02 9.29872e+00 -2.90031e-02
-1.42440e+02 9.29901e+00 -2.88486e-02
-1.42430e+02 9.29930e+00 -2.86938e-02
-1.42420e+02 9.29958e+00 -2.85389e-02
-1.42410e+02 9.29987e+00 -2.83838e-02
-1.42400e+02 9.30015e+00 -2.82285e-02
-1.42390e+02 9.30043e+00 -2.80731e-02
-1.42380e+02 9.30071e+00 -2.79174e-02
-1.42370e+02 9.30099e+00 -2.77615e-02
-1.42360e+02 9.30127e+00 -2.76055e-02
-1.42350e+02 9.30154e+00 -2.74493e-02
-1.42340e+02 9.30182e+00 -2.72929e-02
-1.42330e+02 9.30209e+00 -2.71363e-02
-1.42320e+02 9.30236e+00 -2.69795e-02
-1.42310e+02 9.30263e+00 -2.68226e-02
-1.42300e+02 9.30290e+00 -2.66654e-02
-1.42290e+02 9.30316e+00 -2.65081e-02
-1.42280e+02 9.30343e+00 -2.63506e-02
-1.42270e+02 9.30369e+00 -2.61928e-02
-1.42260e+02 9.30395e+00 -2.60350e-02
-1.42250e+02 9.30421e+00 -2.58769e-02
-1.42240e+02 9.30447e+00 -2.57186e-02
-1.42230e+02 9.30473e+00 -2.55602e-02
-1.42220e+02 9.30498e+00 -2.54015e-02
-1.42210e+02 9.30523e+00 -2.52427e-02
-1.42200e+02 9.30548e+00 -2.50837e-02
-1.42190e+02 9.30573e+00 -2.49245e-02
-1.42180e+02 9.30598e+00 -2.47651e-02
-1.42170e+02 9.30623e+00 -2.46056e-02
-1.42160e+02 9.30648e+00 -2.44458e-02
-1.42150e+02 9.30672e+00 -2.42859e-02
-1.42140e+02 9.30696e+00 -2.41258e-02
-1.42130e+02 9.30720e+00 -2.39655e-02
-1.42120e+02 9.30744e+00 -2.38050e-02
-1.42110e+02 9.30768e+00 -2.36443e-02
-1.42100e+02 9.30791e+00 -2.34834e-02
-1.42090e+02 9.30815e+00 -2.33224e-02
-1.42080e+02 9.30838e+00 -2.31612e-02
-1.42070e+02 9.30861e+00 -2.29997e-02
-1.42060e+02 9.30884e+00 -2.28381e-02
-1.42050e+02 9.30907e+00 -2.26763e-02
-1.42040e+02 9.30929e+00 -2.25144e-02
-1.42030e+02 9.30952e+00 -2.23522e-02
-1.42020e+02 9.30974e+00 -2.21899e-02
-1.42010e+02 9.30996e+00 -2.20273e-02
-1.42000e+02 9.31018e+00 -2.18646e-02
-1.41990e+02 9.31040e+00 -2.17017e-02
-1.41980e+02 9.31061e+00 -2.15386e-02
-1.41970e+02 9.31083e+00 -2.13753e-02
-1.41960e+02 9.31104e+00 -2.12119e-02
-1.41950e+02 9.31125e+00 -2.10482e-02
-1.41940e+02 9.31146e+00 -2.08844e-02
-1.41930e+02 9.31167e+00 -2.07204e-02
-1.41920e+02 9.31188e+00 -2.05562e-02
-1.41910e+02 9.31208e+00 -2.03918e-02
-1.41900e+02 9.31229e+00 -2.02272e-02
-1.41890e+02 9.31249e+00 -2.00624e-02
-1.41880e+02 9.31269e+00 -1.98975e-02
-1.41870e+02 9.31289e+00 -1.97323e-02
-1.41860e+02 9.31308e+00 -1.95670e-02
-1.41850e+02 9.31328e+00 -1.94015e-02
-1.41840e+02 9.31347e+00 -1.92358e-02
-1.41830e+02 9.31366e+00 -1.90699e-02
-1.41820e+02 9.31385e+00 -1.89039e-02
-1.41810e+02 9.31404e+00 -1.87376e-02
-1.41800e+02 9.31423e+00 -1.85712e-02
-1.41790e+02 9.31441e+00 -1.84046e-02
-1.41780e+02 9.31459e+00 -1.82378e-02
-1.41770e+02 9.31478e+00 -1.80708e-02
-1.41760e+02 9.31496e+00 -1.79036e-02
-1.41750e+02 9.31513e+00 -1.77362e-02
-1.41740e+02 9.31531e+00 -1.75687e-02
-1.41730e+02 9.31548e+00 -1.74010e-02
-1.41720e+02 9.31566e+00 -1.72330e-02
-1.41710e+02 9.31583e+00 -1.70649e-02
-1.41700e+02 9.31600e+00 -1.68966e-02
-1.41690e+02 9.31617e+00 -1.67282e-02
-1.41680e+02 9.31633e+00 -1.65595e-02
-1.41670e+02 9.31650e+00 -1.63907e-02
-1.41660e+02 9.31666e+00 -1.62216e-02
-1.41650e+02 9.31682e+00 -1.60524e-02
-1.41640e+02 9.31698e+00 -1.58830e-02
-1.41630e+02 9.31714e+00 -1.57134e-02
-1.41620e+02 9.31730e+00 -1.55436e-02
-1.41610e+02 9.31745e+00 -1.53737e-02
-1.41600e+02 9.31760e+00 -1.52035e-02
-1.41590e+02 9.31776e+00 -1.50332e-02
-1.41580e+02 9.31791e+00 -1.48627e-02
-1.41570e+02 9.31805e+00 -1.46920e-02
-1.41560e+02 9.31820e+00 -1.45211e-02
-1.41550e+02 9.31834e+00 -1.43500e-02
-1.41540e+02 9.31849e+00 -1.41787e-02
-1.41530e+02 9.31863e+00 -1.40073e-02
-1.41520e+02 9.31877e+00 -1.38356e-02
-1.41510e+02 9.31890e+00 -1.36638e-02
-1.41500e+02 9.31904e+00 -1.34918e-02
-1.41490e+02 9.31917e+00 -1.33196e-02
-1.41480e+02 9.31931e+00 -1.31472e-02
-1.41470e+02 9.31944e+00 -1.29747e-02
-1.41460e+02 9.31957e+00 -1.28019e-02
-1.41450e+02 9.31969e+00 -1.26290e-02
-1.41440e+02 9.31982e+00 -1.24559e-02
-1.41430e+02 9.31994e+00 -1.22826e-02
-1.41420e+02 9.32006e+00 -1.21091e-02
-1.41410e+02 9.32018e+00 -1.19354e-02
-1.41400e+02 9.32030e+00 -1.17615e-02
-1.41390e+02 9.32042e+00 -1.15875e-02
-1.41380e+02 9.32053e+00 -1.14132e-02
-1.41370e+02 9.32065e+00 -1.12388e-02
-1.41360e+02 9.32076e+00 -1.10642e-02
-1.41350e+02 9.32087e+00 -1.08894e-02
-1.41340e+02 9.32098e+00 -1.07145e-02
-1.41330e+02 9.32108e+00 -1.05393e-02
-1.41320e+02 9.32119e+00 -1.03639e-02
-1.41310e+02 9.32129e+00 -1.01884e-02
-1.41300e+02 9.32139e+00 -1.00127e-02
-1.41290e+02 9.32149e+00 -9.83678e-03
-1.41280e+02 9.32159e+00 -9.66069e-03
-1.41270e+02 9.32168e+00 -9.48441e-03
-1.41260e+02 9.32178e+00 -9.30795e-03
-1.41250e+02 9.32187e+00 -9.13130e-03
-1.41240e+02 9.32196e+00 -8.95446e-03
-1.41230e+02 9.32205e+00 -8.77744e-03
-1.41220e+02 9.32214e+00 -8.60023e-03
-1.41210e+02 9.32222e+00 -8.42284e-03
-1.41200e+02 9.32230e+00 -8.24526e-03
-1.41190e+02 9.32239e+00 -8.06750e-03
-1.41180e+02 9.32247e+00 -7.88955e-03
-1.41170e+02 9.32254e+00 -7.71142e-03
-1.41160e+02 9.32262e+00 -7.53310e-03
-1.41150e+02 9.32269e+00 -7.35459e-03
-1.41140e+02 9.32277e+00 -7.17590e-03
-1.41130e+02 9.32284e+00 -6.99702e-03
-1.41120e+02 9.32291e+00 -6.81796e-03
-1.41110e+02 9.32297e+00 -6.63871e-03
-1.41100e+02 9.32304e+00 -6.45927e-03
-1.41090e+02 9.32310e+00 -6.27965e-03
-1.41080e+02 9.32317e+00 -6.09984e-03
-1.41070e+02 9.32323e+00 -5.91985e-03
-1.41060e+02 9.32328e+00 -5.73967e-03
-1.41050e+02 9.32334e+00 -5.55931e-03
-1.41040e+02 9.32339e+00 -5.37876e-03
-1.41030e+02 9.32345e+00 -5.19802e-03
-1.41020e+02 9.32350e+00 -5.01710e-03
-1.41010e+02 9.32355e+00 -4.83600e-03
-1.41000e+02 9.32360e+00 -4.65470e-03
-1.40990e+02 9.32364e+00 -4.47323e-03
-1.40980e+02 9.32368e+00 -4.29156e-03
-1.40970e+02 9.32373e+00 -4.10971e-03
-1.40960e+02 9.32377e+00 -3.92768e-03
-1.40950e+02 9.32381e+00 -3.74546e-03
-1.40940e+02 9.32384e+00 -3.56305e-03
-1.40930e+02 9.32388e+00 -3.38046e-03
-1.40920e+02 9.32391e+00 -3.19768e-03
-1.40910e+02 9.32394e+00 -3.01472e-03
-1.40900e+02 9.32397e+00 -2.83157e-03
-1.40890e+02 9.32400e+00 -2.64823e-03
-1.40880e+02 9.32402e+00 -2.46471e-03
-1.40870e+02 9.32405e+00 -2.28100e-03
-1.40860e+02 9.32407e+00 -2.09711e-03
-1.40850e+02 9.32409e+00 -1.91303e-03
-1.40840e+02 9.32411e+00 -1.72877e-03
-1.40830e+02 9.32412e+00 -1.54432e-03
-1.40820e+02 9.32414e+00 -1.35968e-03
-1.40810e+02 9.32415e+00 -1.17486e-03
-1.40800e+02 9.32416e+00 -9.89856e-04
-1.40790e+02 9.32417e+00 -8.04664e-04
-1.40780e+02 9.32418e+00 -6.19285e-04
-1.40770e+02 9.32418e+00 -4.33721e-04
-1.40760e+02 9.32419e+00 -2.47972e-04
-1.40750e+02 9.32419e+00 -6.20361e-05
-1.40740e+02 9.32419e+00 1.24085e-04
-1.40730e+02 9.32418e+00 3.10392e-04
-1.40720e+02 9.32418e+00 4.96885e-04
-1.40710e+02 9.32417e+00 6.83563e-04
-1.40700e+02 9.32417e+00 8.70427e-04
-1.40690e+02 9.32416e+00 1.05748e-03
-1.40680e+02 9.32415e+00 1.24471e-03
-1.40670e+02 9.32413e+00 1.43213e-03
-1.40660e+02 9.32412e+00 1.61974e-03
-1.40650e+02 9.32410e+00 1.80753e-03
-1.40640e+02 9.32408e+00 1.99551e-03
-1.40630e+02 9.32406e+00 2.18368e-03
-1.40620e+02 9.32404e+00 2.37203e-03
-1.40610e+02 9.32401e+00 2.56056e-03
-1.40600e+02 9.32399e+00 2.74928e-03
-1.40590e+02 9.32396e+00 2.93819e-03
-1.40580e+02 9.32393e+00 3.12728e-03
-1.40570e+02 9.32390e+00 3.31656e-03
-1.40560e+02 9.32386e+00 3.50603e-03
-1.40550e+02 9.32383e+00 3.69567e-03
-1.40540e+02 9.32379e+00 3.88551e-03
-1.40530e+02 9.32375e+00 4.07553e-03
-1.40520e+02 9.32371e+00 4.26574e-03
-1.40510e+02 9.32366e+00 4.45613e-03
-1.40500e+02 9.32362e+00 4.64671e-03
-1.40490e+02 9.32357e+00 4.83747e-03
-1.40480e+02 9.32352e+00 5.02842e-03
-1.40470e+02 9.32347e+00 5.21956e-03
-1.40460e+02 9.32342e+00 5.41088e-03
-1.40450e+02 9.32336e+00 5.60239e-03
-1.40440e+02 9.32330e+00 5.79408e-03
-1.40430e+02 9.32324e+00 5.98596e-03
-1.40420e+02 9.32318e+00 6.17803e-03
-1.40410e+02 9.32312e+00 6.37028e-03
-1.40400e+02 9.32306e+00 6.56271e-03
-1.40390e+02 9.32299e+00 6.75516e-03
-1.40380e+02 9.32292e+00 6.94746e-03
-1.40370e+02 9.32285e+00 7.13960e-03
-1.40360e+02 9.32278e+00 7.33158e-03
-1.40350e+02 9.32270e+00 7.52341e-03
-1.40340e+02 9.32263e+00 7.71509e-03
-1.40330e+02 9.32255e+00 7.90661e-03
-1.40320e+02 9.32247e+00 8.09798e-03
-1.40310e+02 9.32239e+00 8.28919e-03
-1.40300e+02 9.32230e+00 8.48024e-03
-1.40290e+02 9.32222e+00 8.67114e-03
-1.40280e+02 9.32213e+00 8.86188e-03
-1.40270e+02 9.32204e+00 9.05247e-03
-1.40260e+02 9.32195e+00 9.24291e-03
-1.40250e+02 9.32186e+00 9.43319e-03
-1.40240e+02 9.32176e+00 9.62331e-03
-1.40230e+02 9.32166e+00 9.81328e-03
-1.40220e+02 9.32156e+00 1.00031e-02
-1.40210e+02 9.32146e+00 1.01928e-02
-1.40200e+02 9.32136e+00 1.03823e-02
-1.40190e+02 9.32126e+00 1.05716e-02
-1.40180e+02 9.32115e+00 1.07608e-02
-1.40170e+02 9.32104e+00 1.09498e-02
-1.40160e+02 9.32093e+00 1.11387e-02
-1.40150e+02 9.32082e+00 1.13274e-02
-1.40140e+02 9.32070e+00 1.15160e-02
-1.40130e+02 9.32059e+00 1.17044e-02
-1.40120e+02 9.32047e+00 1.18927e-02
-1.40110e+02 9.32035e+00 1.20808e-02
-1.40100e+02 9.32023e+00 1.22688e-02
-1.40090e+02 9.32010e+00 1.24565e-02
-1.40080e+02 9.31998e+00 1.26442e-02
-1.40070e+02 9.31985e+00 1.28317e-02
-1.40060e+02 9.31972e+00 1.30190e-02
-1.40050e+02 9.31959e+00 1.32062e-02
-1.40040e+02 9.31946e+00 1.33932e-02
-1.40030e+02 9.31932e+00 1.35801e-02
-1.40020e+02 9.31919e+00 1.37668e-02
-1.40010e+02 9.31905e+00 1.39533e-02
-1.40000e+02 9.31891e+00 1.41397e-02
-1.39990e+02 9.31877e+00 1.43260e-02
-1.39980e+02 9.31862e+00 1.45121e-02
-1.39970e+02 9.31848e+00 1.46980e-02
-1.39960e+02 9.31833e+00 1.48838e-02
-1.39950e+02 9.31818e+00 1.50694e-02
-1.39940e+02 9.31803e+00 1.52549e-02
-1.39930e+02 9.31787e+00 1.54402e-02
-1.39920e+02 9.31772e+00 1.56254e-02
-1.39910e+02 9.31756e+00 1.58104e-02
-1.39900e+02 9.31740e+00 1.59952e-02
-1.39890e+02 9.31724e+00 1.61799e-02
-1.39880e+02 9.31708e+00 1.63644e-02
-1.39870e+02 9.31691e+00 1.65488e-02
-1.39860e+02 9.31675e+00 1.67330e-02
-1.39850e+02 9.31658e+00 1.69171e-02
-1.39840e+02 9.31641e+00 1.71010e-02
-1.39830e+02 9.31624e+00 1.72848e-02
-1.39820e+02 9.31606e+00 1.74684e-02
-1.39810e+02 9.31589e+00 1.76519e-02
-1.39800e+02 9.31571e+00 1.78352e-02
-1.39790e+02 9.31553e+00 1.80183e-02
-1.39780e+02 9.31535e+00 1.82013e-02
-1.39770e+02 9.31517e+00 1.83841e-02
-1.39760e+02 9.31498e+00 1.85668e-02
-1.39750e+02 9.31479e+00 1.87493e-02
-1.39740e+02 9.31461e+00 1.89317e-02
-1.39730e+02 9.31442e+00 1.91139e-02
-1.39720e+02 9.31422e+00 1.92959e-02
-1.39710e+02 9.31403e+00 1.94778e-02
-1.39700e+02 9.31383e+00 1.96596e-02
-1.39690e+02 9.31364e+00 1.98412e-02
-1.39680e+02 9.31344e+00 2.00226e-02
-1.39670e+02 9.31324e+00 2.02039e-02
-1.39660e+02 9.31303e+00 2.03850e-02
-1.39650e+02 9.31283e+00 2.05660e-02
-1.39640e+02 9.31262e+00 2.07468e-02
-1.39630e+02 9.31241e+00 2.09275e-02
-1.39620e+02 9.31220e+00 2.11080e-02
-1.39610e+02 9.31199e+00 2.12883e-02
-1.39600e+02 9.31178e+00 2.14685e-02
-1.39590e+02 9.31156e+00 2.16486e-02
-1.39580e+02 9.31134e+00 2.18284e-02
-1.39570e+02 9.31113e+00 2.20082e-02
-1.39560e+02 9.31090e+00 2.21877e-02
-1.39550e+02 9.31068e+00 2.23672e-02
-1.39540e+02 9.31046e+00 2.25464e-02
-1.39530e+02 9.31023e+00 2.27255e-02
-1.39520e+02 9.31000e+00 2.29045e-02
-1.39510e+02 9.30977e+00 2.30833e-02
-1.39500e+02 9.30954e+00 2.32619e-02
-1.39490e+02 9.30931e+00 2.34404e-02
-1.39480e+02 9.30907e+00 2.36187e-02
-1.39470e+02 9.30884e+00 2.37969e-02
-1.39460e+02 9.30860e+00 2.39749e-02
-1.39450e+02 9.30836e+00 2.41528e-02
-1.39440e+02 9.30811e+00 2.43305e-02
-1.39430e+02 9.30787e+00 2.45081e-02
-1.39420e+02 9.30762e+00 2.46855e-02
-1.39410e+02 9.30738e+00 2.48627e-02
-1.39400e+02 9.30713e+00 2.50398e-02
-1.39390e+02 9.30687e+00 2.52167e-02
-1.39380e+02 9.30662e+00 2.53935e-02
-1.39370e+02 9.30637e+00 2.55702e-02
-1.39360e+02 9.30611e+00 2.57466e-02
-1.39350e+02 9.30585e+00 2.59229e-02
-1.39340e+02 9.30559e+00 2.60991e-02
-1.39330e+02 9.30533e+00 2.62751e-02
-1.39320e+02 9.30507e+00 2.64510e-02
-1.39310e+02 9.30480e+00 2.66266e-02
-1.39300e+02 9.30453e+00 2.68022e-02
-1.39290e+02 9.30426e+00 2.69776e-02
-1.39280e+02 9.30399e+00 2.71528e-02
-1.39270e+02 9.30372e+00 2.73279e-02
-1.39260e+02 9.30345e+00 2.75028e-02
-1.39250e+02 9.30317e+00 2.76776e-02
-1.39240e+02 9.30289e+00 2.78522e-02
-1.39230e+02 9.30261e+00 2.80266e-02
-1.39220e+02 9.30233e+00 2.82009e-02
-1.39210e+02 9.30205e+00 2.83751e-02
-1.39200e+02 9.30177e+00 2.85490e-02
-1.39190e+02 9.30148e+00 2.87229e-02
-1.39180e+02 9.30119e+00 2.88966e-02
-1.39170e+02 9.30090e+00 2.90701e-02
-1.39160e+02 9.30061e+00 2.92434e-02
-1.39150e+02 9.30032e+00 2.94167e-02
-1.39140e+02 9.30002e+00 2.95897e-02
-1.39130e+02 9.29972e+00 2.97626e-02
-1.39120e+02 9.29943e+00 2.99354e-02
-1.39110e+02 9.29913e+00 3.01080e-02
-1.39100e+02 9.29882e+00 3.02804e-02
-1.39090e+02 9.29852e+00 3.04527e-02
-1.39080e+02 9.29822e+00 3.06248e-02
-1.39070e+02 9.29791e+00 3.07968e-02
-1.39060e+02 9.29760e+00 3.09686e-02
-1.39050e+02 9.29729e+00 3.11402e-02
-1.39040e+02 9.29698e+00 3.13117e-02
-1.39030e+02 9.29666e+00 3.14831e-02
-1.39020e+02 9.29635e+00 3.16543e-02
-1.39010e+02 9.29603e+00 3.18253e-02
-1.39000e+02 9.29571e+00 3.19962e-02
-1.38990e+02 9.29539e+00 3.21669e-02
-1.38980e+02 9.29507e+00 3.23375e-02
-1.38970e+02 9.29474e+00 3.25079e-02
-1.38960e+02 9.29442e+00 3.26782e-02
-1.38950e+02 9.29409e+00 3.28483e-02
-1.38940e+02 9.29376e+00 3.30183e-02
-1.38930e+02 9.29343e+00 3.31881e-02
-1.38920e+02 9.29310e+00 3.33577e-02
-1.38910e+02 9.29276e+00 3.35272e-02
-1.38900e+02 9.29243e+00 3.36965e-02
-1.38890e+02 9.29209e+00 3.38657e-02
-1.38880e+02 9.29175e+00 3.40347e-02
-1.38870e+02 9.29141e+00 3.42036e-02
-1.38860e+02 9.29106e+00 3.43723e-02
-1.38850e+02 9.29072e+00 3.45409e-02
-1.38840e+02 9.29037e+00 3.47093e-02
-1.38830e+02 9.29003e+00 3.48775e-02
-1.38820e+02 9.28968e+00 3.50456e-02
-1.38810e+02 9.28932e+00 3.52135e-02
-1.38800e+02 9.28897e+00 3.53813e-02
-1.38790e+02 9.28862e+00 3.55490e-02
-1.38780e+02 9.28826e+00 3.57164e-02
-1.38770e+02 9.28790e+00 3.58837e-02
-1.38760e+02 9.28754e+00 3.60509e-02
-1.38750e+02 9.28718e+00 3.62179e-02
-1.38740e+02 9.28682e+00 3.63848e-02
-1.38730e+02 9.28645e+00 3.65515e-02
-1.38720e+02 9.28609e+00 3.67180e-02
-1.38710e+02 9.28572e+00 3.68844e-02
-1.38700e+02 9.28535e+00 3.70506e-02
-1.38690e+02 9.28498e+00 3.72167e-02
-1.38680e+02 9.28461e+00 3.73826e-02
-1.38670e+02 9.28423e+00 3.75484e-02
-1.38660e+02 9.28385e+00 3.77140e-02
-1.38650e+02 9.28348e+00 3.78794e-02
-1.38640e+02 9.28310e+00 3.80447e-02
-1.38630e+02 9.28272e+00 3.82099e-02
-1.38620e+02 9.28233e+00 3.83749e-02
-1.38610e+02 9.28195e+00 3.85397e-02
-1.38600e+02 9.28156e+00 3.87044e-02
-1.38590e+02 9.28117e+00 3.88689e-02
-1.38580e+02 9.28078e+00 3.90333e-02
-1.38570e+02 9.28039e+00 3.91975e-02
-1.38560e+02 9.28000e+00 3.93615e-02
-1.38550e+02 9.27961e+00 3.95254e-02
-1.38540e+02 9.27921e+00 3.96892e-02
-1.38530e+02 9.27881e+00 3.98528e-02
-1.38520e+02 9.27841e+00 4.00162e-02
-1.38510e+02 9.27801e+00 4.01795e-02
-1.38500e+02 9.27761e+00 4.03426e-02
-1.38490e+02 9.27721e+00 4.05056e-02
-1.38480e+02 9.27680e+00 4.06684e-02
-1.38470e+02 9.27639e+00 4.08311e-02
-1.38460e+02 9.27598e+00 4.09936e-02
-1.38450e+02 9.27557e+00 4.11559e-02
-1.38440e+02 9.27516e+00 4.13181e-02
-1.38430e+02 9.27475e+00 4.14802e-02
-1.38420e+02 9.27433e+00 4.16421e-02
-1.38410e+02 9.27391e+00 4.18038e-02
-1.38400e+02 9.27349e+00 4.19654e-02
-1.38390e+02 9.27307e+00 4.21268e-02
-1.38380e+02 9.27265e+00 4.22881e-02
-1.38370e+02 9.27223e+00 4.24492e-02
-1.38360e+02 9.27180e+00 4.26101e-02
-1.38350e+02 9.27138e+00 4.27709e-02
-1.38340e+02 9.27095e+00 4.29316e-02
-1.38330e+02 9.27052e+00 4.30921e-02
-1.38320e+02 9.27009e+00 4.32524e-02
-1.38310e+02 9.26965e+00 4.34126e-02
-1.38300e+02 9.26922e+00 4.35726e-02
-1.38290e+02 9.26878e+00 4.37325e-02
-1.38280e+02 9.26834e+00 4.38922e-02
-1.38270e+02 9.26790e+00 4.40517e-02
-1.38260e+02 9.26746e+00 4.42111e-02
-1.38250e+02 9.26702e+00 4.43704e-02
-1.38240e+02 9.26657e+00 4.45295e-02
-1.38230e+02 9.26613e+00 4.46884e-02
-1.38220e+02 9.26568e+00 4.48472e-02
-1.38210e+02 9.26523e+00 4.50058e-02
-1.38200e+02 9.26478e+00 4.51643e-02
-1.38190e+02 9.26433e+00 4.53226e-02
-1.38180e+02 9.26387e+00 4.54808e-02
-1.38170e+02 9.26342e+00 4.56388e-02
-1.38160e+02 9.26296e+00 4.57966e-02
-1.38150e+02 9.26250e+00 4.59543e-02
-1.38140e+02 9.26204e+00 4.61119e-02
-1.38130e+02 9.26158e+00 4.62693e-02
-1.38120e+02 9.26112e+00 4.64265e-02
-1.38110e+02 9.26065e+00 4.65836e-02
-1.38100e+02 9.26018e+00 4.67405e-02
-1.38090e+02 9.25972e+00 4.68973e-02
-1.38080e+02 9.25925e+00 4.70539e-02
-1.38070e+02 9.25878e+00 4.72103e-02
-1.38060e+02 9.25830e+00 4.73666e-02
-1.38050e+02 9.25783e+00 4.75228e-02
-1.38040e+02 9.25735e+00 4.76788e-02
-1.38030e+02 9.25687e+00 4.78346e-02
-1.38020e+02 9.25640e+00 4.79903e-02
-1.38010e+02 9.25591e+00 4.81458e-02
-1.38000e+02 9.25543e+00 4.83012e-02
-1.37990e+02 9.25495e+00 4.84564e-02
-1.37980e+02 9.25446e+00 4.86114e-02
-1.37970e+02 9.25398e+00 4.87663e-02
-1.37960e+02 9.25349e+00 4.89211e-02
-1.37950e+02 9.25300e+00 4.90757e-02
-1.37940e+02 9.25251e+00 4.92301e-02
-1.37930e+02 9.25201e+00 4.93844e-02
-1.37920e+02 9.25152e+00 4.95385e-02
-1.37910e+02 9.25102e+00 4.96925e-02
-1.37900e+02 9.25052e+00 4.98463e-02
-1.37890e+02 9.25003e+00 5.00000e-02
-1.37880e+02 9.24952e+00 5.01535e-02
-1.37870e+02 9.24902e+00 5.03068e-02
-1.37860e+02 9.24852e+00 5.04600e-02
-1.37850e+02 9.24801e+00 5.06131e-02
-1.37840e+02 9.24751e+00 5.07660e-02
-1.37830e+02 9.24700e+00 5.09187e-02
-1.37820e+02 9.24649e+00 5.10713e-02
-1.37810e+02 9.24598e+00 5.12237e-02
-1.37800e+02 9.24546e+00 5.13760e-02
-1.37790e+02 9.24495e+00 5.15281e-02
-1.37780e+02 9.24443e+00 5.16800e-02
-1.37770e+02 9.24392e+00 5.18318e-02
-1.37760e+02 9.24340e+00 5.19835e-02
-1.37750e+02 9.24288e+00 5.21350e-02
-1.37740e+02 9.24235e+00 5.22863e-02
-1.37730e+02 9.24183e+00 5.24375e-02
-1.37720e+02 9.24130e+00 5.25885e-02
-1.37710e+02 9.24078e+00 5.27394e-02
-1.37700e+02 9.24025e+00 5.28901e-02
-1.37690e+02 9.23972e+00 5.30407e-02
-1.37680e+02 9.23919e+00 5.31911e-02
-1.37670e+02 9.23866e+00 5.33413e-02
-1.37660e+02 9.23812e+00 5.34914e-02
-1.37650e+02 9.23759e+00 5.36413e-02
-1.37640e+02 9.23705e+00 5.37911e-02
-1.37630e+02 9.23651e+00 5.39408e-02
-1.37620e+02 9.23597e+00 5.40902e-02
-1.37610e+02 9.23543e+00 5.42396e-02
-1.37600e+02 9.23489e+00 5.43887e-02
-1.37590e+02 9.23434e+00 5.45377e-02
-1.37580e+02 9.23380e+00 5.46866e-02
-1.37570e+02 9.23325e+00 5.48353e-02
-1.37560e+02 9.23270e+00 5.49838e-02
-1.37550e+02 9.23215e+00 5.51322e-02
-1.37540e+02 9.23160e+00 5.52804e-02
-1.37530e+02 9.23104e+00 5.54285e-02
-1.37520e+02 9.23049e+00 5.55764e-02
-1.37510e+02 9.22993e+00 5.57242e-02
-1.37500e+02 9.22937e+00 5.58718e-02
-1.37490e+02 9.22881e+00 5.60193e-02
-1.37480e+02 9.22825e+00 5.61666e-02
-1.37470e+02 9.22769e+00 5.63137e-02
-1.37460e+02 9.22713e+00 5.64607e-02
-1.37450e+02 9.22656e+00 5.66075e-02
-1.37440e+02 9.22599e+00 5.67542e-02
-1.37430e+02 9.22543e+00 5.69008e-02
-1.37420e+02 9.22486e+00 5.70471e-02
-1.37410e+02 9.22428e+00 5.71933e-02
-1.37400e+02 9.22371e+00 5.73394e-02
-1.37390e+02 9.22314e+00 5.74853e-02
-1.37380e+02 9.22256e+00 5.76311e-02
-1.37370e+02 9.22199e+00 5.77766e-02
-1.37360e+02 9.22141e+00 5.79221e-02
-1.37350e+02 9.22083e+00 5.80674e-02
-1.37340e+02 9.22025e+00 5.82125e-02
-1.37330e+02 9.21966e+00 5.83575e-02
-1.37320e+02 9.21908e+00 5.85023e-02
-1.37310e+02 9.21849e+00 5.86470e-02
-1.37300e+02 9.21791e+00 5.87915e-02
-1.37290e+02 9.21732e+00 5.89358e-02
-1.37280e+02 9.21673e+00 5.90800e-02
-1.37270e+02 9.21614e+00 5.92241e-02
-1.37260e+02 9.21554e+00 5.93679e-02
-1.37250e+02 9.21495e+00 5.95117e-02
-1.37240e+02 9.21435e+00 5.96553e-02
-1.37230e+02 9.21375e+00 5.97987e-02
-1.37220e+02 9.21316e+00 5.99419e-02
-1.37210e+02 9.21256e+00 6.00851e-02
-1.37200e+02 9.21195e+00 6.02280e-02
-1.37190e+02 9.21135e+00 6.03708e-02
-1.37180e+02 9.21075e+00 6.05135e-02
-1.37170e+02 9.21014e+00 6.06560e-02
-1.37160e+02 9.20953e+00 6.07983e-02
-1.37150e+02 9.20893e+00 6.09405e-02
-1.37140e+02 9.20832e+00 6.10825e-02
-1.37130e+02 9.20770e+00 6.12244e-02
-1.37120e+02 9.20709e+00 6.13661e-02
-1.37110e+02 9.20648e+00 6.15077e-02
-1.37100e+02 9.20586e+00 6.16491e-02
-1.37090e+02 9.20524e+00 6.17903e-02
-1.37080e+02 9.20462e+00 6.19314e-02
-1.37070e+02 9.20400e+00 6.20723e-02
-1.37060e+02 9.20338e+00 6.22131e-02
-1.37050e+02 9.20276e+00 6.23538e-02
-1.37040e+02 9.20214e+00 6.24942e-02
-1.37030e+02 9.20151e+00 6.26346e-02
-1.37020e+02 9.20088e+00 6.27747e-02
-1.37010e+02 9.20026e+00 6.29147e-02
-1.37000e+02 9.19963e+00 6.30546e-02
-1.36990e+02 9.19899e+00 6.31943e-02
-1.36980e+02 9.19836e+00 6.33338e-02
-1.36970e+02 9.19773e+00 6.34732e-02
-1.36960e+02 9.19709e+00 6.36124e-02
-1.36950e+02 9.19646e+00 6.37515e-02
-1.36940e+02 9.19582e+00 6.38904e-02
-1.36930e+02 9.19518e+00 6.40292e-02
-1.36920e+02 9.19454e+00 6.41678e-02
-1.36910e+02 9.19389e+00 6.43063e-02
-1.36900e+02 9.19325e+00 6.44446e-02
-1.36890e+02 9.19260e+00 6.45827e-02
-1.36880e+02 9.19196e+00 6.47207e-02
-1.36870e+02 9.19131e+00 6.48586e-02
-1.36860e+02 9.19066e+00 6.49962e-02
-1.36850e+02 9.19001e+00 6.51338e-02
-1.36840e+02 9.18936e+00 6.52711e-02
-1.36830e+02 9.18871e+00 6.54084e-02
-1.36820e+02 9.18805e+00 6.55454e-02
-1.36810e+02 9.18739e+00 6.56823e-02
-1.36800e+02 9.18674e+00 6.58191e-02
-1.36790e+02 9.18608e+00 6.59557e-02
-1.36780e+02 9.18542e+00 6.60921e-02
-1.36770e+02 9.18476e+00 6.62284e-02
-1.36760e+02 9.18409e+00 6.63645e-02
-1.36750e+02 9.18343e+00 6.65005e-02
-1.36740e+02 9.18276e+00 6.66363e-02
-1.36730e+02 9.18210e+00 6.67720e-02
-1.36720e+02 9.18143e+00 6.69075e-02
-1.36710e+02 9.18076e+00 6.70429e-02
-1.36700e+02 9.18009e+00 6.71781e-02
-1.36690e+02 9.17941e+00 6.73131e-02
-1.36680e+02 9.17874e+00 6.74480e-02
-1.36670e+02 9.17807e+00 6.75827e-02
-1.36660e+02 9.17739e+00 6.77173e-02
-1.36650e+02 9.17671e+00 6.78517e-02
-1.36640e+02 9.17603e+00 6.79860e-02
-1.36630e+02 9.17535e+00 6.81201e-02
-1.36620e+02 9.17467e+00 6.82541e-02
-1.36610e+02 9.17399e+00 6.83879e-02
-1.36600e+02 9.17330e+00 6.85215e-02
-1.36590e+02 9.17262e+00 6.86550e-02
-1.36580e+02 9.17193e+00 6.87883e-02
-1.36570e+02 9.17124e+00 6.89215e-02
-1.36560e+02 9.17055e+00 6.90546e-02
-1.36550e+02 9.16986e+00 6.91874e-02
-1.36540e+02 9.16917e+00 6.93201e-02
-1.36530e+02 9.16847e+00 6.94527e-02
-1.36520e+02 9.16778e+00 6.95851e-02
-1.36510e+02 9.16708e+00 6.97174e-02
-1.36500e+02 9.16638e+00 6.98495e-02
-1.36490e+02 9.16568e+00 6.99814e-02
-1.36480e+02 9.16498e+00 7.01132e-02
-1.36470e+02 9.16428e+00 7.02448e-02
-1.36460e+02 9.16358e+00 7.03763e-02
-1.36450e+02 9.16287e+00 7.05076e-02
-1.36440e+02 9.16217e+00 7.06388e-02
-1.36430e+02 9.16146e+00 7.07698e-02
-1.36420e+02 9.16075e+00 7.09006e-02
-1.36410e+02 9.16004e+00 7.10313e-02
-1.36400e+02 9.15933e+00 7.11619e-02
-1.36390e+02 9.15862e+00 7.12923e-02
-1.36380e+02 9.15791e+00 7.14225e-02
-1.36370e+02 9.15719e+00 7.15526e-02
-1.36360e+02 9.15648e+00 7.16825e-02
-1.36350e+02 9.15576e+00 7.18123e-02
-1.36340e+02 9.15504e+00 7.19419e-02
-1.36330e+02 9.15432e+00 7.20714e-02
-1.36320e+02 9.15360e+00 7.22007e-02
-1.36310e+02 9.15288e+00 7.23298e-02
-1.36300e+02 9.15215e+00 7.24588e-02
-1.36290e+02 9.15143e+00 7.25876e-02
-1.36280e+02 9.15070e+00 7.27163e-02
-1.36270e+02 9.14997e+00 7.28449e-02
-1.36260e+02 9.14924e+00 7.29732e-02
-1.36250e+02 9.14851e+00 7.31014e-02
-1.36240e+02 9.14778e+00 7.32295e-02
-1.36230e+02 9.14705e+00 7.33574e-02
-1.36220e+02 9.14631e+00 7.34852e-02
-1.36210e+02 9.14558e+00 7.36128e-02
-1.36200e+02 9.14484e+00 7.37402e-02
-1.36190e+02 9.14410e+00 7.38675e-02
-1.36180e+02 9.14336e+00 7.39946e-02
-1.36170e+02 9.14262e+00 7.41216e-02
-1.36160e+02 9.14188e+00 7.42484e-02
-1.36150e+02 9.14114e+00 7.43751e-02
-1.36140e+02 9.14039e+00 7.45016e-02
-1.36130e+02 9.13965e+00 7.46279e-02
-1.36120e+02 9.13890e+00 7.47541e-02
-1.36110e+02 9.13815e+00 7.48802e-02
-1.36100e+02 9.13740e+00 7.50061e-02
-1.36090e+02 9.13665e+00 7.51318e-02
-1.36080e+02 9.13590e+00 7.52574e-02
-1.36070e+02 9.13515e+00 7.53828e-02
-1.36060e+02 9.13439e+00 7.55081e-02
-1.36050e+02 9.13364e+00 7.56332e-02
-1.36040e+02 9.13288e+00 7.57582e-02
-1.36030e+02 9.13212e+00 7.58830e-02
-1.36020e+02 9.13136e+00 7.60076e-02
-1.36010e+02 9.13060e+00 7.61321e-02
-1.36000e+02 9.12984e+00 7.62565e-02
-1.35990e+02 9.12908e+00 7.63806e-02
-1.35980e+02 9.12831e+00 7.65047e-02
-1.35970e+02 9.12755e+00 7.66285e-02
-1.35960e+02 9.12678e+00 7.67523e-02
-1.35950e+02 9.12601e+00 7.68758e-02
-1.35940e+02 9.12524e+00 7.69992e-02
-1.35930e+02 9.12447e+00 7.71225e-02
-1.35920e+02 9.12370e+00 7.72456e-02
-1.35910e+02 9.12293e+00 7.73685e-02
-1.35900e+02 9.12215e+00 7.74913e-02
-1.35890e+02 9.12138e+00 7.76139e-02
-1.35880e+02 9.12060e+00 7.77364e-02
-1.35870e+02 9.11982e+00 7.78587e-02
-1.35860e+02 9.11904e+00 7.79809e-02
-1.35850e+02 9.11826e+00 7.81029e-02
-1.35840e+02 9.11748e+00 7.82248e-02
-1.35830e+02 9.11670e+00 7.83465e-02
-1.35820e+02 9.11591e+00 7.84680e-02
-1.35810e+02 9.11513e+00 7.85894e-02
-1.35800e+02 9.11434e+00 7.87106e-02
-1.35790e+02 9.11355e+00 7.88317e-02
-1.35780e+02 9.11277e+00 7.89526e-02
-1.35770e+02 9.11198e+00 7.90734e-02
-1.35760e+02 9.11118e+00 7.91940e-02
-1.35750e+02 9.11039e+00 7.93145e-02
-1.35740e+02 9.10960e+00 7.94348e-02
-1.35730e+02 9.10880e+00 7.95549e-02
-1.35720e+02 9.10801e+00 7.96749e-02
-1.35710e+02 9.10721e+00 7.97948e-02
-1.35700e+02 9.10641e+00 7.99145e-02
-1.35690e+02 9.10561e+00 8.00340e-02
-1.35680e+02 9.10481e+00 8.01534e-02
-1.35670e+02 9.10401e+00 8.02726e-02
-1.35660e+02 9.10321e+00 8.03917e-02
-1.35650e+02 9.10240e+00 8.05106e-02
-1.35640e+02 9.10159e+00 8.06293e-02
-1.35630e+02 9.10079e+00 8.07479e-02
-1.35620e+02 9.09998e+00 8.08664e-02
-1.35610e+02 9.09917e+00 8.09846e-02
-1.35600e+02 9.09836e+00 8.11028e-02
-1.35590e+02 9.09755e+00 8.12207e-02
-1.35580e+02 9.09674e+00 8.13386e-02
-1.35570e+02 9.09592e+00 8.14562e-02
-1.35560e+02 9.09511e+00 8.15738e-02
-1.35550e+02 9.09429e+00 8.16911e-02
-1.35540e+02 9.09347e+00 8.18083e-02
-1.35530e+02 9.09265e+00 8.19254e-02
-1.35520e+02 9.09183e+00 8.20422e-02
-1.35510e+02 9.09101e+00 8.21590e-02
-1.35500e+02 9.09019e+00 8.22756e-02
-1.35490e+02 9.08937e+00 8.23920e-02
-1.35480e+02 9.08854e+00 8.25083e-02
-1.35470e+02 9.08772e+00 8.26244e-02
-1.35460e+02 9.08689e+00 8.27403e-02
-1.35450e+02 9.08606e+00 8.28561e-02
-1.35440e+02 9.08523e+00 8.29718e-02
-1.35430e+02 9.08440e+00 8.30873e-02
-1.35420e+02 9.08357e+00 8.32026e-02
-1.35410e+02 9.08274e+00 8.33178e-02
-1.35400e+02 9.08191e+00 8.34328e-02
-1.35390e+02 9.08107e+00 8.35477e-02
-1.35380e+02 9.08023e+00 8.36624e-02
-1.35370e+02 9.07940e+00 8.37770e-02
-1.35360e+02 9.07856e+00 8.38914e-02
-1.35350e+02 9.07772e+00 8.40057e-02
-1.35340e+02 9.07688e+00 8.41198e-02
-1.35330e+02 9.07604e+00 8.42337e-02
-1.35320e+02 9.07519e+00 8.43475e-02
-1.35310e+02 9.07435e+00 8.44611e-02
-1.35300e+02 9.07351e+00 8.45746e-02
-1.35290e+02 9.07266e+00 8.46879e-02
-1.35280e+02 9.07181e+00 8.48011e-02
-1.35270e+02 9.07096e+00 8.49141e-02
-1.35260e+02 9.07011e+00 8.50270e-02
-1.35250e+02 9.06926e+00 8.51397e-02
-1.35240e+02 9.06841e+00 8.52522e-02
-1.35230e+02 9.06756e+00 8.53646e-02
-1.35220e+02 9.06670e+00 8.54768e-02
-1.35210e+02 9.06585e+00 8.55889e-02
-1.35200e+02 9.06499e+00 8.57008e-02
-1.35190e+02 9.06413e+00 8.58126e-02
-1.35180e+02 9.06328e+00 8.59242e-02
-1.35170e+02 9.06242e+00 8.60357e-02
-1.35160e+02 9.06155e+00 8.61470e-02
-1.35150e+02 9.06069e+00 8.62582e-02
-1.35140e+02 9.05983e+00 8.63691e-02
-1.35130e+02 9.05896e+00 8.64800e-02
-1.35120e+02 9.05810e+00 8.65907e-02
-1.35110e+02 9.05723e+00 8.67012e-02
-1.35100e+02 9.05637e+00 8.68116e-02
-1.35090e+02 9.05550e+00 8.69218e-02
-1.35080e+02 9.05463e+00 8.70319e-02
-1.35070e+02 9.05376e+00 8.71418e-02
-1.35060e+02 9.05288e+00 8.72515e-02
-1.35050e+02 9.05201e+00 8.73611e-02
-1.35040e+02 9.05114e+00 8.74706e-02
-1.35030e+02 9.05026e+00 8.75799e-02
-1.35020e+02 9.04939e+00 8.76890e-02
-1.35010e+02 9.04851e+00 8.77980e-02
-1.35000e+02 9.04763e+00 8.79068e-02
-1.34990e+02 9.04675e+00 8.80155e-02
-1.34980e+02 9.04587e+00 8.81240e-02
-1.34970e+02 9.04499e+00 8.82323e-02
-1.34960e+02 9.04410e+00 8.83405e-02
-1.34950e+02 9.04322e+00 8.84486e-02
-1.34940e+02 9.04234e+00 8.85565e-02
-1.34930e+02 9.04145e+00 8.86642e-02
-1.34920e+02 9.04056e+00 8.87718e-02
-1.34910e+02 9.03967e+00 8.88792e-02
-1.34900e+02 9.03878e+00 8.89865e-02
-1.34890e+02 9.03789e+00 8.90936e-02
-1.34880e+02 9.03700e+00 8.92006e-02
-1.34870e+02 9.03611e+00 8.93074e-02
-1.34860e+02 9.03522e+00 8.94140e-02
-1.34850e+02 9.03432e+00 8.95205e-02
-1.34840e+02 9.03343e+00 8.96269e-02
-1.34830e+02 9.03253e+00 8.97330e-02
-1.34820e+02 9.03163e+00 8.98391e-02
-1.34810e+02 9.03073e+00 8.99450e-02
-1.34800e+02 9.02983e+00 9.00507e-02
-1.34790e+02 9.02893e+00 9.01562e-02
-1.34780e+02 9.02803e+00 9.02616e-02
-1.34770e+02 9.02713e+00 9.03669e-02
-1.34760e+02 9.02622e+00 9.04720e-02
-1.34750e+02 9.02532e+00 9.05769e-02
-1.34740e+02 9.02441e+00 9.06817e-02
-1.34730e+02 9.02350e+00 9.07864e-02
-1.34720e+02 9.02259e+00 9.08909e-02
-1.34710e+02 9.02169e+00 9.09952e-02
-1.34700e+02 9.02078e+00 9.10993e-02
-1.34690e+02 9.01986e+00 9.12034e-02
-1.34680e+02 9.01895e+00 9.13072e-02
-1.34670e+02 9.01804e+00 9.14109e-02
-1.34660e+02 9.01712e+00 9.15145e-02
-1.34650e+02 9.01621e+00 9.16179e-02
-1.34640e+02 9.01529e+00 9.17211e-02
-1.34630e+02 9.01437e+00 9.18242e-02
-1.34620e+02 9.01345e+00 9.19271e-02
-1.34610e+02 9.01253e+00 9.20299e-02
-1.34600e+02 9.01161e+00 9.21325e-02
-1.34590e+02 9.01069e+00 9.22350e-02
-1.34580e+02 9.00977e+00 9.23373e-02
-1.34570e+02 9.00884e+00 9.24394e-02
-1.34560e+02 9.00792e+00 9.25414e-02
-1.34550e+02 9.00699e+00 9.26433e-02
-1.34540e+02 9.00607e+00 9.27449e-02
-1.34530e+02 9.00514e+00 9.28465e-02
-1.34520e+02 9.00421e+00 9.29478e-02
-1.34510e+02 9.00328e+00 9.30491e-02
-1.34500e+02 9.00235e+00 9.31501e-02
-1.34490e+02 9.00142e+00 9.32510e-02
-1.34480e+02 9.00048e+00 9.33518e-02
-1.34470e+02 8.99955e+00 9.34524e-02
-1.34460e+02 8.99862e+00 9.35528e-02
-1.34450e+02 8.99768e+00 9.36531e-02
-1.34440e+02 8.99674e+00 9.37533e-02
-1.34430e+02 8.99580e+00 9.38532e-02
-1.34420e+02 8.99486e+00 9.39531e-02
-1.34410e+02 8.99392e+00 9.40527e-02
-1.34400e+02 8.99298e+00 9.41523e-02
-1.34390e+02 8.99204e+00 9.42516e-02
-1.34380e+02 8.99110e+00 9.43508e-02
-1.34370e+02 8.99015e+00 9.44499e-02
-1.34360e+02 8.98921e+00 9.45488e-02
-1.34350e+02 8.98826e+00 9.46475e-02
-1.34340e+02 8.98732e+00 9.47461e-02
-1.34330e+02 8.98637e+00 9.48445e-02
-1.34320e+02 8.98542e+00 9.49428e-02
-1.34310e+02 8.98447e+00 9.50409e-02
-1.34300e+02 8.98352e+00 9.51389e-02
-1.34290e+02 8.98257e+00 9.52367e-02
-1.34280e+02 8.98161e+00 9.53343e-02
-1.34270e+02 8.98066e+00 9.54318e-02
-1.34260e+02 8.97971e+00 9.55292e-02
-1.34250e+02 8.97875e+00 9.56263e-02
-1.34240e+02 8.97779e+00 9.57234e-02
-1.34230e+02 8.97684e+00 9.58203e-02
-1.34220e+02 8.97588e+00 9.59170e-02
-1.34210e+02 8.97492e+00 9.60135e-02
-1.34200e+02 8.97396e+00 9.61100e-02
-1.34190e+02 8.97300e+00 9.62062e-02
-1.34180e+02 8.97203e+00 9.63023e-02
-1.34170e+02 8.97107e+00 9.63983e-02
-1.34160e+02 8.97010e+00 9.64940e-02
-1.34150e+02 8.96914e+00 9.65897e-02
-1.34140e+02 8.96817e+00 9.66852e-02
-1.34130e+02 8.96721e+00 9.67805e-02
-1.34120e+02 8.96624e+00 9.68757e-02
-1.34110e+02 8.96527e+00 9.69707e-02
-1.34100e+02 8.96430e+00 9.70655e-02
-1.34090e+02 8.96333e+00 9.71602e-02
-1.34080e+02 8.96235e+00 9.72548e-02
-1.34070e+02 8.96138e+00 9.73492e-02
-1.34060e+02 8.96041e+00 9.74434e-02
-1.34050e+02 8.95943e+00 9.75375e-02
-1.34040e+02 8.95846e+00 9.76314e-02
-1.34030e+02 8.95748e+00 9.77252e-02
-1.34020e+02 8.95650e+00 9.78188e-02
-1.34010e+02 8.95552e+00 9.79123e-02
-1.34000e+02 8.95454e+00 9.80056e-02
-1.33990e+02 8.95356e+00 9.80987e-02
-1.33980e+02 8.95258e+00 9.81917e-02
-1.33970e+02 8.95160e+00 9.82846e-02
-1.33960e+02 8.95062e+00 9.83773e-02
-1.33950e+02 8.94963e+00 9.84698e-02
-1.33940e+02 8.94865e+00 9.85622e-02
-1.33930e+02 8.94766e+00 9.86544e-02
-1.33920e+02 8.94667e+00 9.87465e-02
-1.33910e+02 8.94569e+00 9.88384e-02
-1.33900e+02 8.94470e+00 9.89301e-02
-1.33890e+02 8.94371e+00 9.90217e-02
-1.33880e+02 8.94272e+00 9.91132e-02
-1.33870e+02 8.94173e+00 9.92045e-02
-1.33860e+02 8.94073e+00 9.92956e-02
-1.33850e+02 8.93974e+00 9.93866e-02
-1.33840e+02 8.93874e+00 9.94774e-02
-1.33830e+02 8.93775e+00 9.95681e-02
-1.33820e+02 8.93675e+00 9.96586e-02
-1.33810e+02 8.93576e+00 9.97490e-02
-1.33800e+02 8.93476e+00 9.98392e-02
-1.33790e+02 8.93376e+00 9.99292e-02
-1.33780e+02 8.93276e+00 1.00019e-01
-1.33770e+02 8.93176e+00 1.00109e-01
-1.33760e+02 8.93076e+00 1.00198e-01
-1.33750e+02 8.92976e+00 1.00288e-01
-1.33740e+02 8.92875e+00 1.00377e-01
-1.33730e+02 8.92775e+00 1.00466e-01
-1.33720e+02 8.92674e+00 1.00555e-01
-1.33710e+02 8.92574e+00 1.00644e-01
-1.33700e+02 8.92473e+00 1.00733e-01
-1.33690e+02 8.92372e+00 1.00821e-01
-1.33680e+02 8.92271e+00 1.00910e-01
-1.33670e+02 8.92170e+00 1.00998e-01
-1.33660e+02 8.92069e+00 1.01086e-01
-1.33650e+02 8.91968e+00 1.01174e-01
-1.33640e+02 8.91867e+00 1.01261e-01
-1.33630e+02 8.91766e+00 1.01349e-01
-1.33620e+02 8.91664e+00 1.01436e-01
-1.33610e+02 8.91563e+00 1.01524e-01
-1.33600e+02 8.91461e+00 1.01611e-01
-1.33590e+02 8.91360e+00 1.01698e-01
-1.33580e+02 8.91258e+00 1.01784e-01
-1.33570e+02 8.91156e+00 1.01871e-01
-1.33560e+02 8.91054e+00 1.01958e-01
-1.33550e+02 8.90952e+00 1.02044e-01
-1.33540e+02 8.90850e+00 1.02130e-01
-1.33530e+02 8.90748e+00 1.02216e-01
-1.33520e+02 8.90646e+00 1.02302e-01
-1.33510e+02 8.90543e+00 1.02388e-01
-1.33500e+02 8.90441e+00 1.02473e-01
-1.33490e+02 8.90338e+00 1.02559e-01
-1.33480e+02 8.90236e+00 1.02644e-01
-1.33470e+02 8.90133e+00 1.02729e-01
-1.33460e+02 8.90030e+00 1.02814e-01
-1.33450e+02 8.89927e+00 1.02899e-01
-1.33440e+02 8.89824e+00 1.02983e-01
-1.33430e+02 8.89721e+00 1.03068e-01
-1.33420e+02 8.89618e+00 1.03152e-01
-1.33410e+02 8.89515e+00 1.03236e-01
-1.33400e+02 8.89412e+00 1.03320e-01
-1.33390e+02 8.89308e+00 1.03404e-01
-1.33380e+02 8.89205e+00 1.03488e-01
-1.33370e+02 8.89101e+00 1.03571e-01
-1.33360e+02 8.88998e+00 1.03655e-01
-1.33350e+02 8.88894e+00 1.03738e-01
-1.33340e+02 8.88790e+00 1.03821e-01
-1.33330e+02 8.88687e+00 1.03904e-01
-1.33320e+02 8.88583e+00 1.03987e-01
-1.33310e+02 8.88479e+00 1.04069e-01
-1.33300e+02 8.88374e+00 1.04152e-01
-1.33290e+02 8.88270e+00 1.04234e-01
-1.33280e+02 8.88166e+00 1.04316e-01
-1.33270e+02 8.88062e+00 1.04398e-01
-1.33260e+02 8.87957e+00 1.04480e-01
-1.33250e+02 8.87853e+00 1.04561e-01
-1.33240e+02 8.87748e+00 1.04643e-01
-1.33230e+02 8.87643e+00 1.04724e-01
-1.33220e+02 8.87539e+00 1.04806e-01
-1.33210e+02 8.87434e+00 1.04887e-01
-1.33200e+02 8.87329e+00 1.04968e-01
-1.33190e+02 8.87224e+00 1.05048e-01
-1.33180e+02 8.87119e+00 1.05129e-01
-1.33170e+02 8.87014e+00 1.05210e-01
-1.33160e+02 8.86908e+00 1.05291e-01
-1.33150e+02 8.86803e+00 1.05372e-01
-1.33140e+02 8.86698e+00 1.05453e-01
-1.33130e+02 8.86592e+00 1.05534e-01
-1.33120e+02 8.86487e+00 1.05615e-01
-1.33110e+02 8.86381e+00 1.05695e-01
-1.33100e+02 8.86275e+00 1.05776e-01
-1.33090e+02 8.86169e+00 1.05857e-01
-1.33080e+02 8.86063e+00 1.05938e-01
-1.33070e+02 8.85957e+00 1.06019e-01
-1.33060e+02 8.85851e+00 1.06100e-01
-1.33050e+02 8.85745e+00 1.06181e-01
-1.33040e+02 8.85639e+00 1.06262e-01
-1.33030e+02 8.85533e+00 1.06343e-01
-1.33020e+02 8.85426e+00 1.06425e-01
-1.33010e+02 8.85320e+00 1.06506e-01
-1.33000e+02 8.85213e+00 1.06587e-01
-1.32990e+02 8.85107e+00 1.06668e-01
-1.32980e+02 8.85000e+00 1.06749e-01
-1.32970e+02 8.84893e+00 1.06830e-01
-1.32960e+02 8.84786e+00 1.06911e-01
-1.32950e+02 8.84679e+00 1.06992e-01
-1.32940e+02 8.84572e+00 1.07074e-01
-1.32930e+02 8.84465e+00 1.07155e-01
-1.32920e+02 8.84358e+00 1.07236e-01
-1.32910e+02 8.84251e+00 1.07317e-01
-1.32900e+02 8.84143e+00 1.07398e-01
-1.32890e+02 8.84036e+00 1.07480e-01
-1.32880e+02 8.83928e+00 1.07561e-01
-1.32870e+02 8.83821e+00 1.07642e-01
-1.32860e+02 8.83713e+00 1.07724e-01
-1.32850e+02 8.83605e+00 1.07805e-01
-1.32840e+02 8.83498e+00 1.07886e-01
-1.32830e+02 8.83390e+00 1.07968e-01
-1.32820e+02 8.83282e+00 1.08049e-01
-1.32810e+02 8.83174e+00 1.08130e-01
-1.32800e+02 8.83065e+00 1.08212e-01
-1.32790e+02 8.82957e+00 1.08293e-01
-1.32780e+02 8.82849e+00 1.08374e-01
-1.32770e+02 8.82740e+00 1.08456e-01
-1.32760e+02 8.82632e+00 1.08537e-01
-1.32750e+02 8.82523e+00 1.08619e-01
-1.32740e+02 8.82415e+00 1.08700e-01
-1.32730e+02 8.82306e+00 1.08782e-01
-1.32720e+02 8.82197e+00 1.08863e-01
-1.32710e+02 8.82088e+00 1.08945e-01
-1.32700e+02 8.81979e+00 1.09026e-01
-1.32690e+02 8.81870e+00 1.09108e-01
-1.32680e+02 8.81761e+00 1.09189e-01
-1.32670e+02 8.81652e+00 1.09271e-01
-1.32660e+02 8.81542e+00 1.09352e-01
-1.32650e+02 8.81433e+00 1.09434e-01
-1.32640e+02 8.81324e+00 1.09516e-01
-1.32630e+02 8.81214e+00 1.09597e-01
-1.32620e+02 8.81104e+00 1.09679e-01
-1.32610e+02 8.80995e+00 1.09761e-01
-1.32600e+02 8.80885e+00 1.09842e-01
-1.32590e+02 8.80775e+00 1.09924e-01
-1.32580e+02 8.80665e+00 1.10006e-01
-1.32570e+02 8.80555e+00 1.10087e-01
-1.32560e+02 8.80445e+00 1.10169e-01
-1.32550e+02 8.80335e+00 1.10251e-01
-1.32540e+02 8.80224e+00 1.10332e-01
-1.32530e+02 8.80114e+00 1.10414e-01
-1.32520e+02 8.80003e+00 1.10496e-01
-1.32510e+02 8.79893e+00 1.10578e-01
-1.32500e+02 8.79782e+00 1.10660e-01
-1.32490e+02 8.79672e+00 1.10741e-01
-1.32480e+02 8.79561e+00 1.10823e-01
-1.32470e+02 8.79450e+00 1.10905e-01
-1.32460e+02 8.79339e+00 1.10987e-01
-1.32450e+02 8.79228e+00 1.11069e-01
-1.32440e+02 8.79117e+00 1.11151e-01
-1.32430e+02 8.79006e+00 1.11233e-01
-1.32420e+02 8.78894e+00 1.11315e-01
-1.32410e+02 8.78783e+00 1.11397e-01
-1.32400e+02 8.78672e+00 1.11478e-01
-1.32390e+02 8.78560e+00 1.11560e-01
-1.32380e+02 8.78449e+00 1.11642e-01
-1.32370e+02 8.78337e+00 1.11724e-01
-1.32360e+02 8.78225e+00 1.11806e-01
-1.32350e+02 8.78113e+00 1.11888e-01
-1.32340e+02 8.78001e+00 1.11970e-01
-1.32330e+02 8.77889e+00 1.12053e-01
-1.32320e+02 8.77777e+00 1.12135e-01
-1.32310e+02 8.77665e+00 1.12217e-01
-1.32300e+02 8.77553e+00 1.12299e-01
-1.32290e+02 8.77440e+00 1.12381e-01
-1.32280e+02 8.77328e+00 1.12463e-01
-1.32270e+02 8.77215e+00 1.12545e-01
-1.32260e+02 8.77103e+00 1.12627e-01
-1.32250e+02 8.76990e+00 1.12709e-01
-1.32240e+02 8.76877e+00 1.12792e-01
-1.32230e+02 8.76765e+00 1.12874e-01
-1.32220e+02 8.76652e+00 1.12956e-01
-1.32210e+02 8.76539e+00 1.13038e-01
-1.32200e+02 8.76426e+00 1.13120e-01
-1.32190e+02 8.76312e+00 1.13203e-01
-1.32180e+02 8.76199e+00 1.13285e-01
-1.32170e+02 8.76086e+00 1.13367e-01
-1.32160e+02 8.75973e+00 1.13450e-01
-1.32150e+02 8.75859e+00 1.13532e-01
-1.32140e+02 8.75745e+00 1.13614e-01
-1.32130e+02 8.75632e+00 1.13696e-01
-1.32120e+02 8.75518e+00 1.13779e-01
-1.32110e+02 8.75404e+00 1.13861e-01
-1.32100e+02 8.75290e+00 1.13944e-01
-1.32090e+02 8.75176e+00 1.14026e-01
-1.32080e+02 8.75062e+00 1.14108e-01
-1.32070e+02 8.74948e+00 1.14191e-01
-1.32060e+02 8.74834e+00 1.14273e-01
-1.32050e+02 8.74720e+00 1.14356e-01
-1.32040e+02 8.74605e+00 1.14438e-01
-1.32030e+02 8.74491e+00 1.14521e-01
-1.32020e+02 8.74376e+00 1.14603e-01
-1.32010e+02 8.74261e+00 1.14686e-01
-1.32000e+02 8.74147e+00 1.14768e-01
-1.31990e+02 8.74032e+00 1.14851e-01
-1.31980e+02 8.73917e+00 1.14933e-01
-1.31970e+02 8.73802e+00 1.15016e-01
-1.31960e+02 8.73687e+00 1.15098e-01
-1.31950e+02 8.73572e+00 1.15181e-01
-1.31940e+02 8.73457e+00 1.15264e-01
-1.31930e+02 8.73341e+00 1.15346e-01
-1.31920e+02 8.73226e+00 1.15429e-01
-1.31910e+02 8.73111e+00 1.15511e-01
-1.31900e+02 8.72995e+00 1.15594e-01
-1.31890e+02 8.72879e+00 1.15677e-01
-1.31880e+02 8.72764e+00 1.15759e-01
-1.31870e+02 8.72648e+00 1.15842e-01
-1.31860e+02 8.72532e+00 1.15925e-01
-1.31850e+02 8.72416e+00 1.16008e-01
-1.31840e+02 8.72300e+00 1.16090e-01
-1.31830e+02 8.72184e+00 1.16173e-01
-1.31820e+02 8.72068e+00 1.16256e-01
-1.31810e+02 8.71951e+00 1.16339e-01
-1.31800e+02 8.71835e+00 1.16421e-01
-1.31790e+02 8.71718e+00 1.16504e-01
-1.31780e+02 8.71602e+00 1.16587e-01
-1.31770e+02 8.71485e+00 1.16670e-01
-1.31760e+02 8.71369e+00 1.16753e-01
-1.31750e+02 8.71252e+00 1.16836e-01
-1.31740e+02 8.71135e+00 1.16919e-01
-1.31730e+02 8.71018e+00 1.17001e-01
-1.31720e+02 8.70901e+00 1.17084e-01
-1.31710e+02 8.70784e+00 1.17167e-01
-1.31700e+02 8.70667e+00 1.17250e-01
-1.31690e+02 8.70549e+00 1.17333e-01
-1.31680e+02 8.70432e+00 1.17416e-01
-1.31670e+02 8.70314e+00 1.17499e-01
-1.31660e+02 8.70197e+00 1.17582e-01
-1.31650e+02 8.70079e+00 1.17665e-01
-1.31640e+02 8.69962e+00 1.17748e-01
-1.31630e+02 8.69844e+00 1.17831e-01
-1.31620e+02 8.69726e+00 1.17914e-01
-1.31610e+02 8.69608e+00 1.17997e-01
-1.31600e+02 8.69490e+00 1.18080e-01
-1.31590e+02 8.69372e+00 1.18164e-01
-1.31580e+02 8.69254e+00 1.18247e-01
-1.31570e+02 8.69135e+00 1.18330e-01
-1.31560e+02 8.69017e+00 1.18413e-01
-1.31550e+02 8.68898e+00 1.18496e-01
-1.31540e+02 8.68780e+00 1.18579e-01
-1.31530e+02 8.68661e+00 1.18662e-01
-1.31520e+02 8.68543e+00 1.18746e-01
-1.31510e+02 8.68424e+00 1.18829e-01
-1.31500e+02 8.68305e+00 1.18912e-01
-1.31490e+02 8.68186e+00 1.18995e-01
-1.31480e+02 8.68067e+00 1.19079e-01
-1.31470e+02 8.67948e+00 1.19162e-01
-1.31460e+02 8.67829e+00 1.19245e-01
-1.31450e+02 8.67709e+00 1.19328e-01
-1.31440e+02 8.67590e+00 1.19412e-01
-1.31430e+02 8.67470e+00 1.19495e-01
-1.31420e+02 8.67351e+00 1.19578e-01
-1.31410e+02 8.67231e+00 1.19662e-01
-1.31400e+02 8.67112e+00 1.19745e-01
-1.31390e+02 8.66992e+00 1.19829e-01
-1.31380e+02 8.66872e+00 1.19912e-01
-1.31370e+02 8.66752e+00 1.19995e-01
-1.31360e+02 8.66632e+00 1.20079e-01
-1.31350e+02 8.66512e+00 1.20162e-01
-1.31340e+02 8.66392e+00 1.20246e-01
-1.31330e+02 8.66271e+00 1.20329e-01
-1.31320e+02 8.66151e+00 1.20413e-01
-1.31310e+02 8.66031e+00 1.20496e-01
-1.31300e+02 8.65910e+00 1.20580e-01
-1.31290e+02 8.65789e+00 1.20663e-01
-1.31280e+02 8.65669e+00 1.20747e-01
-1.31270e+02 8.65548e+00 1.20830e-01
-1.31260e+02 8.65427e+00 1.20914e-01
-1.31250e+02 8.65306e+00 1.20997e-01
-1.31240e+02 8.65185e+00 1.21081e-01
-1.31230e+02 8.65064e+00 1.21165e-01
-1.31220e+02 8.64943e+00 1.21248e-01
-1.31210e+02 8.64821e+00 1.21332e-01
-1.31200e+02 8.64700e+00 1.21416e-01
-1.31190e+02 8.64579e+00 1.21499e-01
-1.31180e+02 8.64457e+00 1.21583e-01
-1.31170e+02 8.64335e+00 1.21667e-01
-1.31160e+02 8.64214e+00 1.21750e-01
-1.31150e+02 8.64092e+00 1.21834e-01
-1.31140e+02 8.63970e+00 1.21918e-01
-1.31130e+02 8.63848e+00 1.22002e-01
-1.31120e+02 8.63726e+00 1.22085e-01
-1.31110e+02 8.63604e+00 1.22169e-01
-1.31100e+02 8.63482e+00 1.22253e-01
-1.31090e+02 8.63359e+00 1.22337e-01
-1.31080e+02 8.63237e+00 1.22421e-01
-1.31070e+02 8.63115e+00 1.22504e-01
-1.31060e+02 8.62992e+00 1.22588e-01
-1.31050e+02 8.62869e+00 1.22672e-01
-1.31040e+02 8.62747e+00 1.22756e-01
-1.31030e+02 8.62624e+00 1.22840e-01
-1.31020e+02 8.62501e+00 1.22924e-01
-1.31010e+02 8.62378e+00 1.23008e-01
-1.31000e+02 8.62255e+00 1.23092e-01
-1.30990e+02 8.62132e+00 1.23176e-01
-1.30980e+02 8.62009e+00 1.23260e-01
-1.30970e+02 8.61885e+00 1.23344e-01
-1.30960e+02 8.61762e+00 1.23428e-01
-1.30950e+02 8.61638e+00 1.23512e-01
-1.30940e+02 8.61515e+00 1.23596e-01
-1.30930e+02 8.61391e+00 1.23680e-01
-1.30920e+02 8.61268e+00 1.23764e-01
-1.30910e+02 8.61144e+00 1.23848e-01
-1.30900e+02 8.61020e+00 1.23932e-01
-1.30890e+02 8.60896e+00 1.24016e-01
-1.30880e+02 8.60772e+00 1.24100e-01
-1.30870e+02 8.60648e+00 1.24184e-01
-1.30860e+02 8.60523e+00 1.24268e-01
-1.30850e+02 8.60399e+00 1.24353e-01
-1.30840e+02 8.60275e+00 1.24437e-01
-1.30830e+02 8.60150e+00 1.24521e-01
-1.30820e+02 8.60026e+00 1.24605e-01
-1.30810e+02 8.59901e+00 1.24689e-01
-1.30800e+02 8.59776e+00 1.24773e-01
-1.30790e+02 8.59652e+00 1.24858e-01
-1.30780e+02 8.59527e+00 1.24942e-01
-1.30770e+02 8.59402e+00 1.25026e-01
-1.30760e+02 8.59277e+00 1.25111e-01
-1.30750e+02 8.59151e+00 1.25195e-01
-1.30740e+02 8.59026e+00 1.25279e-01
-1.30730e+02 8.58901e+00 1.25363e-01
-1.30720e+02 8.58775e+00 1.25448e-01
-1.30710e+02 8.58650e+00 1.25532e-01
-1.30700e+02 8.58524e+00 1.25617e-01
-1.30690e+02 8.58399e+00 1.25701e-01
-1.30680e+02 8.58273e+00 1.25785e-01
-1.30670e+02 8.58147e+00 1.25870e-01
-1.30660e+02 8.58021e+00 1.25954e-01
-1.30650e+02 8.57895e+00 1.26039e-01
-1.30640e+02 8.57769e+00 1.26123e-01
-1.30630e+02 8.57643e+00 1.26207e-01
-1.30620e+02 8.57517e+00 1.26292e-01
-1.30610e+02 8.57390e+00 1.26376e-01
-1.30600e+02 8.57264e+00 1.26461e-01
-1.30590e+02 8.57137e+00 1.26545e-01
-1.30580e+02 8.57011e+00 1.26630e-01
-1.30570e+02 8.56884e+00 1.26715e-01
-1.30560e+02 8.56757e+00 1.26799e-01
-1.30550e+02 8.56631e+00 1.26884e-01
-1.30540e+02 8.56504e+00 1.26968e-01
-1.30530e+02 8.56377e+00 1.27053e-01
-1.30520e+02 8.56250e+00 1.27138e-01
-1.30510e+02 8.56122e+00 1.27222e-01
-1.30500e+02 8.55995e+00 1.27307e-01
-1.30490e+02 8.55868e+00 1.27391e-01
-1.30480e+02 8.55740e+00 1.27476e-01
-1.30470e+02 8.55613e+00 1.27561e-01
-1.30460e+02 8.55485e+00 1.27646e-01
-1.30450e+02 8.55358e+00 1.27730e-01
-1.30440e+02 8.55230e+00 1.27815e-01
-1.30430e+02 8.55102e+00 1.27900e-01
-1.30420e+02 8.54974e+00 1.27985e-01
-1.30410e+02 8.54846e+00 1.28069e-01
-1.30400e+02 8.54718e+00 1.28154e-01
-1.30390e+02 8.54590e+00 1.28239e-01
-1.30380e+02 8.54461e+00 1.28324e-01
-1.30370e+02 8.54333e+00 1.28409e-01
-1.30360e+02 8.54205e+00 1.28493e-01
-1.30350e+02 8.54076e+00 1.28578e-01
-1.30340e+02 8.53947e+00 1.28663e-01
-1.30330e+02 8.53819e+00 1.28748e-01
-1.30320e+02 8.53690e+00 1.28833e-01
-1.30310e+02 8.53561e+00 1.28918e-01
-1.30300e+02 8.53432e+00 1.29003e-01
-1.30290e+02 8.53303e+00 1.29088e-01
-1.30280e+02 8.53174e+00 1.29173e-01
-1.30270e+02 8.53045e+00 1.29258e-01
-1.30260e+02 8.52915e+00 1.29343e-01
-1.30250e+02 8.52786e+00 1.29428e-01
-1.30240e+02 8.52657e+00 1.29513e-01
-1.30230e+02 8.52527e+00 1.29598e-01
-1.30220e+02 8.52397e+00 1.29683e-01
-1.30210e+02 8.52268e+00 1.29768e-01
-1.30200e+02 8.52138e+00 1.29853e-01
-1.30190e+02 8.52008e+00 1.29938e-01
-1.30180e+02 8.51878e+00 1.30023e-01
-1.30170e+02 8.51748e+00 1.30108e-01
-1.30160e+02 8.51618e+00 1.30193e-01
-1.30150e+02 8.51487e+00 1.30279e-01
-1.30140e+02 8.51357e+00 1.30364e-01
-1.30130e+02 8.51227e+00 1.30449e-01
-1.30120e+02 8.51096e+00 1.30534e-01
-1.30110e+02 8.50966e+00 1.30619e-01
-1.30100e+02 8.50835e+00 1.30705e-01
-1.30090e+02 8.50704e+00 1.30790e-01
-1.30080e+02 8.50573e+00 1.30875e-01
-1.30070e+02 8.50442e+00 1.30960e-01
-1.30060e+02 8.50311e+00 1.31046e-01
-1.30050e+02 8.50180e+00 1.31131e-01
-1.30040e+02 8.50049e+00 1.31216e-01
-1.30030e+02 8.49918e+00 1.31301e-01
-1.30020e+02 8.49787e+00 1.31387e-01
-1.30010e+02 8.49655e+00 1.31472e-01
-1.30000e+02 8.49524e+00 1.31558e-01
-1.29990e+02 8.49392e+00 1.31643e-01
-1.29980e+02 8.49260e+00 1.31728e-01
-1.29970e+02 8.49129e+00 1.31814e-01
-1.29960e+02 8.48997e+00 1.31899e-01
-1.29950e+02 8.48865e+00 1.31985e-01
-1.29940e+02 8.48733e+00 1.32070e-01
-1.29930e+02 8.48601e+00 1.32155e-01
-1.29920e+02 8.48468e+00 1.32241e-01
-1.29910e+02 8.48336e+00 1.32326e-01
-1.29900e+02 8.48204e+00 1.32412e-01
-1.29890e+02 8.48071e+00 1.32497e-01
-1.29880e+02 8.47939e+00 1.32583e-01
-1.29870e+02 8.47806e+00 1.32669e-01
-1.29860e+02 8.47674e+00 1.32754e-01
-1.29850e+02 8.47541e+00 1.32840e-01
-1.29840e+02 8.47408e+00 1.32925e-01
-1.29830e+02 8.47275e+00 1.33011e-01
-1.29820e+02 8.47142e+00 1.33096e-01
-1.29810e+02 8.47009e+00 1.33182e-01
-1.29800e+02 8.46875e+00 1.33268e-01
-1.29790e+02 8.46742e+00 1.33353e-01
-1.29780e+02 8.46609e+00 1.33439e-01
-1.29770e+02 8.46475e+00 1.33525e-01
-1.29760e+02 8.46342e+00 1.33610e-01
-1.29750e+02 8.46208e+00 1.33696e-01
-1.29740e+02 8.46074e+00 1.33782e-01
-1.29730e+02 8.45940e+00 1.33868e-01
-1.29720e+02 8.45807e+00 1.33953e-01
-1.29710e+02 8.45673e+00 1.34039e-01
-1.29700e+02 8.45538e+00 1.34125e-01
-1.29690e+02 8.45404e+00 1.34211e-01
-1.29680e+02 8.45270e+00 1.34297e-01
-1.29670e+02 8.45136e+00 1.34382e-01
-1.29660e+02 8.45001e+00 1.34468e-01
-1.29650e+02 8.44867e+00 1.34554e-01
-1.29640e+02 8.44732e+00 1.34640e-01
-1.29630e+02 8.44598e+00 1.34726e-01
-1.29620e+02 8.44463e+00 1.34812e-01
-1.29610e+02 8.44328e+00 1.34898e-01
-1.29600e+02 8.44193e+00 1.34984e-01
-1.29590e+02 8.44058e+00 1.35070e-01
-1.29580e+02 8.43923e+00 1.35156e-01
-1.29570e+02 8.43788e+00 1.35242e-01
-1.29560e+02 8.43652e+00 1.35328e-01
-1.29550e+02 8.43517e+00 1.35414e-01
-1.29540e+02 8.43381e+00 1.35500e-01
-1.29530e+02 8.43246e+00 1.35586e-01
-1.29520e+02 8.43110e+00 1.35672e-01
-1.29510e+02 8.42975e+00 1.35758e-01
-1.29500e+02 8.42839e+00 1.35844e-01
-1.29490e+02 8.42703e+00 1.35930e-01
-1.29480e+02 8.42567e+00 1.36016e-01
-1.29470e+02 8.42431e+00 1.36102e-01
-1.29460e+02 8.42295e+00 1.36188e-01
-1.29450e+02 8.42159e+00 1.36274e-01
-1.29440e+02 8.42022e+00 1.36361e-01
-1.29430e+02 8.41886e+00 1.36447e-01
-1.29420e+02 8.41749e+00 1.36533e-01
-1.29410e+02 8.41613e+00 1.36619e-01
-1.29400e+02 8.41476e+00 1.36705e-01
-1.29390e+02 8.41339e+00 1.36792e-01
-1.29380e+02 8.41202e+00 1.36878e-01
-1.29370e+02 8.41066e+00 1.36964e-01
-1.29360e+02 8.40929e+00 1.37050e-01
-1.29350e+02 8.40791e+00 1.37137e-01
-1.29340e+02 8.40654e+00 1.37223e-01
-1.29330e+02 8.40517e+00 1.37309e-01
-1.29320e+02 8.40380e+00 1.37396e-01
-1.29310e+02 8.40242e+00 1.37482e-01
-1.29300e+02 8.40105e+00 1.37568e-01
-1.29290e+02 8.39967e+00 1.37655e-01
-1.29280e+02 8.39829e+00 1.37741e-01
-1.29270e+02 8.39692e+00 1.37827e-01
-1.29260e+02 8.39554e+00 1.37914e-01
-1.29250e+02 8.39416e+00 1.38000e-01
-1.29240e+02 8.39278e+00 1.38087e-01
-1.29230e+02 8.39140e+00 1.38173e-01
-1.29220e+02 8.39001e+00 1.38260e-01
-1.29210e+02 8.38863e+00 1.38346e-01
-1.29200e+02 8.38725e+00 1.38433e-01
-1.29190e+02 8.38586e+00 1.38519e-01
-1.29180e+02 8.38448e+00 1.38606e-01
-1.29170e+02 8.38309e+00 1.38692e-01
-1.29160e+02 8.38170e+00 1.38779e-01
-1.29150e+02 8.38031e+00 1.38865e-01
-1.29140e+02 8.37893e+00 1.38952e-01
-1.29130e+02 8.37754e+00 1.39038e-01
-1.29120e+02 8.37614e+00 1.39125e-01
-1.29110e+02 8.37475e+00 1.39212e-01
-1.29100e+02 8.37336e+00 1.39298e-01
-1.29090e+02 8.37197e+00 1.39385e-01
-1.29080e+02 8.37057e+00 1.39472e-01
-1.29070e+02 8.36918e+00 1.39558e-01
-1.29060e+02 8.36778e+00 1.39645e-01
-1.29050e+02 8.36638e+00 1.39732e-01
-1.29040e+02 8.36499e+00 1.39819e-01
-1.29030e+02 8.36359e+00 1.39905e-01
-1.29020e+02 8.36219e+00 1.39992e-01
-1.29010e+02 8.36079e+00 1.40079e-01
-1.29000e+02 8.35939e+00 1.40166e-01
-1.28990e+02 8.35799e+00 1.40252e-01
-1.28980e+02 8.35658e+00 1.40339e-01
-1.28970e+02 8.35518e+00 1.40426e-01
-1.28960e+02 8.35377e+00 1.40513e-01
-1.28950e+02 8.35237e+00 1.40600e-01
-1.28940e+02 8.35096e+00 1.40687e-01
-1.28930e+02 8.34955e+00 1.40773e-01
-1.28920e+02 8.34815e+00 1.40860e-01
-1.28910e+02 8.34674e+00 1.40947e-01
-1.28900e+02 8.34533e+00 1.41034e-01
-1.28890e+02 8.34392e+00 1.41121e-01
-1.28880e+02 8.34250e+00 1.41208e-01
-1.28870e+02 8.34109e+00 1.41295e-01
-1.28860e+02 8.33968e+00 1.41382e-01
-1.28850e+02 8.33826e+00 1.41469e-01
-1.28840e+02 8.33685e+00 1.41556e-01
-1.28830e+02 8.33543e+00 1.41643e-01
-1.28820e+02 8.33402e+00 1.41730e-01
-1.28810e+02 8.33260e+00 1.41817e-01
-1.28800e+02 8.33118e+00 1.41904e-01
-1.28790e+02 8.32976e+00 1.41991e-01
-1.28780e+02 8.32834e+00 1.42078e-01
-1.28770e+02 8.32692e+00 1.42166e-01
-1.28760e+02 8.32550e+00 1.42253e-01
-1.28750e+02 8.32407e+00 1.42340e-01
-1.28740e+02 8.32265e+00 1.42427e-01
-1.28730e+02 8.32123e+00 1.42514e-01
-1.28720e+02 8.31980e+00 1.42601e-01
-1.28710e+02 8.31837e+00 1.42689e-01
-1.28700e+02 8.31695e+00 1.42776e-01
-1.28690e+02 8.31552e+00 1.42863e-01
-1.28680e+02 8.31409e+00 1.42950e-01
-1.28670e+02 8.31266e+00 1.43037e-01
-1.28660e+02 8.31123e+00 1.43125e-01
-1.28650e+02 8.30980e+00 1.43212e-01
-1.28640e+02 8.30836e+00 1.43299e-01
-1.28630e+02 8.30693e+00 1.43387e-01
-1.28620e+02 8.30550e+00 1.43474e-01
-1.28610e+02 8.30406e+00 1.43561e-01
-1.28600e+02 8.30263e+00 1.43649e-01
-1.28590e+02 8.30119e+00 1.43736e-01
-1.28580e+02 8.29975e+00 1.43823e-01
-1.28570e+02 8.29831e+00 1.43911e-01
-1.28560e+02 8.29687e+00 1.43998e-01
-1.28550e+02 8.29543e+00 1.44086e-01
-1.28540e+02 8.29399e+00 1.44173e-01
-1.28530e+02 8.29255e+00 1.44260e-01
-1.28520e+02 8.29111e+00 1.44348e-01
-1.28510e+02 8.28966e+00 1.44435e-01
-1.28500e+02 8.28822e+00 1.44523e-01
-1.28490e+02 8.28677e+00 1.44610e-01
-1.28480e+02 8.28532e+00 1.44698e-01
-1.28470e+02 8.28388e+00 1.44786e-01
-1.28460e+02 8.28243e+00 1.44873e-01
-1.28450e+02 8.28098e+00 1.44961e-01
-1.28440e+02 8.27953e+00 1.45048e-01
-1.28430e+02 8.27808e+00 1.45136e-01
-1.28420e+02 8.27663e+00 1.45223e-01
-1.28410e+02 8.27517e+00 1.45311e-01
-1.28400e+02 8.27372e+00 1.45399e-01
-1.28390e+02 8.27227e+00 1.45486e-01
-1.28380e+02 8.27081e+00 1.45574e-01
-1.28370e+02 8.26935e+00 1.45662e-01
-1.28360e+02 8.26790e+00 1.45749e-01
-1.28350e+02 8.26644e+00 1.45837e-01
-1.28340e+02 8.26498e+00 1.45925e-01
-1.28330e+02 8.26352e+00 1.46013e-01
-1.28320e+02 8.26206e+00 1.46100e-01
-1.28310e+02 8.26060e+00 1.46188e-01
-1.28300e+02 8.25914e+00 1.46276e-01
-1.28290e+02 8.25767e+00 1.46364e-01
-1.28280e+02 8.25621e+00 1.46451e-01
-1.28270e+02 8.25474e+00 1.46539e-01
-1.28260e+02 8.25328e+00 1.46627e-01
-1.28250e+02 8.25181e+00 1.46715e-01
-1.28240e+02 8.25034e+00 1.46803e-01
-1.28230e+02 8.24888e+00 1.46891e-01
-1.28220e+02 8.24741e+00 1.46979e-01
-1.28210e+02 8.24594e+00 1.47066e-01
-1.28200e+02 8.24447e+00 1.47154e-01
-1.28190e+02 8.24299e+00 1.47242e-01
-1.28180e+02 8.24152e+00 1.47330e-01
-1.28170e+02 8.24005e+00 1.47418e-01
-1.28160e+02 8.23857e+00 1.47506e-01
-1.28150e+02 8.23710e+00 1.47594e-01
-1.28140e+02 8.23562e+00 1.47682e-01
-1.28130e+02 8.23414e+00 1.47770e-01
-1.28120e+02 8.23266e+00 1.47858e-01
-1.28110e+02 8.23119e+00 1.47946e-01
-1.28100e+02 8.22971e+00 1.48034e-01
-1.28090e+02 8.22823e+00 1.48123e-01
-1.28080e+02 8.22674e+00 1.48211e-01
-1.28070e+02 8.22526e+00 1.48299e-01
-1.28060e+02 8.22378e+00 1.48387e-01
-1.28050e+02 8.22229e+00 1.48475e-01
-1.28040e+02 8.22081e+00 1.48563e-01
-1.28030e+02 8.21932e+00 1.48651e-01
-1.28020e+02 8.21783e+00 1.48739e-01
-1.28010e+02 8.21635e+00 1.48828e-01
-1.28000e+02 8.21486e+00 1.48916e-01
-1.27990e+02 8.21337e+00 1.49004e-01
-1.27980e+02 8.21188e+00 1.49092e-01
-1.27970e+02 8.21039e+00 1.49181e-01
-1.27960e+02 8.20889e+00 1.49269e-01
-1.27950e+02 8.20740e+00 1.49357e-01
-1.27940e+02 8.20591e+00 1.49445e-01
-1.27930e+02 8.20441e+00 1.49534e-01
-1.27920e+02 8.20292e+00 1.49622e-01
-1.27910e+02 8.20142e+00 1.49710e-01
-1.27900e+02 8.19992e+00 1.49799e-01
-1.27890e+02 8.19842e+00 1.49887e-01
-1.27880e+02 8.19692e+00 1.49975e-01
-1.27870e+02 8.19542e+00 1.50064e-01
-1.27860e+02 8.19392e+00 1.50152e-01
-1.27850e+02 8.19242e+00 1.50241e-01
-1.27840e+02 8.19092e+00 1.50329e-01
-1.27830e+02 8.18942e+00 1.50418e-01
-1.27820e+02 8.18791e+00 1.50506e-01
-1.27810e+02 8.18640e+00 1.50594e-01
-1.27800e+02 8.18490e+00 1.50683e-01
-1.27790e+02 8.18339e+00 1.50771e-01
-1.27780e+02 8.18188e+00 1.50860e-01
-1.27770e+02 8.18037e+00 1.50949e-01
-1.27760e+02 8.17886e+00 1.51037e-01
-1.27750e+02 8.17735e+00 1.51126e-01
-1.27740e+02 8.17584e+00 1.51214e-01
-1.27730e+02 8.17433e+00 1.51303e-01
-1.27720e+02 8.17282e+00 1.51391e-01
-1.27710e+02 8.17130e+00 1.51480e-01
-1.27700e+02 8.16979e+00 1.51569e-01
-1.27690e+02 8.16827e+00 1.51657e-01
-1.27680e+02 8.16675e+00 1.51746e-01
-1.27670e+02 8.16523e+00 1.51835e-01
-1.27660e+02 8.16372e+00 1.51923e-01
-1.27650e+02 8.16220e+00 1.52012e-01
-1.27640e+02 8.16068e+00 1.52101e-01
-1.27630e+02 8.15915e+00 1.52190e-01
-1.27620e+02 8.15763e+00 1.52278e-01
-1.27610e+02 8.15611e+00 1.52367e-01
-1.27600e+02 8.15458e+00 1.52456e-01
-1.27590e+02 8.15306e+00 1.52545e-01
-1.27580e+02 8.15153e+00 1.52633e-01
-1.27570e+02 8.15001e+00 1.52722e-01
-1.27560e+02 8.14848e+00 1.52811e-01
-1.27550e+02 8.14695e+00 1.52900e-01
-1.27540e+02 8.14542e+00 1.52989e-01
-1.27530e+02 8.14389e+00 1.53078e-01
-1.27520e+02 8.14236e+00 1.53167e-01
-1.27510e+02 8.14083e+00 1.53255e-01
-1.27500e+02 8.13929e+00 1.53344e-01
-1.27490e+02 8.13776e+00 1.53433e-01
-1.27480e+02 8.13623e+00 1.53522e-01
-1.27470e+02 8.13469e+00 1.53611e-01
-1.27460e+02 8.13315e+00 1.53700e-01
-1.27450e+02 8.13162e+00 1.53789e-01
-1.27440e+02 8.13008e+00 1.53878e-01
-1.27430e+02 8.12854e+00 1.53967e-01
-1.27420e+02 8.12700e+00 1.54056e-01
-1.27410e+02 8.12546e+00 1.54145e-01
-1.27400e+02 8.12392e+00 1.54234e-01
-1.27390e+02 8.12237e+00 1.54323e-01
-1.27380e+02 8.12083e+00 1.54412e-01
-1.27370e+02 8.11928e+00 1.54502e-01
-1.27360e+02 8.11774e+00 1.54591e-01
-1.27350e+02 8.11619e+00 1.54680e-01
-1.27340e+02 8.11465e+00 1.54769e-01
-1.27330e+02 8.11310e+00 1.54858e-01
-1.27320e+02 8.11155e+00 1.54947e-01
-1.27310e+02 8.11000e+00 1.55036e-01
-1.27300e+02 8.10845e+00 1.55126e-01
-1.27290e+02 8.10690e+00 1.55215e-01
-1.27280e+02 8.10534e+00 1.55304e-01
-1.27270e+02 8.10379e+00 1.55393e-01
-1.27260e+02 8.10224e+00 1.55483e-01
-1.27250e+02 8.10068e+00 1.55572e-01
-1.27240e+02 8.09912e+00 1.55661e-01
-1.27230e+02 8.09757e+00 1.55750e-01
-1.27220e+02 8.09601e+00 1.55840e-01
-1.27210e+02 8.09445e+00 1.55929e-01
-1.27200e+02 8.09289e+00 1.56018e-01
-1.27190e+02 8.09133e+00 1.56108e-01
-1.27180e+02 8.08977e+00 1.56197e-01
-1.27170e+02 8.08821e+00 1.56287e-01
-1.27160e+02 8.08664e+00 1.56376e-01
-1.27150e+02 8.08508e+00 1.56465e-01
-1.27140e+02 8.08351e+00 1.56555e-01
-1.27130e+02 8.08195e+00 1.56644e-01
-1.27120e+02 8.08038e+00 1.56734e-01
-1.27110e+02 8.07881e+00 1.56823e-01
-1.27100e+02 8.07724e+00 1.56913e-01
-1.27090e+02 8.07567e+00 1.57002e-01
-1.27080e+02 8.07410e+00 1.57092e-01
-1.27070e+02 8.07253e+00 1.57181e-01
-1.27060e+02 8.07096e+00 1.57271e-01
-1.27050e+02 8.06939e+00 1.57360e-01
-1.27040e+02 8.06781e+00 1.57450e-01
-1.27030e+02 8.06624e+00 1.57540e-01
-1.27020e+02 8.06466e+00 1.57629e-01
-1.27010e+02 8.06309e+00 1.57719e-01
-1.27000e+02 8.06151e+00 1.57808e-01
-1.26990e+02 8.05993e+00 1.57898e-01
-1.26980e+02 8.05835e+00 1.57988e-01
-1.26970e+02 8.05677e+00 1.58077e-01
-1.26960e+02 8.05519e+00 1.58167e-01
-1.26950e+02 8.05361e+00 1.58257e-01
-1.26940e+02 8.05202e+00 1.58346e-01
-1.26930e+02 8.05044e+00 1.58436e-01
-1.26920e+02 8.04885e+00 1.58526e-01
-1.26910e+02 8.04727e+00 1.58616e-01
-1.26900e+02 8.04568e+00 1.58705e-01
-1.26890e+02 8.04409e+00 1.58795e-01
-1.26880e+02 8.04251e+00 1.58885e-01
-1.26870e+02 8.04092e+00 1.58975e-01
-1.26860e+02 8.03933e+00 1.59065e-01
-1.26850e+02 8.03774e+00 1.59155e-01
-1.26840e+02 8.03614e+00 1.59244e-01
-1.26830e+02 8.03455e+00 1.59334e-01
-1.26820e+02 8.03296e+00 1.59424e-01
-1.26810e+02 8.03136e+00 1.59514e-01
-1.26800e+02 8.02977e+00 1.59604e-01
-1.26790e+02 8.02817e+00 1.59694e-01
-1.26780e+02 8.02657e+00 1.59784e-01
-1.26770e+02 8.02497e+00 1.59874e-01
-1.26760e+02 8.02338e+00 1.59964e-01
-1.26750e+02 8.02178e+00 1.60054e-01
-1.26740e+02 8.02017e+00 1.60144e-01
-1.26730e+02 8.01857e+00 1.60234e-01
-1.26720e+02 8.01697e+00 1.60324e-01
-1.26710e+02 8.01537e+00 1.60414e-01
-1.26700e+02 8.01376e+00 1.60504e-01
-1.26690e+02 8.01216e+00 1.60594e-01
-1.26680e+02 8.01055e+00 1.60684e-01
-1.26670e+02 8.00894e+00 1.60774e-01
-1.26660e+02 8.00733e+00 1.60864e-01
-1.26650e+02 8.00573e+00 1.60954e-01
-1.26640e+02 8.00412e+00 1.61044e-01
-1.26630e+02 8.00250e+00 1.61135e-01
-1.26620e+02 8.00089e+00 1.61225e-01
-1.26610e+02 7.99928e+00 1.61315e-01
-1.26600e+02 7.99767e+00 1.61405e-01
-1.26590e+02 7.99605e+00 1.61495e-01
-1.26580e+02 7.99444e+00 1.61586e-01
-1.26570e+02 7.99282e+00 1.61676e-01
-1.26560e+02 7.99120e+00 1.61766e-01
-1.26550e+02 7.98958e+00 1.61856e-01
-1.26540e+02 7.98797e+00 1.61947e-01
-1.26530e+02 7.98635e+00 1.62037e-01
-1.26520e+02 7.98472e+00 1.62127e-01
-1.26510e+02 7.98310e+00 1.62218e-01
-1.26500e+02 7.98148e+00 1.62308e-01
-1.26490e+02 7.97986e+00 1.62398e-01
-1.26480e+02 7.97823e+00 1.62489e-01
-1.26470e+02 7.97661e+00 1.62579e-01
-1.26460e+02 7.97498e+00 1.62669e-01
-1.26450e+02 7.97335e+00 1.62760e-01
-1.26440e+02 7.97173e+00 1.62850e-01
-1.26430e+02 7.97010e+00 1.62941e-01
-1.26420e+02 7.96847e+00 1.63031e-01
-1.26410e+02 7.96684e+00 1.63122e-01
-1.26400e+02 7.96520e+00 1.63212e-01
-1.26390e+02 7.96357e+00 1.63303e-01
-1.26380e+02 7.96194e+00 1.63393e-01
-1.26370e+02 7.96030e+00 1.63484e-01
-1.26360e+02 7.95867e+00 1.63574e-01
-1.26350e+02 7.95703e+00 1.63665e-01
-1.26340e+02 7.95540e+00 1.63755e-01
-1.26330e+02 7.95376e+00 1.63846e-01
-1.26320e+02 7.95212e+00 1.63937e-01
-1.26310e+02 7.95048e+00 1.64027e-01
-1.26300e+02 7.94884e+00 1.64118e-01
-1.26290e+02 7.94720e+00 1.64208e-01
-1.26280e+02 7.94555e+00 1.64299e-01
-1.26270e+02 7.94391e+00 1.64390e-01
-1.26260e+02 7.94227e+00 1.64480e-01
-1.26250e+02 7.94062e+00 1.64571e-01
-1.26240e+02 7.93897e+00 1.64662e-01
-1.26230e+02 7.93733e+00 1.64753e-01
-1.26220e+02 7.93568e+00 1.64843e-01
-1.26210e+02 7.93403e+00 1.64934e-01
-1.26200e+02 7.93238e+00 1.65025e-01
-1.26190e+02 7.93073e+00 1.65116e-01
-1.26180e+02 7.92908e+00 1.65206e-01
-1.26170e+02 7.92743e+00 1.65297e-01
-1.26160e+02 7.92577e+00 1.65388e-01
-1.26150e+02 7.92412e+00 1.65479e-01
-1.26140e+02 7.92246e+00 1.65570e-01
-1.26130e+02 7.92081e+00 1.65661e-01
-1.26120e+02 7.91915e+00 1.65751e-01
-1.26110e+02 7.91749e+00 1.65842e-01
-1.26100e+02 7.91583e+00 1.65933e-01
-1.26090e+02 7.91417e+00 1.66024e-01
-1.26080e+02 7.91251e+00 1.66115e-01
-1.26070e+02 7.91085e+00 1.66206e-01
-1.26060e+02 7.90919e+00 1.66297e-01
-1.26050e+02 7.90752e+00 1.66388e-01
-1.26040e+02 7.90586e+00 1.66479e-01
-1.26030e+02 7.90420e+00 1.66570e-01
-1.26020e+02 7.90253e+00 1.66661e-01
-1.26010e+02 7.90086e+00 1.66752e-01
-1.26000e+02 7.89919e+00 1.66843e-01
-1.25990e+02 7.89753e+00 1.66934e-01
-1.25980e+02 7.89586e+00 1.67025e-01
-1.25970e+02 7.89418e+00 1.67115e-01
-1.25960e+02 7.89251e+00 1.67205e-01
-1.25950e+02 7.89084e+00 1.67294e-01
-1.25940e+02 7.88917e+00 1.67384e-01
-1.25930e+02 7.88749e+00 1.67472e-01
-1.25920e+02 7.88582e+00 1.67561e-01
-1.25910e+02 7.88414e+00 1.67649e-01
-1.25900e+02 7.88246e+00 1.67737e-01
-1.25890e+02 7.88079e+00 1.67825e-01
-1.25880e+02 7.87911e+00 1.67912e-01
-1.25870e+02 7.87743e+00 1.67999e-01
-1.25860e+02 7.87575e+00 1.68086e-01
-1.25850e+02 7.87407e+00 1.68172e-01
-1.25840e+02 7.87238e+00 1.68258e-01
-1.25830e+02 7.87070e+00 1.68344e-01
-1.25820e+02 7.86902e+00 1.68429e-01
-1.25810e+02 7.86733e+00 1.68514e-01
-1.25800e+02 7.86565e+00 1.68599e-01
-1.25790e+02 7.86396e+00 1.68683e-01
-1.25780e+02 7.86227e+00 1.68767e-01
-1.25770e+02 7.86059e+00 1.68851e-01
-1.25760e+02 7.85890e+00 1.68934e-01
-1.25750e+02 7.85721e+00 1.69017e-01
-1.25740e+02 7.85552e+00 1.69100e-01
-1.25730e+02 7.85383e+00 1.69182e-01
-1.25720e+02 7.85213e+00 1.69264e-01
-1.25710e+02 7.85044e+00 1.69346e-01
-1.25700e+02 7.84875e+00 1.69427e-01
-1.25690e+02 7.84705e+00 1.69508e-01
-1.25680e+02 7.84536e+00 1.69589e-01
-1.25670e+02 7.84366e+00 1.69669e-01
-1.25660e+02 7.84196e+00 1.69749e-01
-1.25650e+02 7.84026e+00 1.69829e-01
-1.25640e+02 7.83857e+00 1.69908e-01
-1.25630e+02 7.83687e+00 1.69987e-01
-1.25620e+02 7.83517e+00 1.70066e-01
-1.25610e+02 7.83347e+00 1.70144e-01
-1.25600e+02 7.83176e+00 1.70222e-01
-1.25590e+02 7.83006e+00 1.70300e-01
-1.25580e+02 7.82836e+00 1.70378e-01
-1.25570e+02 7.82665e+00 1.70455e-01
-1.25560e+02 7.82495e+00 1.70531e-01
-1.25550e+02 7.82324e+00 1.70608e-01
-1.25540e+02 7.82154e+00 1.70684e-01
-1.25530e+02 7.81983e+00 1.70760e-01
-1.25520e+02 7.81812e+00 1.70835e-01
-1.25510e+02 7.81641e+00 1.70910e-01
-1.25500e+02 7.81470e+00 1.70985e-01
-1.25490e+02 7.81299e+00 1.71060e-01
-1.25480e+02 7.81128e+00 1.71134e-01
-1.25470e+02 7.80957e+00 1.71208e-01
-1.25460e+02 7.80786e+00 1.71281e-01
-1.25450e+02 7.80614e+00 1.71354e-01
-1.25440e+02 7.80443e+00 1.71427e-01
-1.25430e+02 7.80272e+00 1.71499e-01
-1.25420e+02 7.80100e+00 1.71572e-01
-1.25410e+02 7.79928e+00 1.71643e-01
-1.25400e+02 7.79757e+00 1.71715e-01
-1.25390e+02 7.79585e+00 1.71786e-01
-1.25380e+02 7.79413e+00 1.71857e-01
-1.25370e+02 7.79241e+00 1.71927e-01
-1.25360e+02 7.79069e+00 1.71998e-01
-1.25350e+02 7.78897e+00 1.72067e-01
-1.25340e+02 7.78725e+00 1.72137e-01
-1.25330e+02 7.78553e+00 1.72206e-01
-1.25320e+02 7.78381e+00 1.72275e-01
-1.25310e+02 7.78208e+00 1.72344e-01
-1.25300e+02 7.78036e+00 1.72412e-01
-1.25290e+02 7.77864e+00 1.72480e-01
-1.25280e+02 7.77691e+00 1.72547e-01
-1.25270e+02 7.77519e+00 1.72614e-01
-1.25260e+02 7.77346e+00 1.72681e-01
-1.25250e+02 7.77173e+00 1.72748e-01
-1.25240e+02 7.77000e+00 1.72814e-01
-1.25230e+02 7.76828e+00 1.72880e-01
-1.25220e+02 7.76655e+00 1.72946e-01
-1.25210e+02 7.76482e+00 1.73011e-01
-1.25200e+02 7.76309e+00 1.73076e-01
-1.25190e+02 7.76136e+00 1.73140e-01
-1.25180e+02 7.75962e+00 1.73205e-01
-1.25170e+02 7.75789e+00 1.73269e-01
-1.25160e+02 7.75616e+00 1.73332e-01
-1.25150e+02 7.75442e+00 1.73396e-01
-1.25140e+02 7.75269e+00 1.73459e-01
-1.25130e+02 7.75096e+00 1.73521e-01
-1.25120e+02 7.74922e+00 1.73583e-01
-1.25110e+02 7.74748e+00 1.73645e-01
-1.25100e+02 7.74575e+00 1.73707e-01
-1.25090e+02 7.74401e+00 1.73768e-01
-1.25080e+02 7.74227e+00 1.73829e-01
-1.25070e+02 7.74053e+00 1.73890e-01
-1.25060e+02 7.73879e+00 1.73950e-01
-1.25050e+02 7.73705e+00 1.74010e-01
-1.25040e+02 7.73531e+00 1.74070e-01
-1.25030e+02 7.73357e+00 1.74129e-01
-1.25020e+02 7.73183e+00 1.74188e-01
-1.25010e+02 7.73009e+00 1.74247e-01
-1.25000e+02 7.72835e+00 1.74305e-01
-1.24990e+02 7.72660e+00 1.74363e-01
-1.24980e+02 7.72486e+00 1.74421e-01
-1.24970e+02 7.72311e+00 1.74478e-01
-1.24960e+02 7.72137e+00 1.74535e-01
-1.24950e+02 7.71962e+00 1.74592e-01
-1.24940e+02 7.71788e+00 1.74649e-01
-1.24930e+02 7.71613e+00 1.74705e-01
-1.24920e+02 7.71438e+00 1.74760e-01
-1.24910e+02 7.71264e+00 1.74816e-01
-1.24900e+02 7.71089e+00 1.74871e-01
-1.24890e+02 7.70914e+00 1.74926e-01
-1.24880e+02 7.70739e+00 1.74980e-01
-1.24870e+02 7.70564e+00 1.75034e-01
-1.24860e+02 7.70389e+00 1.75088e-01
-1.24850e+02 7.70214e+00 1.75141e-01
-1.24840e+02 7.70038e+00 1.75194e-01
-1.24830e+02 7.69863e+00 1.75247e-01
-1.24820e+02 7.69688e+00 1.75299e-01
-1.24810e+02 7.69513e+00 1.75352e-01
-1.24800e+02 7.69337e+00 1.75403e-01
-1.24790e+02 7.69162e+00 1.75455e-01
-1.24780e+02 7.68986e+00 1.75506e-01
-1.24770e+02 7.68811e+00 1.75557e-01
-1.24760e+02 7.68635e+00 1.75607e-01
-1.24750e+02 7.68460e+00 1.75657e-01
-1.24740e+02 7.68284e+00 1.75707e-01
-1.24730e+02 7.68108e+00 1.75757e-01
-1.24720e+02 7.67932e+00 1.75806e-01
-1.24710e+02 7.67757e+00 1.75855e-01
-1.24700e+02 7.67581e+00 1.75903e-01
-1.24690e+02 7.67405e+00 1.75951e-01
-1.24680e+02 7.67229e+00 1.75999e-01
-1.24670e+02 7.67053e+00 1.76047e-01
-1.24660e+02 7.66877e+00 1.76094e-01
-1.24650e+02 7.66701e+00 1.76141e-01
-1.24640e+02 7.66524e+00 1.76187e-01
-1.24630e+02 7.66348e+00 1.76233e-01
-1.24620e+02 7.66172e+00 1.76279e-01
-1.24610e+02 7.65996e+00 1.76325e-01
-1.24600e+02 7.65819e+00 1.76370e-01
-1.24590e+02 7.65643e+00 1.76415e-01
-1.24580e+02 7.65467e+00 1.76459e-01
-1.24570e+02 7.65290e+00 1.76503e-01
-1.24560e+02 7.65114e+00 1.76547e-01
-1.24550e+02 7.64937e+00 1.76591e-01
-1.24540e+02 7.64760e+00 1.76634e-01
-1.24530e+02 7.64584e+00 1.76677e-01
-1.24520e+02 7.64407e+00 1.76720e-01
-1.24510e+02 7.64230e+00 1.76762e-01
-1.24500e+02 7.64053e+00 1.76804e-01
-1.24490e+02 7.63877e+00 1.76845e-01
-1.24480e+02 7.63700e+00 1.76887e-01
-1.24470e+02 7.63523e+00 1.76928e-01
-1.24460e+02 7.63346e+00 1.76968e-01
-1.24450e+02 7.63169e+00 1.77008e-01
-1.24440e+02 7.62992e+00 1.77048e-01
-1.24430e+02 7.62815e+00 1.77088e-01
-1.24420e+02 7.62638e+00 1.77127e-01
-1.24410e+02 7.62461e+00 1.77166e-01
-1.24400e+02 7.62283e+00 1.77205e-01
-1.24390e+02 7.62106e+00 1.77243e-01
-1.24380e+02 7.61929e+00 1.77281e-01
-1.24370e+02 7.61752e+00 1.77319e-01
-1.24360e+02 7.61574e+00 1.77356e-01
-1.24350e+02 7.61397e+00 1.77393e-01
-1.24340e+02 7.61219e+00 1.77430e-01
-1.24330e+02 7.61042e+00 1.77466e-01
-1.24320e+02 7.60865e+00 1.77502e-01
-1.24310e+02 7.60687e+00 1.77538e-01
-1.24300e+02 7.60509e+00 1.77573e-01
-1.24290e+02 7.60332e+00 1.77608e-01
-1.24280e+02 7.60154e+00 1.77643e-01
-1.24270e+02 7.59977e+00 1.77677e-01
-1.24260e+02 7.59799e+00 1.77711e-01
-1.24250e+02 7.59621e+00 1.77745e-01
-1.24240e+02 7.59443e+00 1.77778e-01
-1.24230e+02 7.59266e+00 1.77811e-01
-1.24220e+02 7.59088e+00 1.77844e-01
-1.24210e+02 7.58910e+00 1.77876e-01
-1.24200e+02 7.58732e+00 1.77908e-01
-1.24190e+02 7.58554e+00 1.77940e-01
-1.24180e+02 7.58376e+00 1.77971e-01
-1.24170e+02 7.58198e+00 1.78003e-01
-1.24160e+02 7.58020e+00 1.78033e-01
-1.24150e+02 7.57842e+00 1.78064e-01
-1.24140e+02 7.57664e+00 1.78094e-01
-1.24130e+02 7.57486e+00 1.78124e-01
-1.24120e+02 7.57308e+00 1.78153e-01
-1.24110e+02 7.57130e+00 1.78182e-01
-1.24100e+02 7.56951e+00 1.78211e-01
-1.24090e+02 7.56773e+00 1.78239e-01
-1.24080e+02 7.56595e+00 1.78267e-01
-1.24070e+02 7.56417e+00 1.78295e-01
-1.24060e+02 7.56238e+00 1.78323e-01
-1.24050e+02 7.56060e+00 1.78350e-01
-1.24040e+02 7.55882e+00 1.78376e-01
-1.24030e+02 7.55703e+00 1.78403e-01
-1.24020e+02 7.55525e+00 1.78429e-01
-1.24010e+02 7.55346e+00 1.78455e-01
-1.24000e+02 7.55168e+00 1.78480e-01
-1.23990e+02 7.54989e+00 1.78506e-01
-1.23980e+02 7.54811e+00 1.78530e-01
-1.23970e+02 7.54632e+00 1.78555e-01
-1.23960e+02 7.54454e+00 1.78579e-01
-1.23950e+02 7.54275e+00 1.78603e-01
-1.23940e+02 7.54097e+00 1.78626e-01
-1.23930e+02 7.53918e+00 1.78650e-01
-1.23920e+02 7.53739e+00 1.78672e-01
-1.23910e+02 7.53561e+00 1.78695e-01
-1.23900e+02 7.53382e+00 1.78717e-01
-1.23890e+02 7.53203e+00 1.78739e-01
-1.23880e+02 7.53024e+00 1.78760e-01
-1.23870e+02 7.52846e+00 1.78782e-01
-1.23860e+02 7.52667e+00 1.78803e-01
-1.23850e+02 7.52488e+00 1.78823e-01
-1.23840e+02 7.52309e+00 1.78843e-01
-1.23830e+02 7.52130e+00 1.78863e-01
-1.23820e+02 7.51951e+00 1.78883e-01
-1.23810e+02 7.51773e+00 1.78902e-01
-1.23800e+02 7.51594e+00 1.78921e-01
-1.23790e+02 7.51415e+00 1.78939e-01
-1.23780e+02 7.51236e+00 1.78958e-01
-1.23770e+02 7.51057e+00 1.78976e-01
-1.23760e+02 7.50878e+00 1.78993e-01
-1.23750e+02 7.50699e+00 1.79010e-01
-1.23740e+02 7.50520e+00 1.79027e-01
-1.23730e+02 7.50341e+00 1.79044e-01
-1.23720e+02 7.50162e+00 1.79060e-01
-1.23710e+02 7.49983e+00 1.79076e-01
-1.23700e+02 7.49804e+00 1.79092e-01
-1.23690e+02 7.49624e+00 1.79107e-01
-1.23680e+02 7.49445e+00 1.79122e-01
-1.23670e+02 7.49266e+00 1.79137e-01
-1.23660e+02 7.49087e+00 1.79151e-01
-1.23650e+02 7.48908e+00 1.79165e-01
-1.23640e+02 7.48729e+00 1.79179e-01
-1.23630e+02 7.48550e+00 1.79192e-01
-1.23620e+02 7.48370e+00 1.79205e-01
-1.23610e+02 7.48191e+00 1.79218e-01
-1.23600e+02 7.48012e+00 1.79230e-01
-1.23590e+02 7.47833e+00 1.79242e-01
-1.23580e+02 7.47653e+00 1.79254e-01
-1.23570e+02 7.47474e+00 1.79265e-01
-1.23560e+02 7.47295e+00 1.79276e-01
-1.23550e+02 7.47116e+00 1.79287e-01
-1.23540e+02 7.46936e+00 1.79297e-01
-1.23530e+02 7.46757e+00 1.79307e-01
-1.23520e+02 7.46578e+00 1.79317e-01
-1.23510e+02 7.46398e+00 1.79326e-01
-1.23500e+02 7.46219e+00 1.79335e-01
-1.23490e+02 7.46040e+00 1.79344e-01
-1.23480e+02 7.45860e+00 1.79352e-01
-1.23470e+02 7.45681e+00 1.79360e-01
-1.23460e+02 7.45502e+00 1.79368e-01
-1.23450e+02 7.45322e+00 1.79375e-01
-1.23440e+02 7.45143e+00 1.79383e-01
-1.23430e+02 7.44964e+00 1.79389e-01
-1.23420e+02 7.44784e+00 1.79396e-01
-1.23410e+02 7.44605e+00 1.79402e-01
-1.23400e+02 7.44425e+00 1.79408e-01
-1.23390e+02 7.44246e+00 1.79413e-01
-1.23380e+02 7.44067e+00 1.79418e-01
-1.23370e+02 7.43887e+00 1.79423e-01
-1.23360e+02 7.43708e+00 1.79427e-01
-1.23350e+02 7.43528e+00 1.79431e-01
-1.23340e+02 7.43349e+00 1.79435e-01
-1.23330e+02 7.43169e+00 1.79439e-01
-1.23320e+02 7.42990e+00 1.79442e-01
-1.23310e+02 7.42811e+00 1.79445e-01
-1.23300e+02 7.42631e+00 1.79447e-01
-1.23290e+02 7.42452e+00 1.79449e-01
-1.23280e+02 7.42272e+00 1.79451e-01
-1.23270e+02 7.42093e+00 1.79452e-01
-1.23260e+02 7.41913e+00 1.79454e-01
-1.23250e+02 7.41734e+00 1.79454e-01
-1.23240e+02 7.41554e+00 1.79455e-01
-1.23230e+02 7.41375e+00 1.79455e-01
-1.23220e+02 7.41195e+00 1.79455e-01
-1.23210e+02 7.41016e+00 1.79454e-01
-1.23200e+02 7.40837e+00 1.79454e-01
-1.23190e+02 7.40657e+00 1.79452e-01
-1.23180e+02 7.40478e+00 1.79451e-01
-1.23170e+02 7.40298e+00 1.79449e-01
-1.23160e+02 7.40119e+00 1.79447e-01
-1.23150e+02 7.39939e+00 1.79445e-01
-1.23140e+02 7.39760e+00 1.79442e-01
-1.23130e+02 7.39580e+00 1.79439e-01
-1.23120e+02 7.39401e+00 1.79435e-01
-1.23110e+02 7.39222e+00 1.79431e-01
-1.23100e+02 7.39042e+00 1.79427e-01
-1.23090e+02 7.38863e+00 1.79423e-01
-1.23080e+02 7.38683e+00 1.79418e-01
-1.23070e+02 7.38504e+00 1.79413e-01
-1.23060e+02 7.38324e+00 1.79408e-01
-1.23050e+02 7.38145e+00 1.79402e-01
-1.23040e+02 7.37966e+00 1.79396e-01
-1.23030e+02 7.37786e+00 1.79389e-01
-1.23020e+02 7.37607e+00 1.79383e-01
-1.23010e+02 7.37427e+00 1.79376e-01
-1.23000e+02 7.37248e+00 1.79368e-01
-1.22990e+02 7.37069e+00 1.79360e-01
-1.22980e+02 7.36889e+00 1.79352e-01
-1.22970e+02 7.36710e+00 1.79344e-01
-1.22960e+02 7.36531e+00 1.79335e-01
-1.22950e+02 7.36351e+00 1.79326e-01
-1.22940e+02 7.36172e+00 1.79317e-01
-1.22930e+02 7.35993e+00 1.79307e-01
-1.22920e+02 7.35813e+00 1.79297e-01
-1.22910e+02 7.35634e+00 1.79287e-01
-1.22900e+02 7.35455e+00 1.79276e-01
-1.22890e+02 7.35276e+00 1.79265e-01
-1.22880e+02 7.35096e+00 1.79254e-01
-1.22870e+02 7.34917e+00 1.79242e-01
-1.22860e+02 7.34738e+00 1.79230e-01
-1.22850e+02 7.34559e+00 1.79218e-01
-1.22840e+02 7.34379e+00 1.79205e-01
-1.22830e+02 7.34200e+00 1.79192e-01
-1.22820e+02 7.34021e+00 1.79179e-01
-1.22810e+02 7.33842e+00 1.79165e-01
-1.22800e+02 7.33663e+00 1.79151e-01
-1.22790e+02 7.33484e+00 1.79137e-01
-1.22780e+02 7.33304e+00 1.79122e-01
-1.22770e+02 7.33125e+00 1.79107e-01
-1.22760e+02 7.32946e+00 1.79092e-01
-1.22750e+02 7.32767e+00 1.79076e-01
-1.22740e+02 7.32588e+00 1.79061e-01
-1.22730e+02 7.32409e+00 1.79044e-01
-1.22720e+02 7.32230e+00 1.79028e-01
-1.22710e+02 7.32051e+00 1.79011e-01
-1.22700e+02 7.31872e+00 1.78994e-01
-1.22690e+02 7.31693e+00 1.78976e-01
-1.22680e+02 7.31514e+00 1.78958e-01
-1.22670e+02 7.31335e+00 1.78940e-01
-1.22660e+02 7.31156e+00 1.78921e-01
-1.22650e+02 7.30977e+00 1.78902e-01
-1.22640e+02 7.30798e+00 1.78883e-01
-1.22630e+02 7.30619e+00 1.78864e-01
-1.22620e+02 7.30441e+00 1.78844e-01
-1.22610e+02 7.30262e+00 1.78823e-01
-1.22600e+02 7.30083e+00 1.78803e-01
-1.22590e+02 7.29904e+00 1.78782e-01
-1.22580e+02 7.29725e+00 1.78761e-01
-1.22570e+02 7.29547e+00 1.78739e-01
-1.22560e+02 7.29368e+00 1.78717e-01
-1.22550e+02 7.29189e+00 1.78695e-01
-1.22540e+02 7.29010e+00 1.78673e-01
-1.22530e+02 7.28832e+00 1.78650e-01
-1.22520e+02 7.28653e+00 1.78627e-01
-1.22510e+02 7.28475e+00 1.78603e-01
-1.22500e+02 7.28296e+00 1.78579e-01
-1.22490e+02 7.28117e+00 1.78555e-01
-1.22480e+02 7.27939e+00 1.78531e-01
-1.22470e+02 7.27760e+00 1.78506e-01
-1.22460e+02 7.27582e+00 1.78481e-01
-1.22450e+02 7.27403e+00 1.78455e-01
-1.22440e+02 7.27225e+00 1.78429e-01
-1.22430e+02 7.27047e+00 1.78403e-01
-1.22420e+02 7.26868e+00 1.78377e-01
-1.22410e+02 7.26690e+00 1.78350e-01
-1.22400e+02 7.26511e+00 1.78323e-01
-1.22390e+02 7.26333e+00 1.78296e-01
-1.22380e+02 7.26155e+00 1.78268e-01
-1.22370e+02 7.25977e+00 1.78240e-01
-1.22360e+02 7.25798e+00 1.78211e-01
-1.22350e+02 7.25620e+00 1.78182e-01
-1.22340e+02 7.25442e+00 1.78153e-01
-1.22330e+02 7.25264e+00 1.78124e-01
-1.22320e+02 7.25086e+00 1.78094e-01
-1.22310e+02 7.24908e+00 1.78064e-01
-1.22300e+02 7.24730e+00 1.78034e-01
-1.22290e+02 7.24552e+00 1.78003e-01
-1.22280e+02 7.24374e+00 1.77972e-01
-1.22270e+02 7.24196e+00 1.77941e-01
-1.22260e+02 7.24018e+00 1.77909e-01
-1.22250e+02 7.23840e+00 1.77877e-01
-1.22240e+02 7.23662e+00 1.77844e-01
-1.22230e+02 7.23484e+00 1.77812e-01
-1.22220e+02 7.23306e+00 1.77779e-01
-1.22210e+02 7.23129e+00 1.77745e-01
-1.22200e+02 7.22951e+00 1.77712e-01
-1.22190e+02 7.22773e+00 1.77678e-01
-1.22180e+02 7.22596e+00 1.77643e-01
-1.22170e+02 7.22418e+00 1.77609e-01
-1.22160e+02 7.22240e+00 1.77574e-01
-1.22150e+02 7.22063e+00 1.77538e-01
-1.22140e+02 7.21885e+00 1.77503e-01
-1.22130e+02 7.21708e+00 1.77467e-01
-1.22120e+02 7.21530e+00 1.77430e-01
-1.22110e+02 7.21353e+00 1.77394e-01
-1.22100e+02 7.21176e+00 1.77357e-01
-1.22090e+02 7.20998e+00 1.77319e-01
-1.22080e+02 7.20821e+00 1.77282e-01
-1.22070e+02 7.20644e+00 1.77244e-01
-1.22060e+02 7.20466e+00 1.77205e-01
-1.22050e+02 7.20289e+00 1.77167e-01
-1.22040e+02 7.20112e+00 1.77128e-01
-1.22030e+02 7.19935e+00 1.77089e-01
-1.22020e+02 7.19758e+00 1.77049e-01
-1.22010e+02 7.19581e+00 1.77009e-01
-1.22000e+02 7.19404e+00 1.76969e-01
-1.21990e+02 7.19227e+00 1.76928e-01
-1.21980e+02 7.19050e+00 1.76887e-01
-1.21970e+02 7.18873e+00 1.76846e-01
-1.21960e+02 7.18696e+00 1.76804e-01
-1.21950e+02 7.18520e+00 1.76762e-01
-1.21940e+02 7.18343e+00 1.76720e-01
-1.21930e+02 7.18166e+00 1.76678e-01
-1.21920e+02 7.17989e+00 1.76635e-01
-1.21910e+02 7.17813e+00 1.76592e-01
-1.21900e+02 7.17636e+00 1.76548e-01
-1.21890e+02 7.17460e+00 1.76504e-01
-1.21880e+02 7.17283e+00 1.76460e-01
-1.21870e+02 7.17107e+00 1.76415e-01
-1.21860e+02 7.16930e+00 1.76371e-01
-1.21850e+02 7.16754e+00 1.76325e-01
-1.21840e+02 7.16578e+00 1.76280e-01
-1.21830e+02 7.16402e+00 1.76234e-01
-1.21820e+02 7.16225e+00 1.76188e-01
-1.21810e+02 7.16049e+00 1.76141e-01
-1.21800e+02 7.15873e+00 1.76094e-01
-1.21790e+02 7.15697e+00 1.76047e-01
-1.21780e+02 7.15521e+00 1.76000e-01
-1.21770e+02 7.15345e+00 1.75952e-01
-1.21760e+02 7.15169e+00 1.75904e-01
-1.21750e+02 7.14993e+00 1.75855e-01
-1.21740e+02 7.14817e+00 1.75806e-01
-1.21730e+02 7.14642e+00 1.75757e-01
-1.21720e+02 7.14466e+00 1.75708e-01
-1.21710e+02 7.14290e+00 1.75658e-01
-1.21700e+02 7.14114e+00 1.75608e-01
-1.21690e+02 7.13939e+00 1.75557e-01
-1.21680e+02 7.13763e+00 1.75507e-01
-1.21670e+02 7.13588e+00 1.75456e-01
-1.21660e+02 7.13412e+00 1.75404e-01
-1.21650e+02 7.13237e+00 1.75352e-01
-1.21640e+02 7.13062e+00 1.75300e-01
-1.21630e+02 7.12886e+00 1.75248e-01
-1.21620e+02 7.12711e+00 1.75195e-01
-1.21610e+02 7.12536e+00 1.75142e-01
-1.21600e+02 7.12361e+00 1.75089e-01
-1.21590e+02 7.12186e+00 1.75035e-01
-1.21580e+02 7.12011e+00 1.74981e-01
-1.21570e+02 7.11836e+00 1.74926e-01
-1.21560e+02 7.11661e+00 1.74872e-01
-1.21550e+02 7.11486e+00 1.74817e-01
-1.21540e+02 7.11311e+00 1.74761e-01
-1.21530e+02 7.11137e+00 1.74705e-01
-1.21520e+02 7.10962e+00 1.74649e-01
-1.21510e+02 7.10787e+00 1.74593e-01
-1.21500e+02 7.10613e+00 1.74536e-01
-1.21490e+02 7.10438e+00 1.74479e-01
-1.21480e+02 7.10264e+00 1.74422e-01
-1.21470e+02 7.10089e+00 1.74364e-01
-1.21460e+02 7.09915e+00 1.74306e-01
-1.21450e+02 7.09741e+00 1.74248e-01
-1.21440e+02 7.09567e+00 1.74189e-01
-1.21430e+02 7.09392e+00 1.74130e-01
-1.21420e+02 7.09218e+00 1.74071e-01
-1.21410e+02 7.09044e+00 1.74011e-01
-1.21400e+02 7.08870e+00 1.73951e-01
-1.21390e+02 7.08696e+00 1.73891e-01
-1.21380e+02 7.08523e+00 1.73830e-01
-1.21370e+02 7.08349e+00 1.73769e-01
-1.21360e+02 7.08175e+00 1.73708e-01
-1.21350e+02 7.08001e+00 1.73646e-01
-1.21340e+02 7.07828e+00 1.73584e-01
-1.21330e+02 7.07654e+00 1.73522e-01
-1.21320e+02 7.07481e+00 1.73459e-01
-1.21310e+02 7.07307e+00 1.73397e-01
-1.21300e+02 7.07134e+00 1.73333e-01
-1.21290e+02 7.06961e+00 1.73270e-01
-1.21280e+02 7.06787e+00 1.73206e-01
-1.21270e+02 7.06614e+00 1.73141e-01
-1.21260e+02 7.06441e+00 1.73077e-01
-1.21250e+02 7.06268e+00 1.73012e-01
-1.21240e+02 7.06095e+00 1.72947e-01
-1.21230e+02 7.05922e+00 1.72881e-01
-1.21220e+02 7.05749e+00 1.72815e-01
-1.21210e+02 7.05577e+00 1.72749e-01
-1.21200e+02 7.05404e+00 1.72682e-01
-1.21190e+02 7.05231e+00 1.72616e-01
-1.21180e+02 7.05059e+00 1.72548e-01
-1.21170e+02 7.04886e+00 1.72481e-01
-1.21160e+02 7.04714e+00 1.72413e-01
-1.21150e+02 7.04541e+00 1.72345e-01
-1.21140e+02 7.04369e+00 1.72276e-01
-1.21130e+02 7.04197e+00 1.72207e-01
-1.21120e+02 7.04024e+00 1.72138e-01
-1.21110e+02 7.03852e+00 1.72069e-01
-1.21100e+02 7.03680e+00 1.71999e-01
-1.21090e+02 7.03508e+00 1.71929e-01
-1.21080e+02 7.03336e+00 1.71858e-01
-1.21070e+02 7.03165e+00 1.71787e-01
-1.21060e+02 7.02993e+00 1.71716e-01
-1.21050e+02 7.02821e+00 1.71645e-01
-1.21040e+02 7.02650e+00 1.71573e-01
-1.21030e+02 7.02478e+00 1.71501e-01
-1.21020e+02 7.02307e+00 1.71428e-01
-1.21010e+02 7.02135e+00 1.71355e-01
-1.21000e+02 7.01964e+00 1.71282e-01
-1.20990e+02 7.01793e+00 1.71209e-01
-1.20980e+02 7.01622e+00 1.71135e-01
-1.20970e+02 7.01450e+00 1.71061e-01
-1.20960e+02 7.01279e+00 1.70986e-01
-1.20950e+02 7.01108e+00 1.70911e-01
-1.20940e+02 7.00938e+00 1.70836e-01
-1.20930e+02 7.00767e+00 1.70761e-01
-1.20920e+02 7.00596e+00 1.70685e-01
-1.20910e+02 7.00425e+00 1.70609e-01
-1.20900e+02 7.00255e+00 1.70533e-01
-1.20890e+02 7.00084e+00 1.70456e-01
-1.20880e+02 6.99914e+00 1.70379e-01
-1.20870e+02 6.99744e+00 1.70301e-01
-1.20860e+02 6.99573e+00 1.70224e-01
-1.20850e+02 6.99403e+00 1.70146e-01
-1.20840e+02 6.99233e+00 1.70067e-01
-1.20830e+02 6.99063e+00 1.69988e-01
-1.20820e+02 6.98893e+00 1.69909e-01
-1.20810e+02 6.98723e+00 1.69830e-01
-1.20800e+02 6.98553e+00 1.69750e-01
-1.20790e+02 6.98384e+00 1.69670e-01
-1.20780e+02 6.98214e+00 1.69590e-01
-1.20770e+02 6.98044e+00 1.69509e-01
-1.20760e+02 6.97875e+00 1.69428e-01
-1.20750e+02 6.97706e+00 1.69347e-01
-1.20740e+02 6.97536e+00 1.69265e-01
-1.20730e+02 6.97367e+00 1.69183e-01
-1.20720e+02 6.97198e+00 1.69101e-01
-1.20710e+02 6.97029e+00 1.69018e-01
-1.20700e+02 6.96860e+00 1.68935e-01
-1.20690e+02 6.96691e+00 1.68852e-01
-1.20680e+02 6.96522e+00 1.68768e-01
-1.20670e+02 6.96353e+00 1.68684e-01
-1.20660e+02 6.96185e+00 1.68600e-01
-1.20650e+02 6.96016e+00 1.68515e-01
-1.20640e+02 6.95848e+00 1.68430e-01
-1.20630e+02 6.95679e+00 1.68345e-01
-1.20620e+02 6.95511e+00 1.68259e-01
-1.20610e+02 6.95343e+00 1.68173e-01
-1.20600e+02 6.95175e+00 1.68087e-01
-1.20590e+02 6.95007e+00 1.68000e-01
-1.20580e+02 6.94839e+00 1.67913e-01
-1.20570e+02 6.94671e+00 1.67826e-01
-1.20560e+02 6.94503e+00 1.67739e-01
-1.20550e+02 6.94335e+00 1.67651e-01
-1.20540e+02 6.94168e+00 1.67562e-01
-1.20530e+02 6.94000e+00 1.67474e-01
-1.20520e+02 6.93833e+00 1.67385e-01
-1.20510e+02 6.93666e+00 1.67296e-01
-1.20500e+02 6.93498e+00 1.67206e-01
-1.20490e+02 6.93331e+00 1.67116e-01
-1.20480e+02 6.93164e+00 1.67026e-01
-1.20470e+02 6.92997e+00 1.66935e-01
-1.20460e+02 6.92830e+00 1.66845e-01
-1.20450e+02 6.92663e+00 1.66753e-01
-1.20440e+02 6.92497e+00 1.66662e-01
-1.20430e+02 6.92330e+00 1.66570e-01
-1.20420e+02 6.92164e+00 1.66478e-01
-1.20410e+02 6.91997e+00 1.66385e-01
-1.20400e+02 6.91831e+00 1.66292e-01
-1.20390e+02 6.91665e+00 1.66199e-01
-1.20380e+02 6.91498e+00 1.66106e-01
-1.20370e+02 6.91332e+00 1.66012e-01
-1.20360e+02 6.91166e+00 1.65918e-01
-1.20350e+02 6.91000e+00 1.65823e-01
-1.20340e+02 6.90835e+00 1.65728e-01
-1.20330e+02 6.90669e+00 1.65633e-01
-1.20320e+02 6.90503e+00 1.65538e-01
-1.20310e+02 6.90338e+00 1.65442e-01
-1.20300e+02 6.90173e+00 1.65346e-01
-1.20290e+02 6.90007e+00 1.65249e-01
-1.20280e+02 6.89842e+00 1.65152e-01
-1.20270e+02 6.89677e+00 1.65055e-01
-1.20260e+02 6.89512e+00 1.64958e-01
-1.20250e+02 6.89347e+00 1.64860e-01
-1.20240e+02 6.89182e+00 1.64762e-01
-1.20230e+02 6.89018e+00 1.64663e-01
-1.20220e+02 6.88853e+00 1.64565e-01
-1.20210e+02 6.88688e+00 1.64465e-01
-1.20200e+02 6.88524e+00 1.64366e-01
-1.20190e+02 6.88360e+00 1.64266e-01
-1.20180e+02 6.88195e+00 1.64166e-01
-1.20170e+02 6.88031e+00 1.64066e-01
-1.20160e+02 6.87867e+00 1.63965e-01
-1.20150e+02 6.87703e+00 1.63864e-01
-1.20140e+02 6.87540e+00 1.63762e-01
-1.20130e+02 6.87376e+00 1.63661e-01
-1.20120e+02 6.87212e+00 1.63559e-01
-1.20110e+02 6.87049e+00 1.63456e-01
-1.20100e+02 6.86885e+00 1.63354e-01
-1.20090e+02 6.86722e+00 1.63251e-01
-1.20080e+02 6.86559e+00 1.63147e-01
-1.20070e+02 6.86396e+00 1.63043e-01
-1.20060e+02 6.86233e+00 1.62939e-01
-1.20050e+02 6.86070e+00 1.62835e-01
-1.20040e+02 6.85907e+00 1.62730e-01
-1.20030e+02 6.85744e+00 1.62625e-01
-1.20020e+02 6.85582e+00 1.62520e-01
-1.20010e+02 6.85419e+00 1.62414e-01
-1.20000e+02 6.85257e+00 1.62308e-01
-1.19990e+02 6.85095e+00 1.62202e-01
-1.19980e+02 6.84933e+00 1.62095e-01
-1.19970e+02 6.84771e+00 1.61988e-01
-1.19960e+02 6.84609e+00 1.61881e-01
-1.19950e+02 6.84447e+00 1.61773e-01
-1.19940e+02 6.84285e+00 1.61665e-01
-1.19930e+02 6.84123e+00 1.61557e-01
-1.19920e+02 6.83962e+00 1.61448e-01
-1.19910e+02 6.83801e+00 1.61339e-01
-1.19900e+02 6.83639e+00 1.61230e-01
-1.19890e+02 6.83478e+00 1.61120e-01
-1.19880e+02 6.83317e+00 1.61010e-01
-1.19870e+02 6.83156e+00 1.60900e-01
-1.19860e+02 6.82995e+00 1.60790e-01
-1.19850e+02 6.82835e+00 1.60679e-01
-1.19840e+02 6.82674e+00 1.60567e-01
-1.19830e+02 6.82513e+00 1.60456e-01
-1.19820e+02 6.82353e+00 1.60344e-01
-1.19810e+02 6.82193e+00 1.60232e-01
-1.19800e+02 6.82033e+00 1.60119e-01
-1.19790e+02 6.81872e+00 1.60006e-01
-1.19780e+02 6.81713e+00 1.59893e-01
-1.19770e+02 6.81553e+00 1.59779e-01
-1.19760e+02 6.81393e+00 1.59665e-01
-1.19750e+02 6.81233e+00 1.59551e-01
-1.19740e+02 6.81074e+00 1.59437e-01
-1.19730e+02 6.80914e+00 1.59322e-01
-1.19720e+02 6.80755e+00 1.59207e-01
-1.19710e+02 6.80596e+00 1.59091e-01
-1.19700e+02 6.80437e+00 1.58975e-01
-1.19690e+02 6.80278e+00 1.58859e-01
-1.19680e+02 6.80119e+00 1.58742e-01
-1.19670e+02 6.79961e+00 1.58626e-01
-1.19660e+02 6.79802e+00 1.58508e-01
-1.19650e+02 6.79644e+00 1.58391e-01
-1.19640e+02 6.79485e+00 1.58273e-01
-1.19630e+02 6.79327e+00 1.58155e-01
-1.19620e+02 6.79169e+00 1.58036e-01
-1.19610e+02 6.79011e+00 1.57917e-01
-1.19600e+02 6.78853e+00 1.57798e-01
-1.19590e+02 6.78695e+00 1.57679e-01
-1.19580e+02 6.78538e+00 1.57559e-01
-1.19570e+02 6.78380e+00 1.57439e-01
-1.19560e+02 6.78223e+00 1.57318e-01
-1.19550e+02 6.78066e+00 1.57198e-01
-1.19540e+02 6.77908e+00 1.57076e-01
-1.19530e+02 6.77751e+00 1.56955e-01
-1.19520e+02 6.77595e+00 1.56833e-01
-1.19510e+02 6.77438e+00 1.56711e-01
-1.19500e+02 6.77281e+00 1.56589e-01
-1.19490e+02 6.77125e+00 1.56466e-01
-1.19480e+02 6.76968e+00 1.56343e-01
-1.19470e+02 6.76812e+00 1.56219e-01
-1.19460e+02 6.76656e+00 1.56096e-01
-1.19450e+02 6.76500e+00 1.55971e-01
-1.19440e+02 6.76344e+00 1.55847e-01
-1.19430e+02 6.76188e+00 1.55722e-01
-1.19420e+02 6.76032e+00 1.55597e-01
-1.19410e+02 6.75877e+00 1.55472e-01
-1.19400e+02 6.75721e+00 1.55346e-01
-1.19390e+02 6.75566e+00 1.55220e-01
-1.19380e+02 6.75411e+00 1.55094e-01
-1.19370e+02 6.75256e+00 1.54967e-01
-1.19360e+02 6.75101e+00 1.54840e-01
-1.19350e+02 6.74946e+00 1.54712e-01
-1.19340e+02 6.74792e+00 1.54585e-01
-1.19330e+02 6.74637e+00 1.54457e-01
-1.19320e+02 6.74483e+00 1.54328e-01
-1.19310e+02 6.74328e+00 1.54200e-01
-1.19300e+02 6.74174e+00 1.54071e-01
-1.19290e+02 6.74020e+00 1.53941e-01
-1.19280e+02 6.73866e+00 1.53812e-01
-1.19270e+02 6.73713e+00 1.53682e-01
-1.19260e+02 6.73559e+00 1.53551e-01
-1.19250e+02 6.73406e+00 1.53421e-01
-1.19240e+02 6.73252e+00 1.53290e-01
-1.19230e+02 6.73099e+00 1.53158e-01
-1.19220e+02 6.72946e+00 1.53027e-01
-1.19210e+02 6.72793e+00 1.52895e-01
-1.19200e+02 6.72640e+00 1.52762e-01
-1.19190e+02 6.72487e+00 1.52630e-01
-1.19180e+02 6.72335e+00 1.52497e-01
-1.19170e+02 6.72182e+00 1.52363e-01
-1.19160e+02 6.72030e+00 1.52230e-01
-1.19150e+02 6.71878e+00 1.52096e-01
-1.19140e+02 6.71726e+00 1.51962e-01
-1.19130e+02 6.71574e+00 1.51827e-01
-1.19120e+02 6.71422e+00 1.51692e-01
-1.19110e+02 6.71271e+00 1.51557e-01
-1.19100e+02 6.71119e+00 1.51421e-01
-1.19090e+02 6.70968e+00 1.51285e-01
-1.19080e+02 6.70817e+00 1.51149e-01
-1.19070e+02 6.70666e+00 1.51012e-01
-1.19060e+02 6.70515e+00 1.50876e-01
-1.19050e+02 6.70364e+00 1.50738e-01
-1.19040e+02 6.70213e+00 1.50601e-01
-1.19030e+02 6.70063e+00 1.50463e-01
-1.19020e+02 6.69912e+00 1.50325e-01
-1.19010e+02 6.69762e+00 1.50186e-01
-1.19000e+02 6.69612e+00 1.50047e-01
-1.18990e+02 6.69462e+00 1.49908e-01
-1.18980e+02 6.69312e+00 1.49768e-01
-1.18970e+02 6.69162e+00 1.49629e-01
-1.18960e+02 6.69013e+00 1.49488e-01
-1.18950e+02 6.68863e+00 1.49348e-01
-1.18940e+02 6.68714e+00 1.49207e-01
-1.18930e+02 6.68565e+00 1.49066e-01
-1.18920e+02 6.68416e+00 1.48924e-01
-1.18910e+02 6.68267e+00 1.48782e-01
-1.18900e+02 6.68118e+00 1.48640e-01
-1.18890e+02 6.67970e+00 1.48498e-01
-1.18880e+02 6.67821e+00 1.48355e-01
-1.18870e+02 6.67673e+00 1.48212e-01
-1.18860e+02 6.67525e+00 1.48068e-01
-1.18850e+02 6.67377e+00 1.47924e-01
-1.18840e+02 6.67229e+00 1.47780e-01
-1.18830e+02 6.67081e+00 1.47636e-01
-1.18820e+02 6.66934e+00 1.47491e-01
-1.18810e+02 6.66786e+00 1.47346e-01
-1.18800e+02 6.66639e+00 1.47200e-01
-1.18790e+02 6.66492e+00 1.47055e-01
-1.18780e+02 6.66345e+00 1.46910e-01
-1.18770e+02 6.66198e+00 1.46765e-01
-1.18760e+02 6.66052e+00 1.46620e-01
-1.18750e+02 6.65905e+00 1.46476e-01
-1.18740e+02 6.65759e+00 1.46331e-01
-1.18730e+02 6.65612e+00 1.46187e-01
-1.18720e+02 6.65466e+00 1.46044e-01
-1.18710e+02 6.65320e+00 1.45900e-01
-1.18700e+02 6.65174e+00 1.45757e-01
-1.18690e+02 6.65029e+00 1.45614e-01
-1.18680e+02 6.64883e+00 1.45471e-01
-1.18670e+02 6.64738e+00 1.45329e-01
-1.18660e+02 6.64593e+00 1.45186e-01
-1.18650e+02 6.64447e+00 1.45044e-01
-1.18640e+02 6.64302e+00 1.44903e-01
-1.18630e+02 6.64158e+00 1.44761e-01
-1.18620e+02 6.64013e+00 1.44620e-01
-1.18610e+02 6.63868e+00 1.44479e-01
-1.18600e+02 6.63724e+00 1.44338e-01
-1.18590e+02 6.63580e+00 1.44198e-01
-1.18580e+02 6.63436e+00 1.44058e-01
-1.18570e+02 6.63292e+00 1.43918e-01
-1.18560e+02 6.63148e+00 1.43778e-01
-1.18550e+02 6.63004e+00 1.43638e-01
-1.18540e+02 6.62860e+00 1.43499e-01
-1.18530e+02 6.62717e+00 1.43360e-01
-1.18520e+02 6.62574e+00 1.43221e-01
-1.18510e+02 6.62431e+00 1.43083e-01
-1.18500e+02 6.62288e+00 1.42945e-01
-1.18490e+02 6.62145e+00 1.42807e-01
-1.18480e+02 6.62002e+00 1.42669e-01
-1.18470e+02 6.61859e+00 1.42532e-01
-1.18460e+02 6.61717e+00 1.42394e-01
-1.18450e+02 6.61575e+00 1.42257e-01
-1.18440e+02 6.61432e+00 1.42121e-01
-1.18430e+02 6.61290e+00 1.41984e-01
-1.18420e+02 6.61148e+00 1.41848e-01
-1.18410e+02 6.61007e+00 1.41712e-01
-1.18400e+02 6.60865e+00 1.41576e-01
-1.18390e+02 6.60723e+00 1.41441e-01
-1.18380e+02 6.60582e+00 1.41306e-01
-1.18370e+02 6.60441e+00 1.41171e-01
-1.18360e+02 6.60300e+00 1.41036e-01
-1.18350e+02 6.60159e+00 1.40902e-01
-1.18340e+02 6.60018e+00 1.40767e-01
-1.18330e+02 6.59877e+00 1.40634e-01
-1.18320e+02 6.59737e+00 1.40500e-01
-1.18310e+02 6.59596e+00 1.40366e-01
-1.18300e+02 6.59456e+00 1.40233e-01
-1.18290e+02 6.59316e+00 1.40100e-01
-1.18280e+02 6.59176e+00 1.39968e-01
-1.18270e+02 6.59036e+00 1.39835e-01
-1.18260e+02 6.58896e+00 1.39703e-01
-1.18250e+02 6.58756e+00 1.39571e-01
-1.18240e+02 6.58617e+00 1.39439e-01
-1.18230e+02 6.58478e+00 1.39308e-01
-1.18220e+02 6.58338e+00 1.39177e-01
-1.18210e+02 6.58199e+00 1.39046e-01
-1.18200e+02 6.58060e+00 1.38915e-01
-1.18190e+02 6.57921e+00 1.38785e-01
-1.18180e+02 6.57783e+00 1.38654e-01
-1.18170e+02 6.57644e+00 1.38524e-01
-1.18160e+02 6.57506e+00 1.38395e-01
-1.18150e+02 6.57367e+00 1.38265e-01
-1.18140e+02 6.57229e+00 1.38136e-01
-1.18130e+02 6.57091e+00 1.38007e-01
-1.18120e+02 6.56953e+00 1.37879e-01
-1.18110e+02 6.56815e+00 1.37750e-01
-1.18100e+02 6.56678e+00 1.37622e-01
-1.18090e+02 6.56540e+00 1.37494e-01
-1.18080e+02 6.56403e+00 1.37366e-01
-1.18070e+02 6.56265e+00 1.37239e-01
-1.18060e+02 6.56128e+00 1.37112e-01
-1.18050e+02 6.55991e+00 1.36985e-01
-1.18040e+02 6.55854e+00 1.36858e-01
-1.18030e+02 6.55717e+00 1.36732e-01
-1.18020e+02 6.55581e+00 1.36606e-01
-1.18010e+02 6.55444e+00 1.36480e-01
-1.18000e+02 6.55308e+00 1.36354e-01
-1.17990e+02 6.55171e+00 1.36229e-01
-1.17980e+02 6.55035e+00 1.36103e-01
-1.17970e+02 6.54899e+00 1.35978e-01
-1.17960e+02 6.54763e+00 1.35854e-01
-1.17950e+02 6.54627e+00 1.35729e-01
-1.17940e+02 6.54492e+00 1.35605e-01
-1.17930e+02 6.54356e+00 1.35481e-01
-1.17920e+02 6.54221e+00 1.35358e-01
-1.17910e+02 6.54086e+00 1.35234e-01
-1.17900e+02 6.53950e+00 1.35111e-01
-1.17890e+02 6.53815e+00 1.34988e-01
-1.17880e+02 6.53680e+00 1.34866e-01
-1.17870e+02 6.53546e+00 1.34743e-01
-1.17860e+02 6.53411e+00 1.34621e-01
-1.17850e+02 6.53276e+00 1.34499e-01
-1.17840e+02 6.53142e+00 1.34377e-01
-1.17830e+02 6.53008e+00 1.34256e-01
-1.17820e+02 6.52873e+00 1.34135e-01
-1.17810e+02 6.52739e+00 1.34014e-01
-1.17800e+02 6.52605e+00 1.33893e-01
-1.17790e+02 6.52472e+00 1.33773e-01
-1.17780e+02 6.52338e+00 1.33653e-01
-1.17770e+02 6.52204e+00 1.33533e-01
-1.17760e+02 6.52071e+00 1.33413e-01
-1.17750e+02 6.51937e+00 1.33294e-01
-1.17740e+02 6.51804e+00 1.33175e-01
-1.17730e+02 6.51671e+00 1.33056e-01
-1.17720e+02 6.51538e+00 1.32937e-01
-1.17710e+02 6.51405e+00 1.32819e-01
-1.17700e+02 6.51272e+00 1.32701e-01
-1.17690e+02 6.51140e+00 1.32583e-01
-1.17680e+02 6.51007e+00 1.32465e-01
-1.17670e+02 6.50875e+00 1.32348e-01
-1.17660e+02 6.50743e+00 1.32231e-01
-1.17650e+02 6.50610e+00 1.32114e-01
-1.17640e+02 6.50478e+00 1.31997e-01
-1.17630e+02 6.50346e+00 1.31881e-01
-1.17620e+02 6.50215e+00 1.31765e-01
-1.17610e+02 6.50083e+00 1.31649e-01
-1.17600e+02 6.49951e+00 1.31533e-01
-1.17590e+02 6.49820e+00 1.31418e-01
-1.17580e+02 6.49688e+00 1.31303e-01
-1.17570e+02 6.49557e+00 1.31188e-01
-1.17560e+02 6.49426e+00 1.31073e-01
-1.17550e+02 6.49295e+00 1.30959e-01
-1.17540e+02 6.49164e+00 1.30845e-01
-1.17530e+02 6.49033e+00 1.30731e-01
-1.17520e+02 6.48903e+00 1.30617e-01
-1.17510e+02 6.48772e+00 1.30504e-01
-1.17500e+02 6.48642e+00 1.30391e-01
-1.17490e+02 6.48511e+00 1.30278e-01
-1.17480e+02 6.48381e+00 1.30165e-01
-1.17470e+02 6.48251e+00 1.30053e-01
-1.17460e+02 6.48121e+00 1.29941e-01
-1.17450e+02 6.47991e+00 1.29829e-01
-1.17440e+02 6.47861e+00 1.29717e-01
-1.17430e+02 6.47732e+00 1.29606e-01
-1.17420e+02 6.47602e+00 1.29495e-01
-1.17410e+02 6.47473e+00 1.29384e-01
-1.17400e+02 6.47343e+00 1.29273e-01
-1.17390e+02 6.47214e+00 1.29163e-01
-1.17380e+02 6.47085e+00 1.29053e-01
-1.17370e+02 6.46956e+00 1.28943e-01
-1.17360e+02 6.46827e+00 1.28833e-01
-1.17350e+02 6.46698e+00 1.28724e-01
-1.17340e+02 6.46570e+00 1.28615e-01
-1.17330e+02 6.46441e+00 1.28506e-01
-1.17320e+02 6.46313e+00 1.28397e-01
-1.17310e+02 6.46184e+00 1.28289e-01
-1.17300e+02 6.46056e+00 1.28181e-01
-1.17290e+02 6.45928e+00 1.28073e-01
-1.17280e+02 6.45800e+00 1.27966e-01
-1.17270e+02 6.45672e+00 1.27858e-01
-1.17260e+02 6.45544e+00 1.27751e-01
-1.17250e+02 6.45417e+00 1.27644e-01
-1.17240e+02 6.45289e+00 1.27538e-01
-1.17230e+02 6.45161e+00 1.27431e-01
-1.17220e+02 6.45034e+00 1.27325e-01
-1.17210e+02 6.44907e+00 1.27219e-01
-1.17200e+02 6.44780e+00 1.27114e-01
-1.17190e+02 6.44653e+00 1.27008e-01
-1.17180e+02 6.44526e+00 1.26903e-01
-1.17170e+02 6.44399e+00 1.26799e-01
-1.17160e+02 6.44272e+00 1.26694e-01
-1.17150e+02 6.44145e+00 1.26590e-01
-1.17140e+02 6.44019e+00 1.26486e-01
-1.17130e+02 6.43892e+00 1.26382e-01
-1.17120e+02 6.43766e+00 1.26278e-01
-1.17110e+02 6.43640e+00 1.26175e-01
-1.17100e+02 6.43514e+00 1.26072e-01
-1.17090e+02 6.43388e+00 1.25969e-01
-1.17080e+02 6.43262e+00 1.25866e-01
-1.17070e+02 6.43136e+00 1.25764e-01
-1.17060e+02 6.43010e+00 1.25662e-01
-1.17050e+02 6.42885e+00 1.25560e-01
-1.17040e+02 6.42759e+00 1.25459e-01
-1.17030e+02 6.42634e+00 1.25357e-01
-1.17020e+02 6.42508e+00 1.25256e-01
-1.17010e+02 6.42383e+00 1.25155e-01
-1.17000e+02 6.42258e+00 1.25055e-01
-1.16990e+02 6.42133e+00 1.24954e-01
-1.16980e+02 6.42008e+00 1.24854e-01
-1.16970e+02 6.41883e+00 1.24755e-01
-1.16960e+02 6.41759e+00 1.24655e-01
-1.16950e+02 6.41634e+00 1.24556e-01
-1.16940e+02 6.41510e+00 1.24457e-01
-1.16930e+02 6.41385e+00 1.24358e-01
-1.16920e+02 6.41261e+00 1.24259e-01
-1.16910e+02 6.41137e+00 1.24161e-01
-1.16900e+02 6.41013e+00 1.24063e-01
-1.16890e+02 6.40889e+00 1.23965e-01
-1.16880e+02 6.40765e+00 1.23868e-01
-1.16870e+02 6.40641e+00 1.23770e-01
-1.16860e+02 6.40517e+00 1.23673e-01
-1.16850e+02 6.40394e+00 1.23576e-01
-1.16840e+02 6.40270e+00 1.23480e-01
-1.16830e+02 6.40147e+00 1.23384e-01
-1.16820e+02 6.40023e+00 1.23287e-01
-1.16810e+02 6.39900e+00 1.23192e-01
-1.16800e+02 6.39777e+00 1.23096e-01
-1.16790e+02 6.39654e+00 1.23001e-01
-1.16780e+02 6.39531e+00 1.22906e-01
-1.16770e+02 6.39408e+00 1.22811e-01
-1.16760e+02 6.39285e+00 1.22716e-01
-1.16750e+02 6.39163e+00 1.22622e-01
-1.16740e+02 6.39040e+00 1.22528e-01
-1.16730e+02 6.38917e+00 1.22434e-01
-1.16720e+02 6.38795e+00 1.22341e-01
-1.16710e+02 6.38673e+00 1.22247e-01
-1.16700e+02 6.38551e+00 1.22154e-01
-1.16690e+02 6.38428e+00 1.22062e-01
-1.16680e+02 6.38306e+00 1.21969e-01
-1.16670e+02 6.38185e+00 1.21877e-01
-1.16660e+02 6.38063e+00 1.21785e-01
-1.16650e+02 6.37941e+00 1.21693e-01
-1.16640e+02 6.37819e+00 1.21601e-01
-1.16630e+02 6.37698e+00 1.21510e-01
-1.16620e+02 6.37576e+00 1.21419e-01
-1.16610e+02 6.37455e+00 1.21328e-01
-1.16600e+02 6.37334e+00 1.21238e-01
-1.16590e+02 6.37212e+00 1.21148e-01
-1.16580e+02 6.37091e+00 1.21058e-01
-1.16570e+02 6.36970e+00 1.20968e-01
-1.16560e+02 6.36849e+00 1.20878e-01
-1.16550e+02 6.36729e+00 1.20789e-01
-1.16540e+02 6.36608e+00 1.20700e-01
-1.16530e+02 6.36487e+00 1.20611e-01
-1.16520e+02 6.36367e+00 1.20523e-01
-1.16510e+02 6.36246e+00 1.20434e-01
-1.16500e+02 6.36126e+00 1.20346e-01
-1.16490e+02 6.36005e+00 1.20259e-01
-1.16480e+02 6.35885e+00 1.20171e-01
-1.16470e+02 6.35765e+00 1.20084e-01
-1.16460e+02 6.35645e+00 1.19997e-01
-1.16450e+02 6.35525e+00 1.19910e-01
-1.16440e+02 6.35405e+00 1.19824e-01
-1.16430e+02 6.35285e+00 1.19737e-01
-1.16420e+02 6.35166e+00 1.19651e-01
-1.16410e+02 6.35046e+00 1.19566e-01
-1.16400e+02 6.34927e+00 1.19480e-01
-1.16390e+02 6.34807e+00 1.19395e-01
-1.16380e+02 6.34688e+00 1.19310e-01
-1.16370e+02 6.34569e+00 1.19225e-01
-1.16360e+02 6.34449e+00 1.19140e-01
-1.16350e+02 6.34330e+00 1.19056e-01
-1.16340e+02 6.34211e+00 1.18972e-01
-1.16330e+02 6.34092e+00 1.18888e-01
-1.16320e+02 6.33974e+00 1.18805e-01
-1.16310e+02 6.33855e+00 1.18722e-01
-1.16300e+02 6.33736e+00 1.18639e-01
-1.16290e+02 6.33617e+00 1.18556e-01
-1.16280e+02 6.33499e+00 1.18474e-01
-1.16270e+02 6.33381e+00 1.18391e-01
-1.16260e+02 6.33262e+00 1.18309e-01
-1.16250e+02 6.33144e+00 1.18228e-01
-1.16240e+02 6.33026e+00 1.18146e-01
-1.16230e+02 6.32908e+00 1.18065e-01
-1.16220e+02 6.32790e+00 1.17984e-01
-1.16210e+02 6.32672e+00 1.17903e-01
-1.16200e+02 6.32554e+00 1.17823e-01
-1.16190e+02 6.32436e+00 1.17742e-01
-1.16180e+02 6.32318e+00 1.17662e-01
-1.16170e+02 6.32201e+00 1.17583e-01
-1.16160e+02 6.32083e+00 1.17503e-01
-1.16150e+02 6.31966e+00 1.17424e-01
-1.16140e+02 6.31848e+00 1.17345e-01
-1.16130e+02 6.31731e+00 1.17266e-01
-1.16120e+02 6.31614e+00 1.17188e-01
-1.16110e+02 6.31497e+00 1.17109e-01
-1.16100e+02 6.31380e+00 1.17031e-01
-1.16090e+02 6.31263e+00 1.16954e-01
-1.16080e+02 6.31146e+00 1.16876e-01
-1.16070e+02 6.31029e+00 1.16799e-01
-1.16060e+02 6.30912e+00 1.16722e-01
-1.16050e+02 6.30795e+00 1.16645e-01
-1.16040e+02 6.30679e+00 1.16569e-01
-1.16030e+02 6.30562e+00 1.16493e-01
-1.16020e+02 6.30446e+00 1.16417e-01
-1.16010e+02 6.30329e+00 1.16341e-01
-1.16000e+02 6.30213e+00 1.16266e-01
-1.15990e+02 6.30097e+00 1.16190e-01
-1.15980e+02 6.29981e+00 1.16115e-01
-1.15970e+02 6.29865e+00 1.16041e-01
-1.15960e+02 6.29749e+00 1.15966e-01
-1.15950e+02 6.29633e+00 1.15892e-01
-1.15940e+02 6.29517e+00 1.15818e-01
-1.15930e+02 6.29401e+00 1.15744e-01
-1.15920e+02 6.29285e+00 1.15671e-01
-1.15910e+02 6.29170e+00 1.15598e-01
-1.15900e+02 6.29054e+00 1.15525e-01
-1.15890e+02 6.28939e+00 1.15452e-01
-1.15880e+02 6.28823e+00 1.15379e-01
-1.15870e+02 6.28708e+00 1.15307e-01
-1.15860e+02 6.28593e+00 1.15235e-01
-1.15850e+02 6.28477e+00 1.15164e-01
-1.15840e+02 6.28362e+00 1.15092e-01
-1.15830e+02 6.28247e+00 1.15021e-01
-1.15820e+02 6.28132e+00 1.14950e-01
-1.15810e+02 6.28017e+00 1.14879e-01
-1.15800e+02 6.27902e+00 1.14809e-01
-1.15790e+02 6.27788e+00 1.14739e-01
-1.15780e+02 6.27673e+00 1.14669e-01
-1.15770e+02 6.27558e+00 1.14599e-01
-1.15760e+02 6.27444e+00 1.14530e-01
-1.15750e+02 6.27329e+00 1.14460e-01
-1.15740e+02 6.27215e+00 1.14391e-01
-1.15730e+02 6.27101e+00 1.14323e-01
-1.15720e+02 6.26986e+00 1.14254e-01
-1.15710e+02 6.26872e+00 1.14186e-01
-1.15700e+02 6.26758e+00 1.14118e-01
-1.15690e+02 6.26644e+00 1.14050e-01
-1.15680e+02 6.26530e+00 1.13983e-01
-1.15670e+02 6.26416e+00 1.13916e-01
-1.15660e+02 6.26302e+00 1.13849e-01
-1.15650e+02 6.26188e+00 1.13782e-01
-1.15640e+02 6.26074e+00 1.13716e-01
-1.15630e+02 6.25961e+00 1.13650e-01
-1.15620e+02 6.25847e+00 1.13584e-01
-1.15610e+02 6.25734e+00 1.13518e-01
-1.15600e+02 6.25620e+00 1.13453e-01
-1.15590e+02 6.25507e+00 1.13387e-01
-1.15580e+02 6.25393e+00 1.13322e-01
-1.15570e+02 6.25280e+00 1.13258e-01
-1.15560e+02 6.25167e+00 1.13193e-01
-1.15550e+02 6.25054e+00 1.13129e-01
-1.15540e+02 6.24940e+00 1.13065e-01
-1.15530e+02 6.24827e+00 1.13002e-01
-1.15520e+02 6.24714e+00 1.12938e-01
-1.15510e+02 6.24602e+00 1.12875e-01
-1.15500e+02 6.24489e+00 1.12812e-01
-1.15490e+02 6.24376e+00 1.12749e-01
-1.15480e+02 6.24263e+00 1.12687e-01
-1.15470e+02 6.24151e+00 1.12625e-01
-1.15460e+02 6.24038e+00 1.12563e-01
-1.15450e+02 6.23925e+00 1.12501e-01
-1.15440e+02 6.23813e+00 1.12440e-01
-1.15430e+02 6.23701e+00 1.12379e-01
-1.15420e+02 6.23588e+00 1.12318e-01
-1.15410e+02 6.23476e+00 1.12257e-01
-1.15400e+02 6.23364e+00 1.12197e-01
-1.15390e+02 6.23252e+00 1.12137e-01
-1.15380e+02 6.23139e+00 1.12077e-01
-1.15370e+02 6.23027e+00 1.12017e-01
-1.15360e+02 6.22915e+00 1.11958e-01
-1.15350e+02 6.22803e+00 1.11898e-01
-1.15340e+02 6.22692e+00 1.11840e-01
-1.15330e+02 6.22580e+00 1.11781e-01
-1.15320e+02 6.22468e+00 1.11723e-01
-1.15310e+02 6.22356e+00 1.11664e-01
-1.15300e+02 6.22245e+00 1.11606e-01
-1.15290e+02 6.22133e+00 1.11549e-01
-1.15280e+02 6.22022e+00 1.11491e-01
-1.15270e+02 6.21910e+00 1.11434e-01
-1.15260e+02 6.21799e+00 1.11377e-01
-1.15250e+02 6.21687e+00 1.11321e-01
-1.15240e+02 6.21576e+00 1.11264e-01
-1.15230e+02 6.21465e+00 1.11208e-01
-1.15220e+02 6.21354e+00 1.11152e-01
-1.15210e+02 6.21243e+00 1.11097e-01
-1.15200e+02 6.21132e+00 1.11041e-01
-1.15190e+02 6.21020e+00 1.10986e-01
-1.15180e+02 6.20910e+00 1.10931e-01
-1.15170e+02 6.20799e+00 1.10877e-01
-1.15160e+02 6.20688e+00 1.10822e-01
-1.15150e+02 6.20577e+00 1.10768e-01
-1.15140e+02 6.20466e+00 1.10714e-01
-1.15130e+02 6.20356e+00 1.10661e-01
-1.15120e+02 6.20245e+00 1.10607e-01
-1.15110e+02 6.20134e+00 1.10554e-01
-1.15100e+02 6.20024e+00 1.10501e-01
-1.15090e+02 6.19913e+00 1.10449e-01
-1.15080e+02 6.19803e+00 1.10396e-01
-1.15070e+02 6.19693e+00 1.10344e-01
-1.15060e+02 6.19582e+00 1.10292e-01
-1.15050e+02 6.19472e+00 1.10241e-01
-1.15040e+02 6.19362e+00 1.10189e-01
-1.15030e+02 6.19252e+00 1.10138e-01
-1.15020e+02 6.19141e+00 1.10087e-01
-1.15010e+02 6.19031e+00 1.10037e-01
-1.15000e+02 6.18921e+00 1.09986e-01
-1.14990e+02 6.18811e+00 1.09936e-01
-1.14980e+02 6.18702e+00 1.09886e-01
-1.14970e+02 6.18592e+00 1.09837e-01
-1.14960e+02 6.18482e+00 1.09787e-01
-1.14950e+02 6.18372e+00 1.09738e-01
-1.14940e+02 6.18262e+00 1.09689e-01
-1.14930e+02 6.18153e+00 1.09641e-01
-1.14920e+02 6.18043e+00 1.09592e-01
-1.14910e+02 6.17934e+00 1.09544e-01
-1.14900e+02 6.17824e+00 1.09496e-01
-1.14890e+02 6.17715e+00 1.09449e-01
-1.14880e+02 6.17605e+00 1.09401e-01
-1.14870e+02 6.17496e+00 1.09354e-01
-1.14860e+02 6.17386e+00 1.09307e-01
-1.14850e+02 6.17277e+00 1.09261e-01
-1.14840e+02 6.17168e+00 1.09214e-01
-1.14830e+02 6.17059e+00 1.09168e-01
-1.14820e+02 6.16950e+00 1.09122e-01
-1.14810e+02 6.16840e+00 1.09077e-01
-1.14800e+02 6.16731e+00 1.09032e-01
-1.14790e+02 6.16622e+00 1.08986e-01
-1.14780e+02 6.16513e+00 1.08942e-01
-1.14770e+02 6.16404e+00 1.08897e-01
-1.14760e+02 6.16296e+00 1.08853e-01
-1.14750e+02 6.16187e+00 1.08809e-01
-1.14740e+02 6.16078e+00 1.08765e-01
-1.14730e+02 6.15969e+00 1.08721e-01
-1.14720e+02 6.15861e+00 1.08678e-01
-1.14710e+02 6.15752e+00 1.08635e-01
-1.14700e+02 6.15643e+00 1.08592e-01
-1.14690e+02 6.15535e+00 1.08549e-01
-1.14680e+02 6.15426e+00 1.08507e-01
-1.14670e+02 6.15318e+00 1.08465e-01
-1.14660e+02 6.15209e+00 1.08423e-01
-1.14650e+02 6.15101e+00 1.08381e-01
-1.14640e+02 6.14992e+00 1.08340e-01
-1.14630e+02 6.14884e+00 1.08299e-01
-1.14620e+02 6.14776e+00 1.08258e-01
-1.14610e+02 6.14668e+00 1.08218e-01
-1.14600e+02 6.14559e+00 1.08177e-01
-1.14590e+02 6.14451e+00 1.08137e-01
-1.14580e+02 6.14343e+00 1.08097e-01
-1.14570e+02 6.14235e+00 1.08058e-01
-1.14560e+02 6.14127e+00 1.08018e-01
-1.14550e+02 6.14019e+00 1.07979e-01
-1.14540e+02 6.13911e+00 1.07941e-01
-1.14530e+02 6.13803e+00 1.07902e-01
-1.14520e+02 6.13695e+00 1.07864e-01
-1.14510e+02 6.13587e+00 1.07826e-01
-1.14500e+02 6.13480e+00 1.07788e-01
-1.14490e+02 6.13372e+00 1.07750e-01
-1.14480e+02 6.13264e+00 1.07713e-01
-1.14470e+02 6.13156e+00 1.07676e-01
-1.14460e+02 6.13049e+00 1.07639e-01
-1.14450e+02 6.12941e+00 1.07602e-01
-1.14440e+02 6.12834e+00 1.07566e-01
-1.14430e+02 6.12726e+00 1.07530e-01
-1.14420e+02 6.12619e+00 1.07494e-01
-1.14410e+02 6.12511e+00 1.07459e-01
-1.14400e+02 6.12404e+00 1.07423e-01
-1.14390e+02 6.12296e+00 1.07388e-01
-1.14380e+02 6.12189e+00 1.07354e-01
-1.14370e+02 6.12082e+00 1.07319e-01
-1.14360e+02 6.11974e+00 1.07285e-01
-1.14350e+02 6.11867e+00 1.07251e-01
-1.14340e+02 6.11760e+00 1.07217e-01
-1.14330e+02 6.11653e+00 1.07183e-01
-1.14320e+02 6.11545e+00 1.07150e-01
-1.14310e+02 6.11438e+00 1.07117e-01
-1.14300e+02 6.11331e+00 1.07084e-01
-1.14290e+02 6.11224e+00 1.07052e-01
-1.14280e+02 6.11117e+00 1.07019e-01
-1.14270e+02 6.11010e+00 1.06987e-01
-1.14260e+02 6.10903e+00 1.06955e-01
-1.14250e+02 6.10796e+00 1.06924e-01
-1.14240e+02 6.10689e+00 1.06893e-01
-1.14230e+02 6.10582e+00 1.06862e-01
-1.14220e+02 6.10475e+00 1.06831e-01
-1.14210e+02 6.10369e+00 1.06800e-01
-1.14200e+02 6.10262e+00 1.06770e-01
-1.14190e+02 6.10155e+00 1.06740e-01
-1.14180e+02 6.10048e+00 1.06710e-01
-1.14170e+02 6.09942e+00 1.06681e-01
-1.14160e+02 6.09835e+00 1.06651e-01
-1.14150e+02 6.09728e+00 1.06622e-01
-1.14140e+02 6.09622e+00 1.06593e-01
-1.14130e+02 6.09515e+00 1.06565e-01
-1.14120e+02 6.09409e+00 1.06537e-01
-1.14110e+02 6.09302e+00 1.06509e-01
-1.14100e+02 6.09196e+00 1.06481e-01
-1.14090e+02 6.09089e+00 1.06453e-01
-1.14080e+02 6.08983e+00 1.06426e-01
-1.14070e+02 6.08876e+00 1.06399e-01
-1.14060e+02 6.08770e+00 1.06372e-01
-1.14050e+02 6.08664e+00 1.06346e-01
-1.14040e+02 6.08557e+00 1.06319e-01
-1.14030e+02 6.08451e+00 1.06293e-01
-1.14020e+02 6.08345e+00 1.06268e-01
-1.14010e+02 6.08238e+00 1.06242e-01
-1.14000e+02 6.08132e+00 1.06217e-01
-1.13990e+02 6.08026e+00 1.06192e-01
-1.13980e+02 6.07920e+00 1.06167e-01
-1.13970e+02 6.07814e+00 1.06143e-01
-1.13960e+02 6.07707e+00 1.06118e-01
-1.13950e+02 6.07601e+00 1.06094e-01
-1.13940e+02 6.07495e+00 1.06071e-01
-1.13930e+02 6.07389e+00 1.06047e-01
-1.13920e+02 6.07283e+00 1.06024e-01
-1.13910e+02 6.07177e+00 1.06001e-01
-1.13900e+02 6.07071e+00 1.05978e-01
-1.13890e+02 6.06965e+00 1.05955e-01
-1.13880e+02 6.06859e+00 1.05933e-01
-1.13870e+02 6.06753e+00 1.05911e-01
-1.13860e+02 6.06647e+00 1.05889e-01
-1.13850e+02 6.06542e+00 1.05868e-01
-1.13840e+02 6.06436e+00 1.05847e-01
-1.13830e+02 6.06330e+00 1.05826e-01
-1.13820e+02 6.06224e+00 1.05805e-01
-1.13810e+02 6.06118e+00 1.05784e-01
-1.13800e+02 6.06013e+00 1.05764e-01
-1.13790e+02 6.05907e+00 1.05744e-01
-1.13780e+02 6.05801e+00 1.05724e-01
-1.13770e+02 6.05695e+00 1.05705e-01
-1.13760e+02 6.05590e+00 1.05686e-01
-1.13750e+02 6.05484e+00 1.05667e-01
-1.13740e+02 6.05378e+00 1.05648e-01
-1.13730e+02 6.05273e+00 1.05629e-01
-1.13720e+02 6.05167e+00 1.05611e-01
-1.13710e+02 6.05061e+00 1.05593e-01
-1.13700e+02 6.04956e+00 1.05575e-01
-1.13690e+02 6.04850e+00 1.05558e-01
-1.13680e+02 6.04745e+00 1.05541e-01
-1.13670e+02 6.04639e+00 1.05524e-01
-1.13660e+02 6.04534e+00 1.05507e-01
-1.13650e+02 6.04428e+00 1.05491e-01
-1.13640e+02 6.04323e+00 1.05474e-01
-1.13630e+02 6.04217e+00 1.05458e-01
-1.13620e+02 6.04112e+00 1.05443e-01
-1.13610e+02 6.04006e+00 1.05427e-01
-1.13600e+02 6.03901e+00 1.05412e-01
-1.13590e+02 6.03796e+00 1.05397e-01
-1.13580e+02 6.03690e+00 1.05382e-01
-1.13570e+02 6.03585e+00 1.05368e-01
-1.13560e+02 6.03479e+00 1.05353e-01
-1.13550e+02 6.03374e+00 1.05340e-01
-1.13540e+02 6.03269e+00 1.05326e-01
-1.13530e+02 6.03163e+00 1.05312e-01
-1.13520e+02 6.03058e+00 1.05299e-01
-1.13510e+02 6.02953e+00 1.05286e-01
-1.13500e+02 6.02848e+00 1.05273e-01
-1.13490e+02 6.02742e+00 1.05261e-01
-1.13480e+02 6.02637e+00 1.05249e-01
-1.13470e+02 6.02532e+00 1.05237e-01
-1.13460e+02 6.02427e+00 1.05225e-01
-1.13450e+02 6.02321e+00 1.05214e-01
-1.13440e+02 6.02216e+00 1.05202e-01
-1.13430e+02 6.02111e+00 1.05191e-01
-1.13420e+02 6.02006e+00 1.05181e-01
-1.13410e+02 6.01901e+00 1.05170e-01
-1.13400e+02 6.01795e+00 1.05160e-01
-1.13390e+02 6.01690e+00 1.05150e-01
-1.13380e+02 6.01585e+00 1.05140e-01
-1.13370e+02 6.01480e+00 1.05131e-01
-1.13360e+02 6.01375e+00 1.05122e-01
-1.13350e+02 6.01270e+00 1.05113e-01
-1.13340e+02 6.01165e+00 1.05104e-01
-1.13330e+02 6.01059e+00 1.05096e-01
-1.13320e+02 6.00954e+00 1.05087e-01
-1.13310e+02 6.00849e+00 1.05079e-01
-1.13300e+02 6.00744e+00 1.05072e-01
-1.13290e+02 6.00639e+00 1.05064e-01
-1.13280e+02 6.00534e+00 1.05057e-01
-1.13270e+02 6.00429e+00 1.05050e-01
-1.13260e+02 6.00324e+00 1.05043e-01
-1.13250e+02 6.00219e+00 1.05037e-01
-1.13240e+02 6.00114e+00 1.05031e-01
-1.13230e+02 6.00009e+00 1.05025e-01
-1.13220e+02 5.99904e+00 1.05019e-01
-1.13210e+02 5.99799e+00 1.05014e-01
-1.13200e+02 5.99694e+00 1.05009e-01
-1.13190e+02 5.99589e+00 1.05004e-01
-1.13180e+02 5.99484e+00 1.04999e-01
-1.13170e+02 5.99379e+00 1.04994e-01
-1.13160e+02 5.99274e+00 1.04990e-01
-1.13150e+02 5.99169e+00 1.04986e-01
-1.13140e+02 5.99064e+00 1.04983e-01
-1.13130e+02 5.98959e+00 1.04979e-01
-1.13120e+02 5.98854e+00 1.04976e-01
-1.13110e+02 5.98749e+00 1.04973e-01
-1.13100e+02 5.98644e+00 1.04970e-01
-1.13090e+02 5.98539e+00 1.04968e-01
-1.13080e+02 5.98434e+00 1.04966e-01
-1.13070e+02 5.98329e+00 1.04964e-01
-1.13060e+02 5.98224e+00 1.04962e-01
-1.13050e+02 5.98119e+00 1.04961e-01
-1.13040e+02 5.98014e+00 1.04960e-01
-1.13030e+02 5.97909e+00 1.04959e-01
-1.13020e+02 5.97804e+00 1.04958e-01
-1.13010e+02 5.97699e+00 1.04958e-01
-1.13000e+02 5.97594e+00 1.04957e-01
-1.12990e+02 5.97489e+00 1.04958e-01
-1.12980e+02 5.97384e+00 1.04958e-01
-1.12970e+02 5.97279e+00 1.04958e-01
-1.12960e+02 5.97175e+00 1.04959e-01
-1.12950e+02 5.97070e+00 1.04960e-01
-1.12940e+02 5.96965e+00 1.04962e-01
-1.12930e+02 5.96860e+00 1.04963e-01
-1.12920e+02 5.96755e+00 1.04965e-01
-1.12910e+02 5.96650e+00 1.04967e-01
-1.12900e+02 5.96545e+00 1.04970e-01
-1.12890e+02 5.96440e+00 1.04972e-01
-1.12880e+02 5.96335e+00 1.04975e-01
-1.12870e+02 5.96230e+00 1.04978e-01
-1.12860e+02 5.96125e+00 1.04981e-01
-1.12850e+02 5.96020e+00 1.04985e-01
-1.12840e+02 5.95915e+00 1.04989e-01
-1.12830e+02 5.95810e+00 1.04993e-01
-1.12820e+02 5.95705e+00 1.04997e-01
-1.12810e+02 5.95600e+00 1.05002e-01
-1.12800e+02 5.95495e+00 1.05007e-01
-1.12790e+02 5.95390e+00 1.05012e-01
-1.12780e+02 5.95285e+00 1.05017e-01
-1.12770e+02 5.95180e+00 1.05023e-01
-1.12760e+02 5.95075e+00 1.05029e-01
-1.12750e+02 5.94970e+00 1.05035e-01
-1.12740e+02 5.94865e+00 1.05041e-01
-1.12730e+02 5.94760e+00 1.05048e-01
-1.12720e+02 5.94655e+00 1.05055e-01
-1.12710e+02 5.94550e+00 1.05062e-01
-1.12700e+02 5.94445e+00 1.05069e-01
-1.12690e+02 5.94339e+00 1.05077e-01
-1.12680e+02 5.94234e+00 1.05085e-01
-1.12670e+02 5.94129e+00 1.05093e-01
-1.12660e+02 5.94024e+00 1.05101e-01
-1.12650e+02 5.93919e+00 1.05110e-01
-1.12640e+02 5.93814e+00 1.05119e-01
-1.12630e+02 5.93709e+00 1.05128e-01
-1.12620e+02 5.93604e+00 1.05137e-01
-1.12610e+02 5.93499e+00 1.05147e-01
-1.12600e+02 5.93393e+00 1.05156e-01
-1.12590e+02 5.93288e+00 1.05167e-01
-1.12580e+02 5.93183e+00 1.05177e-01
-1.12570e+02 5.93078e+00 1.05188e-01
-1.12560e+02 5.92973e+00 1.05198e-01
-1.12550e+02 5.92868e+00 1.05210e-01
-1.12540e+02 5.92762e+00 1.05221e-01
-1.12530e+02 5.92657e+00 1.05233e-01
-1.12520e+02 5.92552e+00 1.05244e-01
-1.12510e+02 5.92447e+00 1.05257e-01
-1.12500e+02 5.92341e+00 1.05269e-01
-1.12490e+02 5.92236e+00 1.05282e-01
-1.12480e+02 5.92131e+00 1.05295e-01
-1.12470e+02 5.92025e+00 1.05308e-01
-1.12460e+02 5.91920e+00 1.05321e-01
-1.12450e+02 5.91815e+00 1.05335e-01
-1.12440e+02 5.91709e+00 1.05349e-01
-1.12430e+02 5.91604e+00 1.05363e-01
-1.12420e+02 5.91499e+00 1.05377e-01
-1.12410e+02 5.91393e+00 1.05392e-01
-1.12400e+02 5.91288e+00 1.05407e-01
-1.12390e+02 5.91183e+00 1.05422e-01
-1.12380e+02 5.91077e+00 1.05437e-01
-1.12370e+02 5.90972e+00 1.05453e-01
-1.12360e+02 5.90866e+00 1.05469e-01
-1.12350e+02 5.90761e+00 1.05485e-01
-1.12340e+02 5.90655e+00 1.05501e-01
-1.12330e+02 5.90550e+00 1.05518e-01
-1.12320e+02 5.90444e+00 1.05535e-01
-1.12310e+02 5.90339e+00 1.05552e-01
-1.12300e+02 5.90233e+00 1.05569e-01
-1.12290e+02 5.90128e+00 1.05587e-01
-1.12280e+02 5.90022e+00 1.05605e-01
-1.12270e+02 5.89916e+00 1.05623e-01
-1.12260e+02 5.89811e+00 1.05641e-01
-1.12250e+02 5.89705e+00 1.05660e-01
-1.12240e+02 5.89599e+00 1.05679e-01
-1.12230e+02 5.89494e+00 1.05698e-01
-1.12220e+02 5.89388e+00 1.05718e-01
-1.12210e+02 5.89282e+00 1.05737e-01
-1.12200e+02 5.89176e+00 1.05757e-01
-1.12190e+02 5.89071e+00 1.05777e-01
-1.12180e+02 5.88965e+00 1.05798e-01
-1.12170e+02 5.88859e+00 1.05818e-01
-1.12160e+02 5.88753e+00 1.05839e-01
-1.12150e+02 5.88647e+00 1.05860e-01
-1.12140e+02 5.88542e+00 1.05882e-01
-1.12130e+02 5.88436e+00 1.05903e-01
-1.12120e+02 5.88330e+00 1.05925e-01
-1.12110e+02 5.88224e+00 1.05948e-01
-1.12100e+02 5.88118e+00 1.05970e-01
-1.12090e+02 5.88012e+00 1.05993e-01
-1.12080e+02 5.87906e+00 1.06016e-01
-1.12070e+02 5.87800e+00 1.06039e-01
-1.12060e+02 5.87694e+00 1.06062e-01
-1.12050e+02 5.87588e+00 1.06086e-01
-1.12040e+02 5.87482e+00 1.06110e-01
-1.12030e+02 5.87376e+00 1.06134e-01
-1.12020e+02 5.87269e+00 1.06158e-01
-1.12010e+02 5.87163e+00 1.06183e-01
-1.12000e+02 5.87057e+00 1.06208e-01
-1.11990e+02 5.86951e+00 1.06233e-01
-1.11980e+02 5.86845e+00 1.06259e-01
-1.11970e+02 5.86738e+00 1.06284e-01
-1.11960e+02 5.86632e+00 1.06310e-01
-1.11950e+02 5.86526e+00 1.06336e-01
-1.11940e+02 5.86419e+00 1.06363e-01
-1.11930e+02 5.86313e+00 1.06390e-01
-1.11920e+02 5.86207e+00 1.06416e-01
-1.11910e+02 5.86100e+00 1.06444e-01
-1.11900e+02 5.85994e+00 1.06471e-01
-1.11890e+02 5.85887e+00 1.06499e-01
-1.11880e+02 5.85781e+00 1.06527e-01
-1.11870e+02 5.85674e+00 1.06555e-01
-1.11860e+02 5.85568e+00 1.06583e-01
-1.11850e+02 5.85461e+00 1.06612e-01
-1.11840e+02 5.85354e+00 1.06641e-01
-1.11830e+02 5.85248e+00 1.06670e-01
-1.11820e+02 5.85141e+00 1.06700e-01
-1.11810e+02 5.85034e+00 1.06729e-01
-1.11800e+02 5.84927e+00 1.06759e-01
-1.11790e+02 5.84821e+00 1.06790e-01
-1.11780e+02 5.84714e+00 1.06820e-01
-1.11770e+02 5.84607e+00 1.06851e-01
-1.11760e+02 5.84500e+00 1.06882e-01
-1.11750e+02 5.84393e+00 1.06913e-01
-1.11740e+02 5.84286e+00 1.06944e-01
-1.11730e+02 5.84179e+00 1.06976e-01
-1.11720e+02 5.84072e+00 1.07008e-01
-1.11710e+02 5.83965e+00 1.07040e-01
-1.11700e+02 5.83858e+00 1.07073e-01
-1.11690e+02 5.83751e+00 1.07105e-01
-1.11680e+02 5.83644e+00 1.07138e-01
-1.11670e+02 5.83537e+00 1.07171e-01
-1.11660e+02 5.83430e+00 1.07205e-01
-1.11650e+02 5.83323e+00 1.07239e-01
-1.11640e+02 5.83215e+00 1.07273e-01
-1.11630e+02 5.83108e+00 1.07307e-01
-1.11620e+02 5.83001e+00 1.07341e-01
-1.11610e+02 5.82893e+00 1.07376e-01
-1.11600e+02 5.82786e+00 1.07411e-01
-1.11590e+02 5.82679e+00 1.07446e-01
-1.11580e+02 5.82571e+00 1.07481e-01
-1.11570e+02 5.82464e+00 1.07516e-01
-1.11560e+02 5.82356e+00 1.07551e-01
-1.11550e+02 5.82248e+00 1.07586e-01
-1.11540e+02 5.82141e+00 1.07620e-01
-1.11530e+02 5.82033e+00 1.07655e-01
-1.11520e+02 5.81926e+00 1.07689e-01
-1.11510e+02 5.81818e+00 1.07724e-01
-1.11500e+02 5.81710e+00 1.07758e-01
-1.11490e+02 5.81602e+00 1.07792e-01
-1.11480e+02 5.81495e+00 1.07827e-01
-1.11470e+02 5.81387e+00 1.07861e-01
-1.11460e+02 5.81279e+00 1.07895e-01
-1.11450e+02 5.81171e+00 1.07929e-01
-1.11440e+02 5.81063e+00 1.07963e-01
-1.11430e+02 5.80955e+00 1.07997e-01
-1.11420e+02 5.80847e+00 1.08030e-01
-1.11410e+02 5.80739e+00 1.08064e-01
-1.11400e+02 5.80631e+00 1.08098e-01
-1.11390e+02 5.80523e+00 1.08131e-01
-1.11380e+02 5.80415e+00 1.08164e-01
-1.11370e+02 5.80306e+00 1.08198e-01
-1.11360e+02 5.80198e+00 1.08231e-01
-1.11350e+02 5.80090e+00 1.08264e-01
-1.11340e+02 5.79982e+00 1.08297e-01
-1.11330e+02 5.79873e+00 1.08331e-01
-1.11320e+02 5.79765e+00 1.08364e-01
-1.11310e+02 5.79657e+00 1.08396e-01
-1.11300e+02 5.79548e+00 1.08429e-01
-1.11290e+02 5.79440e+00 1.08462e-01
-1.11280e+02 5.79331e+00 1.08495e-01
-1.11270e+02 5.79223e+00 1.08527e-01
-1.11260e+02 5.79114e+00 1.08560e-01
-1.11250e+02 5.79006e+00 1.08592e-01
-1.11240e+02 5.78897e+00 1.08625e-01
-1.11230e+02 5.78788e+00 1.08657e-01
-1.11220e+02 5.78680e+00 1.08689e-01
-1.11210e+02 5.78571e+00 1.08721e-01
-1.11200e+02 5.78462e+00 1.08753e-01
-1.11190e+02 5.78353e+00 1.08785e-01
-1.11180e+02 5.78245e+00 1.08817e-01
-1.11170e+02 5.78136e+00 1.08849e-01
-1.11160e+02 5.78027e+00 1.08881e-01
-1.11150e+02 5.77918e+00 1.08912e-01
-1.11140e+02 5.77809e+00 1.08944e-01
-1.11130e+02 5.77700e+00 1.08976e-01
-1.11120e+02 5.77591e+00 1.09007e-01
-1.11110e+02 5.77482e+00 1.09038e-01
-1.11100e+02 5.77373e+00 1.09070e-01
-1.11090e+02 5.77264e+00 1.09101e-01
-1.11080e+02 5.77155e+00 1.09132e-01
-1.11070e+02 5.77046e+00 1.09163e-01
-1.11060e+02 5.76937e+00 1.09194e-01
-1.11050e+02 5.76827e+00 1.09225e-01
-1.11040e+02 5.76718e+00 1.09256e-01
-1.11030e+02 5.76609e+00 1.09287e-01
-1.11020e+02 5.76500e+00 1.09317e-01
-1.11010e+02 5.76390e+00 1.09348e-01
-1.11000e+02 5.76281e+00 1.09378e-01
-1.10990e+02 5.76172e+00 1.09409e-01
-1.10980e+02 5.76062e+00 1.09439e-01
-1.10970e+02 5.75953e+00 1.09469e-01
-1.10960e+02 5.75843e+00 1.09500e-01
-1.10950e+02 5.75734e+00 1.09530e-01
-1.10940e+02 5.75624e+00 1.09560e-01
-1.10930e+02 5.75515e+00 1.09590e-01
-1.10920e+02 5.75405e+00 1.09620e-01
-1.10910e+02 5.75295e+00 1.09650e-01
-1.10900e+02 5.75186e+00 1.09679e-01
-1.10890e+02 5.75076e+00 1.09709e-01
-1.10880e+02 5.74966e+00 1.09739e-01
-1.10870e+02 5.74856e+00 1.09768e-01
-1.10860e+02 5.74747e+00 1.09798e-01
-1.10850e+02 5.74637e+00 1.09827e-01
-1.10840e+02 5.74527e+00 1.09856e-01
-1.10830e+02 5.74417e+00 1.09885e-01
-1.10820e+02 5.74307e+00 1.09915e-01
-1.10810e+02 5.74197e+00 1.09944e-01
-1.10800e+02 5.74087e+00 1.09973e-01
-1.10790e+02 5.73977e+00 1.10001e-01
-1.10780e+02 5.73867e+00 1.10030e-01
-1.10770e+02 5.73757e+00 1.10059e-01
-1.10760e+02 5.73647e+00 1.10088e-01
-1.10750e+02 5.73537e+00 1.10116e-01
-1.10740e+02 5.73427e+00 1.10145e-01
-1.10730e+02 5.73317e+00 1.10173e-01
-1.10720e+02 5.73207e+00 1.10202e-01
-1.10710e+02 5.73096e+00 1.10230e-01
-1.10700e+02 5.72986e+00 1.10258e-01
-1.10690e+02 5.72876e+00 1.10286e-01
-1.10680e+02 5.72766e+00 1.10314e-01
-1.10670e+02 5.72655e+00 1.10342e-01
-1.10660e+02 5.72545e+00 1.10370e-01
-1.10650e+02 5.72435e+00 1.10398e-01
-1.10640e+02 5.72324e+00 1.10426e-01
-1.10630e+02 5.72214e+00 1.10454e-01
-1.10620e+02 5.72103e+00 1.10481e-01
-1.10610e+02 5.71993e+00 1.10509e-01
-1.10600e+02 5.71882e+00 1.10536e-01
-1.10590e+02 5.71772e+00 1.10563e-01
-1.10580e+02 5.71661e+00 1.10591e-01
-1.10570e+02 5.71550e+00 1.10618e-01
-1.10560e+02 5.71440e+00 1.10645e-01
-1.10550e+02 5.71329e+00 1.10672e-01
-1.10540e+02 5.71218e+00 1.10699e-01
-1.10530e+02 5.71108e+00 1.10726e-01
-1.10520e+02 5.70997e+00 1.10753e-01
-1.10510e+02 5.70886e+00 1.10780e-01
-1.10500e+02 5.70775e+00 1.10806e-01
-1.10490e+02 5.70665e+00 1.10833e-01
-1.10480e+02 5.70554e+00 1.10859e-01
-1.10470e+02 5.70443e+00 1.10886e-01
-1.10460e+02 5.70332e+00 1.10912e-01
-1.10450e+02 5.70221e+00 1.10939e-01
-1.10440e+02 5.70110e+00 1.10965e-01
-1.10430e+02 5.69999e+00 1.10991e-01
-1.10420e+02 5.69888e+00 1.11017e-01
-1.10410e+02 5.69777e+00 1.11043e-01
-1.10400e+02 5.69666e+00 1.11069e-01
-1.10390e+02 5.69555e+00 1.11095e-01
-1.10380e+02 5.69444e+00 1.11120e-01
-1.10370e+02 5.69333e+00 1.11146e-01
-1.10360e+02 5.69222e+00 1.11172e-01
-1.10350e+02 5.69110e+00 1.11197e-01
-1.10340e+02 5.68999e+00 1.11223e-01
-1.10330e+02 5.68888e+00 1.11248e-01
-1.10320e+02 5.68777e+00 1.11273e-01
-1.10310e+02 5.68665e+00 1.11299e-01
-1.10300e+02 5.68554e+00 1.11324e-01
-1.10290e+02 5.68443e+00 1.11349e-01
-1.10280e+02 5.68331e+00 1.11374e-01
-1.10270e+02 5.68220e+00 1.11399e-01
-1.10260e+02 5.68109e+00 1.11423e-01
-1.10250e+02 5.67997e+00 1.11448e-01
-1.10240e+02 5.67886e+00 1.11473e-01
-1.10230e+02 5.67774e+00 1.11497e-01
-1.10220e+02 5.67663e+00 1.11522e-01
-1.10210e+02 5.67551e+00 1.11546e-01
-1.10200e+02 5.67440e+00 1.11571e-01
-1.10190e+02 5.67328e+00 1.11595e-01
-1.10180e+02 5.67216e+00 1.11619e-01
-1.10170e+02 5.67105e+00 1.11643e-01
-1.10160e+02 5.66993e+00 1.11668e-01
-1.10150e+02 5.66881e+00 1.11692e-01
-1.10140e+02 5.66770e+00 1.11715e-01
-1.10130e+02 5.66658e+00 1.11739e-01
-1.10120e+02 5.66546e+00 1.11763e-01
-1.10110e+02 5.66435e+00 1.11787e-01
-1.10100e+02 5.66323e+00 1.11810e-01
-1.10090e+02 5.66211e+00 1.11834e-01
-1.10080e+02 5.66099e+00 1.11857e-01
-1.10070e+02 5.65987e+00 1.11881e-01
-1.10060e+02 5.65875e+00 1.11904e-01
-1.10050e+02 5.65763e+00 1.11927e-01
-1.10040e+02 5.65651e+00 1.11950e-01
-1.10030e+02 5.65539e+00 1.11973e-01
-1.10020e+02 5.65428e+00 1.11996e-01
-1.10010e+02 5.65315e+00 1.12019e-01
-1.10000e+02 5.65203e+00 1.12042e-01
-1.09990e+02 5.65091e+00 1.12065e-01
-1.09980e+02 5.64979e+00 1.12088e-01
-1.09970e+02 5.64867e+00 1.12110e-01
-1.09960e+02 5.64755e+00 1.12133e-01
-1.09950e+02 5.64643e+00 1.12155e-01
-1.09940e+02 5.64531e+00 1.12177e-01
-1.09930e+02 5.64419e+00 1.12200e-01
-1.09920e+02 5.64306e+00 1.12222e-01
-1.09910e+02 5.64194e+00 1.12244e-01
-1.09900e+02 5.64082e+00 1.12266e-01
-1.09890e+02 5.63970e+00 1.12288e-01
-1.09880e+02 5.63857e+00 1.12310e-01
-1.09870e+02 5.63745e+00 1.12332e-01
-1.09860e+02 5.63633e+00 1.12354e-01
-1.09850e+02 5.63520e+00 1.12375e-01
-1.09840e+02 5.63408e+00 1.12397e-01
-1.09830e+02 5.63296e+00 1.12418e-01
-1.09820e+02 5.63183e+00 1.12440e-01
-1.09810e+02 5.63071e+00 1.12461e-01
-1.09800e+02 5.62958e+00 1.12483e-01
-1.09790e+02 5.62846e+00 1.12504e-01
-1.09780e+02 5.62733e+00 1.12525e-01
-1.09770e+02 5.62621e+00 1.12546e-01
-1.09760e+02 5.62508e+00 1.12567e-01
-1.09750e+02 5.62395e+00 1.12588e-01
-1.09740e+02 5.62283e+00 1.12609e-01
-1.09730e+02 5.62170e+00 1.12629e-01
-1.09720e+02 5.62058e+00 1.12650e-01
-1.09710e+02 5.61945e+00 1.12671e-01
-1.09700e+02 5.61832e+00 1.12691e-01
-1.09690e+02 5.61720e+00 1.12712e-01
-1.09680e+02 5.61607e+00 1.12732e-01
-1.09670e+02 5.61494e+00 1.12752e-01
-1.09660e+02 5.61381e+00 1.12773e-01
-1.09650e+02 5.61269e+00 1.12793e-01
-1.09640e+02 5.61156e+00 1.12813e-01
-1.09630e+02 5.61043e+00 1.12833e-01
-1.09620e+02 5.60930e+00 1.12853e-01
-1.09610e+02 5.60817e+00 1.12873e-01
-1.09600e+02 5.60704e+00 1.12892e-01
-1.09590e+02 5.60591e+00 1.12912e-01
-1.09580e+02 5.60479e+00 1.12932e-01
-1.09570e+02 5.60366e+00 1.12951e-01
-1.09560e+02 5.60253e+00 1.12971e-01
-1.09550e+02 5.60140e+00 1.12990e-01
-1.09540e+02 5.60027e+00 1.13009e-01
-1.09530e+02 5.59914e+00 1.13028e-01
-1.09520e+02 5.59801e+00 1.13048e-01
-1.09510e+02 5.59688e+00 1.13067e-01
-1.09500e+02 5.59574e+00 1.13086e-01
-1.09490e+02 5.59461e+00 1.13105e-01
-1.09480e+02 5.59348e+00 1.13123e-01
-1.09470e+02 5.59235e+00 1.13142e-01
-1.09460e+02 5.59122e+00 1.13161e-01
-1.09450e+02 5.59009e+00 1.13179e-01
-1.09440e+02 5.58896e+00 1.13198e-01
-1.09430e+02 5.58782e+00 1.13216e-01
-1.09420e+02 5.58669e+00 1.13235e-01
-1.09410e+02 5.58556e+00 1.13253e-01
-1.09400e+02 5.58443e+00 1.13271e-01
-1.09390e+02 5.58329e+00 1.13289e-01
-1.09380e+02 5.58216e+00 1.13307e-01
-1.09370e+02 5.58103e+00 1.13325e-01
-1.09360e+02 5.57989e+00 1.13343e-01
-1.09350e+02 5.57876e+00 1.13361e-01
-1.09340e+02 5.57763e+00 1.13379e-01
-1.09330e+02 5.57649e+00 1.13397e-01
-1.09320e+02 5.57536e+00 1.13414e-01
-1.09310e+02 5.57423e+00 1.13432e-01
-1.09300e+02 5.57309e+00 1.13449e-01
-1.09290e+02 5.57196e+00 1.13467e-01
-1.09280e+02 5.57082e+00 1.13484e-01
-1.09270e+02 5.56969e+00 1.13501e-01
-1.09260e+02 5.56855e+00 1.13518e-01
-1.09250e+02 5.56742e+00 1.13535e-01
-1.09240e+02 5.56628e+00 1.13552e-01
-1.09230e+02 5.56515e+00 1.13569e-01
-1.09220e+02 5.56401e+00 1.13586e-01
-1.09210e+02 5.56287e+00 1.13603e-01
-1.09200e+02 5.56174e+00 1.13620e-01
-1.09190e+02 5.56060e+00 1.13636e-01
-1.09180e+02 5.55946e+00 1.13653e-01
-1.09170e+02 5.55833e+00 1.13669e-01
-1.09160e+02 5.55719e+00 1.13685e-01
-1.09150e+02 5.55605e+00 1.13702e-01
-1.09140e+02 5.55492e+00 1.13718e-01
-1.09130e+02 5.55378e+00 1.13734e-01
-1.09120e+02 5.55264e+00 1.13750e-01
-1.09110e+02 5.55150e+00 1.13766e-01
-1.09100e+02 5.55037e+00 1.13782e-01
-1.09090e+02 5.54923e+00 1.13798e-01
-1.09080e+02 5.54809e+00 1.13814e-01
-1.09070e+02 5.54695e+00 1.13829e-01
-1.09060e+02 5.54581e+00 1.13845e-01
-1.09050e+02 5.54468e+00 1.13860e-01
-1.09040e+02 5.54354e+00 1.13876e-01
-1.09030e+02 5.54240e+00 1.13891e-01
-1.09020e+02 5.54126e+00 1.13907e-01
-1.09010e+02 5.54012e+00 1.13922e-01
-1.09000e+02 5.53898e+00 1.13937e-01
-1.08990e+02 5.53784e+00 1.13952e-01
-1.08980e+02 5.53670e+00 1.13967e-01
-1.08970e+02 5.53556e+00 1.13982e-01
-1.08960e+02 5.53442e+00 1.13997e-01
-1.08950e+02 5.53328e+00 1.14012e-01
-1.08940e+02 5.53214e+00 1.14026e-01
-1.08930e+02 5.53100e+00 1.14041e-01
-1.08920e+02 5.52986e+00 1.14055e-01
-1.08910e+02 5.52872e+00 1.14070e-01
-1.08900e+02 5.52758e+00 1.14084e-01
-1.08890e+02 5.52644e+00 1.14098e-01
-1.08880e+02 5.52530e+00 1.14113e-01
-1.08870e+02 5.52416e+00 1.14127e-01
-1.08860e+02 5.52302e+00 1.14141e-01
-1.08850e+02 5.52187e+00 1.14155e-01
-1.08840e+02 5.52073e+00 1.14169e-01
-1.08830e+02 5.51959e+00 1.14183e-01
-1.08820e+02 5.51845e+00 1.14196e-01
-1.08810e+02 5.51731e+00 1.14210e-01
-1.08800e+02 5.51616e+00 1.14224e-01
-1.08790e+02 5.51502e+00 1.14237e-01
-1.08780e+02 5.51388e+00 1.14251e-01
-1.08770e+02 5.51274e+00 1.14264e-01
-1.08760e+02 5.51159e+00 1.14277e-01
-1.08750e+02 5.51045e+00 1.14291e-01
-1.08740e+02 5.50931e+00 1.14304e-01
-1.08730e+02 5.50817e+00 1.14317e-01
-1.08720e+02 5.50702e+00 1.14330e-01
-1.08710e+02 5.50588e+00 1.14343e-01
-1.08700e+02 5.50474e+00 1.14356e-01
-1.08690e+02 5.50359e+00 1.14368e-01
-1.08680e+02 5.50245e+00 1.14381e-01
-1.08670e+02 5.50130e+00 1.14394e-01
-1.08660e+02 5.50016e+00 1.14406e-01
-1.08650e+02 5.49902e+00 1.14419e-01
-1.08640e+02 5.49787e+00 1.14431e-01
-1.08630e+02 5.49673e+00 1.14443e-01
-1.08620e+02 5.49558e+00 1.14455e-01
-1.08610e+02 5.49444e+00 1.14468e-01
-1.08600e+02 5.49329e+00 1.14480e-01
-1.08590e+02 5.49215e+00 1.14492e-01
-1.08580e+02 5.49100e+00 1.14504e-01
-1.08570e+02 5.48986e+00 1.14515e-01
-1.08560e+02 5.48871e+00 1.14527e-01
-1.08550e+02 5.48757e+00 1.14539e-01
-1.08540e+02 5.48642e+00 1.14550e-01
-1.08530e+02 5.48528e+00 1.14562e-01
-1.08520e+02 5.48413e+00 1.14573e-01
-1.08510e+02 5.48299e+00 1.14585e-01
-1.08500e+02 5.48184e+00 1.14596e-01
-1.08490e+02 5.48069e+00 1.14607e-01
-1.08480e+02 5.47955e+00 1.14618e-01
-1.08470e+02 5.47840e+00 1.14630e-01
-1.08460e+02 5.47726e+00 1.14641e-01
-1.08450e+02 5.47611e+00 1.14651e-01
-1.08440e+02 5.47496e+00 1.14662e-01
-1.08430e+02 5.47382e+00 1.14673e-01
-1.08420e+02 5.47267e+00 1.14684e-01
-1.08410e+02 5.47152e+00 1.14694e-01
-1.08400e+02 5.47037e+00 1.14705e-01
-1.08390e+02 5.46923e+00 1.14715e-01
-1.08380e+02 5.46808e+00 1.14726e-01
-1.08370e+02 5.46693e+00 1.14736e-01
-1.08360e+02 5.46579e+00 1.14746e-01
-1.08350e+02 5.46464e+00 1.14756e-01
-1.08340e+02 5.46349e+00 1.14766e-01
-1.08330e+02 5.46234e+00 1.14776e-01
-1.08320e+02 5.46120e+00 1.14786e-01
-1.08310e+02 5.46005e+00 1.14796e-01
-1.08300e+02 5.45890e+00 1.14806e-01
-1.08290e+02 5.45775e+00 1.14816e-01
-1.08280e+02 5.45660e+00 1.14825e-01
-1.08270e+02 5.45545e+00 1.14835e-01
-1.08260e+02 5.45431e+00 1.14844e-01
-1.08250e+02 5.45316e+00 1.14854e-01
-1.08240e+02 5.45201e+00 1.14863e-01
-1.08230e+02 5.45086e+00 1.14872e-01
-1.08220e+02 5.44971e+00 1.14881e-01
-1.08210e+02 5.44856e+00 1.14890e-01
-1.08200e+02 5.44741e+00 1.14899e-01
-1.08190e+02 5.44626e+00 1.14908e-01
-1.08180e+02 5.44512e+00 1.14917e-01
-1.08170e+02 5.44397e+00 1.14926e-01
-1.08160e+02 5.44282e+00 1.14935e-01
-1.08150e+02 5.44167e+00 1.14943e-01
-1.08140e+02 5.44052e+00 1.14952e-01
-1.08130e+02 5.43937e+00 1.14960e-01
-1.08120e+02 5.43822e+00 1.14968e-01
-1.08110e+02 5.43707e+00 1.14977e-01
-1.08100e+02 5.43592e+00 1.14985e-01
-1.08090e+02 5.43477e+00 1.14993e-01
-1.08080e+02 5.43362e+00 1.15001e-01
-1.08070e+02 5.43247e+00 1.15009e-01
-1.08060e+02 5.43132e+00 1.15017e-01
-1.08050e+02 5.43017e+00 1.15025e-01
-1.08040e+02 5.42902e+00 1.15033e-01
-1.08030e+02 5.42787e+00 1.15040e-01
-1.08020e+02 5.42672e+00 1.15048e-01
-1.08010e+02 5.42557e+00 1.15056e-01
-1.08000e+02 5.42442e+00 1.15063e-01
-1.07990e+02 5.42327e+00 1.15070e-01
-1.07980e+02 5.42212e+00 1.15078e-01
-1.07970e+02 5.42096e+00 1.15085e-01
-1.07960e+02 5.41981e+00 1.15092e-01
-1.07950e+02 5.41866e+00 1.15099e-01
-1.07940e+02 5.41751e+00 1.15106e-01
-1.07930e+02 5.41636e+00 1.15113e-01
-1.07920e+02 5.41521e+00 1.15120e-01
-1.07910e+02 5.41406e+00 1.15127e-01
-1.07900e+02 5.41291e+00 1.15133e-01
-1.07890e+02 5.41176e+00 1.15140e-01
-1.07880e+02 5.41060e+00 1.15146e-01
-1.07870e+02 5.40945e+00 1.15153e-01
-1.07860e+02 5.40830e+00 1.15159e-01
-1.07850e+02 5.40715e+00 1.15166e-01
-1.07840e+02 5.40600e+00 1.15172e-01
-1.07830e+02 5.40485e+00 1.15178e-01
-1.07820e+02 5.40369e+00 1.15184e-01
-1.07810e+02 5.40254e+00 1.15190e-01
-1.07800e+02 5.40139e+00 1.15196e-01
-1.07790e+02 5.40024e+00 1.15202e-01
-1.07780e+02 5.39909e+00 1.15208e-01
-1.07770e+02 5.39793e+00 1.15213e-01
-1.07760e+02 5.39678e+00 1.15219e-01
-1.07750e+02 5.39563e+00 1.15224e-01
-1.07740e+02 5.39448e+00 1.15230e-01
-1.07730e+02 5.39333e+00 1.15235e-01
-1.07720e+02 5.39217e+00 1.15241e-01
-1.07710e+02 5.39102e+00 1.15246e-01
-1.07700e+02 5.38987e+00 1.15251e-01
-1.07690e+02 5.38872e+00 1.15256e-01
-1.07680e+02 5.38756e+00 1.15261e-01
-1.07670e+02 5.38641e+00 1.15266e-01
-1.07660e+02 5.38526e+00 1.15271e-01
-1.07650e+02 5.38411e+00 1.15275e-01
-1.07640e+02 5.38295e+00 1.15280e-01
-1.07630e+02 5.38180e+00 1.15285e-01
-1.07620e+02 5.38065e+00 1.15289e-01
-1.07610e+02 5.37949e+00 1.15294e-01
-1.07600e+02 5.37834e+00 1.15298e-01
-1.07590e+02 5.37719e+00 1.15302e-01
-1.07580e+02 5.37603e+00 1.15307e-01
-1.07570e+02 5.37488e+00 1.15311e-01
-1.07560e+02 5.37373e+00 1.15315e-01
-1.07550e+02 5.37258e+00 1.15319e-01
-1.07540e+02 5.37142e+00 1.15323e-01
-1.07530e+02 5.37027e+00 1.15327e-01
-1.07520e+02 5.36912e+00 1.15330e-01
-1.07510e+02 5.36796e+00 1.15334e-01
-1.07500e+02 5.36681e+00 1.15338e-01
-1.07490e+02 5.36566e+00 1.15341e-01
-1.07480e+02 5.36450e+00 1.15345e-01
-1.07470e+02 5.36335e+00 1.15348e-01
-1.07460e+02 5.36220e+00 1.15351e-01
-1.07450e+02 5.36104e+00 1.15355e-01
-1.07440e+02 5.35989e+00 1.15358e-01
-1.07430e+02 5.35873e+00 1.15361e-01
-1.07420e+02 5.35758e+00 1.15364e-01
-1.07410e+02 5.35643e+00 1.15367e-01
-1.07400e+02 5.35527e+00 1.15370e-01
-1.07390e+02 5.35412e+00 1.15372e-01
-1.07380e+02 5.35297e+00 1.15375e-01
-1.07370e+02 5.35181e+00 1.15378e-01
-1.07360e+02 5.35066e+00 1.15380e-01
-1.07350e+02 5.34950e+00 1.15383e-01
-1.07340e+02 5.34835e+00 1.15385e-01
-1.07330e+02 5.34720e+00 1.15387e-01
-1.07320e+02 5.34604e+00 1.15390e-01
-1.07310e+02 5.34489e+00 1.15392e-01
-1.07300e+02 5.34374e+00 1.15394e-01
-1.07290e+02 5.34258e+00 1.15396e-01
-1.07280e+02 5.34143e+00 1.15398e-01
-1.07270e+02 5.34027e+00 1.15400e-01
-1.07260e+02 5.33912e+00 1.15401e-01
-1.07250e+02 5.33797e+00 1.15403e-01
-1.07240e+02 5.33681e+00 1.15405e-01
-1.07230e+02 5.33566e+00 1.15406e-01
-1.07220e+02 5.33450e+00 1.15408e-01
-1.07210e+02 5.33335e+00 1.15409e-01
-1.07200e+02 5.33219e+00 1.15410e-01
-1.07190e+02 5.33104e+00 1.15411e-01
-1.07180e+02 5.32989e+00 1.15413e-01
-1.07170e+02 5.32873e+00 1.15414e-01
-1.07160e+02 5.32758e+00 1.15415e-01
-1.07150e+02 5.32642e+00 1.15416e-01
-1.07140e+02 5.32527e+00 1.15416e-01
-1.07130e+02 5.32412e+00 1.15417e-01
-1.07120e+02 5.32296e+00 1.15418e-01
-1.07110e+02 5.32181e+00 1.15419e-01
-1.07100e+02 5.32065e+00 1.15419e-01
-1.07090e+02 5.31950e+00 1.15420e-01
-1.07080e+02 5.31834e+00 1.15420e-01
-1.07070e+02 5.31719e+00 1.15420e-01
-1.07060e+02 5.31604e+00 1.15420e-01
-1.07050e+02 5.31488e+00 1.15421e-01
-1.07040e+02 5.31373e+00 1.15421e-01
-1.07030e+02 5.31257e+00 1.15421e-01
-1.07020e+02 5.31142e+00 1.15421e-01
-1.07010e+02 5.31027e+00 1.15420e-01
-1.07000e+02 5.30911e+00 1.15420e-01
-1.06990e+02 5.30796e+00 1.15420e-01
-1.06980e+02 5.30680e+00 1.15419e-01
-1.06970e+02 5.30565e+00 1.15419e-01
-1.06960e+02 5.30449e+00 1.15418e-01
-1.06950e+02 5.30334e+00 1.15418e-01
-1.06940e+02 5.30219e+00 1.15417e-01
-1.06930e+02 5.30103e+00 1.15416e-01
-1.06920e+02 5.29988e+00 1.15416e-01
-1.06910e+02 5.29872e+00 1.15415e-01
-1.06900e+02 5.29757e+00 1.15414e-01
-1.06890e+02 5.29642e+00 1.15413e-01
-1.06880e+02 5.29526e+00 1.15411e-01
-1.06870e+02 5.29411e+00 1.15410e-01
-1.06860e+02 5.29295e+00 1.15409e-01
-1.06850e+02 5.29180e+00 1.15407e-01
-1.06840e+02 5.29064e+00 1.15406e-01
-1.06830e+02 5.28949e+00 1.15404e-01
-1.06820e+02 5.28834e+00 1.15403e-01
-1.06810e+02 5.28718e+00 1.15401e-01
-1.06800e+02 5.28603e+00 1.15399e-01
-1.06790e+02 5.28487e+00 1.15398e-01
-1.06780e+02 5.28372e+00 1.15396e-01
-1.06770e+02 5.28257e+00 1.15394e-01
-1.06760e+02 5.28141e+00 1.15392e-01
-1.06750e+02 5.28026e+00 1.15389e-01
-1.06740e+02 5.27911e+00 1.15387e-01
-1.06730e+02 5.27795e+00 1.15385e-01
-1.06720e+02 5.27680e+00 1.15382e-01
-1.06710e+02 5.27564e+00 1.15380e-01
-1.06700e+02 5.27449e+00 1.15377e-01
-1.06690e+02 5.27334e+00 1.15375e-01
-1.06680e+02 5.27218e+00 1.15372e-01
-1.06670e+02 5.27103e+00 1.15369e-01
-1.06660e+02 5.26988e+00 1.15366e-01
-1.06650e+02 5.26872e+00 1.15364e-01
-1.06640e+02 5.26757e+00 1.15361e-01
-1.06630e+02 5.26641e+00 1.15357e-01
-1.06620e+02 5.26526e+00 1.15354e-01
-1.06610e+02 5.26411e+00 1.15351e-01
-1.06600e+02 5.26295e+00 1.15348e-01
-1.06590e+02 5.26180e+00 1.15344e-01
-1.06580e+02 5.26065e+00 1.15341e-01
-1.06570e+02 5.25949e+00 1.15337e-01
-1.06560e+02 5.25834e+00 1.15334e-01
-1.06550e+02 5.25719e+00 1.15330e-01
-1.06540e+02 5.25603e+00 1.15326e-01
-1.06530e+02 5.25488e+00 1.15322e-01
-1.06520e+02 5.25373e+00 1.15319e-01
-1.06510e+02 5.25257e+00 1.15315e-01
-1.06500e+02 5.25142e+00 1.15310e-01
-1.06490e+02 5.25027e+00 1.15306e-01
-1.06480e+02 5.24911e+00 1.15302e-01
-1.06470e+02 5.24796e+00 1.15298e-01
-1.06460e+02 5.24681e+00 1.15293e-01
-1.06450e+02 5.24566e+00 1.15289e-01
-1.06440e+02 5.24450e+00 1.15284e-01
-1.06430e+02 5.24335e+00 1.15280e-01
-1.06420e+02 5.24220e+00 1.15275e-01
-1.06410e+02 5.24104e+00 1.15270e-01
-1.06400e+02 5.23989e+00 1.15265e-01
-1.06390e+02 5.23874e+00 1.15261e-01
-1.06380e+02 5.23759e+00 1.15256e-01
-1.06370e+02 5.23643e+00 1.15250e-01
-1.06360e+02 5.23528e+00 1.15245e-01
-1.06350e+02 5.23413e+00 1.15240e-01
-1.06340e+02 5.23298e+00 1.15235e-01
-1.06330e+02 5.23182e+00 1.15229e-01
-1.06320e+02 5.23067e+00 1.15224e-01
-1.06310e+02 5.22952e+00 1.15218e-01
-1.06300e+02 5.22837e+00 1.15213e-01
-1.06290e+02 5.22722e+00 1.15207e-01
-1.06280e+02 5.22606e+00 1.15201e-01
-1.06270e+02 5.22491e+00 1.15195e-01
-1.06260e+02 5.22376e+00 1.15190e-01
-1.06250e+02 5.22261e+00 1.15184e-01
-1.06240e+02 5.22146e+00 1.15177e-01
-1.06230e+02 5.22030e+00 1.15171e-01
-1.06220e+02 5.21915e+00 1.15165e-01
-1.06210e+02 5.21800e+00 1.15159e-01
-1.06200e+02 5.21685e+00 1.15152e-01
-1.06190e+02 5.21570e+00 1.15146e-01
-1.06180e+02 5.21455e+00 1.15139e-01
-1.06170e+02 5.21340e+00 1.15133e-01
-1.06160e+02 5.21224e+00 1.15126e-01
-1.06150e+02 5.21109e+00 1.15119e-01
-1.06140e+02 5.20994e+00 1.15112e-01
-1.06130e+02 5.20879e+00 1.15106e-01
-1.06120e+02 5.20764e+00 1.15099e-01
-1.06110e+02 5.20649e+00 1.15091e-01
-1.06100e+02 5.20534e+00 1.15084e-01
-1.06090e+02 5.20419e+00 1.15077e-01
-1.06080e+02 5.20304e+00 1.15070e-01
-1.06070e+02 5.20189e+00 1.15062e-01
-1.06060e+02 5.20073e+00 1.15055e-01
-1.06050e+02 5.19958e+00 1.15047e-01
-1.06040e+02 5.19843e+00 1.15040e-01
-1.06030e+02 5.19728e+00 1.15032e-01
-1.06020e+02 5.19613e+00 1.15024e-01
-1.06010e+02 5.19498e+00 1.15016e-01
-1.06000e+02 5.19383e+00 1.15009e-01
-1.05990e+02 5.19268e+00 1.15001e-01
-1.05980e+02 5.19153e+00 1.14992e-01
-1.05970e+02 5.19038e+00 1.14984e-01
-1.05960e+02 5.18923e+00 1.14976e-01
-1.05950e+02 5.18808e+00 1.14968e-01
-1.05940e+02 5.18693e+00 1.14959e-01
-1.05930e+02 5.18578e+00 1.14951e-01
-1.05920e+02 5.18463e+00 1.14942e-01
-1.05910e+02 5.18349e+00 1.14934e-01
-1.05900e+02 5.18234e+00 1.14925e-01
-1.05890e+02 5.18119e+00 1.14916e-01
-1.05880e+02 5.18004e+00 1.14907e-01
-1.05870e+02 5.17889e+00 1.14899e-01
-1.05860e+02 5.17774e+00 1.14890e-01
-1.05850e+02 5.17659e+00 1.14880e-01
-1.05840e+02 5.17544e+00 1.14871e-01
-1.05830e+02 5.17429e+00 1.14862e-01
-1.05820e+02 5.17315e+00 1.14853e-01
-1.05810e+02 5.17200e+00 1.14843e-01
-1.05800e+02 5.17085e+00 1.14834e-01
-1.05790e+02 5.16970e+00 1.14824e-01
-1.05780e+02 5.16855e+00 1.14815e-01
-1.05770e+02 5.16740e+00 1.14805e-01
-1.05760e+02 5.16626e+00 1.14795e-01
-1.05750e+02 5.16511e+00 1.14785e-01
-1.05740e+02 5.16396e+00 1.14776e-01
-1.05730e+02 5.16281e+00 1.14766e-01
-1.05720e+02 5.16166e+00 1.14755e-01
-1.05710e+02 5.16052e+00 1.14745e-01
-1.05700e+02 5.15937e+00 1.14735e-01
-1.05690e+02 5.15822e+00 1.14725e-01
-1.05680e+02 5.15708e+00 1.14714e-01
-1.05670e+02 5.15593e+00 1.14704e-01
-1.05660e+02 5.15478e+00 1.14693e-01
-1.05650e+02 5.15363e+00 1.14683e-01
-1.05640e+02 5.15249e+00 1.14672e-01
-1.05630e+02 5.15134e+00 1.14661e-01
-1.05620e+02 5.15019e+00 1.14650e-01
-1.05610e+02 5.14905e+00 1.14640e-01
-1.05600e+02 5.14790e+00 1.14629e-01
-1.05590e+02 5.14676e+00 1.14617e-01
-1.05580e+02 5.14561e+00 1.14606e-01
-1.05570e+02 5.14446e+00 1.14595e-01
-1.05560e+02 5.14332e+00 1.14584e-01
-1.05550e+02 5.14217e+00 1.14572e-01
-1.05540e+02 5.14103e+00 1.14561e-01
-1.05530e+02 5.13988e+00 1.14549e-01
-1.05520e+02 5.13873e+00 1.14538e-01
-1.05510e+02 5.13759e+00 1.14526e-01
-1.05500e+02 5.13644e+00 1.14514e-01
-1.05490e+02 5.13530e+00 1.14502e-01
-1.05480e+02 5.13415e+00 1.14491e-01
-1.05470e+02 5.13301e+00 1.14479e-01
-1.05460e+02 5.13186e+00 1.14467e-01
-1.05450e+02 5.13072e+00 1.14454e-01
-1.05440e+02 5.12958e+00 1.14442e-01
-1.05430e+02 5.12843e+00 1.14430e-01
-1.05420e+02 5.12729e+00 1.14417e-01
-1.05410e+02 5.12614e+00 1.14405e-01
-1.05400e+02 5.12500e+00 1.14392e-01
-1.05390e+02 5.12385e+00 1.14380e-01
-1.05380e+02 5.12271e+00 1.14367e-01
-1.05370e+02 5.12157e+00 1.14354e-01
-1.05360e+02 5.12042e+00 1.14342e-01
-1.05350e+02 5.11928e+00 1.14329e-01
-1.05340e+02 5.11814e+00 1.14316e-01
-1.05330e+02 5.11699e+00 1.14303e-01
-1.05320e+02 5.11585e+00 1.14289e-01
-1.05310e+02 5.11471e+00 1.14276e-01
-1.05300e+02 5.11357e+00 1.14263e-01
-1.05290e+02 5.11242e+00 1.14249e-01
-1.05280e+02 5.11128e+00 1.14236e-01
-1.05270e+02 5.11014e+00 1.14222e-01
-1.05260e+02 5.10900e+00 1.14209e-01
-1.05250e+02 5.10785e+00 1.14195e-01
-1.05240e+02 5.10671e+00 1.14181e-01
-1.05230e+02 5.10557e+00 1.14168e-01
-1.05220e+02 5.10443e+00 1.14154e-01
-1.05210e+02 5.10329e+00 1.14140e-01
-1.05200e+02 5.10215e+00 1.14126e-01
-1.05190e+02 5.10101e+00 1.14111e-01
-1.05180e+02 5.09986e+00 1.14097e-01
-1.05170e+02 5.09872e+00 1.14083e-01
-1.05160e+02 5.09758e+00 1.14069e-01
-1.05150e+02 5.09644e+00 1.14054e-01
-1.05140e+02 5.09530e+00 1.14040e-01
-1.05130e+02 5.09416e+00 1.14025e-01
-1.05120e+02 5.09302e+00 1.14010e-01
-1.05110e+02 5.09188e+00 1.13995e-01
-1.05100e+02 5.09074e+00 1.13981e-01
-1.05090e+02 5.08960e+00 1.13966e-01
-1.05080e+02 5.08846e+00 1.13951e-01
-1.05070e+02 5.08732e+00 1.13936e-01
-1.05060e+02 5.08618e+00 1.13920e-01
-1.05050e+02 5.08504e+00 1.13905e-01
-1.05040e+02 5.08390e+00 1.13890e-01
-1.05030e+02 5.08277e+00 1.13875e-01
-1.05020e+02 5.08163e+00 1.13859e-01
-1.05010e+02 5.08049e+00 1.13844e-01
-1.05000e+02 5.07935e+00 1.13828e-01
-1.04990e+02 5.07821e+00 1.13812e-01
-1.04980e+02 5.07707e+00 1.13797e-01
-1.04970e+02 5.07594e+00 1.13781e-01
-1.04960e+02 5.07480e+00 1.13765e-01
-1.04950e+02 5.07366e+00 1.13749e-01
-1.04940e+02 5.07252e+00 1.13733e-01
-1.04930e+02 5.07139e+00 1.13717e-01
-1.04920e+02 5.07025e+00 1.13700e-01
-1.04910e+02 5.06911e+00 1.13684e-01
-1.04900e+02 5.06798e+00 1.13668e-01
-1.04890e+02 5.06684e+00 1.13651e-01
-1.04880e+02 5.06570e+00 1.13635e-01
-1.04870e+02 5.06457e+00 1.13618e-01
-1.04860e+02 5.06343e+00 1.13601e-01
-1.04850e+02 5.06229e+00 1.13585e-01
-1.04840e+02 5.06116e+00 1.13568e-01
-1.04830e+02 5.06002e+00 1.13551e-01
-1.04820e+02 5.05889e+00 1.13534e-01
-1.04810e+02 5.05775e+00 1.13517e-01
-1.04800e+02 5.05662e+00 1.13500e-01
-1.04790e+02 5.05548e+00 1.13482e-01
-1.04780e+02 5.05435e+00 1.13465e-01
-1.04770e+02 5.05321e+00 1.13448e-01
-1.04760e+02 5.05208e+00 1.13430e-01
-1.04750e+02 5.05094e+00 1.13413e-01
-1.04740e+02 5.04981e+00 1.13395e-01
-1.04730e+02 5.04868e+00 1.13377e-01
-1.04720e+02 5.04754e+00 1.13360e-01
-1.04710e+02 5.04641e+00 1.13342e-01
-1.04700e+02 5.04528e+00 1.13324e-01
-1.04690e+02 5.04414e+00 1.13306e-01
-1.04680e+02 5.04301e+00 1.13288e-01
-1.04670e+02 5.04188e+00 1.13270e-01
-1.04660e+02 5.04074e+00 1.13251e-01
-1.04650e+02 5.03961e+00 1.13233e-01
-1.04640e+02 5.03848e+00 1.13215e-01
-1.04630e+02 5.03735e+00 1.13196e-01
-1.04620e+02 5.03622e+00 1.13178e-01
-1.04610e+02 5.03508e+00 1.13159e-01
-1.04600e+02 5.03395e+00 1.13140e-01
-1.04590e+02 5.03282e+00 1.13122e-01
-1.04580e+02 5.03169e+00 1.13103e-01
-1.04570e+02 5.03056e+00 1.13084e-01
-1.04560e+02 5.02943e+00 1.13065e-01
-1.04550e+02 5.02830e+00 1.13046e-01
-1.04540e+02 5.02717e+00 1.13027e-01
-1.04530e+02 5.02604e+00 1.13008e-01
-1.04520e+02 5.02491e+00 1.12988e-01
-1.04510e+02 5.02378e+00 1.12969e-01
-1.04500e+02 5.02265e+00 1.12949e-01
-1.04490e+02 5.02152e+00 1.12930e-01
-1.04480e+02 5.02039e+00 1.12910e-01
-1.04470e+02 5.01926e+00 1.12891e-01
-1.04460e+02 5.01813e+00 1.12871e-01
-1.04450e+02 5.01700e+00 1.12851e-01
-1.04440e+02 5.01587e+00 1.12831e-01
-1.04430e+02 5.01475e+00 1.12811e-01
-1.04420e+02 5.01362e+00 1.12791e-01
-1.04410e+02 5.01249e+00 1.12771e-01
-1.04400e+02 5.01136e+00 1.12751e-01
-1.04390e+02 5.01024e+00 1.12730e-01
-1.04380e+02 5.00911e+00 1.12710e-01
-1.04370e+02 5.00798e+00 1.12690e-01
-1.04360e+02 5.00685e+00 1.12669e-01
-1.04350e+02 5.00573e+00 1.12649e-01
-1.04340e+02 5.00460e+00 1.12628e-01
-1.04330e+02 5.00348e+00 1.12608e-01
-1.04320e+02 5.00235e+00 1.12587e-01
-1.04310e+02 5.00122e+00 1.12567e-01
-1.04300e+02 5.00010e+00 1.12546e-01
-1.04290e+02 4.99897e+00 1.12526e-01
-1.04280e+02 4.99785e+00 1.12505e-01
-1.04270e+02 4.99672e+00 1.12484e-01
-1.04260e+02 4.99560e+00 1.12464e-01
-1.04250e+02 4.99447e+00 1.12443e-01
-1.04240e+02 4.99335e+00 1.12422e-01
-1.04230e+02 4.99223e+00 1.12401e-01
-1.04220e+02 4.99110e+00 1.12380e-01
-1.04210e+02 4.98998e+00 1.12359e-01
-1.04200e+02 4.98885e+00 1.12339e-01
-1.04190e+02 4.98773e+00 1.12318e-01
-1.04180e+02 4.98661e+00 1.12297e-01
-1.04170e+02 4.98548e+00 1.12276e-01
-1.04160e+02 4.98436e+00 1.12255e-01
-1.04150e+02 4.98324e+00 1.12233e-01
-1.04140e+02 4.98212e+00 1.12212e-01
-1.04130e+02 4.98100e+00 1.12191e-01
-1.04120e+02 4.97987e+00 1.12170e-01
-1.04110e+02 4.97875e+00 1.12149e-01
-1.04100e+02 4.97763e+00 1.12128e-01
-1.04090e+02 4.97651e+00 1.12106e-01
-1.04080e+02 4.97539e+00 1.12085e-01
-1.04070e+02 4.97427e+00 1.12064e-01
-1.04060e+02 4.97315e+00 1.12042e-01
-1.04050e+02 4.97203e+00 1.12021e-01
-1.04040e+02 4.97091e+00 1.11999e-01
-1.04030e+02 4.96979e+00 1.11978e-01
-1.04020e+02 4.96867e+00 1.11956e-01
-1.04010e+02 4.96755e+00 1.11935e-01
-1.04000e+02 4.96643e+00 1.11913e-01
-1.03990e+02 4.96531e+00 1.11891e-01
-1.03980e+02 4.96419e+00 1.11870e-01
-1.03970e+02 4.96307e+00 1.11848e-01
-1.03960e+02 4.96195e+00 1.11826e-01
-1.03950e+02 4.96084e+00 1.11805e-01
-1.03940e+02 4.95972e+00 1.11783e-01
-1.03930e+02 4.95860e+00 1.11761e-01
-1.03920e+02 4.95748e+00 1.11739e-01
-1.03910e+02 4.95637e+00 1.11717e-01
-1.03900e+02 4.95525e+00 1.11695e-01
-1.03890e+02 4.95413e+00 1.11673e-01
-1.03880e+02 4.95301e+00 1.11651e-01
-1.03870e+02 4.95190e+00 1.11629e-01
-1.03860e+02 4.95078e+00 1.11607e-01
-1.03850e+02 4.94967e+00 1.11585e-01
-1.03840e+02 4.94855e+00 1.11563e-01
-1.03830e+02 4.94743e+00 1.11541e-01
-1.03820e+02 4.94632e+00 1.11519e-01
-1.03810e+02 4.94520e+00 1.11496e-01
-1.03800e+02 4.94409e+00 1.11474e-01
-1.03790e+02 4.94298e+00 1.11452e-01
-1.03780e+02 4.94186e+00 1.11429e-01
-1.03770e+02 4.94075e+00 1.11407e-01
-1.03760e+02 4.93963e+00 1.11385e-01
-1.03750e+02 4.93852e+00 1.11362e-01
-1.03740e+02 4.93741e+00 1.11340e-01
-1.03730e+02 4.93629e+00 1.11317e-01
-1.03720e+02 4.93518e+00 1.11295e-01
-1.03710e+02 4.93407e+00 1.11272e-01
-1.03700e+02 4.93295e+00 1.11249e-01
-1.03690e+02 4.93184e+00 1.11227e-01
-1.03680e+02 4.93073e+00 1.11204e-01
-1.03670e+02 4.92962e+00 1.11181e-01
-1.03660e+02 4.92851e+00 1.11159e-01
-1.03650e+02 4.92739e+00 1.11136e-01
-1.03640e+02 4.92628e+00 1.11113e-01
-1.03630e+02 4.92517e+00 1.11090e-01
-1.03620e+02 4.92406e+00 1.11067e-01
-1.03610e+02 4.92295e+00 1.11044e-01
-1.03600e+02 4.92184e+00 1.11021e-01
-1.03590e+02 4.92073e+00 1.10998e-01
-1.03580e+02 4.91962e+00 1.10975e-01
-1.03570e+02 4.91851e+00 1.10952e-01
-1.03560e+02 4.91740e+00 1.10929e-01
-1.03550e+02 4.91629e+00 1.10906e-01
-1.03540e+02 4.91518e+00 1.10883e-01
-1.03530e+02 4.91407e+00 1.10860e-01
-1.03520e+02 4.91297e+00 1.10837e-01
-1.03510e+02 4.91186e+00 1.10813e-01
-1.03500e+02 4.91075e+00 1.10790e-01
-1.03490e+02 4.90964e+00 1.10767e-01
-1.03480e+02 4.90853e+00 1.10743e-01
-1.03470e+02 4.90743e+00 1.10720e-01
-1.03460e+02 4.90632e+00 1.10697e-01
-1.03450e+02 4.90521e+00 1.10673e-01
-1.03440e+02 4.90411e+00 1.10650e-01
-1.03430e+02 4.90300e+00 1.10626e-01
-1.03420e+02 4.90189e+00 1.10603e-01
-1.03410e+02 4.90079e+00 1.10579e-01
-1.03400e+02 4.89968e+00 1.10555e-01
-1.03390e+02 4.89858e+00 1.10532e-01
-1.03380e+02 4.89747e+00 1.10508e-01
-1.03370e+02 4.89637e+00 1.10484e-01
-1.03360e+02 4.89526e+00 1.10461e-01
-1.03350e+02 4.89416e+00 1.10437e-01
-1.03340e+02 4.89305e+00 1.10413e-01
-1.03330e+02 4.89195e+00 1.10389e-01
-1.03320e+02 4.89085e+00 1.10365e-01
-1.03310e+02 4.88974e+00 1.10341e-01
-1.03300e+02 4.88864e+00 1.10317e-01
-1.03290e+02 4.88754e+00 1.10293e-01
-1.03280e+02 4.88643e+00 1.10269e-01
-1.03270e+02 4.88533e+00 1.10245e-01
-1.03260e+02 4.88423e+00 1.10221e-01
-1.03250e+02 4.88313e+00 1.10197e-01
-1.03240e+02 4.88202e+00 1.10173e-01
-1.03230e+02 4.88092e+00 1.10149e-01
-1.03220e+02 4.87982e+00 1.10124e-01
-1.03210e+02 4.87872e+00 1.10100e-01
-1.03200e+02 4.87762e+00 1.10076e-01
-1.03190e+02 4.87652e+00 1.10052e-01
-1.03180e+02 4.87542e+00 1.10027e-01
-1.03170e+02 4.87432e+00 1.10003e-01
-1.03160e+02 4.87322e+00 1.09978e-01
-1.03150e+02 4.87212e+00 1.09954e-01
-1.03140e+02 4.87102e+00 1.09929e-01
-1.03130e+02 4.86992e+00 1.09905e-01
-1.03120e+02 4.86882e+00 1.09880e-01
-1.03110e+02 4.86772e+00 1.09856e-01
-1.03100e+02 4.86662e+00 1.09831e-01
-1.03090e+02 4.86553e+00 1.09806e-01
-1.03080e+02 4.86443e+00 1.09782e-01
-1.03070e+02 4.86333e+00 1.09757e-01
-1.03060e+02 4.86223e+00 1.09732e-01
-1.03050e+02 4.86113e+00 1.09707e-01
-1.03040e+02 4.86004e+00 1.09682e-01
-1.03030e+02 4.85894e+00 1.09658e-01
-1.03020e+02 4.85784e+00 1.09633e-01
-1.03010e+02 4.85675e+00 1.09608e-01
-1.03000e+02 4.85565e+00 1.09583e-01
-1.02990e+02 4.85456e+00 1.09558e-01
-1.02980e+02 4.85346e+00 1.09533e-01
-1.02970e+02 4.85237e+00 1.09508e-01
-1.02960e+02 4.85127e+00 1.09483e-01
-1.02950e+02 4.85018e+00 1.09457e-01
-1.02940e+02 4.84908e+00 1.09432e-01
-1.02930e+02 4.84799e+00 1.09407e-01
-1.02920e+02 4.84689e+00 1.09382e-01
-1.02910e+02 4.84580e+00 1.09356e-01
-1.02900e+02 4.84471e+00 1.09331e-01
-1.02890e+02 4.84361e+00 1.09306e-01
-1.02880e+02 4.84252e+00 1.09280e-01
-1.02870e+02 4.84143e+00 1.09255e-01
-1.02860e+02 4.84034e+00 1.09230e-01
-1.02850e+02 4.83924e+00 1.09204e-01
-1.02840e+02 4.83815e+00 1.09179e-01
-1.02830e+02 4.83706e+00 1.09153e-01
-1.02820e+02 4.83597e+00 1.09127e-01
-1.02810e+02 4.83488e+00 1.09102e-01
-1.02800e+02 4.83379e+00 1.09076e-01
-1.02790e+02 4.83270e+00 1.09050e-01
-1.02780e+02 4.83161e+00 1.09025e-01
-1.02770e+02 4.83052e+00 1.08999e-01
-1.02760e+02 4.82943e+00 1.08973e-01
-1.02750e+02 4.82834e+00 1.08947e-01
-1.02740e+02 4.82725e+00 1.08922e-01
-1.02730e+02 4.82616e+00 1.08896e-01
-1.02720e+02 4.82507e+00 1.08870e-01
-1.02710e+02 4.82398e+00 1.08844e-01
-1.02700e+02 4.82289e+00 1.08818e-01
-1.02690e+02 4.82180e+00 1.08792e-01
-1.02680e+02 4.82072e+00 1.08766e-01
-1.02670e+02 4.81963e+00 1.08740e-01
-1.02660e+02 4.81854e+00 1.08714e-01
-1.02650e+02 4.81745e+00 1.08687e-01
-1.02640e+02 4.81637e+00 1.08661e-01
-1.02630e+02 4.81528e+00 1.08635e-01
-1.02620e+02 4.81419e+00 1.08609e-01
-1.02610e+02 4.81311e+00 1.08582e-01
-1.02600e+02 4.81202e+00 1.08556e-01
-1.02590e+02 4.81094e+00 1.08530e-01
-1.02580e+02 4.80985e+00 1.08503e-01
-1.02570e+02 4.80877e+00 1.08477e-01
-1.02560e+02 4.80768e+00 1.08450e-01
-1.02550e+02 4.80660e+00 1.08424e-01
-1.02540e+02 4.80551e+00 1.08397e-01
-1.02530e+02 4.80443e+00 1.08371e-01
-1.02520e+02 4.80335e+00 1.08344e-01
-1.02510e+02 4.80226e+00 1.08318e-01
-1.02500e+02 4.80118e+00 1.08291e-01
-1.02490e+02 4.80010e+00 1.08264e-01
-1.02480e+02 4.79902e+00 1.08238e-01
-1.02470e+02 4.79793e+00 1.08211e-01
-1.02460e+02 4.79685e+00 1.08184e-01
-1.02450e+02 4.79577e+00 1.08157e-01
-1.02440e+02 4.79469e+00 1.08130e-01
-1.02430e+02 4.79361e+00 1.08103e-01
-1.02420e+02 4.79253e+00 1.08076e-01
-1.02410e+02 4.79145e+00 1.08049e-01
-1.02400e+02 4.79037e+00 1.08022e-01
-1.02390e+02 4.78928e+00 1.07995e-01
-1.02380e+02 4.78821e+00 1.07968e-01
-1.02370e+02 4.78713e+00 1.07941e-01
-1.02360e+02 4.78605e+00 1.07914e-01
-1.02350e+02 4.78497e+00 1.07887e-01
-1.02340e+02 4.78389e+00 1.07860e-01
-1.02330e+02 4.78281e+00 1.07832e-01
-1.02320e+02 4.78173e+00 1.07805e-01
-1.02310e+02 4.78065e+00 1.07778e-01
-1.02300e+02 4.77958e+00 1.07751e-01
-1.02290e+02 4.77850e+00 1.07723e-01
-1.02280e+02 4.77742e+00 1.07696e-01
-1.02270e+02 4.77635e+00 1.07668e-01
-1.02260e+02 4.77527e+00 1.07641e-01
-1.02250e+02 4.77419e+00 1.07613e-01
-1.02240e+02 4.77312e+00 1.07586e-01
-1.02230e+02 4.77204e+00 1.07558e-01
-1.02220e+02 4.77097e+00 1.07531e-01
-1.02210e+02 4.76989e+00 1.07503e-01
-1.02200e+02 4.76882e+00 1.07475e-01
-1.02190e+02 4.76774e+00 1.07448e-01
-1.02180e+02 4.76667e+00 1.07420e-01
-1.02170e+02 4.76559e+00 1.07392e-01
-1.02160e+02 4.76452e+00 1.07364e-01
-1.02150e+02 4.76344e+00 1.07336e-01
-1.02140e+02 4.76237e+00 1.07309e-01
-1.02130e+02 4.76130e+00 1.07281e-01
-1.02120e+02 4.76023e+00 1.07253e-01
-1.02110e+02 4.75915e+00 1.07225e-01
-1.02100e+02 4.75808e+00 1.07197e-01
-1.02090e+02 4.75701e+00 1.07169e-01
-1.02080e+02 4.75594e+00 1.07141e-01
-1.02070e+02 4.75487e+00 1.07112e-01
-1.02060e+02 4.75380e+00 1.07084e-01
-1.02050e+02 4.75273e+00 1.07056e-01
-1.02040e+02 4.75165e+00 1.07028e-01
-1.02030e+02 4.75058e+00 1.07000e-01
-1.02020e+02 4.74951e+00 1.06971e-01
-1.02010e+02 4.74845e+00 1.06943e-01
-1.02000e+02 4.74738e+00 1.06915e-01
-1.01990e+02 4.74631e+00 1.06886e-01
-1.01980e+02 4.74524e+00 1.06858e-01
-1.01970e+02 4.74417e+00 1.06829e-01
-1.01960e+02 4.74310e+00 1.06801e-01
-1.01950e+02 4.74203e+00 1.06772e-01
-1.01940e+02 4.74097e+00 1.06744e-01
-1.01930e+02 4.73990e+00 1.06715e-01
-1.01920e+02 4.73883e+00 1.06687e-01
-1.01910e+02 4.73776e+00 1.06658e-01
-1.01900e+02 4.73670e+00 1.06629e-01
-1.01890e+02 4.73563e+00 1.06601e-01
-1.01880e+02 4.73457e+00 1.06572e-01
-1.01870e+02 4.73350e+00 1.06543e-01
-1.01860e+02 4.73244e+00 1.06514e-01
-1.01850e+02 4.73137e+00 1.06485e-01
-1.01840e+02 4.73031e+00 1.06456e-01
-1.01830e+02 4.72924e+00 1.06428e-01
-1.01820e+02 4.72818e+00 1.06399e-01
-1.01810e+02 4.72711e+00 1.06370e-01
-1.01800e+02 4.72605e+00 1.06341e-01
-1.01790e+02 4.72499e+00 1.06311e-01
-1.01780e+02 4.72392e+00 1.06282e-01
-1.01770e+02 4.72286e+00 1.06253e-01
-1.01760e+02 4.72180e+00 1.06224e-01
-1.01750e+02 4.72074e+00 1.06195e-01
-1.01740e+02 4.71967e+00 1.06166e-01
-1.01730e+02 4.71861e+00 1.06136e-01
-1.01720e+02 4.71755e+00 1.06107e-01
-1.01710e+02 4.71649e+00 1.06078e-01
-1.01700e+02 4.71543e+00 1.06048e-01
-1.01690e+02 4.71437e+00 1.06019e-01
-1.01680e+02 4.71331e+00 1.05990e-01
-1.01670e+02 4.71225e+00 1.05960e-01
-1.01660e+02 4.71119e+00 1.05931e-01
-1.01650e+02 4.71013e+00 1.05901e-01
-1.01640e+02 4.70907e+00 1.05871e-01
-1.01630e+02 4.70801e+00 1.05842e-01
-1.01620e+02 4.70696e+00 1.05812e-01
-1.01610e+02 4.70590e+00 1.05783e-01
-1.01600e+02 4.70484e+00 1.05753e-01
-1.01590e+02 4.70378e+00 1.05723e-01
-1.01580e+02 4.70273e+00 1.05693e-01
-1.01570e+02 4.70167e+00 1.05664e-01
-1.01560e+02 4.70061e+00 1.05634e-01
-1.01550e+02 4.69956e+00 1.05604e-01
-1.01540e+02 4.69850e+00 1.05574e-01
-1.01530e+02 4.69745e+00 1.05544e-01
-1.01520e+02 4.69639e+00 1.05514e-01
-1.01510e+02 4.69533e+00 1.05484e-01
-1.01500e+02 4.69428e+00 1.05454e-01
-1.01490e+02 4.69323e+00 1.05424e-01
-1.01480e+02 4.69217e+00 1.05394e-01
-1.01470e+02 4.69112e+00 1.05364e-01
-1.01460e+02 4.69006e+00 1.05333e-01
-1.01450e+02 4.68901e+00 1.05303e-01
-1.01440e+02 4.68796e+00 1.05273e-01
-1.01430e+02 4.68691e+00 1.05243e-01
-1.01420e+02 4.68585e+00 1.05212e-01
-1.01410e+02 4.68480e+00 1.05182e-01
-1.01400e+02 4.68375e+00 1.05152e-01
-1.01390e+02 4.68270e+00 1.05121e-01
-1.01380e+02 4.68165e+00 1.05091e-01
-1.01370e+02 4.68060e+00 1.05060e-01
-1.01360e+02 4.67955e+00 1.05030e-01
-1.01350e+02 4.67850e+00 1.04999e-01
-1.01340e+02 4.67745e+00 1.04969e-01
-1.01330e+02 4.67640e+00 1.04938e-01
-1.01320e+02 4.67535e+00 1.04907e-01
-1.01310e+02 4.67430e+00 1.04877e-01
-1.01300e+02 4.67325e+00 1.04846e-01
-1.01290e+02 4.67220e+00 1.04815e-01
-1.01280e+02 4.67115e+00 1.04785e-01
-1.01270e+02 4.67011e+00 1.04754e-01
-1.01260e+02 4.66906e+00 1.04723e-01
-1.01250e+02 4.66801e+00 1.04692e-01
-1.01240e+02 4.66696e+00 1.04661e-01
-1.01230e+02 4.66592e+00 1.04630e-01
-1.01220e+02 4.66487e+00 1.04599e-01
-1.01210e+02 4.66383e+00 1.04568e-01
-1.01200e+02 4.66278e+00 1.04537e-01
-1.01190e+02 4.66174e+00 1.04506e-01
-1.01180e+02 4.66069e+00 1.04475e-01
-1.01170e+02 4.65965e+00 1.04444e-01
-1.01160e+02 4.65860e+00 1.04412e-01
-1.01150e+02 4.65756e+00 1.04381e-01
-1.01140e+02 4.65651e+00 1.04350e-01
-1.01130e+02 4.65547e+00 1.04319e-01
-1.01120e+02 4.65443e+00 1.04287e-01
-1.01110e+02 4.65338e+00 1.04256e-01
-1.01100e+02 4.65234e+00 1.04225e-01
-1.01090e+02 4.65130e+00 1.04193e-01
-1.01080e+02 4.65026e+00 1.04162e-01
-1.01070e+02 4.64922e+00 1.04130e-01
-1.01060e+02 4.64818e+00 1.04099e-01
-1.01050e+02 4.64714e+00 1.04067e-01
-1.01040e+02 4.64609e+00 1.04036e-01
-1.01030e+02 4.64505e+00 1.04004e-01
-1.01020e+02 4.64401e+00 1.03972e-01
-1.01010e+02 4.64298e+00 1.03941e-01
-1.01000e+02 4.64194e+00 1.03909e-01
-1.00990e+02 4.64090e+00 1.03877e-01
-1.00980e+02 4.63986e+00 1.03845e-01
-1.00970e+02 4.63882e+00 1.03813e-01
-1.00960e+02 4.63778e+00 1.03782e-01
-1.00950e+02 4.63674e+00 1.03750e-01
-1.00940e+02 4.63571e+00 1.03718e-01
-1.00930e+02 4.63467e+00 1.03686e-01
-1.00920e+02 4.63363e+00 1.03654e-01
-1.00910e+02 4.63260e+00 1.03622e-01
-1.00900e+02 4.63156e+00 1.03590e-01
-1.00890e+02 4.63053e+00 1.03558e-01
-1.00880e+02 4.62949e+00 1.03525e-01
-1.00870e+02 4.62845e+00 1.03493e-01
-1.00860e+02 4.62742e+00 1.03461e-01
-1.00850e+02 4.62639e+00 1.03429e-01
-1.00840e+02 4.62535e+00 1.03397e-01
-1.00830e+02 4.62432e+00 1.03364e-01
-1.00820e+02 4.62328e+00 1.03332e-01
-1.00810e+02 4.62225e+00 1.03300e-01
-1.00800e+02 4.62122e+00 1.03267e-01
-1.00790e+02 4.62019e+00 1.03235e-01
-1.00780e+02 4.61915e+00 1.03202e-01
-1.00770e+02 4.61812e+00 1.03170e-01
-1.00760e+02 4.61709e+00 1.03137e-01
-1.00750e+02 4.61606e+00 1.03105e-01
-1.00740e+02 4.61503e+00 1.03072e-01
-1.00730e+02 4.61400e+00 1.03039e-01
-1.00720e+02 4.61297e+00 1.03007e-01
-1.00710e+02 4.61194e+00 1.02974e-01
-1.00700e+02 4.61091e+00 1.02941e-01
-1.00690e+02 4.60988e+00 1.02908e-01
-1.00680e+02 4.60885e+00 1.02876e-01
-1.00670e+02 4.60782e+00 1.02843e-01
-1.00660e+02 4.60679e+00 1.02810e-01
-1.00650e+02 4.60576e+00 1.02777e-01
-1.00640e+02 4.60474e+00 1.02744e-01
-1.00630e+02 4.60371e+00 1.02711e-01
-1.00620e+02 4.60268e+00 1.02678e-01
-1.00610e+02 4.60166e+00 1.02645e-01
-1.00600e+02 4.60063e+00 1.02612e-01
-1.00590e+02 4.59960e+00 1.02579e-01
-1.00580e+02 4.59858e+00 1.02546e-01
-1.00570e+02 4.59755e+00 1.02512e-01
-1.00560e+02 4.59653e+00 1.02479e-01
-1.00550e+02 4.59550e+00 1.02446e-01
-1.00540e+02 4.59448e+00 1.02413e-01
-1.00530e+02 4.59346e+00 1.02379e-01
-1.00520e+02 4.59243e+00 1.02346e-01
-1.00510e+02 4.59141e+00 1.02313e-01
-1.00500e+02 4.59039e+00 1.02279e-01
-1.00490e+02 4.58936e+00 1.02246e-01
-1.00480e+02 4.58834e+00 1.02212e-01
-1.00470e+02 4.58732e+00 1.02179e-01
-1.00460e+02 4.58630e+00 1.02145e-01
-1.00450e+02 4.58528e+00 1.02112e-01
-1.00440e+02 4.58425e+00 1.02078e-01
-1.00430e+02 4.58323e+00 1.02044e-01
-1.00420e+02 4.58221e+00 1.02011e-01
-1.00410e+02 4.58119e+00 1.01977e-01
-1.00400e+02 4.58017e+00 1.01943e-01
-1.00390e+02 4.57915e+00 1.01909e-01
-1.00380e+02 4.57814e+00 1.01876e-01
-1.00370e+02 4.57712e+00 1.01842e-01
-1.00360e+02 4.57610e+00 1.01808e-01
-1.00350e+02 4.57508e+00 1.01774e-01
-1.00340e+02 4.57406e+00 1.01740e-01
-1.00330e+02 4.57305e+00 1.01706e-01
-1.00320e+02 4.57203e+00 1.01672e-01
-1.00310e+02 4.57101e+00 1.01638e-01
-1.00300e+02 4.57000e+00 1.01604e-01
-1.00290e+02 4.56898e+00 1.01570e-01
-1.00280e+02 4.56797e+00 1.01535e-01
-1.00270e+02 4.56695e+00 1.01501e-01
-1.00260e+02 4.56594e+00 1.01467e-01
-1.00250e+02 4.56492e+00 1.01433e-01
-1.00240e+02 4.56391e+00 1.01398e-01
-1.00230e+02 4.56289e+00 1.01364e-01
-1.00220e+02 4.56188e+00 1.01330e-01
-1.00210e+02 4.56087e+00 1.01295e-01
-1.00200e+02 4.55985e+00 1.01261e-01
-1.00190e+02 4.55884e+00 1.01226e-01
-1.00180e+02 4.55783e+00 1.01192e-01
-1.00170e+02 4.55682e+00 1.01157e-01
-1.00160e+02 4.55581e+00 1.01123e-01
-1.00150e+02 4.55479e+00 1.01088e-01
-1.00140e+02 4.55378e+00 1.01054e-01
-1.00130e+02 4.55277e+00 1.01019e-01
-1.00120e+02 4.55176e+00 1.00984e-01
-1.00110e+02 4.55075e+00 1.00949e-01
-1.00100e+02 4.54974e+00 1.00915e-01
-1.00090e+02 4.54874e+00 1.00880e-01
-1.00080e+02 4.54773e+00 1.00845e-01
-1.00070e+02 4.54672e+00 1.00810e-01
-1.00060e+02 4.54571e+00 1.00775e-01
-1.00050e+02 4.54470e+00 1.00740e-01
-1.00040e+02 4.54370e+00 1.00705e-01
-1.00030e+02 4.54269e+00 1.00670e-01
-1.00020e+02 4.54168e+00 1.00635e-01
-1.00010e+02 4.54068e+00 1.00600e-01
-1.00000e+02 4.53967e+00 1.00565e-01
-9.99900e+01 4.53867e+00 1.00530e-01
-9.99800e+01 4.53766e+00 1.00495e-01
-9.99700e+01 4.53666e+00 1.00460e-01
-9.99600e+01 4.53565e+00 1.00424e-01
-9.99500e+01 4.53465e+00 1.00389e-01
-9.99400e+01 4.53364e+00 1.00354e-01
-9.99300e+01 4.53264e+00 1.00318e-01
-9.99200e+01 4.53164e+00 1.00283e-01
-9.99100e+01 4.53063e+00 1.00248e-01
-9.99000e+01 4.52963e+00 1.00212e-01
-9.98900e+01 4.52863e+00 1.00177e-01
-9.98800e+01 4.52763e+00 1.00141e-01
-9.98700e+01 4.52663e+00 1.00106e-01
-9.98600e+01 4.52563e+00 1.00070e-01
-9.98500e+01 4.52463e+00 1.00034e-01
-9.98400e+01 4.52363e+00 9.99988e-02
-9.98300e+01 4.52263e+00 9.99631e-02
-9.98200e+01 4.52163e+00 9.99274e-02
-9.98100e+01 4.52063e+00 9.98917e-02
-9.98000e+01 4.51963e+00 9.98559e-02
-9.97900e+01 4.51863e+00 9.98201e-02
-9.97800e+01 4.51763e+00 9.97842e-02
-9.97700e+01 4.51663e+00 9.97483e-02
-9.97600e+01 4.51564e+00 9.97124e-02
-9.97500e+01 4.51464e+00 9.96765e-02
-9.97400e+01 4.51364e+00 9.96405e-02
-9.97300e+01 4.51265e+00 9.96045e-02
-9.97200e+01 4.51165e+00 9.95684e-02
-9.97100e+01 4.51066e+00 9.95323e-02
-9.97000e+01 4.50966e+00 9.94962e-02
-9.96900e+01 4.50867e+00 9.94600e-02
-9.96800e+01 4.50767e+00 9.94239e-02
-9.96700e+01 4.50668e+00 9.93876e-02
-9.96600e+01 4.50568e+00 9.93514e-02
-9.96500e+01 4.50469e+00 9.93151e-02
-9.96400e+01 4.50370e+00 9.92788e-02
-9.96300e+01 4.50270e+00 9.92424e-02
-9.96200e+01 4.50171e+00 9.92060e-02
-9.96100e+01 4.50072e+00 9.91696e-02
-9.96000e+01 4.49973e+00 9.91331e-02
-9.95900e+01 4.49874e+00 9.90966e-02
-9.95800e+01 4.49775e+00 9.90601e-02
-9.95700e+01 4.49676e+00 9.90235e-02
-9.95600e+01 4.49577e+00 9.89869e-02
-9.95500e+01 4.49478e+00 9.89503e-02
-9.95400e+01 4.49379e+00 9.89137e-02
-9.95300e+01 4.49280e+00 9.88770e-02
-9.95200e+01 4.49181e+00 9.88402e-02
-9.95100e+01 4.49082e+00 9.88035e-02
-9.95000e+01 4.48983e+00 9.87667e-02
-9.94900e+01 4.48885e+00 9.87298e-02
-9.94800e+01 4.48786e+00 9.86930e-02
-9.94700e+01 4.48687e+00 9.86561e-02
-9.94600e+01 4.48589e+00 9.86191e-02
-9.94500e+01 4.48490e+00 9.85822e-02
-9.94400e+01 4.48391e+00 9.85452e-02
-9.94300e+01 4.48293e+00 9.85081e-02
-9.94200e+01 4.48194e+00 9.84711e-02
-9.94100e+01 4.48096e+00 9.84340e-02
-9.94000e+01 4.47998e+00 9.83968e-02
-9.93900e+01 4.47899e+00 9.83597e-02
-9.93800e+01 4.47801e+00 9.83225e-02
-9.93700e+01 4.47703e+00 9.82852e-02
-9.93600e+01 4.47604e+00 9.82480e-02
-9.93500e+01 4.47506e+00 9.82107e-02
-9.93400e+01 4.47408e+00 9.81733e-02
-9.93300e+01 4.47310e+00 9.81359e-02
-9.93200e+01 4.47212e+00 9.80985e-02
-9.93100e+01 4.47114e+00 9.80611e-02
-9.93000e+01 4.47016e+00 9.80236e-02
-9.92900e+01 4.46917e+00 9.79861e-02
-9.92800e+01 4.46820e+00 9.79486e-02
-9.92700e+01 4.46722e+00 9.79110e-02
-9.92600e+01 4.46624e+00 9.78734e-02
-9.92500e+01 4.46526e+00 9.78358e-02
-9.92400e+01 4.46428e+00 9.77981e-02
-9.92300e+01 4.46330e+00 9.77604e-02
-9.92200e+01 4.46233e+00 9.77226e-02
-9.92100e+01 4.46135e+00 9.76848e-02
-9.92000e+01 4.46037e+00 9.76470e-02
-9.91900e+01 4.45940e+00 9.76092e-02
-9.91800e+01 4.45842e+00 9.75713e-02
-9.91700e+01 4.45744e+00 9.75334e-02
-9.91600e+01 4.45647e+00 9.74955e-02
-9.91500e+01 4.45549e+00 9.74575e-02
-9.91400e+01 4.45452e+00 9.74195e-02
-9.91300e+01 4.45355e+00 9.73814e-02
-9.91200e+01 4.45257e+00 9.73433e-02
-9.91100e+01 4.45160e+00 9.73052e-02
-9.91000e+01 4.45063e+00 9.72671e-02
-9.90900e+01 4.44965e+00 9.72289e-02
-9.90800e+01 4.44868e+00 9.71907e-02
-9.90700e+01 4.44771e+00 9.71524e-02
-9.90600e+01 4.44674e+00 9.71141e-02
-9.90500e+01 4.44577e+00 9.70758e-02
-9.90400e+01 4.44480e+00 9.70375e-02
-9.90300e+01 4.44383e+00 9.69991e-02
-9.90200e+01 4.44286e+00 9.69607e-02
-9.90100e+01 4.44189e+00 9.69222e-02
-9.90000e+01 4.44092e+00 9.68837e-02
-9.89900e+01 4.43995e+00 9.68452e-02
-9.89800e+01 4.43898e+00 9.68067e-02
-9.89700e+01 4.43801e+00 9.67681e-02
-9.89600e+01 4.43705e+00 9.67294e-02
-9.89500e+01 4.43608e+00 9.66908e-02
-9.89400e+01 4.43511e+00 9.66521e-02
-9.89300e+01 4.43415e+00 9.66134e-02
-9.89200e+01 4.43318e+00 9.65746e-02
-9.89100e+01 4.43221e+00 9.65358e-02
-9.89000e+01 4.43125e+00 9.64970e-02
-9.88900e+01 4.43028e+00 9.64581e-02
-9.88800e+01 4.42932e+00 9.64193e-02
-9.88700e+01 4.42836e+00 9.63803e-02
-9.88600e+01 4.42739e+00 9.63414e-02
-9.88500e+01 4.42643e+00 9.63024e-02
-9.88400e+01 4.42547e+00 9.62634e-02
-9.88300e+01 4.42450e+00 9.62243e-02
-9.88200e+01 4.42354e+00 9.61852e-02
-9.88100e+01 4.42258e+00 9.61461e-02
-9.88000e+01 4.42162e+00 9.61069e-02
-9.87900e+01 4.42066e+00 9.60677e-02
-9.87800e+01 4.41970e+00 9.60285e-02
-9.87700e+01 4.41874e+00 9.59892e-02
-9.87600e+01 4.41778e+00 9.59499e-02
-9.87500e+01 4.41682e+00 9.59106e-02
-9.87400e+01 4.41586e+00 9.58712e-02
-9.87300e+01 4.41490e+00 9.58318e-02
-9.87200e+01 4.41394e+00 9.57924e-02
-9.87100e+01 4.41299e+00 9.57529e-02
-9.87000e+01 4.41203e+00 9.57134e-02
-9.86900e+01 4.41107e+00 9.56739e-02
-9.86800e+01 4.41011e+00 9.56343e-02
-9.86700e+01 4.40916e+00 9.55947e-02
-9.86600e+01 4.40820e+00 9.55551e-02
-9.86500e+01 4.40725e+00 9.55154e-02
-9.86400e+01 4.40629e+00 9.54757e-02
-9.86300e+01 4.40534e+00 9.54360e-02
-9.86200e+01 4.40438e+00 9.53962e-02
-9.86100e+01 4.40343e+00 9.53564e-02
-9.86000e+01 4.40248e+00 9.53166e-02
-9.85900e+01 4.40152e+00 9.52767e-02
-9.85800e+01 4.40057e+00 9.52368e-02
-9.85700e+01 4.39962e+00 9.51969e-02
-9.85600e+01 4.39867e+00 9.51569e-02
-9.85500e+01 4.39772e+00 9.51169e-02
-9.85400e+01 4.39676e+00 9.50768e-02
-9.85300e+01 4.39581e+00 9.50368e-02
-9.85200e+01 4.39486e+00 9.49967e-02
-9.85100e+01 4.39391e+00 9.49565e-02
-9.85000e+01 4.39296e+00 9.49163e-02
-9.84900e+01 4.39202e+00 9.48761e-02
-9.84800e+01 4.39107e+00 9.48359e-02
-9.84700e+01 4.39012e+00 9.47956e-02
-9.84600e+01 4.38917e+00 9.47553e-02
-9.84500e+01 4.38822e+00 9.47150e-02
-9.84400e+01 4.38728e+00 9.46746e-02
-9.84300e+01 4.38633e+00 9.46342e-02
-9.84200e+01 4.38538e+00 9.45937e-02
-9.84100e+01 4.38444e+00 9.45532e-02
-9.84000e+01 4.38349e+00 9.45127e-02
-9.83900e+01 4.38255e+00 9.44722e-02
-9.83800e+01 4.38160e+00 9.44316e-02
-9.83700e+01 4.38066e+00 9.43910e-02
-9.83600e+01 4.37972e+00 9.43503e-02
-9.83500e+01 4.37877e+00 9.43097e-02
-9.83400e+01 4.37783e+00 9.42689e-02
-9.83300e+01 4.37689e+00 9.42282e-02
-9.83200e+01 4.37595e+00 9.41874e-02
-9.83100e+01 4.37500e+00 9.41466e-02
-9.83000e+01 4.37406e+00 9.41057e-02
-9.82900e+01 4.37312e+00 9.40649e-02
-9.82800e+01 4.37218e+00 9.40239e-02
-9.82700e+01 4.37124e+00 9.39830e-02
-9.82600e+01 4.37030e+00 9.39420e-02
-9.82500e+01 4.36936e+00 9.39010e-02
-9.82400e+01 4.36842e+00 9.38599e-02
-9.82300e+01 4.36748e+00 9.38188e-02
-9.82200e+01 4.36655e+00 9.37777e-02
-9.82100e+01 4.36561e+00 9.37366e-02
-9.82000e+01 4.36467e+00 9.36954e-02
-9.81900e+01 4.36374e+00 9.36542e-02
-9.81800e+01 4.36280e+00 9.36129e-02
-9.81700e+01 4.36186e+00 9.35716e-02
-9.81600e+01 4.36093e+00 9.35303e-02
-9.81500e+01 4.35999e+00 9.34889e-02
-9.81400e+01 4.35906e+00 9.34475e-02
-9.81300e+01 4.35812e+00 9.34061e-02
-9.81200e+01 4.35719e+00 9.33646e-02
-9.81100e+01 4.35626e+00 9.33232e-02
-9.81000e+01 4.35532e+00 9.32816e-02
-9.80900e+01 4.35439e+00 9.32401e-02
-9.80800e+01 4.35346e+00 9.31985e-02
-9.80700e+01 4.35253e+00 9.31568e-02
-9.80600e+01 4.35160e+00 9.31152e-02
-9.80500e+01 4.35066e+00 9.30735e-02
-9.80400e+01 4.34973e+00 9.30318e-02
-9.80300e+01 4.34880e+00 9.29900e-02
-9.80200e+01 4.34787e+00 9.29482e-02
-9.80100e+01 4.34694e+00 9.29064e-02
-9.80000e+01 4.34602e+00 9.28645e-02
-9.79900e+01 4.34509e+00 9.28226e-02
-9.79800e+01 4.34416e+00 9.27807e-02
-9.79700e+01 4.34323e+00 9.27387e-02
-9.79600e+01 4.34230e+00 9.26967e-02
-9.79500e+01 4.34138e+00 9.26547e-02
-9.79400e+01 4.34045e+00 9.26126e-02
-9.79300e+01 4.33953e+00 9.25705e-02
-9.79200e+01 4.33860e+00 9.25284e-02
-9.79100e+01 4.33768e+00 9.24862e-02
-9.79000e+01 4.33675e+00 9.24440e-02
-9.78900e+01 4.33583e+00 9.24018e-02
-9.78800e+01 4.33490e+00 9.23595e-02
-9.78700e+01 4.33398e+00 9.23172e-02
-9.78600e+01 4.33306e+00 9.22749e-02
-9.78500e+01 4.33213e+00 9.22325e-02
-9.78400e+01 4.33121e+00 9.21901e-02
-9.78300e+01 4.33029e+00 9.21476e-02
-9.78200e+01 4.32937e+00 9.21052e-02
-9.78100e+01 4.32845e+00 9.20627e-02
-9.78000e+01 4.32753e+00 9.20201e-02
-9.77900e+01 4.32661e+00 9.19776e-02
-9.77800e+01 4.32569e+00 9.19349e-02
-9.77700e+01 4.32477e+00 9.18923e-02
-9.77600e+01 4.32385e+00 9.18496e-02
-9.77500e+01 4.32293e+00 9.18069e-02
-9.77400e+01 4.32201e+00 9.17642e-02
-9.77300e+01 4.32110e+00 9.17214e-02
-9.77200e+01 4.32018e+00 9.16786e-02
-9.77100e+01 4.31926e+00 9.16357e-02
-9.77000e+01 4.31835e+00 9.15929e-02
-9.76900e+01 4.31743e+00 9.15500e-02
-9.76800e+01 4.31652e+00 9.15070e-02
-9.76700e+01 4.31560e+00 9.14640e-02
-9.76600e+01 4.31469e+00 9.14210e-02
-9.76500e+01 4.31377e+00 9.13780e-02
-9.76400e+01 4.31286e+00 9.13349e-02
-9.76300e+01 4.31195e+00 9.12918e-02
-9.76200e+01 4.31103e+00 9.12486e-02
-9.76100e+01 4.31012e+00 9.12055e-02
-9.76000e+01 4.30921e+00 9.11622e-02
-9.75900e+01 4.30830e+00 9.11190e-02
-9.75800e+01 4.30739e+00 9.10757e-02
-9.75700e+01 4.30648e+00 9.10324e-02
-9.75600e+01 4.30557e+00 9.09890e-02
-9.75500e+01 4.30466e+00 9.09457e-02
-9.75400e+01 4.30375e+00 9.09022e-02
-9.75300e+01 4.30284e+00 9.08588e-02
-9.75200e+01 4.30193e+00 9.08153e-02
-9.75100e+01 4.30102e+00 9.07718e-02
-9.75000e+01 4.30011e+00 9.07282e-02
-9.74900e+01 4.29921e+00 9.06846e-02
-9.74800e+01 4.29830e+00 9.06410e-02
-9.74700e+01 4.29739e+00 9.05974e-02
-9.74600e+01 4.29649e+00 9.05537e-02
-9.74500e+01 4.29558e+00 9.05100e-02
-9.74400e+01 4.29468e+00 9.04662e-02
-9.74300e+01 4.29377e+00 9.04224e-02
-9.74200e+01 4.29287e+00 9.03786e-02
-9.74100e+01 4.29197e+00 9.03347e-02
-9.74000e+01 4.29106e+00 9.02908e-02
-9.73900e+01 4.29016e+00 9.02469e-02
-9.73800e+01 4.28926e+00 9.02030e-02
-9.73700e+01 4.28836e+00 9.01590e-02
-9.73600e+01 4.28746e+00 9.01149e-02
-9.73500e+01 4.28655e+00 9.00709e-02
-9.73400e+01 4.28565e+00 9.00268e-02
-9.73300e+01 4.28475e+00 8.99827e-02
-9.73200e+01 4.28385e+00 8.99385e-02
-9.73100e+01 4.28295e+00 8.98943e-02
-9.73000e+01 4.28206e+00 8.98501e-02
-9.72900e+01 4.28116e+00 8.98058e-02
-9.72800e+01 4.28026e+00 8.97615e-02
-9.72700e+01 4.27936e+00 8.97172e-02
-9.72600e+01 4.27847e+00 8.96728e-02
-9.72500e+01 4.27757e+00 8.96284e-02
-9.72400e+01 4.27667e+00 8.95840e-02
-9.72300e+01 4.27578e+00 8.95395e-02
-9.72200e+01 4.27488e+00 8.94950e-02
-9.72100e+01 4.27399e+00 8.94505e-02
-9.72000e+01 4.27309e+00 8.94059e-02
-9.71900e+01 4.27220e+00 8.93614e-02
-9.71800e+01 4.27131e+00 8.93169e-02
-9.71700e+01 4.27041e+00 8.92724e-02
-9.71600e+01 4.26952e+00 8.92280e-02
-9.71500e+01 4.26863e+00 8.91837e-02
-9.71400e+01 4.26774e+00 8.91394e-02
-9.71300e+01 4.26685e+00 8.90952e-02
-9.71200e+01 4.26596e+00 8.90511e-02
-9.71100e+01 4.26506e+00 8.90070e-02
-9.71000e+01 4.26417e+00 8.89629e-02
-9.70900e+01 4.26329e+00 8.89189e-02
-9.70800e+01 4.26240e+00 8.88750e-02
-9.70700e+01 4.26151e+00 8.88311e-02
-9.70600e+01 4.26062e+00 8.87873e-02
-9.70500e+01 4.25973e+00 8.87436e-02
-9.70400e+01 4.25885e+00 8.86999e-02
-9.70300e+01 4.25796e+00 8.86562e-02
-9.70200e+01 4.25707e+00 8.86126e-02
-9.70100e+01 4.25619e+00 8.85691e-02
-9.70000e+01 4.25530e+00 8.85256e-02
-9.69900e+01 4.25442e+00 8.84822e-02
-9.69800e+01 4.25353e+00 8.84388e-02
-9.69700e+01 4.25265e+00 8.83955e-02
-9.69600e+01 4.25176e+00 8.83523e-02
-9.69500e+01 4.25088e+00 8.83091e-02
-9.69400e+01 4.25000e+00 8.82659e-02
-9.69300e+01 4.24911e+00 8.82229e-02
-9.69200e+01 4.24823e+00 8.81798e-02
-9.69100e+01 4.24735e+00 8.81369e-02
-9.69000e+01 4.24647e+00 8.80940e-02
-9.68900e+01 4.24559e+00 8.80511e-02
-9.68800e+01 4.24471e+00 8.80083e-02
-9.68700e+01 4.24383e+00 8.79656e-02
-9.68600e+01 4.24295e+00 8.79229e-02
-9.68500e+01 4.24207e+00 8.78803e-02
-9.68400e+01 4.24119e+00 8.78377e-02
-9.68300e+01 4.24031e+00 8.77952e-02
-9.68200e+01 4.23944e+00 8.77527e-02
-9.68100e+01 4.23856e+00 8.77103e-02
-9.68000e+01 4.23768e+00 8.76680e-02
-9.67900e+01 4.23681e+00 8.76257e-02
-9.67800e+01 4.23593e+00 8.75835e-02
-9.67700e+01 4.23505e+00 8.75413e-02
-9.67600e+01 4.23418e+00 8.74992e-02
-9.67500e+01 4.23330e+00 8.74572e-02
-9.67400e+01 4.23243e+00 8.74152e-02
-9.67300e+01 4.23156e+00 8.73732e-02
-9.67200e+01 4.23068e+00 8.73313e-02
-9.67100e+01 4.22981e+00 8.72895e-02
-9.67000e+01 4.22894e+00 8.72477e-02
-9.66900e+01 4.22806e+00 8.72060e-02
-9.66800e+01 4.22719e+00 8.71643e-02
-9.66700e+01 4.22632e+00 8.71227e-02
-9.66600e+01 4.22545e+00 8.70812e-02
-9.66500e+01 4.22458e+00 8.70397e-02
-9.66400e+01 4.22371e+00 8.69983e-02
-9.66300e+01 4.22284e+00 8.69569e-02
-9.66200e+01 4.22197e+00 8.69156e-02
-9.66100e+01 4.22110e+00 8.68743e-02
-9.66000e+01 4.22023e+00 8.68331e-02
-9.65900e+01 4.21936e+00 8.67920e-02
-9.65800e+01 4.21850e+00 8.67509e-02
-9.65700e+01 4.21763e+00 8.67098e-02
-9.65600e+01 4.21676e+00 8.66689e-02
-9.65500e+01 4.21590e+00 8.66279e-02
-9.65400e+01 4.21503e+00 8.65871e-02
-9.65300e+01 4.21416e+00 8.65463e-02
-9.65200e+01 4.21330e+00 8.65055e-02
-9.65100e+01 4.21243e+00 8.64648e-02
-9.65000e+01 4.21157e+00 8.64242e-02
-9.64900e+01 4.21070e+00 8.63836e-02
-9.64800e+01 4.20984e+00 8.63431e-02
-9.64700e+01 4.20898e+00 8.63026e-02
-9.64600e+01 4.20812e+00 8.62622e-02
-9.64500e+01 4.20725e+00 8.62218e-02
-9.64400e+01 4.20639e+00 8.61815e-02
-9.64300e+01 4.20553e+00 8.61413e-02
-9.64200e+01 4.20467e+00 8.61011e-02
-9.64100e+01 4.20381e+00 8.60610e-02
-9.64000e+01 4.20295e+00 8.60209e-02
-9.63900e+01 4.20209e+00 8.59809e-02
-9.63800e+01 4.20123e+00 8.59410e-02
-9.63700e+01 4.20037e+00 8.59011e-02
-9.63600e+01 4.19951e+00 8.58612e-02
-9.63500e+01 4.19865e+00 8.58214e-02
-9.63400e+01 4.19779e+00 8.57817e-02
-9.63300e+01 4.19694e+00 8.57420e-02
-9.63200e+01 4.19608e+00 8.57024e-02
-9.63100e+01 4.19522e+00 8.56629e-02
-9.63000e+01 4.19436e+00 8.56234e-02
-9.62900e+01 4.19351e+00 8.55839e-02
-9.62800e+01 4.19265e+00 8.55445e-02
-9.62700e+01 4.19180e+00 8.55052e-02
-9.62600e+01 4.19094e+00 8.54659e-02
-9.62500e+01 4.19009e+00 8.54267e-02
-9.62400e+01 4.18923e+00 8.53875e-02
-9.62300e+01 4.18838e+00 8.53484e-02
-9.62200e+01 4.18753e+00 8.53094e-02
-9.62100e+01 4.18667e+00 8.52704e-02
-9.62000e+01 4.18582e+00 8.52315e-02
-9.61900e+01 4.18497e+00 8.51926e-02
-9.61800e+01 4.18412e+00 8.51538e-02
-9.61700e+01 4.18327e+00 8.51150e-02
-9.61600e+01 4.18242e+00 8.50763e-02
-9.61500e+01 4.18157e+00 8.50376e-02
-9.61400e+01 4.18072e+00 8.49990e-02
-9.61300e+01 4.17987e+00 8.49605e-02
-9.61200e+01 4.17902e+00 8.49220e-02
-9.61100e+01 4.17817e+00 8.48836e-02
-9.61000e+01 4.17732e+00 8.48452e-02
-9.60900e+01 4.17647e+00 8.48069e-02
-9.60800e+01 4.17562e+00 8.47687e-02
-9.60700e+01 4.17477e+00 8.47305e-02
-9.60600e+01 4.17393e+00 8.46923e-02
-9.60500e+01 4.17308e+00 8.46542e-02
-9.60400e+01 4.17223e+00 8.46162e-02
-9.60300e+01 4.17139e+00 8.45783e-02
-9.60200e+01 4.17054e+00 8.45403e-02
-9.60100e+01 4.16970e+00 8.45025e-02
-9.60000e+01 4.16885e+00 8.44647e-02
-9.59900e+01 4.16801e+00 8.44269e-02
-9.59800e+01 4.16716e+00 8.43893e-02
-9.59700e+01 4.16632e+00 8.43516e-02
-9.59600e+01 4.16548e+00 8.43141e-02
-9.59500e+01 4.16463e+00 8.42765e-02
-9.59400e+01 4.16379e+00 8.42391e-02
-9.59300e+01 4.16295e+00 8.42017e-02
-9.59200e+01 4.16211e+00 8.41643e-02
-9.59100e+01 4.16127e+00 8.41271e-02
-9.59000e+01 4.16043e+00 8.40898e-02
-9.58900e+01 4.15958e+00 8.40526e-02
-9.58800e+01 4.15874e+00 8.40155e-02
-9.58700e+01 4.15790e+00 8.39785e-02
-9.58600e+01 4.15706e+00 8.39415e-02
-9.58500e+01 4.15623e+00 8.39045e-02
-9.58400e+01 4.15539e+00 8.38676e-02
-9.58300e+01 4.15455e+00 8.38308e-02
-9.58200e+01 4.15371e+00 8.37940e-02
-9.58100e+01 4.15287e+00 8.37573e-02
-9.58000e+01 4.15203e+00 8.37206e-02
-9.57900e+01 4.15120e+00 8.36840e-02
-9.57800e+01 4.15036e+00 8.36475e-02
-9.57700e+01 4.14952e+00 8.36110e-02
-9.57600e+01 4.14869e+00 8.35745e-02
-9.57500e+01 4.14785e+00 8.35382e-02
-9.57400e+01 4.14702e+00 8.35018e-02
-9.57300e+01 4.14618e+00 8.34656e-02
-9.57200e+01 4.14535e+00 8.34294e-02
-9.57100e+01 4.14451e+00 8.33932e-02
-9.57000e+01 4.14368e+00 8.33571e-02
-9.56900e+01 4.14285e+00 8.33211e-02
-9.56800e+01 4.14201e+00 8.32851e-02
-9.56700e+01 4.14118e+00 8.32492e-02
-9.56600e+01 4.14035e+00 8.32133e-02
-9.56500e+01 4.13952e+00 8.31775e-02
-9.56400e+01 4.13869e+00 8.31417e-02
-9.56300e+01 4.13785e+00 8.31060e-02
-9.56200e+01 4.13702e+00 8.30704e-02
-9.56100e+01 4.13619e+00 8.30348e-02
-9.56000e+01 4.13536e+00 8.29993e-02
-9.55900e+01 4.13453e+00 8.29638e-02
-9.55800e+01 4.13370e+00 8.29284e-02
-9.55700e+01 4.13287e+00 8.28930e-02
-9.55600e+01 4.13205e+00 8.28577e-02
-9.55500e+01 4.13122e+00 8.28225e-02
-9.55400e+01 4.13039e+00 8.27873e-02
-9.55300e+01 4.12956e+00 8.27522e-02
-9.55200e+01 4.12873e+00 8.27171e-02
-9.55100e+01 4.12791e+00 8.26821e-02
-9.55000e+01 4.12708e+00 8.26471e-02
-9.54900e+01 4.12625e+00 8.26122e-02
-9.54800e+01 4.12543e+00 8.25774e-02
-9.54700e+01 4.12460e+00 8.25426e-02
-9.54600e+01 4.12378e+00 8.25079e-02
-9.54500e+01 4.12295e+00 8.24732e-02
-9.54400e+01 4.12213e+00 8.24386e-02
-9.54300e+01 4.12130e+00 8.24040e-02
-9.54200e+01 4.12048e+00 8.23695e-02
-9.54100e+01 4.11966e+00 8.23350e-02
-9.54000e+01 4.11883e+00 8.23007e-02
-9.53900e+01 4.11801e+00 8.22663e-02
-9.53800e+01 4.11719e+00 8.22320e-02
-9.53700e+01 4.11637e+00 8.21978e-02
-9.53600e+01 4.11554e+00 8.21636e-02
-9.53500e+01 4.11472e+00 8.21295e-02
-9.53400e+01 4.11390e+00 8.20955e-02
-9.53300e+01 4.11308e+00 8.20615e-02
-9.53200e+01 4.11226e+00 8.20276e-02
-9.53100e+01 4.11144e+00 8.19937e-02
-9.53000e+01 4.11062e+00 8.19599e-02
-9.52900e+01 4.10980e+00 8.19261e-02
-9.52800e+01 4.10898e+00 8.18924e-02
-9.52700e+01 4.10816e+00 8.18587e-02
-9.52600e+01 4.10734e+00 8.18251e-02
-9.52500e+01 4.10653e+00 8.17916e-02
-9.52400e+01 4.10571e+00 8.17581e-02
-9.52300e+01 4.10489e+00 8.17247e-02
-9.52200e+01 4.10407e+00 8.16913e-02
-9.52100e+01 4.10326e+00 8.16580e-02
-9.52000e+01 4.10244e+00 8.16247e-02
-9.51900e+01 4.10163e+00 8.15915e-02
-9.51800e+01 4.10081e+00 8.15584e-02
-9.51700e+01 4.09999e+00 8.15253e-02
-9.51600e+01 4.09918e+00 8.14923e-02
-9.51500e+01 4.09836e+00 8.14593e-02
-9.51400e+01 4.09755e+00 8.14264e-02
-9.51300e+01 4.09674e+00 8.13935e-02
-9.51200e+01 4.09592e+00 8.13607e-02
-9.51100e+01 4.09511e+00 8.13280e-02
-9.51000e+01 4.09430e+00 8.12953e-02
-9.50900e+01 4.09348e+00 8.12626e-02
-9.50800e+01 4.09267e+00 8.12301e-02
-9.50700e+01 4.09186e+00 8.11976e-02
-9.50600e+01 4.09105e+00 8.11651e-02
-9.50500e+01 4.09023e+00 8.11327e-02
-9.50400e+01 4.08942e+00 8.11003e-02
-9.50300e+01 4.08861e+00 8.10680e-02
-9.50200e+01 4.08780e+00 8.10358e-02
-9.50100e+01 4.08699e+00 8.10036e-02
-9.50000e+01 4.08618e+00 8.09715e-02
-9.49900e+01 4.08537e+00 8.09394e-02
-9.49800e+01 4.08456e+00 8.09074e-02
-9.49700e+01 4.08375e+00 8.08755e-02
-9.49600e+01 4.08295e+00 8.08436e-02
-9.49500e+01 4.08214e+00 8.08118e-02
-9.49400e+01 4.08133e+00 8.07800e-02
-9.49300e+01 4.08052e+00 8.07482e-02
-9.49200e+01 4.07971e+00 8.07166e-02
-9.49100e+01 4.07891e+00 8.06850e-02
-9.49000e+01 4.07810e+00 8.06534e-02
-9.48900e+01 4.07729e+00 8.06219e-02
-9.48800e+01 4.07649e+00 8.05905e-02
-9.48700e+01 4.07568e+00 8.05591e-02
-9.48600e+01 4.07488e+00 8.05278e-02
-9.48500e+01 4.07407e+00 8.04965e-02
-9.48400e+01 4.07327e+00 8.04653e-02
-9.48300e+01 4.07246e+00 8.04341e-02
-9.48200e+01 4.07166e+00 8.04030e-02
-9.48100e+01 4.07085e+00 8.03720e-02
-9.48000e+01 4.07005e+00 8.03410e-02
-9.47900e+01 4.06925e+00 8.03101e-02
-9.47800e+01 4.06844e+00 8.02792e-02
-9.47700e+01 4.06764e+00 8.02484e-02
-9.47600e+01 4.06684e+00 8.02176e-02
-9.47500e+01 4.06604e+00 8.01869e-02
-9.47400e+01 4.06524e+00 8.01563e-02
-9.47300e+01 4.06443e+00 8.01257e-02
-9.47200e+01 4.06363e+00 8.00952e-02
-9.47100e+01 4.06283e+00 8.00647e-02
-9.47000e+01 4.06203e+00 8.00343e-02
-9.46900e+01 4.06123e+00 8.00039e-02
-9.46800e+01 4.06043e+00 7.99736e-02
-9.46700e+01 4.05963e+00 7.99434e-02
-9.46600e+01 4.05883e+00 7.99132e-02
-9.46500e+01 4.05803e+00 7.98830e-02
-9.46400e+01 4.05724e+00 7.98530e-02
-9.46300e+01 4.05644e+00 7.98229e-02
-9.46200e+01 4.05564e+00 7.97930e-02
-9.46100e+01 4.05484e+00 7.97631e-02
-9.46000e+01 4.05404e+00 7.97332e-02
-9.45900e+01 4.05325e+00 7.97034e-02
-9.45800e+01 4.05245e+00 7.96737e-02
-9.45700e+01 4.05165e+00 7.96440e-02
-9.45600e+01 4.05086e+00 7.96144e-02
-9.45500e+01 4.05006e+00 7.95848e-02
-9.45400e+01 4.04927e+00 7.95553e-02
-9.45300e+01 4.04847e+00 7.95258e-02
-9.45200e+01 4.04767e+00 7.94964e-02
-9.45100e+01 4.04688e+00 7.94671e-02
-9.45000e+01 4.04609e+00 7.94378e-02
-9.44900e+01 4.04529e+00 7.94086e-02
-9.44800e+01 4.04450e+00 7.93794e-02
-9.44700e+01 4.04370e+00 7.93503e-02
-9.44600e+01 4.04291e+00 7.93213e-02
-9.44500e+01 4.04212e+00 7.92923e-02
-9.44400e+01 4.04132e+00 7.92633e-02
-9.44300e+01 4.04053e+00 7.92344e-02
-9.44200e+01 4.03974e+00 7.92056e-02
-9.44100e+01 4.03895e+00 7.91768e-02
-9.44000e+01 4.03816e+00 7.91481e-02
-9.43900e+01 4.03736e+00 7.91195e-02
-9.43800e+01 4.03657e+00 7.90909e-02
-9.43700e+01 4.03578e+00 7.90623e-02
-9.43600e+01 4.03499e+00 7.90338e-02
-9.43500e+01 4.03420e+00 7.90054e-02
-9.43400e+01 4.03341e+00 7.89770e-02
-9.43300e+01 4.03262e+00 7.89487e-02
-9.43200e+01 4.03183e+00 7.89204e-02
-9.43100e+01 4.03104e+00 7.88922e-02
-9.43000e+01 4.03026e+00 7.88641e-02
-9.42900e+01 4.02947e+00 7.88360e-02
-9.42800e+01 4.02868e+00 7.88080e-02
-9.42700e+01 4.02789e+00 7.87800e-02
-9.42600e+01 4.02710e+00 7.87521e-02
-9.42500e+01 4.02632e+00 7.87242e-02
-9.42400e+01 4.02553e+00 7.86964e-02
-9.42300e+01 4.02474e+00 7.86687e-02
-9.42200e+01 4.02396e+00 7.86410e-02
-9.42100e+01 4.02317e+00 7.86133e-02
-9.42000e+01 4.02238e+00 7.85857e-02
-9.41900e+01 4.02160e+00 7.85582e-02
-9.41800e+01 4.02081e+00 7.85308e-02
-9.41700e+01 4.02003e+00 7.85033e-02
-9.41600e+01 4.01924e+00 7.84760e-02
-9.41500e+01 4.01846e+00 7.84487e-02
-9.41400e+01 4.01767e+00 7.84215e-02
-9.41300e+01 4.01689e+00 7.83943e-02
-9.41200e+01 4.01611e+00 7.83672e-02
-9.41100e+01 4.01532e+00 7.83401e-02
-9.41000e+01 4.01454e+00 7.83131e-02
-9.40900e+01 4.01376e+00 7.82861e-02
-9.40800e+01 4.01297e+00 7.82592e-02
-9.40700e+01 4.01219e+00 7.82324e-02
-9.40600e+01 4.01141e+00 7.82056e-02
-9.40500e+01 4.01063e+00 7.81789e-02
-9.40400e+01 4.00984e+00 7.81522e-02
-9.40300e+01 4.00906e+00 7.81256e-02
-9.40200e+01 4.00828e+00 7.80990e-02
-9.40100e+01 4.00750e+00 7.80725e-02
-9.40000e+01 4.00672e+00 7.80461e-02
-9.39900e+01 4.00594e+00 7.80197e-02
-9.39800e+01 4.00516e+00 7.79934e-02
-9.39700e+01 4.00438e+00 7.79671e-02
-9.39600e+01 4.00360e+00 7.79409e-02
-9.39500e+01 4.00282e+00 7.79147e-02
-9.39400e+01 4.00204e+00 7.78886e-02
-9.39300e+01 4.00126e+00 7.78626e-02
-9.39200e+01 4.00049e+00 7.78366e-02
-9.39100e+01 3.99971e+00 7.78106e-02
-9.39000e+01 3.99893e+00 7.77848e-02
-9.38900e+01 3.99815e+00 7.77589e-02
-9.38800e+01 3.99737e+00 7.77332e-02
-9.38700e+01 3.99660e+00 7.77075e-02
-9.38600e+01 3.99582e+00 7.76818e-02
-9.38500e+01 3.99504e+00 7.76562e-02
-9.38400e+01 3.99427e+00 7.76307e-02
-9.38300e+01 3.99349e+00 7.76052e-02
-9.38200e+01 3.99271e+00 7.75798e-02
-9.38100e+01 3.99194e+00 7.75544e-02
-9.38000e+01 3.99116e+00 7.75291e-02
-9.37900e+01 3.99039e+00 7.75039e-02
-9.37800e+01 3.98961e+00 7.74787e-02
-9.37700e+01 3.98884e+00 7.74535e-02
-9.37600e+01 3.98806e+00 7.74285e-02
-9.37500e+01 3.98729e+00 7.74034e-02
-9.37400e+01 3.98652e+00 7.73785e-02
-9.37300e+01 3.98574e+00 7.73536e-02
-9.37200e+01 3.98497e+00 7.73287e-02
-9.37100e+01 3.98420e+00 7.73039e-02
-9.37000e+01 3.98342e+00 7.72792e-02
-9.36900e+01 3.98265e+00 7.72545e-02
-9.36800e+01 3.98188e+00 7.72298e-02
-9.36700e+01 3.98111e+00 7.72053e-02
-9.36600e+01 3.98033e+00 7.71808e-02
-9.36500e+01 3.97956e+00 7.71563e-02
-9.36400e+01 3.97879e+00 7.71319e-02
-9.36300e+01 3.97802e+00 7.71076e-02
-9.36200e+01 3.97725e+00 7.70833e-02
-9.36100e+01 3.97648e+00 7.70590e-02
-9.36000e+01 3.97571e+00 7.70349e-02
-9.35900e+01 3.97494e+00 7.70108e-02
-9.35800e+01 3.97417e+00 7.69867e-02
-9.35700e+01 3.97340e+00 7.69627e-02
-9.35600e+01 3.97263e+00 7.69387e-02
-9.35500e+01 3.97186e+00 7.69149e-02
-9.35400e+01 3.97109e+00 7.68910e-02
-9.35300e+01 3.97032e+00 7.68673e-02
-9.35200e+01 3.96955e+00 7.68435e-02
-9.35100e+01 3.96878e+00 7.68199e-02
-9.35000e+01 3.96802e+00 7.67963e-02
-9.34900e+01 3.96725e+00 7.67727e-02
-9.34800e+01 3.96648e+00 7.67492e-02
-9.34700e+01 3.96571e+00 7.67258e-02
-9.34600e+01 3.96495e+00 7.67024e-02
-9.34500e+01 3.96418e+00 7.66791e-02
-9.34400e+01 3.96341e+00 7.66558e-02
-9.34300e+01 3.96265e+00 7.66326e-02
-9.34200e+01 3.96188e+00 7.66095e-02
-9.34100e+01 3.96111e+00 7.65864e-02
-9.34000e+01 3.96035e+00 7.65633e-02
-9.33900e+01 3.95958e+00 7.65404e-02
-9.33800e+01 3.95882e+00 7.65174e-02
-9.33700e+01 3.95805e+00 7.64946e-02
-9.33600e+01 3.95729e+00 7.64718e-02
-9.33500e+01 3.95652e+00 7.64490e-02
-9.33400e+01 3.95576e+00 7.64263e-02
-9.33300e+01 3.95499e+00 7.64037e-02
-9.33200e+01 3.95423e+00 7.63811e-02
-9.33100e+01 3.95347e+00 7.63586e-02
-9.33000e+01 3.95270e+00 7.63361e-02
-9.32900e+01 3.95194e+00 7.63137e-02
-9.32800e+01 3.95118e+00 7.62913e-02
-9.32700e+01 3.95041e+00 7.62690e-02
-9.32600e+01 3.94965e+00 7.62468e-02
-9.32500e+01 3.94889e+00 7.62246e-02
-9.32400e+01 3.94813e+00 7.62025e-02
-9.32300e+01 3.94736e+00 7.61804e-02
-9.32200e+01 3.94660e+00 7.61584e-02
-9.32100e+01 3.94584e+00 7.61364e-02
-9.32000e+01 3.94508e+00 7.61145e-02
-9.31900e+01 3.94432e+00 7.60927e-02
-9.31800e+01 3.94356e+00 7.60709e-02
-9.31700e+01 3.94280e+00 7.60491e-02
-9.31600e+01 3.94204e+00 7.60275e-02
-9.31500e+01 3.94128e+00 7.60058e-02
-9.31400e+01 3.94052e+00 7.59843e-02
-9.31300e+01 3.93976e+00 7.59628e-02
-9.31200e+01 3.93900e+00 7.59413e-02
-9.31100e+01 3.93824e+00 7.59199e-02
-9.31000e+01 3.93748e+00 7.58986e-02
-9.30900e+01 3.93672e+00 7.58773e-02
-9.30800e+01 3.93596e+00 7.58561e-02
-9.30700e+01 3.93520e+00 7.58349e-02
-9.30600e+01 3.93445e+00 7.58138e-02
-9.30500e+01 3.93369e+00 7.57928e-02
-9.30400e+01 3.93293e+00 7.57718e-02
-9.30300e+01 3.93217e+00 7.57509e-02
-9.30200e+01 3.93141e+00 7.57300e-02
-9.30100e+01 3.93066e+00 7.57092e-02
-9.30000e+01 3.92990e+00 7.56884e-02
-9.29900e+01 3.92914e+00 7.56677e-02
-9.29800e+01 3.92839e+00 7.56470e-02
-9.29700e+01 3.92763e+00 7.56264e-02
-9.29600e+01 3.92687e+00 7.56059e-02
-9.29500e+01 3.92612e+00 7.55854e-02
-9.29400e+01 3.92536e+00 7.55650e-02
-9.29300e+01 3.92461e+00 7.55446e-02
-9.29200e+01 3.92385e+00 7.55243e-02
-9.29100e+01 3.92310e+00 7.55040e-02
-9.29000e+01 3.92234e+00 7.54838e-02
-9.28900e+01 3.92159e+00 7.54637e-02
-9.28800e+01 3.92083e+00 7.54436e-02
-9.28700e+01 3.92008e+00 7.54236e-02
-9.28600e+01 3.91932e+00 7.54036e-02
-9.28500e+01 3.91857e+00 7.53837e-02
-9.28400e+01 3.91782e+00 7.53638e-02
-9.28300e+01 3.91706e+00 7.53440e-02
-9.28200e+01 3.91631e+00 7.53243e-02
-9.28100e+01 3.91556e+00 7.53046e-02
-9.28000e+01 3.91480e+00 7.52850e-02
-9.27900e+01 3.91405e+00 7.52654e-02
-9.27800e+01 3.91330e+00 7.52459e-02
-9.27700e+01 3.91255e+00 7.52264e-02
-9.27600e+01 3.91179e+00 7.52070e-02
-9.27500e+01 3.91104e+00 7.51877e-02
-9.27400e+01 3.91029e+00 7.51684e-02
-9.27300e+01 3.90954e+00 7.51492e-02
-9.27200e+01 3.90879e+00 7.51300e-02
-9.27100e+01 3.90804e+00 7.51109e-02
-9.27000e+01 3.90728e+00 7.50918e-02
-9.26900e+01 3.90653e+00 7.50728e-02
-9.26800e+01 3.90578e+00 7.50538e-02
-9.26700e+01 3.90503e+00 7.50349e-02
-9.26600e+01 3.90428e+00 7.50161e-02
-9.26500e+01 3.90353e+00 7.49973e-02
-9.26400e+01 3.90278e+00 7.49786e-02
-9.26300e+01 3.90203e+00 7.49599e-02
-9.26200e+01 3.90128e+00 7.49413e-02
-9.26100e+01 3.90053e+00 7.49228e-02
-9.26000e+01 3.89978e+00 7.49043e-02
-9.25900e+01 3.89904e+00 7.48858e-02
-9.25800e+01 3.89829e+00 7.48675e-02
-9.25700e+01 3.89754e+00 7.48491e-02
-9.25600e+01 3.89679e+00 7.48309e-02
-9.25500e+01 3.89604e+00 7.48127e-02
-9.25400e+01 3.89529e+00 7.47945e-02
-9.25300e+01 3.89455e+00 7.47764e-02
-9.25200e+01 3.89380e+00 7.47584e-02
-9.25100e+01 3.89305e+00 7.47404e-02
-9.25000e+01 3.89230e+00 7.47224e-02
-9.24900e+01 3.89156e+00 7.47046e-02
-9.24800e+01 3.89081e+00 7.46868e-02
-9.24700e+01 3.89006e+00 7.46690e-02
-9.24600e+01 3.88932e+00 7.46513e-02
-9.24500e+01 3.88857e+00 7.46337e-02
-9.24400e+01 3.88782e+00 7.46161e-02
-9.24300e+01 3.88708e+00 7.45985e-02
-9.24200e+01 3.88633e+00 7.45811e-02
-9.24100e+01 3.88559e+00 7.45637e-02
-9.24000e+01 3.88484e+00 7.45463e-02
-9.23900e+01 3.88409e+00 7.45290e-02
-9.23800e+01 3.88335e+00 7.45117e-02
-9.23700e+01 3.88260e+00 7.44946e-02
-9.23600e+01 3.88186e+00 7.44774e-02
-9.23500e+01 3.88112e+00 7.44603e-02
-9.23400e+01 3.88037e+00 7.44433e-02
-9.23300e+01 3.87963e+00 7.44264e-02
-9.23200e+01 3.87888e+00 7.44095e-02
-9.23100e+01 3.87814e+00 7.43926e-02
-9.23000e+01 3.87739e+00 7.43758e-02
-9.22900e+01 3.87665e+00 7.43591e-02
-9.22800e+01 3.87591e+00 7.43424e-02
-9.22700e+01 3.87516e+00 7.43258e-02
-9.22600e+01 3.87442e+00 7.43092e-02
-9.22500e+01 3.87368e+00 7.42927e-02
-9.22400e+01 3.87293e+00 7.42763e-02
-9.22300e+01 3.87219e+00 7.42599e-02
-9.22200e+01 3.87145e+00 7.42435e-02
-9.22100e+01 3.87071e+00 7.42272e-02
-9.22000e+01 3.86996e+00 7.42110e-02
-9.21900e+01 3.86922e+00 7.41948e-02
-9.21800e+01 3.86848e+00 7.41787e-02
-9.21700e+01 3.86774e+00 7.41627e-02
-9.21600e+01 3.86700e+00 7.41467e-02
-9.21500e+01 3.86626e+00 7.41307e-02
-9.21400e+01 3.86552e+00 7.41149e-02
-9.21300e+01 3.86477e+00 7.40990e-02
-9.21200e+01 3.86403e+00 7.40833e-02
-9.21100e+01 3.86329e+00 7.40675e-02
-9.21000e+01 3.86255e+00 7.40519e-02
-9.20900e+01 3.86181e+00 7.40363e-02
-9.20800e+01 3.86107e+00 7.40207e-02
-9.20700e+01 3.86033e+00 7.40053e-02
-9.20600e+01 3.85959e+00 7.39898e-02
-9.20500e+01 3.85885e+00 7.39745e-02
-9.20400e+01 3.85811e+00 7.39591e-02
-9.20300e+01 3.85737e+00 7.39439e-02
-9.20200e+01 3.85663e+00 7.39287e-02
-9.20100e+01 3.85589e+00 7.39135e-02
-9.20000e+01 3.85515e+00 7.38984e-02
-9.19900e+01 3.85442e+00 7.38834e-02
-9.19800e+01 3.85368e+00 7.38684e-02
-9.19700e+01 3.85294e+00 7.38535e-02
-9.19600e+01 3.85220e+00 7.38387e-02
-9.19500e+01 3.85146e+00 7.38239e-02
-9.19400e+01 3.85072e+00 7.38091e-02
-9.19300e+01 3.84999e+00 7.37944e-02
-9.19200e+01 3.84925e+00 7.37798e-02
-9.19100e+01 3.84851e+00 7.37652e-02
-9.19000e+01 3.84777e+00 7.37507e-02
-9.18900e+01 3.84703e+00 7.37362e-02
-9.18800e+01 3.84630e+00 7.37218e-02
-9.18700e+01 3.84556e+00 7.37075e-02
-9.18600e+01 3.84482e+00 7.36932e-02
-9.18500e+01 3.84409e+00 7.36789e-02
-9.18400e+01 3.84335e+00 7.36647e-02
-9.18300e+01 3.84261e+00 7.36506e-02
-9.18200e+01 3.84188e+00 7.36365e-02
-9.18100e+01 3.84114e+00 7.36225e-02
-9.18000e+01 3.84040e+00 7.36086e-02
-9.17900e+01 3.83967e+00 7.35947e-02
-9.17800e+01 3.83893e+00 7.35808e-02
-9.17700e+01 3.83820e+00 7.35671e-02
-9.17600e+01 3.83746e+00 7.35533e-02
-9.17500e+01 3.83673e+00 7.35397e-02
-9.17400e+01 3.83599e+00 7.35261e-02
-9.17300e+01 3.83525e+00 7.35125e-02
-9.17200e+01 3.83452e+00 7.34990e-02
-9.17100e+01 3.83378e+00 7.34856e-02
-9.17000e+01 3.83305e+00 7.34722e-02
-9.16900e+01 3.83232e+00 7.34588e-02
-9.16800e+01 3.83158e+00 7.34456e-02
-9.16700e+01 3.83085e+00 7.34324e-02
-9.16600e+01 3.83011e+00 7.34192e-02
-9.16500e+01 3.82938e+00 7.34061e-02
-9.16400e+01 3.82864e+00 7.33930e-02
-9.16300e+01 3.82791e+00 7.33801e-02
-9.16200e+01 3.82718e+00 7.33671e-02
-9.16100e+01 3.82644e+00 7.33543e-02
-9.16000e+01 3.82571e+00 7.33414e-02
-9.15900e+01 3.82498e+00 7.33287e-02
-9.15800e+01 3.82424e+00 7.33160e-02
-9.15700e+01 3.82351e+00 7.33033e-02
-9.15600e+01 3.82278e+00 7.32907e-02
-9.15500e+01 3.82204e+00 7.32782e-02
-9.15400e+01 3.82131e+00 7.32657e-02
-9.15300e+01 3.82058e+00 7.32533e-02
-9.15200e+01 3.81985e+00 7.32409e-02
-9.15100e+01 3.81911e+00 7.32286e-02
-9.15000e+01 3.81838e+00 7.32164e-02
-9.14900e+01 3.81765e+00 7.32042e-02
-9.14800e+01 3.81692e+00 7.31920e-02
-9.14700e+01 3.81619e+00 7.31800e-02
-9.14600e+01 3.81545e+00 7.31679e-02
-9.14500e+01 3.81472e+00 7.31560e-02
-9.14400e+01 3.81399e+00 7.31441e-02
-9.14300e+01 3.81326e+00 7.31322e-02
-9.14200e+01 3.81253e+00 7.31204e-02
-9.14100e+01 3.81180e+00 7.31087e-02
-9.14000e+01 3.81107e+00 7.30970e-02
-9.13900e+01 3.81034e+00 7.30854e-02
-9.13800e+01 3.80960e+00 7.30738e-02
-9.13700e+01 3.80887e+00 7.30623e-02
-9.13600e+01 3.80814e+00 7.30508e-02
-9.13500e+01 3.80741e+00 7.30394e-02
-9.13400e+01 3.80668e+00 7.30281e-02
-9.13300e+01 3.80595e+00 7.30168e-02
-9.13200e+01 3.80522e+00 7.30056e-02
-9.13100e+01 3.80449e+00 7.29944e-02
-9.13000e+01 3.80376e+00 7.29833e-02
-9.12900e+01 3.80303e+00 7.29722e-02
-9.12800e+01 3.80230e+00 7.29612e-02
-9.12700e+01 3.80157e+00 7.29503e-02
-9.12600e+01 3.80084e+00 7.29394e-02
-9.12500e+01 3.80011e+00 7.29286e-02
-9.12400e+01 3.79938e+00 7.29178e-02
-9.12300e+01 3.79866e+00 7.29071e-02
-9.12200e+01 3.79793e+00 7.28964e-02
-9.12100e+01 3.79720e+00 7.28858e-02
-9.12000e+01 3.79647e+00 7.28753e-02
-9.11900e+01 3.79574e+00 7.28648e-02
-9.11800e+01 3.79501e+00 7.28543e-02
-9.11700e+01 3.79428e+00 7.28440e-02
-9.11600e+01 3.79355e+00 7.28336e-02
-9.11500e+01 3.79283e+00 7.28234e-02
-9.11400e+01 3.79210e+00 7.28132e-02
-9.11300e+01 3.79137e+00 7.28030e-02
-9.11200e+01 3.79064e+00 7.27929e-02
-9.11100e+01 3.78991e+00 7.27829e-02
-9.11000e+01 3.78919e+00 7.27729e-02
-9.10900e+01 3.78846e+00 7.27630e-02
-9.10800e+01 3.78773e+00 7.27531e-02
-9.10700e+01 3.78700e+00 7.27433e-02
-9.10600e+01 3.78628e+00 7.27336e-02
-9.10500e+01 3.78555e+00 7.27239e-02
-9.10400e+01 3.78482e+00 7.27142e-02
-9.10300e+01 3.78410e+00 7.27046e-02
-9.10200e+01 3.78337e+00 7.26951e-02
-9.10100e+01 3.78264e+00 7.26857e-02
-9.10000e+01 3.78191e+00 7.26762e-02
-9.09900e+01 3.78119e+00 7.26669e-02
-9.09800e+01 3.78046e+00 7.26576e-02
-9.09700e+01 3.77973e+00 7.26484e-02
-9.09600e+01 3.77901e+00 7.26392e-02
-9.09500e+01 3.77828e+00 7.26300e-02
-9.09400e+01 3.77756e+00 7.26210e-02
-9.09300e+01 3.77683e+00 7.26120e-02
-9.09200e+01 3.77610e+00 7.26030e-02
-9.09100e+01 3.77538e+00 7.25941e-02
-9.09000e+01 3.77465e+00 7.25853e-02
-9.08900e+01 3.77393e+00 7.25765e-02
-9.08800e+01 3.77320e+00 7.25677e-02
-9.08700e+01 3.77247e+00 7.25591e-02
-9.08600e+01 3.77175e+00 7.25504e-02
-9.08500e+01 3.77102e+00 7.25419e-02
-9.08400e+01 3.77030e+00 7.25334e-02
-9.08300e+01 3.76957e+00 7.25249e-02
-9.08200e+01 3.76885e+00 7.25165e-02
-9.08100e+01 3.76812e+00 7.25082e-02
-9.08000e+01 3.76740e+00 7.24999e-02
-9.07900e+01 3.76667e+00 7.24917e-02
-9.07800e+01 3.76595e+00 7.24836e-02
-9.07700e+01 3.76522e+00 7.24754e-02
-9.07600e+01 3.76450e+00 7.24674e-02
-9.07500e+01 3.76377e+00 7.24594e-02
-9.07400e+01 3.76305e+00 7.24515e-02
-9.07300e+01 3.76232e+00 7.24436e-02
-9.07200e+01 3.76160e+00 7.24358e-02
-9.07100e+01 3.76088e+00 7.24280e-02
-9.07000e+01 3.76015e+00 7.24203e-02
-9.06900e+01 3.75943e+00 7.24126e-02
-9.06800e+01 3.75870e+00 7.24050e-02
-9.06700e+01 3.75798e+00 7.23975e-02
-9.06600e+01 3.75725e+00 7.23900e-02
-9.06500e+01 3.75653e+00 7.23826e-02
-9.06400e+01 3.75581e+00 7.23752e-02
-9.06300e+01 3.75508e+00 7.23679e-02
-9.06200e+01 3.75436e+00 7.23607e-02
-9.06100e+01 3.75364e+00 7.23535e-02
-9.06000e+01 3.75291e+00 7.23463e-02
-9.05900e+01 3.75219e+00 7.23392e-02
-9.05800e+01 3.75147e+00 7.23322e-02
-9.05700e+01 3.75074e+00 7.23253e-02
-9.05600e+01 3.75002e+00 7.23183e-02
-9.05500e+01 3.74930e+00 7.23115e-02
-9.05400e+01 3.74857e+00 7.23047e-02
-9.05300e+01 3.74785e+00 7.22979e-02
-9.05200e+01 3.74713e+00 7.22913e-02
-9.05100e+01 3.74640e+00 7.22846e-02
-9.05000e+01 3.74568e+00 7.22780e-02
-9.04900e+01 3.74496e+00 7.22715e-02
-9.04800e+01 3.74424e+00 7.22651e-02
-9.04700e+01 3.74351e+00 7.22587e-02
-9.04600e+01 3.74279e+00 7.22523e-02
-9.04500e+01 3.74207e+00 7.22460e-02
-9.04400e+01 3.74135e+00 7.22398e-02
-9.04300e+01 3.74062e+00 7.22336e-02
-9.04200e+01 3.73990e+00 7.22275e-02
-9.04100e+01 3.73918e+00 7.22214e-02
-9.04000e+01 3.73846e+00 7.22154e-02
-9.03900e+01 3.73773e+00 7.22095e-02
-9.03800e+01 3.73701e+00 7.22036e-02
-9.03700e+01 3.73629e+00 7.21978e-02
-9.03600e+01 3.73557e+00 7.21920e-02
-9.03500e+01 3.73485e+00 7.21863e-02
-9.03400e+01 3.73413e+00 7.21806e-02
-9.03300e+01 3.73340e+00 7.21750e-02
-9.03200e+01 3.73268e+00 7.21694e-02
-9.03100e+01 3.73196e+00 7.21639e-02
-9.03000e+01 3.73124e+00 7.21585e-02
-9.02900e+01 3.73052e+00 7.21531e-02
-9.02800e+01 3.72980e+00 7.21478e-02
-9.02700e+01 3.72907e+00 7.21425e-02
-9.02600e+01 3.72835e+00 7.21373e-02
-9.02500e+01 3.72763e+00 7.21322e-02
-9.02400e+01 3.72691e+00 7.21271e-02
-9.02300e+01 3.72619e+00 7.21220e-02
-9.02200e+01 3.72547e+00 7.21171e-02
-9.02100e+01 3.72475e+00 7.21121e-02
-9.02000e+01 3.72403e+00 7.21073e-02
-9.01900e+01 3.72330e+00 7.21024e-02
-9.01800e+01 3.72258e+00 7.20977e-02
-9.01700e+01 3.72186e+00 7.20930e-02
-9.01600e+01 3.72114e+00 7.20883e-02
-9.01500e+01 3.72042e+00 7.20838e-02
-9.01400e+01 3.71970e+00 7.20792e-02
-9.01300e+01 3.71898e+00 7.20748e-02
-9.01200e+01 3.71826e+00 7.20703e-02
-9.01100e+01 3.71754e+00 7.20660e-02
-9.01000e+01 3.71682e+00 7.20617e-02
-9.00900e+01 3.71610e+00 7.20574e-02
-9.00800e+01 3.71538e+00 7.20533e-02
-9.00700e+01 3.71466e+00 7.20491e-02
-9.00600e+01 3.71393e+00 7.20450e-02
-9.00500e+01 3.71321e+00 7.20410e-02
-9.00400e+01 3.71249e+00 7.20371e-02
-9.00300e+01 3.71177e+00 7.20332e-02
-9.00200e+01 3.71105e+00 7.20293e-02
-9.00100e+01 3.71033e+00 7.20255e-02
-9.00000e+01 3.70961e+00 7.20218e-02
-8.99900e+01 3.70889e+00 7.20181e-02
-8.99800e+01 3.70817e+00 7.20144e-02
-8.99700e+01 3.70745e+00 7.20107e-02
-8.99600e+01 3.70673e+00 7.20070e-02
-8.99500e+01 3.70601e+00 7.20033e-02
-8.99400e+01 3.70529e+00 7.19996e-02
-8.99300e+01 3.70457e+00 7.19959e-02
-8.99200e+01 3.70385e+00 7.19922e-02
-8.99100e+01 3.70313e+00 7.19885e-02
-8.99000e+01 3.70241e+00 7.19848e-02
-8.98900e+01 3.70169e+00 7.19811e-02
-8.98800e+01 3.70097e+00 7.19774e-02
-8.98700e+01 3.70025e+00 7.19737e-02
-8.98600e+01 3.69953e+00 7.19700e-02
-8.98500e+01 3.69881e+00 7.19663e-02
-8.98400e+01 3.69809e+00 7.19626e-02
-8.98300e+01 3.69737e+00 7.19589e-02
-8.98200e+01 3.69665e+00 7.19552e-02
-8.98100e+01 3.69594e+00 7.19516e-02
-8.98000e+01 3.69522e+00 7.19479e-02
-8.97900e+01 3.69450e+00 7.19442e-02
-8.97800e+01 3.69378e+00 7.19405e-02
-8.97700e+01 3.69306e+00 7.19368e-02
-8.97600e+01 3.69234e+00 7.19331e-02
-8.97500e+01 3.69162e+00 7.19295e-02
-8.97400e+01 3.69090e+00 7.19258e-02
-8.97300e+01 3.69018e+00 7.19221e-02
-8.97200e+01 3.68946e+00 7.19184e-02
-8.97100e+01 3.68874e+00 7.19147e-02
-8.97000e+01 3.68802e+00 7.19111e-02
-8.96900e+01 3.68730e+00 7.19074e-02
-8.96800e+01 3.68658e+00 7.19037e-02
-8.96700e+01 3.68587e+00 7.19000e-02
-8.96600e+01 3.68515e+00 7.18964e-02
-8.96500e+01 3.68443e+00 7.18927e-02
-8.96400e+01 3.68371e+00 7.18890e-02
-8.96300e+01 3.68299e+00 7.18854e-02
-8.96200e+01 3.68227e+00 7.18817e-02
-8.96100e+01 3.68155e+00 7.18780e-02
-8.96000e+01 3.68083e+00 7.18744e-02
-8.95900e+01 3.68011e+00 7.18707e-02
-8.95800e+01 3.67940e+00 7.18670e-02
-8.95700e+01 3.67868e+00 7.18634e-02
-8.95600e+01 3.67796e+00 7.18597e-02
-8.95500e+01 3.67724e+00 7.18560e-02
-8.95400e+01 3.67652e+00 7.18524e-02
-8.95300e+01 3.67580e+00 7.18487e-02
-8.95200e+01 3.67508e+00 7.18451e-02
-8.95100e+01 3.67437e+00 7.18414e-02
-8.95000e+01 3.67365e+00 7.18378e-02
-8.94900e+01 3.67293e+00 7.18341e-02
-8.94800e+01 3.67221e+00 7.18304e-02
-8.94700e+01 3.67149e+00 7.18268e-02
-8.94600e+01 3.67077e+00 7.18231e-02
-8.94500e+01 3.67006e+00 7.18195e-02
-8.94400e+01 3.66934e+00 7.18158e-02
-8.94300e+01 3.66862e+00 7.18122e-02
-8.94200e+01 3.66790e+00 7.18085e-02
-8.94100e+01 3.66718e+00 7.18049e-02
-8.94000e+01 3.66647e+00 7.18012e-02
-8.93900e+01 3.66575e+00 7.17976e-02
-8.93800e+01 3.66503e+00 7.17940e-02
-8.93700e+01 3.66431e+00 7.17903e-02
-8.93600e+01 3.66359e+00 7.17867e-02
-8.93500e+01 3.66288e+00 7.17830e-02
-8.93400e+01 3.66216e+00 7.17794e-02
-8.93300e+01 3.66144e+00 7.17757e-02
-8.93200e+01 3.66072e+00 7.17721e-02
-8.93100e+01 3.66001e+00 7.17685e-02
-8.93000e+01 3.65929e+00 7.17648e-02
-8.92900e+01 3.65857e+00 7.17612e-02
-8.92800e+01 3.65785e+00 7.17576e-02
-8.92700e+01 3.65713e+00 7.17539e-02
-8.92600e+01 3.65642e+00 7.17503e-02
-8.92500e+01 3.65570e+00 7.17467e-02
-8.92400e+01 3.65498e+00 7.17430e-02
-8.92300e+01 3.65426e+00 7.17394e-02
-8.92200e+01 3.65355e+00 7.17358e-02
-8.92100e+01 3.65283e+00 7.17322e-02
-8.92000e+01 3.65211e+00 7.17285e-02
-8.91900e+01 3.65140e+00 7.17249e-02
-8.91800e+01 3.65068e+00 7.17213e-02
-8.91700e+01 3.64996e+00 7.17177e-02
-8.91600e+01 3.64924e+00 7.17140e-02
-8.91500e+01 3.64853e+00 7.17104e-02
-8.91400e+01 3.64781e+00 7.17068e-02
-8.91300e+01 3.64709e+00 7.17032e-02
-8.91200e+01 3.64638e+00 7.16996e-02
-8.91100e+01 3.64566e+00 7.16959e-02
-8.91000e+01 3.64494e+00 7.16923e-02
-8.90900e+01 3.64423e+00 7.16887e-02
-8.90800e+01 3.64351e+00 7.16851e-02
-8.90700e+01 3.64279e+00 7.16815e-02
-8.90600e+01 3.64207e+00 7.16779e-02
-8.90500e+01 3.64136e+00 7.16743e-02
-8.90400e+01 3.64064e+00 7.16706e-02
-8.90300e+01 3.63992e+00 7.16670e-02
-8.90200e+01 3.63921e+00 7.16634e-02
-8.90100e+01 3.63849e+00 7.16598e-02
-8.90000e+01 3.63777e+00 7.16562e-02
-8.89900e+01 3.63706e+00 7.16526e-02
-8.89800e+01 3.63634e+00 7.16490e-02
-8.89700e+01 3.63562e+00 7.16454e-02
-8.89600e+01 3.63491e+00 7.16418e-02
-8.89500e+01 3.63419e+00 7.16382e-02
-8.89400e+01 3.63348e+00 7.16346e-02
-8.89300e+01 3.63276e+00 7.16310e-02
-8.89200e+01 3.63204e+00 7.16274e-02
-8.89100e+01 3.63133e+00 7.16238e-02
-8.89000e+01 3.63061e+00 7.16202e-02
-8.88900e+01 3.62989e+00 7.16166e-02
-8.88800e+01 3.62918e+00 7.16130e-02
-8.88700e+01 3.62846e+00 7.16094e-02
-8.88600e+01 3.62775e+00 7.16058e-02
-8.88500e+01 3.62703e+00 7.16022e-02
-8.88400e+01 3.62631e+00 7.15987e-02
-8.88300e+01 3.62560e+00 7.15951e-02
-8.88200e+01 3.62488e+00 7.15915e-02
-8.88100e+01 3.62417e+00 7.15879e-02
-8.88000e+01 3.62345e+00 7.15843e-02
-8.87900e+01 3.62273e+00 7.15807e-02
-8.87800e+01 3.62202e+00 7.15771e-02
-8.87700e+01 3.62130e+00 7.15736e-02
-8.87600e+01 3.62059e+00 7.15700e-02
-8.87500e+01 3.61987e+00 7.15664e-02
-8.87400e+01 3.61916e+00 7.15628e-02
-8.87300e+01 3.61844e+00 7.15592e-02
-8.87200e+01 3.61772e+00 7.15557e-02
-8.87100e+01 3.61701e+00 7.15521e-02
-8.87000e+01 3.61629e+00 7.15485e-02
-8.86900e+01 3.61558e+00 7.15449e-02
-8.86800e+01 3.61486e+00 7.15414e-02
-8.86700e+01 3.61415e+00 7.15378e-02
-8.86600e+01 3.61343e+00 7.15342e-02
-8.86500e+01 3.61272e+00 7.15306e-02
-8.86400e+01 3.61200e+00 7.15271e-02
-8.86300e+01 3.61129e+00 7.15235e-02
-8.86200e+01 3.61057e+00 7.15199e-02
-8.86100e+01 3.60986e+00 7.15164e-02
-8.86000e+01 3.60914e+00 7.15128e-02
-8.85900e+01 3.60843e+00 7.15092e-02
-8.85800e+01 3.60771e+00 7.15057e-02
-8.85700e+01 3.60700e+00 7.15021e-02
-8.85600e+01 3.60628e+00 7.14985e-02
-8.85500e+01 3.60557e+00 7.14950e-02
-8.85400e+01 3.60485e+00 7.14914e-02
-8.85300e+01 3.60414e+00 7.14879e-02
-8.85200e+01 3.60342e+00 7.14843e-02
-8.85100e+01 3.60271e+00 7.14807e-02
-8.85000e+01 3.60199e+00 7.14772e-02
-8.84900e+01 3.60128e+00 7.14736e-02
-8.84800e+01 3.60056e+00 7.14701e-02
-8.84700e+01 3.59985e+00 7.14665e-02
-8.84600e+01 3.59913e+00 7.14630e-02
-8.84500e+01 3.59842e+00 7.14594e-02
-8.84400e+01 3.59770e+00 7.14559e-02
-8.84300e+01 3.59699e+00 7.14523e-02
-8.84200e+01 3.59627e+00 7.14488e-02
-8.84100e+01 3.59556e+00 7.14452e-02
-8.84000e+01 3.59485e+00 7.14417e-02
-8.83900e+01 3.59413e+00 7.14381e-02
-8.83800e+01 3.59342e+00 7.14346e-02
-8.83700e+01 3.59270e+00 7.14311e-02
-8.83600e+01 3.59199e+00 7.14275e-02
-8.83500e+01 3.59127e+00 7.14240e-02
-8.83400e+01 3.59056e+00 7.14204e-02
-8.83300e+01 3.58985e+00 7.14169e-02
-8.83200e+01 3.58913e+00 7.14134e-02
-8.83100e+01 3.58842e+00 7.14098e-02
-8.83000e+01 3.58770e+00 7.14063e-02
-8.82900e+01 3.58699e+00 7.14027e-02
-8.82800e+01 3.58627e+00 7.13992e-02
-8.82700e+01 3.58556e+00 7.13957e-02
-8.82600e+01 3.58485e+00 7.13921e-02
-8.82500e+01 3.58413e+00 7.13886e-02
-8.82400e+01 3.58342e+00 7.13851e-02
-8.82300e+01 3.58271e+00 7.13816e-02
-8.82200e+01 3.58199e+00 7.13780e-02
-8.82100e+01 3.58128e+00 7.13745e-02
-8.82000e+01 3.58056e+00 7.13710e-02
-8.81900e+01 3.57985e+00 7.13675e-02
-8.81800e+01 3.57914e+00 7.13639e-02
-8.81700e+01 3.57842e+00 7.13604e-02
-8.81600e+01 3.57771e+00 7.13569e-02
-8.81500e+01 3.57700e+00 7.13534e-02
-8.81400e+01 3.57628e+00 7.13498e-02
-8.81300e+01 3.57557e+00 7.13463e-02
-8.81200e+01 3.57486e+00 7.13428e-02
-8.81100e+01 3.57414e+00 7.13393e-02
-8.81000e+01 3.57343e+00 7.13358e-02
-8.80900e+01 3.57272e+00 7.13323e-02
-8.80800e+01 3.57200e+00 7.13287e-02
-8.80700e+01 3.57129e+00 7.13252e-02
-8.80600e+01 3.57058e+00 7.13217e-02
-8.80500e+01 3.56986e+00 7.13182e-02
-8.80400e+01 3.56915e+00 7.13147e-02
-8.80300e+01 3.56844e+00 7.13112e-02
-8.80200e+01 3.56772e+00 7.13077e-02
-8.80100e+01 3.56701e+00 7.13042e-02
-8.80000e+01 3.56630e+00 7.13007e-02
-8.79900e+01 3.56558e+00 7.12972e-02
-8.79800e+01 3.56487e+00 7.12937e-02
-8.79700e+01 3.56416e+00 7.12902e-02
-8.79600e+01 3.56345e+00 7.12867e-02
-8.79500e+01 3.56273e+00 7.12832e-02
-8.79400e+01 3.56202e+00 7.12797e-02
-8.79300e+01 3.56131e+00 7.12762e-02
-8.79200e+01 3.56059e+00 7.12727e-02
-8.79100e+01 3.55988e+00 7.12692e-02
-8.79000e+01 3.55917e+00 7.12657e-02
-8.78900e+01 3.55846e+00 7.12622e-02
-8.78800e+01 3.55774e+00 7.12587e-02
-8.78700e+01 3.55703e+00 7.12552e-02
-8.78600e+01 3.55632e+00 7.12517e-02
-8.78500e+01 3.55561e+00 7.12482e-02
-8.78400e+01 3.55489e+00 7.12447e-02
-8.78300e+01 3.55418e+00 7.12412e-02
-8.78200e+01 3.55347e+00 7.12377e-02
-8.78100e+01 3.55276e+00 7.12343e-02
-8.78000e+01 3.55204e+00 7.12308e-02
-8.77900e+01 3.55133e+00 7.12273e-02
-8.77800e+01 3.55062e+00 7.12238e-02
-8.77700e+01 3.54991e+00 7.12203e-02
-8.77600e+01 3.54919e+00 7.12168e-02
-8.77500e+01 3.54848e+00 7.12134e-02
-8.77400e+01 3.54777e+00 7.12099e-02
-8.77300e+01 3.54706e+00 7.12064e-02
-8.77200e+01 3.54635e+00 7.12029e-02
-8.77100e+01 3.54563e+00 7.11994e-02
-8.77000e+01 3.54492e+00 7.11960e-02
-8.76900e+01 3.54421e+00 7.11925e-02
-8.76800e+01 3.54350e+00 7.11890e-02
-8.76700e+01 3.54279e+00 7.11855e-02
-8.76600e+01 3.54207e+00 7.11821e-02
-8.76500e+01 3.54136e+00 7.11786e-02
-8.76400e+01 3.54065e+00 7.11751e-02
-8.76300e+01 3.53994e+00 7.11717e-02
-8.76200e+01 3.53923e+00 7.11682e-02
-8.76100e+01 3.53852e+00 7.11647e-02
-8.76000e+01 3.53780e+00 7.11613e-02
-8.75900e+01 3.53709e+00 7.11578e-02
-8.75800e+01 3.53638e+00 7.11543e-02
-8.75700e+01 3.53567e+00 7.11509e-02
-8.75600e+01 3.53496e+00 7.11474e-02
-8.75500e+01 3.53425e+00 7.11439e-02
-8.75400e+01 3.53354e+00 7.11405e-02
-8.75300e+01 3.53282e+00 7.11370e-02
-8.75200e+01 3.53211e+00 7.11336e-02
-8.75100e+01 3.53140e+00 7.11301e-02
-8.75000e+01 3.53069e+00 7.11267e-02
-8.74900e+01 3.52998e+00 7.11232e-02
-8.74800e+01 3.52927e+00 7.11197e-02
-8.74700e+01 3.52856e+00 7.11163e-02
-8.74600e+01 3.52785e+00 7.11128e-02
-8.74500e+01 3.52713e+00 7.11094e-02
-8.74400e+01 3.52642e+00 7.11059e-02
-8.74300e+01 3.52571e+00 7.11025e-02
-8.74200e+01 3.52500e+00 7.10990e-02
-8.74100e+01 3.52429e+00 7.10956e-02
-8.74000e+01 3.52358e+00 7.10922e-02
-8.73900e+01 3.52287e+00 7.10887e-02
-8.73800e+01 3.52216e+00 7.10853e-02
-8.73700e+01 3.52145e+00 7.10818e-02
-8.73600e+01 3.52074e+00 7.10784e-02
-8.73500e+01 3.52003e+00 7.10749e-02
-8.73400e+01 3.51931e+00 7.10715e-02
-8.73300e+01 3.51860e+00 7.10681e-02
-8.73200e+01 3.51789e+00 7.10646e-02
-8.73100e+01 3.51718e+00 7.10612e-02
-8.73000e+01 3.51647e+00 7.10578e-02
-8.72900e+01 3.51576e+00 7.10543e-02
-8.72800e+01 3.51505e+00 7.10509e-02
-8.72700e+01 3.51434e+00 7.10475e-02
-8.72600e+01 3.51363e+00 7.10440e-02
-8.72500e+01 3.51292e+00 7.10406e-02
-8.72400e+01 3.51221e+00 7.10372e-02
-8.72300e+01 3.51150e+00 7.10337e-02
-8.72200e+01 3.51079e+00 7.10303e-02
-8.72100e+01 3.51008e+00 7.10269e-02
-8.72000e+01 3.50937e+00 7.10235e-02
-8.71900e+01 3.50866e+00 7.10200e-02
-8.71800e+01 3.50795e+00 7.10166e-02
-8.71700e+01 3.50724e+00 7.10132e-02
-8.71600e+01 3.50653e+00 7.10098e-02
-8.71500e+01 3.50582e+00 7.10063e-02
-8.71400e+01 3.50511e+00 7.10029e-02
-8.71300e+01 3.50440e+00 7.09995e-02
-8.71200e+01 3.50369e+00 7.09961e-02
-8.71100e+01 3.50298e+00 7.09927e-02
-8.71000e+01 3.50227e+00 7.09893e-02
-8.70900e+01 3.50156e+00 7.09858e-02
-8.70800e+01 3.50085e+00 7.09824e-02
-8.70700e+01 3.50014e+00 7.09790e-02
-8.70600e+01 3.49943e+00 7.09756e-02
-8.70500e+01 3.49872e+00 7.09722e-02
-8.70400e+01 3.49801e+00 7.09688e-02
-8.70300e+01 3.49730e+00 7.09654e-02
-8.70200e+01 3.49659e+00 7.09620e-02
-8.70100e+01 3.49588e+00 7.09586e-02
-8.70000e+01 3.49517e+00 7.09551e-02
-8.69900e+01 3.49446e+00 7.09517e-02
-8.69800e+01 3.49375e+00 7.09483e-02
-8.69700e+01 3.49304e+00 7.09449e-02
-8.69600e+01 3.49233e+00 7.09415e-02
-8.69500e+01 3.49162e+00 7.09381e-02
-8.69400e+01 3.49091e+00 7.09347e-02
-8.69300e+01 3.49020e+00 7.09313e-02
-8.69200e+01 3.48949e+00 7.09279e-02
-8.69100e+01 3.48879e+00 7.09245e-02
-8.69000e+01 3.48808e+00 7.09211e-02
-8.68900e+01 3.48737e+00 7.09178e-02
-8.68800e+01 3.48666e+00 7.09144e-02
-8.68700e+01 3.48595e+00 7.09110e-02
-8.68600e+01 3.48524e+00 7.09076e-02
-8.68500e+01 3.48453e+00 7.09042e-02
-8.68400e+01 3.48382e+00 7.09008e-02
-8.68300e+01 3.48311e+00 7.08974e-02
-8.68200e+01 3.48240e+00 7.08940e-02
-8.68100e+01 3.48169e+00 7.08906e-02
-8.68000e+01 3.48099e+00 7.08872e-02
-8.67900e+01 3.48028e+00 7.08839e-02
-8.67800e+01 3.47957e+00 7.08805e-02
-8.67700e+01 3.47886e+00 7.08771e-02
-8.67600e+01 3.47815e+00 7.08737e-02
-8.67500e+01 3.47744e+00 7.08703e-02
-8.67400e+01 3.47673e+00 7.08670e-02
-8.67300e+01 3.47602e+00 7.08636e-02
-8.67200e+01 3.47532e+00 7.08602e-02
-8.67100e+01 3.47461e+00 7.08568e-02
-8.67000e+01 3.47390e+00 7.08534e-02
-8.66900e+01 3.47319e+00 7.08501e-02
-8.66800e+01 3.47248e+00 7.08467e-02
-8.66700e+01 3.47177e+00 7.08433e-02
-8.66600e+01 3.47106e+00 7.08400e-02
-8.66500e+01 3.47036e+00 7.08366e-02
-8.66400e+01 3.46965e+00 7.08332e-02
-8.66300e+01 3.46894e+00 7.08298e-02
-8.66200e+01 3.46823e+00 7.08265e-02
-8.66100e+01 3.46752e+00 7.08231e-02
-8.66000e+01 3.46681e+00 7.08197e-02
-8.65900e+01 3.46611e+00 7.08164e-02
-8.65800e+01 3.46540e+00 7.08130e-02
-8.65700e+01 3.46469e+00 7.08097e-02
-8.65600e+01 3.46398e+00 7.08063e-02
-8.65500e+01 3.46327e+00 7.08029e-02
-8.65400e+01 3.46257e+00 7.07996e-02
-8.65300e+01 3.46186e+00 7.07962e-02
-8.65200e+01 3.46115e+00 7.07929e-02
-8.65100e+01 3.46044e+00 7.07895e-02
-8.65000e+01 3.45973e+00 7.07861e-02
-8.64900e+01 3.45903e+00 7.07828e-02
-8.64800e+01 3.45832e+00 7.07794e-02
-8.64700e+01 3.45761e+00 7.07761e-02
-8.64600e+01 3.45690e+00 7.07727e-02
-8.64500e+01 3.45620e+00 7.07694e-02
-8.64400e+01 3.45549e+00 7.07660e-02
-8.64300e+01 3.45478e+00 7.07627e-02
-8.64200e+01 3.45407e+00 7.07593e-02
-8.64100e+01 3.45337e+00 7.07560e-02
-8.64000e+01 3.45266e+00 7.07526e-02
-8.63900e+01 3.45195e+00 7.07493e-02
-8.63800e+01 3.45124e+00 7.07460e-02
-8.63700e+01 3.45054e+00 7.07426e-02
-8.63600e+01 3.44983e+00 7.07393e-02
-8.63500e+01 3.44912e+00 7.07359e-02
-8.63400e+01 3.44841e+00 7.07326e-02
-8.63300e+01 3.44771e+00 7.07293e-02
-8.63200e+01 3.44700e+00 7.07259e-02
-8.63100e+01 3.44629e+00 7.07226e-02
-8.63000e+01 3.44558e+00 7.07192e-02
-8.62900e+01 3.44488e+00 7.07159e-02
-8.62800e+01 3.44417e+00 7.07126e-02
-8.62700e+01 3.44346e+00 7.07092e-02
-8.62600e+01 3.44276e+00 7.07059e-02
-8.62500e+01 3.44205e+00 7.07026e-02
-8.62400e+01 3.44134e+00 7.06993e-02
-8.62300e+01 3.44063e+00 7.06959e-02
-8.62200e+01 3.43993e+00 7.06926e-02
-8.62100e+01 3.43922e+00 7.06893e-02
-8.62000e+01 3.43851e+00 7.06859e-02
-8.61900e+01 3.43781e+00 7.06826e-02
-8.61800e+01 3.43710e+00 7.06793e-02
-8.61700e+01 3.43639e+00 7.06760e-02
-8.61600e+01 3.43569e+00 7.06727e-02
-8.61500e+01 3.43498e+00 7.06693e-02
-8.61400e+01 3.43427e+00 7.06660e-02
-8.61300e+01 3.43357e+00 7.06627e-02
-8.61200e+01 3.43286e+00 7.06594e-02
-8.61100e+01 3.43215e+00 7.06561e-02
-8.61000e+01 3.43145e+00 7.06528e-02
-8.60900e+01 3.43074e+00 7.06494e-02
-8.60800e+01 3.43003e+00 7.06461e-02
-8.60700e+01 3.42933e+00 7.06428e-02
-8.60600e+01 3.42862e+00 7.06395e-02
-8.60500e+01 3.42791e+00 7.06362e-02
-8.60400e+01 3.42721e+00 7.06329e-02
-8.60300e+01 3.42650e+00 7.06296e-02
-8.60200e+01 3.42580e+00 7.06263e-02
-8.60100e+01 3.42509e+00 7.06230e-02
-8.60000e+01 3.42438e+00 7.06197e-02
-8.59900e+01 3.42368e+00 7.06163e-02
-8.59800e+01 3.42297e+00 7.06130e-02
-8.59700e+01 3.42226e+00 7.06097e-02
-8.59600e+01 3.42156e+00 7.06064e-02
-8.59500e+01 3.42085e+00 7.06031e-02
-8.59400e+01 3.42015e+00 7.05998e-02
-8.59300e+01 3.41944e+00 7.05965e-02
-8.59200e+01 3.41873e+00 7.05932e-02
-8.59100e+01 3.41803e+00 7.05899e-02
-8.59000e+01 3.41732e+00 7.05867e-02
-8.58900e+01 3.41662e+00 7.05834e-02
-8.58800e+01 3.41591e+00 7.05801e-02
-8.58700e+01 3.41521e+00 7.05768e-02
-8.58600e+01 3.41450e+00 7.05735e-02
-8.58500e+01 3.41379e+00 7.05702e-02
-8.58400e+01 3.41309e+00 7.05669e-02
-8.58300e+01 3.41238e+00 7.05636e-02
-8.58200e+01 3.41168e+00 7.05603e-02
-8.58100e+01 3.41097e+00 7.05570e-02
-8.58000e+01 3.41027e+00 7.05538e-02
-8.57900e+01 3.40956e+00 7.05505e-02
-8.57800e+01 3.40885e+00 7.05472e-02
-8.57700e+01 3.40815e+00 7.05439e-02
-8.57600e+01 3.40744e+00 7.05406e-02
-8.57500e+01 3.40674e+00 7.05373e-02
-8.57400e+01 3.40603e+00 7.05341e-02
-8.57300e+01 3.40533e+00 7.05308e-02
-8.57200e+01 3.40462e+00 7.05275e-02
-8.57100e+01 3.40392e+00 7.05242e-02
-8.57000e+01 3.40321e+00 7.05210e-02
-8.56900e+01 3.40251e+00 7.05177e-02
-8.56800e+01 3.40180e+00 7.05144e-02
-8.56700e+01 3.40110e+00 7.05111e-02
-8.56600e+01 3.40039e+00 7.05079e-02
-8.56500e+01 3.39969e+00 7.05046e-02
-8.56400e+01 3.39898e+00 7.05013e-02
-8.56300e+01 3.39828e+00 7.04981e-02
-8.56200e+01 3.39757e+00 7.04948e-02
-8.56100e+01 3.39687e+00 7.04915e-02
-8.56000e+01 3.39616e+00 7.04883e-02
-8.55900e+01 3.39546e+00 7.04850e-02
-8.55800e+01 3.39475e+00 7.04817e-02
-8.55700e+01 3.39405e+00 7.04785e-02
-8.55600e+01 3.39334e+00 7.04752e-02
-8.55500e+01 3.39264e+00 7.04719e-02
-8.55400e+01 3.39193e+00 7.04687e-02
-8.55300e+01 3.39123e+00 7.04654e-02
-8.55200e+01 3.39052e+00 7.04622e-02
-8.55100e+01 3.38982e+00 7.04589e-02
-8.55000e+01 3.38911e+00 7.04557e-02
-8.54900e+01 3.38841e+00 7.04524e-02
-8.54800e+01 3.38771e+00 7.04492e-02
-8.54700e+01 3.38700e+00 7.04459e-02
-8.54600e+01 3.38630e+00 7.04427e-02
-8.54500e+01 3.38559e+00 7.04394e-02
-8.54400e+01 3.38489e+00 7.04362e-02
-8.54300e+01 3.38418e+00 7.04329e-02
-8.54200e+01 3.38348e+00 7.04297e-02
-8.54100e+01 3.38277e+00 7.04264e-02
-8.54000e+01 3.38207e+00 7.04232e-02
-8.53900e+01 3.38137e+00 7.04199e-02
-8.53800e+01 3.38066e+00 7.04167e-02
-8.53700e+01 3.37996e+00 7.04134e-02
-8.53600e+01 3.37925e+00 7.04102e-02
-8.53500e+01 3.37855e+00 7.04070e-02
-8.53400e+01 3.37785e+00 7.04037e-02
-8.53300e+01 3.37714e+00 7.04005e-02
-8.53200e+01 3.37644e+00 7.03972e-02
-8.53100e+01 3.37573e+00 7.03940e-02
-8.53000e+01 3.37503e+00 7.03908e-02
-8.52900e+01 3.37433e+00 7.03875e-02
-8.52800e+01 3.37362e+00 7.03843e-02
-8.52700e+01 3.37292e+00 7.03811e-02
-8.52600e+01 3.37221e+00 7.03778e-02
-8.52500e+01 3.37151e+00 7.03746e-02
-8.52400e+01 3.37081e+00 7.03714e-02
-8.52300e+01 3.37010e+00 7.03681e-02
-8.52200e+01 3.36940e+00 7.03649e-02
-8.52100e+01 3.36870e+00 7.03617e-02
-8.52000e+01 3.36799e+00 7.03585e-02
-8.51900e+01 3.36729e+00 7.03552e-02
-8.51800e+01 3.36659e+00 7.03520e-02
-8.51700e+01 3.36588e+00 7.03488e-02
-8.51600e+01 3.36518e+00 7.03456e-02
-8.51500e+01 3.36447e+00 7.03424e-02
-8.51400e+01 3.36377e+00 7.03391e-02
-8.51300e+01 3.36307e+00 7.03359e-02
-8.51200e+01 3.36236e+00 7.03327e-02
-8.51100e+01 3.36166e+00 7.03295e-02
-8.51000e+01 3.36096e+00 7.03263e-02
-8.50900e+01 3.36025e+00 7.03231e-02
-8.50800e+01 3.35955e+00 7.03198e-02
-8.50700e+01 3.35885e+00 7.03166e-02
-8.50600e+01 3.35815e+00 7.03134e-02
-8.50500e+01 3.35744e+00 7.03102e-02
-8.50400e+01 3.35674e+00 7.03070e-02
-8.50300e+01 3.35604e+00 7.03038e-02
-8.50200e+01 3.35533e+00 7.03006e-02
-8.50100e+01 3.35463e+00 7.02974e-02
-8.50000e+01 3.35393e+00 7.02942e-02
-8.49900e+01 3.35322e+00 7.02910e-02
-8.49800e+01 3.35252e+00 7.02878e-02
-8.49700e+01 3.35182e+00 7.02846e-02
-8.49600e+01 3.35112e+00 7.02814e-02
-8.49500e+01 3.35041e+00 7.02782e-02
-8.49400e+01 3.34971e+00 7.02750e-02
-8.49300e+01 3.34901e+00 7.02718e-02
-8.49200e+01 3.34830e+00 7.02686e-02
-8.49100e+01 3.34760e+00 7.02654e-02
-8.49000e+01 3.34690e+00 7.02622e-02
-8.48900e+01 3.34620e+00 7.02590e-02
-8.48800e+01 3.34549e+00 7.02558e-02
-8.48700e+01 3.34479e+00 7.02526e-02
-8.48600e+01 3.34409e+00 7.02494e-02
-8.48500e+01 3.34339e+00 7.02462e-02
-8.48400e+01 3.34268e+00 7.02430e-02
-8.48300e+01 3.34198e+00 7.02398e-02
-8.48200e+01 3.34128e+00 7.02367e-02
-8.48100e+01 3.34058e+00 7.02335e-02
-8.48000e+01 3.33987e+00 7.02303e-02
-8.47900e+01 3.33917e+00 7.02271e-02
-8.47800e+01 3.33847e+00 7.02239e-02
-8.47700e+01 3.33777e+00 7.02207e-02
-8.47600e+01 3.33707e+00 7.02176e-02
-8.47500e+01 3.33636e+00 7.02144e-02
-8.47400e+01 3.33566e+00 7.02112e-02
-8.47300e+01 3.33496e+00 7.02080e-02
-8.47200e+01 3.33426e+00 7.02048e-02
-8.47100e+01 3.33356e+00 7.02017e-02
-8.47000e+01 3.33285e+00 7.01985e-02
-8.46900e+01 3.33215e+00 7.01953e-02
-8.46800e+01 3.33145e+00 7.01921e-02
-8.46700e+01 3.33075e+00 7.01890e-02
-8.46600e+01 3.33005e+00 7.01858e-02
-8.46500e+01 3.32934e+00 7.01826e-02
-8.46400e+01 3.32864e+00 7.01795e-02
-8.46300e+01 3.32794e+00 7.01763e-02
-8.46200e+01 3.32724e+00 7.01731e-02
-8.46100e+01 3.32654e+00 7.01700e-02
-8.46000e+01 3.32584e+00 7.01668e-02
-8.45900e+01 3.32513e+00 7.01636e-02
-8.45800e+01 3.32443e+00 7.01605e-02
-8.45700e+01 3.32373e+00 7.01573e-02
-8.45600e+01 3.32303e+00 7.01541e-02
-8.45500e+01 3.32233e+00 7.01510e-02
-8.45400e+01 3.32163e+00 7.01478e-02
-8.45300e+01 3.32092e+00 7.01447e-02
-8.45200e+01 3.32022e+00 7.01415e-02
-8.45100e+01 3.31952e+00 7.01384e-02
-8.45000e+01 3.31882e+00 7.01352e-02
-8.44900e+01 3.31812e+00 7.01320e-02
-8.44800e+01 3.31742e+00 7.01289e-02
-8.44700e+01 3.31672e+00 7.01257e-02
-8.44600e+01 3.31601e+00 7.01226e-02
-8.44500e+01 3.31531e+00 7.01194e-02
-8.44400e+01 3.31461e+00 7.01163e-02
-8.44300e+01 3.31391e+00 7.01131e-02
-8.44200e+01 3.31321e+00 7.01100e-02
-8.44100e+01 3.31251e+00 7.01069e-02
-8.44000e+01 3.31181e+00 7.01037e-02
-8.43900e+01 3.31111e+00 7.01006e-02
-8.43800e+01 3.31041e+00 7.00974e-02
-8.43700e+01 3.30971e+00 7.00943e-02
-8.43600e+01 3.30900e+00 7.00911e-02
-8.43500e+01 3.30830e+00 7.00880e-02
-8.43400e+01 3.30760e+00 7.00849e-02
-8.43300e+01 3.30690e+00 7.00817e-02
-8.43200e+01 3.30620e+00 7.00786e-02
-8.43100e+01 3.30550e+00 7.00754e-02
-8.43000e+01 3.30480e+00 7.00723e-02
-8.42900e+01 3.30410e+00 7.00692e-02
-8.42800e+01 3.30340e+00 7.00660e-02
-8.42700e+01 3.30270e+00 7.00629e-02
-8.42600e+01 3.30200e+00 7.00598e-02
-8.42500e+01 3.30130e+00 7.00567e-02
-8.42400e+01 3.30060e+00 7.00535e-02
-8.42300e+01 3.29989e+00 7.00504e-02
-8.42200e+01 3.29919e+00 7.00473e-02
-8.42100e+01 3.29849e+00 7.00441e-02
-8.42000e+01 3.29779e+00 7.00410e-02
-8.41900e+01 3.29709e+00 7.00379e-02
-8.41800e+01 3.29639e+00 7.00348e-02
-8.41700e+01 3.29569e+00 7.00316e-02
-8.41600e+01 3.29499e+00 7.00285e-02
-8.41500e+01 3.29429e+00 7.00254e-02
-8.41400e+01 3.29359e+00 7.00223e-02
-8.41300e+01 3.29289e+00 7.00192e-02
-8.41200e+01 3.29219e+00 7.00161e-02
-8.41100e+01 3.29149e+00 7.00129e-02
-8.41000e+01 3.29079e+00 7.00098e-02
-8.40900e+01 3.29009e+00 7.00067e-02
-8.40800e+01 3.28939e+00 7.00036e-02
-8.40700e+01 3.28869e+00 7.00005e-02
-8.40600e+01 3.28799e+00 6.99974e-02
-8.40500e+01 3.28729e+00 6.99943e-02
-8.40400e+01 3.28659e+00 6.99912e-02
-8.40300e+01 3.28589e+00 6.99880e-02
-8.40200e+01 3.28519e+00 6.99849e-02
-8.40100e+01 3.28449e+00 6.99818e-02
-8.40000e+01 3.28379e+00 6.99787e-02
-8.39900e+01 3.28309e+00 6.99756e-02
-8.39800e+01 3.28239e+00 6.99725e-02
-8.39700e+01 3.28169e+00 6.99694e-02
-8.39600e+01 3.28099e+00 6.99663e-02
-8.39500e+01 3.28029e+00 6.99632e-02
-8.39400e+01 3.27959e+00 6.99601e-02
-8.39300e+01 3.27889e+00 6.99570e-02
-8.39200e+01 3.27819e+00 6.99539e-02
-8.39100e+01 3.27749e+00 6.99508e-02
-8.39000e+01 3.27680e+00 6.99477e-02
-8.38900e+01 3.27610e+00 6.99446e-02
-8.38800e+01 3.27540e+00 6.99415e-02
-8.38700e+01 3.27470e+00 6.99385e-02
-8.38600e+01 3.27400e+00 6.99354e-02
-8.38500e+01 3.27330e+00 6.99323e-02
-8.38400e+01 3.27260e+00 6.99292e-02
-8.38300e+01 3.27190e+00 6.99261e-02
-8.38200e+01 3.27120e+00 6.99230e-02
-8.38100e+01 3.27050e+00 6.99199e-02
-8.38000e+01 3.26980e+00 6.99168e-02
-8.37900e+01 3.26910e+00 6.99138e-02
-8.37800e+01 3.26840e+00 6.99107e-02
-8.37700e+01 3.26770e+00 6.99076e-02
-8.37600e+01 3.26701e+00 6.99045e-02
-8.37500e+01 3.26631e+00 6.99014e-02
-8.37400e+01 3.26561e+00 6.98984e-02
-8.37300e+01 3.26491e+00 6.98953e-02
-8.37200e+01 3.26421e+00 6.98922e-02
-8.37100e+01 3.26351e+00 6.98891e-02
-8.37000e+01 3.26281e+00 6.98861e-02
-8.36900e+01 3.26211e+00 6.98830e-02
-8.36800e+01 3.26141e+00 6.98799e-02
-8.36700e+01 3.26072e+00 6.98768e-02
-8.36600e+01 3.26002e+00 6.98738e-02
-8.36500e+01 3.25932e+00 6.98707e-02
-8.36400e+01 3.25862e+00 6.98676e-02
-8.36300e+01 3.25792e+00 6.98646e-02
-8.36200e+01 3.25722e+00 6.98615e-02
-8.36100e+01 3.25652e+00 6.98584e-02
-8.36000e+01 3.25582e+00 6.98554e-02
-8.35900e+01 3.25513e+00 6.98523e-02
-8.35800e+01 3.25443e+00 6.98492e-02
-8.35700e+01 3.25373e+00 6.98462e-02
-8.35600e+01 3.25303e+00 6.98431e-02
-8.35500e+01 3.25233e+00 6.98400e-02
-8.35400e+01 3.25163e+00 6.98370e-02
-8.35300e+01 3.25094e+00 6.98339e-02
-8.35200e+01 3.25024e+00 6.98309e-02
-8.35100e+01 3.24954e+00 6.98278e-02
-8.35000e+01 3.24884e+00 6.98248e-02
-8.34900e+01 3.24814e+00 6.98217e-02
-8.34800e+01 3.24744e+00 6.98187e-02
-8.34700e+01 3.24675e+00 6.98156e-02
-8.34600e+01 3.24605e+00 6.98126e-02
-8.34500e+01 3.24535e+00 6.98095e-02
-8.34400e+01 3.24465e+00 6.98065e-02
-8.34300e+01 3.24395e+00 6.98034e-02
-8.34200e+01 3.24326e+00 6.98004e-02
-8.34100e+01 3.24256e+00 6.97973e-02
-8.34000e+01 3.24186e+00 6.97943e-02
-8.33900e+01 3.24116e+00 6.97912e-02
-8.33800e+01 3.24046e+00 6.97882e-02
-8.33700e+01 3.23977e+00 6.97851e-02
-8.33600e+01 3.23907e+00 6.97821e-02
-8.33500e+01 3.23837e+00 6.97791e-02
-8.33400e+01 3.23767e+00 6.97760e-02
-8.33300e+01 3.23697e+00 6.97730e-02
-8.33200e+01 3.23628e+00 6.97700e-02
-8.33100e+01 3.23558e+00 6.97669e-02
-8.33000e+01 3.23488e+00 6.97639e-02
-8.32900e+01 3.23418e+00 6.97608e-02
-8.32800e+01 3.23349e+00 6.97578e-02
-8.32700e+01 3.23279e+00 6.97548e-02
-8.32600e+01 3.23209e+00 6.97518e-02
-8.32500e+01 3.23139e+00 6.97487e-02
-8.32400e+01 3.23070e+00 6.97457e-02
-8.32300e+01 3.23000e+00 6.97427e-02
-8.32200e+01 3.22930e+00 6.97396e-02
-8.32100e+01 3.22860e+00 6.97366e-02
-8.32000e+01 3.22791e+00 6.97336e-02
-8.31900e+01 3.22721e+00 6.97306e-02
-8.31800e+01 3.22651e+00 6.97275e-02
-8.31700e+01 3.22582e+00 6.97245e-02
-8.31600e+01 3.22512e+00 6.97215e-02
-8.31500e+01 3.22442e+00 6.97185e-02
-8.31400e+01 3.22372e+00 6.97155e-02
-8.31300e+01 3.22303e+00 6.97124e-02
-8.31200e+01 3.22233e+00 6.97094e-02
-8.31100e+01 3.22163e+00 6.97064e-02
-8.31000e+01 3.22094e+00 6.97034e-02
-8.30900e+01 3.22024e+00 6.97004e-02
-8.30800e+01 3.21954e+00 6.96974e-02
-8.30700e+01 3.21884e+00 6.96944e-02
-8.30600e+01 3.21815e+00 6.96913e-02
-8.30500e+01 3.21745e+00 6.96883e-02
-8.30400e+01 3.21675e+00 6.96853e-02
-8.30300e+01 3.21606e+00 6.96823e-02
-8.30200e+01 3.21536e+00 6.96793e-02
-8.30100e+01 3.21466e+00 6.96763e-02
-8.30000e+01 3.21397e+00 6.96733e-02
-8.29900e+01 3.21327e+00 6.96703e-02
-8.29800e+01 3.21257e+00 6.96673e-02
-8.29700e+01 3.21188e+00 6.96643e-02
-8.29600e+01 3.21118e+00 6.96613e-02
-8.29500e+01 3.21048e+00 6.96583e-02
-8.29400e+01 3.20979e+00 6.96553e-02
-8.29300e+01 3.20909e+00 6.96523e-02
-8.29200e+01 3.20839e+00 6.96493e-02
-8.29100e+01 3.20770e+00 6.96463e-02
-8.29000e+01 3.20700e+00 6.96433e-02
-8.28900e+01 3.20630e+00 6.96403e-02
-8.28800e+01 3.20561e+00 6.96373e-02
-8.28700e+01 3.20491e+00 6.96343e-02
-8.28600e+01 3.20422e+00 6.96313e-02
-8.28500e+01 3.20352e+00 6.96284e-02
-8.28400e+01 3.20282e+00 6.96254e-02
-8.28300e+01 3.20213e+00 6.96224e-02
-8.28200e+01 3.20143e+00 6.96194e-02
-8.28100e+01 3.20073e+00 6.96164e-02
-8.28000e+01 3.20004e+00 6.96134e-02
-8.27900e+01 3.19934e+00 6.96104e-02
-8.27800e+01 3.19865e+00 6.96075e-02
-8.27700e+01 3.19795e+00 6.96045e-02
-8.27600e+01 3.19725e+00 6.96016e-02
-8.27500e+01 3.19656e+00 6.95987e-02
-8.27400e+01 3.19586e+00 6.95958e-02
-8.27300e+01 3.19517e+00 6.95929e-02
-8.27200e+01 3.19447e+00 6.95901e-02
-8.27100e+01 3.19377e+00 6.95872e-02
-8.27000e+01 3.19308e+00 6.95844e-02
-8.26900e+01 3.19238e+00 6.95815e-02
-8.26800e+01 3.19169e+00 6.95787e-02
-8.26700e+01 3.19099e+00 6.95760e-02
-8.26600e+01 3.19029e+00 6.95732e-02
-8.26500e+01 3.18960e+00 6.95704e-02
-8.26400e+01 3.18890e+00 6.95677e-02
-8.26300e+01 3.18821e+00 6.95650e-02
-8.26200e+01 3.18751e+00 6.95622e-02
-8.26100e+01 3.18682e+00 6.95596e-02
-8.26000e+01 3.18612e+00 6.95569e-02
-8.25900e+01 3.18543e+00 6.95542e-02
-8.25800e+01 3.18473e+00 6.95516e-02
-8.25700e+01 3.18403e+00 6.95489e-02
-8.25600e+01 3.18334e+00 6.95463e-02
-8.25500e+01 3.18264e+00 6.95437e-02
-8.25400e+01 3.18195e+00 6.95411e-02
-8.25300e+01 3.18125e+00 6.95386e-02
-8.25200e+01 3.18056e+00 6.95360e-02
-8.25100e+01 3.17986e+00 6.95335e-02
-8.25000e+01 3.17917e+00 6.95309e-02
-8.24900e+01 3.17847e+00 6.95284e-02
-8.24800e+01 3.17778e+00 6.95260e-02
-8.24700e+01 3.17708e+00 6.95235e-02
-8.24600e+01 3.17639e+00 6.95210e-02
-8.24500e+01 3.17569e+00 6.95186e-02
-8.24400e+01 3.17499e+00 6.95161e-02
-8.24300e+01 3.17430e+00 6.95137e-02
-8.24200e+01 3.17360e+00 6.95113e-02
-8.24100e+01 3.17291e+00 6.95090e-02
-8.24000e+01 3.17221e+00 6.95066e-02
-8.23900e+01 3.17152e+00 6.95042e-02
-8.23800e+01 3.17082e+00 6.95019e-02
-8.23700e+01 3.17013e+00 6.94996e-02
-8.23600e+01 3.16943e+00 6.94973e-02
-8.23500e+01 3.16874e+00 6.94950e-02
-8.23400e+01 3.16804e+00 6.94927e-02
-8.23300e+01 3.16735e+00 6.94905e-02
-8.23200e+01 3.16665e+00 6.94882e-02
-8.23100e+01 3.16596e+00 6.94860e-02
-8.23000e+01 3.16527e+00 6.94838e-02
-8.22900e+01 3.16457e+00 6.94816e-02
-8.22800e+01 3.16388e+00 6.94794e-02
-8.22700e+01 3.16318e+00 6.94773e-02
-8.22600e+01 3.16249e+00 6.94751e-02
-8.22500e+01 3.16179e+00 6.94730e-02
-8.22400e+01 3.16110e+00 6.94709e-02
-8.22300e+01 3.16040e+00 6.94688e-02
-8.22200e+01 3.15971e+00 6.94667e-02
-8.22100e+01 3.15901e+00 6.94646e-02
-8.22000e+01 3.15832e+00 6.94626e-02
-8.21900e+01 3.15762e+00 6.94605e-02
-8.21800e+01 3.15693e+00 6.94585e-02
-8.21700e+01 3.15623e+00 6.94565e-02
-8.21600e+01 3.15554e+00 6.94545e-02
-8.21500e+01 3.15484e+00 6.94525e-02
-8.21400e+01 3.15415e+00 6.94506e-02
-8.21300e+01 3.15346e+00 6.94486e-02
-8.21200e+01 3.15276e+00 6.94467e-02
-8.21100e+01 3.15207e+00 6.94448e-02
-8.21000e+01 3.15137e+00 6.94429e-02
-8.20900e+01 3.15068e+00 6.94410e-02
-8.20800e+01 3.14998e+00 6.94392e-02
-8.20700e+01 3.14929e+00 6.94373e-02
-8.20600e+01 3.14859e+00 6.94355e-02
-8.20500e+01 3.14790e+00 6.94337e-02
-8.20400e+01 3.14721e+00 6.94319e-02
-8.20300e+01 3.14651e+00 6.94301e-02
-8.20200e+01 3.14582e+00 6.94283e-02
-8.20100e+01 3.14512e+00 6.94265e-02
-8.20000e+01 3.14443e+00 6.94248e-02
-8.19900e+01 3.14373e+00 6.94231e-02
-8.19800e+01 3.14304e+00 6.94214e-02
-8.19700e+01 3.14235e+00 6.94197e-02
-8.19600e+01 3.14165e+00 6.94180e-02
-8.19500e+01 3.14096e+00 6.94164e-02
-8.19400e+01 3.14026e+00 6.94147e-02
-8.19300e+01 3.13957e+00 6.94131e-02
-8.19200e+01 3.13888e+00 6.94115e-02
-8.19100e+01 3.13818e+00 6.94099e-02
-8.19000e+01 3.13749e+00 6.94083e-02
-8.18900e+01 3.13679e+00 6.94067e-02
-8.18800e+01 3.13610e+00 6.94052e-02
-8.18700e+01 3.13541e+00 6.94036e-02
-8.18600e+01 3.13471e+00 6.94021e-02
-8.18500e+01 3.13402e+00 6.94006e-02
-8.18400e+01 3.13332e+00 6.93991e-02
-8.18300e+01 3.13263e+00 6.93976e-02
-8.18200e+01 3.13194e+00 6.93962e-02
-8.18100e+01 3.13124e+00 6.93947e-02
-8.18000e+01 3.13055e+00 6.93933e-02
-8.17900e+01 3.12985e+00 6.93919e-02
-8.17800e+01 3.12916e+00 6.93905e-02
-8.17700e+01 3.12847e+00 6.93891e-02
-8.17600e+01 3.12777e+00 6.93878e-02
-8.17500e+01 3.12708e+00 6.93864e-02
-8.17400e+01 3.12638e+00 6.93851e-02
-8.17300e+01 3.12569e+00 6.93838e-02
-8.17200e+01 3.12500e+00 6.93825e-02
-8.17100e+01 3.12430e+00 6.93812e-02
-8.17000e+01 3.12361e+00 6.93799e-02
-8.16900e+01 3.12291e+00 6.93787e-02
-8.16800e+01 3.12222e+00 6.93774e-02
-8.16700e+01 3.12153e+00 6.93762e-02
-8.16600e+01 3.12083e+00 6.93750e-02
-8.16500e+01 3.12014e+00 6.93738e-02
-8.16400e+01 3.11945e+00 6.93726e-02
-8.16300e+01 3.11875e+00 6.93715e-02
-8.16200e+01 3.11806e+00 6.93703e-02
-8.16100e+01 3.11737e+00 6.93692e-02
-8.16000e+01 3.11667e+00 6.93681e-02
-8.15900e+01 3.11598e+00 6.93670e-02
-8.15800e+01 3.11528e+00 6.93659e-02
-8.15700e+01 3.11459e+00 6.93648e-02
-8.15600e+01 3.11390e+00 6.93638e-02
-8.15500e+01 3.11320e+00 6.93628e-02
-8.15400e+01 3.11251e+00 6.93617e-02
-8.15300e+01 3.11182e+00 6.93607e-02
-8.15200e+01 3.11112e+00 6.93598e-02
-8.15100e+01 3.11043e+00 6.93588e-02
-8.15000e+01 3.10974e+00 6.93578e-02
-8.14900e+01 3.10904e+00 6.93569e-02
-8.14800e+01 3.10835e+00 6.93560e-02
-8.14700e+01 3.10765e+00 6.93550e-02
-8.14600e+01 3.10696e+00 6.93542e-02
-8.14500e+01 3.10627e+00 6.93533e-02
-8.14400e+01 3.10557e+00 6.93524e-02
-8.14300e+01 3.10488e+00 6.93516e-02
-8.14200e+01 3.10419e+00 6.93507e-02
-8.14100e+01 3.10349e+00 6.93499e-02
-8.14000e+01 3.10280e+00 6.93491e-02
-8.13900e+01 3.10211e+00 6.93483e-02
-8.13800e+01 3.10141e+00 6.93476e-02
-8.13700e+01 3.10072e+00 6.93468e-02
-8.13600e+01 3.10003e+00 6.93461e-02
-8.13500e+01 3.09933e+00 6.93454e-02
-8.13400e+01 3.09864e+00 6.93447e-02
-8.13300e+01 3.09795e+00 6.93440e-02
-8.13200e+01 3.09725e+00 6.93433e-02
-8.13100e+01 3.09656e+00 6.93426e-02
-8.13000e+01 3.09587e+00 6.93420e-02
-8.12900e+01 3.09517e+00 6.93414e-02
-8.12800e+01 3.09448e+00 6.93407e-02
-8.12700e+01 3.09378e+00 6.93402e-02
-8.12600e+01 3.09309e+00 6.93396e-02
-8.12500e+01 3.09240e+00 6.93390e-02
-8.12400e+01 3.09170e+00 6.93385e-02
-8.12300e+01 3.09101e+00 6.93379e-02
-8.12200e+01 3.09032e+00 6.93374e-02
-8.12100e+01 3.08962e+00 6.93369e-02
-8.12000e+01 3.08893e+00 6.93364e-02
-8.11900e+01 3.08824e+00 6.93360e-02
-8.11800e+01 3.08754e+00 6.93355e-02
-8.11700e+01 3.08685e+00 6.93351e-02
-8.11600e+01 3.08616e+00 6.93346e-02
-8.11500e+01 3.08546e+00 6.93342e-02
-8.11400e+01 3.08477e+00 6.93338e-02
-8.11300e+01 3.08408e+00 6.93335e-02
-8.11200e+01 3.08338e+00 6.93331e-02
-8.11100e+01 3.08269e+00 6.93327e-02
-8.11000e+01 3.08200e+00 6.93324e-02
-8.10900e+01 3.08130e+00 6.93321e-02
-8.10800e+01 3.08061e+00 6.93318e-02
-8.10700e+01 3.07992e+00 6.93315e-02
-8.10600e+01 3.07922e+00 6.93313e-02
-8.10500e+01 3.07853e+00 6.93310e-02
-8.10400e+01 3.07784e+00 6.93308e-02
-8.10300e+01 3.07714e+00 6.93305e-02
-8.10200e+01 3.07645e+00 6.93303e-02
-8.10100e+01 3.07576e+00 6.93302e-02
-8.10000e+01 3.07506e+00 6.93300e-02
-8.09900e+01 3.07437e+00 6.93298e-02
-8.09800e+01 3.07368e+00 6.93297e-02
-8.09700e+01 3.07298e+00 6.93296e-02
-8.09600e+01 3.07229e+00 6.93294e-02
-8.09500e+01 3.07160e+00 6.93294e-02
-8.09400e+01 3.07090e+00 6.93293e-02
-8.09300e+01 3.07021e+00 6.93292e-02
-8.09200e+01 3.06952e+00 6.93292e-02
-8.09100e+01 3.06883e+00 6.93291e-02
-8.09000e+01 3.06813e+00 6.93291e-02
-8.08900e+01 3.06744e+00 6.93291e-02
-8.08800e+01 3.06675e+00 6.93291e-02
-8.08700e+01 3.06605e+00 6.93292e-02
-8.08600e+01 3.06536e+00 6.93292e-02
-8.08500e+01 3.06467e+00 6.93293e-02
-8.08400e+01 3.06397e+00 6.93293e-02
-8.08300e+01 3.06328e+00 6.93294e-02
-8.08200e+01 3.06259e+00 6.93295e-02
-8.08100e+01 3.06189e+00 6.93297e-02
-8.08000e+01 3.06120e+00 6.93298e-02
-8.07900e+01 3.06051e+00 6.93300e-02
-8.07800e+01 3.05981e+00 6.93301e-02
-8.07700e+01 3.05912e+00 6.93303e-02
-8.07600e+01 3.05843e+00 6.93305e-02
-8.07500e+01 3.05773e+00 6.93307e-02
-8.07400e+01 3.05704e+00 6.93310e-02
-8.07300e+01 3.05635e+00 6.93312e-02
-8.07200e+01 3.05565e+00 6.93315e-02
-8.07100e+01 3.05496e+00 6.93318e-02
-8.07000e+01 3.05427e+00 6.93321e-02
-8.06900e+01 3.05357e+00 6.93324e-02
-8.06800e+01 3.05288e+00 6.93327e-02
-8.06700e+01 3.05219e+00 6.93331e-02
-8.06600e+01 3.05149e+00 6.93334e-02
-8.06500e+01 3.05080e+00 6.93338e-02
-8.06400e+01 3.05011e+00 6.93342e-02
-8.06300e+01 3.04941e+00 6.93346e-02
-8.06200e+01 3.04872e+00 6.93350e-02
-8.06100e+01 3.04803e+00 6.93354e-02
-8.06000e+01 3.04733e+00 6.93359e-02
-8.05900e+01 3.04664e+00 6.93364e-02
-8.05800e+01 3.04595e+00 6.93369e-02
-8.05700e+01 3.04525e+00 6.93374e-02
-8.05600e+01 3.04456e+00 6.93379e-02
-8.05500e+01 3.04387e+00 6.93384e-02
-8.05400e+01 3.04317e+00 6.93389e-02
-8.05300e+01 3.04248e+00 6.93395e-02
-8.05200e+01 3.04179e+00 6.93401e-02
-8.05100e+01 3.04109e+00 6.93407e-02
-8.05000e+01 3.04040e+00 6.93413e-02
-8.04900e+01 3.03971e+00 6.93419e-02
-8.04800e+01 3.03901e+00 6.93426e-02
-8.04700e+01 3.03832e+00 6.93432e-02
-8.04600e+01 3.03762e+00 6.93439e-02
-8.04500e+01 3.03693e+00 6.93446e-02
-8.04400e+01 3.03624e+00 6.93453e-02
-8.04300e+01 3.03554e+00 6.93460e-02
-8.04200e+01 3.03485e+00 6.93467e-02
-8.04100e+01 3.03416e+00 6.93475e-02
-8.04000e+01 3.03346e+00 6.93483e-02
-8.03900e+01 3.03277e+00 6.93490e-02
-8.03800e+01 3.03208e+00 6.93498e-02
-8.03700e+01 3.03138e+00 6.93506e-02
-8.03600e+01 3.03069e+00 6.93515e-02
-8.03500e+01 3.03000e+00 6.93523e-02
-8.03400e+01 3.02930e+00 6.93532e-02
-8.03300e+01 3.02861e+00 6.93541e-02
-8.03200e+01 3.02792e+00 6.93550e-02
-8.03100e+01 3.02722e+00 6.93559e-02
-8.03000e+01 3.02653e+00 6.93568e-02
-8.02900e+01 3.02584e+00 6.93577e-02
-8.02800e+01 3.02514e+00 6.93587e-02
-8.02700e+01 3.02445e+00 6.93596e-02
-8.02600e+01 3.02375e+00 6.93606e-02
-8.02500e+01 3.02306e+00 6.93616e-02
-8.02400e+01 3.02237e+00 6.93626e-02
-8.02300e+01 3.02167e+00 6.93637e-02
-8.02200e+01 3.02098e+00 6.93647e-02
-8.02100e+01 3.02029e+00 6.93658e-02
-8.02000e+01 3.01959e+00 6.93669e-02
-8.01900e+01 3.01890e+00 6.93680e-02
-8.01800e+01 3.01821e+00 6.93691e-02
-8.01700e+01 3.01751e+00 6.93702e-02
-8.01600e+01 3.01682e+00 6.93713e-02
-8.01500e+01 3.01612e+00 6.93725e-02
-8.01400e+01 3.01543e+00 6.93737e-02
-8.01300e+01 3.01474e+00 6.93749e-02
-8.01200e+01 3.01404e+00 6.93761e-02
-8.01100e+01 3.01335e+00 6.93773e-02
-8.01000e+01 3.01266e+00 6.93785e-02
-8.00900e+01 3.01196e+00 6.93798e-02
-8.00800e+01 3.01127e+00 6.93811e-02
-8.00700e+01 3.01057e+00 6.93823e-02
-8.00600e+01 3.00988e+00 6.93836e-02
-8.00500e+01 3.00919e+00 6.93849e-02
-8.00400e+01 3.00849e+00 6.93863e-02
-8.00300e+01 3.00780e+00 6.93876e-02
-8.00200e+01 3.00710e+00 6.93890e-02
-8.00100e+01 3.00641e+00 6.93904e-02
-8.00000e+01 3.00572e+00 6.93918e-02
-7.99900e+01 3.00502e+00 6.93932e-02
-7.99800e+01 3.00433e+00 6.93946e-02
-7.99700e+01 3.00364e+00 6.93960e-02
-7.99600e+01 3.00294e+00 6.93975e-02
-7.99500e+01 3.00225e+00 6.93990e-02
-7.99400e+01 3.00155e+00 6.94004e-02
-7.99300e+01 3.00086e+00 6.94019e-02
-7.99200e+01 3.00017e+00 6.94035e-02
-7.99100e+01 2.99947e+00 6.94050e-02
-7.99000e+01 2.99878e+00 6.94065e-02
-7.98900e+01 2.99808e+00 6.94081e-02
-7.98800e+01 2.99739e+00 6.94097e-02
-7.98700e+01 2.99669e+00 6.94113e-02
-7.98600e+01 2.99600e+00 6.94129e-02
-7.98500e+01 2.99531e+00 6.94145e-02
-7.98400e+01 2.99461e+00 6.94162e-02
-7.98300e+01 2.99392e+00 6.94178e-02
-7.98200e+01 2.99322e+00 6.94195e-02
-7.98100e+01 2.99253e+00 6.94212e-02
-7.98000e+01 2.99184e+00 6.94229e-02
-7.97900e+01 2.99114e+00 6.94246e-02
-7.97800e+01 2.99045e+00 6.94264e-02
-7.97700e+01 2.98975e+00 6.94281e-02
-7.97600e+01 2.98906e+00 6.94299e-02
-7.97500e+01 2.98836e+00 6.94317e-02
-7.97400e+01 2.98767e+00 6.94335e-02
-7.97300e+01 2.98698e+00 6.94353e-02
-7.97200e+01 2.98628e+00 6.94371e-02
-7.97100e+01 2.98559e+00 6.94390e-02
-7.97000e+01 2.98489e+00 6.94408e-02
-7.96900e+01 2.98420e+00 6.94427e-02
-7.96800e+01 2.98350e+00 6.94446e-02
-7.96700e+01 2.98281e+00 6.94465e-02
-7.96600e+01 2.98211e+00 6.94484e-02
-7.96500e+01 2.98142e+00 6.94504e-02
-7.96400e+01 2.98073e+00 6.94523e-02
-7.96300e+01 2.98003e+00 6.94543e-02
-7.96200e+01 2.97934e+00 6.94563e-02
-7.96100e+01 2.97864e+00 6.94583e-02
-7.96000e+01 2.97795e+00 6.94603e-02
-7.95900e+01 2.97725e+00 6.94623e-02
-7.95800e+01 2.97656e+00 6.94644e-02
-7.95700e+01 2.97586e+00 6.94665e-02
-7.95600e+01 2.97517e+00 6.94685e-02
-7.95500e+01 2.97447e+00 6.94706e-02
-7.95400e+01 2.97378e+00 6.94728e-02
-7.95300e+01 2.97308e+00 6.94749e-02
-7.95200e+01 2.97239e+00 6.94770e-02
-7.95100e+01 2.97170e+00 6.94792e-02
-7.95000e+01 2.97100e+00 6.94814e-02
-7.94900e+01 2.97031e+00 6.94836e-02
-7.94800e+01 2.96961e+00 6.94858e-02
-7.94700e+01 2.96892e+00 6.94880e-02
-7.94600e+01 2.96822e+00 6.94902e-02
-7.94500e+01 2.96753e+00 6.94925e-02
-7.94400e+01 2.96683e+00 6.94948e-02
-7.94300e+01 2.96614e+00 6.94970e-02
-7.94200e+01 2.96544e+00 6.94993e-02
-7.94100e+01 2.96475e+00 6.95017e-02
-7.94000e+01 2.96405e+00 6.95040e-02
-7.93900e+01 2.96336e+00 6.95063e-02
-7.93800e+01 2.96266e+00 6.95087e-02
-7.93700e+01 2.96197e+00 6.95111e-02
-7.93600e+01 2.96127e+00 6.95135e-02
-7.93500e+01 2.96058e+00 6.95159e-02
-7.93400e+01 2.95988e+00 6.95183e-02
-7.93300e+01 2.95919e+00 6.95208e-02
-7.93200e+01 2.95849e+00 6.95232e-02
-7.93100e+01 2.95779e+00 6.95257e-02
-7.93000e+01 2.95710e+00 6.95282e-02
-7.92900e+01 2.95640e+00 6.95307e-02
-7.92800e+01 2.95571e+00 6.95332e-02
-7.92700e+01 2.95501e+00 6.95357e-02
-7.92600e+01 2.95432e+00 6.95383e-02
-7.92500e+01 2.95362e+00 6.95409e-02
-7.92400e+01 2.95293e+00 6.95434e-02
-7.92300e+01 2.95223e+00 6.95460e-02
-7.92200e+01 2.95154e+00 6.95486e-02
-7.92100e+01 2.95084e+00 6.95513e-02
-7.92000e+01 2.95015e+00 6.95539e-02
-7.91900e+01 2.94945e+00 6.95566e-02
-7.91800e+01 2.94875e+00 6.95593e-02
-7.91700e+01 2.94806e+00 6.95620e-02
-7.91600e+01 2.94736e+00 6.95647e-02
-7.91500e+01 2.94667e+00 6.95674e-02
-7.91400e+01 2.94597e+00 6.95701e-02
-7.91300e+01 2.94528e+00 6.95729e-02
-7.91200e+01 2.94458e+00 6.95757e-02
-7.91100e+01 2.94388e+00 6.95784e-02
-7.91000e+01 2.94319e+00 6.95812e-02
-7.90900e+01 2.94249e+00 6.95841e-02
-7.90800e+01 2.94180e+00 6.95869e-02
-7.90700e+01 2.94110e+00 6.95897e-02
-7.90600e+01 2.94041e+00 6.95926e-02
-7.90500e+01 2.93971e+00 6.95955e-02
-7.90400e+01 2.93901e+00 6.95984e-02
-7.90300e+01 2.93832e+00 6.96013e-02
-7.90200e+01 2.93762e+00 6.96042e-02
-7.90100e+01 2.93693e+00 6.96072e-02
-7.90000e+01 2.93623e+00 6.96101e-02
-7.89900e+01 2.93553e+00 6.96131e-02
-7.89800e+01 2.93484e+00 6.96161e-02
-7.89700e+01 2.93414e+00 6.96191e-02
-7.89600e+01 2.93344e+00 6.96221e-02
-7.89500e+01 2.93275e+00 6.96252e-02
-7.89400e+01 2.93205e+00 6.96282e-02
-7.89300e+01 2.93136e+00 6.96313e-02
-7.89200e+01 2.93066e+00 6.96344e-02
-7.89100e+01 2.92996e+00 6.96375e-02
-7.89000e+01 2.92927e+00 6.96406e-02
-7.88900e+01 2.92857e+00 6.96437e-02
-7.88800e+01 2.92787e+00 6.96469e-02
-7.88700e+01 2.92718e+00 6.96500e-02
-7.88600e+01 2.92648e+00 6.96532e-02
-7.88500e+01 2.92578e+00 6.96564e-02
-7.88400e+01 2.92509e+00 6.96596e-02
-7.88300e+01 2.92439e+00 6.96628e-02
-7.88200e+01 2.92369e+00 6.96661e-02
-7.88100e+01 2.92300e+00 6.96693e-02
-7.88000e+01 2.92230e+00 6.96726e-02
-7.87900e+01 2.92160e+00 6.96759e-02
-7.87800e+01 2.92091e+00 6.96792e-02
-7.87700e+01 2.92021e+00 6.96825e-02
-7.87600e+01 2.91951e+00 6.96858e-02
-7.87500e+01 2.91882e+00 6.96892e-02
-7.87400e+01 2.91812e+00 6.96926e-02
-7.87300e+01 2.91742e+00 6.96959e-02
-7.87200e+01 2.91673e+00 6.96993e-02
-7.87100e+01 2.91603e+00 6.97027e-02
-7.87000e+01 2.91533e+00 6.97062e-02
-7.86900e+01 2.91463e+00 6.97096e-02
-7.86800e+01 2.91394e+00 6.97131e-02
-7.86700e+01 2.91324e+00 6.97166e-02
-7.86600e+01 2.91254e+00 6.97200e-02
-7.86500e+01 2.91185e+00 6.97236e-02
-7.86400e+01 2.91115e+00 6.97271e-02
-7.86300e+01 2.91045e+00 6.97306e-02
-7.86200e+01 2.90975e+00 6.97342e-02
-7.86100e+01 2.90906e+00 6.97377e-02
-7.86000e+01 2.90836e+00 6.97413e-02
-7.85900e+01 2.90766e+00 6.97449e-02
-7.85800e+01 2.90696e+00 6.97485e-02
-7.85700e+01 2.90627e+00 6.97522e-02
-7.85600e+01 2.90557e+00 6.97558e-02
-7.85500e+01 2.90487e+00 6.97595e-02
-7.85400e+01 2.90417e+00 6.97632e-02
-7.85300e+01 2.90348e+00 6.97669e-02
-7.85200e+01 2.90278e+00 6.97706e-02
-7.85100e+01 2.90208e+00 6.97743e-02
-7.85000e+01 2.90138e+00 6.97780e-02
-7.84900e+01 2.90069e+00 6.97818e-02
-7.84800e+01 2.89999e+00 6.97856e-02
-7.84700e+01 2.89929e+00 6.97894e-02
-7.84600e+01 2.89859e+00 6.97932e-02
-7.84500e+01 2.89789e+00 6.97970e-02
-7.84400e+01 2.89720e+00 6.98008e-02
-7.84300e+01 2.89650e+00 6.98047e-02
-7.84200e+01 2.89580e+00 6.98085e-02
-7.84100e+01 2.89510e+00 6.98124e-02
-7.84000e+01 2.89440e+00 6.98163e-02
-7.83900e+01 2.89371e+00 6.98202e-02
-7.83800e+01 2.89301e+00 6.98242e-02
-7.83700e+01 2.89231e+00 6.98281e-02
-7.83600e+01 2.89161e+00 6.98321e-02
-7.83500e+01 2.89091e+00 6.98360e-02
-7.83400e+01 2.89021e+00 6.98400e-02
-7.83300e+01 2.88952e+00 6.98440e-02
-7.83200e+01 2.88882e+00 6.98481e-02
-7.83100e+01 2.88812e+00 6.98521e-02
-7.83000e+01 2.88742e+00 6.98562e-02
-7.82900e+01 2.88672e+00 6.98602e-02
-7.82800e+01 2.88602e+00 6.98643e-02
-7.82700e+01 2.88532e+00 6.98684e-02
-7.82600e+01 2.88463e+00 6.98725e-02
-7.82500e+01 2.88393e+00 6.98767e-02
-7.82400e+01 2.88323e+00 6.98808e-02
-7.82300e+01 2.88253e+00 6.98850e-02
-7.82200e+01 2.88183e+00 6.98892e-02
-7.82100e+01 2.88113e+00 6.98934e-02
-7.82000e+01 2.88043e+00 6.98976e-02
-7.81900e+01 2.87973e+00 6.99018e-02
-7.81800e+01 2.87903e+00 6.99060e-02
-7.81700e+01 2.87834e+00 6.99103e-02
-7.81600e+01 2.87764e+00 6.99146e-02
-7.81500e+01 2.87694e+00 6.99189e-02
-7.81400e+01 2.87624e+00 6.99232e-02
-7.81300e+01 2.87554e+00 6.99275e-02
-7.81200e+01 2.87484e+00 6.99318e-02
-7.81100e+01 2.87414e+00 6.99362e-02
-7.81000e+01 2.87344e+00 6.99406e-02
-7.80900e+01 2.87274e+00 6.99449e-02
-7.80800e+01 2.87204e+00 6.99493e-02
-7.80700e+01 2.87134e+00 6.99538e-02
-7.80600e+01 2.87064e+00 6.99582e-02
-7.80500e+01 2.86994e+00 6.99626e-02
-7.80400e+01 2.86924e+00 6.99671e-02
-7.80300e+01 2.86854e+00 6.99716e-02
-7.80200e+01 2.86784e+00 6.99761e-02
-7.80100e+01 2.86714e+00 6.99806e-02
-7.80000e+01 2.86644e+00 6.99851e-02
-7.79900e+01 2.86574e+00 6.99896e-02
-7.79800e+01 2.86504e+00 6.99942e-02
-7.79700e+01 2.86434e+00 6.99988e-02
-7.79600e+01 2.86364e+00 7.00034e-02
-7.79500e+01 2.86294e+00 7.00080e-02
-7.79400e+01 2.86224e+00 7.00126e-02
-7.79300e+01 2.86154e+00 7.00172e-02
-7.79200e+01 2.86084e+00 7.00219e-02
-7.79100e+01 2.86014e+00 7.00265e-02
-7.79000e+01 2.85944e+00 7.00312e-02
-7.78900e+01 2.85874e+00 7.00359e-02
-7.78800e+01 2.85804e+00 7.00406e-02
-7.78700e+01 2.85734e+00 7.00453e-02
-7.78600e+01 2.85664e+00 7.00501e-02
-7.78500e+01 2.85594e+00 7.00548e-02
-7.78400e+01 2.85524e+00 7.00596e-02
-7.78300e+01 2.85454e+00 7.00644e-02
-7.78200e+01 2.85384e+00 7.00692e-02
-7.78100e+01 2.85314e+00 7.00740e-02
-7.78000e+01 2.85244e+00 7.00789e-02
-7.77900e+01 2.85174e+00 7.00837e-02
-7.77800e+01 2.85104e+00 7.00886e-02
-7.77700e+01 2.85034e+00 7.00935e-02
-7.77600e+01 2.84963e+00 7.00984e-02
-7.77500e+01 2.84893e+00 7.01033e-02
-7.77400e+01 2.84823e+00 7.01082e-02
-7.77300e+01 2.84753e+00 7.01132e-02
-7.77200e+01 2.84683e+00 7.01182e-02
-7.77100e+01 2.84613e+00 7.01231e-02
-7.77000e+01 2.84543e+00 7.01281e-02
-7.76900e+01 2.84473e+00 7.01331e-02
-7.76800e+01 2.84403e+00 7.01382e-02
-7.76700e+01 2.84332e+00 7.01432e-02
-7.76600e+01 2.84262e+00 7.01483e-02
-7.76500e+01 2.84192e+00 7.01533e-02
-7.76400e+01 2.84122e+00 7.01584e-02
-7.76300e+01 2.84052e+00 7.01635e-02
-7.76200e+01 2.83982e+00 7.01686e-02
-7.76100e+01 2.83911e+00 7.01738e-02
-7.76000e+01 2.83841e+00 7.01789e-02
-7.75900e+01 2.83771e+00 7.01841e-02
-7.75800e+01 2.83701e+00 7.01893e-02
-7.75700e+01 2.83631e+00 7.01945e-02
-7.75600e+01 2.83560e+00 7.01997e-02
-7.75500e+01 2.83490e+00 7.02049e-02
-7.75400e+01 2.83420e+00 7.02102e-02
-7.75300e+01 2.83350e+00 7.02154e-02
-7.75200e+01 2.83280e+00 7.02207e-02
-7.75100e+01 2.83209e+00 7.02260e-02
-7.75000e+01 2.83139e+00 7.02313e-02
-7.74900e+01 2.83069e+00 7.02366e-02
-7.74800e+01 2.82999e+00 7.02420e-02
-7.74700e+01 2.82928e+00 7.02473e-02
-7.74600e+01 2.82858e+00 7.02527e-02
-7.74500e+01 2.82788e+00 7.02581e-02
-7.74400e+01 2.82718e+00 7.02635e-02
-7.74300e+01 2.82647e+00 7.02689e-02
-7.74200e+01 2.82577e+00 7.02743e-02
-7.74100e+01 2.82507e+00 7.02798e-02
-7.74000e+01 2.82437e+00 7.02852e-02
-7.73900e+01 2.82366e+00 7.02907e-02
-7.73800e+01 2.82296e+00 7.02962e-02
-7.73700e+01 2.82226e+00 7.03017e-02
-7.73600e+01 2.82155e+00 7.03073e-02
-7.73500e+01 2.82085e+00 7.03128e-02
-7.73400e+01 2.82015e+00 7.03184e-02
-7.73300e+01 2.81944e+00 7.03239e-02
-7.73200e+01 2.81874e+00 7.03295e-02
-7.73100e+01 2.81804e+00 7.03351e-02
-7.73000e+01 2.81733e+00 7.03408e-02
-7.72900e+01 2.81663e+00 7.03464e-02
-7.72800e+01 2.81593e+00 7.03520e-02
-7.72700e+01 2.81522e+00 7.03577e-02
-7.72600e+01 2.81452e+00 7.03634e-02
-7.72500e+01 2.81382e+00 7.03691e-02
-7.72400e+01 2.81311e+00 7.03748e-02
-7.72300e+01 2.81241e+00 7.03805e-02
-7.72200e+01 2.81171e+00 7.03863e-02
-7.72100e+01 2.81100e+00 7.03920e-02
-7.72000e+01 2.81030e+00 7.03978e-02
-7.71900e+01 2.80959e+00 7.04036e-02
-7.71800e+01 2.80889e+00 7.04094e-02
-7.71700e+01 2.80819e+00 7.04153e-02
-7.71600e+01 2.80748e+00 7.04211e-02
-7.71500e+01 2.80678e+00 7.04269e-02
-7.71400e+01 2.80607e+00 7.04328e-02
-7.71300e+01 2.80537e+00 7.04387e-02
-7.71200e+01 2.80466e+00 7.04446e-02
-7.71100e+01 2.80396e+00 7.04505e-02
-7.71000e+01 2.80326e+00 7.04565e-02
-7.70900e+01 2.80255e+00 7.04624e-02
-7.70800e+01 2.80185e+00 7.04684e-02
-7.70700e+01 2.80114e+00 7.04744e-02
-7.70600e+01 2.80044e+00 7.04804e-02
-7.70500e+01 2.79973e+00 7.04864e-02
-7.70400e+01 2.79903e+00 7.04924e-02
-7.70300e+01 2.79832e+00 7.04984e-02
-7.70200e+01 2.79762e+00 7.05045e-02
-7.70100e+01 2.79691e+00 7.05106e-02
-7.70000e+01 2.79621e+00 7.05167e-02
-7.69900e+01 2.79550e+00 7.05228e-02
-7.69800e+01 2.79480e+00 7.05289e-02
-7.69700e+01 2.79409e+00 7.05350e-02
-7.69600e+01 2.79339e+00 7.05412e-02
-7.69500e+01 2.79268e+00 7.05474e-02
-7.69400e+01 2.79197e+00 7.05535e-02
-7.69300e+01 2.79127e+00 7.05597e-02
-7.69200e+01 2.79056e+00 7.05660e-02
-7.69100e+01 2.78986e+00 7.05722e-02
-7.69000e+01 2.78915e+00 7.05784e-02
-7.68900e+01 2.78845e+00 7.05847e-02
-7.68800e+01 2.78774e+00 7.05910e-02
-7.68700e+01 2.78703e+00 7.05973e-02
-7.68600e+01 2.78633e+00 7.06036e-02
-7.68500e+01 2.78562e+00 7.06099e-02
-7.68400e+01 2.78492e+00 7.06163e-02
-7.68300e+01 2.78421e+00 7.06226e-02
-7.68200e+01 2.78350e+00 7.06290e-02
-7.68100e+01 2.78280e+00 7.06354e-02
-7.68000e+01 2.78209e+00 7.06418e-02
-7.67900e+01 2.78138e+00 7.06482e-02
-7.67800e+01 2.78068e+00 7.06546e-02
-7.67700e+01 2.77997e+00 7.06611e-02
-7.67600e+01 2.77926e+00 7.06675e-02
-7.67500e+01 2.77856e+00 7.06740e-02
-7.67400e+01 2.77785e+00 7.06805e-02
-7.67300e+01 2.77714e+00 7.06870e-02
-7.67200e+01 2.77644e+00 7.06936e-02
-7.67100e+01 2.77573e+00 7.07001e-02
-7.67000e+01 2.77502e+00 7.07067e-02
-7.66900e+01 2.77432e+00 7.07133e-02
-7.66800e+01 2.77361e+00 7.07198e-02
-7.66700e+01 2.77290e+00 7.07265e-02
-7.66600e+01 2.77219e+00 7.07331e-02
-7.66500e+01 2.77149e+00 7.07397e-02
-7.66400e+01 2.77078e+00 7.07464e-02
-7.66300e+01 2.77007e+00 7.07530e-02
-7.66200e+01 2.76936e+00 7.07597e-02
-7.66100e+01 2.76866e+00 7.07664e-02
-7.66000e+01 2.76795e+00 7.07731e-02
-7.65900e+01 2.76724e+00 7.07799e-02
-7.65800e+01 2.76653e+00 7.07866e-02
-7.65700e+01 2.76583e+00 7.07934e-02
-7.65600e+01 2.76512e+00 7.08002e-02
-7.65500e+01 2.76441e+00 7.08070e-02
-7.65400e+01 2.76370e+00 7.08138e-02
-7.65300e+01 2.76299e+00 7.08206e-02
-7.65200e+01 2.76229e+00 7.08274e-02
-7.65100e+01 2.76158e+00 7.08343e-02
-7.65000e+01 2.76087e+00 7.08412e-02
-7.64900e+01 2.76016e+00 7.08481e-02
-7.64800e+01 2.75945e+00 7.08550e-02
-7.64700e+01 2.75874e+00 7.08619e-02
-7.64600e+01 2.75803e+00 7.08688e-02
-7.64500e+01 2.75733e+00 7.08758e-02
-7.64400e+01 2.75662e+00 7.08827e-02
-7.64300e+01 2.75591e+00 7.08897e-02
-7.64200e+01 2.75520e+00 7.08967e-02
-7.64100e+01 2.75449e+00 7.09037e-02
-7.64000e+01 2.75378e+00 7.09108e-02
-7.63900e+01 2.75307e+00 7.09178e-02
-7.63800e+01 2.75236e+00 7.09249e-02
-7.63700e+01 2.75165e+00 7.09320e-02
-7.63600e+01 2.75094e+00 7.09391e-02
-7.63500e+01 2.75023e+00 7.09462e-02
-7.63400e+01 2.74953e+00 7.09533e-02
-7.63300e+01 2.74882e+00 7.09604e-02
-7.63200e+01 2.74811e+00 7.09676e-02
-7.63100e+01 2.74740e+00 7.09748e-02
-7.63000e+01 2.74669e+00 7.09819e-02
-7.62900e+01 2.74598e+00 7.09891e-02
-7.62800e+01 2.74527e+00 7.09964e-02
-7.62700e+01 2.74456e+00 7.10036e-02
-7.62600e+01 2.74385e+00 7.10108e-02
-7.62500e+01 2.74314e+00 7.10181e-02
-7.62400e+01 2.74243e+00 7.10254e-02
-7.62300e+01 2.74172e+00 7.10327e-02
-7.62200e+01 2.74101e+00 7.10400e-02
-7.62100e+01 2.74030e+00 7.10473e-02
-7.62000e+01 2.73958e+00 7.10547e-02
-7.61900e+01 2.73887e+00 7.10620e-02
-7.61800e+01 2.73816e+00 7.10694e-02
-7.61700e+01 2.73745e+00 7.10768e-02
-7.61600e+01 2.73674e+00 7.10842e-02
-7.61500e+01 2.73603e+00 7.10916e-02
-7.61400e+01 2.73532e+00 7.10991e-02
-7.61300e+01 2.73461e+00 7.11065e-02
-7.61200e+01 2.73390e+00 7.11140e-02
-7.61100e+01 2.73319e+00 7.11215e-02
-7.61000e+01 2.73248e+00 7.11290e-02
-7.60900e+01 2.73176e+00 7.11365e-02
-7.60800e+01 2.73105e+00 7.11440e-02
-7.60700e+01 2.73034e+00 7.11516e-02
-7.60600e+01 2.72963e+00 7.11591e-02
-7.60500e+01 2.72892e+00 7.11667e-02
-7.60400e+01 2.72821e+00 7.11743e-02
-7.60300e+01 2.72749e+00 7.11819e-02
-7.60200e+01 2.72678e+00 7.11895e-02
-7.60100e+01 2.72607e+00 7.11972e-02
-7.60000e+01 2.72536e+00 7.12048e-02
-7.59900e+01 2.72465e+00 7.12125e-02
-7.59800e+01 2.72393e+00 7.12202e-02
-7.59700e+01 2.72322e+00 7.12279e-02
-7.59600e+01 2.72251e+00 7.12356e-02
-7.59500e+01 2.72180e+00 7.12434e-02
-7.59400e+01 2.72109e+00 7.12511e-02
-7.59300e+01 2.72037e+00 7.12589e-02
-7.59200e+01 2.71966e+00 7.12667e-02
-7.59100e+01 2.71895e+00 7.12745e-02
-7.59000e+01 2.71823e+00 7.12823e-02
-7.58900e+01 2.71752e+00 7.12901e-02
-7.58800e+01 2.71681e+00 7.12979e-02
-7.58700e+01 2.71610e+00 7.13058e-02
-7.58600e+01 2.71538e+00 7.13137e-02
-7.58500e+01 2.71467e+00 7.13216e-02
-7.58400e+01 2.71396e+00 7.13295e-02
-7.58300e+01 2.71324e+00 7.13374e-02
-7.58200e+01 2.71253e+00 7.13453e-02
-7.58100e+01 2.71182e+00 7.13533e-02
-7.58000e+01 2.71110e+00 7.13613e-02
-7.57900e+01 2.71039e+00 7.13692e-02
-7.57800e+01 2.70968e+00 7.13772e-02
-7.57700e+01 2.70896e+00 7.13853e-02
-7.57600e+01 2.70825e+00 7.13933e-02
-7.57500e+01 2.70753e+00 7.14013e-02
-7.57400e+01 2.70682e+00 7.14094e-02
-7.57300e+01 2.70611e+00 7.14175e-02
-7.57200e+01 2.70539e+00 7.14256e-02
-7.57100e+01 2.70468e+00 7.14337e-02
-7.57000e+01 2.70396e+00 7.14418e-02
-7.56900e+01 2.70325e+00 7.14500e-02
-7.56800e+01 2.70253e+00 7.14581e-02
-7.56700e+01 2.70182e+00 7.14663e-02
-7.56600e+01 2.70110e+00 7.14745e-02
-7.56500e+01 2.70039e+00 7.14827e-02
-7.56400e+01 2.69967e+00 7.14909e-02
-7.56300e+01 2.69896e+00 7.14991e-02
-7.56200e+01 2.69824e+00 7.15074e-02
-7.56100e+01 2.69753e+00 7.15157e-02
-7.56000e+01 2.69681e+00 7.15240e-02
-7.55900e+01 2.69610e+00 7.15322e-02
-7.55800e+01 2.69538e+00 7.15404e-02
-7.55700e+01 2.69467e+00 7.15485e-02
-7.55600e+01 2.69395e+00 7.15565e-02
-7.55500e+01 2.69324e+00 7.15645e-02
-7.55400e+01 2.69252e+00 7.15723e-02
-7.55300e+01 2.69181e+00 7.15801e-02
-7.55200e+01 2.69109e+00 7.15879e-02
-7.55100e+01 2.69037e+00 7.15955e-02
-7.55000e+01 2.68966e+00 7.16031e-02
-7.54900e+01 2.68894e+00 7.16106e-02
-7.54800e+01 2.68823e+00 7.16180e-02
-7.54700e+01 2.68751e+00 7.16253e-02
-7.54600e+01 2.68679e+00 7.16326e-02
-7.54500e+01 2.68608e+00 7.16398e-02
-7.54400e+01 2.68536e+00 7.16469e-02
-7.54300e+01 2.68464e+00 7.16540e-02
-7.54200e+01 2.68393e+00 7.16609e-02
-7.54100e+01 2.68321e+00 7.16678e-02
-7.54000e+01 2.68249e+00 7.16746e-02
-7.53900e+01 2.68178e+00 7.16814e-02
-7.53800e+01 2.68106e+00 7.16880e-02
-7.53700e+01 2.68034e+00 7.16946e-02
-7.53600e+01 2.67963e+00 7.17011e-02
-7.53500e+01 2.67891e+00 7.17076e-02
-7.53400e+01 2.67819e+00 7.17139e-02
-7.53300e+01 2.67747e+00 7.17202e-02
-7.53200e+01 2.67676e+00 7.17264e-02
-7.53100e+01 2.67604e+00 7.17326e-02
-7.53000e+01 2.67532e+00 7.17386e-02
-7.52900e+01 2.67461e+00 7.17446e-02
-7.52800e+01 2.67389e+00 7.17505e-02
-7.52700e+01 2.67317e+00 7.17563e-02
-7.52600e+01 2.67245e+00 7.17621e-02
-7.52500e+01 2.67174e+00 7.17678e-02
-7.52400e+01 2.67102e+00 7.17734e-02
-7.52300e+01 2.67030e+00 7.17789e-02
-7.52200e+01 2.66958e+00 7.17843e-02
-7.52100e+01 2.66886e+00 7.17897e-02
-7.52000e+01 2.66815e+00 7.17950e-02
-7.51900e+01 2.66743e+00 7.18002e-02
-7.51800e+01 2.66671e+00 7.18054e-02
-7.51700e+01 2.66599e+00 7.18105e-02
-7.51600e+01 2.66527e+00 7.18155e-02
-7.51500e+01 2.66456e+00 7.18204e-02
-7.51400e+01 2.66384e+00 7.18252e-02
-7.51300e+01 2.66312e+00 7.18300e-02
-7.51200e+01 2.66240e+00 7.18347e-02
-7.51100e+01 2.66168e+00 7.18393e-02
-7.51000e+01 2.66096e+00 7.18439e-02
-7.50900e+01 2.66025e+00 7.18483e-02
-7.50800e+01 2.65953e+00 7.18527e-02
-7.50700e+01 2.65881e+00 7.18570e-02
-7.50600e+01 2.65809e+00 7.18613e-02
-7.50500e+01 2.65737e+00 7.18654e-02
-7.50400e+01 2.65665e+00 7.18695e-02
-7.50300e+01 2.65593e+00 7.18735e-02
-7.50200e+01 2.65522e+00 7.18775e-02
-7.50100e+01 2.65450e+00 7.18813e-02
-7.50000e+01 2.65378e+00 7.18851e-02
-7.49900e+01 2.65306e+00 7.18888e-02
-7.49800e+01 2.65234e+00 7.18925e-02
-7.49700e+01 2.65162e+00 7.18960e-02
-7.49600e+01 2.65090e+00 7.18995e-02
-7.49500e+01 2.65018e+00 7.19029e-02
-7.49400e+01 2.64946e+00 7.19062e-02
-7.49300e+01 2.64874e+00 7.19095e-02
-7.49200e+01 2.64803e+00 7.19127e-02
-7.49100e+01 2.64731e+00 7.19158e-02
-7.49000e+01 2.64659e+00 7.19188e-02
-7.48900e+01 2.64587e+00 7.19218e-02
-7.48800e+01 2.64515e+00 7.19246e-02
-7.48700e+01 2.64443e+00 7.19274e-02
-7.48600e+01 2.64371e+00 7.19302e-02
-7.48500e+01 2.64299e+00 7.19328e-02
-7.48400e+01 2.64227e+00 7.19354e-02
-7.48300e+01 2.64155e+00 7.19379e-02
-7.48200e+01 2.64083e+00 7.19403e-02
-7.48100e+01 2.64011e+00 7.19426e-02
-7.48000e+01 2.63939e+00 7.19449e-02
-7.47900e+01 2.63867e+00 7.19471e-02
-7.47800e+01 2.63796e+00 7.19492e-02
-7.47700e+01 2.63724e+00 7.19513e-02
-7.47600e+01 2.63652e+00 7.19532e-02
-7.47500e+01 2.63580e+00 7.19551e-02
-7.47400e+01 2.63508e+00 7.19570e-02
-7.47300e+01 2.63436e+00 7.19587e-02
-7.47200e+01 2.63364e+00 7.19604e-02
-7.47100e+01 2.63292e+00 7.19620e-02
-7.47000e+01 2.63220e+00 7.19635e-02
-7.46900e+01 2.63148e+00 7.19649e-02
-7.46800e+01 2.63076e+00 7.19663e-02
-7.46700e+01 2.63004e+00 7.19676e-02
-7.46600e+01 2.62932e+00 7.19688e-02
-7.46500e+01 2.62860e+00 7.19699e-02
-7.46400e+01 2.62788e+00 7.19710e-02
-7.46300e+01 2.62716e+00 7.19719e-02
-7.46200e+01 2.62644e+00 7.19728e-02
-7.46100e+01 2.62572e+00 7.19737e-02
-7.46000e+01 2.62500e+00 7.19744e-02
-7.45900e+01 2.62428e+00 7.19751e-02
-7.45800e+01 2.62356e+00 7.19757e-02
-7.45700e+01 2.62284e+00 7.19763e-02
-7.45600e+01 2.62212e+00 7.19767e-02
-7.45500e+01 2.62140e+00 7.19771e-02
-7.45400e+01 2.62068e+00 7.19774e-02
-7.45300e+01 2.61996e+00 7.19776e-02
-7.45200e+01 2.61924e+00 7.19778e-02
-7.45100e+01 2.61852e+00 7.19778e-02
-7.45000e+01 2.61780e+00 7.19778e-02
-7.44900e+01 2.61708e+00 7.19778e-02
-7.44800e+01 2.61636e+00 7.19776e-02
-7.44700e+01 2.61564e+00 7.19774e-02
-7.44600e+01 2.61492e+00 7.19771e-02
-7.44500e+01 2.61421e+00 7.19767e-02
-7.44400e+01 2.61349e+00 7.19762e-02
-7.44300e+01 2.61277e+00 7.19757e-02
-7.44200e+01 2.61205e+00 7.19751e-02
-7.44100e+01 2.61133e+00 7.19744e-02
-7.44000e+01 2.61061e+00 7.19737e-02
-7.43900e+01 2.60989e+00 7.19728e-02
-7.43800e+01 2.60917e+00 7.19719e-02
-7.43700e+01 2.60845e+00 7.19709e-02
-7.43600e+01 2.60773e+00 7.19699e-02
-7.43500e+01 2.60701e+00 7.19687e-02
-7.43400e+01 2.60629e+00 7.19675e-02
-7.43300e+01 2.60557e+00 7.19662e-02
-7.43200e+01 2.60485e+00 7.19649e-02
-7.43100e+01 2.60413e+00 7.19634e-02
-7.43000e+01 2.60341e+00 7.19619e-02
-7.42900e+01 2.60269e+00 7.19603e-02
-7.42800e+01 2.60197e+00 7.19587e-02
-7.42700e+01 2.60125e+00 7.19569e-02
-7.42600e+01 2.60053e+00 7.19551e-02
-7.42500e+01 2.59981e+00 7.19532e-02
-7.42400e+01 2.59909e+00 7.19512e-02
-7.42300e+01 2.59837e+00 7.19492e-02
-7.42200e+01 2.59765e+00 7.19471e-02
-7.42100e+01 2.59693e+00 7.19449e-02
-7.42000e+01 2.59621e+00 7.19426e-02
-7.41900e+01 2.59549e+00 7.19403e-02
-7.41800e+01 2.59478e+00 7.19378e-02
-7.41700e+01 2.59406e+00 7.19353e-02
-7.41600e+01 2.59334e+00 7.19328e-02
-7.41500e+01 2.59262e+00 7.19301e-02
-7.41400e+01 2.59190e+00 7.19274e-02
-7.41300e+01 2.59118e+00 7.19246e-02
-7.41200e+01 2.59046e+00 7.19217e-02
-7.41100e+01 2.58974e+00 7.19187e-02
-7.41000e+01 2.58902e+00 7.19157e-02
-7.40900e+01 2.58830e+00 7.19126e-02
-7.40800e+01 2.58758e+00 7.19094e-02
-7.40700e+01 2.58686e+00 7.19062e-02
-7.40600e+01 2.58614e+00 7.19028e-02
-7.40500e+01 2.58543e+00 7.18994e-02
-7.40400e+01 2.58471e+00 7.18959e-02
-7.40300e+01 2.58399e+00 7.18924e-02
-7.40200e+01 2.58327e+00 7.18887e-02
-7.40100e+01 2.58255e+00 7.18850e-02
-7.40000e+01 2.58183e+00 7.18813e-02
-7.39900e+01 2.58111e+00 7.18774e-02
-7.39800e+01 2.58039e+00 7.18734e-02
-7.39700e+01 2.57968e+00 7.18694e-02
-7.39600e+01 2.57896e+00 7.18653e-02
-7.39500e+01 2.57824e+00 7.18612e-02
-7.39400e+01 2.57752e+00 7.18569e-02
-7.39300e+01 2.57680e+00 7.18526e-02
-7.39200e+01 2.57608e+00 7.18482e-02
-7.39100e+01 2.57536e+00 7.18438e-02
-7.39000e+01 2.57465e+00 7.18392e-02
-7.38900e+01 2.57393e+00 7.18346e-02
-7.38800e+01 2.57321e+00 7.18299e-02
-7.38700e+01 2.57249e+00 7.18251e-02
-7.38600e+01 2.57177e+00 7.18203e-02
-7.38500e+01 2.57105e+00 7.18154e-02
-7.38400e+01 2.57034e+00 7.18104e-02
-7.38300e+01 2.56962e+00 7.18053e-02
-7.38200e+01 2.56890e+00 7.18001e-02
-7.38100e+01 2.56818e+00 7.17949e-02
-7.38000e+01 2.56746e+00 7.17896e-02
-7.37900e+01 2.56675e+00 7.17842e-02
-7.37800e+01 2.56603e+00 7.17788e-02
-7.37700e+01 2.56531e+00 7.17732e-02
-7.37600e+01 2.56459e+00 7.17676e-02
-7.37500e+01 2.56387e+00 7.17620e-02
-7.37400e+01 2.56316e+00 7.17562e-02
-7.37300e+01 2.56244e+00 7.17504e-02
-7.37200e+01 2.56172e+00 7.17445e-02
-7.37100e+01 2.56100e+00 7.17385e-02
-7.37000e+01 2.56029e+00 7.17324e-02
-7.36900e+01 2.55957e+00 7.17263e-02
-7.36800e+01 2.55885e+00 7.17201e-02
-7.36700e+01 2.55814e+00 7.17138e-02
-7.36600e+01 2.55742e+00 7.17074e-02
-7.36500e+01 2.55670e+00 7.17010e-02
-7.36400e+01 2.55598e+00 7.16945e-02
-7.36300e+01 2.55527e+00 7.16879e-02
-7.36200e+01 2.55455e+00 7.16812e-02
-7.36100e+01 2.55383e+00 7.16745e-02
-7.36000e+01 2.55312e+00 7.16677e-02
-7.35900e+01 2.55240e+00 7.16608e-02
-7.35800e+01 2.55168e+00 7.16538e-02
-7.35700e+01 2.55097e+00 7.16468e-02
-7.35600e+01 2.55025e+00 7.16397e-02
-7.35500e+01 2.54954e+00 7.16325e-02
-7.35400e+01 2.54882e+00 7.16252e-02
-7.35300e+01 2.54810e+00 7.16178e-02
-7.35200e+01 2.54739e+00 7.16104e-02
-7.35100e+01 2.54667e+00 7.16029e-02
-7.35000e+01 2.54595e+00 7.15954e-02
-7.34900e+01 2.54524e+00 7.15877e-02
-7.34800e+01 2.54452e+00 7.15800e-02
-7.34700e+01 2.54381e+00 7.15722e-02
-7.34600e+01 2.54309e+00 7.15643e-02
-7.34500e+01 2.54238e+00 7.15564e-02
-7.34400e+01 2.54166e+00 7.15483e-02
-7.34300e+01 2.54094e+00 7.15402e-02
-7.34200e+01 2.54023e+00 7.15320e-02
-7.34100e+01 2.53951e+00 7.15238e-02
-7.34000e+01 2.53880e+00 7.15155e-02
-7.33900e+01 2.53808e+00 7.15070e-02
-7.33800e+01 2.53737e+00 7.14986e-02
-7.33700e+01 2.53665e+00 7.14900e-02
-7.33600e+01 2.53594e+00 7.14814e-02
-7.33500e+01 2.53522e+00 7.14727e-02
-7.33400e+01 2.53451e+00 7.14639e-02
-7.33300e+01 2.53379e+00 7.14550e-02
-7.33200e+01 2.53308e+00 7.14461e-02
-7.33100e+01 2.53237e+00 7.14371e-02
-7.33000e+01 2.53165e+00 7.14280e-02
-7.32900e+01 2.53094e+00 7.14188e-02
-7.32800e+01 2.53022e+00 7.14096e-02
-7.32700e+01 2.52951e+00 7.14003e-02
-7.32600e+01 2.52880e+00 7.13909e-02
-7.32500e+01 2.52808e+00 7.13814e-02
-7.32400e+01 2.52737e+00 7.13719e-02
-7.32300e+01 2.52665e+00 7.13623e-02
-7.32200e+01 2.52594e+00 7.13526e-02
-7.32100e+01 2.52523e+00 7.13428e-02
-7.32000e+01 2.52451e+00 7.13329e-02
-7.31900e+01 2.52380e+00 7.13230e-02
-7.31800e+01 2.52309e+00 7.13130e-02
-7.31700e+01 2.52237e+00 7.13030e-02
-7.31600e+01 2.52166e+00 7.12928e-02
-7.31500e+01 2.52095e+00 7.12826e-02
-7.31400e+01 2.52024e+00 7.12723e-02
-7.31300e+01 2.51952e+00 7.12619e-02
-7.31200e+01 2.51881e+00 7.12515e-02
-7.31100e+01 2.51810e+00 7.12409e-02
-7.31000e+01 2.51739e+00 7.12303e-02
-7.30900e+01 2.51667e+00 7.12197e-02
-7.30800e+01 2.51596e+00 7.12089e-02
-7.30700e+01 2.51525e+00 7.11981e-02
-7.30600e+01 2.51454e+00 7.11872e-02
-7.30500e+01 2.51382e+00 7.11762e-02
-7.30400e+01 2.51311e+00 7.11651e-02
-7.30300e+01 2.51240e+00 7.11540e-02
-7.30200e+01 2.51169e+00 7.11428e-02
-7.30100e+01 2.51098e+00 7.11315e-02
-7.30000e+01 2.51027e+00 7.11201e-02
-7.29900e+01 2.50956e+00 7.11087e-02
-7.29800e+01 2.50885e+00 7.10972e-02
-7.29700e+01 2.50813e+00 7.10856e-02
[truncated: 945,013 more chars]
