# Supplementary material for: A One-Bead-Per-Saccharide (1BPS) Model for Glycosaminoglycans
Source: J Chem Theory Comput. 2023 Jul 17;19(16):5491–502. doi: 10.1021/acs.jctc.3c00238 (PMC10448712; doi:10.1021/acs.jctc.3c00238)
Supplement: Supplementary file 2 — ct3c00238_si_002.zip [file ct3c00238_si_002.zip › NGN.xvg]

0.00000e+00 9.97648e+01 4.40927e-01
1.00000e-02 9.97604e+01 4.40923e-01
2.00000e-02 9.97560e+01 4.40919e-01
3.00000e-02 9.97516e+01 4.40914e-01
4.00000e-02 9.97472e+01 4.40910e-01
5.00000e-02 9.97428e+01 4.40905e-01
6.00000e-02 9.97383e+01 4.40901e-01
7.00000e-02 9.97339e+01 4.40896e-01
8.00000e-02 9.97295e+01 4.40891e-01
9.00000e-02 9.97251e+01 4.40886e-01
1.00000e-01 9.97207e+01 4.40881e-01
1.10000e-01 9.97163e+01 4.40876e-01
1.20000e-01 9.97119e+01 4.40871e-01
1.30000e-01 9.97075e+01 4.40865e-01
1.40000e-01 9.97031e+01 4.40860e-01
1.50000e-01 9.96987e+01 4.40855e-01
1.60000e-01 9.96943e+01 4.40849e-01
1.70000e-01 9.96899e+01 4.40843e-01
1.80000e-01 9.96854e+01 4.40838e-01
1.90000e-01 9.96810e+01 4.40832e-01
2.00000e-01 9.96766e+01 4.40826e-01
2.10000e-01 9.96722e+01 4.40820e-01
2.20000e-01 9.96678e+01 4.40814e-01
2.30000e-01 9.96634e+01 4.40808e-01
2.40000e-01 9.96590e+01 4.40802e-01
2.50000e-01 9.96546e+01 4.40795e-01
2.60000e-01 9.96502e+01 4.40789e-01
2.70000e-01 9.96458e+01 4.40783e-01
2.80000e-01 9.96414e+01 4.40776e-01
2.90000e-01 9.96370e+01 4.40769e-01
3.00000e-01 9.96325e+01 4.40763e-01
3.10000e-01 9.96281e+01 4.40756e-01
3.20000e-01 9.96237e+01 4.40749e-01
3.30000e-01 9.96193e+01 4.40742e-01
3.40000e-01 9.96149e+01 4.40735e-01
3.50000e-01 9.96105e+01 4.40728e-01
3.60000e-01 9.96061e+01 4.40721e-01
3.70000e-01 9.96017e+01 4.40713e-01
3.80000e-01 9.95973e+01 4.40706e-01
3.90000e-01 9.95929e+01 4.40698e-01
4.00000e-01 9.95885e+01 4.40691e-01
4.10000e-01 9.95841e+01 4.40683e-01
4.20000e-01 9.95797e+01 4.40676e-01
4.30000e-01 9.95753e+01 4.40668e-01
4.40000e-01 9.95708e+01 4.40660e-01
4.50000e-01 9.95664e+01 4.40652e-01
4.60000e-01 9.95620e+01 4.40644e-01
4.70000e-01 9.95576e+01 4.40636e-01
4.80000e-01 9.95532e+01 4.40627e-01
4.90000e-01 9.95488e+01 4.40619e-01
5.00000e-01 9.95444e+01 4.40611e-01
5.10000e-01 9.95400e+01 4.40602e-01
5.20000e-01 9.95356e+01 4.40595e-01
5.30000e-01 9.95312e+01 4.40587e-01
5.40000e-01 9.95268e+01 4.40580e-01
5.50000e-01 9.95224e+01 4.40574e-01
5.60000e-01 9.95180e+01 4.40568e-01
5.70000e-01 9.95136e+01 4.40562e-01
5.80000e-01 9.95092e+01 4.40557e-01
5.90000e-01 9.95048e+01 4.40552e-01
6.00000e-01 9.95004e+01 4.40547e-01
6.10000e-01 9.94959e+01 4.40543e-01
6.20000e-01 9.94915e+01 4.40540e-01
6.30000e-01 9.94871e+01 4.40537e-01
6.40000e-01 9.94827e+01 4.40534e-01
6.50000e-01 9.94783e+01 4.40532e-01
6.60000e-01 9.94739e+01 4.40530e-01
6.70000e-01 9.94695e+01 4.40528e-01
6.80000e-01 9.94651e+01 4.40527e-01
6.90000e-01 9.94607e+01 4.40526e-01
7.00000e-01 9.94563e+01 4.40526e-01
7.10000e-01 9.94519e+01 4.40526e-01
7.20000e-01 9.94475e+01 4.40527e-01
7.30000e-01 9.94431e+01 4.40528e-01
7.40000e-01 9.94387e+01 4.40530e-01
7.50000e-01 9.94343e+01 4.40532e-01
7.60000e-01 9.94299e+01 4.40534e-01
7.70000e-01 9.94255e+01 4.40537e-01
7.80000e-01 9.94211e+01 4.40540e-01
7.90000e-01 9.94167e+01 4.40543e-01
8.00000e-01 9.94122e+01 4.40547e-01
8.10000e-01 9.94078e+01 4.40552e-01
8.20000e-01 9.94034e+01 4.40557e-01
8.30000e-01 9.93990e+01 4.40562e-01
8.40000e-01 9.93946e+01 4.40568e-01
8.50000e-01 9.93902e+01 4.40574e-01
8.60000e-01 9.93858e+01 4.40580e-01
8.70000e-01 9.93814e+01 4.40587e-01
8.80000e-01 9.93770e+01 4.40595e-01
8.90000e-01 9.93726e+01 4.40602e-01
9.00000e-01 9.93682e+01 4.40611e-01
9.10000e-01 9.93638e+01 4.40619e-01
9.20000e-01 9.93594e+01 4.40628e-01
9.30000e-01 9.93550e+01 4.40638e-01
9.40000e-01 9.93506e+01 4.40648e-01
9.50000e-01 9.93462e+01 4.40658e-01
9.60000e-01 9.93418e+01 4.40669e-01
9.70000e-01 9.93373e+01 4.40680e-01
9.80000e-01 9.93329e+01 4.40692e-01
9.90000e-01 9.93285e+01 4.40704e-01
1.00000e+00 9.93241e+01 4.40716e-01
1.01000e+00 9.93197e+01 4.40729e-01
1.02000e+00 9.93153e+01 4.40742e-01
1.03000e+00 9.93109e+01 4.40756e-01
1.04000e+00 9.93065e+01 4.40770e-01
1.05000e+00 9.93021e+01 4.40785e-01
1.06000e+00 9.92977e+01 4.40800e-01
1.07000e+00 9.92933e+01 4.40815e-01
1.08000e+00 9.92889e+01 4.40831e-01
1.09000e+00 9.92845e+01 4.40847e-01
1.10000e+00 9.92800e+01 4.40864e-01
1.11000e+00 9.92756e+01 4.40881e-01
1.12000e+00 9.92712e+01 4.40899e-01
1.13000e+00 9.92668e+01 4.40917e-01
1.14000e+00 9.92624e+01 4.40935e-01
1.15000e+00 9.92580e+01 4.40954e-01
1.16000e+00 9.92536e+01 4.40973e-01
1.17000e+00 9.92492e+01 4.40993e-01
1.18000e+00 9.92448e+01 4.41013e-01
1.19000e+00 9.92404e+01 4.41033e-01
1.20000e+00 9.92359e+01 4.41054e-01
1.21000e+00 9.92315e+01 4.41075e-01
1.22000e+00 9.92271e+01 4.41097e-01
1.23000e+00 9.92227e+01 4.41119e-01
1.24000e+00 9.92183e+01 4.41142e-01
1.25000e+00 9.92139e+01 4.41165e-01
1.26000e+00 9.92095e+01 4.41188e-01
1.27000e+00 9.92051e+01 4.41212e-01
1.28000e+00 9.92007e+01 4.41237e-01
1.29000e+00 9.91962e+01 4.41261e-01
1.30000e+00 9.91918e+01 4.41286e-01
1.31000e+00 9.91874e+01 4.41312e-01
1.32000e+00 9.91830e+01 4.41338e-01
1.33000e+00 9.91786e+01 4.41364e-01
1.34000e+00 9.91742e+01 4.41391e-01
1.35000e+00 9.91698e+01 4.41418e-01
1.36000e+00 9.91654e+01 4.41446e-01
1.37000e+00 9.91609e+01 4.41474e-01
1.38000e+00 9.91565e+01 4.41503e-01
1.39000e+00 9.91521e+01 4.41532e-01
1.40000e+00 9.91477e+01 4.41561e-01
1.41000e+00 9.91433e+01 4.41591e-01
1.42000e+00 9.91389e+01 4.41621e-01
1.43000e+00 9.91344e+01 4.41652e-01
1.44000e+00 9.91300e+01 4.41683e-01
1.45000e+00 9.91256e+01 4.41714e-01
1.46000e+00 9.91212e+01 4.41746e-01
1.47000e+00 9.91168e+01 4.41778e-01
1.48000e+00 9.91124e+01 4.41811e-01
1.49000e+00 9.91079e+01 4.41844e-01
1.50000e+00 9.91035e+01 4.41878e-01
1.51000e+00 9.90991e+01 4.41911e-01
1.52000e+00 9.90947e+01 4.41945e-01
1.53000e+00 9.90903e+01 4.41978e-01
1.54000e+00 9.90858e+01 4.42012e-01
1.55000e+00 9.90814e+01 4.42045e-01
1.56000e+00 9.90770e+01 4.42078e-01
1.57000e+00 9.90726e+01 4.42110e-01
1.58000e+00 9.90682e+01 4.42143e-01
1.59000e+00 9.90637e+01 4.42175e-01
1.60000e+00 9.90593e+01 4.42208e-01
1.61000e+00 9.90549e+01 4.42240e-01
1.62000e+00 9.90505e+01 4.42272e-01
1.63000e+00 9.90460e+01 4.42303e-01
1.64000e+00 9.90416e+01 4.42335e-01
1.65000e+00 9.90372e+01 4.42366e-01
1.66000e+00 9.90328e+01 4.42398e-01
1.67000e+00 9.90284e+01 4.42429e-01
1.68000e+00 9.90239e+01 4.42460e-01
1.69000e+00 9.90195e+01 4.42491e-01
1.70000e+00 9.90151e+01 4.42521e-01
1.71000e+00 9.90107e+01 4.42552e-01
1.72000e+00 9.90062e+01 4.42582e-01
1.73000e+00 9.90018e+01 4.42612e-01
1.74000e+00 9.89974e+01 4.42642e-01
1.75000e+00 9.89929e+01 4.42672e-01
1.76000e+00 9.89885e+01 4.42702e-01
1.77000e+00 9.89841e+01 4.42732e-01
1.78000e+00 9.89797e+01 4.42761e-01
1.79000e+00 9.89752e+01 4.42790e-01
1.80000e+00 9.89708e+01 4.42819e-01
1.81000e+00 9.89664e+01 4.42848e-01
1.82000e+00 9.89620e+01 4.42877e-01
1.83000e+00 9.89575e+01 4.42906e-01
1.84000e+00 9.89531e+01 4.42934e-01
1.85000e+00 9.89487e+01 4.42962e-01
1.86000e+00 9.89442e+01 4.42990e-01
1.87000e+00 9.89398e+01 4.43018e-01
1.88000e+00 9.89354e+01 4.43046e-01
1.89000e+00 9.89309e+01 4.43074e-01
1.90000e+00 9.89265e+01 4.43101e-01
1.91000e+00 9.89221e+01 4.43128e-01
1.92000e+00 9.89177e+01 4.43156e-01
1.93000e+00 9.89132e+01 4.43183e-01
1.94000e+00 9.89088e+01 4.43209e-01
1.95000e+00 9.89044e+01 4.43236e-01
1.96000e+00 9.88999e+01 4.43263e-01
1.97000e+00 9.88955e+01 4.43289e-01
1.98000e+00 9.88911e+01 4.43315e-01
1.99000e+00 9.88866e+01 4.43341e-01
2.00000e+00 9.88822e+01 4.43367e-01
2.01000e+00 9.88778e+01 4.43393e-01
2.02000e+00 9.88733e+01 4.43418e-01
2.03000e+00 9.88689e+01 4.43444e-01
2.04000e+00 9.88645e+01 4.43469e-01
2.05000e+00 9.88600e+01 4.43494e-01
2.06000e+00 9.88556e+01 4.43519e-01
2.07000e+00 9.88511e+01 4.43544e-01
2.08000e+00 9.88467e+01 4.43568e-01
2.09000e+00 9.88423e+01 4.43593e-01
2.10000e+00 9.88378e+01 4.43617e-01
2.11000e+00 9.88334e+01 4.43641e-01
2.12000e+00 9.88290e+01 4.43665e-01
2.13000e+00 9.88245e+01 4.43689e-01
2.14000e+00 9.88201e+01 4.43712e-01
2.15000e+00 9.88157e+01 4.43736e-01
2.16000e+00 9.88112e+01 4.43759e-01
2.17000e+00 9.88068e+01 4.43782e-01
2.18000e+00 9.88023e+01 4.43805e-01
2.19000e+00 9.87979e+01 4.43828e-01
2.20000e+00 9.87935e+01 4.43851e-01
2.21000e+00 9.87890e+01 4.43873e-01
2.22000e+00 9.87846e+01 4.43896e-01
2.23000e+00 9.87802e+01 4.43918e-01
2.24000e+00 9.87757e+01 4.43940e-01
2.25000e+00 9.87713e+01 4.43962e-01
2.26000e+00 9.87668e+01 4.43983e-01
2.27000e+00 9.87624e+01 4.44005e-01
2.28000e+00 9.87580e+01 4.44026e-01
2.29000e+00 9.87535e+01 4.44048e-01
2.30000e+00 9.87491e+01 4.44069e-01
2.31000e+00 9.87446e+01 4.44089e-01
2.32000e+00 9.87402e+01 4.44110e-01
2.33000e+00 9.87357e+01 4.44131e-01
2.34000e+00 9.87313e+01 4.44151e-01
2.35000e+00 9.87269e+01 4.44172e-01
2.36000e+00 9.87224e+01 4.44192e-01
2.37000e+00 9.87180e+01 4.44212e-01
2.38000e+00 9.87135e+01 4.44231e-01
2.39000e+00 9.87091e+01 4.44251e-01
2.40000e+00 9.87047e+01 4.44270e-01
2.41000e+00 9.87002e+01 4.44290e-01
2.42000e+00 9.86958e+01 4.44309e-01
2.43000e+00 9.86913e+01 4.44328e-01
2.44000e+00 9.86869e+01 4.44347e-01
2.45000e+00 9.86824e+01 4.44365e-01
2.46000e+00 9.86780e+01 4.44384e-01
2.47000e+00 9.86736e+01 4.44402e-01
2.48000e+00 9.86691e+01 4.44420e-01
2.49000e+00 9.86647e+01 4.44438e-01
2.50000e+00 9.86602e+01 4.44456e-01
2.51000e+00 9.86558e+01 4.44474e-01
2.52000e+00 9.86513e+01 4.44492e-01
2.53000e+00 9.86469e+01 4.44509e-01
2.54000e+00 9.86424e+01 4.44527e-01
2.55000e+00 9.86380e+01 4.44544e-01
2.56000e+00 9.86335e+01 4.44562e-01
2.57000e+00 9.86291e+01 4.44579e-01
2.58000e+00 9.86247e+01 4.44596e-01
2.59000e+00 9.86202e+01 4.44613e-01
2.60000e+00 9.86158e+01 4.44630e-01
2.61000e+00 9.86113e+01 4.44647e-01
2.62000e+00 9.86069e+01 4.44664e-01
2.63000e+00 9.86024e+01 4.44681e-01
2.64000e+00 9.85980e+01 4.44697e-01
2.65000e+00 9.85935e+01 4.44714e-01
2.66000e+00 9.85891e+01 4.44730e-01
2.67000e+00 9.85846e+01 4.44747e-01
2.68000e+00 9.85802e+01 4.44763e-01
2.69000e+00 9.85757e+01 4.44779e-01
2.70000e+00 9.85713e+01 4.44796e-01
2.71000e+00 9.85668e+01 4.44812e-01
2.72000e+00 9.85624e+01 4.44828e-01
2.73000e+00 9.85579e+01 4.44844e-01
2.74000e+00 9.85535e+01 4.44859e-01
2.75000e+00 9.85491e+01 4.44875e-01
2.76000e+00 9.85446e+01 4.44891e-01
2.77000e+00 9.85402e+01 4.44907e-01
2.78000e+00 9.85357e+01 4.44922e-01
2.79000e+00 9.85313e+01 4.44937e-01
2.80000e+00 9.85268e+01 4.44953e-01
2.81000e+00 9.85224e+01 4.44968e-01
2.82000e+00 9.85179e+01 4.44983e-01
2.83000e+00 9.85135e+01 4.44998e-01
2.84000e+00 9.85090e+01 4.45013e-01
2.85000e+00 9.85046e+01 4.45028e-01
2.86000e+00 9.85001e+01 4.45043e-01
2.87000e+00 9.84957e+01 4.45058e-01
2.88000e+00 9.84912e+01 4.45073e-01
2.89000e+00 9.84868e+01 4.45087e-01
2.90000e+00 9.84823e+01 4.45102e-01
2.91000e+00 9.84779e+01 4.45116e-01
2.92000e+00 9.84734e+01 4.45131e-01
2.93000e+00 9.84689e+01 4.45145e-01
2.94000e+00 9.84645e+01 4.45159e-01
2.95000e+00 9.84600e+01 4.45173e-01
2.96000e+00 9.84556e+01 4.45187e-01
2.97000e+00 9.84511e+01 4.45201e-01
2.98000e+00 9.84467e+01 4.45215e-01
2.99000e+00 9.84422e+01 4.45229e-01
3.00000e+00 9.84378e+01 4.45243e-01
3.01000e+00 9.84333e+01 4.45256e-01
3.02000e+00 9.84289e+01 4.45270e-01
3.03000e+00 9.84244e+01 4.45283e-01
3.04000e+00 9.84200e+01 4.45297e-01
3.05000e+00 9.84155e+01 4.45310e-01
3.06000e+00 9.84111e+01 4.45323e-01
3.07000e+00 9.84066e+01 4.45336e-01
3.08000e+00 9.84022e+01 4.45349e-01
3.09000e+00 9.83977e+01 4.45362e-01
3.10000e+00 9.83933e+01 4.45375e-01
3.11000e+00 9.83888e+01 4.45388e-01
3.12000e+00 9.83843e+01 4.45401e-01
3.13000e+00 9.83799e+01 4.45414e-01
3.14000e+00 9.83754e+01 4.45426e-01
3.15000e+00 9.83710e+01 4.45439e-01
3.16000e+00 9.83665e+01 4.45451e-01
3.17000e+00 9.83621e+01 4.45463e-01
3.18000e+00 9.83576e+01 4.45476e-01
3.19000e+00 9.83532e+01 4.45488e-01
3.20000e+00 9.83487e+01 4.45500e-01
3.21000e+00 9.83443e+01 4.45512e-01
3.22000e+00 9.83398e+01 4.45524e-01
3.23000e+00 9.83353e+01 4.45535e-01
3.24000e+00 9.83309e+01 4.45547e-01
3.25000e+00 9.83264e+01 4.45559e-01
3.26000e+00 9.83220e+01 4.45570e-01
3.27000e+00 9.83175e+01 4.45582e-01
3.28000e+00 9.83131e+01 4.45593e-01
3.29000e+00 9.83086e+01 4.45605e-01
3.30000e+00 9.83042e+01 4.45616e-01
3.31000e+00 9.82997e+01 4.45627e-01
3.32000e+00 9.82952e+01 4.45638e-01
3.33000e+00 9.82908e+01 4.45649e-01
3.34000e+00 9.82863e+01 4.45660e-01
3.35000e+00 9.82819e+01 4.45671e-01
3.36000e+00 9.82774e+01 4.45682e-01
3.37000e+00 9.82730e+01 4.45692e-01
3.38000e+00 9.82685e+01 4.45703e-01
3.39000e+00 9.82640e+01 4.45713e-01
3.40000e+00 9.82596e+01 4.45724e-01
3.41000e+00 9.82551e+01 4.45734e-01
3.42000e+00 9.82507e+01 4.45744e-01
3.43000e+00 9.82462e+01 4.45755e-01
3.44000e+00 9.82418e+01 4.45765e-01
3.45000e+00 9.82373e+01 4.45775e-01
3.46000e+00 9.82328e+01 4.45785e-01
3.47000e+00 9.82284e+01 4.45795e-01
3.48000e+00 9.82239e+01 4.45804e-01
3.49000e+00 9.82195e+01 4.45814e-01
3.50000e+00 9.82150e+01 4.45824e-01
3.51000e+00 9.82106e+01 4.45833e-01
3.52000e+00 9.82061e+01 4.45843e-01
3.53000e+00 9.82016e+01 4.45853e-01
3.54000e+00 9.81972e+01 4.45862e-01
3.55000e+00 9.81927e+01 4.45872e-01
3.56000e+00 9.81883e+01 4.45882e-01
3.57000e+00 9.81838e+01 4.45892e-01
3.58000e+00 9.81793e+01 4.45902e-01
3.59000e+00 9.81749e+01 4.45912e-01
3.60000e+00 9.81704e+01 4.45923e-01
3.61000e+00 9.81660e+01 4.45933e-01
3.62000e+00 9.81615e+01 4.45943e-01
3.63000e+00 9.81570e+01 4.45954e-01
3.64000e+00 9.81526e+01 4.45964e-01
3.65000e+00 9.81481e+01 4.45975e-01
3.66000e+00 9.81437e+01 4.45985e-01
3.67000e+00 9.81392e+01 4.45996e-01
3.68000e+00 9.81347e+01 4.46007e-01
3.69000e+00 9.81303e+01 4.46018e-01
3.70000e+00 9.81258e+01 4.46029e-01
3.71000e+00 9.81214e+01 4.46040e-01
3.72000e+00 9.81169e+01 4.46051e-01
3.73000e+00 9.81124e+01 4.46062e-01
3.74000e+00 9.81080e+01 4.46073e-01
3.75000e+00 9.81035e+01 4.46084e-01
3.76000e+00 9.80991e+01 4.46096e-01
3.77000e+00 9.80946e+01 4.46107e-01
3.78000e+00 9.80901e+01 4.46118e-01
3.79000e+00 9.80857e+01 4.46130e-01
3.80000e+00 9.80812e+01 4.46141e-01
3.81000e+00 9.80768e+01 4.46153e-01
3.82000e+00 9.80723e+01 4.46165e-01
3.83000e+00 9.80678e+01 4.46177e-01
3.84000e+00 9.80634e+01 4.46189e-01
3.85000e+00 9.80589e+01 4.46201e-01
3.86000e+00 9.80544e+01 4.46213e-01
3.87000e+00 9.80500e+01 4.46225e-01
3.88000e+00 9.80455e+01 4.46237e-01
3.89000e+00 9.80411e+01 4.46249e-01
3.90000e+00 9.80366e+01 4.46261e-01
3.91000e+00 9.80321e+01 4.46274e-01
3.92000e+00 9.80277e+01 4.46286e-01
3.93000e+00 9.80232e+01 4.46299e-01
3.94000e+00 9.80187e+01 4.46311e-01
3.95000e+00 9.80143e+01 4.46324e-01
3.96000e+00 9.80098e+01 4.46336e-01
3.97000e+00 9.80054e+01 4.46349e-01
3.98000e+00 9.80009e+01 4.46362e-01
3.99000e+00 9.79964e+01 4.46375e-01
4.00000e+00 9.79920e+01 4.46388e-01
4.01000e+00 9.79875e+01 4.46401e-01
4.02000e+00 9.79830e+01 4.46414e-01
4.03000e+00 9.79786e+01 4.46427e-01
4.04000e+00 9.79741e+01 4.46441e-01
4.05000e+00 9.79696e+01 4.46454e-01
4.06000e+00 9.79652e+01 4.46467e-01
4.07000e+00 9.79607e+01 4.46481e-01
4.08000e+00 9.79562e+01 4.46494e-01
4.09000e+00 9.79518e+01 4.46508e-01
4.10000e+00 9.79473e+01 4.46521e-01
4.11000e+00 9.79429e+01 4.46535e-01
4.12000e+00 9.79384e+01 4.46549e-01
4.13000e+00 9.79339e+01 4.46563e-01
4.14000e+00 9.79295e+01 4.46577e-01
4.15000e+00 9.79250e+01 4.46591e-01
4.16000e+00 9.79205e+01 4.46605e-01
4.17000e+00 9.79161e+01 4.46619e-01
4.18000e+00 9.79116e+01 4.46633e-01
4.19000e+00 9.79071e+01 4.46648e-01
4.20000e+00 9.79027e+01 4.46662e-01
4.21000e+00 9.78982e+01 4.46676e-01
4.22000e+00 9.78937e+01 4.46691e-01
4.23000e+00 9.78893e+01 4.46705e-01
4.24000e+00 9.78848e+01 4.46720e-01
4.25000e+00 9.78803e+01 4.46735e-01
4.26000e+00 9.78759e+01 4.46750e-01
4.27000e+00 9.78714e+01 4.46764e-01
4.28000e+00 9.78669e+01 4.46779e-01
4.29000e+00 9.78625e+01 4.46794e-01
4.30000e+00 9.78580e+01 4.46809e-01
4.31000e+00 9.78535e+01 4.46824e-01
4.32000e+00 9.78490e+01 4.46840e-01
4.33000e+00 9.78446e+01 4.46855e-01
4.34000e+00 9.78401e+01 4.46870e-01
4.35000e+00 9.78356e+01 4.46886e-01
4.36000e+00 9.78312e+01 4.46901e-01
4.37000e+00 9.78267e+01 4.46917e-01
4.38000e+00 9.78222e+01 4.46932e-01
4.39000e+00 9.78178e+01 4.46948e-01
4.40000e+00 9.78133e+01 4.46964e-01
4.41000e+00 9.78088e+01 4.46979e-01
4.42000e+00 9.78044e+01 4.46995e-01
4.43000e+00 9.77999e+01 4.47011e-01
4.44000e+00 9.77954e+01 4.47027e-01
4.45000e+00 9.77909e+01 4.47043e-01
4.46000e+00 9.77865e+01 4.47059e-01
4.47000e+00 9.77820e+01 4.47076e-01
4.48000e+00 9.77775e+01 4.47092e-01
4.49000e+00 9.77731e+01 4.47108e-01
4.50000e+00 9.77686e+01 4.47125e-01
4.51000e+00 9.77641e+01 4.47141e-01
4.52000e+00 9.77597e+01 4.47158e-01
4.53000e+00 9.77552e+01 4.47174e-01
4.54000e+00 9.77507e+01 4.47191e-01
4.55000e+00 9.77462e+01 4.47208e-01
4.56000e+00 9.77418e+01 4.47224e-01
4.57000e+00 9.77373e+01 4.47241e-01
4.58000e+00 9.77328e+01 4.47258e-01
4.59000e+00 9.77283e+01 4.47275e-01
4.60000e+00 9.77239e+01 4.47292e-01
4.61000e+00 9.77194e+01 4.47309e-01
4.62000e+00 9.77149e+01 4.47326e-01
4.63000e+00 9.77105e+01 4.47343e-01
4.64000e+00 9.77060e+01 4.47360e-01
4.65000e+00 9.77015e+01 4.47377e-01
4.66000e+00 9.76970e+01 4.47394e-01
4.67000e+00 9.76926e+01 4.47411e-01
4.68000e+00 9.76881e+01 4.47429e-01
4.69000e+00 9.76836e+01 4.47446e-01
4.70000e+00 9.76791e+01 4.47463e-01
4.71000e+00 9.76747e+01 4.47481e-01
4.72000e+00 9.76702e+01 4.47498e-01
4.73000e+00 9.76657e+01 4.47516e-01
4.74000e+00 9.76612e+01 4.47533e-01
4.75000e+00 9.76568e+01 4.47551e-01
4.76000e+00 9.76523e+01 4.47568e-01
4.77000e+00 9.76478e+01 4.47586e-01
4.78000e+00 9.76433e+01 4.47604e-01
4.79000e+00 9.76389e+01 4.47622e-01
4.80000e+00 9.76344e+01 4.47639e-01
4.81000e+00 9.76299e+01 4.47657e-01
4.82000e+00 9.76254e+01 4.47675e-01
4.83000e+00 9.76209e+01 4.47693e-01
4.84000e+00 9.76165e+01 4.47711e-01
4.85000e+00 9.76120e+01 4.47729e-01
4.86000e+00 9.76075e+01 4.47747e-01
4.87000e+00 9.76030e+01 4.47766e-01
4.88000e+00 9.75986e+01 4.47784e-01
4.89000e+00 9.75941e+01 4.47802e-01
4.90000e+00 9.75896e+01 4.47820e-01
4.91000e+00 9.75851e+01 4.47839e-01
4.92000e+00 9.75807e+01 4.47857e-01
4.93000e+00 9.75762e+01 4.47875e-01
4.94000e+00 9.75717e+01 4.47894e-01
4.95000e+00 9.75672e+01 4.47912e-01
4.96000e+00 9.75627e+01 4.47931e-01
4.97000e+00 9.75583e+01 4.47950e-01
4.98000e+00 9.75538e+01 4.47968e-01
4.99000e+00 9.75493e+01 4.47987e-01
5.00000e+00 9.75448e+01 4.48006e-01
5.01000e+00 9.75403e+01 4.48024e-01
5.02000e+00 9.75359e+01 4.48043e-01
5.03000e+00 9.75314e+01 4.48062e-01
5.04000e+00 9.75269e+01 4.48081e-01
5.05000e+00 9.75224e+01 4.48100e-01
5.06000e+00 9.75179e+01 4.48119e-01
5.07000e+00 9.75135e+01 4.48138e-01
5.08000e+00 9.75090e+01 4.48157e-01
5.09000e+00 9.75045e+01 4.48177e-01
5.10000e+00 9.75000e+01 4.48196e-01
5.11000e+00 9.74955e+01 4.48215e-01
5.12000e+00 9.74910e+01 4.48234e-01
5.13000e+00 9.74866e+01 4.48254e-01
5.14000e+00 9.74821e+01 4.48273e-01
5.15000e+00 9.74776e+01 4.48293e-01
5.16000e+00 9.74731e+01 4.48312e-01
5.17000e+00 9.74686e+01 4.48332e-01
5.18000e+00 9.74641e+01 4.48351e-01
5.19000e+00 9.74597e+01 4.48371e-01
5.20000e+00 9.74552e+01 4.48390e-01
5.21000e+00 9.74507e+01 4.48410e-01
5.22000e+00 9.74462e+01 4.48430e-01
5.23000e+00 9.74417e+01 4.48450e-01
5.24000e+00 9.74372e+01 4.48470e-01
5.25000e+00 9.74328e+01 4.48489e-01
5.26000e+00 9.74283e+01 4.48509e-01
5.27000e+00 9.74238e+01 4.48529e-01
5.28000e+00 9.74193e+01 4.48549e-01
5.29000e+00 9.74148e+01 4.48570e-01
5.30000e+00 9.74103e+01 4.48590e-01
5.31000e+00 9.74058e+01 4.48610e-01
5.32000e+00 9.74014e+01 4.48630e-01
5.33000e+00 9.73969e+01 4.48650e-01
5.34000e+00 9.73924e+01 4.48671e-01
5.35000e+00 9.73879e+01 4.48691e-01
5.36000e+00 9.73834e+01 4.48712e-01
5.37000e+00 9.73789e+01 4.48732e-01
5.38000e+00 9.73744e+01 4.48752e-01
5.39000e+00 9.73699e+01 4.48773e-01
5.40000e+00 9.73655e+01 4.48794e-01
5.41000e+00 9.73610e+01 4.48814e-01
5.42000e+00 9.73565e+01 4.48835e-01
5.43000e+00 9.73520e+01 4.48856e-01
5.44000e+00 9.73475e+01 4.48876e-01
5.45000e+00 9.73430e+01 4.48897e-01
5.46000e+00 9.73385e+01 4.48918e-01
5.47000e+00 9.73340e+01 4.48939e-01
5.48000e+00 9.73295e+01 4.48960e-01
5.49000e+00 9.73251e+01 4.48981e-01
5.50000e+00 9.73206e+01 4.49002e-01
5.51000e+00 9.73161e+01 4.49023e-01
5.52000e+00 9.73116e+01 4.49044e-01
5.53000e+00 9.73071e+01 4.49065e-01
5.54000e+00 9.73026e+01 4.49086e-01
5.55000e+00 9.72981e+01 4.49107e-01
5.56000e+00 9.72936e+01 4.49127e-01
5.57000e+00 9.72891e+01 4.49148e-01
5.58000e+00 9.72846e+01 4.49168e-01
5.59000e+00 9.72801e+01 4.49189e-01
5.60000e+00 9.72757e+01 4.49209e-01
5.61000e+00 9.72712e+01 4.49230e-01
5.62000e+00 9.72667e+01 4.49250e-01
5.63000e+00 9.72622e+01 4.49270e-01
5.64000e+00 9.72577e+01 4.49290e-01
5.65000e+00 9.72532e+01 4.49310e-01
5.66000e+00 9.72487e+01 4.49330e-01
5.67000e+00 9.72442e+01 4.49350e-01
5.68000e+00 9.72397e+01 4.49370e-01
5.69000e+00 9.72352e+01 4.49389e-01
5.70000e+00 9.72307e+01 4.49409e-01
5.71000e+00 9.72262e+01 4.49429e-01
5.72000e+00 9.72217e+01 4.49448e-01
5.73000e+00 9.72172e+01 4.49468e-01
5.74000e+00 9.72127e+01 4.49487e-01
5.75000e+00 9.72083e+01 4.49506e-01
5.76000e+00 9.72038e+01 4.49525e-01
5.77000e+00 9.71993e+01 4.49545e-01
5.78000e+00 9.71948e+01 4.49564e-01
5.79000e+00 9.71903e+01 4.49583e-01
5.80000e+00 9.71858e+01 4.49601e-01
5.81000e+00 9.71813e+01 4.49620e-01
5.82000e+00 9.71768e+01 4.49639e-01
5.83000e+00 9.71723e+01 4.49658e-01
5.84000e+00 9.71678e+01 4.49676e-01
5.85000e+00 9.71633e+01 4.49695e-01
5.86000e+00 9.71588e+01 4.49713e-01
5.87000e+00 9.71543e+01 4.49732e-01
5.88000e+00 9.71498e+01 4.49750e-01
5.89000e+00 9.71453e+01 4.49768e-01
5.90000e+00 9.71408e+01 4.49786e-01
5.91000e+00 9.71363e+01 4.49805e-01
5.92000e+00 9.71318e+01 4.49823e-01
5.93000e+00 9.71273e+01 4.49841e-01
5.94000e+00 9.71228e+01 4.49858e-01
5.95000e+00 9.71183e+01 4.49876e-01
5.96000e+00 9.71138e+01 4.49894e-01
5.97000e+00 9.71093e+01 4.49912e-01
5.98000e+00 9.71048e+01 4.49929e-01
5.99000e+00 9.71003e+01 4.49947e-01
6.00000e+00 9.70958e+01 4.49964e-01
6.01000e+00 9.70913e+01 4.49981e-01
6.02000e+00 9.70868e+01 4.49999e-01
6.03000e+00 9.70823e+01 4.50016e-01
6.04000e+00 9.70778e+01 4.50033e-01
6.05000e+00 9.70733e+01 4.50050e-01
6.06000e+00 9.70688e+01 4.50067e-01
6.07000e+00 9.70643e+01 4.50084e-01
6.08000e+00 9.70598e+01 4.50101e-01
6.09000e+00 9.70553e+01 4.50118e-01
6.10000e+00 9.70508e+01 4.50134e-01
6.11000e+00 9.70463e+01 4.50151e-01
6.12000e+00 9.70418e+01 4.50167e-01
6.13000e+00 9.70373e+01 4.50184e-01
6.14000e+00 9.70328e+01 4.50200e-01
6.15000e+00 9.70283e+01 4.50217e-01
6.16000e+00 9.70238e+01 4.50233e-01
6.17000e+00 9.70193e+01 4.50249e-01
6.18000e+00 9.70148e+01 4.50265e-01
6.19000e+00 9.70103e+01 4.50281e-01
6.20000e+00 9.70058e+01 4.50297e-01
6.21000e+00 9.70013e+01 4.50313e-01
6.22000e+00 9.69968e+01 4.50329e-01
6.23000e+00 9.69923e+01 4.50345e-01
6.24000e+00 9.69878e+01 4.50360e-01
6.25000e+00 9.69833e+01 4.50376e-01
6.26000e+00 9.69788e+01 4.50391e-01
6.27000e+00 9.69743e+01 4.50407e-01
6.28000e+00 9.69698e+01 4.50422e-01
6.29000e+00 9.69653e+01 4.50437e-01
6.30000e+00 9.69608e+01 4.50453e-01
6.31000e+00 9.69563e+01 4.50468e-01
6.32000e+00 9.69517e+01 4.50483e-01
6.33000e+00 9.69472e+01 4.50498e-01
6.34000e+00 9.69427e+01 4.50513e-01
6.35000e+00 9.69382e+01 4.50528e-01
6.36000e+00 9.69337e+01 4.50542e-01
6.37000e+00 9.69292e+01 4.50557e-01
6.38000e+00 9.69247e+01 4.50572e-01
6.39000e+00 9.69202e+01 4.50586e-01
6.40000e+00 9.69157e+01 4.50601e-01
6.41000e+00 9.69112e+01 4.50615e-01
6.42000e+00 9.69067e+01 4.50629e-01
6.43000e+00 9.69022e+01 4.50644e-01
6.44000e+00 9.68977e+01 4.50658e-01
6.45000e+00 9.68932e+01 4.50672e-01
6.46000e+00 9.68887e+01 4.50686e-01
6.47000e+00 9.68842e+01 4.50700e-01
6.48000e+00 9.68796e+01 4.50714e-01
6.49000e+00 9.68751e+01 4.50728e-01
6.50000e+00 9.68706e+01 4.50741e-01
6.51000e+00 9.68661e+01 4.50755e-01
6.52000e+00 9.68616e+01 4.50769e-01
6.53000e+00 9.68571e+01 4.50782e-01
6.54000e+00 9.68526e+01 4.50796e-01
6.55000e+00 9.68481e+01 4.50809e-01
6.56000e+00 9.68436e+01 4.50823e-01
6.57000e+00 9.68391e+01 4.50836e-01
6.58000e+00 9.68346e+01 4.50849e-01
6.59000e+00 9.68301e+01 4.50863e-01
6.60000e+00 9.68256e+01 4.50876e-01
6.61000e+00 9.68210e+01 4.50889e-01
6.62000e+00 9.68165e+01 4.50902e-01
6.63000e+00 9.68120e+01 4.50915e-01
6.64000e+00 9.68075e+01 4.50928e-01
6.65000e+00 9.68030e+01 4.50941e-01
6.66000e+00 9.67985e+01 4.50954e-01
6.67000e+00 9.67940e+01 4.50967e-01
6.68000e+00 9.67895e+01 4.50980e-01
6.69000e+00 9.67850e+01 4.50992e-01
6.70000e+00 9.67805e+01 4.51005e-01
6.71000e+00 9.67760e+01 4.51018e-01
6.72000e+00 9.67714e+01 4.51030e-01
6.73000e+00 9.67669e+01 4.51043e-01
6.74000e+00 9.67624e+01 4.51056e-01
6.75000e+00 9.67579e+01 4.51068e-01
6.76000e+00 9.67534e+01 4.51080e-01
6.77000e+00 9.67489e+01 4.51093e-01
6.78000e+00 9.67444e+01 4.51105e-01
6.79000e+00 9.67399e+01 4.51117e-01
6.80000e+00 9.67354e+01 4.51129e-01
6.81000e+00 9.67308e+01 4.51142e-01
6.82000e+00 9.67263e+01 4.51154e-01
6.83000e+00 9.67218e+01 4.51166e-01
6.84000e+00 9.67173e+01 4.51178e-01
6.85000e+00 9.67128e+01 4.51190e-01
6.86000e+00 9.67083e+01 4.51202e-01
6.87000e+00 9.67038e+01 4.51213e-01
6.88000e+00 9.66993e+01 4.51225e-01
6.89000e+00 9.66947e+01 4.51237e-01
6.90000e+00 9.66902e+01 4.51249e-01
6.91000e+00 9.66857e+01 4.51260e-01
6.92000e+00 9.66812e+01 4.51272e-01
6.93000e+00 9.66767e+01 4.51283e-01
6.94000e+00 9.66722e+01 4.51295e-01
6.95000e+00 9.66677e+01 4.51306e-01
6.96000e+00 9.66632e+01 4.51318e-01
6.97000e+00 9.66586e+01 4.51329e-01
6.98000e+00 9.66541e+01 4.51340e-01
6.99000e+00 9.66496e+01 4.51352e-01
7.00000e+00 9.66451e+01 4.51363e-01
7.01000e+00 9.66406e+01 4.51374e-01
7.02000e+00 9.66361e+01 4.51385e-01
7.03000e+00 9.66316e+01 4.51396e-01
7.04000e+00 9.66270e+01 4.51407e-01
7.05000e+00 9.66225e+01 4.51418e-01
7.06000e+00 9.66180e+01 4.51429e-01
7.07000e+00 9.66135e+01 4.51440e-01
7.08000e+00 9.66090e+01 4.51451e-01
7.09000e+00 9.66045e+01 4.51461e-01
7.10000e+00 9.66000e+01 4.51472e-01
7.11000e+00 9.65954e+01 4.51483e-01
7.12000e+00 9.65909e+01 4.51493e-01
7.13000e+00 9.65864e+01 4.51504e-01
7.14000e+00 9.65819e+01 4.51514e-01
7.15000e+00 9.65774e+01 4.51525e-01
7.16000e+00 9.65729e+01 4.51535e-01
7.17000e+00 9.65684e+01 4.51545e-01
7.18000e+00 9.65638e+01 4.51556e-01
7.19000e+00 9.65593e+01 4.51566e-01
7.20000e+00 9.65548e+01 4.51576e-01
7.21000e+00 9.65503e+01 4.51586e-01
7.22000e+00 9.65458e+01 4.51596e-01
7.23000e+00 9.65413e+01 4.51606e-01
7.24000e+00 9.65367e+01 4.51616e-01
7.25000e+00 9.65322e+01 4.51626e-01
7.26000e+00 9.65277e+01 4.51636e-01
7.27000e+00 9.65232e+01 4.51646e-01
7.28000e+00 9.65187e+01 4.51655e-01
7.29000e+00 9.65142e+01 4.51665e-01
7.30000e+00 9.65096e+01 4.51675e-01
7.31000e+00 9.65051e+01 4.51684e-01
7.32000e+00 9.65006e+01 4.51694e-01
7.33000e+00 9.64961e+01 4.51704e-01
7.34000e+00 9.64916e+01 4.51713e-01
7.35000e+00 9.64871e+01 4.51722e-01
7.36000e+00 9.64825e+01 4.51732e-01
7.37000e+00 9.64780e+01 4.51741e-01
7.38000e+00 9.64735e+01 4.51750e-01
7.39000e+00 9.64690e+01 4.51760e-01
7.40000e+00 9.64645e+01 4.51769e-01
7.41000e+00 9.64600e+01 4.51778e-01
7.42000e+00 9.64554e+01 4.51787e-01
7.43000e+00 9.64509e+01 4.51796e-01
7.44000e+00 9.64464e+01 4.51805e-01
7.45000e+00 9.64419e+01 4.51814e-01
7.46000e+00 9.64374e+01 4.51823e-01
7.47000e+00 9.64328e+01 4.51831e-01
7.48000e+00 9.64283e+01 4.51840e-01
7.49000e+00 9.64238e+01 4.51849e-01
7.50000e+00 9.64193e+01 4.51857e-01
7.51000e+00 9.64148e+01 4.51866e-01
7.52000e+00 9.64103e+01 4.51875e-01
7.53000e+00 9.64057e+01 4.51884e-01
7.54000e+00 9.64012e+01 4.51893e-01
7.55000e+00 9.63967e+01 4.51902e-01
7.56000e+00 9.63922e+01 4.51912e-01
7.57000e+00 9.63877e+01 4.51922e-01
7.58000e+00 9.63831e+01 4.51931e-01
7.59000e+00 9.63786e+01 4.51941e-01
7.60000e+00 9.63741e+01 4.51951e-01
7.61000e+00 9.63696e+01 4.51962e-01
7.62000e+00 9.63651e+01 4.51972e-01
7.63000e+00 9.63605e+01 4.51983e-01
7.64000e+00 9.63560e+01 4.51994e-01
7.65000e+00 9.63515e+01 4.52004e-01
7.66000e+00 9.63470e+01 4.52015e-01
7.67000e+00 9.63425e+01 4.52027e-01
7.68000e+00 9.63379e+01 4.52038e-01
7.69000e+00 9.63334e+01 4.52050e-01
7.70000e+00 9.63289e+01 4.52061e-01
7.71000e+00 9.63244e+01 4.52073e-01
7.72000e+00 9.63199e+01 4.52085e-01
7.73000e+00 9.63153e+01 4.52097e-01
7.74000e+00 9.63108e+01 4.52110e-01
7.75000e+00 9.63063e+01 4.52122e-01
7.76000e+00 9.63018e+01 4.52135e-01
7.77000e+00 9.62973e+01 4.52147e-01
7.78000e+00 9.62927e+01 4.52160e-01
7.79000e+00 9.62882e+01 4.52173e-01
7.80000e+00 9.62837e+01 4.52187e-01
7.81000e+00 9.62792e+01 4.52200e-01
7.82000e+00 9.62746e+01 4.52214e-01
7.83000e+00 9.62701e+01 4.52227e-01
7.84000e+00 9.62656e+01 4.52241e-01
7.85000e+00 9.62611e+01 4.52255e-01
7.86000e+00 9.62566e+01 4.52270e-01
7.87000e+00 9.62520e+01 4.52284e-01
7.88000e+00 9.62475e+01 4.52298e-01
7.89000e+00 9.62430e+01 4.52313e-01
7.90000e+00 9.62385e+01 4.52328e-01
7.91000e+00 9.62339e+01 4.52343e-01
7.92000e+00 9.62294e+01 4.52358e-01
7.93000e+00 9.62249e+01 4.52373e-01
7.94000e+00 9.62204e+01 4.52389e-01
7.95000e+00 9.62158e+01 4.52404e-01
7.96000e+00 9.62113e+01 4.52420e-01
7.97000e+00 9.62068e+01 4.52436e-01
7.98000e+00 9.62023e+01 4.52452e-01
7.99000e+00 9.61977e+01 4.52468e-01
8.00000e+00 9.61932e+01 4.52485e-01
8.01000e+00 9.61887e+01 4.52501e-01
8.02000e+00 9.61842e+01 4.52518e-01
8.03000e+00 9.61796e+01 4.52535e-01
8.04000e+00 9.61751e+01 4.52552e-01
8.05000e+00 9.61706e+01 4.52569e-01
8.06000e+00 9.61661e+01 4.52586e-01
8.07000e+00 9.61615e+01 4.52604e-01
8.08000e+00 9.61570e+01 4.52622e-01
8.09000e+00 9.61525e+01 4.52639e-01
8.10000e+00 9.61480e+01 4.52657e-01
8.11000e+00 9.61434e+01 4.52675e-01
8.12000e+00 9.61389e+01 4.52694e-01
8.13000e+00 9.61344e+01 4.52712e-01
8.14000e+00 9.61299e+01 4.52731e-01
8.15000e+00 9.61253e+01 4.52750e-01
8.16000e+00 9.61208e+01 4.52768e-01
8.17000e+00 9.61163e+01 4.52787e-01
8.18000e+00 9.61117e+01 4.52807e-01
8.19000e+00 9.61072e+01 4.52826e-01
8.20000e+00 9.61027e+01 4.52846e-01
8.21000e+00 9.60982e+01 4.52865e-01
8.22000e+00 9.60936e+01 4.52885e-01
8.23000e+00 9.60891e+01 4.52905e-01
8.24000e+00 9.60846e+01 4.52925e-01
8.25000e+00 9.60800e+01 4.52946e-01
8.26000e+00 9.60755e+01 4.52966e-01
8.27000e+00 9.60710e+01 4.52987e-01
8.28000e+00 9.60665e+01 4.53008e-01
8.29000e+00 9.60619e+01 4.53028e-01
8.30000e+00 9.60574e+01 4.53050e-01
8.31000e+00 9.60529e+01 4.53071e-01
8.32000e+00 9.60483e+01 4.53092e-01
8.33000e+00 9.60438e+01 4.53114e-01
8.34000e+00 9.60393e+01 4.53136e-01
8.35000e+00 9.60347e+01 4.53157e-01
8.36000e+00 9.60302e+01 4.53179e-01
8.37000e+00 9.60257e+01 4.53202e-01
8.38000e+00 9.60211e+01 4.53224e-01
8.39000e+00 9.60166e+01 4.53247e-01
8.40000e+00 9.60121e+01 4.53269e-01
8.41000e+00 9.60075e+01 4.53292e-01
8.42000e+00 9.60030e+01 4.53315e-01
8.43000e+00 9.59985e+01 4.53338e-01
8.44000e+00 9.59939e+01 4.53362e-01
8.45000e+00 9.59894e+01 4.53385e-01
8.46000e+00 9.59849e+01 4.53409e-01
8.47000e+00 9.59803e+01 4.53432e-01
8.48000e+00 9.59758e+01 4.53456e-01
8.49000e+00 9.59713e+01 4.53480e-01
8.50000e+00 9.59667e+01 4.53505e-01
8.51000e+00 9.59622e+01 4.53529e-01
8.52000e+00 9.59577e+01 4.53553e-01
8.53000e+00 9.59531e+01 4.53577e-01
8.54000e+00 9.59486e+01 4.53602e-01
8.55000e+00 9.59441e+01 4.53626e-01
8.56000e+00 9.59395e+01 4.53650e-01
8.57000e+00 9.59350e+01 4.53674e-01
8.58000e+00 9.59305e+01 4.53698e-01
8.59000e+00 9.59259e+01 4.53722e-01
8.60000e+00 9.59214e+01 4.53746e-01
8.61000e+00 9.59168e+01 4.53770e-01
8.62000e+00 9.59123e+01 4.53794e-01
8.63000e+00 9.59078e+01 4.53818e-01
8.64000e+00 9.59032e+01 4.53841e-01
8.65000e+00 9.58987e+01 4.53865e-01
8.66000e+00 9.58942e+01 4.53889e-01
8.67000e+00 9.58896e+01 4.53913e-01
8.68000e+00 9.58851e+01 4.53936e-01
8.69000e+00 9.58805e+01 4.53960e-01
8.70000e+00 9.58760e+01 4.53984e-01
8.71000e+00 9.58715e+01 4.54007e-01
8.72000e+00 9.58669e+01 4.54031e-01
8.73000e+00 9.58624e+01 4.54054e-01
8.74000e+00 9.58578e+01 4.54078e-01
8.75000e+00 9.58533e+01 4.54101e-01
8.76000e+00 9.58488e+01 4.54124e-01
8.77000e+00 9.58442e+01 4.54148e-01
8.78000e+00 9.58397e+01 4.54171e-01
8.79000e+00 9.58351e+01 4.54194e-01
8.80000e+00 9.58306e+01 4.54218e-01
8.81000e+00 9.58260e+01 4.54241e-01
8.82000e+00 9.58215e+01 4.54264e-01
8.83000e+00 9.58170e+01 4.54287e-01
8.84000e+00 9.58124e+01 4.54310e-01
8.85000e+00 9.58079e+01 4.54333e-01
8.86000e+00 9.58033e+01 4.54356e-01
8.87000e+00 9.57988e+01 4.54379e-01
8.88000e+00 9.57942e+01 4.54402e-01
8.89000e+00 9.57897e+01 4.54425e-01
8.90000e+00 9.57852e+01 4.54448e-01
8.91000e+00 9.57806e+01 4.54471e-01
8.92000e+00 9.57761e+01 4.54493e-01
8.93000e+00 9.57715e+01 4.54516e-01
8.94000e+00 9.57670e+01 4.54539e-01
8.95000e+00 9.57624e+01 4.54561e-01
8.96000e+00 9.57579e+01 4.54584e-01
8.97000e+00 9.57533e+01 4.54607e-01
8.98000e+00 9.57488e+01 4.54629e-01
8.99000e+00 9.57442e+01 4.54652e-01
9.00000e+00 9.57397e+01 4.54674e-01
9.01000e+00 9.57351e+01 4.54697e-01
9.02000e+00 9.57306e+01 4.54719e-01
9.03000e+00 9.57261e+01 4.54741e-01
9.04000e+00 9.57215e+01 4.54764e-01
9.05000e+00 9.57170e+01 4.54786e-01
9.06000e+00 9.57124e+01 4.54808e-01
9.07000e+00 9.57079e+01 4.54831e-01
9.08000e+00 9.57033e+01 4.54853e-01
9.09000e+00 9.56988e+01 4.54875e-01
9.10000e+00 9.56942e+01 4.54897e-01
9.11000e+00 9.56897e+01 4.54919e-01
9.12000e+00 9.56851e+01 4.54941e-01
9.13000e+00 9.56806e+01 4.54963e-01
9.14000e+00 9.56760e+01 4.54985e-01
9.15000e+00 9.56715e+01 4.55007e-01
9.16000e+00 9.56669e+01 4.55029e-01
9.17000e+00 9.56624e+01 4.55051e-01
9.18000e+00 9.56578e+01 4.55073e-01
9.19000e+00 9.56533e+01 4.55094e-01
9.20000e+00 9.56487e+01 4.55116e-01
9.21000e+00 9.56442e+01 4.55138e-01
9.22000e+00 9.56396e+01 4.55159e-01
9.23000e+00 9.56351e+01 4.55181e-01
9.24000e+00 9.56305e+01 4.55203e-01
9.25000e+00 9.56260e+01 4.55224e-01
9.26000e+00 9.56214e+01 4.55246e-01
9.27000e+00 9.56169e+01 4.55267e-01
9.28000e+00 9.56123e+01 4.55289e-01
9.29000e+00 9.56077e+01 4.55310e-01
9.30000e+00 9.56032e+01 4.55331e-01
9.31000e+00 9.55986e+01 4.55353e-01
9.32000e+00 9.55941e+01 4.55374e-01
9.33000e+00 9.55895e+01 4.55395e-01
9.34000e+00 9.55850e+01 4.55416e-01
9.35000e+00 9.55804e+01 4.55438e-01
9.36000e+00 9.55759e+01 4.55459e-01
9.37000e+00 9.55713e+01 4.55480e-01
9.38000e+00 9.55668e+01 4.55501e-01
9.39000e+00 9.55622e+01 4.55522e-01
9.40000e+00 9.55576e+01 4.55543e-01
9.41000e+00 9.55531e+01 4.55564e-01
9.42000e+00 9.55485e+01 4.55585e-01
9.43000e+00 9.55440e+01 4.55606e-01
9.44000e+00 9.55394e+01 4.55627e-01
9.45000e+00 9.55349e+01 4.55647e-01
9.46000e+00 9.55303e+01 4.55668e-01
9.47000e+00 9.55258e+01 4.55689e-01
9.48000e+00 9.55212e+01 4.55710e-01
9.49000e+00 9.55166e+01 4.55730e-01
9.50000e+00 9.55121e+01 4.55751e-01
9.51000e+00 9.55075e+01 4.55771e-01
9.52000e+00 9.55030e+01 4.55792e-01
9.53000e+00 9.54984e+01 4.55812e-01
9.54000e+00 9.54939e+01 4.55832e-01
9.55000e+00 9.54893e+01 4.55852e-01
9.56000e+00 9.54847e+01 4.55871e-01
9.57000e+00 9.54802e+01 4.55890e-01
9.58000e+00 9.54756e+01 4.55910e-01
9.59000e+00 9.54711e+01 4.55929e-01
9.60000e+00 9.54665e+01 4.55947e-01
9.61000e+00 9.54619e+01 4.55966e-01
9.62000e+00 9.54574e+01 4.55985e-01
9.63000e+00 9.54528e+01 4.56003e-01
9.64000e+00 9.54483e+01 4.56021e-01
9.65000e+00 9.54437e+01 4.56039e-01
9.66000e+00 9.54391e+01 4.56056e-01
9.67000e+00 9.54346e+01 4.56074e-01
9.68000e+00 9.54300e+01 4.56091e-01
9.69000e+00 9.54255e+01 4.56108e-01
9.70000e+00 9.54209e+01 4.56125e-01
9.71000e+00 9.54163e+01 4.56142e-01
9.72000e+00 9.54118e+01 4.56159e-01
9.73000e+00 9.54072e+01 4.56175e-01
9.74000e+00 9.54026e+01 4.56191e-01
9.75000e+00 9.53981e+01 4.56207e-01
9.76000e+00 9.53935e+01 4.56223e-01
9.77000e+00 9.53890e+01 4.56239e-01
9.78000e+00 9.53844e+01 4.56254e-01
9.79000e+00 9.53798e+01 4.56269e-01
9.80000e+00 9.53753e+01 4.56284e-01
9.81000e+00 9.53707e+01 4.56299e-01
9.82000e+00 9.53661e+01 4.56314e-01
9.83000e+00 9.53616e+01 4.56328e-01
9.84000e+00 9.53570e+01 4.56343e-01
9.85000e+00 9.53525e+01 4.56357e-01
9.86000e+00 9.53479e+01 4.56371e-01
9.87000e+00 9.53433e+01 4.56384e-01
9.88000e+00 9.53388e+01 4.56398e-01
9.89000e+00 9.53342e+01 4.56411e-01
9.90000e+00 9.53296e+01 4.56424e-01
9.91000e+00 9.53251e+01 4.56437e-01
9.92000e+00 9.53205e+01 4.56450e-01
9.93000e+00 9.53159e+01 4.56463e-01
9.94000e+00 9.53114e+01 4.56475e-01
9.95000e+00 9.53068e+01 4.56487e-01
9.96000e+00 9.53023e+01 4.56499e-01
9.97000e+00 9.52977e+01 4.56511e-01
9.98000e+00 9.52931e+01 4.56523e-01
9.99000e+00 9.52886e+01 4.56534e-01
1.00000e+01 9.52840e+01 4.56546e-01
1.00100e+01 9.52794e+01 4.56557e-01
1.00200e+01 9.52749e+01 4.56568e-01
1.00300e+01 9.52703e+01 4.56579e-01
1.00400e+01 9.52657e+01 4.56589e-01
1.00500e+01 9.52612e+01 4.56599e-01
1.00600e+01 9.52566e+01 4.56610e-01
1.00700e+01 9.52520e+01 4.56620e-01
1.00800e+01 9.52475e+01 4.56629e-01
1.00900e+01 9.52429e+01 4.56639e-01
1.01000e+01 9.52383e+01 4.56648e-01
1.01100e+01 9.52338e+01 4.56658e-01
1.01200e+01 9.52292e+01 4.56667e-01
1.01300e+01 9.52246e+01 4.56675e-01
1.01400e+01 9.52201e+01 4.56684e-01
1.01500e+01 9.52155e+01 4.56692e-01
1.01600e+01 9.52109e+01 4.56701e-01
1.01700e+01 9.52064e+01 4.56709e-01
1.01800e+01 9.52018e+01 4.56717e-01
1.01900e+01 9.51972e+01 4.56724e-01
1.02000e+01 9.51927e+01 4.56732e-01
1.02100e+01 9.51881e+01 4.56739e-01
1.02200e+01 9.51835e+01 4.56746e-01
1.02300e+01 9.51790e+01 4.56753e-01
1.02400e+01 9.51744e+01 4.56760e-01
1.02500e+01 9.51698e+01 4.56767e-01
1.02600e+01 9.51653e+01 4.56773e-01
1.02700e+01 9.51607e+01 4.56779e-01
1.02800e+01 9.51561e+01 4.56785e-01
1.02900e+01 9.51516e+01 4.56791e-01
1.03000e+01 9.51470e+01 4.56797e-01
1.03100e+01 9.51424e+01 4.56802e-01
1.03200e+01 9.51378e+01 4.56808e-01
1.03300e+01 9.51333e+01 4.56813e-01
1.03400e+01 9.51287e+01 4.56818e-01
1.03500e+01 9.51241e+01 4.56822e-01
1.03600e+01 9.51196e+01 4.56827e-01
1.03700e+01 9.51150e+01 4.56831e-01
1.03800e+01 9.51104e+01 4.56835e-01
1.03900e+01 9.51059e+01 4.56839e-01
1.04000e+01 9.51013e+01 4.56843e-01
1.04100e+01 9.50967e+01 4.56846e-01
1.04200e+01 9.50922e+01 4.56850e-01
1.04300e+01 9.50876e+01 4.56853e-01
1.04400e+01 9.50830e+01 4.56856e-01
1.04500e+01 9.50785e+01 4.56859e-01
1.04600e+01 9.50739e+01 4.56861e-01
1.04700e+01 9.50693e+01 4.56864e-01
1.04800e+01 9.50648e+01 4.56866e-01
1.04900e+01 9.50602e+01 4.56868e-01
1.05000e+01 9.50556e+01 4.56870e-01
1.05100e+01 9.50510e+01 4.56872e-01
1.05200e+01 9.50465e+01 4.56874e-01
1.05300e+01 9.50419e+01 4.56877e-01
1.05400e+01 9.50373e+01 4.56880e-01
1.05500e+01 9.50328e+01 4.56883e-01
1.05600e+01 9.50282e+01 4.56886e-01
1.05700e+01 9.50236e+01 4.56890e-01
1.05800e+01 9.50191e+01 4.56894e-01
1.05900e+01 9.50145e+01 4.56899e-01
1.06000e+01 9.50099e+01 4.56903e-01
1.06100e+01 9.50054e+01 4.56908e-01
1.06200e+01 9.50008e+01 4.56914e-01
1.06300e+01 9.49962e+01 4.56919e-01
1.06400e+01 9.49917e+01 4.56925e-01
1.06500e+01 9.49871e+01 4.56932e-01
1.06600e+01 9.49825e+01 4.56938e-01
1.06700e+01 9.49779e+01 4.56945e-01
1.06800e+01 9.49734e+01 4.56952e-01
1.06900e+01 9.49688e+01 4.56960e-01
1.07000e+01 9.49642e+01 4.56968e-01
1.07100e+01 9.49597e+01 4.56976e-01
1.07200e+01 9.49551e+01 4.56984e-01
1.07300e+01 9.49505e+01 4.56993e-01
1.07400e+01 9.49460e+01 4.57002e-01
1.07500e+01 9.49414e+01 4.57012e-01
1.07600e+01 9.49368e+01 4.57021e-01
1.07700e+01 9.49322e+01 4.57031e-01
1.07800e+01 9.49277e+01 4.57042e-01
1.07900e+01 9.49231e+01 4.57052e-01
1.08000e+01 9.49185e+01 4.57063e-01
1.08100e+01 9.49140e+01 4.57074e-01
1.08200e+01 9.49094e+01 4.57086e-01
1.08300e+01 9.49048e+01 4.57098e-01
1.08400e+01 9.49003e+01 4.57110e-01
1.08500e+01 9.48957e+01 4.57122e-01
1.08600e+01 9.48911e+01 4.57135e-01
1.08700e+01 9.48865e+01 4.57148e-01
1.08800e+01 9.48820e+01 4.57162e-01
1.08900e+01 9.48774e+01 4.57175e-01
1.09000e+01 9.48728e+01 4.57189e-01
1.09100e+01 9.48682e+01 4.57204e-01
1.09200e+01 9.48637e+01 4.57218e-01
1.09300e+01 9.48591e+01 4.57233e-01
1.09400e+01 9.48545e+01 4.57249e-01
1.09500e+01 9.48500e+01 4.57264e-01
1.09600e+01 9.48454e+01 4.57280e-01
1.09700e+01 9.48408e+01 4.57296e-01
1.09800e+01 9.48362e+01 4.57313e-01
1.09900e+01 9.48317e+01 4.57330e-01
1.10000e+01 9.48271e+01 4.57347e-01
1.10100e+01 9.48225e+01 4.57364e-01
1.10200e+01 9.48179e+01 4.57382e-01
1.10300e+01 9.48134e+01 4.57400e-01
1.10400e+01 9.48088e+01 4.57418e-01
1.10500e+01 9.48042e+01 4.57437e-01
1.10600e+01 9.47997e+01 4.57456e-01
1.10700e+01 9.47951e+01 4.57475e-01
1.10800e+01 9.47905e+01 4.57495e-01
1.10900e+01 9.47859e+01 4.57515e-01
1.11000e+01 9.47814e+01 4.57535e-01
1.11100e+01 9.47768e+01 4.57556e-01
1.11200e+01 9.47722e+01 4.57577e-01
1.11300e+01 9.47676e+01 4.57598e-01
1.11400e+01 9.47630e+01 4.57619e-01
1.11500e+01 9.47585e+01 4.57641e-01
1.11600e+01 9.47539e+01 4.57663e-01
1.11700e+01 9.47493e+01 4.57686e-01
1.11800e+01 9.47447e+01 4.57708e-01
1.11900e+01 9.47402e+01 4.57731e-01
1.12000e+01 9.47356e+01 4.57755e-01
1.12100e+01 9.47310e+01 4.57778e-01
1.12200e+01 9.47264e+01 4.57802e-01
1.12300e+01 9.47219e+01 4.57826e-01
1.12400e+01 9.47173e+01 4.57851e-01
1.12500e+01 9.47127e+01 4.57876e-01
1.12600e+01 9.47081e+01 4.57901e-01
1.12700e+01 9.47035e+01 4.57927e-01
1.12800e+01 9.46990e+01 4.57952e-01
1.12900e+01 9.46944e+01 4.57979e-01
1.13000e+01 9.46898e+01 4.58005e-01
1.13100e+01 9.46852e+01 4.58032e-01
1.13200e+01 9.46806e+01 4.58059e-01
1.13300e+01 9.46761e+01 4.58086e-01
1.13400e+01 9.46715e+01 4.58114e-01
1.13500e+01 9.46669e+01 4.58142e-01
1.13600e+01 9.46623e+01 4.58170e-01
1.13700e+01 9.46577e+01 4.58199e-01
1.13800e+01 9.46532e+01 4.58228e-01
1.13900e+01 9.46486e+01 4.58257e-01
1.14000e+01 9.46440e+01 4.58286e-01
1.14100e+01 9.46394e+01 4.58316e-01
1.14200e+01 9.46348e+01 4.58346e-01
1.14300e+01 9.46302e+01 4.58377e-01
1.14400e+01 9.46257e+01 4.58408e-01
1.14500e+01 9.46211e+01 4.58439e-01
1.14600e+01 9.46165e+01 4.58470e-01
1.14700e+01 9.46119e+01 4.58502e-01
1.14800e+01 9.46073e+01 4.58534e-01
1.14900e+01 9.46027e+01 4.58566e-01
1.15000e+01 9.45981e+01 4.58599e-01
1.15100e+01 9.45936e+01 4.58631e-01
1.15200e+01 9.45890e+01 4.58664e-01
1.15300e+01 9.45844e+01 4.58696e-01
1.15400e+01 9.45798e+01 4.58728e-01
1.15500e+01 9.45752e+01 4.58759e-01
1.15600e+01 9.45706e+01 4.58791e-01
1.15700e+01 9.45660e+01 4.58822e-01
1.15800e+01 9.45614e+01 4.58852e-01
1.15900e+01 9.45569e+01 4.58883e-01
1.16000e+01 9.45523e+01 4.58913e-01
1.16100e+01 9.45477e+01 4.58943e-01
1.16200e+01 9.45431e+01 4.58973e-01
1.16300e+01 9.45385e+01 4.59002e-01
1.16400e+01 9.45339e+01 4.59031e-01
1.16500e+01 9.45293e+01 4.59060e-01
1.16600e+01 9.45247e+01 4.59089e-01
1.16700e+01 9.45201e+01 4.59117e-01
1.16800e+01 9.45155e+01 4.59145e-01
1.16900e+01 9.45110e+01 4.59173e-01
1.17000e+01 9.45064e+01 4.59200e-01
1.17100e+01 9.45018e+01 4.59227e-01
1.17200e+01 9.44972e+01 4.59254e-01
1.17300e+01 9.44926e+01 4.59281e-01
1.17400e+01 9.44880e+01 4.59307e-01
1.17500e+01 9.44834e+01 4.59334e-01
1.17600e+01 9.44788e+01 4.59359e-01
1.17700e+01 9.44742e+01 4.59385e-01
1.17800e+01 9.44696e+01 4.59410e-01
1.17900e+01 9.44650e+01 4.59435e-01
1.18000e+01 9.44604e+01 4.59460e-01
1.18100e+01 9.44558e+01 4.59485e-01
1.18200e+01 9.44512e+01 4.59509e-01
1.18300e+01 9.44466e+01 4.59533e-01
1.18400e+01 9.44420e+01 4.59556e-01
1.18500e+01 9.44375e+01 4.59580e-01
1.18600e+01 9.44329e+01 4.59603e-01
1.18700e+01 9.44283e+01 4.59626e-01
1.18800e+01 9.44237e+01 4.59648e-01
1.18900e+01 9.44191e+01 4.59671e-01
1.19000e+01 9.44145e+01 4.59693e-01
1.19100e+01 9.44099e+01 4.59715e-01
1.19200e+01 9.44053e+01 4.59736e-01
1.19300e+01 9.44007e+01 4.59757e-01
1.19400e+01 9.43961e+01 4.59778e-01
1.19500e+01 9.43915e+01 4.59799e-01
1.19600e+01 9.43869e+01 4.59819e-01
1.19700e+01 9.43823e+01 4.59839e-01
1.19800e+01 9.43777e+01 4.59859e-01
1.19900e+01 9.43731e+01 4.59879e-01
1.20000e+01 9.43685e+01 4.59898e-01
1.20100e+01 9.43639e+01 4.59917e-01
1.20200e+01 9.43593e+01 4.59936e-01
1.20300e+01 9.43547e+01 4.59955e-01
1.20400e+01 9.43501e+01 4.59973e-01
1.20500e+01 9.43455e+01 4.59991e-01
1.20600e+01 9.43409e+01 4.60008e-01
1.20700e+01 9.43363e+01 4.60026e-01
1.20800e+01 9.43317e+01 4.60043e-01
1.20900e+01 9.43271e+01 4.60060e-01
1.21000e+01 9.43225e+01 4.60076e-01
1.21100e+01 9.43179e+01 4.60093e-01
1.21200e+01 9.43133e+01 4.60109e-01
1.21300e+01 9.43087e+01 4.60125e-01
1.21400e+01 9.43041e+01 4.60140e-01
1.21500e+01 9.42995e+01 4.60155e-01
1.21600e+01 9.42949e+01 4.60170e-01
1.21700e+01 9.42903e+01 4.60185e-01
1.21800e+01 9.42857e+01 4.60199e-01
1.21900e+01 9.42811e+01 4.60214e-01
1.22000e+01 9.42765e+01 4.60227e-01
1.22100e+01 9.42719e+01 4.60241e-01
1.22200e+01 9.42673e+01 4.60254e-01
1.22300e+01 9.42627e+01 4.60267e-01
1.22400e+01 9.42581e+01 4.60280e-01
1.22500e+01 9.42535e+01 4.60293e-01
1.22600e+01 9.42489e+01 4.60305e-01
1.22700e+01 9.42443e+01 4.60317e-01
1.22800e+01 9.42397e+01 4.60329e-01
1.22900e+01 9.42350e+01 4.60340e-01
1.23000e+01 9.42304e+01 4.60351e-01
1.23100e+01 9.42258e+01 4.60362e-01
1.23200e+01 9.42212e+01 4.60373e-01
1.23300e+01 9.42166e+01 4.60383e-01
1.23400e+01 9.42120e+01 4.60393e-01
1.23500e+01 9.42074e+01 4.60403e-01
1.23600e+01 9.42028e+01 4.60412e-01
1.23700e+01 9.41982e+01 4.60422e-01
1.23800e+01 9.41936e+01 4.60431e-01
1.23900e+01 9.41890e+01 4.60439e-01
1.24000e+01 9.41844e+01 4.60448e-01
1.24100e+01 9.41798e+01 4.60456e-01
1.24200e+01 9.41752e+01 4.60464e-01
1.24300e+01 9.41706e+01 4.60471e-01
1.24400e+01 9.41660e+01 4.60479e-01
1.24500e+01 9.41614e+01 4.60486e-01
1.24600e+01 9.41568e+01 4.60493e-01
1.24700e+01 9.41522e+01 4.60499e-01
1.24800e+01 9.41476e+01 4.60506e-01
1.24900e+01 9.41430e+01 4.60511e-01
1.25000e+01 9.41384e+01 4.60517e-01
1.25100e+01 9.41338e+01 4.60523e-01
1.25200e+01 9.41291e+01 4.60529e-01
1.25300e+01 9.41245e+01 4.60535e-01
1.25400e+01 9.41199e+01 4.60541e-01
1.25500e+01 9.41153e+01 4.60547e-01
1.25600e+01 9.41107e+01 4.60554e-01
1.25700e+01 9.41061e+01 4.60561e-01
1.25800e+01 9.41015e+01 4.60568e-01
1.25900e+01 9.40969e+01 4.60575e-01
1.26000e+01 9.40923e+01 4.60582e-01
1.26100e+01 9.40877e+01 4.60589e-01
1.26200e+01 9.40831e+01 4.60597e-01
1.26300e+01 9.40785e+01 4.60605e-01
1.26400e+01 9.40739e+01 4.60613e-01
1.26500e+01 9.40693e+01 4.60621e-01
1.26600e+01 9.40647e+01 4.60629e-01
1.26700e+01 9.40601e+01 4.60638e-01
1.26800e+01 9.40555e+01 4.60647e-01
1.26900e+01 9.40508e+01 4.60655e-01
1.27000e+01 9.40462e+01 4.60664e-01
1.27100e+01 9.40416e+01 4.60674e-01
1.27200e+01 9.40370e+01 4.60683e-01
1.27300e+01 9.40324e+01 4.60693e-01
1.27400e+01 9.40278e+01 4.60702e-01
1.27500e+01 9.40232e+01 4.60712e-01
1.27600e+01 9.40186e+01 4.60723e-01
1.27700e+01 9.40140e+01 4.60733e-01
1.27800e+01 9.40094e+01 4.60743e-01
1.27900e+01 9.40048e+01 4.60754e-01
1.28000e+01 9.40002e+01 4.60765e-01
1.28100e+01 9.39956e+01 4.60776e-01
1.28200e+01 9.39910e+01 4.60787e-01
1.28300e+01 9.39863e+01 4.60798e-01
1.28400e+01 9.39817e+01 4.60810e-01
1.28500e+01 9.39771e+01 4.60822e-01
1.28600e+01 9.39725e+01 4.60834e-01
1.28700e+01 9.39679e+01 4.60846e-01
1.28800e+01 9.39633e+01 4.60858e-01
1.28900e+01 9.39587e+01 4.60870e-01
1.29000e+01 9.39541e+01 4.60883e-01
1.29100e+01 9.39495e+01 4.60896e-01
1.29200e+01 9.39449e+01 4.60909e-01
1.29300e+01 9.39403e+01 4.60922e-01
1.29400e+01 9.39356e+01 4.60935e-01
1.29500e+01 9.39310e+01 4.60949e-01
1.29600e+01 9.39264e+01 4.60963e-01
1.29700e+01 9.39218e+01 4.60977e-01
1.29800e+01 9.39172e+01 4.60991e-01
1.29900e+01 9.39126e+01 4.61005e-01
1.30000e+01 9.39080e+01 4.61019e-01
1.30100e+01 9.39034e+01 4.61034e-01
1.30200e+01 9.38988e+01 4.61049e-01
1.30300e+01 9.38942e+01 4.61064e-01
1.30400e+01 9.38895e+01 4.61079e-01
1.30500e+01 9.38849e+01 4.61094e-01
1.30600e+01 9.38803e+01 4.61109e-01
1.30700e+01 9.38757e+01 4.61125e-01
1.30800e+01 9.38711e+01 4.61141e-01
1.30900e+01 9.38665e+01 4.61157e-01
1.31000e+01 9.38619e+01 4.61173e-01
1.31100e+01 9.38573e+01 4.61190e-01
1.31200e+01 9.38527e+01 4.61206e-01
1.31300e+01 9.38480e+01 4.61223e-01
1.31400e+01 9.38434e+01 4.61240e-01
1.31500e+01 9.38388e+01 4.61257e-01
1.31600e+01 9.38342e+01 4.61274e-01
1.31700e+01 9.38296e+01 4.61292e-01
1.31800e+01 9.38250e+01 4.61309e-01
1.31900e+01 9.38204e+01 4.61327e-01
1.32000e+01 9.38158e+01 4.61345e-01
1.32100e+01 9.38111e+01 4.61363e-01
1.32200e+01 9.38065e+01 4.61382e-01
1.32300e+01 9.38019e+01 4.61400e-01
1.32400e+01 9.37973e+01 4.61419e-01
1.32500e+01 9.37927e+01 4.61438e-01
1.32600e+01 9.37881e+01 4.61457e-01
1.32700e+01 9.37835e+01 4.61476e-01
1.32800e+01 9.37788e+01 4.61495e-01
1.32900e+01 9.37742e+01 4.61515e-01
1.33000e+01 9.37696e+01 4.61535e-01
1.33100e+01 9.37650e+01 4.61555e-01
1.33200e+01 9.37604e+01 4.61575e-01
1.33300e+01 9.37558e+01 4.61595e-01
1.33400e+01 9.37511e+01 4.61616e-01
1.33500e+01 9.37465e+01 4.61636e-01
1.33600e+01 9.37419e+01 4.61657e-01
1.33700e+01 9.37373e+01 4.61678e-01
1.33800e+01 9.37327e+01 4.61699e-01
1.33900e+01 9.37281e+01 4.61721e-01
1.34000e+01 9.37234e+01 4.61742e-01
1.34100e+01 9.37188e+01 4.61764e-01
1.34200e+01 9.37142e+01 4.61786e-01
1.34300e+01 9.37096e+01 4.61808e-01
1.34400e+01 9.37050e+01 4.61830e-01
1.34500e+01 9.37004e+01 4.61853e-01
1.34600e+01 9.36957e+01 4.61875e-01
1.34700e+01 9.36911e+01 4.61898e-01
1.34800e+01 9.36865e+01 4.61921e-01
1.34900e+01 9.36819e+01 4.61944e-01
1.35000e+01 9.36773e+01 4.61968e-01
1.35100e+01 9.36726e+01 4.61991e-01
1.35200e+01 9.36680e+01 4.62014e-01
1.35300e+01 9.36634e+01 4.62038e-01
1.35400e+01 9.36588e+01 4.62061e-01
1.35500e+01 9.36542e+01 4.62084e-01
1.35600e+01 9.36495e+01 4.62107e-01
1.35700e+01 9.36449e+01 4.62130e-01
1.35800e+01 9.36403e+01 4.62152e-01
1.35900e+01 9.36357e+01 4.62175e-01
1.36000e+01 9.36311e+01 4.62198e-01
1.36100e+01 9.36264e+01 4.62220e-01
1.36200e+01 9.36218e+01 4.62243e-01
1.36300e+01 9.36172e+01 4.62265e-01
1.36400e+01 9.36126e+01 4.62288e-01
1.36500e+01 9.36079e+01 4.62310e-01
1.36600e+01 9.36033e+01 4.62332e-01
1.36700e+01 9.35987e+01 4.62354e-01
1.36800e+01 9.35941e+01 4.62376e-01
1.36900e+01 9.35894e+01 4.62398e-01
1.37000e+01 9.35848e+01 4.62420e-01
1.37100e+01 9.35802e+01 4.62442e-01
1.37200e+01 9.35756e+01 4.62463e-01
1.37300e+01 9.35709e+01 4.62485e-01
1.37400e+01 9.35663e+01 4.62506e-01
1.37500e+01 9.35617e+01 4.62528e-01
1.37600e+01 9.35571e+01 4.62549e-01
1.37700e+01 9.35524e+01 4.62570e-01
1.37800e+01 9.35478e+01 4.62592e-01
1.37900e+01 9.35432e+01 4.62613e-01
1.38000e+01 9.35386e+01 4.62634e-01
1.38100e+01 9.35339e+01 4.62655e-01
1.38200e+01 9.35293e+01 4.62675e-01
1.38300e+01 9.35247e+01 4.62696e-01
1.38400e+01 9.35201e+01 4.62717e-01
1.38500e+01 9.35154e+01 4.62738e-01
1.38600e+01 9.35108e+01 4.62758e-01
1.38700e+01 9.35062e+01 4.62778e-01
1.38800e+01 9.35016e+01 4.62799e-01
1.38900e+01 9.34969e+01 4.62819e-01
1.39000e+01 9.34923e+01 4.62839e-01
1.39100e+01 9.34877e+01 4.62859e-01
1.39200e+01 9.34830e+01 4.62879e-01
1.39300e+01 9.34784e+01 4.62899e-01
1.39400e+01 9.34738e+01 4.62919e-01
1.39500e+01 9.34692e+01 4.62939e-01
1.39600e+01 9.34645e+01 4.62959e-01
1.39700e+01 9.34599e+01 4.62978e-01
1.39800e+01 9.34553e+01 4.62998e-01
1.39900e+01 9.34506e+01 4.63017e-01
1.40000e+01 9.34460e+01 4.63037e-01
1.40100e+01 9.34414e+01 4.63056e-01
1.40200e+01 9.34367e+01 4.63075e-01
1.40300e+01 9.34321e+01 4.63094e-01
1.40400e+01 9.34275e+01 4.63113e-01
1.40500e+01 9.34228e+01 4.63132e-01
1.40600e+01 9.34182e+01 4.63151e-01
1.40700e+01 9.34136e+01 4.63170e-01
1.40800e+01 9.34090e+01 4.63189e-01
1.40900e+01 9.34043e+01 4.63207e-01
1.41000e+01 9.33997e+01 4.63226e-01
1.41100e+01 9.33951e+01 4.63244e-01
1.41200e+01 9.33904e+01 4.63263e-01
1.41300e+01 9.33858e+01 4.63281e-01
1.41400e+01 9.33812e+01 4.63299e-01
1.41500e+01 9.33765e+01 4.63317e-01
1.41600e+01 9.33719e+01 4.63335e-01
1.41700e+01 9.33673e+01 4.63353e-01
1.41800e+01 9.33626e+01 4.63371e-01
1.41900e+01 9.33580e+01 4.63389e-01
1.42000e+01 9.33534e+01 4.63407e-01
1.42100e+01 9.33487e+01 4.63425e-01
1.42200e+01 9.33441e+01 4.63442e-01
1.42300e+01 9.33395e+01 4.63460e-01
1.42400e+01 9.33348e+01 4.63477e-01
1.42500e+01 9.33302e+01 4.63494e-01
1.42600e+01 9.33256e+01 4.63512e-01
1.42700e+01 9.33209e+01 4.63529e-01
1.42800e+01 9.33163e+01 4.63546e-01
1.42900e+01 9.33116e+01 4.63563e-01
1.43000e+01 9.33070e+01 4.63580e-01
1.43100e+01 9.33024e+01 4.63597e-01
1.43200e+01 9.32977e+01 4.63613e-01
1.43300e+01 9.32931e+01 4.63630e-01
1.43400e+01 9.32885e+01 4.63647e-01
1.43500e+01 9.32838e+01 4.63663e-01
1.43600e+01 9.32792e+01 4.63679e-01
1.43700e+01 9.32746e+01 4.63696e-01
1.43800e+01 9.32699e+01 4.63712e-01
1.43900e+01 9.32653e+01 4.63728e-01
1.44000e+01 9.32606e+01 4.63744e-01
1.44100e+01 9.32560e+01 4.63760e-01
1.44200e+01 9.32514e+01 4.63776e-01
1.44300e+01 9.32467e+01 4.63792e-01
1.44400e+01 9.32421e+01 4.63808e-01
1.44500e+01 9.32375e+01 4.63824e-01
1.44600e+01 9.32328e+01 4.63839e-01
1.44700e+01 9.32282e+01 4.63855e-01
1.44800e+01 9.32235e+01 4.63870e-01
1.44900e+01 9.32189e+01 4.63885e-01
1.45000e+01 9.32143e+01 4.63901e-01
1.45100e+01 9.32096e+01 4.63916e-01
1.45200e+01 9.32050e+01 4.63931e-01
1.45300e+01 9.32003e+01 4.63946e-01
1.45400e+01 9.31957e+01 4.63962e-01
1.45500e+01 9.31911e+01 4.63977e-01
1.45600e+01 9.31864e+01 4.63993e-01
1.45700e+01 9.31818e+01 4.64008e-01
1.45800e+01 9.31771e+01 4.64023e-01
1.45900e+01 9.31725e+01 4.64039e-01
1.46000e+01 9.31679e+01 4.64054e-01
1.46100e+01 9.31632e+01 4.64070e-01
1.46200e+01 9.31586e+01 4.64086e-01
1.46300e+01 9.31539e+01 4.64101e-01
1.46400e+01 9.31493e+01 4.64117e-01
1.46500e+01 9.31447e+01 4.64132e-01
1.46600e+01 9.31400e+01 4.64148e-01
1.46700e+01 9.31354e+01 4.64164e-01
1.46800e+01 9.31307e+01 4.64180e-01
1.46900e+01 9.31261e+01 4.64195e-01
1.47000e+01 9.31214e+01 4.64211e-01
1.47100e+01 9.31168e+01 4.64227e-01
1.47200e+01 9.31122e+01 4.64243e-01
1.47300e+01 9.31075e+01 4.64259e-01
1.47400e+01 9.31029e+01 4.64275e-01
1.47500e+01 9.30982e+01 4.64291e-01
1.47600e+01 9.30936e+01 4.64307e-01
1.47700e+01 9.30890e+01 4.64323e-01
1.47800e+01 9.30843e+01 4.64339e-01
1.47900e+01 9.30797e+01 4.64355e-01
1.48000e+01 9.30750e+01 4.64371e-01
1.48100e+01 9.30704e+01 4.64387e-01
1.48200e+01 9.30657e+01 4.64403e-01
1.48300e+01 9.30611e+01 4.64419e-01
1.48400e+01 9.30564e+01 4.64436e-01
1.48500e+01 9.30518e+01 4.64452e-01
1.48600e+01 9.30472e+01 4.64468e-01
1.48700e+01 9.30425e+01 4.64484e-01
1.48800e+01 9.30379e+01 4.64501e-01
1.48900e+01 9.30332e+01 4.64517e-01
1.49000e+01 9.30286e+01 4.64534e-01
1.49100e+01 9.30239e+01 4.64550e-01
1.49200e+01 9.30193e+01 4.64566e-01
1.49300e+01 9.30146e+01 4.64583e-01
1.49400e+01 9.30100e+01 4.64599e-01
1.49500e+01 9.30053e+01 4.64616e-01
1.49600e+01 9.30007e+01 4.64633e-01
1.49700e+01 9.29961e+01 4.64649e-01
1.49800e+01 9.29914e+01 4.64666e-01
1.49900e+01 9.29868e+01 4.64682e-01
1.50000e+01 9.29821e+01 4.64699e-01
1.50100e+01 9.29775e+01 4.64716e-01
1.50200e+01 9.29728e+01 4.64733e-01
1.50300e+01 9.29682e+01 4.64749e-01
1.50400e+01 9.29635e+01 4.64766e-01
1.50500e+01 9.29589e+01 4.64783e-01
1.50600e+01 9.29542e+01 4.64800e-01
1.50700e+01 9.29496e+01 4.64817e-01
1.50800e+01 9.29449e+01 4.64834e-01
1.50900e+01 9.29403e+01 4.64851e-01
1.51000e+01 9.29356e+01 4.64868e-01
1.51100e+01 9.29310e+01 4.64885e-01
1.51200e+01 9.29263e+01 4.64902e-01
1.51300e+01 9.29217e+01 4.64919e-01
1.51400e+01 9.29170e+01 4.64936e-01
1.51500e+01 9.29124e+01 4.64953e-01
1.51600e+01 9.29077e+01 4.64970e-01
1.51700e+01 9.29031e+01 4.64988e-01
1.51800e+01 9.28984e+01 4.65005e-01
1.51900e+01 9.28938e+01 4.65022e-01
1.52000e+01 9.28891e+01 4.65039e-01
1.52100e+01 9.28845e+01 4.65057e-01
1.52200e+01 9.28798e+01 4.65074e-01
1.52300e+01 9.28752e+01 4.65091e-01
1.52400e+01 9.28705e+01 4.65109e-01
1.52500e+01 9.28659e+01 4.65126e-01
1.52600e+01 9.28612e+01 4.65144e-01
1.52700e+01 9.28566e+01 4.65161e-01
1.52800e+01 9.28519e+01 4.65179e-01
1.52900e+01 9.28473e+01 4.65196e-01
1.53000e+01 9.28426e+01 4.65214e-01
1.53100e+01 9.28380e+01 4.65231e-01
1.53200e+01 9.28333e+01 4.65249e-01
1.53300e+01 9.28287e+01 4.65267e-01
1.53400e+01 9.28240e+01 4.65284e-01
1.53500e+01 9.28194e+01 4.65302e-01
1.53600e+01 9.28147e+01 4.65320e-01
1.53700e+01 9.28101e+01 4.65338e-01
1.53800e+01 9.28054e+01 4.65356e-01
1.53900e+01 9.28008e+01 4.65373e-01
1.54000e+01 9.27961e+01 4.65391e-01
1.54100e+01 9.27914e+01 4.65409e-01
1.54200e+01 9.27868e+01 4.65427e-01
1.54300e+01 9.27821e+01 4.65445e-01
1.54400e+01 9.27775e+01 4.65463e-01
1.54500e+01 9.27728e+01 4.65481e-01
1.54600e+01 9.27682e+01 4.65499e-01
1.54700e+01 9.27635e+01 4.65517e-01
1.54800e+01 9.27589e+01 4.65535e-01
1.54900e+01 9.27542e+01 4.65554e-01
1.55000e+01 9.27495e+01 4.65572e-01
1.55100e+01 9.27449e+01 4.65590e-01
1.55200e+01 9.27402e+01 4.65608e-01
1.55300e+01 9.27356e+01 4.65626e-01
1.55400e+01 9.27309e+01 4.65644e-01
1.55500e+01 9.27263e+01 4.65662e-01
1.55600e+01 9.27216e+01 4.65680e-01
1.55700e+01 9.27170e+01 4.65698e-01
1.55800e+01 9.27123e+01 4.65716e-01
1.55900e+01 9.27076e+01 4.65734e-01
1.56000e+01 9.27030e+01 4.65752e-01
1.56100e+01 9.26983e+01 4.65770e-01
1.56200e+01 9.26937e+01 4.65787e-01
1.56300e+01 9.26890e+01 4.65805e-01
1.56400e+01 9.26844e+01 4.65823e-01
1.56500e+01 9.26797e+01 4.65841e-01
1.56600e+01 9.26750e+01 4.65858e-01
1.56700e+01 9.26704e+01 4.65876e-01
1.56800e+01 9.26657e+01 4.65893e-01
1.56900e+01 9.26611e+01 4.65911e-01
1.57000e+01 9.26564e+01 4.65928e-01
1.57100e+01 9.26517e+01 4.65946e-01
1.57200e+01 9.26471e+01 4.65963e-01
1.57300e+01 9.26424e+01 4.65981e-01
1.57400e+01 9.26378e+01 4.65998e-01
1.57500e+01 9.26331e+01 4.66015e-01
1.57600e+01 9.26284e+01 4.66032e-01
1.57700e+01 9.26238e+01 4.66050e-01
1.57800e+01 9.26191e+01 4.66067e-01
1.57900e+01 9.26145e+01 4.66084e-01
1.58000e+01 9.26098e+01 4.66101e-01
1.58100e+01 9.26051e+01 4.66118e-01
1.58200e+01 9.26005e+01 4.66135e-01
1.58300e+01 9.25958e+01 4.66152e-01
1.58400e+01 9.25912e+01 4.66169e-01
1.58500e+01 9.25865e+01 4.66186e-01
1.58600e+01 9.25818e+01 4.66203e-01
1.58700e+01 9.25772e+01 4.66220e-01
1.58800e+01 9.25725e+01 4.66237e-01
1.58900e+01 9.25678e+01 4.66254e-01
1.59000e+01 9.25632e+01 4.66270e-01
1.59100e+01 9.25585e+01 4.66287e-01
1.59200e+01 9.25539e+01 4.66304e-01
1.59300e+01 9.25492e+01 4.66320e-01
1.59400e+01 9.25445e+01 4.66337e-01
1.59500e+01 9.25399e+01 4.66353e-01
1.59600e+01 9.25352e+01 4.66370e-01
1.59700e+01 9.25305e+01 4.66387e-01
1.59800e+01 9.25259e+01 4.66403e-01
1.59900e+01 9.25212e+01 4.66419e-01
1.60000e+01 9.25165e+01 4.66436e-01
1.60100e+01 9.25119e+01 4.66452e-01
1.60200e+01 9.25072e+01 4.66468e-01
1.60300e+01 9.25025e+01 4.66485e-01
1.60400e+01 9.24979e+01 4.66501e-01
1.60500e+01 9.24932e+01 4.66517e-01
1.60600e+01 9.24886e+01 4.66533e-01
1.60700e+01 9.24839e+01 4.66549e-01
1.60800e+01 9.24792e+01 4.66566e-01
1.60900e+01 9.24746e+01 4.66582e-01
1.61000e+01 9.24699e+01 4.66598e-01
1.61100e+01 9.24652e+01 4.66614e-01
1.61200e+01 9.24606e+01 4.66630e-01
1.61300e+01 9.24559e+01 4.66645e-01
1.61400e+01 9.24512e+01 4.66661e-01
1.61500e+01 9.24466e+01 4.66677e-01
1.61600e+01 9.24419e+01 4.66693e-01
1.61700e+01 9.24372e+01 4.66709e-01
1.61800e+01 9.24326e+01 4.66724e-01
1.61900e+01 9.24279e+01 4.66740e-01
1.62000e+01 9.24232e+01 4.66756e-01
1.62100e+01 9.24186e+01 4.66771e-01
1.62200e+01 9.24139e+01 4.66787e-01
1.62300e+01 9.24092e+01 4.66803e-01
1.62400e+01 9.24046e+01 4.66818e-01
1.62500e+01 9.23999e+01 4.66834e-01
1.62600e+01 9.23952e+01 4.66849e-01
1.62700e+01 9.23905e+01 4.66864e-01
1.62800e+01 9.23859e+01 4.66880e-01
1.62900e+01 9.23812e+01 4.66895e-01
1.63000e+01 9.23765e+01 4.66910e-01
1.63100e+01 9.23719e+01 4.66926e-01
1.63200e+01 9.23672e+01 4.66941e-01
1.63300e+01 9.23625e+01 4.66956e-01
1.63400e+01 9.23579e+01 4.66971e-01
1.63500e+01 9.23532e+01 4.66986e-01
1.63600e+01 9.23485e+01 4.67001e-01
1.63700e+01 9.23439e+01 4.67016e-01
1.63800e+01 9.23392e+01 4.67031e-01
1.63900e+01 9.23345e+01 4.67046e-01
1.64000e+01 9.23298e+01 4.67061e-01
1.64100e+01 9.23252e+01 4.67076e-01
1.64200e+01 9.23205e+01 4.67091e-01
1.64300e+01 9.23158e+01 4.67106e-01
1.64400e+01 9.23112e+01 4.67121e-01
1.64500e+01 9.23065e+01 4.67135e-01
1.64600e+01 9.23018e+01 4.67150e-01
1.64700e+01 9.22971e+01 4.67165e-01
1.64800e+01 9.22925e+01 4.67179e-01
1.64900e+01 9.22878e+01 4.67194e-01
1.65000e+01 9.22831e+01 4.67208e-01
1.65100e+01 9.22785e+01 4.67223e-01
1.65200e+01 9.22738e+01 4.67238e-01
1.65300e+01 9.22691e+01 4.67252e-01
1.65400e+01 9.22644e+01 4.67267e-01
1.65500e+01 9.22598e+01 4.67282e-01
1.65600e+01 9.22551e+01 4.67297e-01
1.65700e+01 9.22504e+01 4.67312e-01
1.65800e+01 9.22457e+01 4.67327e-01
1.65900e+01 9.22411e+01 4.67342e-01
1.66000e+01 9.22364e+01 4.67357e-01
1.66100e+01 9.22317e+01 4.67372e-01
1.66200e+01 9.22271e+01 4.67387e-01
1.66300e+01 9.22224e+01 4.67402e-01
1.66400e+01 9.22177e+01 4.67418e-01
1.66500e+01 9.22130e+01 4.67433e-01
1.66600e+01 9.22084e+01 4.67448e-01
1.66700e+01 9.22037e+01 4.67464e-01
1.66800e+01 9.21990e+01 4.67479e-01
1.66900e+01 9.21943e+01 4.67495e-01
1.67000e+01 9.21897e+01 4.67511e-01
1.67100e+01 9.21850e+01 4.67526e-01
1.67200e+01 9.21803e+01 4.67542e-01
1.67300e+01 9.21756e+01 4.67558e-01
1.67400e+01 9.21710e+01 4.67574e-01
1.67500e+01 9.21663e+01 4.67590e-01
1.67600e+01 9.21616e+01 4.67606e-01
1.67700e+01 9.21569e+01 4.67622e-01
1.67800e+01 9.21523e+01 4.67638e-01
1.67900e+01 9.21476e+01 4.67654e-01
1.68000e+01 9.21429e+01 4.67670e-01
1.68100e+01 9.21382e+01 4.67686e-01
1.68200e+01 9.21335e+01 4.67703e-01
1.68300e+01 9.21289e+01 4.67719e-01
1.68400e+01 9.21242e+01 4.67735e-01
1.68500e+01 9.21195e+01 4.67752e-01
1.68600e+01 9.21148e+01 4.67769e-01
1.68700e+01 9.21102e+01 4.67785e-01
1.68800e+01 9.21055e+01 4.67802e-01
1.68900e+01 9.21008e+01 4.67819e-01
1.69000e+01 9.20961e+01 4.67835e-01
1.69100e+01 9.20914e+01 4.67852e-01
1.69200e+01 9.20868e+01 4.67869e-01
1.69300e+01 9.20821e+01 4.67886e-01
1.69400e+01 9.20774e+01 4.67903e-01
1.69500e+01 9.20727e+01 4.67920e-01
1.69600e+01 9.20680e+01 4.67937e-01
1.69700e+01 9.20634e+01 4.67954e-01
1.69800e+01 9.20587e+01 4.67972e-01
1.69900e+01 9.20540e+01 4.67989e-01
1.70000e+01 9.20493e+01 4.68006e-01
1.70100e+01 9.20447e+01 4.68024e-01
1.70200e+01 9.20400e+01 4.68041e-01
1.70300e+01 9.20353e+01 4.68058e-01
1.70400e+01 9.20306e+01 4.68076e-01
1.70500e+01 9.20259e+01 4.68094e-01
1.70600e+01 9.20212e+01 4.68111e-01
1.70700e+01 9.20166e+01 4.68129e-01
1.70800e+01 9.20119e+01 4.68147e-01
1.70900e+01 9.20072e+01 4.68165e-01
1.71000e+01 9.20025e+01 4.68183e-01
1.71100e+01 9.19978e+01 4.68201e-01
1.71200e+01 9.19932e+01 4.68219e-01
1.71300e+01 9.19885e+01 4.68237e-01
1.71400e+01 9.19838e+01 4.68255e-01
1.71500e+01 9.19791e+01 4.68273e-01
1.71600e+01 9.19744e+01 4.68291e-01
1.71700e+01 9.19697e+01 4.68310e-01
1.71800e+01 9.19651e+01 4.68328e-01
1.71900e+01 9.19604e+01 4.68346e-01
1.72000e+01 9.19557e+01 4.68365e-01
1.72100e+01 9.19510e+01 4.68383e-01
1.72200e+01 9.19463e+01 4.68402e-01
1.72300e+01 9.19416e+01 4.68421e-01
1.72400e+01 9.19370e+01 4.68439e-01
1.72500e+01 9.19323e+01 4.68458e-01
1.72600e+01 9.19276e+01 4.68477e-01
1.72700e+01 9.19229e+01 4.68496e-01
1.72800e+01 9.19182e+01 4.68515e-01
1.72900e+01 9.19135e+01 4.68534e-01
1.73000e+01 9.19088e+01 4.68553e-01
1.73100e+01 9.19042e+01 4.68572e-01
1.73200e+01 9.18995e+01 4.68591e-01
1.73300e+01 9.18948e+01 4.68610e-01
1.73400e+01 9.18901e+01 4.68629e-01
1.73500e+01 9.18854e+01 4.68649e-01
1.73600e+01 9.18807e+01 4.68668e-01
1.73700e+01 9.18760e+01 4.68687e-01
1.73800e+01 9.18714e+01 4.68707e-01
1.73900e+01 9.18667e+01 4.68726e-01
1.74000e+01 9.18620e+01 4.68746e-01
1.74100e+01 9.18573e+01 4.68766e-01
1.74200e+01 9.18526e+01 4.68785e-01
1.74300e+01 9.18479e+01 4.68805e-01
1.74400e+01 9.18432e+01 4.68825e-01
1.74500e+01 9.18385e+01 4.68845e-01
1.74600e+01 9.18339e+01 4.68865e-01
1.74700e+01 9.18292e+01 4.68885e-01
1.74800e+01 9.18245e+01 4.68905e-01
1.74900e+01 9.18198e+01 4.68925e-01
1.75000e+01 9.18151e+01 4.68945e-01
1.75100e+01 9.18104e+01 4.68965e-01
1.75200e+01 9.18057e+01 4.68986e-01
1.75300e+01 9.18010e+01 4.69006e-01
1.75400e+01 9.17963e+01 4.69026e-01
1.75500e+01 9.17916e+01 4.69046e-01
1.75600e+01 9.17870e+01 4.69066e-01
1.75700e+01 9.17823e+01 4.69086e-01
1.75800e+01 9.17776e+01 4.69106e-01
1.75900e+01 9.17729e+01 4.69127e-01
1.76000e+01 9.17682e+01 4.69147e-01
1.76100e+01 9.17635e+01 4.69167e-01
1.76200e+01 9.17588e+01 4.69187e-01
1.76300e+01 9.17541e+01 4.69207e-01
1.76400e+01 9.17494e+01 4.69227e-01
1.76500e+01 9.17447e+01 4.69247e-01
1.76600e+01 9.17400e+01 4.69267e-01
1.76700e+01 9.17353e+01 4.69287e-01
1.76800e+01 9.17307e+01 4.69307e-01
1.76900e+01 9.17260e+01 4.69327e-01
1.77000e+01 9.17213e+01 4.69347e-01
1.77100e+01 9.17166e+01 4.69367e-01
1.77200e+01 9.17119e+01 4.69387e-01
1.77300e+01 9.17072e+01 4.69407e-01
1.77400e+01 9.17025e+01 4.69427e-01
1.77500e+01 9.16978e+01 4.69447e-01
1.77600e+01 9.16931e+01 4.69467e-01
1.77700e+01 9.16884e+01 4.69487e-01
1.77800e+01 9.16837e+01 4.69507e-01
1.77900e+01 9.16790e+01 4.69527e-01
1.78000e+01 9.16743e+01 4.69547e-01
1.78100e+01 9.16696e+01 4.69567e-01
1.78200e+01 9.16649e+01 4.69586e-01
1.78300e+01 9.16602e+01 4.69606e-01
1.78400e+01 9.16555e+01 4.69626e-01
1.78500e+01 9.16508e+01 4.69646e-01
1.78600e+01 9.16461e+01 4.69666e-01
1.78700e+01 9.16415e+01 4.69686e-01
1.78800e+01 9.16368e+01 4.69706e-01
1.78900e+01 9.16321e+01 4.69725e-01
1.79000e+01 9.16274e+01 4.69745e-01
1.79100e+01 9.16227e+01 4.69765e-01
1.79200e+01 9.16180e+01 4.69785e-01
1.79300e+01 9.16133e+01 4.69805e-01
1.79400e+01 9.16086e+01 4.69824e-01
1.79500e+01 9.16039e+01 4.69844e-01
1.79600e+01 9.15992e+01 4.69864e-01
1.79700e+01 9.15945e+01 4.69884e-01
1.79800e+01 9.15898e+01 4.69903e-01
1.79900e+01 9.15851e+01 4.69923e-01
1.80000e+01 9.15804e+01 4.69943e-01
1.80100e+01 9.15757e+01 4.69963e-01
1.80200e+01 9.15710e+01 4.69982e-01
1.80300e+01 9.15663e+01 4.70002e-01
1.80400e+01 9.15616e+01 4.70022e-01
1.80500e+01 9.15569e+01 4.70041e-01
1.80600e+01 9.15522e+01 4.70061e-01
1.80700e+01 9.15475e+01 4.70081e-01
1.80800e+01 9.15428e+01 4.70100e-01
1.80900e+01 9.15381e+01 4.70120e-01
1.81000e+01 9.15334e+01 4.70140e-01
1.81100e+01 9.15287e+01 4.70159e-01
1.81200e+01 9.15240e+01 4.70179e-01
1.81300e+01 9.15193e+01 4.70198e-01
1.81400e+01 9.15146e+01 4.70218e-01
1.81500e+01 9.15099e+01 4.70238e-01
1.81600e+01 9.15052e+01 4.70257e-01
1.81700e+01 9.15005e+01 4.70277e-01
1.81800e+01 9.14958e+01 4.70296e-01
1.81900e+01 9.14911e+01 4.70316e-01
1.82000e+01 9.14863e+01 4.70335e-01
1.82100e+01 9.14816e+01 4.70355e-01
1.82200e+01 9.14769e+01 4.70374e-01
1.82300e+01 9.14722e+01 4.70394e-01
1.82400e+01 9.14675e+01 4.70413e-01
1.82500e+01 9.14628e+01 4.70433e-01
1.82600e+01 9.14581e+01 4.70452e-01
1.82700e+01 9.14534e+01 4.70472e-01
1.82800e+01 9.14487e+01 4.70491e-01
1.82900e+01 9.14440e+01 4.70511e-01
1.83000e+01 9.14393e+01 4.70530e-01
1.83100e+01 9.14346e+01 4.70549e-01
1.83200e+01 9.14299e+01 4.70569e-01
1.83300e+01 9.14252e+01 4.70588e-01
1.83400e+01 9.14205e+01 4.70608e-01
1.83500e+01 9.14158e+01 4.70627e-01
1.83600e+01 9.14111e+01 4.70646e-01
1.83700e+01 9.14064e+01 4.70666e-01
1.83800e+01 9.14017e+01 4.70685e-01
1.83900e+01 9.13969e+01 4.70704e-01
1.84000e+01 9.13922e+01 4.70724e-01
1.84100e+01 9.13875e+01 4.70743e-01
1.84200e+01 9.13828e+01 4.70762e-01
1.84300e+01 9.13781e+01 4.70782e-01
1.84400e+01 9.13734e+01 4.70801e-01
1.84500e+01 9.13687e+01 4.70820e-01
1.84600e+01 9.13640e+01 4.70840e-01
1.84700e+01 9.13593e+01 4.70859e-01
1.84800e+01 9.13546e+01 4.70878e-01
1.84900e+01 9.13499e+01 4.70897e-01
1.85000e+01 9.13452e+01 4.70917e-01
1.85100e+01 9.13405e+01 4.70936e-01
1.85200e+01 9.13357e+01 4.70955e-01
1.85300e+01 9.13310e+01 4.70974e-01
1.85400e+01 9.13263e+01 4.70993e-01
1.85500e+01 9.13216e+01 4.71012e-01
1.85600e+01 9.13169e+01 4.71031e-01
1.85700e+01 9.13122e+01 4.71049e-01
1.85800e+01 9.13075e+01 4.71068e-01
1.85900e+01 9.13028e+01 4.71087e-01
1.86000e+01 9.12981e+01 4.71105e-01
1.86100e+01 9.12933e+01 4.71124e-01
1.86200e+01 9.12886e+01 4.71142e-01
1.86300e+01 9.12839e+01 4.71160e-01
1.86400e+01 9.12792e+01 4.71178e-01
1.86500e+01 9.12745e+01 4.71196e-01
1.86600e+01 9.12698e+01 4.71214e-01
1.86700e+01 9.12651e+01 4.71232e-01
1.86800e+01 9.12604e+01 4.71250e-01
1.86900e+01 9.12557e+01 4.71268e-01
1.87000e+01 9.12509e+01 4.71286e-01
1.87100e+01 9.12462e+01 4.71303e-01
1.87200e+01 9.12415e+01 4.71321e-01
1.87300e+01 9.12368e+01 4.71338e-01
1.87400e+01 9.12321e+01 4.71356e-01
1.87500e+01 9.12274e+01 4.71373e-01
1.87600e+01 9.12227e+01 4.71390e-01
1.87700e+01 9.12179e+01 4.71408e-01
1.87800e+01 9.12132e+01 4.71425e-01
1.87900e+01 9.12085e+01 4.71442e-01
1.88000e+01 9.12038e+01 4.71459e-01
1.88100e+01 9.11991e+01 4.71475e-01
1.88200e+01 9.11944e+01 4.71492e-01
1.88300e+01 9.11897e+01 4.71509e-01
1.88400e+01 9.11849e+01 4.71525e-01
1.88500e+01 9.11802e+01 4.71542e-01
1.88600e+01 9.11755e+01 4.71558e-01
1.88700e+01 9.11708e+01 4.71575e-01
1.88800e+01 9.11661e+01 4.71591e-01
1.88900e+01 9.11614e+01 4.71607e-01
1.89000e+01 9.11566e+01 4.71624e-01
1.89100e+01 9.11519e+01 4.71640e-01
1.89200e+01 9.11472e+01 4.71656e-01
1.89300e+01 9.11425e+01 4.71672e-01
1.89400e+01 9.11378e+01 4.71687e-01
1.89500e+01 9.11331e+01 4.71703e-01
1.89600e+01 9.11283e+01 4.71719e-01
1.89700e+01 9.11236e+01 4.71734e-01
1.89800e+01 9.11189e+01 4.71750e-01
1.89900e+01 9.11142e+01 4.71765e-01
1.90000e+01 9.11095e+01 4.71781e-01
1.90100e+01 9.11048e+01 4.71796e-01
1.90200e+01 9.11000e+01 4.71811e-01
1.90300e+01 9.10953e+01 4.71826e-01
1.90400e+01 9.10906e+01 4.71841e-01
1.90500e+01 9.10859e+01 4.71856e-01
1.90600e+01 9.10812e+01 4.71871e-01
1.90700e+01 9.10764e+01 4.71886e-01
1.90800e+01 9.10717e+01 4.71901e-01
1.90900e+01 9.10670e+01 4.71916e-01
1.91000e+01 9.10623e+01 4.71930e-01
1.91100e+01 9.10576e+01 4.71945e-01
1.91200e+01 9.10529e+01 4.71959e-01
1.91300e+01 9.10481e+01 4.71973e-01
1.91400e+01 9.10434e+01 4.71988e-01
1.91500e+01 9.10387e+01 4.72002e-01
1.91600e+01 9.10340e+01 4.72016e-01
1.91700e+01 9.10293e+01 4.72030e-01
1.91800e+01 9.10245e+01 4.72044e-01
1.91900e+01 9.10198e+01 4.72058e-01
1.92000e+01 9.10151e+01 4.72072e-01
1.92100e+01 9.10104e+01 4.72085e-01
1.92200e+01 9.10056e+01 4.72099e-01
1.92300e+01 9.10009e+01 4.72113e-01
1.92400e+01 9.09962e+01 4.72126e-01
1.92500e+01 9.09915e+01 4.72140e-01
1.92600e+01 9.09868e+01 4.72153e-01
1.92700e+01 9.09820e+01 4.72166e-01
1.92800e+01 9.09773e+01 4.72179e-01
1.92900e+01 9.09726e+01 4.72192e-01
1.93000e+01 9.09679e+01 4.72205e-01
1.93100e+01 9.09632e+01 4.72218e-01
1.93200e+01 9.09584e+01 4.72231e-01
1.93300e+01 9.09537e+01 4.72244e-01
1.93400e+01 9.09490e+01 4.72257e-01
1.93500e+01 9.09443e+01 4.72269e-01
1.93600e+01 9.09395e+01 4.72282e-01
1.93700e+01 9.09348e+01 4.72294e-01
1.93800e+01 9.09301e+01 4.72307e-01
1.93900e+01 9.09254e+01 4.72319e-01
1.94000e+01 9.09207e+01 4.72331e-01
1.94100e+01 9.09159e+01 4.72344e-01
1.94200e+01 9.09112e+01 4.72356e-01
1.94300e+01 9.09065e+01 4.72368e-01
1.94400e+01 9.09018e+01 4.72380e-01
1.94500e+01 9.08970e+01 4.72391e-01
1.94600e+01 9.08923e+01 4.72403e-01
1.94700e+01 9.08876e+01 4.72415e-01
1.94800e+01 9.08829e+01 4.72426e-01
1.94900e+01 9.08781e+01 4.72438e-01
1.95000e+01 9.08734e+01 4.72449e-01
1.95100e+01 9.08687e+01 4.72461e-01
1.95200e+01 9.08640e+01 4.72473e-01
1.95300e+01 9.08592e+01 4.72485e-01
1.95400e+01 9.08545e+01 4.72497e-01
1.95500e+01 9.08498e+01 4.72509e-01
1.95600e+01 9.08451e+01 4.72522e-01
1.95700e+01 9.08403e+01 4.72534e-01
1.95800e+01 9.08356e+01 4.72547e-01
1.95900e+01 9.08309e+01 4.72560e-01
1.96000e+01 9.08262e+01 4.72574e-01
1.96100e+01 9.08214e+01 4.72587e-01
1.96200e+01 9.08167e+01 4.72601e-01
1.96300e+01 9.08120e+01 4.72615e-01
1.96400e+01 9.08073e+01 4.72629e-01
1.96500e+01 9.08025e+01 4.72644e-01
1.96600e+01 9.07978e+01 4.72658e-01
1.96700e+01 9.07931e+01 4.72673e-01
1.96800e+01 9.07884e+01 4.72688e-01
1.96900e+01 9.07836e+01 4.72703e-01
1.97000e+01 9.07789e+01 4.72718e-01
1.97100e+01 9.07742e+01 4.72734e-01
1.97200e+01 9.07694e+01 4.72750e-01
1.97300e+01 9.07647e+01 4.72766e-01
1.97400e+01 9.07600e+01 4.72782e-01
1.97500e+01 9.07553e+01 4.72798e-01
1.97600e+01 9.07505e+01 4.72815e-01
1.97700e+01 9.07458e+01 4.72832e-01
1.97800e+01 9.07411e+01 4.72849e-01
1.97900e+01 9.07363e+01 4.72866e-01
1.98000e+01 9.07316e+01 4.72883e-01
1.98100e+01 9.07269e+01 4.72901e-01
1.98200e+01 9.07222e+01 4.72918e-01
1.98300e+01 9.07174e+01 4.72936e-01
1.98400e+01 9.07127e+01 4.72955e-01
1.98500e+01 9.07080e+01 4.72973e-01
1.98600e+01 9.07032e+01 4.72992e-01
1.98700e+01 9.06985e+01 4.73010e-01
1.98800e+01 9.06938e+01 4.73029e-01
1.98900e+01 9.06890e+01 4.73049e-01
1.99000e+01 9.06843e+01 4.73068e-01
1.99100e+01 9.06796e+01 4.73088e-01
1.99200e+01 9.06749e+01 4.73107e-01
1.99300e+01 9.06701e+01 4.73128e-01
1.99400e+01 9.06654e+01 4.73148e-01
1.99500e+01 9.06607e+01 4.73168e-01
1.99600e+01 9.06559e+01 4.73189e-01
1.99700e+01 9.06512e+01 4.73210e-01
1.99800e+01 9.06465e+01 4.73231e-01
1.99900e+01 9.06417e+01 4.73252e-01
2.00000e+01 9.06370e+01 4.73273e-01
2.00100e+01 9.06323e+01 4.73295e-01
2.00200e+01 9.06275e+01 4.73317e-01
2.00300e+01 9.06228e+01 4.73339e-01
2.00400e+01 9.06181e+01 4.73361e-01
2.00500e+01 9.06133e+01 4.73383e-01
2.00600e+01 9.06086e+01 4.73406e-01
2.00700e+01 9.06039e+01 4.73429e-01
2.00800e+01 9.05991e+01 4.73452e-01
2.00900e+01 9.05944e+01 4.73475e-01
2.01000e+01 9.05897e+01 4.73499e-01
2.01100e+01 9.05849e+01 4.73522e-01
2.01200e+01 9.05802e+01 4.73546e-01
2.01300e+01 9.05755e+01 4.73570e-01
2.01400e+01 9.05707e+01 4.73595e-01
2.01500e+01 9.05660e+01 4.73619e-01
2.01600e+01 9.05612e+01 4.73644e-01
2.01700e+01 9.05565e+01 4.73669e-01
2.01800e+01 9.05518e+01 4.73694e-01
2.01900e+01 9.05470e+01 4.73719e-01
2.02000e+01 9.05423e+01 4.73744e-01
2.02100e+01 9.05376e+01 4.73770e-01
2.02200e+01 9.05328e+01 4.73796e-01
2.02300e+01 9.05281e+01 4.73822e-01
2.02400e+01 9.05233e+01 4.73848e-01
2.02500e+01 9.05186e+01 4.73875e-01
2.02600e+01 9.05139e+01 4.73901e-01
2.02700e+01 9.05091e+01 4.73928e-01
2.02800e+01 9.05044e+01 4.73955e-01
2.02900e+01 9.04997e+01 4.73983e-01
2.03000e+01 9.04949e+01 4.74010e-01
2.03100e+01 9.04902e+01 4.74038e-01
2.03200e+01 9.04854e+01 4.74066e-01
2.03300e+01 9.04807e+01 4.74094e-01
2.03400e+01 9.04760e+01 4.74122e-01
2.03500e+01 9.04712e+01 4.74151e-01
2.03600e+01 9.04665e+01 4.74180e-01
2.03700e+01 9.04617e+01 4.74208e-01
2.03800e+01 9.04570e+01 4.74238e-01
2.03900e+01 9.04522e+01 4.74267e-01
2.04000e+01 9.04475e+01 4.74296e-01
2.04100e+01 9.04428e+01 4.74326e-01
2.04200e+01 9.04380e+01 4.74356e-01
2.04300e+01 9.04333e+01 4.74386e-01
2.04400e+01 9.04285e+01 4.74416e-01
2.04500e+01 9.04238e+01 4.74447e-01
2.04600e+01 9.04190e+01 4.74478e-01
2.04700e+01 9.04143e+01 4.74509e-01
2.04800e+01 9.04095e+01 4.74540e-01
2.04900e+01 9.04048e+01 4.74571e-01
2.05000e+01 9.04001e+01 4.74603e-01
2.05100e+01 9.03953e+01 4.74634e-01
2.05200e+01 9.03906e+01 4.74665e-01
2.05300e+01 9.03858e+01 4.74696e-01
2.05400e+01 9.03811e+01 4.74727e-01
2.05500e+01 9.03763e+01 4.74757e-01
2.05600e+01 9.03716e+01 4.74787e-01
2.05700e+01 9.03668e+01 4.74817e-01
2.05800e+01 9.03621e+01 4.74846e-01
2.05900e+01 9.03573e+01 4.74875e-01
2.06000e+01 9.03526e+01 4.74904e-01
2.06100e+01 9.03478e+01 4.74932e-01
2.06200e+01 9.03431e+01 4.74960e-01
2.06300e+01 9.03383e+01 4.74988e-01
2.06400e+01 9.03336e+01 4.75015e-01
2.06500e+01 9.03288e+01 4.75042e-01
2.06600e+01 9.03241e+01 4.75069e-01
2.06700e+01 9.03193e+01 4.75096e-01
2.06800e+01 9.03146e+01 4.75122e-01
2.06900e+01 9.03098e+01 4.75148e-01
2.07000e+01 9.03051e+01 4.75173e-01
2.07100e+01 9.03003e+01 4.75199e-01
2.07200e+01 9.02956e+01 4.75224e-01
2.07300e+01 9.02908e+01 4.75248e-01
2.07400e+01 9.02861e+01 4.75273e-01
2.07500e+01 9.02813e+01 4.75297e-01
2.07600e+01 9.02766e+01 4.75320e-01
2.07700e+01 9.02718e+01 4.75344e-01
2.07800e+01 9.02671e+01 4.75367e-01
2.07900e+01 9.02623e+01 4.75390e-01
2.08000e+01 9.02575e+01 4.75412e-01
2.08100e+01 9.02528e+01 4.75434e-01
2.08200e+01 9.02480e+01 4.75456e-01
2.08300e+01 9.02433e+01 4.75478e-01
2.08400e+01 9.02385e+01 4.75499e-01
2.08500e+01 9.02338e+01 4.75520e-01
2.08600e+01 9.02290e+01 4.75541e-01
2.08700e+01 9.02243e+01 4.75561e-01
2.08800e+01 9.02195e+01 4.75581e-01
2.08900e+01 9.02147e+01 4.75601e-01
2.09000e+01 9.02100e+01 4.75620e-01
2.09100e+01 9.02052e+01 4.75639e-01
2.09200e+01 9.02005e+01 4.75658e-01
2.09300e+01 9.01957e+01 4.75676e-01
2.09400e+01 9.01910e+01 4.75694e-01
2.09500e+01 9.01862e+01 4.75712e-01
2.09600e+01 9.01815e+01 4.75730e-01
2.09700e+01 9.01767e+01 4.75747e-01
2.09800e+01 9.01719e+01 4.75764e-01
2.09900e+01 9.01672e+01 4.75780e-01
2.10000e+01 9.01624e+01 4.75796e-01
2.10100e+01 9.01577e+01 4.75812e-01
2.10200e+01 9.01529e+01 4.75828e-01
2.10300e+01 9.01481e+01 4.75843e-01
2.10400e+01 9.01434e+01 4.75858e-01
2.10500e+01 9.01386e+01 4.75873e-01
2.10600e+01 9.01339e+01 4.75888e-01
2.10700e+01 9.01291e+01 4.75902e-01
2.10800e+01 9.01244e+01 4.75915e-01
2.10900e+01 9.01196e+01 4.75929e-01
2.11000e+01 9.01148e+01 4.75942e-01
2.11100e+01 9.01101e+01 4.75955e-01
2.11200e+01 9.01053e+01 4.75967e-01
2.11300e+01 9.01006e+01 4.75980e-01
2.11400e+01 9.00958e+01 4.75992e-01
2.11500e+01 9.00910e+01 4.76003e-01
2.11600e+01 9.00863e+01 4.76014e-01
2.11700e+01 9.00815e+01 4.76025e-01
2.11800e+01 9.00768e+01 4.76036e-01
2.11900e+01 9.00720e+01 4.76046e-01
2.12000e+01 9.00672e+01 4.76056e-01
2.12100e+01 9.00625e+01 4.76066e-01
2.12200e+01 9.00577e+01 4.76076e-01
2.12300e+01 9.00530e+01 4.76085e-01
2.12400e+01 9.00482e+01 4.76094e-01
2.12500e+01 9.00434e+01 4.76102e-01
2.12600e+01 9.00387e+01 4.76110e-01
2.12700e+01 9.00339e+01 4.76118e-01
2.12800e+01 9.00291e+01 4.76126e-01
2.12900e+01 9.00244e+01 4.76133e-01
2.13000e+01 9.00196e+01 4.76140e-01
2.13100e+01 9.00149e+01 4.76146e-01
2.13200e+01 9.00101e+01 4.76153e-01
2.13300e+01 9.00053e+01 4.76159e-01
2.13400e+01 9.00006e+01 4.76164e-01
2.13500e+01 8.99958e+01 4.76170e-01
2.13600e+01 8.99911e+01 4.76175e-01
2.13700e+01 8.99863e+01 4.76180e-01
2.13800e+01 8.99815e+01 4.76184e-01
2.13900e+01 8.99768e+01 4.76188e-01
2.14000e+01 8.99720e+01 4.76192e-01
2.14100e+01 8.99672e+01 4.76196e-01
2.14200e+01 8.99625e+01 4.76199e-01
2.14300e+01 8.99577e+01 4.76202e-01
2.14400e+01 8.99530e+01 4.76204e-01
2.14500e+01 8.99482e+01 4.76207e-01
2.14600e+01 8.99434e+01 4.76209e-01
2.14700e+01 8.99387e+01 4.76210e-01
2.14800e+01 8.99339e+01 4.76212e-01
2.14900e+01 8.99291e+01 4.76213e-01
2.15000e+01 8.99244e+01 4.76213e-01
2.15100e+01 8.99196e+01 4.76214e-01
2.15200e+01 8.99149e+01 4.76215e-01
2.15300e+01 8.99101e+01 4.76216e-01
2.15400e+01 8.99053e+01 4.76218e-01
2.15500e+01 8.99006e+01 4.76220e-01
2.15600e+01 8.98958e+01 4.76222e-01
2.15700e+01 8.98911e+01 4.76225e-01
2.15800e+01 8.98863e+01 4.76228e-01
2.15900e+01 8.98815e+01 4.76231e-01
2.16000e+01 8.98768e+01 4.76235e-01
2.16100e+01 8.98720e+01 4.76239e-01
2.16200e+01 8.98672e+01 4.76243e-01
2.16300e+01 8.98625e+01 4.76248e-01
2.16400e+01 8.98577e+01 4.76253e-01
2.16500e+01 8.98530e+01 4.76258e-01
2.16600e+01 8.98482e+01 4.76263e-01
2.16700e+01 8.98434e+01 4.76269e-01
2.16800e+01 8.98387e+01 4.76275e-01
2.16900e+01 8.98339e+01 4.76282e-01
2.17000e+01 8.98291e+01 4.76289e-01
2.17100e+01 8.98244e+01 4.76296e-01
2.17200e+01 8.98196e+01 4.76303e-01
2.17300e+01 8.98148e+01 4.76311e-01
2.17400e+01 8.98101e+01 4.76319e-01
2.17500e+01 8.98053e+01 4.76328e-01
2.17600e+01 8.98006e+01 4.76337e-01
2.17700e+01 8.97958e+01 4.76346e-01
2.17800e+01 8.97910e+01 4.76355e-01
2.17900e+01 8.97863e+01 4.76365e-01
2.18000e+01 8.97815e+01 4.76375e-01
2.18100e+01 8.97767e+01 4.76385e-01
2.18200e+01 8.97720e+01 4.76396e-01
2.18300e+01 8.97672e+01 4.76407e-01
2.18400e+01 8.97625e+01 4.76418e-01
2.18500e+01 8.97577e+01 4.76430e-01
2.18600e+01 8.97529e+01 4.76442e-01
2.18700e+01 8.97482e+01 4.76454e-01
2.18800e+01 8.97434e+01 4.76467e-01
2.18900e+01 8.97386e+01 4.76479e-01
2.19000e+01 8.97339e+01 4.76493e-01
2.19100e+01 8.97291e+01 4.76506e-01
2.19200e+01 8.97243e+01 4.76520e-01
2.19300e+01 8.97196e+01 4.76534e-01
2.19400e+01 8.97148e+01 4.76549e-01
2.19500e+01 8.97100e+01 4.76564e-01
2.19600e+01 8.97053e+01 4.76579e-01
2.19700e+01 8.97005e+01 4.76594e-01
2.19800e+01 8.96957e+01 4.76610e-01
2.19900e+01 8.96910e+01 4.76626e-01
2.20000e+01 8.96862e+01 4.76643e-01
2.20100e+01 8.96814e+01 4.76660e-01
2.20200e+01 8.96767e+01 4.76677e-01
2.20300e+01 8.96719e+01 4.76694e-01
2.20400e+01 8.96671e+01 4.76712e-01
2.20500e+01 8.96624e+01 4.76730e-01
2.20600e+01 8.96576e+01 4.76748e-01
2.20700e+01 8.96528e+01 4.76767e-01
2.20800e+01 8.96481e+01 4.76786e-01
2.20900e+01 8.96433e+01 4.76805e-01
2.21000e+01 8.96385e+01 4.76825e-01
2.21100e+01 8.96338e+01 4.76845e-01
2.21200e+01 8.96290e+01 4.76865e-01
2.21300e+01 8.96242e+01 4.76886e-01
2.21400e+01 8.96195e+01 4.76907e-01
2.21500e+01 8.96147e+01 4.76928e-01
2.21600e+01 8.96099e+01 4.76950e-01
2.21700e+01 8.96052e+01 4.76972e-01
2.21800e+01 8.96004e+01 4.76994e-01
2.21900e+01 8.95956e+01 4.77016e-01
2.22000e+01 8.95908e+01 4.77039e-01
2.22100e+01 8.95861e+01 4.77062e-01
2.22200e+01 8.95813e+01 4.77086e-01
2.22300e+01 8.95765e+01 4.77110e-01
2.22400e+01 8.95718e+01 4.77134e-01
2.22500e+01 8.95670e+01 4.77158e-01
2.22600e+01 8.95622e+01 4.77183e-01
2.22700e+01 8.95574e+01 4.77208e-01
2.22800e+01 8.95527e+01 4.77234e-01
2.22900e+01 8.95479e+01 4.77260e-01
2.23000e+01 8.95431e+01 4.77286e-01
2.23100e+01 8.95384e+01 4.77312e-01
2.23200e+01 8.95336e+01 4.77339e-01
2.23300e+01 8.95288e+01 4.77366e-01
2.23400e+01 8.95240e+01 4.77393e-01
2.23500e+01 8.95193e+01 4.77421e-01
2.23600e+01 8.95145e+01 4.77449e-01
2.23700e+01 8.95097e+01 4.77477e-01
2.23800e+01 8.95049e+01 4.77506e-01
2.23900e+01 8.95002e+01 4.77535e-01
2.24000e+01 8.94954e+01 4.77564e-01
2.24100e+01 8.94906e+01 4.77594e-01
2.24200e+01 8.94858e+01 4.77624e-01
2.24300e+01 8.94811e+01 4.77654e-01
2.24400e+01 8.94763e+01 4.77684e-01
2.24500e+01 8.94715e+01 4.77715e-01
2.24600e+01 8.94667e+01 4.77747e-01
2.24700e+01 8.94619e+01 4.77778e-01
2.24800e+01 8.94572e+01 4.77810e-01
2.24900e+01 8.94524e+01 4.77842e-01
2.25000e+01 8.94476e+01 4.77875e-01
2.25100e+01 8.94428e+01 4.77907e-01
2.25200e+01 8.94381e+01 4.77940e-01
2.25300e+01 8.94333e+01 4.77972e-01
2.25400e+01 8.94285e+01 4.78004e-01
2.25500e+01 8.94237e+01 4.78036e-01
2.25600e+01 8.94189e+01 4.78067e-01
2.25700e+01 8.94142e+01 4.78099e-01
2.25800e+01 8.94094e+01 4.78130e-01
2.25900e+01 8.94046e+01 4.78161e-01
2.26000e+01 8.93998e+01 4.78192e-01
2.26100e+01 8.93950e+01 4.78222e-01
2.26200e+01 8.93902e+01 4.78253e-01
2.26300e+01 8.93855e+01 4.78283e-01
2.26400e+01 8.93807e+01 4.78313e-01
2.26500e+01 8.93759e+01 4.78343e-01
2.26600e+01 8.93711e+01 4.78373e-01
2.26700e+01 8.93663e+01 4.78402e-01
2.26800e+01 8.93615e+01 4.78431e-01
2.26900e+01 8.93568e+01 4.78460e-01
2.27000e+01 8.93520e+01 4.78489e-01
2.27100e+01 8.93472e+01 4.78518e-01
2.27200e+01 8.93424e+01 4.78546e-01
2.27300e+01 8.93376e+01 4.78575e-01
2.27400e+01 8.93328e+01 4.78603e-01
2.27500e+01 8.93280e+01 4.78631e-01
2.27600e+01 8.93233e+01 4.78659e-01
2.27700e+01 8.93185e+01 4.78686e-01
2.27800e+01 8.93137e+01 4.78714e-01
2.27900e+01 8.93089e+01 4.78741e-01
2.28000e+01 8.93041e+01 4.78768e-01
2.28100e+01 8.92993e+01 4.78794e-01
2.28200e+01 8.92945e+01 4.78821e-01
2.28300e+01 8.92897e+01 4.78847e-01
2.28400e+01 8.92850e+01 4.78874e-01
2.28500e+01 8.92802e+01 4.78900e-01
2.28600e+01 8.92754e+01 4.78925e-01
2.28700e+01 8.92706e+01 4.78951e-01
2.28800e+01 8.92658e+01 4.78976e-01
2.28900e+01 8.92610e+01 4.79002e-01
2.29000e+01 8.92562e+01 4.79027e-01
2.29100e+01 8.92514e+01 4.79052e-01
2.29200e+01 8.92466e+01 4.79076e-01
2.29300e+01 8.92418e+01 4.79101e-01
2.29400e+01 8.92371e+01 4.79125e-01
2.29500e+01 8.92323e+01 4.79149e-01
2.29600e+01 8.92275e+01 4.79173e-01
2.29700e+01 8.92227e+01 4.79197e-01
2.29800e+01 8.92179e+01 4.79220e-01
2.29900e+01 8.92131e+01 4.79243e-01
2.30000e+01 8.92083e+01 4.79267e-01
2.30100e+01 8.92035e+01 4.79289e-01
2.30200e+01 8.91987e+01 4.79312e-01
2.30300e+01 8.91939e+01 4.79335e-01
2.30400e+01 8.91891e+01 4.79357e-01
2.30500e+01 8.91843e+01 4.79379e-01
2.30600e+01 8.91795e+01 4.79401e-01
2.30700e+01 8.91748e+01 4.79423e-01
2.30800e+01 8.91700e+01 4.79444e-01
2.30900e+01 8.91652e+01 4.79466e-01
2.31000e+01 8.91604e+01 4.79487e-01
2.31100e+01 8.91556e+01 4.79508e-01
2.31200e+01 8.91508e+01 4.79529e-01
2.31300e+01 8.91460e+01 4.79549e-01
2.31400e+01 8.91412e+01 4.79570e-01
2.31500e+01 8.91364e+01 4.79590e-01
2.31600e+01 8.91316e+01 4.79610e-01
2.31700e+01 8.91268e+01 4.79630e-01
2.31800e+01 8.91220e+01 4.79650e-01
2.31900e+01 8.91172e+01 4.79669e-01
2.32000e+01 8.91124e+01 4.79688e-01
2.32100e+01 8.91076e+01 4.79707e-01
2.32200e+01 8.91028e+01 4.79726e-01
2.32300e+01 8.90980e+01 4.79745e-01
2.32400e+01 8.90932e+01 4.79763e-01
2.32500e+01 8.90884e+01 4.79782e-01
2.32600e+01 8.90836e+01 4.79800e-01
2.32700e+01 8.90788e+01 4.79818e-01
2.32800e+01 8.90740e+01 4.79835e-01
2.32900e+01 8.90692e+01 4.79853e-01
2.33000e+01 8.90644e+01 4.79870e-01
2.33100e+01 8.90596e+01 4.79887e-01
2.33200e+01 8.90548e+01 4.79904e-01
2.33300e+01 8.90500e+01 4.79921e-01
2.33400e+01 8.90452e+01 4.79937e-01
2.33500e+01 8.90404e+01 4.79954e-01
2.33600e+01 8.90356e+01 4.79970e-01
2.33700e+01 8.90308e+01 4.79986e-01
2.33800e+01 8.90260e+01 4.80002e-01
2.33900e+01 8.90212e+01 4.80017e-01
2.34000e+01 8.90164e+01 4.80033e-01
2.34100e+01 8.90116e+01 4.80048e-01
2.34200e+01 8.90068e+01 4.80063e-01
2.34300e+01 8.90020e+01 4.80078e-01
2.34400e+01 8.89972e+01 4.80092e-01
2.34500e+01 8.89924e+01 4.80107e-01
2.34600e+01 8.89876e+01 4.80121e-01
2.34700e+01 8.89828e+01 4.80135e-01
2.34800e+01 8.89780e+01 4.80149e-01
2.34900e+01 8.89732e+01 4.80163e-01
2.35000e+01 8.89684e+01 4.80176e-01
2.35100e+01 8.89636e+01 4.80189e-01
2.35200e+01 8.89588e+01 4.80203e-01
2.35300e+01 8.89540e+01 4.80216e-01
2.35400e+01 8.89492e+01 4.80229e-01
2.35500e+01 8.89444e+01 4.80243e-01
2.35600e+01 8.89396e+01 4.80256e-01
2.35700e+01 8.89348e+01 4.80269e-01
2.35800e+01 8.89300e+01 4.80282e-01
2.35900e+01 8.89252e+01 4.80295e-01
2.36000e+01 8.89204e+01 4.80308e-01
2.36100e+01 8.89156e+01 4.80321e-01
2.36200e+01 8.89108e+01 4.80334e-01
2.36300e+01 8.89060e+01 4.80347e-01
2.36400e+01 8.89012e+01 4.80360e-01
2.36500e+01 8.88964e+01 4.80373e-01
2.36600e+01 8.88916e+01 4.80386e-01
2.36700e+01 8.88868e+01 4.80399e-01
2.36800e+01 8.88820e+01 4.80412e-01
2.36900e+01 8.88772e+01 4.80425e-01
2.37000e+01 8.88724e+01 4.80438e-01
2.37100e+01 8.88676e+01 4.80450e-01
2.37200e+01 8.88628e+01 4.80463e-01
2.37300e+01 8.88579e+01 4.80476e-01
2.37400e+01 8.88531e+01 4.80489e-01
2.37500e+01 8.88483e+01 4.80501e-01
2.37600e+01 8.88435e+01 4.80514e-01
2.37700e+01 8.88387e+01 4.80526e-01
2.37800e+01 8.88339e+01 4.80539e-01
2.37900e+01 8.88291e+01 4.80551e-01
2.38000e+01 8.88243e+01 4.80564e-01
2.38100e+01 8.88195e+01 4.80576e-01
2.38200e+01 8.88147e+01 4.80589e-01
2.38300e+01 8.88099e+01 4.80601e-01
2.38400e+01 8.88051e+01 4.80614e-01
2.38500e+01 8.88003e+01 4.80626e-01
2.38600e+01 8.87955e+01 4.80638e-01
2.38700e+01 8.87907e+01 4.80651e-01
2.38800e+01 8.87859e+01 4.80663e-01
2.38900e+01 8.87811e+01 4.80675e-01
2.39000e+01 8.87763e+01 4.80687e-01
2.39100e+01 8.87714e+01 4.80700e-01
2.39200e+01 8.87666e+01 4.80712e-01
2.39300e+01 8.87618e+01 4.80724e-01
2.39400e+01 8.87570e+01 4.80736e-01
2.39500e+01 8.87522e+01 4.80748e-01
2.39600e+01 8.87474e+01 4.80760e-01
2.39700e+01 8.87426e+01 4.80772e-01
2.39800e+01 8.87378e+01 4.80784e-01
2.39900e+01 8.87330e+01 4.80796e-01
2.40000e+01 8.87282e+01 4.80808e-01
2.40100e+01 8.87234e+01 4.80820e-01
2.40200e+01 8.87186e+01 4.80832e-01
2.40300e+01 8.87138e+01 4.80844e-01
2.40400e+01 8.87089e+01 4.80855e-01
2.40500e+01 8.87041e+01 4.80867e-01
2.40600e+01 8.86993e+01 4.80879e-01
2.40700e+01 8.86945e+01 4.80891e-01
2.40800e+01 8.86897e+01 4.80902e-01
2.40900e+01 8.86849e+01 4.80914e-01
2.41000e+01 8.86801e+01 4.80926e-01
2.41100e+01 8.86753e+01 4.80937e-01
2.41200e+01 8.86705e+01 4.80949e-01
2.41300e+01 8.86657e+01 4.80960e-01
2.41400e+01 8.86609e+01 4.80972e-01
2.41500e+01 8.86560e+01 4.80983e-01
2.41600e+01 8.86512e+01 4.80995e-01
2.41700e+01 8.86464e+01 4.81006e-01
2.41800e+01 8.86416e+01 4.81018e-01
2.41900e+01 8.86368e+01 4.81029e-01
2.42000e+01 8.86320e+01 4.81040e-01
2.42100e+01 8.86272e+01 4.81052e-01
2.42200e+01 8.86224e+01 4.81063e-01
2.42300e+01 8.86176e+01 4.81074e-01
2.42400e+01 8.86127e+01 4.81085e-01
2.42500e+01 8.86079e+01 4.81097e-01
2.42600e+01 8.86031e+01 4.81108e-01
2.42700e+01 8.85983e+01 4.81119e-01
2.42800e+01 8.85935e+01 4.81130e-01
2.42900e+01 8.85887e+01 4.81141e-01
2.43000e+01 8.85839e+01 4.81152e-01
2.43100e+01 8.85791e+01 4.81163e-01
2.43200e+01 8.85743e+01 4.81174e-01
2.43300e+01 8.85694e+01 4.81185e-01
2.43400e+01 8.85646e+01 4.81196e-01
2.43500e+01 8.85598e+01 4.81207e-01
2.43600e+01 8.85550e+01 4.81218e-01
2.43700e+01 8.85502e+01 4.81229e-01
2.43800e+01 8.85454e+01 4.81239e-01
2.43900e+01 8.85406e+01 4.81250e-01
2.44000e+01 8.85358e+01 4.81261e-01
2.44100e+01 8.85309e+01 4.81272e-01
2.44200e+01 8.85261e+01 4.81282e-01
2.44300e+01 8.85213e+01 4.81293e-01
2.44400e+01 8.85165e+01 4.81304e-01
2.44500e+01 8.85117e+01 4.81314e-01
2.44600e+01 8.85069e+01 4.81325e-01
2.44700e+01 8.85021e+01 4.81335e-01
2.44800e+01 8.84973e+01 4.81346e-01
2.44900e+01 8.84924e+01 4.81356e-01
2.45000e+01 8.84876e+01 4.81367e-01
2.45100e+01 8.84828e+01 4.81377e-01
2.45200e+01 8.84780e+01 4.81388e-01
2.45300e+01 8.84732e+01 4.81399e-01
2.45400e+01 8.84684e+01 4.81410e-01
2.45500e+01 8.84636e+01 4.81421e-01
2.45600e+01 8.84587e+01 4.81433e-01
2.45700e+01 8.84539e+01 4.81445e-01
2.45800e+01 8.84491e+01 4.81457e-01
2.45900e+01 8.84443e+01 4.81469e-01
2.46000e+01 8.84395e+01 4.81481e-01
2.46100e+01 8.84347e+01 4.81493e-01
2.46200e+01 8.84299e+01 4.81506e-01
2.46300e+01 8.84250e+01 4.81519e-01
2.46400e+01 8.84202e+01 4.81532e-01
2.46500e+01 8.84154e+01 4.81545e-01
2.46600e+01 8.84106e+01 4.81558e-01
2.46700e+01 8.84058e+01 4.81572e-01
2.46800e+01 8.84010e+01 4.81586e-01
2.46900e+01 8.83961e+01 4.81600e-01
2.47000e+01 8.83913e+01 4.81614e-01
2.47100e+01 8.83865e+01 4.81628e-01
2.47200e+01 8.83817e+01 4.81643e-01
2.47300e+01 8.83769e+01 4.81657e-01
2.47400e+01 8.83721e+01 4.81672e-01
2.47500e+01 8.83672e+01 4.81687e-01
2.47600e+01 8.83624e+01 4.81703e-01
2.47700e+01 8.83576e+01 4.81718e-01
2.47800e+01 8.83528e+01 4.81734e-01
2.47900e+01 8.83480e+01 4.81750e-01
2.48000e+01 8.83432e+01 4.81766e-01
2.48100e+01 8.83383e+01 4.81782e-01
2.48200e+01 8.83335e+01 4.81798e-01
2.48300e+01 8.83287e+01 4.81815e-01
2.48400e+01 8.83239e+01 4.81832e-01
2.48500e+01 8.83191e+01 4.81849e-01
2.48600e+01 8.83143e+01 4.81866e-01
2.48700e+01 8.83094e+01 4.81883e-01
2.48800e+01 8.83046e+01 4.81901e-01
2.48900e+01 8.82998e+01 4.81919e-01
2.49000e+01 8.82950e+01 4.81937e-01
2.49100e+01 8.82902e+01 4.81955e-01
2.49200e+01 8.82853e+01 4.81973e-01
2.49300e+01 8.82805e+01 4.81992e-01
2.49400e+01 8.82757e+01 4.82010e-01
2.49500e+01 8.82709e+01 4.82029e-01
2.49600e+01 8.82661e+01 4.82048e-01
2.49700e+01 8.82612e+01 4.82068e-01
2.49800e+01 8.82564e+01 4.82087e-01
2.49900e+01 8.82516e+01 4.82107e-01
2.50000e+01 8.82468e+01 4.82127e-01
2.50100e+01 8.82420e+01 4.82147e-01
2.50200e+01 8.82371e+01 4.82167e-01
2.50300e+01 8.82323e+01 4.82187e-01
2.50400e+01 8.82275e+01 4.82208e-01
2.50500e+01 8.82227e+01 4.82229e-01
2.50600e+01 8.82178e+01 4.82250e-01
2.50700e+01 8.82130e+01 4.82271e-01
2.50800e+01 8.82082e+01 4.82292e-01
2.50900e+01 8.82034e+01 4.82314e-01
2.51000e+01 8.81986e+01 4.82335e-01
2.51100e+01 8.81937e+01 4.82357e-01
2.51200e+01 8.81889e+01 4.82379e-01
2.51300e+01 8.81841e+01 4.82402e-01
2.51400e+01 8.81793e+01 4.82424e-01
2.51500e+01 8.81744e+01 4.82447e-01
2.51600e+01 8.81696e+01 4.82470e-01
2.51700e+01 8.81648e+01 4.82493e-01
2.51800e+01 8.81600e+01 4.82516e-01
2.51900e+01 8.81551e+01 4.82540e-01
2.52000e+01 8.81503e+01 4.82563e-01
2.52100e+01 8.81455e+01 4.82587e-01
2.52200e+01 8.81407e+01 4.82611e-01
2.52300e+01 8.81358e+01 4.82635e-01
2.52400e+01 8.81310e+01 4.82660e-01
2.52500e+01 8.81262e+01 4.82684e-01
2.52600e+01 8.81213e+01 4.82709e-01
2.52700e+01 8.81165e+01 4.82734e-01
2.52800e+01 8.81117e+01 4.82759e-01
2.52900e+01 8.81069e+01 4.82785e-01
2.53000e+01 8.81020e+01 4.82810e-01
2.53100e+01 8.80972e+01 4.82836e-01
2.53200e+01 8.80924e+01 4.82862e-01
2.53300e+01 8.80876e+01 4.82888e-01
2.53400e+01 8.80827e+01 4.82914e-01
2.53500e+01 8.80779e+01 4.82941e-01
2.53600e+01 8.80731e+01 4.82967e-01
2.53700e+01 8.80682e+01 4.82994e-01
2.53800e+01 8.80634e+01 4.83021e-01
2.53900e+01 8.80586e+01 4.83048e-01
2.54000e+01 8.80537e+01 4.83076e-01
2.54100e+01 8.80489e+01 4.83104e-01
2.54200e+01 8.80441e+01 4.83131e-01
2.54300e+01 8.80393e+01 4.83159e-01
2.54400e+01 8.80344e+01 4.83188e-01
2.54500e+01 8.80296e+01 4.83216e-01
2.54600e+01 8.80248e+01 4.83245e-01
2.54700e+01 8.80199e+01 4.83273e-01
2.54800e+01 8.80151e+01 4.83302e-01
2.54900e+01 8.80103e+01 4.83331e-01
2.55000e+01 8.80054e+01 4.83361e-01
2.55100e+01 8.80006e+01 4.83390e-01
2.55200e+01 8.79958e+01 4.83419e-01
2.55300e+01 8.79909e+01 4.83448e-01
2.55400e+01 8.79861e+01 4.83477e-01
2.55500e+01 8.79813e+01 4.83506e-01
2.55600e+01 8.79764e+01 4.83535e-01
2.55700e+01 8.79716e+01 4.83564e-01
2.55800e+01 8.79667e+01 4.83592e-01
2.55900e+01 8.79619e+01 4.83620e-01
2.56000e+01 8.79571e+01 4.83649e-01
2.56100e+01 8.79522e+01 4.83677e-01
2.56200e+01 8.79474e+01 4.83705e-01
2.56300e+01 8.79426e+01 4.83732e-01
2.56400e+01 8.79377e+01 4.83760e-01
2.56500e+01 8.79329e+01 4.83788e-01
2.56600e+01 8.79280e+01 4.83815e-01
2.56700e+01 8.79232e+01 4.83842e-01
2.56800e+01 8.79184e+01 4.83869e-01
2.56900e+01 8.79135e+01 4.83896e-01
2.57000e+01 8.79087e+01 4.83923e-01
2.57100e+01 8.79039e+01 4.83950e-01
2.57200e+01 8.78990e+01 4.83977e-01
2.57300e+01 8.78942e+01 4.84003e-01
2.57400e+01 8.78893e+01 4.84030e-01
2.57500e+01 8.78845e+01 4.84056e-01
2.57600e+01 8.78797e+01 4.84082e-01
2.57700e+01 8.78748e+01 4.84108e-01
2.57800e+01 8.78700e+01 4.84134e-01
2.57900e+01 8.78651e+01 4.84159e-01
2.58000e+01 8.78603e+01 4.84185e-01
2.58100e+01 8.78554e+01 4.84211e-01
2.58200e+01 8.78506e+01 4.84236e-01
2.58300e+01 8.78458e+01 4.84261e-01
2.58400e+01 8.78409e+01 4.84286e-01
2.58500e+01 8.78361e+01 4.84311e-01
2.58600e+01 8.78312e+01 4.84336e-01
2.58700e+01 8.78264e+01 4.84361e-01
2.58800e+01 8.78215e+01 4.84385e-01
2.58900e+01 8.78167e+01 4.84410e-01
2.59000e+01 8.78119e+01 4.84434e-01
2.59100e+01 8.78070e+01 4.84458e-01
2.59200e+01 8.78022e+01 4.84482e-01
2.59300e+01 8.77973e+01 4.84506e-01
2.59400e+01 8.77925e+01 4.84530e-01
2.59500e+01 8.77876e+01 4.84553e-01
2.59600e+01 8.77828e+01 4.84577e-01
2.59700e+01 8.77779e+01 4.84600e-01
2.59800e+01 8.77731e+01 4.84624e-01
2.59900e+01 8.77682e+01 4.84647e-01
2.60000e+01 8.77634e+01 4.84670e-01
2.60100e+01 8.77586e+01 4.84693e-01
2.60200e+01 8.77537e+01 4.84715e-01
2.60300e+01 8.77489e+01 4.84738e-01
2.60400e+01 8.77440e+01 4.84760e-01
2.60500e+01 8.77392e+01 4.84783e-01
2.60600e+01 8.77343e+01 4.84805e-01
2.60700e+01 8.77295e+01 4.84827e-01
2.60800e+01 8.77246e+01 4.84849e-01
2.60900e+01 8.77198e+01 4.84871e-01
2.61000e+01 8.77149e+01 4.84892e-01
2.61100e+01 8.77101e+01 4.84914e-01
2.61200e+01 8.77052e+01 4.84935e-01
2.61300e+01 8.77004e+01 4.84957e-01
2.61400e+01 8.76955e+01 4.84978e-01
2.61500e+01 8.76907e+01 4.84999e-01
2.61600e+01 8.76858e+01 4.85020e-01
2.61700e+01 8.76810e+01 4.85041e-01
2.61800e+01 8.76761e+01 4.85061e-01
2.61900e+01 8.76713e+01 4.85082e-01
2.62000e+01 8.76664e+01 4.85102e-01
2.62100e+01 8.76616e+01 4.85122e-01
2.62200e+01 8.76567e+01 4.85143e-01
2.62300e+01 8.76519e+01 4.85163e-01
2.62400e+01 8.76470e+01 4.85182e-01
2.62500e+01 8.76422e+01 4.85202e-01
2.62600e+01 8.76373e+01 4.85222e-01
2.62700e+01 8.76325e+01 4.85241e-01
2.62800e+01 8.76276e+01 4.85261e-01
2.62900e+01 8.76228e+01 4.85280e-01
2.63000e+01 8.76179e+01 4.85299e-01
2.63100e+01 8.76131e+01 4.85318e-01
2.63200e+01 8.76082e+01 4.85337e-01
2.63300e+01 8.76033e+01 4.85355e-01
2.63400e+01 8.75985e+01 4.85374e-01
2.63500e+01 8.75936e+01 4.85392e-01
2.63600e+01 8.75888e+01 4.85411e-01
2.63700e+01 8.75839e+01 4.85429e-01
2.63800e+01 8.75791e+01 4.85447e-01
2.63900e+01 8.75742e+01 4.85465e-01
2.64000e+01 8.75694e+01 4.85483e-01
2.64100e+01 8.75645e+01 4.85500e-01
2.64200e+01 8.75597e+01 4.85518e-01
2.64300e+01 8.75548e+01 4.85535e-01
2.64400e+01 8.75499e+01 4.85553e-01
2.64500e+01 8.75451e+01 4.85570e-01
2.64600e+01 8.75402e+01 4.85587e-01
2.64700e+01 8.75354e+01 4.85604e-01
2.64800e+01 8.75305e+01 4.85620e-01
2.64900e+01 8.75257e+01 4.85637e-01
2.65000e+01 8.75208e+01 4.85653e-01
2.65100e+01 8.75160e+01 4.85670e-01
2.65200e+01 8.75111e+01 4.85686e-01
2.65300e+01 8.75062e+01 4.85703e-01
2.65400e+01 8.75014e+01 4.85719e-01
2.65500e+01 8.74965e+01 4.85736e-01
2.65600e+01 8.74917e+01 4.85753e-01
2.65700e+01 8.74868e+01 4.85769e-01
2.65800e+01 8.74819e+01 4.85786e-01
2.65900e+01 8.74771e+01 4.85803e-01
2.66000e+01 8.74722e+01 4.85819e-01
2.66100e+01 8.74674e+01 4.85836e-01
2.66200e+01 8.74625e+01 4.85853e-01
2.66300e+01 8.74577e+01 4.85870e-01
2.66400e+01 8.74528e+01 4.85886e-01
2.66500e+01 8.74479e+01 4.85903e-01
2.66600e+01 8.74431e+01 4.85920e-01
2.66700e+01 8.74382e+01 4.85937e-01
2.66800e+01 8.74334e+01 4.85954e-01
2.66900e+01 8.74285e+01 4.85971e-01
2.67000e+01 8.74236e+01 4.85988e-01
2.67100e+01 8.74188e+01 4.86005e-01
2.67200e+01 8.74139e+01 4.86022e-01
2.67300e+01 8.74091e+01 4.86039e-01
2.67400e+01 8.74042e+01 4.86056e-01
2.67500e+01 8.73993e+01 4.86074e-01
2.67600e+01 8.73945e+01 4.86091e-01
2.67700e+01 8.73896e+01 4.86108e-01
2.67800e+01 8.73848e+01 4.86125e-01
2.67900e+01 8.73799e+01 4.86143e-01
2.68000e+01 8.73750e+01 4.86160e-01
2.68100e+01 8.73702e+01 4.86177e-01
2.68200e+01 8.73653e+01 4.86195e-01
2.68300e+01 8.73605e+01 4.86212e-01
2.68400e+01 8.73556e+01 4.86230e-01
2.68500e+01 8.73507e+01 4.86247e-01
2.68600e+01 8.73459e+01 4.86264e-01
2.68700e+01 8.73410e+01 4.86282e-01
2.68800e+01 8.73361e+01 4.86300e-01
2.68900e+01 8.73313e+01 4.86317e-01
2.69000e+01 8.73264e+01 4.86335e-01
2.69100e+01 8.73215e+01 4.86352e-01
2.69200e+01 8.73167e+01 4.86370e-01
2.69300e+01 8.73118e+01 4.86388e-01
2.69400e+01 8.73070e+01 4.86406e-01
2.69500e+01 8.73021e+01 4.86423e-01
2.69600e+01 8.72972e+01 4.86441e-01
2.69700e+01 8.72924e+01 4.86459e-01
2.69800e+01 8.72875e+01 4.86477e-01
2.69900e+01 8.72826e+01 4.86495e-01
2.70000e+01 8.72778e+01 4.86513e-01
2.70100e+01 8.72729e+01 4.86531e-01
2.70200e+01 8.72680e+01 4.86549e-01
2.70300e+01 8.72632e+01 4.86567e-01
2.70400e+01 8.72583e+01 4.86585e-01
2.70500e+01 8.72534e+01 4.86603e-01
2.70600e+01 8.72486e+01 4.86621e-01
2.70700e+01 8.72437e+01 4.86639e-01
2.70800e+01 8.72388e+01 4.86657e-01
2.70900e+01 8.72340e+01 4.86675e-01
2.71000e+01 8.72291e+01 4.86694e-01
2.71100e+01 8.72242e+01 4.86712e-01
2.71200e+01 8.72194e+01 4.86730e-01
2.71300e+01 8.72145e+01 4.86749e-01
2.71400e+01 8.72096e+01 4.86767e-01
2.71500e+01 8.72048e+01 4.86785e-01
2.71600e+01 8.71999e+01 4.86804e-01
2.71700e+01 8.71950e+01 4.86822e-01
2.71800e+01 8.71902e+01 4.86841e-01
2.71900e+01 8.71853e+01 4.86859e-01
2.72000e+01 8.71804e+01 4.86878e-01
2.72100e+01 8.71756e+01 4.86896e-01
2.72200e+01 8.71707e+01 4.86915e-01
2.72300e+01 8.71658e+01 4.86934e-01
2.72400e+01 8.71610e+01 4.86952e-01
2.72500e+01 8.71561e+01 4.86971e-01
2.72600e+01 8.71512e+01 4.86990e-01
2.72700e+01 8.71463e+01 4.87008e-01
2.72800e+01 8.71415e+01 4.87027e-01
2.72900e+01 8.71366e+01 4.87046e-01
2.73000e+01 8.71317e+01 4.87065e-01
2.73100e+01 8.71269e+01 4.87084e-01
2.73200e+01 8.71220e+01 4.87103e-01
2.73300e+01 8.71171e+01 4.87122e-01
2.73400e+01 8.71122e+01 4.87140e-01
2.73500e+01 8.71074e+01 4.87159e-01
2.73600e+01 8.71025e+01 4.87178e-01
2.73700e+01 8.70976e+01 4.87198e-01
2.73800e+01 8.70928e+01 4.87217e-01
2.73900e+01 8.70879e+01 4.87236e-01
2.74000e+01 8.70830e+01 4.87255e-01
2.74100e+01 8.70781e+01 4.87274e-01
2.74200e+01 8.70733e+01 4.87293e-01
2.74300e+01 8.70684e+01 4.87313e-01
2.74400e+01 8.70635e+01 4.87332e-01
2.74500e+01 8.70587e+01 4.87351e-01
2.74600e+01 8.70538e+01 4.87370e-01
2.74700e+01 8.70489e+01 4.87390e-01
2.74800e+01 8.70440e+01 4.87409e-01
2.74900e+01 8.70392e+01 4.87429e-01
2.75000e+01 8.70343e+01 4.87448e-01
2.75100e+01 8.70294e+01 4.87467e-01
2.75200e+01 8.70245e+01 4.87487e-01
2.75300e+01 8.70197e+01 4.87506e-01
2.75400e+01 8.70148e+01 4.87525e-01
2.75500e+01 8.70099e+01 4.87545e-01
2.75600e+01 8.70050e+01 4.87564e-01
2.75700e+01 8.70002e+01 4.87583e-01
2.75800e+01 8.69953e+01 4.87602e-01
2.75900e+01 8.69904e+01 4.87621e-01
2.76000e+01 8.69855e+01 4.87640e-01
2.76100e+01 8.69807e+01 4.87659e-01
2.76200e+01 8.69758e+01 4.87678e-01
2.76300e+01 8.69709e+01 4.87697e-01
2.76400e+01 8.69660e+01 4.87716e-01
2.76500e+01 8.69611e+01 4.87734e-01
2.76600e+01 8.69563e+01 4.87753e-01
2.76700e+01 8.69514e+01 4.87772e-01
2.76800e+01 8.69465e+01 4.87790e-01
2.76900e+01 8.69416e+01 4.87809e-01
2.77000e+01 8.69368e+01 4.87827e-01
2.77100e+01 8.69319e+01 4.87845e-01
2.77200e+01 8.69270e+01 4.87864e-01
2.77300e+01 8.69221e+01 4.87882e-01
2.77400e+01 8.69172e+01 4.87900e-01
2.77500e+01 8.69124e+01 4.87919e-01
2.77600e+01 8.69075e+01 4.87937e-01
2.77700e+01 8.69026e+01 4.87955e-01
2.77800e+01 8.68977e+01 4.87973e-01
2.77900e+01 8.68928e+01 4.87991e-01
2.78000e+01 8.68880e+01 4.88009e-01
2.78100e+01 8.68831e+01 4.88027e-01
2.78200e+01 8.68782e+01 4.88045e-01
2.78300e+01 8.68733e+01 4.88062e-01
2.78400e+01 8.68684e+01 4.88080e-01
2.78500e+01 8.68636e+01 4.88098e-01
2.78600e+01 8.68587e+01 4.88115e-01
2.78700e+01 8.68538e+01 4.88133e-01
2.78800e+01 8.68489e+01 4.88151e-01
2.78900e+01 8.68440e+01 4.88168e-01
2.79000e+01 8.68392e+01 4.88185e-01
2.79100e+01 8.68343e+01 4.88203e-01
2.79200e+01 8.68294e+01 4.88220e-01
2.79300e+01 8.68245e+01 4.88237e-01
2.79400e+01 8.68196e+01 4.88255e-01
2.79500e+01 8.68147e+01 4.88272e-01
2.79600e+01 8.68099e+01 4.88289e-01
2.79700e+01 8.68050e+01 4.88306e-01
2.79800e+01 8.68001e+01 4.88323e-01
2.79900e+01 8.67952e+01 4.88340e-01
2.80000e+01 8.67903e+01 4.88357e-01
2.80100e+01 8.67854e+01 4.88374e-01
2.80200e+01 8.67806e+01 4.88391e-01
2.80300e+01 8.67757e+01 4.88407e-01
2.80400e+01 8.67708e+01 4.88424e-01
2.80500e+01 8.67659e+01 4.88441e-01
2.80600e+01 8.67610e+01 4.88457e-01
2.80700e+01 8.67561e+01 4.88474e-01
2.80800e+01 8.67513e+01 4.88490e-01
2.80900e+01 8.67464e+01 4.88507e-01
2.81000e+01 8.67415e+01 4.88523e-01
2.81100e+01 8.67366e+01 4.88540e-01
2.81200e+01 8.67317e+01 4.88556e-01
2.81300e+01 8.67268e+01 4.88572e-01
2.81400e+01 8.67219e+01 4.88588e-01
2.81500e+01 8.67171e+01 4.88604e-01
2.81600e+01 8.67122e+01 4.88621e-01
2.81700e+01 8.67073e+01 4.88637e-01
2.81800e+01 8.67024e+01 4.88653e-01
2.81900e+01 8.66975e+01 4.88669e-01
2.82000e+01 8.66926e+01 4.88684e-01
2.82100e+01 8.66877e+01 4.88700e-01
2.82200e+01 8.66828e+01 4.88716e-01
2.82300e+01 8.66780e+01 4.88732e-01
2.82400e+01 8.66731e+01 4.88747e-01
2.82500e+01 8.66682e+01 4.88763e-01
2.82600e+01 8.66633e+01 4.88779e-01
2.82700e+01 8.66584e+01 4.88794e-01
2.82800e+01 8.66535e+01 4.88810e-01
2.82900e+01 8.66486e+01 4.88825e-01
2.83000e+01 8.66437e+01 4.88840e-01
2.83100e+01 8.66389e+01 4.88856e-01
2.83200e+01 8.66340e+01 4.88871e-01
2.83300e+01 8.66291e+01 4.88886e-01
2.83400e+01 8.66242e+01 4.88901e-01
2.83500e+01 8.66193e+01 4.88916e-01
2.83600e+01 8.66144e+01 4.88932e-01
2.83700e+01 8.66095e+01 4.88947e-01
2.83800e+01 8.66046e+01 4.88962e-01
2.83900e+01 8.65997e+01 4.88976e-01
2.84000e+01 8.65949e+01 4.88991e-01
2.84100e+01 8.65900e+01 4.89006e-01
2.84200e+01 8.65851e+01 4.89021e-01
2.84300e+01 8.65802e+01 4.89036e-01
2.84400e+01 8.65753e+01 4.89050e-01
2.84500e+01 8.65704e+01 4.89065e-01
2.84600e+01 8.65655e+01 4.89079e-01
2.84700e+01 8.65606e+01 4.89094e-01
2.84800e+01 8.65557e+01 4.89108e-01
2.84900e+01 8.65508e+01 4.89123e-01
2.85000e+01 8.65459e+01 4.89137e-01
2.85100e+01 8.65411e+01 4.89151e-01
2.85200e+01 8.65362e+01 4.89166e-01
2.85300e+01 8.65313e+01 4.89181e-01
2.85400e+01 8.65264e+01 4.89196e-01
2.85500e+01 8.65215e+01 4.89211e-01
2.85600e+01 8.65166e+01 4.89226e-01
2.85700e+01 8.65117e+01 4.89241e-01
2.85800e+01 8.65068e+01 4.89257e-01
2.85900e+01 8.65019e+01 4.89273e-01
2.86000e+01 8.64970e+01 4.89289e-01
2.86100e+01 8.64921e+01 4.89305e-01
2.86200e+01 8.64872e+01 4.89321e-01
2.86300e+01 8.64823e+01 4.89338e-01
2.86400e+01 8.64775e+01 4.89355e-01
2.86500e+01 8.64726e+01 4.89371e-01
2.86600e+01 8.64677e+01 4.89388e-01
2.86700e+01 8.64628e+01 4.89406e-01
2.86800e+01 8.64579e+01 4.89423e-01
2.86900e+01 8.64530e+01 4.89441e-01
2.87000e+01 8.64481e+01 4.89458e-01
2.87100e+01 8.64432e+01 4.89476e-01
2.87200e+01 8.64383e+01 4.89494e-01
2.87300e+01 8.64334e+01 4.89513e-01
2.87400e+01 8.64285e+01 4.89531e-01
2.87500e+01 8.64236e+01 4.89550e-01
2.87600e+01 8.64187e+01 4.89569e-01
2.87700e+01 8.64138e+01 4.89587e-01
2.87800e+01 8.64089e+01 4.89607e-01
2.87900e+01 8.64040e+01 4.89626e-01
2.88000e+01 8.63991e+01 4.89645e-01
2.88100e+01 8.63942e+01 4.89665e-01
2.88200e+01 8.63893e+01 4.89685e-01
2.88300e+01 8.63844e+01 4.89705e-01
2.88400e+01 8.63795e+01 4.89725e-01
2.88500e+01 8.63746e+01 4.89746e-01
2.88600e+01 8.63698e+01 4.89766e-01
2.88700e+01 8.63649e+01 4.89787e-01
2.88800e+01 8.63600e+01 4.89808e-01
2.88900e+01 8.63551e+01 4.89829e-01
2.89000e+01 8.63502e+01 4.89850e-01
2.89100e+01 8.63453e+01 4.89872e-01
2.89200e+01 8.63404e+01 4.89893e-01
2.89300e+01 8.63355e+01 4.89915e-01
2.89400e+01 8.63306e+01 4.89937e-01
2.89500e+01 8.63257e+01 4.89959e-01
2.89600e+01 8.63208e+01 4.89981e-01
2.89700e+01 8.63159e+01 4.90004e-01
2.89800e+01 8.63110e+01 4.90026e-01
2.89900e+01 8.63061e+01 4.90049e-01
2.90000e+01 8.63012e+01 4.90072e-01
2.90100e+01 8.62963e+01 4.90096e-01
2.90200e+01 8.62914e+01 4.90119e-01
2.90300e+01 8.62865e+01 4.90142e-01
2.90400e+01 8.62816e+01 4.90166e-01
2.90500e+01 8.62767e+01 4.90190e-01
2.90600e+01 8.62718e+01 4.90214e-01
2.90700e+01 8.62669e+01 4.90238e-01
2.90800e+01 8.62619e+01 4.90263e-01
2.90900e+01 8.62570e+01 4.90287e-01
2.91000e+01 8.62521e+01 4.90312e-01
2.91100e+01 8.62472e+01 4.90337e-01
2.91200e+01 8.62423e+01 4.90362e-01
2.91300e+01 8.62374e+01 4.90388e-01
2.91400e+01 8.62325e+01 4.90413e-01
2.91500e+01 8.62276e+01 4.90439e-01
2.91600e+01 8.62227e+01 4.90464e-01
2.91700e+01 8.62178e+01 4.90490e-01
2.91800e+01 8.62129e+01 4.90517e-01
2.91900e+01 8.62080e+01 4.90543e-01
2.92000e+01 8.62031e+01 4.90570e-01
2.92100e+01 8.61982e+01 4.90596e-01
2.92200e+01 8.61933e+01 4.90623e-01
2.92300e+01 8.61884e+01 4.90650e-01
2.92400e+01 8.61835e+01 4.90677e-01
2.92500e+01 8.61786e+01 4.90705e-01
2.92600e+01 8.61737e+01 4.90732e-01
2.92700e+01 8.61688e+01 4.90760e-01
2.92800e+01 8.61638e+01 4.90788e-01
2.92900e+01 8.61589e+01 4.90816e-01
2.93000e+01 8.61540e+01 4.90844e-01
2.93100e+01 8.61491e+01 4.90873e-01
2.93200e+01 8.61442e+01 4.90902e-01
2.93300e+01 8.61393e+01 4.90930e-01
2.93400e+01 8.61344e+01 4.90959e-01
2.93500e+01 8.61295e+01 4.90989e-01
2.93600e+01 8.61246e+01 4.91018e-01
2.93700e+01 8.61197e+01 4.91047e-01
2.93800e+01 8.61148e+01 4.91077e-01
2.93900e+01 8.61098e+01 4.91107e-01
2.94000e+01 8.61049e+01 4.91137e-01
2.94100e+01 8.61000e+01 4.91167e-01
2.94200e+01 8.60951e+01 4.91198e-01
2.94300e+01 8.60902e+01 4.91228e-01
2.94400e+01 8.60853e+01 4.91259e-01
2.94500e+01 8.60804e+01 4.91290e-01
2.94600e+01 8.60755e+01 4.91321e-01
2.94700e+01 8.60705e+01 4.91352e-01
2.94800e+01 8.60656e+01 4.91384e-01
2.94900e+01 8.60607e+01 4.91415e-01
2.95000e+01 8.60558e+01 4.91447e-01
2.95100e+01 8.60509e+01 4.91479e-01
2.95200e+01 8.60460e+01 4.91510e-01
2.95300e+01 8.60411e+01 4.91542e-01
2.95400e+01 8.60361e+01 4.91572e-01
2.95500e+01 8.60312e+01 4.91603e-01
2.95600e+01 8.60263e+01 4.91633e-01
2.95700e+01 8.60214e+01 4.91663e-01
2.95800e+01 8.60165e+01 4.91693e-01
2.95900e+01 8.60116e+01 4.91722e-01
2.96000e+01 8.60066e+01 4.91752e-01
2.96100e+01 8.60017e+01 4.91780e-01
2.96200e+01 8.59968e+01 4.91809e-01
2.96300e+01 8.59919e+01 4.91837e-01
2.96400e+01 8.59870e+01 4.91865e-01
2.96500e+01 8.59820e+01 4.91893e-01
2.96600e+01 8.59771e+01 4.91920e-01
2.96700e+01 8.59722e+01 4.91947e-01
2.96800e+01 8.59673e+01 4.91974e-01
2.96900e+01 8.59624e+01 4.92000e-01
2.97000e+01 8.59575e+01 4.92027e-01
2.97100e+01 8.59525e+01 4.92053e-01
2.97200e+01 8.59476e+01 4.92078e-01
2.97300e+01 8.59427e+01 4.92104e-01
2.97400e+01 8.59378e+01 4.92129e-01
2.97500e+01 8.59328e+01 4.92153e-01
2.97600e+01 8.59279e+01 4.92178e-01
2.97700e+01 8.59230e+01 4.92202e-01
2.97800e+01 8.59181e+01 4.92226e-01
2.97900e+01 8.59132e+01 4.92249e-01
2.98000e+01 8.59082e+01 4.92273e-01
2.98100e+01 8.59033e+01 4.92296e-01
2.98200e+01 8.58984e+01 4.92318e-01
2.98300e+01 8.58935e+01 4.92341e-01
2.98400e+01 8.58885e+01 4.92363e-01
2.98500e+01 8.58836e+01 4.92385e-01
2.98600e+01 8.58787e+01 4.92406e-01
2.98700e+01 8.58738e+01 4.92428e-01
2.98800e+01 8.58688e+01 4.92449e-01
2.98900e+01 8.58639e+01 4.92469e-01
2.99000e+01 8.58590e+01 4.92490e-01
2.99100e+01 8.58541e+01 4.92510e-01
2.99200e+01 8.58491e+01 4.92529e-01
2.99300e+01 8.58442e+01 4.92549e-01
2.99400e+01 8.58393e+01 4.92568e-01
2.99500e+01 8.58344e+01 4.92587e-01
2.99600e+01 8.58294e+01 4.92606e-01
2.99700e+01 8.58245e+01 4.92624e-01
2.99800e+01 8.58196e+01 4.92642e-01
2.99900e+01 8.58147e+01 4.92660e-01
3.00000e+01 8.58097e+01 4.92677e-01
3.00100e+01 8.58048e+01 4.92694e-01
3.00200e+01 8.57999e+01 4.92711e-01
3.00300e+01 8.57950e+01 4.92728e-01
3.00400e+01 8.57900e+01 4.92744e-01
3.00500e+01 8.57851e+01 4.92760e-01
3.00600e+01 8.57802e+01 4.92776e-01
3.00700e+01 8.57752e+01 4.92791e-01
3.00800e+01 8.57703e+01 4.92806e-01
3.00900e+01 8.57654e+01 4.92821e-01
3.01000e+01 8.57605e+01 4.92836e-01
3.01100e+01 8.57555e+01 4.92850e-01
3.01200e+01 8.57506e+01 4.92864e-01
3.01300e+01 8.57457e+01 4.92878e-01
3.01400e+01 8.57407e+01 4.92891e-01
3.01500e+01 8.57358e+01 4.92904e-01
3.01600e+01 8.57309e+01 4.92917e-01
3.01700e+01 8.57260e+01 4.92929e-01
3.01800e+01 8.57210e+01 4.92942e-01
3.01900e+01 8.57161e+01 4.92954e-01
3.02000e+01 8.57112e+01 4.92965e-01
3.02100e+01 8.57062e+01 4.92977e-01
3.02200e+01 8.57013e+01 4.92988e-01
3.02300e+01 8.56964e+01 4.92998e-01
3.02400e+01 8.56915e+01 4.93009e-01
3.02500e+01 8.56865e+01 4.93019e-01
3.02600e+01 8.56816e+01 4.93029e-01
3.02700e+01 8.56767e+01 4.93038e-01
3.02800e+01 8.56717e+01 4.93048e-01
3.02900e+01 8.56668e+01 4.93057e-01
3.03000e+01 8.56619e+01 4.93065e-01
3.03100e+01 8.56569e+01 4.93074e-01
3.03200e+01 8.56520e+01 4.93082e-01
3.03300e+01 8.56471e+01 4.93090e-01
3.03400e+01 8.56421e+01 4.93097e-01
3.03500e+01 8.56372e+01 4.93105e-01
3.03600e+01 8.56323e+01 4.93112e-01
3.03700e+01 8.56274e+01 4.93118e-01
3.03800e+01 8.56224e+01 4.93125e-01
3.03900e+01 8.56175e+01 4.93131e-01
3.04000e+01 8.56126e+01 4.93137e-01
3.04100e+01 8.56076e+01 4.93142e-01
3.04200e+01 8.56027e+01 4.93147e-01
3.04300e+01 8.55978e+01 4.93152e-01
3.04400e+01 8.55928e+01 4.93157e-01
3.04500e+01 8.55879e+01 4.93161e-01
3.04600e+01 8.55830e+01 4.93165e-01
3.04700e+01 8.55780e+01 4.93169e-01
3.04800e+01 8.55731e+01 4.93172e-01
3.04900e+01 8.55682e+01 4.93176e-01
3.05000e+01 8.55632e+01 4.93178e-01
3.05100e+01 8.55583e+01 4.93181e-01
3.05200e+01 8.55534e+01 4.93185e-01
3.05300e+01 8.55484e+01 4.93188e-01
3.05400e+01 8.55435e+01 4.93192e-01
3.05500e+01 8.55386e+01 4.93196e-01
3.05600e+01 8.55337e+01 4.93201e-01
3.05700e+01 8.55287e+01 4.93206e-01
3.05800e+01 8.55238e+01 4.93211e-01
3.05900e+01 8.55189e+01 4.93216e-01
3.06000e+01 8.55139e+01 4.93222e-01
3.06100e+01 8.55090e+01 4.93229e-01
3.06200e+01 8.55041e+01 4.93235e-01
3.06300e+01 8.54991e+01 4.93242e-01
3.06400e+01 8.54942e+01 4.93249e-01
3.06500e+01 8.54893e+01 4.93257e-01
3.06600e+01 8.54843e+01 4.93264e-01
3.06700e+01 8.54794e+01 4.93273e-01
3.06800e+01 8.54745e+01 4.93281e-01
3.06900e+01 8.54695e+01 4.93290e-01
3.07000e+01 8.54646e+01 4.93299e-01
3.07100e+01 8.54597e+01 4.93309e-01
3.07200e+01 8.54547e+01 4.93319e-01
3.07300e+01 8.54498e+01 4.93329e-01
3.07400e+01 8.54449e+01 4.93339e-01
3.07500e+01 8.54399e+01 4.93350e-01
3.07600e+01 8.54350e+01 4.93361e-01
3.07700e+01 8.54301e+01 4.93373e-01
3.07800e+01 8.54251e+01 4.93385e-01
3.07900e+01 8.54202e+01 4.93397e-01
3.08000e+01 8.54153e+01 4.93409e-01
3.08100e+01 8.54103e+01 4.93422e-01
3.08200e+01 8.54054e+01 4.93435e-01
3.08300e+01 8.54005e+01 4.93449e-01
3.08400e+01 8.53955e+01 4.93462e-01
3.08500e+01 8.53906e+01 4.93477e-01
3.08600e+01 8.53857e+01 4.93491e-01
3.08700e+01 8.53807e+01 4.93506e-01
3.08800e+01 8.53758e+01 4.93521e-01
3.08900e+01 8.53709e+01 4.93536e-01
3.09000e+01 8.53659e+01 4.93552e-01
3.09100e+01 8.53610e+01 4.93568e-01
3.09200e+01 8.53560e+01 4.93585e-01
3.09300e+01 8.53511e+01 4.93602e-01
3.09400e+01 8.53462e+01 4.93619e-01
3.09500e+01 8.53412e+01 4.93636e-01
3.09600e+01 8.53363e+01 4.93654e-01
3.09700e+01 8.53314e+01 4.93672e-01
3.09800e+01 8.53264e+01 4.93690e-01
3.09900e+01 8.53215e+01 4.93709e-01
3.10000e+01 8.53166e+01 4.93728e-01
3.10100e+01 8.53116e+01 4.93748e-01
3.10200e+01 8.53067e+01 4.93768e-01
3.10300e+01 8.53017e+01 4.93788e-01
3.10400e+01 8.52968e+01 4.93808e-01
3.10500e+01 8.52919e+01 4.93829e-01
3.10600e+01 8.52869e+01 4.93850e-01
3.10700e+01 8.52820e+01 4.93871e-01
3.10800e+01 8.52770e+01 4.93893e-01
3.10900e+01 8.52721e+01 4.93915e-01
3.11000e+01 8.52672e+01 4.93938e-01
3.11100e+01 8.52622e+01 4.93960e-01
3.11200e+01 8.52573e+01 4.93983e-01
3.11300e+01 8.52524e+01 4.94007e-01
3.11400e+01 8.52474e+01 4.94030e-01
3.11500e+01 8.52425e+01 4.94054e-01
3.11600e+01 8.52375e+01 4.94079e-01
3.11700e+01 8.52326e+01 4.94104e-01
3.11800e+01 8.52276e+01 4.94129e-01
3.11900e+01 8.52227e+01 4.94154e-01
3.12000e+01 8.52178e+01 4.94180e-01
3.12100e+01 8.52128e+01 4.94206e-01
3.12200e+01 8.52079e+01 4.94232e-01
3.12300e+01 8.52029e+01 4.94259e-01
3.12400e+01 8.51980e+01 4.94286e-01
3.12500e+01 8.51931e+01 4.94313e-01
3.12600e+01 8.51881e+01 4.94341e-01
3.12700e+01 8.51832e+01 4.94369e-01
3.12800e+01 8.51782e+01 4.94397e-01
3.12900e+01 8.51733e+01 4.94426e-01
3.13000e+01 8.51683e+01 4.94455e-01
3.13100e+01 8.51634e+01 4.94484e-01
3.13200e+01 8.51584e+01 4.94514e-01
3.13300e+01 8.51535e+01 4.94544e-01
3.13400e+01 8.51486e+01 4.94574e-01
3.13500e+01 8.51436e+01 4.94605e-01
3.13600e+01 8.51387e+01 4.94636e-01
3.13700e+01 8.51337e+01 4.94667e-01
3.13800e+01 8.51288e+01 4.94699e-01
3.13900e+01 8.51238e+01 4.94731e-01
3.14000e+01 8.51189e+01 4.94763e-01
3.14100e+01 8.51139e+01 4.94796e-01
3.14200e+01 8.51090e+01 4.94829e-01
3.14300e+01 8.51040e+01 4.94862e-01
3.14400e+01 8.50991e+01 4.94896e-01
3.14500e+01 8.50941e+01 4.94930e-01
3.14600e+01 8.50892e+01 4.94964e-01
3.14700e+01 8.50842e+01 4.94999e-01
3.14800e+01 8.50793e+01 4.95034e-01
3.14900e+01 8.50743e+01 4.95069e-01
3.15000e+01 8.50694e+01 4.95105e-01
3.15100e+01 8.50644e+01 4.95140e-01
3.15200e+01 8.50595e+01 4.95176e-01
3.15300e+01 8.50545e+01 4.95211e-01
3.15400e+01 8.50496e+01 4.95246e-01
3.15500e+01 8.50446e+01 4.95281e-01
3.15600e+01 8.50397e+01 4.95315e-01
3.15700e+01 8.50347e+01 4.95349e-01
3.15800e+01 8.50298e+01 4.95383e-01
3.15900e+01 8.50248e+01 4.95417e-01
3.16000e+01 8.50199e+01 4.95450e-01
3.16100e+01 8.50149e+01 4.95483e-01
3.16200e+01 8.50099e+01 4.95516e-01
3.16300e+01 8.50050e+01 4.95549e-01
3.16400e+01 8.50000e+01 4.95581e-01
3.16500e+01 8.49951e+01 4.95613e-01
3.16600e+01 8.49901e+01 4.95645e-01
3.16700e+01 8.49852e+01 4.95677e-01
3.16800e+01 8.49802e+01 4.95708e-01
3.16900e+01 8.49752e+01 4.95740e-01
3.17000e+01 8.49703e+01 4.95770e-01
3.17100e+01 8.49653e+01 4.95801e-01
3.17200e+01 8.49604e+01 4.95831e-01
3.17300e+01 8.49554e+01 4.95862e-01
3.17400e+01 8.49505e+01 4.95892e-01
3.17500e+01 8.49455e+01 4.95921e-01
3.17600e+01 8.49405e+01 4.95951e-01
3.17700e+01 8.49356e+01 4.95980e-01
3.17800e+01 8.49306e+01 4.96009e-01
3.17900e+01 8.49257e+01 4.96037e-01
3.18000e+01 8.49207e+01 4.96066e-01
3.18100e+01 8.49157e+01 4.96094e-01
3.18200e+01 8.49108e+01 4.96122e-01
3.18300e+01 8.49058e+01 4.96149e-01
3.18400e+01 8.49009e+01 4.96177e-01
3.18500e+01 8.48959e+01 4.96204e-01
3.18600e+01 8.48909e+01 4.96231e-01
3.18700e+01 8.48860e+01 4.96257e-01
3.18800e+01 8.48810e+01 4.96284e-01
3.18900e+01 8.48760e+01 4.96310e-01
3.19000e+01 8.48711e+01 4.96336e-01
3.19100e+01 8.48661e+01 4.96361e-01
3.19200e+01 8.48612e+01 4.96387e-01
3.19300e+01 8.48562e+01 4.96412e-01
3.19400e+01 8.48512e+01 4.96437e-01
3.19500e+01 8.48463e+01 4.96462e-01
3.19600e+01 8.48413e+01 4.96486e-01
3.19700e+01 8.48363e+01 4.96510e-01
3.19800e+01 8.48314e+01 4.96534e-01
3.19900e+01 8.48264e+01 4.96558e-01
3.20000e+01 8.48214e+01 4.96581e-01
3.20100e+01 8.48165e+01 4.96604e-01
3.20200e+01 8.48115e+01 4.96627e-01
3.20300e+01 8.48065e+01 4.96650e-01
3.20400e+01 8.48016e+01 4.96672e-01
3.20500e+01 8.47966e+01 4.96694e-01
3.20600e+01 8.47916e+01 4.96716e-01
3.20700e+01 8.47867e+01 4.96738e-01
3.20800e+01 8.47817e+01 4.96759e-01
3.20900e+01 8.47767e+01 4.96780e-01
3.21000e+01 8.47718e+01 4.96801e-01
3.21100e+01 8.47668e+01 4.96822e-01
3.21200e+01 8.47618e+01 4.96842e-01
3.21300e+01 8.47569e+01 4.96862e-01
3.21400e+01 8.47519e+01 4.96882e-01
3.21500e+01 8.47469e+01 4.96902e-01
3.21600e+01 8.47420e+01 4.96921e-01
3.21700e+01 8.47370e+01 4.96940e-01
3.21800e+01 8.47320e+01 4.96959e-01
3.21900e+01 8.47270e+01 4.96978e-01
3.22000e+01 8.47221e+01 4.96996e-01
3.22100e+01 8.47171e+01 4.97014e-01
3.22200e+01 8.47121e+01 4.97032e-01
3.22300e+01 8.47072e+01 4.97050e-01
3.22400e+01 8.47022e+01 4.97067e-01
3.22500e+01 8.46972e+01 4.97084e-01
3.22600e+01 8.46922e+01 4.97101e-01
3.22700e+01 8.46873e+01 4.97118e-01
3.22800e+01 8.46823e+01 4.97134e-01
3.22900e+01 8.46773e+01 4.97150e-01
3.23000e+01 8.46724e+01 4.97166e-01
3.23100e+01 8.46674e+01 4.97181e-01
3.23200e+01 8.46624e+01 4.97197e-01
3.23300e+01 8.46574e+01 4.97212e-01
3.23400e+01 8.46525e+01 4.97227e-01
3.23500e+01 8.46475e+01 4.97241e-01
3.23600e+01 8.46425e+01 4.97256e-01
3.23700e+01 8.46376e+01 4.97270e-01
3.23800e+01 8.46326e+01 4.97284e-01
3.23900e+01 8.46276e+01 4.97297e-01
3.24000e+01 8.46226e+01 4.97311e-01
3.24100e+01 8.46177e+01 4.97324e-01
3.24200e+01 8.46127e+01 4.97337e-01
3.24300e+01 8.46077e+01 4.97349e-01
3.24400e+01 8.46027e+01 4.97362e-01
3.24500e+01 8.45978e+01 4.97374e-01
3.24600e+01 8.45928e+01 4.97386e-01
3.24700e+01 8.45878e+01 4.97397e-01
3.24800e+01 8.45829e+01 4.97409e-01
3.24900e+01 8.45779e+01 4.97420e-01
3.25000e+01 8.45729e+01 4.97430e-01
3.25100e+01 8.45679e+01 4.97441e-01
3.25200e+01 8.45630e+01 4.97452e-01
3.25300e+01 8.45580e+01 4.97463e-01
3.25400e+01 8.45530e+01 4.97474e-01
3.25500e+01 8.45480e+01 4.97486e-01
3.25600e+01 8.45431e+01 4.97497e-01
3.25700e+01 8.45381e+01 4.97509e-01
3.25800e+01 8.45331e+01 4.97520e-01
3.25900e+01 8.45281e+01 4.97532e-01
3.26000e+01 8.45232e+01 4.97544e-01
3.26100e+01 8.45182e+01 4.97556e-01
3.26200e+01 8.45132e+01 4.97569e-01
3.26300e+01 8.45082e+01 4.97581e-01
3.26400e+01 8.45033e+01 4.97594e-01
3.26500e+01 8.44983e+01 4.97606e-01
3.26600e+01 8.44933e+01 4.97619e-01
3.26700e+01 8.44883e+01 4.97632e-01
3.26800e+01 8.44833e+01 4.97645e-01
3.26900e+01 8.44784e+01 4.97658e-01
3.27000e+01 8.44734e+01 4.97671e-01
3.27100e+01 8.44684e+01 4.97685e-01
3.27200e+01 8.44634e+01 4.97698e-01
3.27300e+01 8.44585e+01 4.97712e-01
3.27400e+01 8.44535e+01 4.97726e-01
3.27500e+01 8.44485e+01 4.97740e-01
3.27600e+01 8.44435e+01 4.97754e-01
3.27700e+01 8.44386e+01 4.97768e-01
3.27800e+01 8.44336e+01 4.97783e-01
3.27900e+01 8.44286e+01 4.97797e-01
3.28000e+01 8.44236e+01 4.97812e-01
3.28100e+01 8.44186e+01 4.97826e-01
3.28200e+01 8.44137e+01 4.97841e-01
3.28300e+01 8.44087e+01 4.97856e-01
3.28400e+01 8.44037e+01 4.97871e-01
3.28500e+01 8.43987e+01 4.97887e-01
3.28600e+01 8.43937e+01 4.97902e-01
3.28700e+01 8.43888e+01 4.97918e-01
3.28800e+01 8.43838e+01 4.97933e-01
3.28900e+01 8.43788e+01 4.97949e-01
3.29000e+01 8.43738e+01 4.97965e-01
3.29100e+01 8.43689e+01 4.97981e-01
3.29200e+01 8.43639e+01 4.97997e-01
3.29300e+01 8.43589e+01 4.98014e-01
3.29400e+01 8.43539e+01 4.98030e-01
3.29500e+01 8.43489e+01 4.98047e-01
3.29600e+01 8.43439e+01 4.98064e-01
3.29700e+01 8.43390e+01 4.98080e-01
3.29800e+01 8.43340e+01 4.98097e-01
3.29900e+01 8.43290e+01 4.98115e-01
3.30000e+01 8.43240e+01 4.98132e-01
3.30100e+01 8.43190e+01 4.98149e-01
3.30200e+01 8.43141e+01 4.98167e-01
3.30300e+01 8.43091e+01 4.98184e-01
3.30400e+01 8.43041e+01 4.98202e-01
3.30500e+01 8.42991e+01 4.98220e-01
3.30600e+01 8.42941e+01 4.98238e-01
3.30700e+01 8.42892e+01 4.98256e-01
3.30800e+01 8.42842e+01 4.98275e-01
3.30900e+01 8.42792e+01 4.98293e-01
3.31000e+01 8.42742e+01 4.98312e-01
3.31100e+01 8.42692e+01 4.98331e-01
3.31200e+01 8.42642e+01 4.98349e-01
3.31300e+01 8.42593e+01 4.98368e-01
3.31400e+01 8.42543e+01 4.98388e-01
3.31500e+01 8.42493e+01 4.98407e-01
3.31600e+01 8.42443e+01 4.98426e-01
3.31700e+01 8.42393e+01 4.98446e-01
3.31800e+01 8.42343e+01 4.98465e-01
3.31900e+01 8.42293e+01 4.98485e-01
3.32000e+01 8.42244e+01 4.98505e-01
3.32100e+01 8.42194e+01 4.98525e-01
3.32200e+01 8.42144e+01 4.98545e-01
3.32300e+01 8.42094e+01 4.98566e-01
3.32400e+01 8.42044e+01 4.98586e-01
3.32500e+01 8.41994e+01 4.98607e-01
3.32600e+01 8.41944e+01 4.98627e-01
3.32700e+01 8.41895e+01 4.98648e-01
3.32800e+01 8.41845e+01 4.98669e-01
3.32900e+01 8.41795e+01 4.98690e-01
3.33000e+01 8.41745e+01 4.98711e-01
3.33100e+01 8.41695e+01 4.98733e-01
3.33200e+01 8.41645e+01 4.98754e-01
3.33300e+01 8.41595e+01 4.98776e-01
3.33400e+01 8.41546e+01 4.98798e-01
3.33500e+01 8.41496e+01 4.98820e-01
3.33600e+01 8.41446e+01 4.98842e-01
3.33700e+01 8.41396e+01 4.98864e-01
3.33800e+01 8.41346e+01 4.98886e-01
3.33900e+01 8.41296e+01 4.98909e-01
3.34000e+01 8.41246e+01 4.98931e-01
3.34100e+01 8.41196e+01 4.98954e-01
3.34200e+01 8.41146e+01 4.98977e-01
3.34300e+01 8.41097e+01 4.99000e-01
3.34400e+01 8.41047e+01 4.99023e-01
3.34500e+01 8.40997e+01 4.99046e-01
3.34600e+01 8.40947e+01 4.99069e-01
3.34700e+01 8.40897e+01 4.99093e-01
3.34800e+01 8.40847e+01 4.99116e-01
3.34900e+01 8.40797e+01 4.99140e-01
3.35000e+01 8.40747e+01 4.99164e-01
3.35100e+01 8.40697e+01 4.99188e-01
3.35200e+01 8.40647e+01 4.99212e-01
3.35300e+01 8.40597e+01 4.99235e-01
3.35400e+01 8.40547e+01 4.99259e-01
3.35500e+01 8.40498e+01 4.99283e-01
3.35600e+01 8.40448e+01 4.99306e-01
3.35700e+01 8.40398e+01 4.99329e-01
3.35800e+01 8.40348e+01 4.99352e-01
3.35900e+01 8.40298e+01 4.99376e-01
3.36000e+01 8.40248e+01 4.99399e-01
3.36100e+01 8.40198e+01 4.99421e-01
3.36200e+01 8.40148e+01 4.99444e-01
3.36300e+01 8.40098e+01 4.99467e-01
3.36400e+01 8.40048e+01 4.99490e-01
3.36500e+01 8.39998e+01 4.99512e-01
3.36600e+01 8.39948e+01 4.99535e-01
3.36700e+01 8.39898e+01 4.99557e-01
3.36800e+01 8.39848e+01 4.99579e-01
3.36900e+01 8.39798e+01 4.99601e-01
3.37000e+01 8.39748e+01 4.99623e-01
3.37100e+01 8.39698e+01 4.99645e-01
3.37200e+01 8.39648e+01 4.99667e-01
3.37300e+01 8.39598e+01 4.99689e-01
3.37400e+01 8.39548e+01 4.99710e-01
3.37500e+01 8.39499e+01 4.99732e-01
3.37600e+01 8.39449e+01 4.99753e-01
3.37700e+01 8.39399e+01 4.99775e-01
3.37800e+01 8.39349e+01 4.99796e-01
3.37900e+01 8.39299e+01 4.99817e-01
3.38000e+01 8.39249e+01 4.99838e-01
3.38100e+01 8.39199e+01 4.99859e-01
3.38200e+01 8.39149e+01 4.99880e-01
3.38300e+01 8.39099e+01 4.99901e-01
3.38400e+01 8.39049e+01 4.99921e-01
3.38500e+01 8.38999e+01 4.99942e-01
3.38600e+01 8.38949e+01 4.99962e-01
3.38700e+01 8.38899e+01 4.99983e-01
3.38800e+01 8.38849e+01 5.00003e-01
3.38900e+01 8.38799e+01 5.00023e-01
3.39000e+01 8.38749e+01 5.00043e-01
3.39100e+01 8.38699e+01 5.00063e-01
3.39200e+01 8.38649e+01 5.00083e-01
3.39300e+01 8.38599e+01 5.00103e-01
3.39400e+01 8.38549e+01 5.00123e-01
3.39500e+01 8.38499e+01 5.00142e-01
3.39600e+01 8.38449e+01 5.00162e-01
3.39700e+01 8.38399e+01 5.00181e-01
3.39800e+01 8.38349e+01 5.00200e-01
3.39900e+01 8.38299e+01 5.00219e-01
3.40000e+01 8.38249e+01 5.00239e-01
3.40100e+01 8.38199e+01 5.00258e-01
3.40200e+01 8.38148e+01 5.00276e-01
3.40300e+01 8.38098e+01 5.00295e-01
3.40400e+01 8.38048e+01 5.00314e-01
3.40500e+01 8.37998e+01 5.00332e-01
3.40600e+01 8.37948e+01 5.00351e-01
3.40700e+01 8.37898e+01 5.00369e-01
3.40800e+01 8.37848e+01 5.00388e-01
3.40900e+01 8.37798e+01 5.00406e-01
3.41000e+01 8.37748e+01 5.00424e-01
3.41100e+01 8.37698e+01 5.00442e-01
3.41200e+01 8.37648e+01 5.00460e-01
3.41300e+01 8.37598e+01 5.00478e-01
3.41400e+01 8.37548e+01 5.00495e-01
3.41500e+01 8.37498e+01 5.00513e-01
3.41600e+01 8.37448e+01 5.00531e-01
3.41700e+01 8.37398e+01 5.00548e-01
3.41800e+01 8.37348e+01 5.00565e-01
3.41900e+01 8.37298e+01 5.00582e-01
3.42000e+01 8.37248e+01 5.00600e-01
3.42100e+01 8.37198e+01 5.00617e-01
3.42200e+01 8.37148e+01 5.00634e-01
3.42300e+01 8.37098e+01 5.00650e-01
3.42400e+01 8.37047e+01 5.00667e-01
3.42500e+01 8.36997e+01 5.00684e-01
3.42600e+01 8.36947e+01 5.00700e-01
3.42700e+01 8.36897e+01 5.00717e-01
3.42800e+01 8.36847e+01 5.00733e-01
3.42900e+01 8.36797e+01 5.00749e-01
3.43000e+01 8.36747e+01 5.00765e-01
3.43100e+01 8.36697e+01 5.00781e-01
3.43200e+01 8.36647e+01 5.00797e-01
3.43300e+01 8.36597e+01 5.00813e-01
3.43400e+01 8.36547e+01 5.00829e-01
3.43500e+01 8.36497e+01 5.00845e-01
3.43600e+01 8.36447e+01 5.00860e-01
3.43700e+01 8.36396e+01 5.00876e-01
3.43800e+01 8.36346e+01 5.00891e-01
3.43900e+01 8.36296e+01 5.00906e-01
3.44000e+01 8.36246e+01 5.00921e-01
3.44100e+01 8.36196e+01 5.00936e-01
3.44200e+01 8.36146e+01 5.00951e-01
3.44300e+01 8.36096e+01 5.00966e-01
3.44400e+01 8.36046e+01 5.00981e-01
3.44500e+01 8.35996e+01 5.00996e-01
3.44600e+01 8.35946e+01 5.01010e-01
3.44700e+01 8.35895e+01 5.01025e-01
3.44800e+01 8.35845e+01 5.01039e-01
3.44900e+01 8.35795e+01 5.01053e-01
3.45000e+01 8.35745e+01 5.01067e-01
3.45100e+01 8.35695e+01 5.01082e-01
3.45200e+01 8.35645e+01 5.01096e-01
3.45300e+01 8.35595e+01 5.01110e-01
3.45400e+01 8.35545e+01 5.01125e-01
3.45500e+01 8.35495e+01 5.01140e-01
3.45600e+01 8.35445e+01 5.01155e-01
3.45700e+01 8.35394e+01 5.01170e-01
3.45800e+01 8.35344e+01 5.01185e-01
3.45900e+01 8.35294e+01 5.01200e-01
3.46000e+01 8.35244e+01 5.01216e-01
3.46100e+01 8.35194e+01 5.01231e-01
3.46200e+01 8.35144e+01 5.01247e-01
3.46300e+01 8.35094e+01 5.01263e-01
3.46400e+01 8.35044e+01 5.01279e-01
3.46500e+01 8.34993e+01 5.01295e-01
3.46600e+01 8.34943e+01 5.01311e-01
3.46700e+01 8.34893e+01 5.01328e-01
3.46800e+01 8.34843e+01 5.01344e-01
3.46900e+01 8.34793e+01 5.01361e-01
3.47000e+01 8.34743e+01 5.01378e-01
3.47100e+01 8.34693e+01 5.01395e-01
3.47200e+01 8.34642e+01 5.01412e-01
3.47300e+01 8.34592e+01 5.01429e-01
3.47400e+01 8.34542e+01 5.01447e-01
3.47500e+01 8.34492e+01 5.01464e-01
3.47600e+01 8.34442e+01 5.01482e-01
3.47700e+01 8.34392e+01 5.01500e-01
3.47800e+01 8.34342e+01 5.01518e-01
3.47900e+01 8.34291e+01 5.01536e-01
3.48000e+01 8.34241e+01 5.01554e-01
3.48100e+01 8.34191e+01 5.01573e-01
3.48200e+01 8.34141e+01 5.01591e-01
3.48300e+01 8.34091e+01 5.01610e-01
3.48400e+01 8.34041e+01 5.01629e-01
3.48500e+01 8.33990e+01 5.01648e-01
3.48600e+01 8.33940e+01 5.01667e-01
3.48700e+01 8.33890e+01 5.01686e-01
3.48800e+01 8.33840e+01 5.01706e-01
3.48900e+01 8.33790e+01 5.01725e-01
3.49000e+01 8.33740e+01 5.01745e-01
3.49100e+01 8.33689e+01 5.01765e-01
3.49200e+01 8.33639e+01 5.01785e-01
3.49300e+01 8.33589e+01 5.01805e-01
3.49400e+01 8.33539e+01 5.01825e-01
3.49500e+01 8.33489e+01 5.01845e-01
3.49600e+01 8.33439e+01 5.01866e-01
3.49700e+01 8.33388e+01 5.01887e-01
3.49800e+01 8.33338e+01 5.01907e-01
3.49900e+01 8.33288e+01 5.01928e-01
3.50000e+01 8.33238e+01 5.01950e-01
3.50100e+01 8.33188e+01 5.01971e-01
3.50200e+01 8.33137e+01 5.01992e-01
3.50300e+01 8.33087e+01 5.02014e-01
3.50400e+01 8.33037e+01 5.02035e-01
3.50500e+01 8.32987e+01 5.02057e-01
3.50600e+01 8.32937e+01 5.02079e-01
3.50700e+01 8.32886e+01 5.02101e-01
3.50800e+01 8.32836e+01 5.02123e-01
3.50900e+01 8.32786e+01 5.02146e-01
3.51000e+01 8.32736e+01 5.02168e-01
3.51100e+01 8.32686e+01 5.02191e-01
3.51200e+01 8.32635e+01 5.02214e-01
3.51300e+01 8.32585e+01 5.02237e-01
3.51400e+01 8.32535e+01 5.02260e-01
3.51500e+01 8.32485e+01 5.02283e-01
3.51600e+01 8.32434e+01 5.02306e-01
3.51700e+01 8.32384e+01 5.02330e-01
3.51800e+01 8.32334e+01 5.02353e-01
3.51900e+01 8.32284e+01 5.02377e-01
3.52000e+01 8.32233e+01 5.02401e-01
3.52100e+01 8.32183e+01 5.02425e-01
3.52200e+01 8.32133e+01 5.02449e-01
3.52300e+01 8.32083e+01 5.02474e-01
3.52400e+01 8.32032e+01 5.02498e-01
3.52500e+01 8.31982e+01 5.02523e-01
3.52600e+01 8.31932e+01 5.02548e-01
3.52700e+01 8.31882e+01 5.02572e-01
3.52800e+01 8.31831e+01 5.02598e-01
3.52900e+01 8.31781e+01 5.02623e-01
3.53000e+01 8.31731e+01 5.02648e-01
3.53100e+01 8.31681e+01 5.02673e-01
3.53200e+01 8.31630e+01 5.02699e-01
3.53300e+01 8.31580e+01 5.02725e-01
3.53400e+01 8.31530e+01 5.02751e-01
3.53500e+01 8.31480e+01 5.02777e-01
3.53600e+01 8.31429e+01 5.02803e-01
3.53700e+01 8.31379e+01 5.02829e-01
3.53800e+01 8.31329e+01 5.02856e-01
3.53900e+01 8.31278e+01 5.02882e-01
3.54000e+01 8.31228e+01 5.02909e-01
3.54100e+01 8.31178e+01 5.02936e-01
3.54200e+01 8.31128e+01 5.02963e-01
3.54300e+01 8.31077e+01 5.02990e-01
3.54400e+01 8.31027e+01 5.03017e-01
3.54500e+01 8.30977e+01 5.03045e-01
3.54600e+01 8.30926e+01 5.03072e-01
3.54700e+01 8.30876e+01 5.03100e-01
3.54800e+01 8.30826e+01 5.03128e-01
3.54900e+01 8.30775e+01 5.03156e-01
3.55000e+01 8.30725e+01 5.03184e-01
3.55100e+01 8.30675e+01 5.03212e-01
3.55200e+01 8.30624e+01 5.03240e-01
3.55300e+01 8.30574e+01 5.03268e-01
3.55400e+01 8.30524e+01 5.03296e-01
3.55500e+01 8.30473e+01 5.03324e-01
3.55600e+01 8.30423e+01 5.03352e-01
3.55700e+01 8.30373e+01 5.03379e-01
3.55800e+01 8.30322e+01 5.03407e-01
3.55900e+01 8.30272e+01 5.03434e-01
3.56000e+01 8.30222e+01 5.03461e-01
3.56100e+01 8.30171e+01 5.03488e-01
3.56200e+01 8.30121e+01 5.03515e-01
3.56300e+01 8.30071e+01 5.03542e-01
3.56400e+01 8.30020e+01 5.03569e-01
3.56500e+01 8.29970e+01 5.03596e-01
3.56600e+01 8.29920e+01 5.03622e-01
3.56700e+01 8.29869e+01 5.03649e-01
3.56800e+01 8.29819e+01 5.03675e-01
3.56900e+01 8.29769e+01 5.03701e-01
3.57000e+01 8.29718e+01 5.03727e-01
3.57100e+01 8.29668e+01 5.03753e-01
3.57200e+01 8.29617e+01 5.03779e-01
3.57300e+01 8.29567e+01 5.03805e-01
3.57400e+01 8.29517e+01 5.03831e-01
3.57500e+01 8.29466e+01 5.03857e-01
3.57600e+01 8.29416e+01 5.03882e-01
3.57700e+01 8.29366e+01 5.03908e-01
3.57800e+01 8.29315e+01 5.03933e-01
3.57900e+01 8.29265e+01 5.03958e-01
3.58000e+01 8.29214e+01 5.03983e-01
3.58100e+01 8.29164e+01 5.04008e-01
3.58200e+01 8.29114e+01 5.04033e-01
3.58300e+01 8.29063e+01 5.04058e-01
3.58400e+01 8.29013e+01 5.04083e-01
3.58500e+01 8.28962e+01 5.04107e-01
3.58600e+01 8.28912e+01 5.04132e-01
3.58700e+01 8.28861e+01 5.04156e-01
3.58800e+01 8.28811e+01 5.04180e-01
3.58900e+01 8.28761e+01 5.04204e-01
3.59000e+01 8.28710e+01 5.04228e-01
3.59100e+01 8.28660e+01 5.04252e-01
3.59200e+01 8.28609e+01 5.04276e-01
3.59300e+01 8.28559e+01 5.04300e-01
3.59400e+01 8.28509e+01 5.04324e-01
3.59500e+01 8.28458e+01 5.04347e-01
3.59600e+01 8.28408e+01 5.04370e-01
3.59700e+01 8.28357e+01 5.04394e-01
3.59800e+01 8.28307e+01 5.04417e-01
3.59900e+01 8.28256e+01 5.04440e-01
3.60000e+01 8.28206e+01 5.04463e-01
3.60100e+01 8.28155e+01 5.04486e-01
3.60200e+01 8.28105e+01 5.04509e-01
3.60300e+01 8.28055e+01 5.04531e-01
3.60400e+01 8.28004e+01 5.04554e-01
3.60500e+01 8.27954e+01 5.04576e-01
3.60600e+01 8.27903e+01 5.04599e-01
3.60700e+01 8.27853e+01 5.04621e-01
3.60800e+01 8.27802e+01 5.04643e-01
3.60900e+01 8.27752e+01 5.04665e-01
3.61000e+01 8.27701e+01 5.04687e-01
3.61100e+01 8.27651e+01 5.04709e-01
3.61200e+01 8.27600e+01 5.04731e-01
3.61300e+01 8.27550e+01 5.04752e-01
3.61400e+01 8.27499e+01 5.04774e-01
3.61500e+01 8.27449e+01 5.04795e-01
3.61600e+01 8.27398e+01 5.04817e-01
3.61700e+01 8.27348e+01 5.04838e-01
3.61800e+01 8.27297e+01 5.04859e-01
3.61900e+01 8.27247e+01 5.04880e-01
3.62000e+01 8.27196e+01 5.04901e-01
3.62100e+01 8.27146e+01 5.04921e-01
3.62200e+01 8.27096e+01 5.04942e-01
3.62300e+01 8.27045e+01 5.04963e-01
3.62400e+01 8.26995e+01 5.04983e-01
3.62500e+01 8.26944e+01 5.05004e-01
3.62600e+01 8.26894e+01 5.05024e-01
3.62700e+01 8.26843e+01 5.05044e-01
3.62800e+01 8.26793e+01 5.05064e-01
3.62900e+01 8.26742e+01 5.05084e-01
3.63000e+01 8.26691e+01 5.05104e-01
3.63100e+01 8.26641e+01 5.05123e-01
3.63200e+01 8.26590e+01 5.05143e-01
3.63300e+01 8.26540e+01 5.05163e-01
3.63400e+01 8.26489e+01 5.05182e-01
3.63500e+01 8.26439e+01 5.05201e-01
3.63600e+01 8.26388e+01 5.05220e-01
3.63700e+01 8.26338e+01 5.05240e-01
3.63800e+01 8.26287e+01 5.05259e-01
3.63900e+01 8.26237e+01 5.05277e-01
3.64000e+01 8.26186e+01 5.05296e-01
3.64100e+01 8.26136e+01 5.05315e-01
3.64200e+01 8.26085e+01 5.05333e-01
3.64300e+01 8.26035e+01 5.05352e-01
3.64400e+01 8.25984e+01 5.05370e-01
3.64500e+01 8.25934e+01 5.05388e-01
3.64600e+01 8.25883e+01 5.05407e-01
3.64700e+01 8.25833e+01 5.05425e-01
3.64800e+01 8.25782e+01 5.05443e-01
3.64900e+01 8.25731e+01 5.05460e-01
3.65000e+01 8.25681e+01 5.05478e-01
3.65100e+01 8.25630e+01 5.05496e-01
3.65200e+01 8.25580e+01 5.05513e-01
3.65300e+01 8.25529e+01 5.05531e-01
3.65400e+01 8.25479e+01 5.05549e-01
3.65500e+01 8.25428e+01 5.05567e-01
3.65600e+01 8.25378e+01 5.05585e-01
3.65700e+01 8.25327e+01 5.05603e-01
3.65800e+01 8.25276e+01 5.05621e-01
3.65900e+01 8.25226e+01 5.05639e-01
3.66000e+01 8.25175e+01 5.05657e-01
3.66100e+01 8.25125e+01 5.05675e-01
3.66200e+01 8.25074e+01 5.05693e-01
3.66300e+01 8.25024e+01 5.05711e-01
3.66400e+01 8.24973e+01 5.05729e-01
3.66500e+01 8.24922e+01 5.05748e-01
3.66600e+01 8.24872e+01 5.05766e-01
3.66700e+01 8.24821e+01 5.05784e-01
3.66800e+01 8.24771e+01 5.05803e-01
3.66900e+01 8.24720e+01 5.05821e-01
3.67000e+01 8.24670e+01 5.05840e-01
3.67100e+01 8.24619e+01 5.05858e-01
3.67200e+01 8.24568e+01 5.05877e-01
3.67300e+01 8.24518e+01 5.05895e-01
3.67400e+01 8.24467e+01 5.05914e-01
3.67500e+01 8.24417e+01 5.05933e-01
3.67600e+01 8.24366e+01 5.05951e-01
3.67700e+01 8.24315e+01 5.05970e-01
3.67800e+01 8.24265e+01 5.05989e-01
3.67900e+01 8.24214e+01 5.06008e-01
3.68000e+01 8.24164e+01 5.06027e-01
3.68100e+01 8.24113e+01 5.06045e-01
3.68200e+01 8.24062e+01 5.06064e-01
3.68300e+01 8.24012e+01 5.06083e-01
3.68400e+01 8.23961e+01 5.06102e-01
3.68500e+01 8.23911e+01 5.06122e-01
3.68600e+01 8.23860e+01 5.06141e-01
3.68700e+01 8.23809e+01 5.06160e-01
3.68800e+01 8.23759e+01 5.06179e-01
3.68900e+01 8.23708e+01 5.06198e-01
3.69000e+01 8.23658e+01 5.06218e-01
3.69100e+01 8.23607e+01 5.06237e-01
3.69200e+01 8.23556e+01 5.06256e-01
3.69300e+01 8.23506e+01 5.06276e-01
3.69400e+01 8.23455e+01 5.06295e-01
3.69500e+01 8.23404e+01 5.06315e-01
3.69600e+01 8.23354e+01 5.06334e-01
3.69700e+01 8.23303e+01 5.06354e-01
3.69800e+01 8.23253e+01 5.06373e-01
3.69900e+01 8.23202e+01 5.06393e-01
3.70000e+01 8.23151e+01 5.06413e-01
3.70100e+01 8.23101e+01 5.06433e-01
3.70200e+01 8.23050e+01 5.06452e-01
3.70300e+01 8.22999e+01 5.06472e-01
3.70400e+01 8.22949e+01 5.06492e-01
3.70500e+01 8.22898e+01 5.06512e-01
3.70600e+01 8.22847e+01 5.06532e-01
3.70700e+01 8.22797e+01 5.06552e-01
3.70800e+01 8.22746e+01 5.06572e-01
3.70900e+01 8.22695e+01 5.06592e-01
3.71000e+01 8.22645e+01 5.06612e-01
3.71100e+01 8.22594e+01 5.06632e-01
3.71200e+01 8.22543e+01 5.06652e-01
3.71300e+01 8.22493e+01 5.06673e-01
3.71400e+01 8.22442e+01 5.06693e-01
3.71500e+01 8.22391e+01 5.06713e-01
3.71600e+01 8.22341e+01 5.06734e-01
3.71700e+01 8.22290e+01 5.06754e-01
3.71800e+01 8.22239e+01 5.06775e-01
3.71900e+01 8.22189e+01 5.06795e-01
3.72000e+01 8.22138e+01 5.06816e-01
3.72100e+01 8.22087e+01 5.06836e-01
3.72200e+01 8.22037e+01 5.06857e-01
3.72300e+01 8.21986e+01 5.06877e-01
3.72400e+01 8.21935e+01 5.06898e-01
3.72500e+01 8.21885e+01 5.06919e-01
3.72600e+01 8.21834e+01 5.06940e-01
3.72700e+01 8.21783e+01 5.06960e-01
3.72800e+01 8.21732e+01 5.06981e-01
3.72900e+01 8.21682e+01 5.07002e-01
3.73000e+01 8.21631e+01 5.07023e-01
3.73100e+01 8.21580e+01 5.07044e-01
3.73200e+01 8.21530e+01 5.07065e-01
3.73300e+01 8.21479e+01 5.07086e-01
3.73400e+01 8.21428e+01 5.07107e-01
3.73500e+01 8.21378e+01 5.07128e-01
3.73600e+01 8.21327e+01 5.07150e-01
3.73700e+01 8.21276e+01 5.07171e-01
3.73800e+01 8.21225e+01 5.07192e-01
3.73900e+01 8.21175e+01 5.07213e-01
3.74000e+01 8.21124e+01 5.07235e-01
3.74100e+01 8.21073e+01 5.07256e-01
3.74200e+01 8.21022e+01 5.07278e-01
3.74300e+01 8.20972e+01 5.07299e-01
3.74400e+01 8.20921e+01 5.07321e-01
3.74500e+01 8.20870e+01 5.07342e-01
3.74600e+01 8.20820e+01 5.07364e-01
3.74700e+01 8.20769e+01 5.07385e-01
3.74800e+01 8.20718e+01 5.07407e-01
3.74900e+01 8.20667e+01 5.07429e-01
3.75000e+01 8.20617e+01 5.07451e-01
3.75100e+01 8.20566e+01 5.07472e-01
3.75200e+01 8.20515e+01 5.07494e-01
3.75300e+01 8.20464e+01 5.07516e-01
3.75400e+01 8.20414e+01 5.07538e-01
3.75500e+01 8.20363e+01 5.07560e-01
3.75600e+01 8.20312e+01 5.07581e-01
3.75700e+01 8.20261e+01 5.07603e-01
3.75800e+01 8.20211e+01 5.07625e-01
3.75900e+01 8.20160e+01 5.07647e-01
3.76000e+01 8.20109e+01 5.07669e-01
3.76100e+01 8.20058e+01 5.07690e-01
3.76200e+01 8.20008e+01 5.07712e-01
3.76300e+01 8.19957e+01 5.07734e-01
3.76400e+01 8.19906e+01 5.07756e-01
3.76500e+01 8.19855e+01 5.07778e-01
3.76600e+01 8.19804e+01 5.07799e-01
3.76700e+01 8.19754e+01 5.07821e-01
3.76800e+01 8.19703e+01 5.07843e-01
3.76900e+01 8.19652e+01 5.07865e-01
3.77000e+01 8.19601e+01 5.07886e-01
3.77100e+01 8.19550e+01 5.07908e-01
3.77200e+01 8.19500e+01 5.07930e-01
3.77300e+01 8.19449e+01 5.07952e-01
3.77400e+01 8.19398e+01 5.07974e-01
3.77500e+01 8.19347e+01 5.07996e-01
3.77600e+01 8.19296e+01 5.08017e-01
3.77700e+01 8.19246e+01 5.08039e-01
3.77800e+01 8.19195e+01 5.08061e-01
3.77900e+01 8.19144e+01 5.08083e-01
3.78000e+01 8.19093e+01 5.08105e-01
3.78100e+01 8.19042e+01 5.08126e-01
3.78200e+01 8.18992e+01 5.08148e-01
3.78300e+01 8.18941e+01 5.08170e-01
3.78400e+01 8.18890e+01 5.08192e-01
3.78500e+01 8.18839e+01 5.08214e-01
3.78600e+01 8.18788e+01 5.08235e-01
3.78700e+01 8.18738e+01 5.08257e-01
3.78800e+01 8.18687e+01 5.08279e-01
3.78900e+01 8.18636e+01 5.08301e-01
3.79000e+01 8.18585e+01 5.08323e-01
3.79100e+01 8.18534e+01 5.08344e-01
3.79200e+01 8.18483e+01 5.08366e-01
3.79300e+01 8.18433e+01 5.08388e-01
3.79400e+01 8.18382e+01 5.08410e-01
3.79500e+01 8.18331e+01 5.08432e-01
3.79600e+01 8.18280e+01 5.08453e-01
3.79700e+01 8.18229e+01 5.08475e-01
3.79800e+01 8.18178e+01 5.08497e-01
3.79900e+01 8.18127e+01 5.08519e-01
3.80000e+01 8.18077e+01 5.08541e-01
3.80100e+01 8.18026e+01 5.08563e-01
3.80200e+01 8.17975e+01 5.08584e-01
3.80300e+01 8.17924e+01 5.08606e-01
3.80400e+01 8.17873e+01 5.08628e-01
3.80500e+01 8.17822e+01 5.08650e-01
3.80600e+01 8.17771e+01 5.08672e-01
3.80700e+01 8.17721e+01 5.08693e-01
3.80800e+01 8.17670e+01 5.08715e-01
3.80900e+01 8.17619e+01 5.08737e-01
3.81000e+01 8.17568e+01 5.08759e-01
3.81100e+01 8.17517e+01 5.08781e-01
3.81200e+01 8.17466e+01 5.08803e-01
3.81300e+01 8.17415e+01 5.08824e-01
3.81400e+01 8.17364e+01 5.08846e-01
3.81500e+01 8.17314e+01 5.08868e-01
3.81600e+01 8.17263e+01 5.08890e-01
3.81700e+01 8.17212e+01 5.08912e-01
3.81800e+01 8.17161e+01 5.08933e-01
3.81900e+01 8.17110e+01 5.08955e-01
3.82000e+01 8.17059e+01 5.08977e-01
3.82100e+01 8.17008e+01 5.08999e-01
3.82200e+01 8.16957e+01 5.09021e-01
3.82300e+01 8.16906e+01 5.09043e-01
3.82400e+01 8.16856e+01 5.09064e-01
3.82500e+01 8.16805e+01 5.09086e-01
3.82600e+01 8.16754e+01 5.09108e-01
3.82700e+01 8.16703e+01 5.09130e-01
3.82800e+01 8.16652e+01 5.09152e-01
3.82900e+01 8.16601e+01 5.09174e-01
3.83000e+01 8.16550e+01 5.09195e-01
3.83100e+01 8.16499e+01 5.09217e-01
3.83200e+01 8.16448e+01 5.09239e-01
3.83300e+01 8.16397e+01 5.09261e-01
3.83400e+01 8.16346e+01 5.09283e-01
3.83500e+01 8.16295e+01 5.09305e-01
3.83600e+01 8.16244e+01 5.09326e-01
3.83700e+01 8.16194e+01 5.09348e-01
3.83800e+01 8.16143e+01 5.09370e-01
3.83900e+01 8.16092e+01 5.09392e-01
3.84000e+01 8.16041e+01 5.09414e-01
3.84100e+01 8.15990e+01 5.09436e-01
3.84200e+01 8.15939e+01 5.09457e-01
3.84300e+01 8.15888e+01 5.09479e-01
3.84400e+01 8.15837e+01 5.09501e-01
3.84500e+01 8.15786e+01 5.09523e-01
3.84600e+01 8.15735e+01 5.09545e-01
3.84700e+01 8.15684e+01 5.09567e-01
3.84800e+01 8.15633e+01 5.09588e-01
3.84900e+01 8.15582e+01 5.09610e-01
3.85000e+01 8.15531e+01 5.09632e-01
3.85100e+01 8.15480e+01 5.09654e-01
3.85200e+01 8.15429e+01 5.09676e-01
3.85300e+01 8.15378e+01 5.09697e-01
3.85400e+01 8.15327e+01 5.09719e-01
3.85500e+01 8.15276e+01 5.09741e-01
3.85600e+01 8.15225e+01 5.09762e-01
3.85700e+01 8.15174e+01 5.09784e-01
3.85800e+01 8.15123e+01 5.09806e-01
3.85900e+01 8.15072e+01 5.09827e-01
3.86000e+01 8.15021e+01 5.09848e-01
3.86100e+01 8.14970e+01 5.09870e-01
3.86200e+01 8.14919e+01 5.09891e-01
3.86300e+01 8.14868e+01 5.09912e-01
3.86400e+01 8.14818e+01 5.09934e-01
3.86500e+01 8.14767e+01 5.09955e-01
3.86600e+01 8.14716e+01 5.09976e-01
3.86700e+01 8.14665e+01 5.09997e-01
3.86800e+01 8.14614e+01 5.10018e-01
3.86900e+01 8.14563e+01 5.10039e-01
3.87000e+01 8.14512e+01 5.10060e-01
3.87100e+01 8.14460e+01 5.10081e-01
3.87200e+01 8.14409e+01 5.10102e-01
3.87300e+01 8.14358e+01 5.10123e-01
3.87400e+01 8.14307e+01 5.10144e-01
3.87500e+01 8.14256e+01 5.10165e-01
3.87600e+01 8.14205e+01 5.10185e-01
3.87700e+01 8.14154e+01 5.10206e-01
3.87800e+01 8.14103e+01 5.10227e-01
3.87900e+01 8.14052e+01 5.10247e-01
3.88000e+01 8.14001e+01 5.10268e-01
3.88100e+01 8.13950e+01 5.10288e-01
3.88200e+01 8.13899e+01 5.10309e-01
3.88300e+01 8.13848e+01 5.10329e-01
3.88400e+01 8.13797e+01 5.10350e-01
3.88500e+01 8.13746e+01 5.10370e-01
3.88600e+01 8.13695e+01 5.10390e-01
3.88700e+01 8.13644e+01 5.10411e-01
3.88800e+01 8.13593e+01 5.10431e-01
3.88900e+01 8.13542e+01 5.10451e-01
3.89000e+01 8.13491e+01 5.10471e-01
3.89100e+01 8.13440e+01 5.10491e-01
3.89200e+01 8.13389e+01 5.10511e-01
3.89300e+01 8.13338e+01 5.10531e-01
3.89400e+01 8.13287e+01 5.10551e-01
3.89500e+01 8.13236e+01 5.10571e-01
3.89600e+01 8.13185e+01 5.10591e-01
3.89700e+01 8.13134e+01 5.10611e-01
3.89800e+01 8.13083e+01 5.10631e-01
3.89900e+01 8.13031e+01 5.10650e-01
3.90000e+01 8.12980e+01 5.10670e-01
3.90100e+01 8.12929e+01 5.10690e-01
3.90200e+01 8.12878e+01 5.10709e-01
3.90300e+01 8.12827e+01 5.10729e-01
3.90400e+01 8.12776e+01 5.10748e-01
3.90500e+01 8.12725e+01 5.10768e-01
3.90600e+01 8.12674e+01 5.10787e-01
3.90700e+01 8.12623e+01 5.10807e-01
3.90800e+01 8.12572e+01 5.10826e-01
3.90900e+01 8.12521e+01 5.10845e-01
3.91000e+01 8.12470e+01 5.10865e-01
3.91100e+01 8.12419e+01 5.10884e-01
3.91200e+01 8.12367e+01 5.10903e-01
3.91300e+01 8.12316e+01 5.10922e-01
3.91400e+01 8.12265e+01 5.10941e-01
3.91500e+01 8.12214e+01 5.10960e-01
3.91600e+01 8.12163e+01 5.10979e-01
3.91700e+01 8.12112e+01 5.10998e-01
3.91800e+01 8.12061e+01 5.11017e-01
3.91900e+01 8.12010e+01 5.11036e-01
3.92000e+01 8.11959e+01 5.11055e-01
3.92100e+01 8.11908e+01 5.11074e-01
3.92200e+01 8.11856e+01 5.11092e-01
3.92300e+01 8.11805e+01 5.11111e-01
3.92400e+01 8.11754e+01 5.11130e-01
3.92500e+01 8.11703e+01 5.11148e-01
3.92600e+01 8.11652e+01 5.11167e-01
3.92700e+01 8.11601e+01 5.11186e-01
3.92800e+01 8.11550e+01 5.11204e-01
3.92900e+01 8.11499e+01 5.11222e-01
3.93000e+01 8.11448e+01 5.11241e-01
3.93100e+01 8.11396e+01 5.11259e-01
3.93200e+01 8.11345e+01 5.11278e-01
3.93300e+01 8.11294e+01 5.11296e-01
3.93400e+01 8.11243e+01 5.11314e-01
3.93500e+01 8.11192e+01 5.11332e-01
3.93600e+01 8.11141e+01 5.11350e-01
3.93700e+01 8.11090e+01 5.11368e-01
3.93800e+01 8.11038e+01 5.11386e-01
3.93900e+01 8.10987e+01 5.11404e-01
3.94000e+01 8.10936e+01 5.11422e-01
3.94100e+01 8.10885e+01 5.11440e-01
3.94200e+01 8.10834e+01 5.11458e-01
3.94300e+01 8.10783e+01 5.11476e-01
3.94400e+01 8.10732e+01 5.11494e-01
3.94500e+01 8.10680e+01 5.11512e-01
3.94600e+01 8.10629e+01 5.11529e-01
3.94700e+01 8.10578e+01 5.11547e-01
3.94800e+01 8.10527e+01 5.11565e-01
3.94900e+01 8.10476e+01 5.11582e-01
3.95000e+01 8.10425e+01 5.11600e-01
3.95100e+01 8.10374e+01 5.11617e-01
3.95200e+01 8.10322e+01 5.11635e-01
3.95300e+01 8.10271e+01 5.11652e-01
3.95400e+01 8.10220e+01 5.11670e-01
3.95500e+01 8.10169e+01 5.11688e-01
3.95600e+01 8.10118e+01 5.11706e-01
3.95700e+01 8.10067e+01 5.11724e-01
3.95800e+01 8.10015e+01 5.11741e-01
3.95900e+01 8.09964e+01 5.11759e-01
3.96000e+01 8.09913e+01 5.11777e-01
3.96100e+01 8.09862e+01 5.11795e-01
3.96200e+01 8.09811e+01 5.11814e-01
3.96300e+01 8.09759e+01 5.11832e-01
3.96400e+01 8.09708e+01 5.11850e-01
3.96500e+01 8.09657e+01 5.11868e-01
3.96600e+01 8.09606e+01 5.11887e-01
3.96700e+01 8.09555e+01 5.11905e-01
3.96800e+01 8.09504e+01 5.11923e-01
3.96900e+01 8.09452e+01 5.11942e-01
3.97000e+01 8.09401e+01 5.11960e-01
3.97100e+01 8.09350e+01 5.11979e-01
3.97200e+01 8.09299e+01 5.11998e-01
3.97300e+01 8.09248e+01 5.12016e-01
3.97400e+01 8.09196e+01 5.12035e-01
3.97500e+01 8.09145e+01 5.12054e-01
3.97600e+01 8.09094e+01 5.12073e-01
3.97700e+01 8.09043e+01 5.12092e-01
3.97800e+01 8.08991e+01 5.12111e-01
3.97900e+01 8.08940e+01 5.12130e-01
3.98000e+01 8.08889e+01 5.12149e-01
3.98100e+01 8.08838e+01 5.12168e-01
3.98200e+01 8.08787e+01 5.12187e-01
3.98300e+01 8.08735e+01 5.12206e-01
3.98400e+01 8.08684e+01 5.12226e-01
3.98500e+01 8.08633e+01 5.12245e-01
3.98600e+01 8.08582e+01 5.12264e-01
3.98700e+01 8.08531e+01 5.12284e-01
3.98800e+01 8.08479e+01 5.12303e-01
3.98900e+01 8.08428e+01 5.12323e-01
3.99000e+01 8.08377e+01 5.12342e-01
3.99100e+01 8.08326e+01 5.12362e-01
3.99200e+01 8.08274e+01 5.12382e-01
3.99300e+01 8.08223e+01 5.12401e-01
3.99400e+01 8.08172e+01 5.12421e-01
3.99500e+01 8.08121e+01 5.12441e-01
3.99600e+01 8.08069e+01 5.12461e-01
3.99700e+01 8.08018e+01 5.12481e-01
3.99800e+01 8.07967e+01 5.12501e-01
3.99900e+01 8.07916e+01 5.12521e-01
4.00000e+01 8.07864e+01 5.12541e-01
4.00100e+01 8.07813e+01 5.12561e-01
4.00200e+01 8.07762e+01 5.12582e-01
4.00300e+01 8.07711e+01 5.12602e-01
4.00400e+01 8.07659e+01 5.12622e-01
4.00500e+01 8.07608e+01 5.12643e-01
4.00600e+01 8.07557e+01 5.12663e-01
4.00700e+01 8.07506e+01 5.12684e-01
4.00800e+01 8.07454e+01 5.12704e-01
4.00900e+01 8.07403e+01 5.12725e-01
4.01000e+01 8.07352e+01 5.12745e-01
4.01100e+01 8.07300e+01 5.12766e-01
4.01200e+01 8.07249e+01 5.12787e-01
4.01300e+01 8.07198e+01 5.12808e-01
4.01400e+01 8.07147e+01 5.12829e-01
4.01500e+01 8.07095e+01 5.12849e-01
4.01600e+01 8.07044e+01 5.12870e-01
4.01700e+01 8.06993e+01 5.12891e-01
4.01800e+01 8.06941e+01 5.12913e-01
4.01900e+01 8.06890e+01 5.12934e-01
4.02000e+01 8.06839e+01 5.12955e-01
4.02100e+01 8.06788e+01 5.12976e-01
4.02200e+01 8.06736e+01 5.12997e-01
4.02300e+01 8.06685e+01 5.13019e-01
4.02400e+01 8.06634e+01 5.13040e-01
4.02500e+01 8.06582e+01 5.13062e-01
4.02600e+01 8.06531e+01 5.13083e-01
4.02700e+01 8.06480e+01 5.13105e-01
4.02800e+01 8.06428e+01 5.13126e-01
4.02900e+01 8.06377e+01 5.13148e-01
4.03000e+01 8.06326e+01 5.13170e-01
4.03100e+01 8.06275e+01 5.13191e-01
4.03200e+01 8.06223e+01 5.13213e-01
4.03300e+01 8.06172e+01 5.13235e-01
4.03400e+01 8.06121e+01 5.13257e-01
4.03500e+01 8.06069e+01 5.13279e-01
4.03600e+01 8.06018e+01 5.13301e-01
4.03700e+01 8.05967e+01 5.13323e-01
4.03800e+01 8.05915e+01 5.13345e-01
4.03900e+01 8.05864e+01 5.13367e-01
4.04000e+01 8.05813e+01 5.13390e-01
4.04100e+01 8.05761e+01 5.13412e-01
4.04200e+01 8.05710e+01 5.13434e-01
4.04300e+01 8.05659e+01 5.13457e-01
4.04400e+01 8.05607e+01 5.13479e-01
4.04500e+01 8.05556e+01 5.13502e-01
4.04600e+01 8.05504e+01 5.13524e-01
4.04700e+01 8.05453e+01 5.13547e-01
4.04800e+01 8.05402e+01 5.13569e-01
4.04900e+01 8.05350e+01 5.13592e-01
4.05000e+01 8.05299e+01 5.13615e-01
4.05100e+01 8.05248e+01 5.13638e-01
4.05200e+01 8.05196e+01 5.13661e-01
4.05300e+01 8.05145e+01 5.13684e-01
4.05400e+01 8.05094e+01 5.13707e-01
4.05500e+01 8.05042e+01 5.13730e-01
4.05600e+01 8.04991e+01 5.13753e-01
4.05700e+01 8.04939e+01 5.13776e-01
4.05800e+01 8.04888e+01 5.13800e-01
4.05900e+01 8.04837e+01 5.13823e-01
4.06000e+01 8.04785e+01 5.13846e-01
4.06100e+01 8.04734e+01 5.13870e-01
4.06200e+01 8.04683e+01 5.13894e-01
4.06300e+01 8.04631e+01 5.13917e-01
4.06400e+01 8.04580e+01 5.13941e-01
4.06500e+01 8.04528e+01 5.13965e-01
4.06600e+01 8.04477e+01 5.13989e-01
4.06700e+01 8.04426e+01 5.14013e-01
4.06800e+01 8.04374e+01 5.14037e-01
4.06900e+01 8.04323e+01 5.14061e-01
4.07000e+01 8.04271e+01 5.14085e-01
4.07100e+01 8.04220e+01 5.14109e-01
4.07200e+01 8.04169e+01 5.14134e-01
4.07300e+01 8.04117e+01 5.14158e-01
4.07400e+01 8.04066e+01 5.14183e-01
4.07500e+01 8.04014e+01 5.14207e-01
4.07600e+01 8.03963e+01 5.14232e-01
4.07700e+01 8.03911e+01 5.14257e-01
4.07800e+01 8.03860e+01 5.14281e-01
4.07900e+01 8.03809e+01 5.14306e-01
4.08000e+01 8.03757e+01 5.14331e-01
4.08100e+01 8.03706e+01 5.14356e-01
4.08200e+01 8.03654e+01 5.14381e-01
4.08300e+01 8.03603e+01 5.14406e-01
4.08400e+01 8.03551e+01 5.14432e-01
4.08500e+01 8.03500e+01 5.14457e-01
4.08600e+01 8.03448e+01 5.14482e-01
4.08700e+01 8.03397e+01 5.14508e-01
4.08800e+01 8.03346e+01 5.14533e-01
4.08900e+01 8.03294e+01 5.14559e-01
4.09000e+01 8.03243e+01 5.14584e-01
4.09100e+01 8.03191e+01 5.14610e-01
4.09200e+01 8.03140e+01 5.14636e-01
4.09300e+01 8.03088e+01 5.14662e-01
4.09400e+01 8.03037e+01 5.14688e-01
4.09500e+01 8.02985e+01 5.14714e-01
4.09600e+01 8.02934e+01 5.14740e-01
4.09700e+01 8.02882e+01 5.14766e-01
4.09800e+01 8.02831e+01 5.14792e-01
4.09900e+01 8.02779e+01 5.14818e-01
4.10000e+01 8.02728e+01 5.14845e-01
4.10100e+01 8.02676e+01 5.14871e-01
4.10200e+01 8.02625e+01 5.14898e-01
4.10300e+01 8.02574e+01 5.14924e-01
4.10400e+01 8.02522e+01 5.14951e-01
4.10500e+01 8.02471e+01 5.14977e-01
4.10600e+01 8.02419e+01 5.15004e-01
4.10700e+01 8.02368e+01 5.15031e-01
4.10800e+01 8.02316e+01 5.15058e-01
4.10900e+01 8.02265e+01 5.15085e-01
4.11000e+01 8.02213e+01 5.15112e-01
4.11100e+01 8.02161e+01 5.15139e-01
4.11200e+01 8.02110e+01 5.15166e-01
4.11300e+01 8.02058e+01 5.15194e-01
4.11400e+01 8.02007e+01 5.15221e-01
4.11500e+01 8.01955e+01 5.15249e-01
4.11600e+01 8.01904e+01 5.15276e-01
4.11700e+01 8.01852e+01 5.15304e-01
4.11800e+01 8.01801e+01 5.15331e-01
4.11900e+01 8.01749e+01 5.15359e-01
4.12000e+01 8.01698e+01 5.15387e-01
4.12100e+01 8.01646e+01 5.15415e-01
4.12200e+01 8.01595e+01 5.15443e-01
4.12300e+01 8.01543e+01 5.15471e-01
4.12400e+01 8.01492e+01 5.15499e-01
4.12500e+01 8.01440e+01 5.15527e-01
4.12600e+01 8.01388e+01 5.15555e-01
4.12700e+01 8.01337e+01 5.15583e-01
4.12800e+01 8.01285e+01 5.15612e-01
4.12900e+01 8.01234e+01 5.15640e-01
4.13000e+01 8.01182e+01 5.15669e-01
4.13100e+01 8.01131e+01 5.15697e-01
4.13200e+01 8.01079e+01 5.15726e-01
4.13300e+01 8.01028e+01 5.15755e-01
4.13400e+01 8.00976e+01 5.15783e-01
4.13500e+01 8.00924e+01 5.15812e-01
4.13600e+01 8.00873e+01 5.15841e-01
4.13700e+01 8.00821e+01 5.15870e-01
4.13800e+01 8.00770e+01 5.15899e-01
4.13900e+01 8.00718e+01 5.15928e-01
4.14000e+01 8.00666e+01 5.15958e-01
4.14100e+01 8.00615e+01 5.15987e-01
4.14200e+01 8.00563e+01 5.16016e-01
4.14300e+01 8.00512e+01 5.16046e-01
4.14400e+01 8.00460e+01 5.16075e-01
4.14500e+01 8.00408e+01 5.16105e-01
4.14600e+01 8.00357e+01 5.16135e-01
4.14700e+01 8.00305e+01 5.16164e-01
4.14800e+01 8.00254e+01 5.16194e-01
4.14900e+01 8.00202e+01 5.16224e-01
4.15000e+01 8.00150e+01 5.16254e-01
4.15100e+01 8.00099e+01 5.16284e-01
4.15200e+01 8.00047e+01 5.16313e-01
4.15300e+01 7.99995e+01 5.16343e-01
4.15400e+01 7.99944e+01 5.16372e-01
4.15500e+01 7.99892e+01 5.16401e-01
4.15600e+01 7.99840e+01 5.16430e-01
4.15700e+01 7.99789e+01 5.16458e-01
4.15800e+01 7.99737e+01 5.16487e-01
4.15900e+01 7.99686e+01 5.16515e-01
4.16000e+01 7.99634e+01 5.16543e-01
4.16100e+01 7.99582e+01 5.16570e-01
4.16200e+01 7.99531e+01 5.16598e-01
4.16300e+01 7.99479e+01 5.16625e-01
4.16400e+01 7.99427e+01 5.16652e-01
4.16500e+01 7.99376e+01 5.16679e-01
4.16600e+01 7.99324e+01 5.16705e-01
4.16700e+01 7.99272e+01 5.16732e-01
4.16800e+01 7.99221e+01 5.16758e-01
4.16900e+01 7.99169e+01 5.16784e-01
4.17000e+01 7.99117e+01 5.16809e-01
4.17100e+01 7.99066e+01 5.16835e-01
4.17200e+01 7.99014e+01 5.16860e-01
4.17300e+01 7.98962e+01 5.16885e-01
4.17400e+01 7.98910e+01 5.16910e-01
4.17500e+01 7.98859e+01 5.16935e-01
4.17600e+01 7.98807e+01 5.16959e-01
4.17700e+01 7.98755e+01 5.16983e-01
4.17800e+01 7.98704e+01 5.17007e-01
4.17900e+01 7.98652e+01 5.17031e-01
4.18000e+01 7.98600e+01 5.17054e-01
4.18100e+01 7.98549e+01 5.17078e-01
4.18200e+01 7.98497e+01 5.17101e-01
4.18300e+01 7.98445e+01 5.17123e-01
4.18400e+01 7.98393e+01 5.17146e-01
4.18500e+01 7.98342e+01 5.17168e-01
4.18600e+01 7.98290e+01 5.17191e-01
4.18700e+01 7.98238e+01 5.17212e-01
4.18800e+01 7.98187e+01 5.17234e-01
4.18900e+01 7.98135e+01 5.17256e-01
4.19000e+01 7.98083e+01 5.17277e-01
4.19100e+01 7.98031e+01 5.17298e-01
4.19200e+01 7.97980e+01 5.17319e-01
4.19300e+01 7.97928e+01 5.17340e-01
4.19400e+01 7.97876e+01 5.17360e-01
4.19500e+01 7.97824e+01 5.17380e-01
4.19600e+01 7.97773e+01 5.17400e-01
4.19700e+01 7.97721e+01 5.17420e-01
4.19800e+01 7.97669e+01 5.17439e-01
4.19900e+01 7.97617e+01 5.17459e-01
4.20000e+01 7.97566e+01 5.17478e-01
4.20100e+01 7.97514e+01 5.17497e-01
4.20200e+01 7.97462e+01 5.17515e-01
4.20300e+01 7.97410e+01 5.17534e-01
4.20400e+01 7.97359e+01 5.17552e-01
4.20500e+01 7.97307e+01 5.17570e-01
4.20600e+01 7.97255e+01 5.17588e-01
4.20700e+01 7.97203e+01 5.17605e-01
4.20800e+01 7.97152e+01 5.17622e-01
4.20900e+01 7.97100e+01 5.17640e-01
4.21000e+01 7.97048e+01 5.17656e-01
4.21100e+01 7.96996e+01 5.17673e-01
4.21200e+01 7.96945e+01 5.17689e-01
4.21300e+01 7.96893e+01 5.17706e-01
4.21400e+01 7.96841e+01 5.17722e-01
4.21500e+01 7.96789e+01 5.17737e-01
4.21600e+01 7.96738e+01 5.17753e-01
4.21700e+01 7.96686e+01 5.17768e-01
4.21800e+01 7.96634e+01 5.17783e-01
4.21900e+01 7.96582e+01 5.17798e-01
4.22000e+01 7.96530e+01 5.17813e-01
4.22100e+01 7.96479e+01 5.17828e-01
4.22200e+01 7.96427e+01 5.17842e-01
4.22300e+01 7.96375e+01 5.17856e-01
4.22400e+01 7.96323e+01 5.17870e-01
4.22500e+01 7.96272e+01 5.17883e-01
4.22600e+01 7.96220e+01 5.17896e-01
4.22700e+01 7.96168e+01 5.17910e-01
4.22800e+01 7.96116e+01 5.17923e-01
4.22900e+01 7.96064e+01 5.17935e-01
4.23000e+01 7.96013e+01 5.17948e-01
4.23100e+01 7.95961e+01 5.17960e-01
4.23200e+01 7.95909e+01 5.17972e-01
4.23300e+01 7.95857e+01 5.17984e-01
4.23400e+01 7.95805e+01 5.17995e-01
4.23500e+01 7.95754e+01 5.18007e-01
4.23600e+01 7.95702e+01 5.18018e-01
4.23700e+01 7.95650e+01 5.18029e-01
4.23800e+01 7.95598e+01 5.18040e-01
4.23900e+01 7.95546e+01 5.18050e-01
4.24000e+01 7.95495e+01 5.18060e-01
4.24100e+01 7.95443e+01 5.18070e-01
4.24200e+01 7.95391e+01 5.18080e-01
4.24300e+01 7.95339e+01 5.18090e-01
4.24400e+01 7.95287e+01 5.18099e-01
4.24500e+01 7.95236e+01 5.18108e-01
4.24600e+01 7.95184e+01 5.18117e-01
4.24700e+01 7.95132e+01 5.18126e-01
4.24800e+01 7.95080e+01 5.18135e-01
4.24900e+01 7.95028e+01 5.18143e-01
4.25000e+01 7.94976e+01 5.18151e-01
4.25100e+01 7.94925e+01 5.18159e-01
4.25200e+01 7.94873e+01 5.18167e-01
4.25300e+01 7.94821e+01 5.18176e-01
4.25400e+01 7.94769e+01 5.18185e-01
4.25500e+01 7.94717e+01 5.18194e-01
4.25600e+01 7.94666e+01 5.18203e-01
4.25700e+01 7.94614e+01 5.18213e-01
4.25800e+01 7.94562e+01 5.18223e-01
4.25900e+01 7.94510e+01 5.18233e-01
4.26000e+01 7.94458e+01 5.18244e-01
4.26100e+01 7.94406e+01 5.18255e-01
4.26200e+01 7.94355e+01 5.18266e-01
4.26300e+01 7.94303e+01 5.18277e-01
4.26400e+01 7.94251e+01 5.18289e-01
4.26500e+01 7.94199e+01 5.18301e-01
4.26600e+01 7.94147e+01 5.18313e-01
4.26700e+01 7.94095e+01 5.18325e-01
4.26800e+01 7.94044e+01 5.18338e-01
4.26900e+01 7.93992e+01 5.18351e-01
4.27000e+01 7.93940e+01 5.18364e-01
4.27100e+01 7.93888e+01 5.18377e-01
4.27200e+01 7.93836e+01 5.18391e-01
4.27300e+01 7.93784e+01 5.18405e-01
4.27400e+01 7.93733e+01 5.18419e-01
4.27500e+01 7.93681e+01 5.18434e-01
4.27600e+01 7.93629e+01 5.18449e-01
4.27700e+01 7.93577e+01 5.18464e-01
4.27800e+01 7.93525e+01 5.18479e-01
4.27900e+01 7.93473e+01 5.18495e-01
4.28000e+01 7.93422e+01 5.18511e-01
4.28100e+01 7.93370e+01 5.18527e-01
4.28200e+01 7.93318e+01 5.18543e-01
4.28300e+01 7.93266e+01 5.18560e-01
4.28400e+01 7.93214e+01 5.18577e-01
4.28500e+01 7.93162e+01 5.18594e-01
4.28600e+01 7.93110e+01 5.18612e-01
4.28700e+01 7.93059e+01 5.18630e-01
4.28800e+01 7.93007e+01 5.18648e-01
4.28900e+01 7.92955e+01 5.18666e-01
4.29000e+01 7.92903e+01 5.18685e-01
4.29100e+01 7.92851e+01 5.18703e-01
4.29200e+01 7.92799e+01 5.18723e-01
4.29300e+01 7.92747e+01 5.18742e-01
4.29400e+01 7.92695e+01 5.18762e-01
4.29500e+01 7.92644e+01 5.18782e-01
4.29600e+01 7.92592e+01 5.18802e-01
4.29700e+01 7.92540e+01 5.18822e-01
4.29800e+01 7.92488e+01 5.18843e-01
4.29900e+01 7.92436e+01 5.18864e-01
4.30000e+01 7.92384e+01 5.18885e-01
4.30100e+01 7.92332e+01 5.18907e-01
4.30200e+01 7.92280e+01 5.18929e-01
4.30300e+01 7.92228e+01 5.18951e-01
4.30400e+01 7.92177e+01 5.18973e-01
4.30500e+01 7.92125e+01 5.18996e-01
4.30600e+01 7.92073e+01 5.19019e-01
4.30700e+01 7.92021e+01 5.19042e-01
4.30800e+01 7.91969e+01 5.19065e-01
4.30900e+01 7.91917e+01 5.19089e-01
4.31000e+01 7.91865e+01 5.19113e-01
4.31100e+01 7.91813e+01 5.19137e-01
4.31200e+01 7.91761e+01 5.19162e-01
4.31300e+01 7.91709e+01 5.19186e-01
4.31400e+01 7.91657e+01 5.19212e-01
4.31500e+01 7.91606e+01 5.19237e-01
4.31600e+01 7.91554e+01 5.19262e-01
4.31700e+01 7.91502e+01 5.19288e-01
4.31800e+01 7.91450e+01 5.19314e-01
4.31900e+01 7.91398e+01 5.19341e-01
4.32000e+01 7.91346e+01 5.19367e-01
4.32100e+01 7.91294e+01 5.19394e-01
4.32200e+01 7.91242e+01 5.19422e-01
4.32300e+01 7.91190e+01 5.19449e-01
4.32400e+01 7.91138e+01 5.19477e-01
4.32500e+01 7.91086e+01 5.19505e-01
4.32600e+01 7.91034e+01 5.19533e-01
4.32700e+01 7.90982e+01 5.19562e-01
4.32800e+01 7.90930e+01 5.19591e-01
4.32900e+01 7.90878e+01 5.19620e-01
4.33000e+01 7.90826e+01 5.19649e-01
4.33100e+01 7.90774e+01 5.19679e-01
4.33200e+01 7.90722e+01 5.19708e-01
4.33300e+01 7.90670e+01 5.19739e-01
4.33400e+01 7.90619e+01 5.19769e-01
4.33500e+01 7.90567e+01 5.19800e-01
4.33600e+01 7.90515e+01 5.19831e-01
4.33700e+01 7.90463e+01 5.19862e-01
4.33800e+01 7.90411e+01 5.19894e-01
4.33900e+01 7.90359e+01 5.19925e-01
4.34000e+01 7.90307e+01 5.19957e-01
4.34100e+01 7.90255e+01 5.19990e-01
4.34200e+01 7.90203e+01 5.20022e-01
4.34300e+01 7.90151e+01 5.20055e-01
4.34400e+01 7.90099e+01 5.20088e-01
4.34500e+01 7.90047e+01 5.20122e-01
4.34600e+01 7.89995e+01 5.20155e-01
4.34700e+01 7.89943e+01 5.20189e-01
4.34800e+01 7.89891e+01 5.20223e-01
4.34900e+01 7.89838e+01 5.20258e-01
4.35000e+01 7.89786e+01 5.20293e-01
4.35100e+01 7.89734e+01 5.20327e-01
4.35200e+01 7.89682e+01 5.20362e-01
4.35300e+01 7.89630e+01 5.20396e-01
4.35400e+01 7.89578e+01 5.20431e-01
4.35500e+01 7.89526e+01 5.20465e-01
4.35600e+01 7.89474e+01 5.20498e-01
4.35700e+01 7.89422e+01 5.20532e-01
4.35800e+01 7.89370e+01 5.20565e-01
4.35900e+01 7.89318e+01 5.20599e-01
4.36000e+01 7.89266e+01 5.20632e-01
4.36100e+01 7.89214e+01 5.20664e-01
4.36200e+01 7.89162e+01 5.20697e-01
4.36300e+01 7.89110e+01 5.20730e-01
4.36400e+01 7.89058e+01 5.20762e-01
4.36500e+01 7.89006e+01 5.20794e-01
4.36600e+01 7.88954e+01 5.20826e-01
4.36700e+01 7.88901e+01 5.20857e-01
4.36800e+01 7.88849e+01 5.20889e-01
4.36900e+01 7.88797e+01 5.20920e-01
4.37000e+01 7.88745e+01 5.20951e-01
4.37100e+01 7.88693e+01 5.20982e-01
4.37200e+01 7.88641e+01 5.21012e-01
4.37300e+01 7.88589e+01 5.21043e-01
4.37400e+01 7.88537e+01 5.21073e-01
4.37500e+01 7.88485e+01 5.21103e-01
4.37600e+01 7.88433e+01 5.21133e-01
4.37700e+01 7.88380e+01 5.21163e-01
4.37800e+01 7.88328e+01 5.21192e-01
4.37900e+01 7.88276e+01 5.21222e-01
4.38000e+01 7.88224e+01 5.21251e-01
4.38100e+01 7.88172e+01 5.21279e-01
4.38200e+01 7.88120e+01 5.21308e-01
4.38300e+01 7.88068e+01 5.21337e-01
4.38400e+01 7.88016e+01 5.21365e-01
4.38500e+01 7.87963e+01 5.21393e-01
4.38600e+01 7.87911e+01 5.21421e-01
4.38700e+01 7.87859e+01 5.21449e-01
4.38800e+01 7.87807e+01 5.21476e-01
4.38900e+01 7.87755e+01 5.21503e-01
4.39000e+01 7.87703e+01 5.21531e-01
4.39100e+01 7.87651e+01 5.21558e-01
4.39200e+01 7.87598e+01 5.21584e-01
4.39300e+01 7.87546e+01 5.21611e-01
4.39400e+01 7.87494e+01 5.21637e-01
4.39500e+01 7.87442e+01 5.21663e-01
4.39600e+01 7.87390e+01 5.21689e-01
4.39700e+01 7.87338e+01 5.21715e-01
4.39800e+01 7.87285e+01 5.21740e-01
4.39900e+01 7.87233e+01 5.21766e-01
4.40000e+01 7.87181e+01 5.21791e-01
4.40100e+01 7.87129e+01 5.21816e-01
4.40200e+01 7.87077e+01 5.21841e-01
4.40300e+01 7.87025e+01 5.21865e-01
4.40400e+01 7.86972e+01 5.21890e-01
4.40500e+01 7.86920e+01 5.21914e-01
4.40600e+01 7.86868e+01 5.21938e-01
4.40700e+01 7.86816e+01 5.21962e-01
4.40800e+01 7.86764e+01 5.21985e-01
4.40900e+01 7.86711e+01 5.22008e-01
4.41000e+01 7.86659e+01 5.22032e-01
4.41100e+01 7.86607e+01 5.22055e-01
4.41200e+01 7.86555e+01 5.22077e-01
4.41300e+01 7.86503e+01 5.22100e-01
4.41400e+01 7.86450e+01 5.22122e-01
4.41500e+01 7.86398e+01 5.22145e-01
4.41600e+01 7.86346e+01 5.22167e-01
4.41700e+01 7.86294e+01 5.22188e-01
4.41800e+01 7.86241e+01 5.22210e-01
4.41900e+01 7.86189e+01 5.22231e-01
4.42000e+01 7.86137e+01 5.22253e-01
4.42100e+01 7.86085e+01 5.22274e-01
4.42200e+01 7.86033e+01 5.22295e-01
4.42300e+01 7.85980e+01 5.22315e-01
4.42400e+01 7.85928e+01 5.22336e-01
4.42500e+01 7.85876e+01 5.22356e-01
4.42600e+01 7.85824e+01 5.22376e-01
4.42700e+01 7.85771e+01 5.22396e-01
4.42800e+01 7.85719e+01 5.22415e-01
4.42900e+01 7.85667e+01 5.22435e-01
4.43000e+01 7.85615e+01 5.22454e-01
4.43100e+01 7.85562e+01 5.22473e-01
4.43200e+01 7.85510e+01 5.22492e-01
4.43300e+01 7.85458e+01 5.22511e-01
4.43400e+01 7.85406e+01 5.22529e-01
4.43500e+01 7.85353e+01 5.22547e-01
4.43600e+01 7.85301e+01 5.22565e-01
4.43700e+01 7.85249e+01 5.22583e-01
4.43800e+01 7.85197e+01 5.22601e-01
4.43900e+01 7.85144e+01 5.22619e-01
4.44000e+01 7.85092e+01 5.22636e-01
4.44100e+01 7.85040e+01 5.22653e-01
4.44200e+01 7.84988e+01 5.22670e-01
4.44300e+01 7.84935e+01 5.22686e-01
4.44400e+01 7.84883e+01 5.22703e-01
4.44500e+01 7.84831e+01 5.22719e-01
4.44600e+01 7.84778e+01 5.22735e-01
4.44700e+01 7.84726e+01 5.22751e-01
4.44800e+01 7.84674e+01 5.22767e-01
4.44900e+01 7.84622e+01 5.22783e-01
4.45000e+01 7.84569e+01 5.22798e-01
4.45100e+01 7.84517e+01 5.22813e-01
4.45200e+01 7.84465e+01 5.22829e-01
4.45300e+01 7.84413e+01 5.22844e-01
4.45400e+01 7.84360e+01 5.22860e-01
4.45500e+01 7.84308e+01 5.22875e-01
4.45600e+01 7.84256e+01 5.22891e-01
4.45700e+01 7.84203e+01 5.22907e-01
4.45800e+01 7.84151e+01 5.22923e-01
4.45900e+01 7.84099e+01 5.22939e-01
4.46000e+01 7.84046e+01 5.22955e-01
4.46100e+01 7.83994e+01 5.22971e-01
4.46200e+01 7.83942e+01 5.22988e-01
4.46300e+01 7.83890e+01 5.23004e-01
4.46400e+01 7.83837e+01 5.23021e-01
4.46500e+01 7.83785e+01 5.23037e-01
4.46600e+01 7.83733e+01 5.23054e-01
4.46700e+01 7.83680e+01 5.23071e-01
4.46800e+01 7.83628e+01 5.23088e-01
4.46900e+01 7.83576e+01 5.23105e-01
4.47000e+01 7.83523e+01 5.23122e-01
4.47100e+01 7.83471e+01 5.23139e-01
4.47200e+01 7.83419e+01 5.23156e-01
4.47300e+01 7.83367e+01 5.23174e-01
4.47400e+01 7.83314e+01 5.23191e-01
4.47500e+01 7.83262e+01 5.23209e-01
4.47600e+01 7.83210e+01 5.23226e-01
4.47700e+01 7.83157e+01 5.23244e-01
4.47800e+01 7.83105e+01 5.23262e-01
4.47900e+01 7.83053e+01 5.23280e-01
4.48000e+01 7.83000e+01 5.23298e-01
4.48100e+01 7.82948e+01 5.23316e-01
4.48200e+01 7.82896e+01 5.23335e-01
4.48300e+01 7.82843e+01 5.23353e-01
4.48400e+01 7.82791e+01 5.23372e-01
4.48500e+01 7.82739e+01 5.23390e-01
4.48600e+01 7.82686e+01 5.23409e-01
4.48700e+01 7.82634e+01 5.23428e-01
4.48800e+01 7.82582e+01 5.23446e-01
4.48900e+01 7.82529e+01 5.23465e-01
4.49000e+01 7.82477e+01 5.23484e-01
4.49100e+01 7.82425e+01 5.23504e-01
4.49200e+01 7.82372e+01 5.23523e-01
4.49300e+01 7.82320e+01 5.23542e-01
4.49400e+01 7.82267e+01 5.23562e-01
4.49500e+01 7.82215e+01 5.23581e-01
4.49600e+01 7.82163e+01 5.23601e-01
4.49700e+01 7.82110e+01 5.23621e-01
4.49800e+01 7.82058e+01 5.23640e-01
4.49900e+01 7.82006e+01 5.23660e-01
4.50000e+01 7.81953e+01 5.23680e-01
4.50100e+01 7.81901e+01 5.23700e-01
4.50200e+01 7.81849e+01 5.23721e-01
4.50300e+01 7.81796e+01 5.23741e-01
4.50400e+01 7.81744e+01 5.23761e-01
4.50500e+01 7.81691e+01 5.23782e-01
4.50600e+01 7.81639e+01 5.23803e-01
4.50700e+01 7.81587e+01 5.23823e-01
4.50800e+01 7.81534e+01 5.23844e-01
4.50900e+01 7.81482e+01 5.23865e-01
4.51000e+01 7.81429e+01 5.23886e-01
4.51100e+01 7.81377e+01 5.23907e-01
4.51200e+01 7.81325e+01 5.23928e-01
4.51300e+01 7.81272e+01 5.23950e-01
4.51400e+01 7.81220e+01 5.23971e-01
4.51500e+01 7.81168e+01 5.23992e-01
4.51600e+01 7.81115e+01 5.24014e-01
4.51700e+01 7.81063e+01 5.24036e-01
4.51800e+01 7.81010e+01 5.24057e-01
4.51900e+01 7.80958e+01 5.24079e-01
4.52000e+01 7.80906e+01 5.24101e-01
4.52100e+01 7.80853e+01 5.24123e-01
4.52200e+01 7.80801e+01 5.24146e-01
4.52300e+01 7.80748e+01 5.24168e-01
4.52400e+01 7.80696e+01 5.24190e-01
4.52500e+01 7.80643e+01 5.24213e-01
4.52600e+01 7.80591e+01 5.24235e-01
4.52700e+01 7.80539e+01 5.24258e-01
4.52800e+01 7.80486e+01 5.24281e-01
4.52900e+01 7.80434e+01 5.24303e-01
4.53000e+01 7.80381e+01 5.24326e-01
4.53100e+01 7.80329e+01 5.24349e-01
4.53200e+01 7.80276e+01 5.24372e-01
4.53300e+01 7.80224e+01 5.24396e-01
4.53400e+01 7.80172e+01 5.24419e-01
4.53500e+01 7.80119e+01 5.24442e-01
4.53600e+01 7.80067e+01 5.24466e-01
4.53700e+01 7.80014e+01 5.24490e-01
4.53800e+01 7.79962e+01 5.24513e-01
4.53900e+01 7.79909e+01 5.24537e-01
4.54000e+01 7.79857e+01 5.24561e-01
4.54100e+01 7.79804e+01 5.24585e-01
4.54200e+01 7.79752e+01 5.24609e-01
4.54300e+01 7.79699e+01 5.24633e-01
4.54400e+01 7.79647e+01 5.24658e-01
4.54500e+01 7.79595e+01 5.24682e-01
4.54600e+01 7.79542e+01 5.24707e-01
4.54700e+01 7.79490e+01 5.24731e-01
4.54800e+01 7.79437e+01 5.24756e-01
4.54900e+01 7.79385e+01 5.24781e-01
4.55000e+01 7.79332e+01 5.24805e-01
4.55100e+01 7.79280e+01 5.24830e-01
4.55200e+01 7.79227e+01 5.24855e-01
4.55300e+01 7.79175e+01 5.24880e-01
4.55400e+01 7.79122e+01 5.24905e-01
4.55500e+01 7.79070e+01 5.24929e-01
4.55600e+01 7.79017e+01 5.24954e-01
4.55700e+01 7.78965e+01 5.24978e-01
4.55800e+01 7.78912e+01 5.25003e-01
4.55900e+01 7.78860e+01 5.25027e-01
4.56000e+01 7.78807e+01 5.25051e-01
4.56100e+01 7.78755e+01 5.25075e-01
4.56200e+01 7.78702e+01 5.25099e-01
4.56300e+01 7.78650e+01 5.25123e-01
4.56400e+01 7.78597e+01 5.25147e-01
4.56500e+01 7.78545e+01 5.25171e-01
4.56600e+01 7.78492e+01 5.25195e-01
4.56700e+01 7.78440e+01 5.25219e-01
4.56800e+01 7.78387e+01 5.25243e-01
4.56900e+01 7.78335e+01 5.25266e-01
4.57000e+01 7.78282e+01 5.25290e-01
4.57100e+01 7.78230e+01 5.25313e-01
4.57200e+01 7.78177e+01 5.25337e-01
4.57300e+01 7.78124e+01 5.25360e-01
4.57400e+01 7.78072e+01 5.25383e-01
4.57500e+01 7.78019e+01 5.25406e-01
4.57600e+01 7.77967e+01 5.25429e-01
4.57700e+01 7.77914e+01 5.25452e-01
4.57800e+01 7.77862e+01 5.25475e-01
4.57900e+01 7.77809e+01 5.25498e-01
4.58000e+01 7.77757e+01 5.25521e-01
4.58100e+01 7.77704e+01 5.25544e-01
4.58200e+01 7.77652e+01 5.25566e-01
4.58300e+01 7.77599e+01 5.25589e-01
4.58400e+01 7.77546e+01 5.25612e-01
4.58500e+01 7.77494e+01 5.25634e-01
4.58600e+01 7.77441e+01 5.25656e-01
4.58700e+01 7.77389e+01 5.25679e-01
4.58800e+01 7.77336e+01 5.25701e-01
4.58900e+01 7.77284e+01 5.25723e-01
4.59000e+01 7.77231e+01 5.25745e-01
4.59100e+01 7.77178e+01 5.25767e-01
4.59200e+01 7.77126e+01 5.25789e-01
4.59300e+01 7.77073e+01 5.25811e-01
4.59400e+01 7.77021e+01 5.25833e-01
4.59500e+01 7.76968e+01 5.25855e-01
4.59600e+01 7.76916e+01 5.25876e-01
4.59700e+01 7.76863e+01 5.25898e-01
4.59800e+01 7.76810e+01 5.25920e-01
4.59900e+01 7.76758e+01 5.25941e-01
4.60000e+01 7.76705e+01 5.25962e-01
4.60100e+01 7.76653e+01 5.25984e-01
4.60200e+01 7.76600e+01 5.26005e-01
4.60300e+01 7.76547e+01 5.26026e-01
4.60400e+01 7.76495e+01 5.26047e-01
4.60500e+01 7.76442e+01 5.26068e-01
4.60600e+01 7.76390e+01 5.26089e-01
4.60700e+01 7.76337e+01 5.26110e-01
4.60800e+01 7.76284e+01 5.26131e-01
4.60900e+01 7.76232e+01 5.26152e-01
4.61000e+01 7.76179e+01 5.26172e-01
4.61100e+01 7.76126e+01 5.26193e-01
4.61200e+01 7.76074e+01 5.26214e-01
4.61300e+01 7.76021e+01 5.26234e-01
4.61400e+01 7.75969e+01 5.26254e-01
4.61500e+01 7.75916e+01 5.26275e-01
4.61600e+01 7.75863e+01 5.26295e-01
4.61700e+01 7.75811e+01 5.26315e-01
4.61800e+01 7.75758e+01 5.26335e-01
4.61900e+01 7.75705e+01 5.26355e-01
4.62000e+01 7.75653e+01 5.26375e-01
4.62100e+01 7.75600e+01 5.26395e-01
4.62200e+01 7.75548e+01 5.26415e-01
4.62300e+01 7.75495e+01 5.26435e-01
4.62400e+01 7.75442e+01 5.26454e-01
4.62500e+01 7.75390e+01 5.26474e-01
4.62600e+01 7.75337e+01 5.26493e-01
4.62700e+01 7.75284e+01 5.26513e-01
4.62800e+01 7.75232e+01 5.26532e-01
4.62900e+01 7.75179e+01 5.26552e-01
4.63000e+01 7.75126e+01 5.26571e-01
4.63100e+01 7.75074e+01 5.26590e-01
4.63200e+01 7.75021e+01 5.26609e-01
4.63300e+01 7.74968e+01 5.26628e-01
4.63400e+01 7.74916e+01 5.26647e-01
4.63500e+01 7.74863e+01 5.26666e-01
4.63600e+01 7.74810e+01 5.26685e-01
4.63700e+01 7.74758e+01 5.26704e-01
4.63800e+01 7.74705e+01 5.26722e-01
4.63900e+01 7.74652e+01 5.26741e-01
4.64000e+01 7.74600e+01 5.26759e-01
4.64100e+01 7.74547e+01 5.26778e-01
4.64200e+01 7.74494e+01 5.26796e-01
4.64300e+01 7.74442e+01 5.26815e-01
4.64400e+01 7.74389e+01 5.26833e-01
4.64500e+01 7.74336e+01 5.26851e-01
4.64600e+01 7.74284e+01 5.26869e-01
4.64700e+01 7.74231e+01 5.26887e-01
4.64800e+01 7.74178e+01 5.26905e-01
4.64900e+01 7.74126e+01 5.26923e-01
4.65000e+01 7.74073e+01 5.26941e-01
4.65100e+01 7.74020e+01 5.26959e-01
4.65200e+01 7.73967e+01 5.26977e-01
4.65300e+01 7.73915e+01 5.26995e-01
4.65400e+01 7.73862e+01 5.27013e-01
4.65500e+01 7.73809e+01 5.27031e-01
4.65600e+01 7.73757e+01 5.27050e-01
4.65700e+01 7.73704e+01 5.27068e-01
4.65800e+01 7.73651e+01 5.27087e-01
4.65900e+01 7.73599e+01 5.27106e-01
4.66000e+01 7.73546e+01 5.27125e-01
4.66100e+01 7.73493e+01 5.27144e-01
4.66200e+01 7.73440e+01 5.27163e-01
4.66300e+01 7.73388e+01 5.27183e-01
4.66400e+01 7.73335e+01 5.27202e-01
4.66500e+01 7.73282e+01 5.27222e-01
4.66600e+01 7.73229e+01 5.27242e-01
4.66700e+01 7.73177e+01 5.27262e-01
4.66800e+01 7.73124e+01 5.27282e-01
4.66900e+01 7.73071e+01 5.27302e-01
4.67000e+01 7.73019e+01 5.27322e-01
4.67100e+01 7.72966e+01 5.27343e-01
4.67200e+01 7.72913e+01 5.27363e-01
4.67300e+01 7.72860e+01 5.27384e-01
4.67400e+01 7.72808e+01 5.27405e-01
4.67500e+01 7.72755e+01 5.27426e-01
4.67600e+01 7.72702e+01 5.27447e-01
4.67700e+01 7.72649e+01 5.27468e-01
4.67800e+01 7.72597e+01 5.27489e-01
4.67900e+01 7.72544e+01 5.27511e-01
4.68000e+01 7.72491e+01 5.27532e-01
4.68100e+01 7.72438e+01 5.27554e-01
4.68200e+01 7.72386e+01 5.27576e-01
4.68300e+01 7.72333e+01 5.27598e-01
4.68400e+01 7.72280e+01 5.27620e-01
4.68500e+01 7.72227e+01 5.27642e-01
4.68600e+01 7.72175e+01 5.27664e-01
4.68700e+01 7.72122e+01 5.27687e-01
4.68800e+01 7.72069e+01 5.27709e-01
4.68900e+01 7.72016e+01 5.27732e-01
4.69000e+01 7.71964e+01 5.27755e-01
4.69100e+01 7.71911e+01 5.27778e-01
4.69200e+01 7.71858e+01 5.27801e-01
4.69300e+01 7.71805e+01 5.27824e-01
4.69400e+01 7.71752e+01 5.27848e-01
4.69500e+01 7.71700e+01 5.27871e-01
4.69600e+01 7.71647e+01 5.27895e-01
4.69700e+01 7.71594e+01 5.27919e-01
4.69800e+01 7.71541e+01 5.27943e-01
4.69900e+01 7.71488e+01 5.27967e-01
4.70000e+01 7.71436e+01 5.27991e-01
4.70100e+01 7.71383e+01 5.28015e-01
4.70200e+01 7.71330e+01 5.28040e-01
4.70300e+01 7.71277e+01 5.28064e-01
4.70400e+01 7.71224e+01 5.28089e-01
4.70500e+01 7.71172e+01 5.28114e-01
4.70600e+01 7.71119e+01 5.28139e-01
4.70700e+01 7.71066e+01 5.28164e-01
4.70800e+01 7.71013e+01 5.28189e-01
4.70900e+01 7.70960e+01 5.28214e-01
4.71000e+01 7.70908e+01 5.28240e-01
4.71100e+01 7.70855e+01 5.28265e-01
4.71200e+01 7.70802e+01 5.28291e-01
4.71300e+01 7.70749e+01 5.28317e-01
4.71400e+01 7.70696e+01 5.28343e-01
4.71500e+01 7.70643e+01 5.28369e-01
4.71600e+01 7.70591e+01 5.28395e-01
4.71700e+01 7.70538e+01 5.28421e-01
4.71800e+01 7.70485e+01 5.28448e-01
4.71900e+01 7.70432e+01 5.28474e-01
4.72000e+01 7.70379e+01 5.28501e-01
4.72100e+01 7.70326e+01 5.28528e-01
4.72200e+01 7.70273e+01 5.28555e-01
4.72300e+01 7.70221e+01 5.28582e-01
4.72400e+01 7.70168e+01 5.28609e-01
4.72500e+01 7.70115e+01 5.28637e-01
4.72600e+01 7.70062e+01 5.28664e-01
4.72700e+01 7.70009e+01 5.28692e-01
4.72800e+01 7.69956e+01 5.28720e-01
4.72900e+01 7.69903e+01 5.28748e-01
4.73000e+01 7.69851e+01 5.28776e-01
4.73100e+01 7.69798e+01 5.28804e-01
4.73200e+01 7.69745e+01 5.28832e-01
4.73300e+01 7.69692e+01 5.28861e-01
4.73400e+01 7.69639e+01 5.28889e-01
4.73500e+01 7.69586e+01 5.28918e-01
4.73600e+01 7.69533e+01 5.28947e-01
4.73700e+01 7.69480e+01 5.28976e-01
4.73800e+01 7.69427e+01 5.29005e-01
4.73900e+01 7.69375e+01 5.29034e-01
4.74000e+01 7.69322e+01 5.29063e-01
4.74100e+01 7.69269e+01 5.29093e-01
4.74200e+01 7.69216e+01 5.29122e-01
4.74300e+01 7.69163e+01 5.29152e-01
4.74400e+01 7.69110e+01 5.29182e-01
4.74500e+01 7.69057e+01 5.29212e-01
4.74600e+01 7.69004e+01 5.29242e-01
4.74700e+01 7.68951e+01 5.29272e-01
4.74800e+01 7.68898e+01 5.29302e-01
4.74900e+01 7.68845e+01 5.29333e-01
4.75000e+01 7.68792e+01 5.29363e-01
4.75100e+01 7.68739e+01 5.29394e-01
4.75200e+01 7.68687e+01 5.29425e-01
4.75300e+01 7.68634e+01 5.29455e-01
4.75400e+01 7.68581e+01 5.29485e-01
4.75500e+01 7.68528e+01 5.29516e-01
4.75600e+01 7.68475e+01 5.29546e-01
4.75700e+01 7.68422e+01 5.29576e-01
4.75800e+01 7.68369e+01 5.29606e-01
4.75900e+01 7.68316e+01 5.29636e-01
4.76000e+01 7.68263e+01 5.29666e-01
4.76100e+01 7.68210e+01 5.29696e-01
4.76200e+01 7.68157e+01 5.29725e-01
4.76300e+01 7.68104e+01 5.29755e-01
4.76400e+01 7.68051e+01 5.29785e-01
4.76500e+01 7.67998e+01 5.29814e-01
4.76600e+01 7.67945e+01 5.29843e-01
4.76700e+01 7.67892e+01 5.29873e-01
4.76800e+01 7.67839e+01 5.29902e-01
4.76900e+01 7.67786e+01 5.29931e-01
4.77000e+01 7.67733e+01 5.29960e-01
4.77100e+01 7.67680e+01 5.29989e-01
4.77200e+01 7.67627e+01 5.30018e-01
4.77300e+01 7.67574e+01 5.30047e-01
4.77400e+01 7.67521e+01 5.30075e-01
4.77500e+01 7.67468e+01 5.30104e-01
4.77600e+01 7.67415e+01 5.30132e-01
4.77700e+01 7.67362e+01 5.30161e-01
4.77800e+01 7.67309e+01 5.30189e-01
4.77900e+01 7.67256e+01 5.30217e-01
4.78000e+01 7.67203e+01 5.30246e-01
4.78100e+01 7.67150e+01 5.30274e-01
4.78200e+01 7.67097e+01 5.30302e-01
4.78300e+01 7.67044e+01 5.30330e-01
4.78400e+01 7.66991e+01 5.30358e-01
4.78500e+01 7.66938e+01 5.30385e-01
4.78600e+01 7.66885e+01 5.30413e-01
4.78700e+01 7.66832e+01 5.30441e-01
4.78800e+01 7.66779e+01 5.30468e-01
4.78900e+01 7.66726e+01 5.30496e-01
4.79000e+01 7.66673e+01 5.30523e-01
4.79100e+01 7.66620e+01 5.30550e-01
4.79200e+01 7.66566e+01 5.30577e-01
4.79300e+01 7.66513e+01 5.30604e-01
4.79400e+01 7.66460e+01 5.30631e-01
4.79500e+01 7.66407e+01 5.30658e-01
4.79600e+01 7.66354e+01 5.30685e-01
4.79700e+01 7.66301e+01 5.30712e-01
4.79800e+01 7.66248e+01 5.30739e-01
4.79900e+01 7.66195e+01 5.30765e-01
4.80000e+01 7.66142e+01 5.30792e-01
4.80100e+01 7.66089e+01 5.30818e-01
4.80200e+01 7.66036e+01 5.30845e-01
4.80300e+01 7.65983e+01 5.30871e-01
4.80400e+01 7.65930e+01 5.30897e-01
4.80500e+01 7.65876e+01 5.30923e-01
4.80600e+01 7.65823e+01 5.30949e-01
4.80700e+01 7.65770e+01 5.30975e-01
4.80800e+01 7.65717e+01 5.31001e-01
4.80900e+01 7.65664e+01 5.31027e-01
4.81000e+01 7.65611e+01 5.31052e-01
4.81100e+01 7.65558e+01 5.31078e-01
4.81200e+01 7.65505e+01 5.31103e-01
4.81300e+01 7.65452e+01 5.31129e-01
4.81400e+01 7.65399e+01 5.31154e-01
4.81500e+01 7.65345e+01 5.31179e-01
4.81600e+01 7.65292e+01 5.31204e-01
4.81700e+01 7.65239e+01 5.31229e-01
4.81800e+01 7.65186e+01 5.31254e-01
4.81900e+01 7.65133e+01 5.31279e-01
4.82000e+01 7.65080e+01 5.31304e-01
4.82100e+01 7.65027e+01 5.31329e-01
4.82200e+01 7.64974e+01 5.31354e-01
4.82300e+01 7.64920e+01 5.31378e-01
4.82400e+01 7.64867e+01 5.31403e-01
4.82500e+01 7.64814e+01 5.31427e-01
4.82600e+01 7.64761e+01 5.31451e-01
4.82700e+01 7.64708e+01 5.31476e-01
4.82800e+01 7.64655e+01 5.31500e-01
4.82900e+01 7.64602e+01 5.31524e-01
4.83000e+01 7.64548e+01 5.31548e-01
4.83100e+01 7.64495e+01 5.31572e-01
4.83200e+01 7.64442e+01 5.31595e-01
4.83300e+01 7.64389e+01 5.31619e-01
4.83400e+01 7.64336e+01 5.31643e-01
4.83500e+01 7.64283e+01 5.31666e-01
4.83600e+01 7.64229e+01 5.31690e-01
4.83700e+01 7.64176e+01 5.31713e-01
4.83800e+01 7.64123e+01 5.31737e-01
4.83900e+01 7.64070e+01 5.31760e-01
4.84000e+01 7.64017e+01 5.31783e-01
4.84100e+01 7.63964e+01 5.31806e-01
4.84200e+01 7.63910e+01 5.31829e-01
4.84300e+01 7.63857e+01 5.31852e-01
4.84400e+01 7.63804e+01 5.31875e-01
4.84500e+01 7.63751e+01 5.31897e-01
4.84600e+01 7.63698e+01 5.31920e-01
4.84700e+01 7.63644e+01 5.31942e-01
4.84800e+01 7.63591e+01 5.31965e-01
4.84900e+01 7.63538e+01 5.31987e-01
4.85000e+01 7.63485e+01 5.32010e-01
4.85100e+01 7.63432e+01 5.32032e-01
4.85200e+01 7.63378e+01 5.32054e-01
4.85300e+01 7.63325e+01 5.32076e-01
4.85400e+01 7.63272e+01 5.32098e-01
4.85500e+01 7.63219e+01 5.32120e-01
4.85600e+01 7.63166e+01 5.32143e-01
4.85700e+01 7.63112e+01 5.32165e-01
4.85800e+01 7.63059e+01 5.32187e-01
4.85900e+01 7.63006e+01 5.32209e-01
4.86000e+01 7.62953e+01 5.32231e-01
4.86100e+01 7.62899e+01 5.32252e-01
4.86200e+01 7.62846e+01 5.32274e-01
4.86300e+01 7.62793e+01 5.32296e-01
4.86400e+01 7.62740e+01 5.32318e-01
4.86500e+01 7.62687e+01 5.32340e-01
4.86600e+01 7.62633e+01 5.32362e-01
4.86700e+01 7.62580e+01 5.32383e-01
4.86800e+01 7.62527e+01 5.32405e-01
4.86900e+01 7.62474e+01 5.32427e-01
4.87000e+01 7.62420e+01 5.32448e-01
4.87100e+01 7.62367e+01 5.32470e-01
4.87200e+01 7.62314e+01 5.32491e-01
4.87300e+01 7.62261e+01 5.32513e-01
4.87400e+01 7.62207e+01 5.32534e-01
4.87500e+01 7.62154e+01 5.32556e-01
4.87600e+01 7.62101e+01 5.32577e-01
4.87700e+01 7.62048e+01 5.32599e-01
4.87800e+01 7.61994e+01 5.32620e-01
4.87900e+01 7.61941e+01 5.32641e-01
4.88000e+01 7.61888e+01 5.32663e-01
4.88100e+01 7.61835e+01 5.32684e-01
4.88200e+01 7.61781e+01 5.32705e-01
4.88300e+01 7.61728e+01 5.32726e-01
4.88400e+01 7.61675e+01 5.32748e-01
4.88500e+01 7.61621e+01 5.32769e-01
4.88600e+01 7.61568e+01 5.32790e-01
4.88700e+01 7.61515e+01 5.32811e-01
4.88800e+01 7.61462e+01 5.32832e-01
4.88900e+01 7.61408e+01 5.32853e-01
4.89000e+01 7.61355e+01 5.32874e-01
4.89100e+01 7.61302e+01 5.32895e-01
4.89200e+01 7.61248e+01 5.32916e-01
4.89300e+01 7.61195e+01 5.32937e-01
4.89400e+01 7.61142e+01 5.32958e-01
4.89500e+01 7.61089e+01 5.32979e-01
4.89600e+01 7.61035e+01 5.32999e-01
4.89700e+01 7.60982e+01 5.33020e-01
4.89800e+01 7.60929e+01 5.33041e-01
4.89900e+01 7.60875e+01 5.33062e-01
4.90000e+01 7.60822e+01 5.33082e-01
4.90100e+01 7.60769e+01 5.33103e-01
4.90200e+01 7.60715e+01 5.33123e-01
4.90300e+01 7.60662e+01 5.33144e-01
4.90400e+01 7.60609e+01 5.33165e-01
4.90500e+01 7.60555e+01 5.33185e-01
4.90600e+01 7.60502e+01 5.33206e-01
4.90700e+01 7.60449e+01 5.33226e-01
4.90800e+01 7.60396e+01 5.33246e-01
4.90900e+01 7.60342e+01 5.33267e-01
4.91000e+01 7.60289e+01 5.33287e-01
4.91100e+01 7.60236e+01 5.33307e-01
4.91200e+01 7.60182e+01 5.33328e-01
4.91300e+01 7.60129e+01 5.33348e-01
4.91400e+01 7.60076e+01 5.33368e-01
4.91500e+01 7.60022e+01 5.33388e-01
4.91600e+01 7.59969e+01 5.33409e-01
4.91700e+01 7.59916e+01 5.33429e-01
4.91800e+01 7.59862e+01 5.33449e-01
4.91900e+01 7.59809e+01 5.33469e-01
4.92000e+01 7.59755e+01 5.33489e-01
4.92100e+01 7.59702e+01 5.33509e-01
4.92200e+01 7.59649e+01 5.33529e-01
4.92300e+01 7.59595e+01 5.33549e-01
4.92400e+01 7.59542e+01 5.33569e-01
4.92500e+01 7.59489e+01 5.33589e-01
4.92600e+01 7.59435e+01 5.33608e-01
4.92700e+01 7.59382e+01 5.33628e-01
4.92800e+01 7.59329e+01 5.33648e-01
4.92900e+01 7.59275e+01 5.33668e-01
4.93000e+01 7.59222e+01 5.33687e-01
4.93100e+01 7.59169e+01 5.33707e-01
4.93200e+01 7.59115e+01 5.33727e-01
4.93300e+01 7.59062e+01 5.33746e-01
4.93400e+01 7.59008e+01 5.33766e-01
4.93500e+01 7.58955e+01 5.33785e-01
4.93600e+01 7.58902e+01 5.33805e-01
4.93700e+01 7.58848e+01 5.33824e-01
4.93800e+01 7.58795e+01 5.33844e-01
4.93900e+01 7.58742e+01 5.33863e-01
4.94000e+01 7.58688e+01 5.33883e-01
4.94100e+01 7.58635e+01 5.33902e-01
4.94200e+01 7.58581e+01 5.33921e-01
4.94300e+01 7.58528e+01 5.33941e-01
4.94400e+01 7.58475e+01 5.33960e-01
4.94500e+01 7.58421e+01 5.33979e-01
4.94600e+01 7.58368e+01 5.33998e-01
4.94700e+01 7.58314e+01 5.34018e-01
4.94800e+01 7.58261e+01 5.34037e-01
4.94900e+01 7.58208e+01 5.34056e-01
4.95000e+01 7.58154e+01 5.34075e-01
4.95100e+01 7.58101e+01 5.34094e-01
4.95200e+01 7.58047e+01 5.34113e-01
4.95300e+01 7.57994e+01 5.34132e-01
4.95400e+01 7.57940e+01 5.34151e-01
4.95500e+01 7.57887e+01 5.34171e-01
4.95600e+01 7.57834e+01 5.34190e-01
4.95700e+01 7.57780e+01 5.34209e-01
4.95800e+01 7.57727e+01 5.34228e-01
4.95900e+01 7.57673e+01 5.34248e-01
4.96000e+01 7.57620e+01 5.34267e-01
4.96100e+01 7.57567e+01 5.34286e-01
4.96200e+01 7.57513e+01 5.34306e-01
4.96300e+01 7.57460e+01 5.34325e-01
4.96400e+01 7.57406e+01 5.34345e-01
4.96500e+01 7.57353e+01 5.34364e-01
4.96600e+01 7.57299e+01 5.34384e-01
4.96700e+01 7.57246e+01 5.34403e-01
4.96800e+01 7.57192e+01 5.34423e-01
4.96900e+01 7.57139e+01 5.34443e-01
4.97000e+01 7.57086e+01 5.34462e-01
4.97100e+01 7.57032e+01 5.34482e-01
4.97200e+01 7.56979e+01 5.34502e-01
4.97300e+01 7.56925e+01 5.34522e-01
4.97400e+01 7.56872e+01 5.34541e-01
4.97500e+01 7.56818e+01 5.34561e-01
4.97600e+01 7.56765e+01 5.34581e-01
4.97700e+01 7.56711e+01 5.34601e-01
4.97800e+01 7.56658e+01 5.34621e-01
4.97900e+01 7.56605e+01 5.34641e-01
4.98000e+01 7.56551e+01 5.34661e-01
4.98100e+01 7.56498e+01 5.34681e-01
4.98200e+01 7.56444e+01 5.34701e-01
4.98300e+01 7.56391e+01 5.34721e-01
4.98400e+01 7.56337e+01 5.34741e-01
4.98500e+01 7.56284e+01 5.34761e-01
4.98600e+01 7.56230e+01 5.34782e-01
4.98700e+01 7.56177e+01 5.34802e-01
4.98800e+01 7.56123e+01 5.34822e-01
4.98900e+01 7.56070e+01 5.34842e-01
4.99000e+01 7.56016e+01 5.34863e-01
4.99100e+01 7.55963e+01 5.34883e-01
4.99200e+01 7.55909e+01 5.34904e-01
4.99300e+01 7.55856e+01 5.34924e-01
4.99400e+01 7.55802e+01 5.34944e-01
4.99500e+01 7.55749e+01 5.34965e-01
4.99600e+01 7.55695e+01 5.34985e-01
4.99700e+01 7.55642e+01 5.35006e-01
4.99800e+01 7.55588e+01 5.35027e-01
4.99900e+01 7.55535e+01 5.35047e-01
5.00000e+01 7.55481e+01 5.35068e-01
5.00100e+01 7.55428e+01 5.35088e-01
5.00200e+01 7.55374e+01 5.35109e-01
5.00300e+01 7.55321e+01 5.35130e-01
5.00400e+01 7.55267e+01 5.35151e-01
5.00500e+01 7.55214e+01 5.35171e-01
5.00600e+01 7.55160e+01 5.35192e-01
5.00700e+01 7.55107e+01 5.35213e-01
5.00800e+01 7.55053e+01 5.35234e-01
5.00900e+01 7.55000e+01 5.35255e-01
5.01000e+01 7.54946e+01 5.35276e-01
5.01100e+01 7.54893e+01 5.35297e-01
5.01200e+01 7.54839e+01 5.35318e-01
5.01300e+01 7.54786e+01 5.35339e-01
5.01400e+01 7.54732e+01 5.35360e-01
5.01500e+01 7.54678e+01 5.35381e-01
5.01600e+01 7.54625e+01 5.35403e-01
5.01700e+01 7.54571e+01 5.35424e-01
5.01800e+01 7.54518e+01 5.35445e-01
5.01900e+01 7.54464e+01 5.35466e-01
5.02000e+01 7.54411e+01 5.35487e-01
5.02100e+01 7.54357e+01 5.35509e-01
5.02200e+01 7.54304e+01 5.35530e-01
5.02300e+01 7.54250e+01 5.35552e-01
5.02400e+01 7.54197e+01 5.35573e-01
5.02500e+01 7.54143e+01 5.35594e-01
5.02600e+01 7.54089e+01 5.35616e-01
5.02700e+01 7.54036e+01 5.35637e-01
5.02800e+01 7.53982e+01 5.35659e-01
5.02900e+01 7.53929e+01 5.35681e-01
5.03000e+01 7.53875e+01 5.35702e-01
5.03100e+01 7.53822e+01 5.35724e-01
5.03200e+01 7.53768e+01 5.35745e-01
5.03300e+01 7.53714e+01 5.35767e-01
5.03400e+01 7.53661e+01 5.35789e-01
5.03500e+01 7.53607e+01 5.35811e-01
5.03600e+01 7.53554e+01 5.35832e-01
5.03700e+01 7.53500e+01 5.35854e-01
5.03800e+01 7.53447e+01 5.35876e-01
5.03900e+01 7.53393e+01 5.35898e-01
5.04000e+01 7.53339e+01 5.35920e-01
5.04100e+01 7.53286e+01 5.35942e-01
5.04200e+01 7.53232e+01 5.35964e-01
5.04300e+01 7.53179e+01 5.35986e-01
5.04400e+01 7.53125e+01 5.36008e-01
5.04500e+01 7.53071e+01 5.36030e-01
5.04600e+01 7.53018e+01 5.36052e-01
5.04700e+01 7.52964e+01 5.36074e-01
5.04800e+01 7.52911e+01 5.36097e-01
5.04900e+01 7.52857e+01 5.36119e-01
5.05000e+01 7.52803e+01 5.36141e-01
5.05100e+01 7.52750e+01 5.36163e-01
5.05200e+01 7.52696e+01 5.36186e-01
5.05300e+01 7.52642e+01 5.36209e-01
5.05400e+01 7.52589e+01 5.36231e-01
5.05500e+01 7.52535e+01 5.36254e-01
5.05600e+01 7.52482e+01 5.36277e-01
5.05700e+01 7.52428e+01 5.36301e-01
5.05800e+01 7.52374e+01 5.36324e-01
5.05900e+01 7.52321e+01 5.36347e-01
5.06000e+01 7.52267e+01 5.36371e-01
5.06100e+01 7.52213e+01 5.36395e-01
5.06200e+01 7.52160e+01 5.36419e-01
5.06300e+01 7.52106e+01 5.36443e-01
5.06400e+01 7.52053e+01 5.36467e-01
5.06500e+01 7.51999e+01 5.36491e-01
5.06600e+01 7.51945e+01 5.36516e-01
5.06700e+01 7.51892e+01 5.36540e-01
5.06800e+01 7.51838e+01 5.36565e-01
5.06900e+01 7.51784e+01 5.36590e-01
5.07000e+01 7.51731e+01 5.36615e-01
5.07100e+01 7.51677e+01 5.36640e-01
5.07200e+01 7.51623e+01 5.36666e-01
5.07300e+01 7.51570e+01 5.36691e-01
5.07400e+01 7.51516e+01 5.36717e-01
5.07500e+01 7.51462e+01 5.36743e-01
5.07600e+01 7.51409e+01 5.36769e-01
5.07700e+01 7.51355e+01 5.36795e-01
5.07800e+01 7.51301e+01 5.36821e-01
5.07900e+01 7.51248e+01 5.36847e-01
5.08000e+01 7.51194e+01 5.36874e-01
5.08100e+01 7.51140e+01 5.36900e-01
5.08200e+01 7.51086e+01 5.36927e-01
5.08300e+01 7.51033e+01 5.36954e-01
5.08400e+01 7.50979e+01 5.36981e-01
5.08500e+01 7.50925e+01 5.37008e-01
5.08600e+01 7.50872e+01 5.37036e-01
5.08700e+01 7.50818e+01 5.37063e-01
5.08800e+01 7.50764e+01 5.37091e-01
5.08900e+01 7.50711e+01 5.37119e-01
5.09000e+01 7.50657e+01 5.37147e-01
5.09100e+01 7.50603e+01 5.37175e-01
5.09200e+01 7.50549e+01 5.37203e-01
5.09300e+01 7.50496e+01 5.37231e-01
5.09400e+01 7.50442e+01 5.37260e-01
5.09500e+01 7.50388e+01 5.37289e-01
5.09600e+01 7.50334e+01 5.37317e-01
5.09700e+01 7.50281e+01 5.37346e-01
5.09800e+01 7.50227e+01 5.37375e-01
5.09900e+01 7.50173e+01 5.37405e-01
5.10000e+01 7.50120e+01 5.37434e-01
5.10100e+01 7.50066e+01 5.37463e-01
5.10200e+01 7.50012e+01 5.37493e-01
5.10300e+01 7.49958e+01 5.37523e-01
5.10400e+01 7.49905e+01 5.37553e-01
5.10500e+01 7.49851e+01 5.37583e-01
5.10600e+01 7.49797e+01 5.37613e-01
5.10700e+01 7.49743e+01 5.37643e-01
5.10800e+01 7.49689e+01 5.37674e-01
5.10900e+01 7.49636e+01 5.37705e-01
5.11000e+01 7.49582e+01 5.37735e-01
5.11100e+01 7.49528e+01 5.37766e-01
5.11200e+01 7.49474e+01 5.37797e-01
5.11300e+01 7.49421e+01 5.37829e-01
5.11400e+01 7.49367e+01 5.37860e-01
5.11500e+01 7.49313e+01 5.37892e-01
5.11600e+01 7.49259e+01 5.37923e-01
5.11700e+01 7.49205e+01 5.37955e-01
5.11800e+01 7.49152e+01 5.37987e-01
5.11900e+01 7.49098e+01 5.38019e-01
5.12000e+01 7.49044e+01 5.38051e-01
5.12100e+01 7.48990e+01 5.38084e-01
5.12200e+01 7.48936e+01 5.38116e-01
5.12300e+01 7.48883e+01 5.38149e-01
5.12400e+01 7.48829e+01 5.38182e-01
5.12500e+01 7.48775e+01 5.38215e-01
5.12600e+01 7.48721e+01 5.38248e-01
5.12700e+01 7.48667e+01 5.38281e-01
5.12800e+01 7.48614e+01 5.38314e-01
5.12900e+01 7.48560e+01 5.38348e-01
5.13000e+01 7.48506e+01 5.38382e-01
5.13100e+01 7.48452e+01 5.38415e-01
5.13200e+01 7.48398e+01 5.38449e-01
5.13300e+01 7.48344e+01 5.38483e-01
5.13400e+01 7.48290e+01 5.38518e-01
5.13500e+01 7.48237e+01 5.38552e-01
5.13600e+01 7.48183e+01 5.38587e-01
5.13700e+01 7.48129e+01 5.38621e-01
5.13800e+01 7.48075e+01 5.38656e-01
5.13900e+01 7.48021e+01 5.38691e-01
5.14000e+01 7.47967e+01 5.38726e-01
5.14100e+01 7.47913e+01 5.38761e-01
5.14200e+01 7.47860e+01 5.38797e-01
5.14300e+01 7.47806e+01 5.38832e-01
5.14400e+01 7.47752e+01 5.38868e-01
5.14500e+01 7.47698e+01 5.38904e-01
5.14600e+01 7.47644e+01 5.38940e-01
5.14700e+01 7.47590e+01 5.38976e-01
5.14800e+01 7.47536e+01 5.39012e-01
5.14900e+01 7.47482e+01 5.39048e-01
5.15000e+01 7.47428e+01 5.39085e-01
5.15100e+01 7.47374e+01 5.39121e-01
5.15200e+01 7.47321e+01 5.39158e-01
5.15300e+01 7.47267e+01 5.39193e-01
5.15400e+01 7.47213e+01 5.39229e-01
5.15500e+01 7.47159e+01 5.39264e-01
5.15600e+01 7.47105e+01 5.39299e-01
5.15700e+01 7.47051e+01 5.39334e-01
5.15800e+01 7.46997e+01 5.39368e-01
5.15900e+01 7.46943e+01 5.39402e-01
5.16000e+01 7.46889e+01 5.39436e-01
5.16100e+01 7.46835e+01 5.39469e-01
5.16200e+01 7.46781e+01 5.39502e-01
5.16300e+01 7.46727e+01 5.39535e-01
5.16400e+01 7.46673e+01 5.39568e-01
5.16500e+01 7.46619e+01 5.39600e-01
5.16600e+01 7.46565e+01 5.39632e-01
5.16700e+01 7.46511e+01 5.39663e-01
5.16800e+01 7.46457e+01 5.39694e-01
5.16900e+01 7.46404e+01 5.39725e-01
5.17000e+01 7.46350e+01 5.39756e-01
5.17100e+01 7.46296e+01 5.39786e-01
5.17200e+01 7.46242e+01 5.39816e-01
5.17300e+01 7.46188e+01 5.39846e-01
5.17400e+01 7.46134e+01 5.39876e-01
5.17500e+01 7.46080e+01 5.39905e-01
5.17600e+01 7.46026e+01 5.39933e-01
5.17700e+01 7.45972e+01 5.39962e-01
5.17800e+01 7.45918e+01 5.39990e-01
5.17900e+01 7.45864e+01 5.40018e-01
5.18000e+01 7.45810e+01 5.40046e-01
5.18100e+01 7.45756e+01 5.40073e-01
5.18200e+01 7.45702e+01 5.40100e-01
5.18300e+01 7.45648e+01 5.40127e-01
5.18400e+01 7.45594e+01 5.40153e-01
5.18500e+01 7.45540e+01 5.40179e-01
5.18600e+01 7.45486e+01 5.40205e-01
5.18700e+01 7.45432e+01 5.40230e-01
5.18800e+01 7.45378e+01 5.40255e-01
5.18900e+01 7.45323e+01 5.40280e-01
5.19000e+01 7.45269e+01 5.40305e-01
5.19100e+01 7.45215e+01 5.40329e-01
5.19200e+01 7.45161e+01 5.40353e-01
5.19300e+01 7.45107e+01 5.40377e-01
5.19400e+01 7.45053e+01 5.40400e-01
5.19500e+01 7.44999e+01 5.40423e-01
5.19600e+01 7.44945e+01 5.40446e-01
5.19700e+01 7.44891e+01 5.40468e-01
5.19800e+01 7.44837e+01 5.40490e-01
5.19900e+01 7.44783e+01 5.40512e-01
5.20000e+01 7.44729e+01 5.40533e-01
5.20100e+01 7.44675e+01 5.40555e-01
5.20200e+01 7.44621e+01 5.40576e-01
5.20300e+01 7.44567e+01 5.40596e-01
5.20400e+01 7.44513e+01 5.40616e-01
5.20500e+01 7.44459e+01 5.40636e-01
5.20600e+01 7.44405e+01 5.40656e-01
5.20700e+01 7.44351e+01 5.40675e-01
5.20800e+01 7.44297e+01 5.40694e-01
5.20900e+01 7.44242e+01 5.40713e-01
5.21000e+01 7.44188e+01 5.40732e-01
5.21100e+01 7.44134e+01 5.40750e-01
5.21200e+01 7.44080e+01 5.40767e-01
5.21300e+01 7.44026e+01 5.40785e-01
5.21400e+01 7.43972e+01 5.40802e-01
5.21500e+01 7.43918e+01 5.40819e-01
5.21600e+01 7.43864e+01 5.40836e-01
5.21700e+01 7.43810e+01 5.40852e-01
5.21800e+01 7.43756e+01 5.40868e-01
5.21900e+01 7.43702e+01 5.40884e-01
5.22000e+01 7.43648e+01 5.40899e-01
5.22100e+01 7.43593e+01 5.40914e-01
5.22200e+01 7.43539e+01 5.40929e-01
5.22300e+01 7.43485e+01 5.40943e-01
5.22400e+01 7.43431e+01 5.40957e-01
5.22500e+01 7.43377e+01 5.40971e-01
5.22600e+01 7.43323e+01 5.40985e-01
5.22700e+01 7.43269e+01 5.40998e-01
5.22800e+01 7.43215e+01 5.41011e-01
5.22900e+01 7.43161e+01 5.41024e-01
5.23000e+01 7.43107e+01 5.41036e-01
5.23100e+01 7.43052e+01 5.41048e-01
5.23200e+01 7.42998e+01 5.41060e-01
5.23300e+01 7.42944e+01 5.41071e-01
5.23400e+01 7.42890e+01 5.41082e-01
5.23500e+01 7.42836e+01 5.41093e-01
5.23600e+01 7.42782e+01 5.41104e-01
5.23700e+01 7.42728e+01 5.41114e-01
5.23800e+01 7.42674e+01 5.41124e-01
5.23900e+01 7.42620e+01 5.41133e-01
5.24000e+01 7.42566e+01 5.41142e-01
5.24100e+01 7.42511e+01 5.41151e-01
5.24200e+01 7.42457e+01 5.41160e-01
5.24300e+01 7.42403e+01 5.41168e-01
5.24400e+01 7.42349e+01 5.41176e-01
5.24500e+01 7.42295e+01 5.41184e-01
5.24600e+01 7.42241e+01 5.41192e-01
5.24700e+01 7.42187e+01 5.41199e-01
5.24800e+01 7.42133e+01 5.41206e-01
5.24900e+01 7.42078e+01 5.41212e-01
5.25000e+01 7.42024e+01 5.41218e-01
5.25100e+01 7.41970e+01 5.41224e-01
5.25200e+01 7.41916e+01 5.41231e-01
5.25300e+01 7.41862e+01 5.41238e-01
5.25400e+01 7.41808e+01 5.41244e-01
5.25500e+01 7.41754e+01 5.41252e-01
5.25600e+01 7.41700e+01 5.41259e-01
5.25700e+01 7.41645e+01 5.41267e-01
5.25800e+01 7.41591e+01 5.41274e-01
5.25900e+01 7.41537e+01 5.41283e-01
5.26000e+01 7.41483e+01 5.41291e-01
5.26100e+01 7.41429e+01 5.41299e-01
5.26200e+01 7.41375e+01 5.41308e-01
5.26300e+01 7.41321e+01 5.41317e-01
5.26400e+01 7.41267e+01 5.41327e-01
5.26500e+01 7.41212e+01 5.41336e-01
5.26600e+01 7.41158e+01 5.41346e-01
5.26700e+01 7.41104e+01 5.41356e-01
5.26800e+01 7.41050e+01 5.41366e-01
5.26900e+01 7.40996e+01 5.41377e-01
5.27000e+01 7.40942e+01 5.41387e-01
5.27100e+01 7.40888e+01 5.41398e-01
5.27200e+01 7.40833e+01 5.41409e-01
5.27300e+01 7.40779e+01 5.41421e-01
5.27400e+01 7.40725e+01 5.41432e-01
5.27500e+01 7.40671e+01 5.41444e-01
5.27600e+01 7.40617e+01 5.41457e-01
5.27700e+01 7.40563e+01 5.41469e-01
5.27800e+01 7.40509e+01 5.41482e-01
5.27900e+01 7.40454e+01 5.41494e-01
5.28000e+01 7.40400e+01 5.41507e-01
5.28100e+01 7.40346e+01 5.41521e-01
5.28200e+01 7.40292e+01 5.41534e-01
5.28300e+01 7.40238e+01 5.41548e-01
5.28400e+01 7.40184e+01 5.41562e-01
5.28500e+01 7.40130e+01 5.41577e-01
5.28600e+01 7.40075e+01 5.41591e-01
5.28700e+01 7.40021e+01 5.41606e-01
5.28800e+01 7.39967e+01 5.41621e-01
5.28900e+01 7.39913e+01 5.41636e-01
5.29000e+01 7.39859e+01 5.41652e-01
5.29100e+01 7.39805e+01 5.41667e-01
5.29200e+01 7.39750e+01 5.41683e-01
5.29300e+01 7.39696e+01 5.41699e-01
5.29400e+01 7.39642e+01 5.41716e-01
5.29500e+01 7.39588e+01 5.41733e-01
5.29600e+01 7.39534e+01 5.41749e-01
5.29700e+01 7.39480e+01 5.41767e-01
5.29800e+01 7.39425e+01 5.41784e-01
5.29900e+01 7.39371e+01 5.41802e-01
5.30000e+01 7.39317e+01 5.41819e-01
5.30100e+01 7.39263e+01 5.41838e-01
5.30200e+01 7.39209e+01 5.41856e-01
5.30300e+01 7.39154e+01 5.41875e-01
5.30400e+01 7.39100e+01 5.41893e-01
5.30500e+01 7.39046e+01 5.41912e-01
5.30600e+01 7.38992e+01 5.41932e-01
5.30700e+01 7.38938e+01 5.41951e-01
5.30800e+01 7.38883e+01 5.41971e-01
5.30900e+01 7.38829e+01 5.41991e-01
5.31000e+01 7.38775e+01 5.42011e-01
5.31100e+01 7.38721e+01 5.42032e-01
5.31200e+01 7.38667e+01 5.42052e-01
5.31300e+01 7.38612e+01 5.42073e-01
5.31400e+01 7.38558e+01 5.42095e-01
5.31500e+01 7.38504e+01 5.42116e-01
5.31600e+01 7.38450e+01 5.42138e-01
5.31700e+01 7.38396e+01 5.42160e-01
5.31800e+01 7.38341e+01 5.42182e-01
5.31900e+01 7.38287e+01 5.42204e-01
5.32000e+01 7.38233e+01 5.42227e-01
5.32100e+01 7.38179e+01 5.42250e-01
5.32200e+01 7.38125e+01 5.42273e-01
5.32300e+01 7.38070e+01 5.42296e-01
5.32400e+01 7.38016e+01 5.42320e-01
5.32500e+01 7.37962e+01 5.42344e-01
5.32600e+01 7.37908e+01 5.42368e-01
5.32700e+01 7.37853e+01 5.42392e-01
5.32800e+01 7.37799e+01 5.42417e-01
5.32900e+01 7.37745e+01 5.42441e-01
5.33000e+01 7.37691e+01 5.42466e-01
5.33100e+01 7.37636e+01 5.42492e-01
5.33200e+01 7.37582e+01 5.42517e-01
5.33300e+01 7.37528e+01 5.42543e-01
5.33400e+01 7.37474e+01 5.42569e-01
5.33500e+01 7.37419e+01 5.42595e-01
5.33600e+01 7.37365e+01 5.42622e-01
5.33700e+01 7.37311e+01 5.42648e-01
5.33800e+01 7.37257e+01 5.42675e-01
5.33900e+01 7.37202e+01 5.42702e-01
5.34000e+01 7.37148e+01 5.42730e-01
5.34100e+01 7.37094e+01 5.42757e-01
5.34200e+01 7.37039e+01 5.42785e-01
5.34300e+01 7.36985e+01 5.42813e-01
5.34400e+01 7.36931e+01 5.42842e-01
5.34500e+01 7.36877e+01 5.42870e-01
5.34600e+01 7.36822e+01 5.42899e-01
5.34700e+01 7.36768e+01 5.42928e-01
5.34800e+01 7.36714e+01 5.42958e-01
5.34900e+01 7.36659e+01 5.42987e-01
5.35000e+01 7.36605e+01 5.43017e-01
5.35100e+01 7.36551e+01 5.43047e-01
5.35200e+01 7.36497e+01 5.43077e-01
5.35300e+01 7.36442e+01 5.43107e-01
5.35400e+01 7.36388e+01 5.43137e-01
5.35500e+01 7.36334e+01 5.43167e-01
5.35600e+01 7.36279e+01 5.43197e-01
5.35700e+01 7.36225e+01 5.43227e-01
5.35800e+01 7.36171e+01 5.43257e-01
5.35900e+01 7.36116e+01 5.43287e-01
5.36000e+01 7.36062e+01 5.43317e-01
5.36100e+01 7.36008e+01 5.43347e-01
5.36200e+01 7.35953e+01 5.43377e-01
5.36300e+01 7.35899e+01 5.43407e-01
5.36400e+01 7.35845e+01 5.43437e-01
5.36500e+01 7.35790e+01 5.43467e-01
5.36600e+01 7.35736e+01 5.43497e-01
5.36700e+01 7.35682e+01 5.43527e-01
5.36800e+01 7.35627e+01 5.43557e-01
5.36900e+01 7.35573e+01 5.43587e-01
5.37000e+01 7.35519e+01 5.43617e-01
5.37100e+01 7.35464e+01 5.43648e-01
5.37200e+01 7.35410e+01 5.43678e-01
5.37300e+01 7.35355e+01 5.43708e-01
5.37400e+01 7.35301e+01 5.43738e-01
5.37500e+01 7.35247e+01 5.43768e-01
5.37600e+01 7.35192e+01 5.43798e-01
5.37700e+01 7.35138e+01 5.43829e-01
5.37800e+01 7.35084e+01 5.43859e-01
5.37900e+01 7.35029e+01 5.43889e-01
5.38000e+01 7.34975e+01 5.43919e-01
5.38100e+01 7.34920e+01 5.43950e-01
5.38200e+01 7.34866e+01 5.43980e-01
5.38300e+01 7.34812e+01 5.44010e-01
5.38400e+01 7.34757e+01 5.44041e-01
5.38500e+01 7.34703e+01 5.44071e-01
5.38600e+01 7.34648e+01 5.44101e-01
5.38700e+01 7.34594e+01 5.44131e-01
5.38800e+01 7.34540e+01 5.44162e-01
5.38900e+01 7.34485e+01 5.44192e-01
5.39000e+01 7.34431e+01 5.44223e-01
5.39100e+01 7.34376e+01 5.44253e-01
5.39200e+01 7.34322e+01 5.44283e-01
5.39300e+01 7.34267e+01 5.44314e-01
5.39400e+01 7.34213e+01 5.44344e-01
5.39500e+01 7.34159e+01 5.44375e-01
5.39600e+01 7.34104e+01 5.44405e-01
5.39700e+01 7.34050e+01 5.44435e-01
5.39800e+01 7.33995e+01 5.44466e-01
5.39900e+01 7.33941e+01 5.44496e-01
5.40000e+01 7.33886e+01 5.44527e-01
5.40100e+01 7.33832e+01 5.44557e-01
5.40200e+01 7.33777e+01 5.44588e-01
5.40300e+01 7.33723e+01 5.44618e-01
5.40400e+01 7.33668e+01 5.44649e-01
5.40500e+01 7.33614e+01 5.44679e-01
5.40600e+01 7.33560e+01 5.44710e-01
5.40700e+01 7.33505e+01 5.44741e-01
5.40800e+01 7.33451e+01 5.44771e-01
5.40900e+01 7.33396e+01 5.44802e-01
5.41000e+01 7.33342e+01 5.44832e-01
5.41100e+01 7.33287e+01 5.44863e-01
5.41200e+01 7.33233e+01 5.44894e-01
5.41300e+01 7.33178e+01 5.44924e-01
5.41400e+01 7.33124e+01 5.44955e-01
5.41500e+01 7.33069e+01 5.44985e-01
5.41600e+01 7.33015e+01 5.45016e-01
5.41700e+01 7.32960e+01 5.45047e-01
5.41800e+01 7.32906e+01 5.45078e-01
5.41900e+01 7.32851e+01 5.45108e-01
5.42000e+01 7.32797e+01 5.45139e-01
5.42100e+01 7.32742e+01 5.45170e-01
5.42200e+01 7.32688e+01 5.45200e-01
5.42300e+01 7.32633e+01 5.45231e-01
5.42400e+01 7.32579e+01 5.45262e-01
5.42500e+01 7.32524e+01 5.45293e-01
5.42600e+01 7.32469e+01 5.45323e-01
5.42700e+01 7.32415e+01 5.45354e-01
5.42800e+01 7.32360e+01 5.45385e-01
5.42900e+01 7.32306e+01 5.45416e-01
5.43000e+01 7.32251e+01 5.45447e-01
5.43100e+01 7.32197e+01 5.45478e-01
5.43200e+01 7.32142e+01 5.45508e-01
5.43300e+01 7.32088e+01 5.45539e-01
5.43400e+01 7.32033e+01 5.45570e-01
5.43500e+01 7.31979e+01 5.45601e-01
5.43600e+01 7.31924e+01 5.45632e-01
5.43700e+01 7.31869e+01 5.45663e-01
5.43800e+01 7.31815e+01 5.45694e-01
5.43900e+01 7.31760e+01 5.45725e-01
5.44000e+01 7.31706e+01 5.45756e-01
5.44100e+01 7.31651e+01 5.45787e-01
5.44200e+01 7.31597e+01 5.45818e-01
5.44300e+01 7.31542e+01 5.45849e-01
5.44400e+01 7.31487e+01 5.45880e-01
5.44500e+01 7.31433e+01 5.45911e-01
5.44600e+01 7.31378e+01 5.45942e-01
5.44700e+01 7.31324e+01 5.45973e-01
5.44800e+01 7.31269e+01 5.46004e-01
5.44900e+01 7.31214e+01 5.46035e-01
5.45000e+01 7.31160e+01 5.46066e-01
5.45100e+01 7.31105e+01 5.46097e-01
5.45200e+01 7.31051e+01 5.46128e-01
5.45300e+01 7.30996e+01 5.46158e-01
5.45400e+01 7.30941e+01 5.46189e-01
5.45500e+01 7.30887e+01 5.46220e-01
5.45600e+01 7.30832e+01 5.46250e-01
5.45700e+01 7.30778e+01 5.46281e-01
5.45800e+01 7.30723e+01 5.46311e-01
5.45900e+01 7.30668e+01 5.46341e-01
5.46000e+01 7.30614e+01 5.46371e-01
5.46100e+01 7.30559e+01 5.46401e-01
5.46200e+01 7.30504e+01 5.46431e-01
5.46300e+01 7.30450e+01 5.46461e-01
5.46400e+01 7.30395e+01 5.46490e-01
5.46500e+01 7.30340e+01 5.46520e-01
5.46600e+01 7.30286e+01 5.46549e-01
5.46700e+01 7.30231e+01 5.46579e-01
5.46800e+01 7.30176e+01 5.46608e-01
5.46900e+01 7.30122e+01 5.46637e-01
5.47000e+01 7.30067e+01 5.46666e-01
5.47100e+01 7.30012e+01 5.46695e-01
5.47200e+01 7.29958e+01 5.46724e-01
5.47300e+01 7.29903e+01 5.46753e-01
5.47400e+01 7.29848e+01 5.46781e-01
5.47500e+01 7.29794e+01 5.46810e-01
5.47600e+01 7.29739e+01 5.46838e-01
5.47700e+01 7.29684e+01 5.46866e-01
5.47800e+01 7.29630e+01 5.46895e-01
5.47900e+01 7.29575e+01 5.46923e-01
5.48000e+01 7.29520e+01 5.46951e-01
5.48100e+01 7.29466e+01 5.46979e-01
5.48200e+01 7.29411e+01 5.47006e-01
5.48300e+01 7.29356e+01 5.47034e-01
5.48400e+01 7.29301e+01 5.47062e-01
5.48500e+01 7.29247e+01 5.47089e-01
5.48600e+01 7.29192e+01 5.47116e-01
5.48700e+01 7.29137e+01 5.47144e-01
5.48800e+01 7.29083e+01 5.47171e-01
5.48900e+01 7.29028e+01 5.47198e-01
5.49000e+01 7.28973e+01 5.47225e-01
5.49100e+01 7.28918e+01 5.47252e-01
5.49200e+01 7.28864e+01 5.47278e-01
5.49300e+01 7.28809e+01 5.47305e-01
5.49400e+01 7.28754e+01 5.47331e-01
5.49500e+01 7.28700e+01 5.47358e-01
5.49600e+01 7.28645e+01 5.47384e-01
5.49700e+01 7.28590e+01 5.47410e-01
5.49800e+01 7.28535e+01 5.47436e-01
5.49900e+01 7.28481e+01 5.47462e-01
5.50000e+01 7.28426e+01 5.47488e-01
5.50100e+01 7.28371e+01 5.47514e-01
5.50200e+01 7.28316e+01 5.47540e-01
5.50300e+01 7.28262e+01 5.47565e-01
5.50400e+01 7.28207e+01 5.47591e-01
5.50500e+01 7.28152e+01 5.47616e-01
5.50600e+01 7.28097e+01 5.47641e-01
5.50700e+01 7.28043e+01 5.47666e-01
5.50800e+01 7.27988e+01 5.47692e-01
5.50900e+01 7.27933e+01 5.47716e-01
5.51000e+01 7.27878e+01 5.47741e-01
5.51100e+01 7.27823e+01 5.47766e-01
5.51200e+01 7.27769e+01 5.47791e-01
5.51300e+01 7.27714e+01 5.47815e-01
5.51400e+01 7.27659e+01 5.47840e-01
5.51500e+01 7.27604e+01 5.47864e-01
5.51600e+01 7.27550e+01 5.47888e-01
5.51700e+01 7.27495e+01 5.47912e-01
5.51800e+01 7.27440e+01 5.47936e-01
5.51900e+01 7.27385e+01 5.47960e-01
5.52000e+01 7.27330e+01 5.47984e-01
5.52100e+01 7.27276e+01 5.48008e-01
5.52200e+01 7.27221e+01 5.48031e-01
5.52300e+01 7.27166e+01 5.48055e-01
5.52400e+01 7.27111e+01 5.48078e-01
5.52500e+01 7.27056e+01 5.48101e-01
5.52600e+01 7.27002e+01 5.48124e-01
5.52700e+01 7.26947e+01 5.48148e-01
5.52800e+01 7.26892e+01 5.48170e-01
5.52900e+01 7.26837e+01 5.48193e-01
5.53000e+01 7.26782e+01 5.48216e-01
5.53100e+01 7.26727e+01 5.48239e-01
5.53200e+01 7.26673e+01 5.48261e-01
5.53300e+01 7.26618e+01 5.48284e-01
5.53400e+01 7.26563e+01 5.48306e-01
5.53500e+01 7.26508e+01 5.48328e-01
5.53600e+01 7.26453e+01 5.48350e-01
5.53700e+01 7.26398e+01 5.48372e-01
5.53800e+01 7.26344e+01 5.48394e-01
5.53900e+01 7.26289e+01 5.48416e-01
5.54000e+01 7.26234e+01 5.48438e-01
5.54100e+01 7.26179e+01 5.48459e-01
5.54200e+01 7.26124e+01 5.48481e-01
5.54300e+01 7.26069e+01 5.48502e-01
5.54400e+01 7.26015e+01 5.48523e-01
5.54500e+01 7.25960e+01 5.48545e-01
5.54600e+01 7.25905e+01 5.48566e-01
5.54700e+01 7.25850e+01 5.48587e-01
5.54800e+01 7.25795e+01 5.48608e-01
5.54900e+01 7.25740e+01 5.48628e-01
5.55000e+01 7.25685e+01 5.48649e-01
5.55100e+01 7.25631e+01 5.48670e-01
5.55200e+01 7.25576e+01 5.48690e-01
5.55300e+01 7.25521e+01 5.48711e-01
5.55400e+01 7.25466e+01 5.48732e-01
5.55500e+01 7.25411e+01 5.48753e-01
5.55600e+01 7.25356e+01 5.48773e-01
5.55700e+01 7.25301e+01 5.48794e-01
5.55800e+01 7.25246e+01 5.48815e-01
5.55900e+01 7.25192e+01 5.48836e-01
5.56000e+01 7.25137e+01 5.48857e-01
5.56100e+01 7.25082e+01 5.48878e-01
5.56200e+01 7.25027e+01 5.48900e-01
5.56300e+01 7.24972e+01 5.48921e-01
5.56400e+01 7.24917e+01 5.48942e-01
5.56500e+01 7.24862e+01 5.48963e-01
5.56600e+01 7.24807e+01 5.48985e-01
5.56700e+01 7.24752e+01 5.49006e-01
5.56800e+01 7.24697e+01 5.49027e-01
5.56900e+01 7.24643e+01 5.49049e-01
5.57000e+01 7.24588e+01 5.49070e-01
5.57100e+01 7.24533e+01 5.49092e-01
5.57200e+01 7.24478e+01 5.49114e-01
5.57300e+01 7.24423e+01 5.49135e-01
5.57400e+01 7.24368e+01 5.49157e-01
5.57500e+01 7.24313e+01 5.49179e-01
5.57600e+01 7.24258e+01 5.49200e-01
5.57700e+01 7.24203e+01 5.49222e-01
5.57800e+01 7.24148e+01 5.49244e-01
5.57900e+01 7.24093e+01 5.49266e-01
5.58000e+01 7.24038e+01 5.49288e-01
5.58100e+01 7.23984e+01 5.49310e-01
5.58200e+01 7.23929e+01 5.49332e-01
5.58300e+01 7.23874e+01 5.49354e-01
5.58400e+01 7.23819e+01 5.49377e-01
5.58500e+01 7.23764e+01 5.49399e-01
5.58600e+01 7.23709e+01 5.49421e-01
5.58700e+01 7.23654e+01 5.49443e-01
5.58800e+01 7.23599e+01 5.49466e-01
5.58900e+01 7.23544e+01 5.49488e-01
5.59000e+01 7.23489e+01 5.49511e-01
5.59100e+01 7.23434e+01 5.49533e-01
5.59200e+01 7.23379e+01 5.49556e-01
5.59300e+01 7.23324e+01 5.49578e-01
5.59400e+01 7.23269e+01 5.49601e-01
5.59500e+01 7.23214e+01 5.49624e-01
5.59600e+01 7.23159e+01 5.49646e-01
5.59700e+01 7.23104e+01 5.49669e-01
5.59800e+01 7.23049e+01 5.49692e-01
5.59900e+01 7.22994e+01 5.49715e-01
5.60000e+01 7.22939e+01 5.49738e-01
5.60100e+01 7.22884e+01 5.49761e-01
5.60200e+01 7.22830e+01 5.49784e-01
5.60300e+01 7.22775e+01 5.49807e-01
5.60400e+01 7.22720e+01 5.49830e-01
5.60500e+01 7.22665e+01 5.49853e-01
5.60600e+01 7.22610e+01 5.49877e-01
5.60700e+01 7.22555e+01 5.49900e-01
5.60800e+01 7.22500e+01 5.49923e-01
5.60900e+01 7.22445e+01 5.49947e-01
5.61000e+01 7.22390e+01 5.49970e-01
5.61100e+01 7.22335e+01 5.49993e-01
5.61200e+01 7.22280e+01 5.50017e-01
5.61300e+01 7.22225e+01 5.50040e-01
5.61400e+01 7.22170e+01 5.50064e-01
5.61500e+01 7.22115e+01 5.50088e-01
5.61600e+01 7.22060e+01 5.50111e-01
5.61700e+01 7.22005e+01 5.50135e-01
5.61800e+01 7.21950e+01 5.50159e-01
5.61900e+01 7.21895e+01 5.50183e-01
5.62000e+01 7.21840e+01 5.50207e-01
5.62100e+01 7.21784e+01 5.50231e-01
5.62200e+01 7.21729e+01 5.50255e-01
5.62300e+01 7.21674e+01 5.50279e-01
5.62400e+01 7.21619e+01 5.50303e-01
5.62500e+01 7.21564e+01 5.50327e-01
5.62600e+01 7.21509e+01 5.50351e-01
5.62700e+01 7.21454e+01 5.50375e-01
5.62800e+01 7.21399e+01 5.50399e-01
5.62900e+01 7.21344e+01 5.50424e-01
5.63000e+01 7.21289e+01 5.50448e-01
5.63100e+01 7.21234e+01 5.50473e-01
5.63200e+01 7.21179e+01 5.50497e-01
5.63300e+01 7.21124e+01 5.50522e-01
5.63400e+01 7.21069e+01 5.50546e-01
5.63500e+01 7.21014e+01 5.50571e-01
5.63600e+01 7.20959e+01 5.50595e-01
5.63700e+01 7.20904e+01 5.50620e-01
5.63800e+01 7.20849e+01 5.50645e-01
5.63900e+01 7.20794e+01 5.50670e-01
5.64000e+01 7.20739e+01 5.50694e-01
5.64100e+01 7.20684e+01 5.50719e-01
5.64200e+01 7.20628e+01 5.50744e-01
5.64300e+01 7.20573e+01 5.50769e-01
5.64400e+01 7.20518e+01 5.50794e-01
5.64500e+01 7.20463e+01 5.50819e-01
5.64600e+01 7.20408e+01 5.50844e-01
5.64700e+01 7.20353e+01 5.50870e-01
5.64800e+01 7.20298e+01 5.50895e-01
5.64900e+01 7.20243e+01 5.50920e-01
5.65000e+01 7.20188e+01 5.50945e-01
5.65100e+01 7.20133e+01 5.50971e-01
5.65200e+01 7.20078e+01 5.50996e-01
5.65300e+01 7.20023e+01 5.51022e-01
5.65400e+01 7.19967e+01 5.51047e-01
5.65500e+01 7.19912e+01 5.51073e-01
5.65600e+01 7.19857e+01 5.51099e-01
5.65700e+01 7.19802e+01 5.51125e-01
5.65800e+01 7.19747e+01 5.51151e-01
5.65900e+01 7.19692e+01 5.51177e-01
5.66000e+01 7.19637e+01 5.51203e-01
5.66100e+01 7.19582e+01 5.51230e-01
5.66200e+01 7.19526e+01 5.51256e-01
5.66300e+01 7.19471e+01 5.51283e-01
5.66400e+01 7.19416e+01 5.51309e-01
5.66500e+01 7.19361e+01 5.51336e-01
5.66600e+01 7.19306e+01 5.51363e-01
5.66700e+01 7.19251e+01 5.51390e-01
5.66800e+01 7.19196e+01 5.51417e-01
5.66900e+01 7.19141e+01 5.51444e-01
5.67000e+01 7.19085e+01 5.51471e-01
5.67100e+01 7.19030e+01 5.51498e-01
5.67200e+01 7.18975e+01 5.51526e-01
5.67300e+01 7.18920e+01 5.51553e-01
5.67400e+01 7.18865e+01 5.51581e-01
5.67500e+01 7.18810e+01 5.51608e-01
5.67600e+01 7.18754e+01 5.51636e-01
5.67700e+01 7.18699e+01 5.51664e-01
5.67800e+01 7.18644e+01 5.51692e-01
5.67900e+01 7.18589e+01 5.51720e-01
5.68000e+01 7.18534e+01 5.51748e-01
5.68100e+01 7.18479e+01 5.51776e-01
5.68200e+01 7.18423e+01 5.51805e-01
5.68300e+01 7.18368e+01 5.51833e-01
5.68400e+01 7.18313e+01 5.51862e-01
5.68500e+01 7.18258e+01 5.51890e-01
5.68600e+01 7.18203e+01 5.51919e-01
5.68700e+01 7.18147e+01 5.51948e-01
5.68800e+01 7.18092e+01 5.51977e-01
5.68900e+01 7.18037e+01 5.52006e-01
5.69000e+01 7.17982e+01 5.52035e-01
5.69100e+01 7.17927e+01 5.52064e-01
5.69200e+01 7.17871e+01 5.52093e-01
5.69300e+01 7.17816e+01 5.52123e-01
5.69400e+01 7.17761e+01 5.52152e-01
5.69500e+01 7.17706e+01 5.52182e-01
5.69600e+01 7.17651e+01 5.52211e-01
5.69700e+01 7.17595e+01 5.52241e-01
5.69800e+01 7.17540e+01 5.52271e-01
5.69900e+01 7.17485e+01 5.52301e-01
5.70000e+01 7.17430e+01 5.52331e-01
5.70100e+01 7.17374e+01 5.52361e-01
5.70200e+01 7.17319e+01 5.52392e-01
5.70300e+01 7.17264e+01 5.52422e-01
5.70400e+01 7.17209e+01 5.52452e-01
5.70500e+01 7.17154e+01 5.52483e-01
5.70600e+01 7.17098e+01 5.52513e-01
5.70700e+01 7.17043e+01 5.52544e-01
5.70800e+01 7.16988e+01 5.52575e-01
5.70900e+01 7.16932e+01 5.52606e-01
5.71000e+01 7.16877e+01 5.52637e-01
5.71100e+01 7.16822e+01 5.52668e-01
5.71200e+01 7.16767e+01 5.52699e-01
5.71300e+01 7.16711e+01 5.52730e-01
5.71400e+01 7.16656e+01 5.52762e-01
5.71500e+01 7.16601e+01 5.52793e-01
5.71600e+01 7.16546e+01 5.52825e-01
5.71700e+01 7.16490e+01 5.52857e-01
5.71800e+01 7.16435e+01 5.52888e-01
5.71900e+01 7.16380e+01 5.52920e-01
5.72000e+01 7.16324e+01 5.52952e-01
5.72100e+01 7.16269e+01 5.52984e-01
5.72200e+01 7.16214e+01 5.53016e-01
5.72300e+01 7.16159e+01 5.53049e-01
5.72400e+01 7.16103e+01 5.53081e-01
5.72500e+01 7.16048e+01 5.53113e-01
5.72600e+01 7.15993e+01 5.53146e-01
5.72700e+01 7.15937e+01 5.53179e-01
5.72800e+01 7.15882e+01 5.53211e-01
5.72900e+01 7.15827e+01 5.53244e-01
5.73000e+01 7.15771e+01 5.53277e-01
5.73100e+01 7.15716e+01 5.53310e-01
5.73200e+01 7.15661e+01 5.53343e-01
5.73300e+01 7.15605e+01 5.53376e-01
5.73400e+01 7.15550e+01 5.53410e-01
5.73500e+01 7.15495e+01 5.53443e-01
5.73600e+01 7.15439e+01 5.53477e-01
5.73700e+01 7.15384e+01 5.53510e-01
5.73800e+01 7.15329e+01 5.53544e-01
5.73900e+01 7.15273e+01 5.53578e-01
5.74000e+01 7.15218e+01 5.53612e-01
5.74100e+01 7.15163e+01 5.53645e-01
5.74200e+01 7.15107e+01 5.53680e-01
5.74300e+01 7.15052e+01 5.53714e-01
5.74400e+01 7.14996e+01 5.53748e-01
5.74500e+01 7.14941e+01 5.53782e-01
5.74600e+01 7.14886e+01 5.53817e-01
5.74700e+01 7.14830e+01 5.53851e-01
5.74800e+01 7.14775e+01 5.53886e-01
5.74900e+01 7.14719e+01 5.53921e-01
5.75000e+01 7.14664e+01 5.53955e-01
5.75100e+01 7.14609e+01 5.53990e-01
5.75200e+01 7.14553e+01 5.54025e-01
5.75300e+01 7.14498e+01 5.54059e-01
5.75400e+01 7.14442e+01 5.54093e-01
5.75500e+01 7.14387e+01 5.54127e-01
5.75600e+01 7.14332e+01 5.54160e-01
5.75700e+01 7.14276e+01 5.54194e-01
5.75800e+01 7.14221e+01 5.54227e-01
5.75900e+01 7.14165e+01 5.54259e-01
5.76000e+01 7.14110e+01 5.54292e-01
5.76100e+01 7.14055e+01 5.54324e-01
5.76200e+01 7.13999e+01 5.54356e-01
5.76300e+01 7.13944e+01 5.54388e-01
5.76400e+01 7.13888e+01 5.54419e-01
5.76500e+01 7.13833e+01 5.54451e-01
5.76600e+01 7.13777e+01 5.54482e-01
5.76700e+01 7.13722e+01 5.54512e-01
5.76800e+01 7.13666e+01 5.54543e-01
5.76900e+01 7.13611e+01 5.54573e-01
5.77000e+01 7.13556e+01 5.54603e-01
5.77100e+01 7.13500e+01 5.54633e-01
5.77200e+01 7.13445e+01 5.54662e-01
5.77300e+01 7.13389e+01 5.54692e-01
5.77400e+01 7.13334e+01 5.54721e-01
5.77500e+01 7.13278e+01 5.54750e-01
5.77600e+01 7.13223e+01 5.54778e-01
5.77700e+01 7.13167e+01 5.54806e-01
5.77800e+01 7.13112e+01 5.54834e-01
5.77900e+01 7.13056e+01 5.54862e-01
5.78000e+01 7.13001e+01 5.54890e-01
5.78100e+01 7.12945e+01 5.54917e-01
5.78200e+01 7.12890e+01 5.54944e-01
5.78300e+01 7.12834e+01 5.54971e-01
5.78400e+01 7.12779e+01 5.54997e-01
5.78500e+01 7.12723e+01 5.55024e-01
5.78600e+01 7.12668e+01 5.55050e-01
5.78700e+01 7.12612e+01 5.55075e-01
5.78800e+01 7.12557e+01 5.55101e-01
5.78900e+01 7.12501e+01 5.55126e-01
5.79000e+01 7.12446e+01 5.55151e-01
5.79100e+01 7.12390e+01 5.55176e-01
5.79200e+01 7.12335e+01 5.55201e-01
5.79300e+01 7.12279e+01 5.55225e-01
5.79400e+01 7.12224e+01 5.55249e-01
5.79500e+01 7.12168e+01 5.55273e-01
5.79600e+01 7.12113e+01 5.55296e-01
5.79700e+01 7.12057e+01 5.55320e-01
5.79800e+01 7.12002e+01 5.55343e-01
5.79900e+01 7.11946e+01 5.55365e-01
5.80000e+01 7.11890e+01 5.55388e-01
5.80100e+01 7.11835e+01 5.55410e-01
5.80200e+01 7.11779e+01 5.55432e-01
5.80300e+01 7.11724e+01 5.55454e-01
5.80400e+01 7.11668e+01 5.55476e-01
5.80500e+01 7.11613e+01 5.55497e-01
5.80600e+01 7.11557e+01 5.55518e-01
5.80700e+01 7.11502e+01 5.55539e-01
5.80800e+01 7.11446e+01 5.55559e-01
5.80900e+01 7.11391e+01 5.55580e-01
5.81000e+01 7.11335e+01 5.55600e-01
5.81100e+01 7.11279e+01 5.55620e-01
5.81200e+01 7.11224e+01 5.55639e-01
5.81300e+01 7.11168e+01 5.55658e-01
5.81400e+01 7.11113e+01 5.55677e-01
5.81500e+01 7.11057e+01 5.55696e-01
5.81600e+01 7.11002e+01 5.55715e-01
5.81700e+01 7.10946e+01 5.55733e-01
5.81800e+01 7.10890e+01 5.55751e-01
5.81900e+01 7.10835e+01 5.55769e-01
5.82000e+01 7.10779e+01 5.55787e-01
5.82100e+01 7.10724e+01 5.55804e-01
5.82200e+01 7.10668e+01 5.55821e-01
5.82300e+01 7.10613e+01 5.55838e-01
5.82400e+01 7.10557e+01 5.55854e-01
5.82500e+01 7.10501e+01 5.55871e-01
5.82600e+01 7.10446e+01 5.55887e-01
5.82700e+01 7.10390e+01 5.55903e-01
5.82800e+01 7.10335e+01 5.55918e-01
5.82900e+01 7.10279e+01 5.55934e-01
5.83000e+01 7.10223e+01 5.55949e-01
5.83100e+01 7.10168e+01 5.55963e-01
5.83200e+01 7.10112e+01 5.55978e-01
5.83300e+01 7.10057e+01 5.55992e-01
5.83400e+01 7.10001e+01 5.56006e-01
5.83500e+01 7.09945e+01 5.56020e-01
5.83600e+01 7.09890e+01 5.56034e-01
5.83700e+01 7.09834e+01 5.56047e-01
5.83800e+01 7.09779e+01 5.56060e-01
5.83900e+01 7.09723e+01 5.56073e-01
5.84000e+01 7.09667e+01 5.56086e-01
5.84100e+01 7.09612e+01 5.56098e-01
5.84200e+01 7.09556e+01 5.56110e-01
5.84300e+01 7.09501e+01 5.56122e-01
5.84400e+01 7.09445e+01 5.56134e-01
5.84500e+01 7.09389e+01 5.56145e-01
5.84600e+01 7.09334e+01 5.56156e-01
5.84700e+01 7.09278e+01 5.56167e-01
5.84800e+01 7.09222e+01 5.56178e-01
5.84900e+01 7.09167e+01 5.56188e-01
5.85000e+01 7.09111e+01 5.56198e-01
5.85100e+01 7.09056e+01 5.56208e-01
5.85200e+01 7.09000e+01 5.56218e-01
5.85300e+01 7.08944e+01 5.56229e-01
5.85400e+01 7.08889e+01 5.56240e-01
5.85500e+01 7.08833e+01 5.56251e-01
5.85600e+01 7.08778e+01 5.56262e-01
5.85700e+01 7.08722e+01 5.56274e-01
5.85800e+01 7.08666e+01 5.56285e-01
5.85900e+01 7.08611e+01 5.56297e-01
5.86000e+01 7.08555e+01 5.56310e-01
5.86100e+01 7.08499e+01 5.56322e-01
5.86200e+01 7.08444e+01 5.56335e-01
5.86300e+01 7.08388e+01 5.56348e-01
5.86400e+01 7.08332e+01 5.56361e-01
5.86500e+01 7.08277e+01 5.56375e-01
5.86600e+01 7.08221e+01 5.56388e-01
5.86700e+01 7.08166e+01 5.56402e-01
5.86800e+01 7.08110e+01 5.56417e-01
5.86900e+01 7.08054e+01 5.56431e-01
5.87000e+01 7.07999e+01 5.56446e-01
5.87100e+01 7.07943e+01 5.56461e-01
5.87200e+01 7.07887e+01 5.56476e-01
5.87300e+01 7.07832e+01 5.56491e-01
5.87400e+01 7.07776e+01 5.56507e-01
5.87500e+01 7.07720e+01 5.56523e-01
5.87600e+01 7.07665e+01 5.56539e-01
5.87700e+01 7.07609e+01 5.56555e-01
5.87800e+01 7.07553e+01 5.56572e-01
5.87900e+01 7.07498e+01 5.56588e-01
5.88000e+01 7.07442e+01 5.56605e-01
5.88100e+01 7.07386e+01 5.56623e-01
5.88200e+01 7.07331e+01 5.56640e-01
5.88300e+01 7.07275e+01 5.56658e-01
5.88400e+01 7.07219e+01 5.56676e-01
5.88500e+01 7.07164e+01 5.56694e-01
5.88600e+01 7.07108e+01 5.56713e-01
5.88700e+01 7.07052e+01 5.56732e-01
5.88800e+01 7.06997e+01 5.56751e-01
5.88900e+01 7.06941e+01 5.56770e-01
5.89000e+01 7.06885e+01 5.56789e-01
5.89100e+01 7.06830e+01 5.56809e-01
5.89200e+01 7.06774e+01 5.56829e-01
5.89300e+01 7.06718e+01 5.56849e-01
5.89400e+01 7.06663e+01 5.56870e-01
5.89500e+01 7.06607e+01 5.56890e-01
5.89600e+01 7.06551e+01 5.56911e-01
5.89700e+01 7.06496e+01 5.56933e-01
5.89800e+01 7.06440e+01 5.56954e-01
5.89900e+01 7.06384e+01 5.56976e-01
5.90000e+01 7.06329e+01 5.56997e-01
5.90100e+01 7.06273e+01 5.57020e-01
5.90200e+01 7.06217e+01 5.57042e-01
5.90300e+01 7.06161e+01 5.57065e-01
5.90400e+01 7.06106e+01 5.57087e-01
5.90500e+01 7.06050e+01 5.57110e-01
5.90600e+01 7.05994e+01 5.57134e-01
5.90700e+01 7.05939e+01 5.57157e-01
5.90800e+01 7.05883e+01 5.57181e-01
5.90900e+01 7.05827e+01 5.57205e-01
5.91000e+01 7.05771e+01 5.57230e-01
5.91100e+01 7.05716e+01 5.57254e-01
5.91200e+01 7.05660e+01 5.57279e-01
5.91300e+01 7.05604e+01 5.57304e-01
5.91400e+01 7.05548e+01 5.57329e-01
5.91500e+01 7.05493e+01 5.57355e-01
5.91600e+01 7.05437e+01 5.57380e-01
5.91700e+01 7.05381e+01 5.57406e-01
5.91800e+01 7.05326e+01 5.57432e-01
5.91900e+01 7.05270e+01 5.57459e-01
5.92000e+01 7.05214e+01 5.57486e-01
5.92100e+01 7.05158e+01 5.57513e-01
5.92200e+01 7.05103e+01 5.57540e-01
5.92300e+01 7.05047e+01 5.57567e-01
5.92400e+01 7.04991e+01 5.57595e-01
5.92500e+01 7.04935e+01 5.57623e-01
5.92600e+01 7.04880e+01 5.57651e-01
5.92700e+01 7.04824e+01 5.57679e-01
5.92800e+01 7.04768e+01 5.57708e-01
5.92900e+01 7.04712e+01 5.57737e-01
5.93000e+01 7.04656e+01 5.57766e-01
5.93100e+01 7.04601e+01 5.57795e-01
5.93200e+01 7.04545e+01 5.57825e-01
5.93300e+01 7.04489e+01 5.57855e-01
5.93400e+01 7.04433e+01 5.57885e-01
5.93500e+01 7.04378e+01 5.57915e-01
5.93600e+01 7.04322e+01 5.57945e-01
5.93700e+01 7.04266e+01 5.57976e-01
5.93800e+01 7.04210e+01 5.58007e-01
5.93900e+01 7.04154e+01 5.58038e-01
5.94000e+01 7.04099e+01 5.58070e-01
5.94100e+01 7.04043e+01 5.58102e-01
5.94200e+01 7.03987e+01 5.58134e-01
5.94300e+01 7.03931e+01 5.58166e-01
5.94400e+01 7.03875e+01 5.58198e-01
5.94500e+01 7.03819e+01 5.58231e-01
5.94600e+01 7.03764e+01 5.58264e-01
5.94700e+01 7.03708e+01 5.58297e-01
5.94800e+01 7.03652e+01 5.58331e-01
5.94900e+01 7.03596e+01 5.58364e-01
5.95000e+01 7.03540e+01 5.58398e-01
5.95100e+01 7.03484e+01 5.58432e-01
5.95200e+01 7.03429e+01 5.58466e-01
5.95300e+01 7.03373e+01 5.58500e-01
5.95400e+01 7.03317e+01 5.58533e-01
5.95500e+01 7.03261e+01 5.58567e-01
5.95600e+01 7.03205e+01 5.58600e-01
5.95700e+01 7.03149e+01 5.58634e-01
5.95800e+01 7.03093e+01 5.58667e-01
5.95900e+01 7.03038e+01 5.58700e-01
5.96000e+01 7.02982e+01 5.58733e-01
5.96100e+01 7.02926e+01 5.58766e-01
5.96200e+01 7.02870e+01 5.58798e-01
5.96300e+01 7.02814e+01 5.58831e-01
5.96400e+01 7.02758e+01 5.58864e-01
5.96500e+01 7.02702e+01 5.58896e-01
5.96600e+01 7.02646e+01 5.58928e-01
5.96700e+01 7.02591e+01 5.58960e-01
5.96800e+01 7.02535e+01 5.58992e-01
5.96900e+01 7.02479e+01 5.59024e-01
5.97000e+01 7.02423e+01 5.59056e-01
5.97100e+01 7.02367e+01 5.59088e-01
5.97200e+01 7.02311e+01 5.59120e-01
5.97300e+01 7.02255e+01 5.59151e-01
5.97400e+01 7.02199e+01 5.59182e-01
5.97500e+01 7.02143e+01 5.59214e-01
5.97600e+01 7.02087e+01 5.59245e-01
5.97700e+01 7.02031e+01 5.59276e-01
5.97800e+01 7.01975e+01 5.59307e-01
5.97900e+01 7.01920e+01 5.59338e-01
5.98000e+01 7.01864e+01 5.59368e-01
5.98100e+01 7.01808e+01 5.59399e-01
5.98200e+01 7.01752e+01 5.59429e-01
5.98300e+01 7.01696e+01 5.59460e-01
5.98400e+01 7.01640e+01 5.59490e-01
5.98500e+01 7.01584e+01 5.59520e-01
5.98600e+01 7.01528e+01 5.59550e-01
5.98700e+01 7.01472e+01 5.59580e-01
5.98800e+01 7.01416e+01 5.59610e-01
5.98900e+01 7.01360e+01 5.59639e-01
5.99000e+01 7.01304e+01 5.59669e-01
5.99100e+01 7.01248e+01 5.59698e-01
5.99200e+01 7.01192e+01 5.59728e-01
5.99300e+01 7.01136e+01 5.59757e-01
5.99400e+01 7.01080e+01 5.59786e-01
5.99500e+01 7.01024e+01 5.59815e-01
5.99600e+01 7.00968e+01 5.59844e-01
5.99700e+01 7.00912e+01 5.59873e-01
5.99800e+01 7.00856e+01 5.59901e-01
5.99900e+01 7.00800e+01 5.59930e-01
6.00000e+01 7.00744e+01 5.59958e-01
6.00100e+01 7.00688e+01 5.59987e-01
6.00200e+01 7.00632e+01 5.60015e-01
6.00300e+01 7.00576e+01 5.60043e-01
6.00400e+01 7.00520e+01 5.60071e-01
6.00500e+01 7.00464e+01 5.60099e-01
6.00600e+01 7.00408e+01 5.60127e-01
6.00700e+01 7.00352e+01 5.60154e-01
6.00800e+01 7.00296e+01 5.60182e-01
6.00900e+01 7.00240e+01 5.60209e-01
6.01000e+01 7.00184e+01 5.60236e-01
6.01100e+01 7.00128e+01 5.60264e-01
6.01200e+01 7.00072e+01 5.60291e-01
6.01300e+01 7.00016e+01 5.60318e-01
6.01400e+01 6.99960e+01 5.60345e-01
6.01500e+01 6.99904e+01 5.60371e-01
6.01600e+01 6.99848e+01 5.60398e-01
6.01700e+01 6.99792e+01 5.60424e-01
6.01800e+01 6.99736e+01 5.60451e-01
6.01900e+01 6.99680e+01 5.60477e-01
6.02000e+01 6.99624e+01 5.60503e-01
6.02100e+01 6.99568e+01 5.60529e-01
6.02200e+01 6.99512e+01 5.60555e-01
6.02300e+01 6.99456e+01 5.60581e-01
6.02400e+01 6.99400e+01 5.60607e-01
6.02500e+01 6.99344e+01 5.60632e-01
6.02600e+01 6.99287e+01 5.60658e-01
6.02700e+01 6.99231e+01 5.60683e-01
6.02800e+01 6.99175e+01 5.60709e-01
6.02900e+01 6.99119e+01 5.60734e-01
6.03000e+01 6.99063e+01 5.60759e-01
6.03100e+01 6.99007e+01 5.60784e-01
6.03200e+01 6.98951e+01 5.60808e-01
6.03300e+01 6.98895e+01 5.60833e-01
6.03400e+01 6.98839e+01 5.60858e-01
6.03500e+01 6.98783e+01 5.60882e-01
6.03600e+01 6.98727e+01 5.60907e-01
6.03700e+01 6.98671e+01 5.60931e-01
6.03800e+01 6.98614e+01 5.60955e-01
6.03900e+01 6.98558e+01 5.60979e-01
6.04000e+01 6.98502e+01 5.61003e-01
6.04100e+01 6.98446e+01 5.61027e-01
6.04200e+01 6.98390e+01 5.61050e-01
6.04300e+01 6.98334e+01 5.61074e-01
6.04400e+01 6.98278e+01 5.61097e-01
6.04500e+01 6.98222e+01 5.61121e-01
6.04600e+01 6.98166e+01 5.61144e-01
6.04700e+01 6.98110e+01 5.61167e-01
6.04800e+01 6.98053e+01 5.61190e-01
6.04900e+01 6.97997e+01 5.61213e-01
6.05000e+01 6.97941e+01 5.61236e-01
6.05100e+01 6.97885e+01 5.61259e-01
6.05200e+01 6.97829e+01 5.61281e-01
6.05300e+01 6.97773e+01 5.61304e-01
6.05400e+01 6.97717e+01 5.61327e-01
6.05500e+01 6.97661e+01 5.61351e-01
6.05600e+01 6.97604e+01 5.61374e-01
6.05700e+01 6.97548e+01 5.61397e-01
6.05800e+01 6.97492e+01 5.61420e-01
6.05900e+01 6.97436e+01 5.61444e-01
6.06000e+01 6.97380e+01 5.61468e-01
6.06100e+01 6.97324e+01 5.61491e-01
6.06200e+01 6.97268e+01 5.61515e-01
6.06300e+01 6.97211e+01 5.61539e-01
6.06400e+01 6.97155e+01 5.61563e-01
6.06500e+01 6.97099e+01 5.61587e-01
6.06600e+01 6.97043e+01 5.61611e-01
6.06700e+01 6.96987e+01 5.61635e-01
6.06800e+01 6.96931e+01 5.61660e-01
6.06900e+01 6.96874e+01 5.61684e-01
6.07000e+01 6.96818e+01 5.61709e-01
6.07100e+01 6.96762e+01 5.61733e-01
6.07200e+01 6.96706e+01 5.61758e-01
6.07300e+01 6.96650e+01 5.61783e-01
6.07400e+01 6.96594e+01 5.61808e-01
6.07500e+01 6.96537e+01 5.61832e-01
6.07600e+01 6.96481e+01 5.61858e-01
6.07700e+01 6.96425e+01 5.61883e-01
6.07800e+01 6.96369e+01 5.61908e-01
6.07900e+01 6.96313e+01 5.61933e-01
6.08000e+01 6.96256e+01 5.61959e-01
6.08100e+01 6.96200e+01 5.61984e-01
6.08200e+01 6.96144e+01 5.62010e-01
6.08300e+01 6.96088e+01 5.62036e-01
6.08400e+01 6.96032e+01 5.62061e-01
6.08500e+01 6.95975e+01 5.62087e-01
6.08600e+01 6.95919e+01 5.62113e-01
6.08700e+01 6.95863e+01 5.62139e-01
6.08800e+01 6.95807e+01 5.62166e-01
6.08900e+01 6.95751e+01 5.62192e-01
6.09000e+01 6.95694e+01 5.62218e-01
6.09100e+01 6.95638e+01 5.62245e-01
6.09200e+01 6.95582e+01 5.62271e-01
6.09300e+01 6.95526e+01 5.62298e-01
6.09400e+01 6.95469e+01 5.62324e-01
6.09500e+01 6.95413e+01 5.62351e-01
6.09600e+01 6.95357e+01 5.62378e-01
6.09700e+01 6.95301e+01 5.62405e-01
6.09800e+01 6.95244e+01 5.62432e-01
6.09900e+01 6.95188e+01 5.62459e-01
6.10000e+01 6.95132e+01 5.62487e-01
6.10100e+01 6.95076e+01 5.62514e-01
6.10200e+01 6.95019e+01 5.62542e-01
6.10300e+01 6.94963e+01 5.62569e-01
6.10400e+01 6.94907e+01 5.62597e-01
6.10500e+01 6.94851e+01 5.62624e-01
6.10600e+01 6.94794e+01 5.62652e-01
6.10700e+01 6.94738e+01 5.62680e-01
6.10800e+01 6.94682e+01 5.62708e-01
6.10900e+01 6.94626e+01 5.62736e-01
6.11000e+01 6.94569e+01 5.62764e-01
6.11100e+01 6.94513e+01 5.62793e-01
6.11200e+01 6.94457e+01 5.62821e-01
6.11300e+01 6.94400e+01 5.62850e-01
6.11400e+01 6.94344e+01 5.62878e-01
6.11500e+01 6.94288e+01 5.62907e-01
6.11600e+01 6.94232e+01 5.62936e-01
6.11700e+01 6.94175e+01 5.62964e-01
6.11800e+01 6.94119e+01 5.62993e-01
6.11900e+01 6.94063e+01 5.63022e-01
6.12000e+01 6.94006e+01 5.63051e-01
6.12100e+01 6.93950e+01 5.63081e-01
6.12200e+01 6.93894e+01 5.63110e-01
6.12300e+01 6.93837e+01 5.63139e-01
6.12400e+01 6.93781e+01 5.63169e-01
6.12500e+01 6.93725e+01 5.63198e-01
6.12600e+01 6.93669e+01 5.63228e-01
6.12700e+01 6.93612e+01 5.63258e-01
6.12800e+01 6.93556e+01 5.63288e-01
6.12900e+01 6.93500e+01 5.63318e-01
6.13000e+01 6.93443e+01 5.63348e-01
6.13100e+01 6.93387e+01 5.63378e-01
6.13200e+01 6.93331e+01 5.63408e-01
6.13300e+01 6.93274e+01 5.63438e-01
6.13400e+01 6.93218e+01 5.63469e-01
6.13500e+01 6.93162e+01 5.63499e-01
6.13600e+01 6.93105e+01 5.63530e-01
6.13700e+01 6.93049e+01 5.63560e-01
6.13800e+01 6.92992e+01 5.63591e-01
6.13900e+01 6.92936e+01 5.63622e-01
6.14000e+01 6.92880e+01 5.63653e-01
6.14100e+01 6.92823e+01 5.63684e-01
6.14200e+01 6.92767e+01 5.63715e-01
6.14300e+01 6.92711e+01 5.63746e-01
6.14400e+01 6.92654e+01 5.63778e-01
6.14500e+01 6.92598e+01 5.63809e-01
6.14600e+01 6.92541e+01 5.63841e-01
6.14700e+01 6.92485e+01 5.63872e-01
6.14800e+01 6.92429e+01 5.63904e-01
6.14900e+01 6.92372e+01 5.63936e-01
6.15000e+01 6.92316e+01 5.63968e-01
6.15100e+01 6.92260e+01 5.63999e-01
6.15200e+01 6.92203e+01 5.64031e-01
6.15300e+01 6.92147e+01 5.64063e-01
6.15400e+01 6.92090e+01 5.64094e-01
6.15500e+01 6.92034e+01 5.64125e-01
6.15600e+01 6.91977e+01 5.64157e-01
6.15700e+01 6.91921e+01 5.64188e-01
6.15800e+01 6.91865e+01 5.64219e-01
6.15900e+01 6.91808e+01 5.64249e-01
6.16000e+01 6.91752e+01 5.64280e-01
6.16100e+01 6.91695e+01 5.64310e-01
6.16200e+01 6.91639e+01 5.64341e-01
6.16300e+01 6.91582e+01 5.64371e-01
6.16400e+01 6.91526e+01 5.64401e-01
6.16500e+01 6.91470e+01 5.64431e-01
6.16600e+01 6.91413e+01 5.64461e-01
6.16700e+01 6.91357e+01 5.64491e-01
6.16800e+01 6.91300e+01 5.64520e-01
6.16900e+01 6.91244e+01 5.64550e-01
6.17000e+01 6.91187e+01 5.64579e-01
6.17100e+01 6.91131e+01 5.64608e-01
6.17200e+01 6.91074e+01 5.64637e-01
6.17300e+01 6.91018e+01 5.64666e-01
6.17400e+01 6.90962e+01 5.64695e-01
6.17500e+01 6.90905e+01 5.64723e-01
6.17600e+01 6.90849e+01 5.64752e-01
6.17700e+01 6.90792e+01 5.64780e-01
6.17800e+01 6.90736e+01 5.64808e-01
6.17900e+01 6.90679e+01 5.64836e-01
6.18000e+01 6.90623e+01 5.64864e-01
6.18100e+01 6.90566e+01 5.64892e-01
6.18200e+01 6.90510e+01 5.64920e-01
6.18300e+01 6.90453e+01 5.64947e-01
6.18400e+01 6.90397e+01 5.64975e-01
6.18500e+01 6.90340e+01 5.65002e-01
6.18600e+01 6.90284e+01 5.65029e-01
6.18700e+01 6.90227e+01 5.65056e-01
6.18800e+01 6.90171e+01 5.65083e-01
6.18900e+01 6.90114e+01 5.65110e-01
6.19000e+01 6.90058e+01 5.65136e-01
6.19100e+01 6.90001e+01 5.65163e-01
6.19200e+01 6.89945e+01 5.65189e-01
6.19300e+01 6.89888e+01 5.65215e-01
6.19400e+01 6.89832e+01 5.65241e-01
6.19500e+01 6.89775e+01 5.65267e-01
6.19600e+01 6.89719e+01 5.65293e-01
6.19700e+01 6.89662e+01 5.65319e-01
6.19800e+01 6.89605e+01 5.65344e-01
6.19900e+01 6.89549e+01 5.65370e-01
6.20000e+01 6.89492e+01 5.65395e-01
6.20100e+01 6.89436e+01 5.65420e-01
6.20200e+01 6.89379e+01 5.65445e-01
6.20300e+01 6.89323e+01 5.65470e-01
6.20400e+01 6.89266e+01 5.65495e-01
6.20500e+01 6.89210e+01 5.65519e-01
6.20600e+01 6.89153e+01 5.65544e-01
6.20700e+01 6.89097e+01 5.65568e-01
6.20800e+01 6.89040e+01 5.65592e-01
6.20900e+01 6.88983e+01 5.65616e-01
6.21000e+01 6.88927e+01 5.65640e-01
6.21100e+01 6.88870e+01 5.65664e-01
6.21200e+01 6.88814e+01 5.65688e-01
6.21300e+01 6.88757e+01 5.65711e-01
6.21400e+01 6.88701e+01 5.65734e-01
6.21500e+01 6.88644e+01 5.65758e-01
6.21600e+01 6.88587e+01 5.65781e-01
6.21700e+01 6.88531e+01 5.65804e-01
6.21800e+01 6.88474e+01 5.65826e-01
6.21900e+01 6.88418e+01 5.65849e-01
6.22000e+01 6.88361e+01 5.65872e-01
6.22100e+01 6.88304e+01 5.65894e-01
6.22200e+01 6.88248e+01 5.65916e-01
6.22300e+01 6.88191e+01 5.65939e-01
6.22400e+01 6.88135e+01 5.65961e-01
6.22500e+01 6.88078e+01 5.65983e-01
6.22600e+01 6.88022e+01 5.66004e-01
6.22700e+01 6.87965e+01 5.66026e-01
6.22800e+01 6.87908e+01 5.66047e-01
6.22900e+01 6.87852e+01 5.66069e-01
6.23000e+01 6.87795e+01 5.66090e-01
6.23100e+01 6.87738e+01 5.66111e-01
6.23200e+01 6.87682e+01 5.66132e-01
6.23300e+01 6.87625e+01 5.66153e-01
6.23400e+01 6.87569e+01 5.66173e-01
6.23500e+01 6.87512e+01 5.66194e-01
6.23600e+01 6.87455e+01 5.66214e-01
6.23700e+01 6.87399e+01 5.66235e-01
6.23800e+01 6.87342e+01 5.66255e-01
6.23900e+01 6.87286e+01 5.66275e-01
6.24000e+01 6.87229e+01 5.66295e-01
6.24100e+01 6.87172e+01 5.66314e-01
6.24200e+01 6.87116e+01 5.66334e-01
6.24300e+01 6.87059e+01 5.66353e-01
6.24400e+01 6.87002e+01 5.66373e-01
6.24500e+01 6.86946e+01 5.66392e-01
6.24600e+01 6.86889e+01 5.66411e-01
6.24700e+01 6.86832e+01 5.66430e-01
6.24800e+01 6.86776e+01 5.66449e-01
6.24900e+01 6.86719e+01 5.66467e-01
6.25000e+01 6.86663e+01 5.66486e-01
6.25100e+01 6.86606e+01 5.66504e-01
6.25200e+01 6.86549e+01 5.66523e-01
6.25300e+01 6.86493e+01 5.66542e-01
6.25400e+01 6.86436e+01 5.66561e-01
6.25500e+01 6.86379e+01 5.66581e-01
6.25600e+01 6.86323e+01 5.66600e-01
6.25700e+01 6.86266e+01 5.66620e-01
6.25800e+01 6.86209e+01 5.66640e-01
6.25900e+01 6.86153e+01 5.66660e-01
6.26000e+01 6.86096e+01 5.66681e-01
6.26100e+01 6.86039e+01 5.66701e-01
6.26200e+01 6.85983e+01 5.66722e-01
6.26300e+01 6.85926e+01 5.66743e-01
6.26400e+01 6.85869e+01 5.66764e-01
6.26500e+01 6.85813e+01 5.66786e-01
6.26600e+01 6.85756e+01 5.66807e-01
6.26700e+01 6.85699e+01 5.66829e-01
6.26800e+01 6.85643e+01 5.66851e-01
6.26900e+01 6.85586e+01 5.66874e-01
6.27000e+01 6.85529e+01 5.66896e-01
6.27100e+01 6.85472e+01 5.66919e-01
6.27200e+01 6.85416e+01 5.66942e-01
6.27300e+01 6.85359e+01 5.66965e-01
6.27400e+01 6.85302e+01 5.66988e-01
6.27500e+01 6.85246e+01 5.67012e-01
6.27600e+01 6.85189e+01 5.67035e-01
6.27700e+01 6.85132e+01 5.67059e-01
6.27800e+01 6.85076e+01 5.67083e-01
6.27900e+01 6.85019e+01 5.67108e-01
6.28000e+01 6.84962e+01 5.67132e-01
6.28100e+01 6.84905e+01 5.67157e-01
6.28200e+01 6.84849e+01 5.67182e-01
6.28300e+01 6.84792e+01 5.67207e-01
6.28400e+01 6.84735e+01 5.67233e-01
6.28500e+01 6.84679e+01 5.67258e-01
6.28600e+01 6.84622e+01 5.67284e-01
6.28700e+01 6.84565e+01 5.67310e-01
6.28800e+01 6.84508e+01 5.67336e-01
6.28900e+01 6.84452e+01 5.67363e-01
6.29000e+01 6.84395e+01 5.67389e-01
6.29100e+01 6.84338e+01 5.67416e-01
6.29200e+01 6.84281e+01 5.67443e-01
6.29300e+01 6.84225e+01 5.67470e-01
6.29400e+01 6.84168e+01 5.67498e-01
6.29500e+01 6.84111e+01 5.67525e-01
6.29600e+01 6.84054e+01 5.67553e-01
6.29700e+01 6.83998e+01 5.67581e-01
6.29800e+01 6.83941e+01 5.67610e-01
6.29900e+01 6.83884e+01 5.67638e-01
6.30000e+01 6.83827e+01 5.67667e-01
6.30100e+01 6.83771e+01 5.67696e-01
6.30200e+01 6.83714e+01 5.67725e-01
6.30300e+01 6.83657e+01 5.67754e-01
6.30400e+01 6.83600e+01 5.67784e-01
6.30500e+01 6.83543e+01 5.67813e-01
6.30600e+01 6.83487e+01 5.67843e-01
6.30700e+01 6.83430e+01 5.67873e-01
6.30800e+01 6.83373e+01 5.67904e-01
6.30900e+01 6.83316e+01 5.67934e-01
6.31000e+01 6.83260e+01 5.67965e-01
6.31100e+01 6.83203e+01 5.67996e-01
6.31200e+01 6.83146e+01 5.68027e-01
6.31300e+01 6.83089e+01 5.68059e-01
6.31400e+01 6.83032e+01 5.68090e-01
6.31500e+01 6.82976e+01 5.68122e-01
6.31600e+01 6.82919e+01 5.68154e-01
6.31700e+01 6.82862e+01 5.68186e-01
6.31800e+01 6.82805e+01 5.68218e-01
6.31900e+01 6.82748e+01 5.68251e-01
6.32000e+01 6.82691e+01 5.68284e-01
6.32100e+01 6.82635e+01 5.68317e-01
6.32200e+01 6.82578e+01 5.68350e-01
6.32300e+01 6.82521e+01 5.68384e-01
6.32400e+01 6.82464e+01 5.68417e-01
6.32500e+01 6.82407e+01 5.68451e-01
6.32600e+01 6.82350e+01 5.68485e-01
6.32700e+01 6.82294e+01 5.68519e-01
6.32800e+01 6.82237e+01 5.68554e-01
6.32900e+01 6.82180e+01 5.68589e-01
6.33000e+01 6.82123e+01 5.68623e-01
6.33100e+01 6.82066e+01 5.68659e-01
6.33200e+01 6.82009e+01 5.68694e-01
6.33300e+01 6.81952e+01 5.68729e-01
6.33400e+01 6.81895e+01 5.68765e-01
6.33500e+01 6.81839e+01 5.68801e-01
6.33600e+01 6.81782e+01 5.68837e-01
6.33700e+01 6.81725e+01 5.68873e-01
6.33800e+01 6.81668e+01 5.68910e-01
6.33900e+01 6.81611e+01 5.68947e-01
6.34000e+01 6.81554e+01 5.68984e-01
6.34100e+01 6.81497e+01 5.69021e-01
6.34200e+01 6.81440e+01 5.69058e-01
6.34300e+01 6.81383e+01 5.69096e-01
6.34400e+01 6.81327e+01 5.69134e-01
6.34500e+01 6.81270e+01 5.69172e-01
6.34600e+01 6.81213e+01 5.69210e-01
6.34700e+01 6.81156e+01 5.69248e-01
6.34800e+01 6.81099e+01 5.69287e-01
6.34900e+01 6.81042e+01 5.69326e-01
6.35000e+01 6.80985e+01 5.69365e-01
6.35100e+01 6.80928e+01 5.69404e-01
6.35200e+01 6.80871e+01 5.69442e-01
6.35300e+01 6.80814e+01 5.69481e-01
6.35400e+01 6.80757e+01 5.69519e-01
6.35500e+01 6.80700e+01 5.69557e-01
6.35600e+01 6.80643e+01 5.69595e-01
6.35700e+01 6.80586e+01 5.69632e-01
6.35800e+01 6.80529e+01 5.69669e-01
6.35900e+01 6.80472e+01 5.69706e-01
6.36000e+01 6.80415e+01 5.69742e-01
6.36100e+01 6.80358e+01 5.69779e-01
6.36200e+01 6.80301e+01 5.69815e-01
6.36300e+01 6.80244e+01 5.69850e-01
6.36400e+01 6.80188e+01 5.69886e-01
6.36500e+01 6.80131e+01 5.69921e-01
6.36600e+01 6.80074e+01 5.69956e-01
6.36700e+01 6.80017e+01 5.69990e-01
6.36800e+01 6.79960e+01 5.70025e-01
6.36900e+01 6.79903e+01 5.70059e-01
6.37000e+01 6.79846e+01 5.70093e-01
6.37100e+01 6.79789e+01 5.70126e-01
6.37200e+01 6.79731e+01 5.70160e-01
6.37300e+01 6.79674e+01 5.70193e-01
6.37400e+01 6.79617e+01 5.70225e-01
6.37500e+01 6.79560e+01 5.70258e-01
6.37600e+01 6.79503e+01 5.70290e-01
6.37700e+01 6.79446e+01 5.70322e-01
6.37800e+01 6.79389e+01 5.70353e-01
6.37900e+01 6.79332e+01 5.70385e-01
6.38000e+01 6.79275e+01 5.70416e-01
6.38100e+01 6.79218e+01 5.70447e-01
6.38200e+01 6.79161e+01 5.70477e-01
6.38300e+01 6.79104e+01 5.70508e-01
6.38400e+01 6.79047e+01 5.70538e-01
6.38500e+01 6.78990e+01 5.70567e-01
6.38600e+01 6.78933e+01 5.70597e-01
6.38700e+01 6.78876e+01 5.70626e-01
6.38800e+01 6.78819e+01 5.70655e-01
6.38900e+01 6.78762e+01 5.70683e-01
6.39000e+01 6.78705e+01 5.70712e-01
6.39100e+01 6.78648e+01 5.70740e-01
6.39200e+01 6.78591e+01 5.70768e-01
6.39300e+01 6.78533e+01 5.70795e-01
6.39400e+01 6.78476e+01 5.70823e-01
6.39500e+01 6.78419e+01 5.70850e-01
6.39600e+01 6.78362e+01 5.70876e-01
6.39700e+01 6.78305e+01 5.70903e-01
6.39800e+01 6.78248e+01 5.70929e-01
6.39900e+01 6.78191e+01 5.70955e-01
6.40000e+01 6.78134e+01 5.70981e-01
6.40100e+01 6.78077e+01 5.71006e-01
6.40200e+01 6.78020e+01 5.71031e-01
6.40300e+01 6.77963e+01 5.71056e-01
6.40400e+01 6.77905e+01 5.71080e-01
6.40500e+01 6.77848e+01 5.71105e-01
6.40600e+01 6.77791e+01 5.71129e-01
6.40700e+01 6.77734e+01 5.71152e-01
6.40800e+01 6.77677e+01 5.71176e-01
6.40900e+01 6.77620e+01 5.71199e-01
6.41000e+01 6.77563e+01 5.71222e-01
6.41100e+01 6.77506e+01 5.71245e-01
6.41200e+01 6.77448e+01 5.71267e-01
6.41300e+01 6.77391e+01 5.71289e-01
6.41400e+01 6.77334e+01 5.71311e-01
6.41500e+01 6.77277e+01 5.71333e-01
6.41600e+01 6.77220e+01 5.71354e-01
6.41700e+01 6.77163e+01 5.71375e-01
6.41800e+01 6.77106e+01 5.71396e-01
6.41900e+01 6.77049e+01 5.71416e-01
6.42000e+01 6.76991e+01 5.71436e-01
6.42100e+01 6.76934e+01 5.71456e-01
6.42200e+01 6.76877e+01 5.71476e-01
6.42300e+01 6.76820e+01 5.71495e-01
6.42400e+01 6.76763e+01 5.71514e-01
6.42500e+01 6.76706e+01 5.71533e-01
6.42600e+01 6.76649e+01 5.71552e-01
6.42700e+01 6.76591e+01 5.71570e-01
6.42800e+01 6.76534e+01 5.71588e-01
6.42900e+01 6.76477e+01 5.71606e-01
6.43000e+01 6.76420e+01 5.71623e-01
6.43100e+01 6.76363e+01 5.71641e-01
6.43200e+01 6.76306e+01 5.71657e-01
6.43300e+01 6.76248e+01 5.71674e-01
6.43400e+01 6.76191e+01 5.71691e-01
6.43500e+01 6.76134e+01 5.71707e-01
6.43600e+01 6.76077e+01 5.71722e-01
6.43700e+01 6.76020e+01 5.71738e-01
6.43800e+01 6.75963e+01 5.71753e-01
6.43900e+01 6.75905e+01 5.71768e-01
6.44000e+01 6.75848e+01 5.71783e-01
6.44100e+01 6.75791e+01 5.71798e-01
6.44200e+01 6.75734e+01 5.71812e-01
6.44300e+01 6.75677e+01 5.71826e-01
6.44400e+01 6.75619e+01 5.71839e-01
6.44500e+01 6.75562e+01 5.71853e-01
6.44600e+01 6.75505e+01 5.71866e-01
6.44700e+01 6.75448e+01 5.71879e-01
6.44800e+01 6.75391e+01 5.71891e-01
6.44900e+01 6.75334e+01 5.71904e-01
6.45000e+01 6.75276e+01 5.71916e-01
6.45100e+01 6.75219e+01 5.71928e-01
6.45200e+01 6.75162e+01 5.71940e-01
6.45300e+01 6.75105e+01 5.71953e-01
6.45400e+01 6.75048e+01 5.71966e-01
6.45500e+01 6.74990e+01 5.71979e-01
6.45600e+01 6.74933e+01 5.71992e-01
6.45700e+01 6.74876e+01 5.72006e-01
6.45800e+01 6.74819e+01 5.72020e-01
6.45900e+01 6.74762e+01 5.72034e-01
6.46000e+01 6.74704e+01 5.72049e-01
6.46100e+01 6.74647e+01 5.72064e-01
6.46200e+01 6.74590e+01 5.72079e-01
6.46300e+01 6.74533e+01 5.72094e-01
6.46400e+01 6.74476e+01 5.72110e-01
6.46500e+01 6.74418e+01 5.72126e-01
6.46600e+01 6.74361e+01 5.72142e-01
6.46700e+01 6.74304e+01 5.72159e-01
6.46800e+01 6.74247e+01 5.72176e-01
6.46900e+01 6.74189e+01 5.72193e-01
6.47000e+01 6.74132e+01 5.72210e-01
6.47100e+01 6.74075e+01 5.72228e-01
6.47200e+01 6.74018e+01 5.72246e-01
6.47300e+01 6.73961e+01 5.72264e-01
6.47400e+01 6.73903e+01 5.72283e-01
6.47500e+01 6.73846e+01 5.72301e-01
6.47600e+01 6.73789e+01 5.72320e-01
6.47700e+01 6.73732e+01 5.72340e-01
6.47800e+01 6.73674e+01 5.72360e-01
6.47900e+01 6.73617e+01 5.72379e-01
6.48000e+01 6.73560e+01 5.72400e-01
6.48100e+01 6.73503e+01 5.72420e-01
6.48200e+01 6.73445e+01 5.72441e-01
6.48300e+01 6.73388e+01 5.72462e-01
6.48400e+01 6.73331e+01 5.72483e-01
6.48500e+01 6.73274e+01 5.72505e-01
6.48600e+01 6.73216e+01 5.72527e-01
6.48700e+01 6.73159e+01 5.72549e-01
6.48800e+01 6.73102e+01 5.72572e-01
6.48900e+01 6.73045e+01 5.72594e-01
6.49000e+01 6.72987e+01 5.72618e-01
6.49100e+01 6.72930e+01 5.72641e-01
6.49200e+01 6.72873e+01 5.72665e-01
6.49300e+01 6.72816e+01 5.72688e-01
6.49400e+01 6.72758e+01 5.72713e-01
6.49500e+01 6.72701e+01 5.72737e-01
6.49600e+01 6.72644e+01 5.72762e-01
6.49700e+01 6.72587e+01 5.72787e-01
6.49800e+01 6.72529e+01 5.72812e-01
6.49900e+01 6.72472e+01 5.72838e-01
6.50000e+01 6.72415e+01 5.72864e-01
6.50100e+01 6.72357e+01 5.72890e-01
6.50200e+01 6.72300e+01 5.72916e-01
6.50300e+01 6.72243e+01 5.72943e-01
6.50400e+01 6.72186e+01 5.72970e-01
6.50500e+01 6.72128e+01 5.72997e-01
6.50600e+01 6.72071e+01 5.73025e-01
6.50700e+01 6.72014e+01 5.73053e-01
6.50800e+01 6.71956e+01 5.73081e-01
6.50900e+01 6.71899e+01 5.73109e-01
6.51000e+01 6.71842e+01 5.73138e-01
6.51100e+01 6.71784e+01 5.73167e-01
6.51200e+01 6.71727e+01 5.73196e-01
6.51300e+01 6.71670e+01 5.73226e-01
6.51400e+01 6.71612e+01 5.73256e-01
6.51500e+01 6.71555e+01 5.73286e-01
6.51600e+01 6.71498e+01 5.73316e-01
6.51700e+01 6.71440e+01 5.73347e-01
6.51800e+01 6.71383e+01 5.73378e-01
6.51900e+01 6.71326e+01 5.73409e-01
6.52000e+01 6.71268e+01 5.73441e-01
6.52100e+01 6.71211e+01 5.73473e-01
6.52200e+01 6.71154e+01 5.73505e-01
6.52300e+01 6.71096e+01 5.73537e-01
6.52400e+01 6.71039e+01 5.73570e-01
6.52500e+01 6.70982e+01 5.73603e-01
6.52600e+01 6.70924e+01 5.73636e-01
6.52700e+01 6.70867e+01 5.73669e-01
6.52800e+01 6.70810e+01 5.73703e-01
6.52900e+01 6.70752e+01 5.73737e-01
6.53000e+01 6.70695e+01 5.73772e-01
6.53100e+01 6.70637e+01 5.73806e-01
6.53200e+01 6.70580e+01 5.73841e-01
6.53300e+01 6.70523e+01 5.73876e-01
6.53400e+01 6.70465e+01 5.73912e-01
6.53500e+01 6.70408e+01 5.73948e-01
6.53600e+01 6.70350e+01 5.73984e-01
6.53700e+01 6.70293e+01 5.74020e-01
6.53800e+01 6.70236e+01 5.74057e-01
6.53900e+01 6.70178e+01 5.74094e-01
6.54000e+01 6.70121e+01 5.74131e-01
6.54100e+01 6.70063e+01 5.74168e-01
6.54200e+01 6.70006e+01 5.74206e-01
6.54300e+01 6.69949e+01 5.74244e-01
6.54400e+01 6.69891e+01 5.74282e-01
6.54500e+01 6.69834e+01 5.74321e-01
6.54600e+01 6.69776e+01 5.74360e-01
6.54700e+01 6.69719e+01 5.74399e-01
6.54800e+01 6.69661e+01 5.74438e-01
6.54900e+01 6.69604e+01 5.74478e-01
6.55000e+01 6.69547e+01 5.74518e-01
6.55100e+01 6.69489e+01 5.74558e-01
6.55200e+01 6.69432e+01 5.74598e-01
6.55300e+01 6.69374e+01 5.74638e-01
6.55400e+01 6.69317e+01 5.74678e-01
6.55500e+01 6.69259e+01 5.74718e-01
6.55600e+01 6.69202e+01 5.74758e-01
6.55700e+01 6.69144e+01 5.74797e-01
6.55800e+01 6.69087e+01 5.74837e-01
6.55900e+01 6.69029e+01 5.74876e-01
6.56000e+01 6.68972e+01 5.74916e-01
6.56100e+01 6.68914e+01 5.74955e-01
6.56200e+01 6.68857e+01 5.74994e-01
6.56300e+01 6.68799e+01 5.75034e-01
6.56400e+01 6.68742e+01 5.75073e-01
6.56500e+01 6.68684e+01 5.75112e-01
6.56600e+01 6.68627e+01 5.75151e-01
6.56700e+01 6.68569e+01 5.75190e-01
6.56800e+01 6.68512e+01 5.75228e-01
6.56900e+01 6.68454e+01 5.75267e-01
6.57000e+01 6.68397e+01 5.75306e-01
6.57100e+01 6.68339e+01 5.75344e-01
6.57200e+01 6.68282e+01 5.75383e-01
6.57300e+01 6.68224e+01 5.75421e-01
6.57400e+01 6.68167e+01 5.75459e-01
6.57500e+01 6.68109e+01 5.75498e-01
6.57600e+01 6.68051e+01 5.75536e-01
6.57700e+01 6.67994e+01 5.75574e-01
6.57800e+01 6.67936e+01 5.75612e-01
6.57900e+01 6.67879e+01 5.75650e-01
6.58000e+01 6.67821e+01 5.75688e-01
6.58100e+01 6.67764e+01 5.75726e-01
6.58200e+01 6.67706e+01 5.75763e-01
6.58300e+01 6.67648e+01 5.75801e-01
6.58400e+01 6.67591e+01 5.75838e-01
6.58500e+01 6.67533e+01 5.75876e-01
6.58600e+01 6.67476e+01 5.75913e-01
6.58700e+01 6.67418e+01 5.75951e-01
6.58800e+01 6.67361e+01 5.75988e-01
6.58900e+01 6.67303e+01 5.76025e-01
6.59000e+01 6.67245e+01 5.76062e-01
6.59100e+01 6.67188e+01 5.76099e-01
6.59200e+01 6.67130e+01 5.76136e-01
6.59300e+01 6.67072e+01 5.76173e-01
6.59400e+01 6.67015e+01 5.76210e-01
6.59500e+01 6.66957e+01 5.76246e-01
6.59600e+01 6.66900e+01 5.76283e-01
6.59700e+01 6.66842e+01 5.76319e-01
6.59800e+01 6.66784e+01 5.76356e-01
6.59900e+01 6.66727e+01 5.76392e-01
6.60000e+01 6.66669e+01 5.76428e-01
6.60100e+01 6.66611e+01 5.76465e-01
6.60200e+01 6.66554e+01 5.76501e-01
6.60300e+01 6.66496e+01 5.76537e-01
6.60400e+01 6.66438e+01 5.76573e-01
6.60500e+01 6.66381e+01 5.76609e-01
6.60600e+01 6.66323e+01 5.76645e-01
6.60700e+01 6.66265e+01 5.76680e-01
6.60800e+01 6.66208e+01 5.76716e-01
6.60900e+01 6.66150e+01 5.76752e-01
6.61000e+01 6.66092e+01 5.76787e-01
6.61100e+01 6.66035e+01 5.76822e-01
6.61200e+01 6.65977e+01 5.76858e-01
6.61300e+01 6.65919e+01 5.76893e-01
6.61400e+01 6.65862e+01 5.76928e-01
6.61500e+01 6.65804e+01 5.76963e-01
6.61600e+01 6.65746e+01 5.76998e-01
6.61700e+01 6.65689e+01 5.77033e-01
6.61800e+01 6.65631e+01 5.77068e-01
6.61900e+01 6.65573e+01 5.77103e-01
6.62000e+01 6.65515e+01 5.77138e-01
6.62100e+01 6.65458e+01 5.77173e-01
6.62200e+01 6.65400e+01 5.77207e-01
6.62300e+01 6.65342e+01 5.77242e-01
6.62400e+01 6.65285e+01 5.77276e-01
6.62500e+01 6.65227e+01 5.77310e-01
6.62600e+01 6.65169e+01 5.77345e-01
6.62700e+01 6.65111e+01 5.77379e-01
6.62800e+01 6.65054e+01 5.77413e-01
6.62900e+01 6.64996e+01 5.77447e-01
6.63000e+01 6.64938e+01 5.77481e-01
6.63100e+01 6.64880e+01 5.77515e-01
6.63200e+01 6.64823e+01 5.77549e-01
6.63300e+01 6.64765e+01 5.77582e-01
6.63400e+01 6.64707e+01 5.77616e-01
6.63500e+01 6.64649e+01 5.77649e-01
6.63600e+01 6.64592e+01 5.77683e-01
6.63700e+01 6.64534e+01 5.77716e-01
6.63800e+01 6.64476e+01 5.77750e-01
6.63900e+01 6.64418e+01 5.77783e-01
6.64000e+01 6.64361e+01 5.77816e-01
6.64100e+01 6.64303e+01 5.77849e-01
6.64200e+01 6.64245e+01 5.77882e-01
6.64300e+01 6.64187e+01 5.77915e-01
6.64400e+01 6.64129e+01 5.77948e-01
6.64500e+01 6.64072e+01 5.77981e-01
6.64600e+01 6.64014e+01 5.78013e-01
6.64700e+01 6.63956e+01 5.78046e-01
6.64800e+01 6.63898e+01 5.78079e-01
6.64900e+01 6.63840e+01 5.78111e-01
6.65000e+01 6.63783e+01 5.78143e-01
6.65100e+01 6.63725e+01 5.78176e-01
6.65200e+01 6.63667e+01 5.78208e-01
6.65300e+01 6.63609e+01 5.78239e-01
6.65400e+01 6.63551e+01 5.78271e-01
6.65500e+01 6.63493e+01 5.78302e-01
6.65600e+01 6.63436e+01 5.78333e-01
6.65700e+01 6.63378e+01 5.78363e-01
6.65800e+01 6.63320e+01 5.78394e-01
6.65900e+01 6.63262e+01 5.78424e-01
6.66000e+01 6.63204e+01 5.78453e-01
6.66100e+01 6.63146e+01 5.78483e-01
6.66200e+01 6.63089e+01 5.78512e-01
6.66300e+01 6.63031e+01 5.78541e-01
6.66400e+01 6.62973e+01 5.78570e-01
6.66500e+01 6.62915e+01 5.78598e-01
6.66600e+01 6.62857e+01 5.78626e-01
6.66700e+01 6.62799e+01 5.78654e-01
6.66800e+01 6.62741e+01 5.78682e-01
6.66900e+01 6.62684e+01 5.78709e-01
6.67000e+01 6.62626e+01 5.78736e-01
6.67100e+01 6.62568e+01 5.78763e-01
6.67200e+01 6.62510e+01 5.78790e-01
6.67300e+01 6.62452e+01 5.78816e-01
6.67400e+01 6.62394e+01 5.78842e-01
6.67500e+01 6.62336e+01 5.78868e-01
6.67600e+01 6.62278e+01 5.78893e-01
6.67700e+01 6.62220e+01 5.78918e-01
6.67800e+01 6.62163e+01 5.78943e-01
6.67900e+01 6.62105e+01 5.78968e-01
6.68000e+01 6.62047e+01 5.78992e-01
6.68100e+01 6.61989e+01 5.79016e-01
6.68200e+01 6.61931e+01 5.79040e-01
6.68300e+01 6.61873e+01 5.79064e-01
6.68400e+01 6.61815e+01 5.79087e-01
6.68500e+01 6.61757e+01 5.79110e-01
6.68600e+01 6.61699e+01 5.79133e-01
6.68700e+01 6.61641e+01 5.79155e-01
6.68800e+01 6.61584e+01 5.79178e-01
6.68900e+01 6.61526e+01 5.79200e-01
6.69000e+01 6.61468e+01 5.79221e-01
6.69100e+01 6.61410e+01 5.79243e-01
6.69200e+01 6.61352e+01 5.79264e-01
6.69300e+01 6.61294e+01 5.79285e-01
6.69400e+01 6.61236e+01 5.79305e-01
6.69500e+01 6.61178e+01 5.79326e-01
6.69600e+01 6.61120e+01 5.79346e-01
6.69700e+01 6.61062e+01 5.79365e-01
6.69800e+01 6.61004e+01 5.79385e-01
6.69900e+01 6.60946e+01 5.79404e-01
6.70000e+01 6.60888e+01 5.79423e-01
6.70100e+01 6.60830e+01 5.79442e-01
6.70200e+01 6.60772e+01 5.79460e-01
6.70300e+01 6.60715e+01 5.79478e-01
6.70400e+01 6.60657e+01 5.79496e-01
6.70500e+01 6.60599e+01 5.79514e-01
6.70600e+01 6.60541e+01 5.79531e-01
6.70700e+01 6.60483e+01 5.79548e-01
6.70800e+01 6.60425e+01 5.79565e-01
6.70900e+01 6.60367e+01 5.79582e-01
6.71000e+01 6.60309e+01 5.79598e-01
6.71100e+01 6.60251e+01 5.79614e-01
6.71200e+01 6.60193e+01 5.79630e-01
6.71300e+01 6.60135e+01 5.79645e-01
6.71400e+01 6.60077e+01 5.79660e-01
6.71500e+01 6.60019e+01 5.79675e-01
6.71600e+01 6.59961e+01 5.79690e-01
6.71700e+01 6.59903e+01 5.79704e-01
6.71800e+01 6.59845e+01 5.79718e-01
6.71900e+01 6.59787e+01 5.79732e-01
6.72000e+01 6.59729e+01 5.79746e-01
6.72100e+01 6.59671e+01 5.79759e-01
6.72200e+01 6.59613e+01 5.79772e-01
6.72300e+01 6.59555e+01 5.79785e-01
6.72400e+01 6.59497e+01 5.79797e-01
6.72500e+01 6.59439e+01 5.79810e-01
6.72600e+01 6.59381e+01 5.79822e-01
6.72700e+01 6.59323e+01 5.79833e-01
6.72800e+01 6.59265e+01 5.79845e-01
6.72900e+01 6.59207e+01 5.79856e-01
6.73000e+01 6.59149e+01 5.79867e-01
6.73100e+01 6.59091e+01 5.79877e-01
6.73200e+01 6.59033e+01 5.79888e-01
6.73300e+01 6.58975e+01 5.79898e-01
6.73400e+01 6.58917e+01 5.79907e-01
6.73500e+01 6.58859e+01 5.79917e-01
6.73600e+01 6.58801e+01 5.79926e-01
6.73700e+01 6.58743e+01 5.79935e-01
6.73800e+01 6.58685e+01 5.79944e-01
6.73900e+01 6.58627e+01 5.79952e-01
6.74000e+01 6.58569e+01 5.79960e-01
6.74100e+01 6.58511e+01 5.79968e-01
6.74200e+01 6.58453e+01 5.79976e-01
6.74300e+01 6.58395e+01 5.79983e-01
6.74400e+01 6.58337e+01 5.79990e-01
6.74500e+01 6.58279e+01 5.79997e-01
6.74600e+01 6.58221e+01 5.80004e-01
6.74700e+01 6.58163e+01 5.80010e-01
6.74800e+01 6.58105e+01 5.80016e-01
6.74900e+01 6.58047e+01 5.80022e-01
6.75000e+01 6.57989e+01 5.80027e-01
6.75100e+01 6.57931e+01 5.80033e-01
6.75200e+01 6.57873e+01 5.80039e-01
6.75300e+01 6.57815e+01 5.80045e-01
6.75400e+01 6.57757e+01 5.80052e-01
6.75500e+01 6.57699e+01 5.80059e-01
6.75600e+01 6.57641e+01 5.80067e-01
6.75700e+01 6.57583e+01 5.80075e-01
6.75800e+01 6.57525e+01 5.80084e-01
6.75900e+01 6.57467e+01 5.80093e-01
6.76000e+01 6.57409e+01 5.80102e-01
6.76100e+01 6.57351e+01 5.80112e-01
6.76200e+01 6.57293e+01 5.80123e-01
6.76300e+01 6.57235e+01 5.80134e-01
6.76400e+01 6.57177e+01 5.80145e-01
6.76500e+01 6.57119e+01 5.80156e-01
6.76600e+01 6.57061e+01 5.80169e-01
6.76700e+01 6.57003e+01 5.80181e-01
6.76800e+01 6.56945e+01 5.80194e-01
6.76900e+01 6.56887e+01 5.80208e-01
6.77000e+01 6.56829e+01 5.80222e-01
6.77100e+01 6.56771e+01 5.80236e-01
6.77200e+01 6.56713e+01 5.80251e-01
6.77300e+01 6.56655e+01 5.80266e-01
6.77400e+01 6.56597e+01 5.80281e-01
6.77500e+01 6.56539e+01 5.80298e-01
6.77600e+01 6.56481e+01 5.80314e-01
6.77700e+01 6.56423e+01 5.80331e-01
6.77800e+01 6.56365e+01 5.80348e-01
6.77900e+01 6.56307e+01 5.80366e-01
6.78000e+01 6.56249e+01 5.80385e-01
6.78100e+01 6.56191e+01 5.80403e-01
6.78200e+01 6.56133e+01 5.80422e-01
6.78300e+01 6.56075e+01 5.80442e-01
6.78400e+01 6.56017e+01 5.80462e-01
6.78500e+01 6.55959e+01 5.80483e-01
6.78600e+01 6.55901e+01 5.80503e-01
6.78700e+01 6.55843e+01 5.80525e-01
6.78800e+01 6.55785e+01 5.80547e-01
6.78900e+01 6.55726e+01 5.80569e-01
6.79000e+01 6.55668e+01 5.80592e-01
6.79100e+01 6.55610e+01 5.80615e-01
6.79200e+01 6.55552e+01 5.80638e-01
6.79300e+01 6.55494e+01 5.80662e-01
6.79400e+01 6.55436e+01 5.80687e-01
6.79500e+01 6.55378e+01 5.80711e-01
6.79600e+01 6.55320e+01 5.80737e-01
6.79700e+01 6.55262e+01 5.80762e-01
6.79800e+01 6.55204e+01 5.80789e-01
6.79900e+01 6.55146e+01 5.80815e-01
6.80000e+01 6.55088e+01 5.80842e-01
6.80100e+01 6.55030e+01 5.80870e-01
6.80200e+01 6.54972e+01 5.80898e-01
6.80300e+01 6.54913e+01 5.80926e-01
6.80400e+01 6.54855e+01 5.80955e-01
6.80500e+01 6.54797e+01 5.80984e-01
6.80600e+01 6.54739e+01 5.81014e-01
6.80700e+01 6.54681e+01 5.81044e-01
6.80800e+01 6.54623e+01 5.81075e-01
6.80900e+01 6.54565e+01 5.81106e-01
6.81000e+01 6.54507e+01 5.81137e-01
6.81100e+01 6.54449e+01 5.81169e-01
6.81200e+01 6.54391e+01 5.81201e-01
6.81300e+01 6.54332e+01 5.81234e-01
6.81400e+01 6.54274e+01 5.81267e-01
6.81500e+01 6.54216e+01 5.81301e-01
6.81600e+01 6.54158e+01 5.81335e-01
6.81700e+01 6.54100e+01 5.81370e-01
6.81800e+01 6.54042e+01 5.81405e-01
6.81900e+01 6.53984e+01 5.81440e-01
6.82000e+01 6.53925e+01 5.81476e-01
6.82100e+01 6.53867e+01 5.81512e-01
6.82200e+01 6.53809e+01 5.81549e-01
6.82300e+01 6.53751e+01 5.81586e-01
6.82400e+01 6.53693e+01 5.81624e-01
6.82500e+01 6.53635e+01 5.81662e-01
6.82600e+01 6.53576e+01 5.81700e-01
6.82700e+01 6.53518e+01 5.81739e-01
6.82800e+01 6.53460e+01 5.81778e-01
6.82900e+01 6.53402e+01 5.81818e-01
6.83000e+01 6.53344e+01 5.81858e-01
6.83100e+01 6.53286e+01 5.81899e-01
6.83200e+01 6.53227e+01 5.81940e-01
6.83300e+01 6.53169e+01 5.81982e-01
6.83400e+01 6.53111e+01 5.82024e-01
6.83500e+01 6.53053e+01 5.82066e-01
6.83600e+01 6.52995e+01 5.82109e-01
6.83700e+01 6.52936e+01 5.82152e-01
6.83800e+01 6.52878e+01 5.82196e-01
6.83900e+01 6.52820e+01 5.82240e-01
6.84000e+01 6.52762e+01 5.82285e-01
6.84100e+01 6.52703e+01 5.82330e-01
6.84200e+01 6.52645e+01 5.82375e-01
6.84300e+01 6.52587e+01 5.82421e-01
6.84400e+01 6.52529e+01 5.82468e-01
6.84500e+01 6.52471e+01 5.82515e-01
6.84600e+01 6.52412e+01 5.82562e-01
6.84700e+01 6.52354e+01 5.82610e-01
6.84800e+01 6.52296e+01 5.82658e-01
6.84900e+01 6.52237e+01 5.82706e-01
6.85000e+01 6.52179e+01 5.82755e-01
6.85100e+01 6.52121e+01 5.82804e-01
6.85200e+01 6.52063e+01 5.82853e-01
6.85300e+01 6.52004e+01 5.82902e-01
6.85400e+01 6.51946e+01 5.82950e-01
6.85500e+01 6.51888e+01 5.82998e-01
6.85600e+01 6.51829e+01 5.83046e-01
6.85700e+01 6.51771e+01 5.83093e-01
6.85800e+01 6.51713e+01 5.83140e-01
6.85900e+01 6.51655e+01 5.83187e-01
6.86000e+01 6.51596e+01 5.83233e-01
6.86100e+01 6.51538e+01 5.83280e-01
6.86200e+01 6.51480e+01 5.83326e-01
6.86300e+01 6.51421e+01 5.83371e-01
6.86400e+01 6.51363e+01 5.83417e-01
6.86500e+01 6.51305e+01 5.83462e-01
6.86600e+01 6.51246e+01 5.83506e-01
6.86700e+01 6.51188e+01 5.83551e-01
6.86800e+01 6.51129e+01 5.83595e-01
6.86900e+01 6.51071e+01 5.83639e-01
6.87000e+01 6.51013e+01 5.83683e-01
6.87100e+01 6.50954e+01 5.83726e-01
6.87200e+01 6.50896e+01 5.83769e-01
6.87300e+01 6.50838e+01 5.83812e-01
6.87400e+01 6.50779e+01 5.83855e-01
6.87500e+01 6.50721e+01 5.83897e-01
6.87600e+01 6.50662e+01 5.83939e-01
6.87700e+01 6.50604e+01 5.83980e-01
6.87800e+01 6.50546e+01 5.84022e-01
6.87900e+01 6.50487e+01 5.84063e-01
6.88000e+01 6.50429e+01 5.84104e-01
6.88100e+01 6.50370e+01 5.84144e-01
6.88200e+01 6.50312e+01 5.84184e-01
6.88300e+01 6.50254e+01 5.84224e-01
6.88400e+01 6.50195e+01 5.84264e-01
6.88500e+01 6.50137e+01 5.84303e-01
6.88600e+01 6.50078e+01 5.84342e-01
6.88700e+01 6.50020e+01 5.84381e-01
6.88800e+01 6.49961e+01 5.84420e-01
6.88900e+01 6.49903e+01 5.84458e-01
6.89000e+01 6.49845e+01 5.84496e-01
6.89100e+01 6.49786e+01 5.84533e-01
6.89200e+01 6.49728e+01 5.84571e-01
6.89300e+01 6.49669e+01 5.84608e-01
6.89400e+01 6.49611e+01 5.84645e-01
6.89500e+01 6.49552e+01 5.84681e-01
6.89600e+01 6.49494e+01 5.84717e-01
6.89700e+01 6.49435e+01 5.84753e-01
6.89800e+01 6.49377e+01 5.84789e-01
6.89900e+01 6.49318e+01 5.84824e-01
6.90000e+01 6.49260e+01 5.84859e-01
6.90100e+01 6.49201e+01 5.84894e-01
6.90200e+01 6.49143e+01 5.84929e-01
6.90300e+01 6.49084e+01 5.84963e-01
6.90400e+01 6.49026e+01 5.84997e-01
6.90500e+01 6.48967e+01 5.85031e-01
6.90600e+01 6.48909e+01 5.85064e-01
6.90700e+01 6.48850e+01 5.85097e-01
6.90800e+01 6.48792e+01 5.85130e-01
6.90900e+01 6.48733e+01 5.85162e-01
6.91000e+01 6.48675e+01 5.85194e-01
6.91100e+01 6.48616e+01 5.85226e-01
6.91200e+01 6.48558e+01 5.85258e-01
6.91300e+01 6.48499e+01 5.85289e-01
6.91400e+01 6.48441e+01 5.85320e-01
6.91500e+01 6.48382e+01 5.85351e-01
6.91600e+01 6.48324e+01 5.85382e-01
6.91700e+01 6.48265e+01 5.85412e-01
6.91800e+01 6.48207e+01 5.85442e-01
6.91900e+01 6.48148e+01 5.85472e-01
6.92000e+01 6.48089e+01 5.85501e-01
6.92100e+01 6.48031e+01 5.85530e-01
6.92200e+01 6.47972e+01 5.85559e-01
6.92300e+01 6.47914e+01 5.85587e-01
6.92400e+01 6.47855e+01 5.85615e-01
6.92500e+01 6.47797e+01 5.85643e-01
6.92600e+01 6.47738e+01 5.85671e-01
6.92700e+01 6.47680e+01 5.85698e-01
6.92800e+01 6.47621e+01 5.85725e-01
6.92900e+01 6.47562e+01 5.85752e-01
6.93000e+01 6.47504e+01 5.85779e-01
6.93100e+01 6.47445e+01 5.85805e-01
6.93200e+01 6.47387e+01 5.85831e-01
6.93300e+01 6.47328e+01 5.85856e-01
6.93400e+01 6.47270e+01 5.85882e-01
6.93500e+01 6.47211e+01 5.85907e-01
6.93600e+01 6.47152e+01 5.85932e-01
6.93700e+01 6.47094e+01 5.85956e-01
6.93800e+01 6.47035e+01 5.85980e-01
6.93900e+01 6.46977e+01 5.86004e-01
6.94000e+01 6.46918e+01 5.86028e-01
6.94100e+01 6.46859e+01 5.86051e-01
6.94200e+01 6.46801e+01 5.86074e-01
6.94300e+01 6.46742e+01 5.86097e-01
6.94400e+01 6.46683e+01 5.86120e-01
6.94500e+01 6.46625e+01 5.86142e-01
6.94600e+01 6.46566e+01 5.86164e-01
6.94700e+01 6.46508e+01 5.86185e-01
6.94800e+01 6.46449e+01 5.86207e-01
6.94900e+01 6.46390e+01 5.86228e-01
6.95000e+01 6.46332e+01 5.86248e-01
6.95100e+01 6.46273e+01 5.86269e-01
6.95200e+01 6.46215e+01 5.86290e-01
6.95300e+01 6.46156e+01 5.86311e-01
6.95400e+01 6.46097e+01 5.86332e-01
6.95500e+01 6.46039e+01 5.86353e-01
6.95600e+01 6.45980e+01 5.86374e-01
6.95700e+01 6.45921e+01 5.86395e-01
6.95800e+01 6.45863e+01 5.86417e-01
6.95900e+01 6.45804e+01 5.86438e-01
6.96000e+01 6.45745e+01 5.86460e-01
6.96100e+01 6.45687e+01 5.86482e-01
6.96200e+01 6.45628e+01 5.86504e-01
6.96300e+01 6.45569e+01 5.86525e-01
6.96400e+01 6.45511e+01 5.86548e-01
6.96500e+01 6.45452e+01 5.86570e-01
6.96600e+01 6.45394e+01 5.86592e-01
6.96700e+01 6.45335e+01 5.86614e-01
6.96800e+01 6.45276e+01 5.86637e-01
6.96900e+01 6.45218e+01 5.86659e-01
6.97000e+01 6.45159e+01 5.86682e-01
6.97100e+01 6.45100e+01 5.86705e-01
6.97200e+01 6.45042e+01 5.86728e-01
6.97300e+01 6.44983e+01 5.86751e-01
6.97400e+01 6.44924e+01 5.86774e-01
6.97500e+01 6.44865e+01 5.86797e-01
6.97600e+01 6.44807e+01 5.86820e-01
6.97700e+01 6.44748e+01 5.86844e-01
6.97800e+01 6.44689e+01 5.86867e-01
6.97900e+01 6.44631e+01 5.86891e-01
6.98000e+01 6.44572e+01 5.86915e-01
6.98100e+01 6.44513e+01 5.86939e-01
6.98200e+01 6.44455e+01 5.86962e-01
6.98300e+01 6.44396e+01 5.86986e-01
6.98400e+01 6.44337e+01 5.87011e-01
6.98500e+01 6.44279e+01 5.87035e-01
6.98600e+01 6.44220e+01 5.87059e-01
6.98700e+01 6.44161e+01 5.87084e-01
6.98800e+01 6.44102e+01 5.87108e-01
6.98900e+01 6.44044e+01 5.87133e-01
6.99000e+01 6.43985e+01 5.87158e-01
6.99100e+01 6.43926e+01 5.87183e-01
6.99200e+01 6.43868e+01 5.87208e-01
6.99300e+01 6.43809e+01 5.87233e-01
6.99400e+01 6.43750e+01 5.87258e-01
6.99500e+01 6.43691e+01 5.87283e-01
6.99600e+01 6.43633e+01 5.87309e-01
6.99700e+01 6.43574e+01 5.87334e-01
6.99800e+01 6.43515e+01 5.87360e-01
6.99900e+01 6.43456e+01 5.87386e-01
7.00000e+01 6.43398e+01 5.87411e-01
7.00100e+01 6.43339e+01 5.87437e-01
7.00200e+01 6.43280e+01 5.87463e-01
7.00300e+01 6.43222e+01 5.87490e-01
7.00400e+01 6.43163e+01 5.87516e-01
7.00500e+01 6.43104e+01 5.87542e-01
7.00600e+01 6.43045e+01 5.87569e-01
7.00700e+01 6.42986e+01 5.87595e-01
7.00800e+01 6.42928e+01 5.87622e-01
7.00900e+01 6.42869e+01 5.87649e-01
7.01000e+01 6.42810e+01 5.87676e-01
7.01100e+01 6.42751e+01 5.87703e-01
7.01200e+01 6.42693e+01 5.87730e-01
7.01300e+01 6.42634e+01 5.87757e-01
7.01400e+01 6.42575e+01 5.87784e-01
7.01500e+01 6.42516e+01 5.87812e-01
7.01600e+01 6.42458e+01 5.87839e-01
7.01700e+01 6.42399e+01 5.87867e-01
7.01800e+01 6.42340e+01 5.87895e-01
7.01900e+01 6.42281e+01 5.87922e-01
7.02000e+01 6.42222e+01 5.87950e-01
7.02100e+01 6.42164e+01 5.87978e-01
7.02200e+01 6.42105e+01 5.88007e-01
7.02300e+01 6.42046e+01 5.88035e-01
7.02400e+01 6.41987e+01 5.88063e-01
7.02500e+01 6.41928e+01 5.88092e-01
7.02600e+01 6.41870e+01 5.88120e-01
7.02700e+01 6.41811e+01 5.88149e-01
7.02800e+01 6.41752e+01 5.88178e-01
7.02900e+01 6.41693e+01 5.88207e-01
7.03000e+01 6.41634e+01 5.88236e-01
7.03100e+01 6.41575e+01 5.88265e-01
7.03200e+01 6.41517e+01 5.88294e-01
7.03300e+01 6.41458e+01 5.88323e-01
7.03400e+01 6.41399e+01 5.88353e-01
7.03500e+01 6.41340e+01 5.88382e-01
7.03600e+01 6.41281e+01 5.88412e-01
7.03700e+01 6.41222e+01 5.88442e-01
7.03800e+01 6.41164e+01 5.88471e-01
7.03900e+01 6.41105e+01 5.88501e-01
7.04000e+01 6.41046e+01 5.88531e-01
7.04100e+01 6.40987e+01 5.88562e-01
7.04200e+01 6.40928e+01 5.88592e-01
7.04300e+01 6.40869e+01 5.88622e-01
7.04400e+01 6.40810e+01 5.88653e-01
7.04500e+01 6.40752e+01 5.88683e-01
7.04600e+01 6.40693e+01 5.88714e-01
7.04700e+01 6.40634e+01 5.88745e-01
7.04800e+01 6.40575e+01 5.88776e-01
7.04900e+01 6.40516e+01 5.88807e-01
7.05000e+01 6.40457e+01 5.88838e-01
7.05100e+01 6.40398e+01 5.88869e-01
7.05200e+01 6.40339e+01 5.88900e-01
7.05300e+01 6.40281e+01 5.88931e-01
7.05400e+01 6.40222e+01 5.88962e-01
7.05500e+01 6.40163e+01 5.88993e-01
7.05600e+01 6.40104e+01 5.89023e-01
7.05700e+01 6.40045e+01 5.89054e-01
7.05800e+01 6.39986e+01 5.89085e-01
7.05900e+01 6.39927e+01 5.89115e-01
7.06000e+01 6.39868e+01 5.89146e-01
7.06100e+01 6.39809e+01 5.89176e-01
7.06200e+01 6.39750e+01 5.89206e-01
7.06300e+01 6.39691e+01 5.89237e-01
7.06400e+01 6.39633e+01 5.89267e-01
7.06500e+01 6.39574e+01 5.89297e-01
7.06600e+01 6.39515e+01 5.89327e-01
7.06700e+01 6.39456e+01 5.89357e-01
7.06800e+01 6.39397e+01 5.89387e-01
7.06900e+01 6.39338e+01 5.89416e-01
7.07000e+01 6.39279e+01 5.89446e-01
7.07100e+01 6.39220e+01 5.89476e-01
7.07200e+01 6.39161e+01 5.89505e-01
7.07300e+01 6.39102e+01 5.89535e-01
7.07400e+01 6.39043e+01 5.89564e-01
7.07500e+01 6.38984e+01 5.89593e-01
7.07600e+01 6.38925e+01 5.89623e-01
7.07700e+01 6.38866e+01 5.89652e-01
7.07800e+01 6.38807e+01 5.89681e-01
7.07900e+01 6.38748e+01 5.89710e-01
7.08000e+01 6.38689e+01 5.89739e-01
7.08100e+01 6.38630e+01 5.89768e-01
7.08200e+01 6.38571e+01 5.89796e-01
7.08300e+01 6.38512e+01 5.89825e-01
7.08400e+01 6.38453e+01 5.89854e-01
7.08500e+01 6.38394e+01 5.89882e-01
7.08600e+01 6.38335e+01 5.89911e-01
7.08700e+01 6.38276e+01 5.89939e-01
7.08800e+01 6.38217e+01 5.89968e-01
7.08900e+01 6.38158e+01 5.89996e-01
7.09000e+01 6.38099e+01 5.90024e-01
7.09100e+01 6.38040e+01 5.90052e-01
7.09200e+01 6.37981e+01 5.90080e-01
7.09300e+01 6.37922e+01 5.90108e-01
7.09400e+01 6.37863e+01 5.90136e-01
7.09500e+01 6.37804e+01 5.90164e-01
7.09600e+01 6.37745e+01 5.90192e-01
7.09700e+01 6.37686e+01 5.90219e-01
7.09800e+01 6.37627e+01 5.90247e-01
7.09900e+01 6.37568e+01 5.90274e-01
7.10000e+01 6.37509e+01 5.90302e-01
7.10100e+01 6.37450e+01 5.90329e-01
7.10200e+01 6.37391e+01 5.90357e-01
7.10300e+01 6.37332e+01 5.90384e-01
7.10400e+01 6.37273e+01 5.90411e-01
7.10500e+01 6.37214e+01 5.90438e-01
7.10600e+01 6.37155e+01 5.90465e-01
7.10700e+01 6.37096e+01 5.90492e-01
7.10800e+01 6.37037e+01 5.90519e-01
7.10900e+01 6.36978e+01 5.90546e-01
7.11000e+01 6.36919e+01 5.90572e-01
7.11100e+01 6.36860e+01 5.90599e-01
7.11200e+01 6.36801e+01 5.90625e-01
7.11300e+01 6.36742e+01 5.90652e-01
7.11400e+01 6.36683e+01 5.90678e-01
7.11500e+01 6.36624e+01 5.90705e-01
7.11600e+01 6.36564e+01 5.90731e-01
7.11700e+01 6.36505e+01 5.90757e-01
7.11800e+01 6.36446e+01 5.90783e-01
7.11900e+01 6.36387e+01 5.90809e-01
7.12000e+01 6.36328e+01 5.90835e-01
7.12100e+01 6.36269e+01 5.90861e-01
7.12200e+01 6.36210e+01 5.90887e-01
7.12300e+01 6.36151e+01 5.90912e-01
7.12400e+01 6.36092e+01 5.90938e-01
7.12500e+01 6.36033e+01 5.90964e-01
7.12600e+01 6.35974e+01 5.90989e-01
7.12700e+01 6.35915e+01 5.91014e-01
7.12800e+01 6.35855e+01 5.91040e-01
7.12900e+01 6.35796e+01 5.91065e-01
7.13000e+01 6.35737e+01 5.91090e-01
7.13100e+01 6.35678e+01 5.91115e-01
7.13200e+01 6.35619e+01 5.91140e-01
7.13300e+01 6.35560e+01 5.91165e-01
7.13400e+01 6.35501e+01 5.91190e-01
7.13500e+01 6.35442e+01 5.91215e-01
7.13600e+01 6.35383e+01 5.91240e-01
7.13700e+01 6.35323e+01 5.91264e-01
7.13800e+01 6.35264e+01 5.91289e-01
7.13900e+01 6.35205e+01 5.91314e-01
7.14000e+01 6.35146e+01 5.91338e-01
7.14100e+01 6.35087e+01 5.91362e-01
7.14200e+01 6.35028e+01 5.91387e-01
7.14300e+01 6.34969e+01 5.91411e-01
7.14400e+01 6.34909e+01 5.91435e-01
7.14500e+01 6.34850e+01 5.91459e-01
7.14600e+01 6.34791e+01 5.91483e-01
7.14700e+01 6.34732e+01 5.91507e-01
7.14800e+01 6.34673e+01 5.91531e-01
7.14900e+01 6.34614e+01 5.91555e-01
7.15000e+01 6.34555e+01 5.91578e-01
7.15100e+01 6.34495e+01 5.91602e-01
7.15200e+01 6.34436e+01 5.91626e-01
7.15300e+01 6.34377e+01 5.91650e-01
7.15400e+01 6.34318e+01 5.91674e-01
7.15500e+01 6.34259e+01 5.91698e-01
7.15600e+01 6.34200e+01 5.91723e-01
7.15700e+01 6.34140e+01 5.91747e-01
7.15800e+01 6.34081e+01 5.91772e-01
7.15900e+01 6.34022e+01 5.91797e-01
7.16000e+01 6.33963e+01 5.91822e-01
7.16100e+01 6.33904e+01 5.91847e-01
7.16200e+01 6.33844e+01 5.91872e-01
7.16300e+01 6.33785e+01 5.91897e-01
7.16400e+01 6.33726e+01 5.91923e-01
7.16500e+01 6.33667e+01 5.91948e-01
7.16600e+01 6.33608e+01 5.91974e-01
7.16700e+01 6.33548e+01 5.92000e-01
7.16800e+01 6.33489e+01 5.92026e-01
7.16900e+01 6.33430e+01 5.92052e-01
7.17000e+01 6.33371e+01 5.92078e-01
7.17100e+01 6.33312e+01 5.92105e-01
7.17200e+01 6.33252e+01 5.92131e-01
7.17300e+01 6.33193e+01 5.92158e-01
7.17400e+01 6.33134e+01 5.92185e-01
7.17500e+01 6.33075e+01 5.92212e-01
7.17600e+01 6.33016e+01 5.92239e-01
7.17700e+01 6.32956e+01 5.92266e-01
7.17800e+01 6.32897e+01 5.92293e-01
7.17900e+01 6.32838e+01 5.92321e-01
7.18000e+01 6.32779e+01 5.92349e-01
7.18100e+01 6.32719e+01 5.92376e-01
7.18200e+01 6.32660e+01 5.92404e-01
7.18300e+01 6.32601e+01 5.92432e-01
7.18400e+01 6.32542e+01 5.92460e-01
7.18500e+01 6.32482e+01 5.92489e-01
7.18600e+01 6.32423e+01 5.92517e-01
7.18700e+01 6.32364e+01 5.92546e-01
7.18800e+01 6.32305e+01 5.92575e-01
7.18900e+01 6.32245e+01 5.92603e-01
7.19000e+01 6.32186e+01 5.92632e-01
7.19100e+01 6.32127e+01 5.92662e-01
7.19200e+01 6.32068e+01 5.92691e-01
7.19300e+01 6.32008e+01 5.92720e-01
7.19400e+01 6.31949e+01 5.92750e-01
7.19500e+01 6.31890e+01 5.92779e-01
7.19600e+01 6.31831e+01 5.92809e-01
7.19700e+01 6.31771e+01 5.92839e-01
7.19800e+01 6.31712e+01 5.92869e-01
7.19900e+01 6.31653e+01 5.92899e-01
7.20000e+01 6.31593e+01 5.92930e-01
7.20100e+01 6.31534e+01 5.92960e-01
7.20200e+01 6.31475e+01 5.92991e-01
7.20300e+01 6.31416e+01 5.93022e-01
7.20400e+01 6.31356e+01 5.93052e-01
7.20500e+01 6.31297e+01 5.93083e-01
7.20600e+01 6.31238e+01 5.93115e-01
7.20700e+01 6.31178e+01 5.93146e-01
7.20800e+01 6.31119e+01 5.93177e-01
7.20900e+01 6.31060e+01 5.93209e-01
7.21000e+01 6.31000e+01 5.93241e-01
7.21100e+01 6.30941e+01 5.93272e-01
7.21200e+01 6.30882e+01 5.93304e-01
7.21300e+01 6.30822e+01 5.93336e-01
7.21400e+01 6.30763e+01 5.93369e-01
7.21500e+01 6.30704e+01 5.93401e-01
7.21600e+01 6.30644e+01 5.93434e-01
7.21700e+01 6.30585e+01 5.93466e-01
7.21800e+01 6.30526e+01 5.93499e-01
7.21900e+01 6.30466e+01 5.93532e-01
7.22000e+01 6.30407e+01 5.93565e-01
7.22100e+01 6.30348e+01 5.93598e-01
7.22200e+01 6.30288e+01 5.93631e-01
7.22300e+01 6.30229e+01 5.93665e-01
7.22400e+01 6.30169e+01 5.93698e-01
7.22500e+01 6.30110e+01 5.93732e-01
7.22600e+01 6.30051e+01 5.93766e-01
7.22700e+01 6.29991e+01 5.93800e-01
7.22800e+01 6.29932e+01 5.93834e-01
7.22900e+01 6.29873e+01 5.93868e-01
7.23000e+01 6.29813e+01 5.93903e-01
7.23100e+01 6.29754e+01 5.93937e-01
7.23200e+01 6.29694e+01 5.93972e-01
7.23300e+01 6.29635e+01 5.94007e-01
7.23400e+01 6.29576e+01 5.94042e-01
7.23500e+01 6.29516e+01 5.94077e-01
7.23600e+01 6.29457e+01 5.94112e-01
7.23700e+01 6.29397e+01 5.94147e-01
7.23800e+01 6.29338e+01 5.94183e-01
7.23900e+01 6.29279e+01 5.94218e-01
7.24000e+01 6.29219e+01 5.94254e-01
7.24100e+01 6.29160e+01 5.94290e-01
7.24200e+01 6.29100e+01 5.94326e-01
7.24300e+01 6.29041e+01 5.94362e-01
7.24400e+01 6.28981e+01 5.94399e-01
7.24500e+01 6.28922e+01 5.94435e-01
7.24600e+01 6.28862e+01 5.94471e-01
7.24700e+01 6.28803e+01 5.94508e-01
7.24800e+01 6.28744e+01 5.94545e-01
7.24900e+01 6.28684e+01 5.94582e-01
7.25000e+01 6.28625e+01 5.94619e-01
7.25100e+01 6.28565e+01 5.94656e-01
7.25200e+01 6.28506e+01 5.94693e-01
7.25300e+01 6.28446e+01 5.94730e-01
7.25400e+01 6.28387e+01 5.94767e-01
7.25500e+01 6.28327e+01 5.94804e-01
7.25600e+01 6.28268e+01 5.94840e-01
7.25700e+01 6.28208e+01 5.94877e-01
7.25800e+01 6.28149e+01 5.94913e-01
7.25900e+01 6.28089e+01 5.94949e-01
7.26000e+01 6.28030e+01 5.94985e-01
7.26100e+01 6.27970e+01 5.95022e-01
7.26200e+01 6.27911e+01 5.95057e-01
7.26300e+01 6.27851e+01 5.95093e-01
7.26400e+01 6.27792e+01 5.95129e-01
7.26500e+01 6.27732e+01 5.95165e-01
7.26600e+01 6.27673e+01 5.95200e-01
7.26700e+01 6.27613e+01 5.95236e-01
7.26800e+01 6.27554e+01 5.95271e-01
7.26900e+01 6.27494e+01 5.95306e-01
7.27000e+01 6.27435e+01 5.95341e-01
7.27100e+01 6.27375e+01 5.95376e-01
7.27200e+01 6.27316e+01 5.95411e-01
7.27300e+01 6.27256e+01 5.95446e-01
7.27400e+01 6.27197e+01 5.95481e-01
7.27500e+01 6.27137e+01 5.95515e-01
7.27600e+01 6.27077e+01 5.95550e-01
7.27700e+01 6.27018e+01 5.95584e-01
7.27800e+01 6.26958e+01 5.95618e-01
7.27900e+01 6.26899e+01 5.95653e-01
7.28000e+01 6.26839e+01 5.95687e-01
7.28100e+01 6.26780e+01 5.95721e-01
7.28200e+01 6.26720e+01 5.95754e-01
7.28300e+01 6.26660e+01 5.95788e-01
7.28400e+01 6.26601e+01 5.95822e-01
7.28500e+01 6.26541e+01 5.95855e-01
7.28600e+01 6.26482e+01 5.95889e-01
7.28700e+01 6.26422e+01 5.95922e-01
7.28800e+01 6.26363e+01 5.95955e-01
7.28900e+01 6.26303e+01 5.95988e-01
7.29000e+01 6.26243e+01 5.96021e-01
7.29100e+01 6.26184e+01 5.96054e-01
7.29200e+01 6.26124e+01 5.96087e-01
7.29300e+01 6.26065e+01 5.96120e-01
7.29400e+01 6.26005e+01 5.96152e-01
7.29500e+01 6.25945e+01 5.96185e-01
7.29600e+01 6.25886e+01 5.96217e-01
7.29700e+01 6.25826e+01 5.96249e-01
7.29800e+01 6.25766e+01 5.96282e-01
7.29900e+01 6.25707e+01 5.96314e-01
7.30000e+01 6.25647e+01 5.96346e-01
7.30100e+01 6.25588e+01 5.96377e-01
7.30200e+01 6.25528e+01 5.96409e-01
7.30300e+01 6.25468e+01 5.96441e-01
7.30400e+01 6.25409e+01 5.96472e-01
7.30500e+01 6.25349e+01 5.96504e-01
7.30600e+01 6.25289e+01 5.96535e-01
7.30700e+01 6.25230e+01 5.96566e-01
7.30800e+01 6.25170e+01 5.96597e-01
7.30900e+01 6.25110e+01 5.96628e-01
7.31000e+01 6.25051e+01 5.96659e-01
7.31100e+01 6.24991e+01 5.96690e-01
7.31200e+01 6.24931e+01 5.96721e-01
7.31300e+01 6.24872e+01 5.96751e-01
7.31400e+01 6.24812e+01 5.96782e-01
7.31500e+01 6.24752e+01 5.96812e-01
7.31600e+01 6.24693e+01 5.96842e-01
7.31700e+01 6.24633e+01 5.96873e-01
7.31800e+01 6.24573e+01 5.96903e-01
7.31900e+01 6.24514e+01 5.96933e-01
7.32000e+01 6.24454e+01 5.96962e-01
7.32100e+01 6.24394e+01 5.96992e-01
7.32200e+01 6.24334e+01 5.97022e-01
7.32300e+01 6.24275e+01 5.97051e-01
7.32400e+01 6.24215e+01 5.97081e-01
7.32500e+01 6.24155e+01 5.97110e-01
7.32600e+01 6.24096e+01 5.97139e-01
7.32700e+01 6.24036e+01 5.97168e-01
7.32800e+01 6.23976e+01 5.97197e-01
7.32900e+01 6.23916e+01 5.97226e-01
7.33000e+01 6.23857e+01 5.97255e-01
7.33100e+01 6.23797e+01 5.97284e-01
7.33200e+01 6.23737e+01 5.97312e-01
7.33300e+01 6.23678e+01 5.97341e-01
7.33400e+01 6.23618e+01 5.97369e-01
7.33500e+01 6.23558e+01 5.97397e-01
7.33600e+01 6.23498e+01 5.97425e-01
7.33700e+01 6.23439e+01 5.97453e-01
7.33800e+01 6.23379e+01 5.97481e-01
7.33900e+01 6.23319e+01 5.97509e-01
7.34000e+01 6.23259e+01 5.97537e-01
7.34100e+01 6.23200e+01 5.97565e-01
7.34200e+01 6.23140e+01 5.97592e-01
7.34300e+01 6.23080e+01 5.97619e-01
7.34400e+01 6.23020e+01 5.97647e-01
7.34500e+01 6.22961e+01 5.97674e-01
7.34600e+01 6.22901e+01 5.97701e-01
7.34700e+01 6.22841e+01 5.97728e-01
7.34800e+01 6.22781e+01 5.97755e-01
7.34900e+01 6.22721e+01 5.97782e-01
7.35000e+01 6.22662e+01 5.97808e-01
7.35100e+01 6.22602e+01 5.97835e-01
7.35200e+01 6.22542e+01 5.97862e-01
7.35300e+01 6.22482e+01 5.97888e-01
7.35400e+01 6.22423e+01 5.97915e-01
7.35500e+01 6.22363e+01 5.97942e-01
7.35600e+01 6.22303e+01 5.97969e-01
7.35700e+01 6.22243e+01 5.97996e-01
7.35800e+01 6.22183e+01 5.98023e-01
7.35900e+01 6.22124e+01 5.98050e-01
7.36000e+01 6.22064e+01 5.98077e-01
7.36100e+01 6.22004e+01 5.98104e-01
7.36200e+01 6.21944e+01 5.98131e-01
7.36300e+01 6.21884e+01 5.98158e-01
7.36400e+01 6.21824e+01 5.98186e-01
7.36500e+01 6.21765e+01 5.98213e-01
7.36600e+01 6.21705e+01 5.98240e-01
7.36700e+01 6.21645e+01 5.98268e-01
7.36800e+01 6.21585e+01 5.98295e-01
7.36900e+01 6.21525e+01 5.98323e-01
7.37000e+01 6.21465e+01 5.98350e-01
7.37100e+01 6.21406e+01 5.98378e-01
7.37200e+01 6.21346e+01 5.98405e-01
7.37300e+01 6.21286e+01 5.98433e-01
7.37400e+01 6.21226e+01 5.98461e-01
7.37500e+01 6.21166e+01 5.98489e-01
7.37600e+01 6.21106e+01 5.98516e-01
7.37700e+01 6.21047e+01 5.98544e-01
7.37800e+01 6.20987e+01 5.98572e-01
7.37900e+01 6.20927e+01 5.98600e-01
7.38000e+01 6.20867e+01 5.98628e-01
7.38100e+01 6.20807e+01 5.98656e-01
7.38200e+01 6.20747e+01 5.98684e-01
7.38300e+01 6.20687e+01 5.98712e-01
7.38400e+01 6.20628e+01 5.98741e-01
7.38500e+01 6.20568e+01 5.98769e-01
7.38600e+01 6.20508e+01 5.98797e-01
7.38700e+01 6.20448e+01 5.98825e-01
7.38800e+01 6.20388e+01 5.98854e-01
7.38900e+01 6.20328e+01 5.98882e-01
7.39000e+01 6.20268e+01 5.98911e-01
7.39100e+01 6.20208e+01 5.98939e-01
7.39200e+01 6.20148e+01 5.98968e-01
7.39300e+01 6.20089e+01 5.98996e-01
7.39400e+01 6.20029e+01 5.99025e-01
7.39500e+01 6.19969e+01 5.99054e-01
7.39600e+01 6.19909e+01 5.99082e-01
7.39700e+01 6.19849e+01 5.99111e-01
7.39800e+01 6.19789e+01 5.99140e-01
7.39900e+01 6.19729e+01 5.99169e-01
7.40000e+01 6.19669e+01 5.99198e-01
7.40100e+01 6.19609e+01 5.99227e-01
7.40200e+01 6.19549e+01 5.99256e-01
7.40300e+01 6.19489e+01 5.99285e-01
7.40400e+01 6.19429e+01 5.99314e-01
7.40500e+01 6.19370e+01 5.99343e-01
7.40600e+01 6.19310e+01 5.99372e-01
7.40700e+01 6.19250e+01 5.99402e-01
7.40800e+01 6.19190e+01 5.99431e-01
7.40900e+01 6.19130e+01 5.99460e-01
7.41000e+01 6.19070e+01 5.99490e-01
7.41100e+01 6.19010e+01 5.99519e-01
7.41200e+01 6.18950e+01 5.99549e-01
7.41300e+01 6.18890e+01 5.99578e-01
7.41400e+01 6.18830e+01 5.99608e-01
7.41500e+01 6.18770e+01 5.99638e-01
7.41600e+01 6.18710e+01 5.99667e-01
7.41700e+01 6.18650e+01 5.99697e-01
7.41800e+01 6.18590e+01 5.99727e-01
7.41900e+01 6.18530e+01 5.99757e-01
7.42000e+01 6.18470e+01 5.99786e-01
7.42100e+01 6.18410e+01 5.99816e-01
7.42200e+01 6.18350e+01 5.99846e-01
7.42300e+01 6.18290e+01 5.99876e-01
7.42400e+01 6.18230e+01 5.99906e-01
7.42500e+01 6.18170e+01 5.99936e-01
7.42600e+01 6.18110e+01 5.99967e-01
7.42700e+01 6.18050e+01 5.99997e-01
7.42800e+01 6.17990e+01 6.00027e-01
7.42900e+01 6.17930e+01 6.00057e-01
7.43000e+01 6.17870e+01 6.00088e-01
7.43100e+01 6.17810e+01 6.00118e-01
7.43200e+01 6.17750e+01 6.00149e-01
7.43300e+01 6.17690e+01 6.00179e-01
7.43400e+01 6.17630e+01 6.00210e-01
7.43500e+01 6.17570e+01 6.00240e-01
7.43600e+01 6.17510e+01 6.00271e-01
7.43700e+01 6.17450e+01 6.00301e-01
7.43800e+01 6.17390e+01 6.00332e-01
7.43900e+01 6.17330e+01 6.00363e-01
7.44000e+01 6.17270e+01 6.00394e-01
7.44100e+01 6.17210e+01 6.00425e-01
7.44200e+01 6.17150e+01 6.00455e-01
7.44300e+01 6.17090e+01 6.00486e-01
7.44400e+01 6.17030e+01 6.00517e-01
7.44500e+01 6.16970e+01 6.00548e-01
7.44600e+01 6.16910e+01 6.00580e-01
7.44700e+01 6.16850e+01 6.00611e-01
7.44800e+01 6.16790e+01 6.00642e-01
7.44900e+01 6.16730e+01 6.00673e-01
7.45000e+01 6.16669e+01 6.00704e-01
7.45100e+01 6.16609e+01 6.00736e-01
7.45200e+01 6.16549e+01 6.00767e-01
7.45300e+01 6.16489e+01 6.00798e-01
7.45400e+01 6.16429e+01 6.00829e-01
7.45500e+01 6.16369e+01 6.00861e-01
7.45600e+01 6.16309e+01 6.00892e-01
7.45700e+01 6.16249e+01 6.00923e-01
7.45800e+01 6.16189e+01 6.00954e-01
7.45900e+01 6.16129e+01 6.00985e-01
7.46000e+01 6.16069e+01 6.01016e-01
7.46100e+01 6.16009e+01 6.01047e-01
7.46200e+01 6.15948e+01 6.01078e-01
7.46300e+01 6.15888e+01 6.01109e-01
7.46400e+01 6.15828e+01 6.01140e-01
7.46500e+01 6.15768e+01 6.01171e-01
7.46600e+01 6.15708e+01 6.01202e-01
7.46700e+01 6.15648e+01 6.01233e-01
7.46800e+01 6.15588e+01 6.01264e-01
7.46900e+01 6.15528e+01 6.01295e-01
7.47000e+01 6.15467e+01 6.01326e-01
7.47100e+01 6.15407e+01 6.01357e-01
7.47200e+01 6.15347e+01 6.01388e-01
7.47300e+01 6.15287e+01 6.01419e-01
7.47400e+01 6.15227e+01 6.01449e-01
7.47500e+01 6.15167e+01 6.01480e-01
7.47600e+01 6.15107e+01 6.01511e-01
7.47700e+01 6.15046e+01 6.01542e-01
7.47800e+01 6.14986e+01 6.01572e-01
7.47900e+01 6.14926e+01 6.01603e-01
7.48000e+01 6.14866e+01 6.01634e-01
7.48100e+01 6.14806e+01 6.01664e-01
7.48200e+01 6.14746e+01 6.01695e-01
7.48300e+01 6.14685e+01 6.01725e-01
7.48400e+01 6.14625e+01 6.01756e-01
7.48500e+01 6.14565e+01 6.01787e-01
7.48600e+01 6.14505e+01 6.01817e-01
7.48700e+01 6.14445e+01 6.01848e-01
7.48800e+01 6.14385e+01 6.01878e-01
7.48900e+01 6.14324e+01 6.01909e-01
7.49000e+01 6.14264e+01 6.01939e-01
7.49100e+01 6.14204e+01 6.01969e-01
7.49200e+01 6.14144e+01 6.02000e-01
7.49300e+01 6.14084e+01 6.02030e-01
7.49400e+01 6.14023e+01 6.02061e-01
7.49500e+01 6.13963e+01 6.02091e-01
7.49600e+01 6.13903e+01 6.02121e-01
7.49700e+01 6.13843e+01 6.02152e-01
7.49800e+01 6.13783e+01 6.02182e-01
7.49900e+01 6.13722e+01 6.02212e-01
7.50000e+01 6.13662e+01 6.02242e-01
7.50100e+01 6.13602e+01 6.02273e-01
7.50200e+01 6.13542e+01 6.02303e-01
7.50300e+01 6.13481e+01 6.02333e-01
7.50400e+01 6.13421e+01 6.02363e-01
7.50500e+01 6.13361e+01 6.02393e-01
7.50600e+01 6.13301e+01 6.02423e-01
7.50700e+01 6.13240e+01 6.02453e-01
7.50800e+01 6.13180e+01 6.02483e-01
7.50900e+01 6.13120e+01 6.02513e-01
7.51000e+01 6.13060e+01 6.02543e-01
7.51100e+01 6.12999e+01 6.02573e-01
7.51200e+01 6.12939e+01 6.02603e-01
7.51300e+01 6.12879e+01 6.02633e-01
7.51400e+01 6.12819e+01 6.02663e-01
7.51500e+01 6.12758e+01 6.02693e-01
7.51600e+01 6.12698e+01 6.02723e-01
7.51700e+01 6.12638e+01 6.02753e-01
7.51800e+01 6.12578e+01 6.02783e-01
7.51900e+01 6.12517e+01 6.02813e-01
7.52000e+01 6.12457e+01 6.02842e-01
7.52100e+01 6.12397e+01 6.02872e-01
7.52200e+01 6.12336e+01 6.02902e-01
7.52300e+01 6.12276e+01 6.02932e-01
7.52400e+01 6.12216e+01 6.02961e-01
7.52500e+01 6.12156e+01 6.02991e-01
7.52600e+01 6.12095e+01 6.03021e-01
7.52700e+01 6.12035e+01 6.03050e-01
7.52800e+01 6.11975e+01 6.03080e-01
7.52900e+01 6.11914e+01 6.03110e-01
7.53000e+01 6.11854e+01 6.03139e-01
7.53100e+01 6.11794e+01 6.03169e-01
7.53200e+01 6.11733e+01 6.03198e-01
7.53300e+01 6.11673e+01 6.03228e-01
7.53400e+01 6.11613e+01 6.03257e-01
7.53500e+01 6.11552e+01 6.03287e-01
7.53600e+01 6.11492e+01 6.03316e-01
7.53700e+01 6.11432e+01 6.03346e-01
7.53800e+01 6.11371e+01 6.03375e-01
7.53900e+01 6.11311e+01 6.03404e-01
7.54000e+01 6.11251e+01 6.03434e-01
7.54100e+01 6.11190e+01 6.03463e-01
7.54200e+01 6.11130e+01 6.03492e-01
7.54300e+01 6.11070e+01 6.03522e-01
7.54400e+01 6.11009e+01 6.03551e-01
7.54500e+01 6.10949e+01 6.03580e-01
7.54600e+01 6.10889e+01 6.03610e-01
7.54700e+01 6.10828e+01 6.03639e-01
7.54800e+01 6.10768e+01 6.03668e-01
7.54900e+01 6.10708e+01 6.03697e-01
7.55000e+01 6.10647e+01 6.03726e-01
7.55100e+01 6.10587e+01 6.03755e-01
7.55200e+01 6.10526e+01 6.03784e-01
7.55300e+01 6.10466e+01 6.03814e-01
7.55400e+01 6.10406e+01 6.03843e-01
7.55500e+01 6.10345e+01 6.03872e-01
7.55600e+01 6.10285e+01 6.03901e-01
7.55700e+01 6.10224e+01 6.03930e-01
7.55800e+01 6.10164e+01 6.03959e-01
7.55900e+01 6.10104e+01 6.03988e-01
7.56000e+01 6.10043e+01 6.04017e-01
7.56100e+01 6.09983e+01 6.04046e-01
7.56200e+01 6.09922e+01 6.04074e-01
7.56300e+01 6.09862e+01 6.04103e-01
7.56400e+01 6.09802e+01 6.04132e-01
7.56500e+01 6.09741e+01 6.04161e-01
7.56600e+01 6.09681e+01 6.04190e-01
7.56700e+01 6.09620e+01 6.04219e-01
7.56800e+01 6.09560e+01 6.04247e-01
7.56900e+01 6.09500e+01 6.04276e-01
7.57000e+01 6.09439e+01 6.04305e-01
7.57100e+01 6.09379e+01 6.04334e-01
7.57200e+01 6.09318e+01 6.04362e-01
7.57300e+01 6.09258e+01 6.04391e-01
7.57400e+01 6.09197e+01 6.04420e-01
7.57500e+01 6.09137e+01 6.04448e-01
7.57600e+01 6.09076e+01 6.04477e-01
7.57700e+01 6.09016e+01 6.04506e-01
7.57800e+01 6.08956e+01 6.04534e-01
7.57900e+01 6.08895e+01 6.04563e-01
7.58000e+01 6.08835e+01 6.04591e-01
7.58100e+01 6.08774e+01 6.04620e-01
7.58200e+01 6.08714e+01 6.04648e-01
7.58300e+01 6.08653e+01 6.04677e-01
7.58400e+01 6.08593e+01 6.04705e-01
7.58500e+01 6.08532e+01 6.04734e-01
7.58600e+01 6.08472e+01 6.04762e-01
7.58700e+01 6.08411e+01 6.04791e-01
7.58800e+01 6.08351e+01 6.04819e-01
7.58900e+01 6.08290e+01 6.04847e-01
7.59000e+01 6.08230e+01 6.04876e-01
7.59100e+01 6.08169e+01 6.04904e-01
7.59200e+01 6.08109e+01 6.04932e-01
7.59300e+01 6.08048e+01 6.04960e-01
7.59400e+01 6.07988e+01 6.04989e-01
7.59500e+01 6.07927e+01 6.05017e-01
7.59600e+01 6.07867e+01 6.05045e-01
7.59700e+01 6.07806e+01 6.05073e-01
7.59800e+01 6.07746e+01 6.05102e-01
7.59900e+01 6.07685e+01 6.05130e-01
7.60000e+01 6.07625e+01 6.05158e-01
7.60100e+01 6.07564e+01 6.05186e-01
7.60200e+01 6.07504e+01 6.05214e-01
7.60300e+01 6.07443e+01 6.05242e-01
7.60400e+01 6.07383e+01 6.05270e-01
7.60500e+01 6.07322e+01 6.05298e-01
7.60600e+01 6.07262e+01 6.05326e-01
7.60700e+01 6.07201e+01 6.05354e-01
7.60800e+01 6.07141e+01 6.05382e-01
7.60900e+01 6.07080e+01 6.05410e-01
7.61000e+01 6.07020e+01 6.05438e-01
7.61100e+01 6.06959e+01 6.05466e-01
7.61200e+01 6.06899e+01 6.05494e-01
7.61300e+01 6.06838e+01 6.05522e-01
7.61400e+01 6.06777e+01 6.05550e-01
7.61500e+01 6.06717e+01 6.05577e-01
7.61600e+01 6.06656e+01 6.05605e-01
7.61700e+01 6.06596e+01 6.05633e-01
7.61800e+01 6.06535e+01 6.05661e-01
7.61900e+01 6.06475e+01 6.05689e-01
7.62000e+01 6.06414e+01 6.05716e-01
7.62100e+01 6.06353e+01 6.05744e-01
7.62200e+01 6.06293e+01 6.05772e-01
7.62300e+01 6.06232e+01 6.05799e-01
7.62400e+01 6.06172e+01 6.05827e-01
7.62500e+01 6.06111e+01 6.05855e-01
7.62600e+01 6.06051e+01 6.05882e-01
7.62700e+01 6.05990e+01 6.05910e-01
7.62800e+01 6.05929e+01 6.05937e-01
7.62900e+01 6.05869e+01 6.05965e-01
7.63000e+01 6.05808e+01 6.05993e-01
7.63100e+01 6.05748e+01 6.06020e-01
7.63200e+01 6.05687e+01 6.06048e-01
7.63300e+01 6.05626e+01 6.06075e-01
7.63400e+01 6.05566e+01 6.06102e-01
7.63500e+01 6.05505e+01 6.06130e-01
7.63600e+01 6.05445e+01 6.06157e-01
7.63700e+01 6.05384e+01 6.06185e-01
7.63800e+01 6.05323e+01 6.06212e-01
7.63900e+01 6.05263e+01 6.06239e-01
7.64000e+01 6.05202e+01 6.06267e-01
7.64100e+01 6.05141e+01 6.06294e-01
7.64200e+01 6.05081e+01 6.06321e-01
7.64300e+01 6.05020e+01 6.06349e-01
7.64400e+01 6.04960e+01 6.06376e-01
7.64500e+01 6.04899e+01 6.06403e-01
7.64600e+01 6.04838e+01 6.06430e-01
7.64700e+01 6.04778e+01 6.06457e-01
7.64800e+01 6.04717e+01 6.06485e-01
7.64900e+01 6.04656e+01 6.06512e-01
7.65000e+01 6.04596e+01 6.06539e-01
7.65100e+01 6.04535e+01 6.06566e-01
7.65200e+01 6.04474e+01 6.06593e-01
7.65300e+01 6.04414e+01 6.06621e-01
7.65400e+01 6.04353e+01 6.06648e-01
7.65500e+01 6.04292e+01 6.06676e-01
7.65600e+01 6.04232e+01 6.06703e-01
7.65700e+01 6.04171e+01 6.06731e-01
7.65800e+01 6.04110e+01 6.06759e-01
7.65900e+01 6.04050e+01 6.06787e-01
7.66000e+01 6.03989e+01 6.06815e-01
7.66100e+01 6.03928e+01 6.06843e-01
7.66200e+01 6.03868e+01 6.06872e-01
7.66300e+01 6.03807e+01 6.06900e-01
7.66400e+01 6.03746e+01 6.06928e-01
7.66500e+01 6.03686e+01 6.06957e-01
7.66600e+01 6.03625e+01 6.06986e-01
7.66700e+01 6.03564e+01 6.07015e-01
7.66800e+01 6.03503e+01 6.07043e-01
7.66900e+01 6.03443e+01 6.07073e-01
7.67000e+01 6.03382e+01 6.07102e-01
7.67100e+01 6.03321e+01 6.07131e-01
7.67200e+01 6.03261e+01 6.07160e-01
7.67300e+01 6.03200e+01 6.07190e-01
7.67400e+01 6.03139e+01 6.07219e-01
7.67500e+01 6.03078e+01 6.07249e-01
7.67600e+01 6.03018e+01 6.07278e-01
7.67700e+01 6.02957e+01 6.07308e-01
7.67800e+01 6.02896e+01 6.07338e-01
7.67900e+01 6.02836e+01 6.07368e-01
7.68000e+01 6.02775e+01 6.07398e-01
7.68100e+01 6.02714e+01 6.07429e-01
7.68200e+01 6.02653e+01 6.07459e-01
7.68300e+01 6.02593e+01 6.07489e-01
7.68400e+01 6.02532e+01 6.07520e-01
7.68500e+01 6.02471e+01 6.07551e-01
7.68600e+01 6.02410e+01 6.07581e-01
7.68700e+01 6.02350e+01 6.07612e-01
7.68800e+01 6.02289e+01 6.07643e-01
7.68900e+01 6.02228e+01 6.07674e-01
7.69000e+01 6.02167e+01 6.07706e-01
7.69100e+01 6.02106e+01 6.07737e-01
7.69200e+01 6.02046e+01 6.07768e-01
7.69300e+01 6.01985e+01 6.07800e-01
7.69400e+01 6.01924e+01 6.07831e-01
7.69500e+01 6.01863e+01 6.07863e-01
7.69600e+01 6.01803e+01 6.07895e-01
7.69700e+01 6.01742e+01 6.07927e-01
7.69800e+01 6.01681e+01 6.07959e-01
7.69900e+01 6.01620e+01 6.07991e-01
7.70000e+01 6.01559e+01 6.08023e-01
7.70100e+01 6.01499e+01 6.08055e-01
7.70200e+01 6.01438e+01 6.08088e-01
7.70300e+01 6.01377e+01 6.08120e-01
7.70400e+01 6.01316e+01 6.08153e-01
7.70500e+01 6.01255e+01 6.08185e-01
7.70600e+01 6.01194e+01 6.08218e-01
7.70700e+01 6.01134e+01 6.08251e-01
7.70800e+01 6.01073e+01 6.08284e-01
7.70900e+01 6.01012e+01 6.08317e-01
7.71000e+01 6.00951e+01 6.08351e-01
7.71100e+01 6.00890e+01 6.08384e-01
7.71200e+01 6.00829e+01 6.08417e-01
7.71300e+01 6.00769e+01 6.08451e-01
7.71400e+01 6.00708e+01 6.08484e-01
7.71500e+01 6.00647e+01 6.08518e-01
7.71600e+01 6.00586e+01 6.08552e-01
7.71700e+01 6.00525e+01 6.08586e-01
7.71800e+01 6.00464e+01 6.08620e-01
7.71900e+01 6.00404e+01 6.08654e-01
7.72000e+01 6.00343e+01 6.08688e-01
7.72100e+01 6.00282e+01 6.08723e-01
7.72200e+01 6.00221e+01 6.08757e-01
7.72300e+01 6.00160e+01 6.08792e-01
7.72400e+01 6.00099e+01 6.08826e-01
7.72500e+01 6.00038e+01 6.08861e-01
7.72600e+01 5.99977e+01 6.08896e-01
7.72700e+01 5.99916e+01 6.08931e-01
7.72800e+01 5.99856e+01 6.08966e-01
7.72900e+01 5.99795e+01 6.09001e-01
7.73000e+01 5.99734e+01 6.09037e-01
7.73100e+01 5.99673e+01 6.09072e-01
7.73200e+01 5.99612e+01 6.09107e-01
7.73300e+01 5.99551e+01 6.09143e-01
7.73400e+01 5.99490e+01 6.09179e-01
7.73500e+01 5.99429e+01 6.09215e-01
7.73600e+01 5.99368e+01 6.09250e-01
7.73700e+01 5.99307e+01 6.09286e-01
7.73800e+01 5.99246e+01 6.09323e-01
7.73900e+01 5.99186e+01 6.09359e-01
7.74000e+01 5.99125e+01 6.09395e-01
7.74100e+01 5.99064e+01 6.09431e-01
7.74200e+01 5.99003e+01 6.09468e-01
7.74300e+01 5.98942e+01 6.09505e-01
7.74400e+01 5.98881e+01 6.09541e-01
7.74500e+01 5.98820e+01 6.09578e-01
7.74600e+01 5.98759e+01 6.09615e-01
7.74700e+01 5.98698e+01 6.09652e-01
7.74800e+01 5.98637e+01 6.09689e-01
7.74900e+01 5.98576e+01 6.09726e-01
7.75000e+01 5.98515e+01 6.09764e-01
7.75100e+01 5.98454e+01 6.09801e-01
7.75200e+01 5.98393e+01 6.09838e-01
7.75300e+01 5.98332e+01 6.09876e-01
7.75400e+01 5.98271e+01 6.09913e-01
7.75500e+01 5.98210e+01 6.09950e-01
7.75600e+01 5.98149e+01 6.09986e-01
7.75700e+01 5.98088e+01 6.10023e-01
7.75800e+01 5.98027e+01 6.10060e-01
7.75900e+01 5.97966e+01 6.10097e-01
7.76000e+01 5.97905e+01 6.10133e-01
7.76100e+01 5.97844e+01 6.10170e-01
7.76200e+01 5.97783e+01 6.10206e-01
7.76300e+01 5.97722e+01 6.10242e-01
7.76400e+01 5.97661e+01 6.10278e-01
7.76500e+01 5.97600e+01 6.10314e-01
7.76600e+01 5.97539e+01 6.10350e-01
7.76700e+01 5.97478e+01 6.10386e-01
7.76800e+01 5.97417e+01 6.10422e-01
7.76900e+01 5.97356e+01 6.10458e-01
7.77000e+01 5.97295e+01 6.10493e-01
7.77100e+01 5.97234e+01 6.10529e-01
7.77200e+01 5.97173e+01 6.10564e-01
7.77300e+01 5.97112e+01 6.10600e-01
7.77400e+01 5.97051e+01 6.10635e-01
7.77500e+01 5.96989e+01 6.10670e-01
7.77600e+01 5.96928e+01 6.10705e-01
7.77700e+01 5.96867e+01 6.10740e-01
7.77800e+01 5.96806e+01 6.10775e-01
7.77900e+01 5.96745e+01 6.10810e-01
7.78000e+01 5.96684e+01 6.10845e-01
7.78100e+01 5.96623e+01 6.10879e-01
7.78200e+01 5.96562e+01 6.10914e-01
7.78300e+01 5.96501e+01 6.10948e-01
7.78400e+01 5.96440e+01 6.10983e-01
7.78500e+01 5.96379e+01 6.11017e-01
7.78600e+01 5.96317e+01 6.11051e-01
7.78700e+01 5.96256e+01 6.11085e-01
7.78800e+01 5.96195e+01 6.11119e-01
7.78900e+01 5.96134e+01 6.11153e-01
7.79000e+01 5.96073e+01 6.11187e-01
7.79100e+01 5.96012e+01 6.11220e-01
7.79200e+01 5.95951e+01 6.11254e-01
7.79300e+01 5.95890e+01 6.11288e-01
7.79400e+01 5.95829e+01 6.11321e-01
7.79500e+01 5.95767e+01 6.11354e-01
7.79600e+01 5.95706e+01 6.11388e-01
7.79700e+01 5.95645e+01 6.11421e-01
7.79800e+01 5.95584e+01 6.11454e-01
7.79900e+01 5.95523e+01 6.11487e-01
7.80000e+01 5.95462e+01 6.11520e-01
7.80100e+01 5.95401e+01 6.11553e-01
7.80200e+01 5.95339e+01 6.11585e-01
7.80300e+01 5.95278e+01 6.11618e-01
7.80400e+01 5.95217e+01 6.11651e-01
7.80500e+01 5.95156e+01 6.11683e-01
7.80600e+01 5.95095e+01 6.11715e-01
7.80700e+01 5.95034e+01 6.11748e-01
7.80800e+01 5.94972e+01 6.11780e-01
7.80900e+01 5.94911e+01 6.11812e-01
7.81000e+01 5.94850e+01 6.11844e-01
7.81100e+01 5.94789e+01 6.11876e-01
7.81200e+01 5.94728e+01 6.11908e-01
7.81300e+01 5.94666e+01 6.11939e-01
7.81400e+01 5.94605e+01 6.11971e-01
7.81500e+01 5.94544e+01 6.12003e-01
7.81600e+01 5.94483e+01 6.12034e-01
7.81700e+01 5.94422e+01 6.12065e-01
7.81800e+01 5.94360e+01 6.12097e-01
7.81900e+01 5.94299e+01 6.12128e-01
7.82000e+01 5.94238e+01 6.12159e-01
7.82100e+01 5.94177e+01 6.12190e-01
7.82200e+01 5.94116e+01 6.12221e-01
7.82300e+01 5.94054e+01 6.12252e-01
7.82400e+01 5.93993e+01 6.12282e-01
7.82500e+01 5.93932e+01 6.12313e-01
7.82600e+01 5.93871e+01 6.12344e-01
7.82700e+01 5.93809e+01 6.12374e-01
7.82800e+01 5.93748e+01 6.12404e-01
7.82900e+01 5.93687e+01 6.12435e-01
7.83000e+01 5.93626e+01 6.12465e-01
7.83100e+01 5.93564e+01 6.12495e-01
7.83200e+01 5.93503e+01 6.12525e-01
7.83300e+01 5.93442e+01 6.12555e-01
7.83400e+01 5.93381e+01 6.12585e-01
7.83500e+01 5.93319e+01 6.12614e-01
7.83600e+01 5.93258e+01 6.12644e-01
7.83700e+01 5.93197e+01 6.12674e-01
7.83800e+01 5.93136e+01 6.12703e-01
7.83900e+01 5.93074e+01 6.12732e-01
7.84000e+01 5.93013e+01 6.12762e-01
7.84100e+01 5.92952e+01 6.12791e-01
7.84200e+01 5.92891e+01 6.12820e-01
7.84300e+01 5.92829e+01 6.12849e-01
7.84400e+01 5.92768e+01 6.12878e-01
7.84500e+01 5.92707e+01 6.12907e-01
7.84600e+01 5.92645e+01 6.12936e-01
7.84700e+01 5.92584e+01 6.12964e-01
7.84800e+01 5.92523e+01 6.12993e-01
7.84900e+01 5.92461e+01 6.13021e-01
7.85000e+01 5.92400e+01 6.13050e-01
7.85100e+01 5.92339e+01 6.13078e-01
7.85200e+01 5.92278e+01 6.13106e-01
7.85300e+01 5.92216e+01 6.13135e-01
7.85400e+01 5.92155e+01 6.13164e-01
7.85500e+01 5.92094e+01 6.13192e-01
7.85600e+01 5.92032e+01 6.13221e-01
7.85700e+01 5.91971e+01 6.13250e-01
7.85800e+01 5.91910e+01 6.13279e-01
7.85900e+01 5.91848e+01 6.13308e-01
7.86000e+01 5.91787e+01 6.13337e-01
7.86100e+01 5.91726e+01 6.13366e-01
7.86200e+01 5.91664e+01 6.13395e-01
7.86300e+01 5.91603e+01 6.13425e-01
7.86400e+01 5.91542e+01 6.13454e-01
7.86500e+01 5.91480e+01 6.13483e-01
7.86600e+01 5.91419e+01 6.13513e-01
7.86700e+01 5.91358e+01 6.13543e-01
7.86800e+01 5.91296e+01 6.13572e-01
7.86900e+01 5.91235e+01 6.13602e-01
7.87000e+01 5.91173e+01 6.13632e-01
7.87100e+01 5.91112e+01 6.13662e-01
7.87200e+01 5.91051e+01 6.13692e-01
7.87300e+01 5.90989e+01 6.13722e-01
7.87400e+01 5.90928e+01 6.13752e-01
7.87500e+01 5.90867e+01 6.13783e-01
7.87600e+01 5.90805e+01 6.13813e-01
7.87700e+01 5.90744e+01 6.13843e-01
7.87800e+01 5.90682e+01 6.13874e-01
7.87900e+01 5.90621e+01 6.13905e-01
7.88000e+01 5.90560e+01 6.13935e-01
7.88100e+01 5.90498e+01 6.13966e-01
7.88200e+01 5.90437e+01 6.13997e-01
7.88300e+01 5.90376e+01 6.14028e-01
7.88400e+01 5.90314e+01 6.14059e-01
7.88500e+01 5.90253e+01 6.14090e-01
7.88600e+01 5.90191e+01 6.14121e-01
7.88700e+01 5.90130e+01 6.14152e-01
7.88800e+01 5.90068e+01 6.14184e-01
7.88900e+01 5.90007e+01 6.14215e-01
7.89000e+01 5.89946e+01 6.14246e-01
7.89100e+01 5.89884e+01 6.14278e-01
7.89200e+01 5.89823e+01 6.14310e-01
7.89300e+01 5.89761e+01 6.14341e-01
7.89400e+01 5.89700e+01 6.14373e-01
7.89500e+01 5.89638e+01 6.14405e-01
7.89600e+01 5.89577e+01 6.14437e-01
7.89700e+01 5.89516e+01 6.14469e-01
7.89800e+01 5.89454e+01 6.14501e-01
7.89900e+01 5.89393e+01 6.14533e-01
7.90000e+01 5.89331e+01 6.14566e-01
7.90100e+01 5.89270e+01 6.14598e-01
7.90200e+01 5.89208e+01 6.14630e-01
7.90300e+01 5.89147e+01 6.14663e-01
7.90400e+01 5.89085e+01 6.14695e-01
7.90500e+01 5.89024e+01 6.14728e-01
7.90600e+01 5.88962e+01 6.14761e-01
7.90700e+01 5.88901e+01 6.14794e-01
7.90800e+01 5.88839e+01 6.14827e-01
7.90900e+01 5.88778e+01 6.14860e-01
7.91000e+01 5.88716e+01 6.14893e-01
7.91100e+01 5.88655e+01 6.14926e-01
7.91200e+01 5.88594e+01 6.14959e-01
7.91300e+01 5.88532e+01 6.14992e-01
7.91400e+01 5.88471e+01 6.15026e-01
7.91500e+01 5.88409e+01 6.15059e-01
7.91600e+01 5.88347e+01 6.15093e-01
7.91700e+01 5.88286e+01 6.15126e-01
7.91800e+01 5.88224e+01 6.15160e-01
7.91900e+01 5.88163e+01 6.15194e-01
7.92000e+01 5.88101e+01 6.15228e-01
7.92100e+01 5.88040e+01 6.15262e-01
7.92200e+01 5.87978e+01 6.15296e-01
7.92300e+01 5.87917e+01 6.15330e-01
7.92400e+01 5.87855e+01 6.15364e-01
7.92500e+01 5.87794e+01 6.15398e-01
7.92600e+01 5.87732e+01 6.15433e-01
7.92700e+01 5.87671e+01 6.15467e-01
7.92800e+01 5.87609e+01 6.15502e-01
7.92900e+01 5.87548e+01 6.15536e-01
7.93000e+01 5.87486e+01 6.15571e-01
7.93100e+01 5.87424e+01 6.15606e-01
7.93200e+01 5.87363e+01 6.15640e-01
7.93300e+01 5.87301e+01 6.15675e-01
7.93400e+01 5.87240e+01 6.15710e-01
7.93500e+01 5.87178e+01 6.15745e-01
7.93600e+01 5.87117e+01 6.15780e-01
7.93700e+01 5.87055e+01 6.15816e-01
7.93800e+01 5.86993e+01 6.15851e-01
7.93900e+01 5.86932e+01 6.15886e-01
7.94000e+01 5.86870e+01 6.15922e-01
7.94100e+01 5.86809e+01 6.15957e-01
7.94200e+01 5.86747e+01 6.15993e-01
7.94300e+01 5.86685e+01 6.16029e-01
7.94400e+01 5.86624e+01 6.16064e-01
7.94500e+01 5.86562e+01 6.16100e-01
7.94600e+01 5.86501e+01 6.16136e-01
7.94700e+01 5.86439e+01 6.16172e-01
7.94800e+01 5.86377e+01 6.16208e-01
7.94900e+01 5.86316e+01 6.16244e-01
7.95000e+01 5.86254e+01 6.16281e-01
7.95100e+01 5.86193e+01 6.16317e-01
7.95200e+01 5.86131e+01 6.16353e-01
7.95300e+01 5.86069e+01 6.16389e-01
7.95400e+01 5.86008e+01 6.16425e-01
7.95500e+01 5.85946e+01 6.16461e-01
7.95600e+01 5.85884e+01 6.16497e-01
7.95700e+01 5.85823e+01 6.16532e-01
7.95800e+01 5.85761e+01 6.16568e-01
7.95900e+01 5.85699e+01 6.16603e-01
7.96000e+01 5.85638e+01 6.16638e-01
7.96100e+01 5.85576e+01 6.16673e-01
7.96200e+01 5.85514e+01 6.16708e-01
7.96300e+01 5.85453e+01 6.16743e-01
7.96400e+01 5.85391e+01 6.16778e-01
7.96500e+01 5.85329e+01 6.16813e-01
7.96600e+01 5.85268e+01 6.16848e-01
7.96700e+01 5.85206e+01 6.16882e-01
7.96800e+01 5.85144e+01 6.16917e-01
7.96900e+01 5.85083e+01 6.16951e-01
7.97000e+01 5.85021e+01 6.16985e-01
7.97100e+01 5.84959e+01 6.17019e-01
7.97200e+01 5.84898e+01 6.17053e-01
7.97300e+01 5.84836e+01 6.17087e-01
7.97400e+01 5.84774e+01 6.17121e-01
7.97500e+01 5.84712e+01 6.17154e-01
7.97600e+01 5.84651e+01 6.17188e-01
7.97700e+01 5.84589e+01 6.17221e-01
7.97800e+01 5.84527e+01 6.17255e-01
7.97900e+01 5.84465e+01 6.17288e-01
7.98000e+01 5.84404e+01 6.17321e-01
7.98100e+01 5.84342e+01 6.17354e-01
7.98200e+01 5.84280e+01 6.17387e-01
7.98300e+01 5.84219e+01 6.17420e-01
7.98400e+01 5.84157e+01 6.17452e-01
7.98500e+01 5.84095e+01 6.17485e-01
7.98600e+01 5.84033e+01 6.17517e-01
7.98700e+01 5.83972e+01 6.17550e-01
7.98800e+01 5.83910e+01 6.17582e-01
7.98900e+01 5.83848e+01 6.17614e-01
7.99000e+01 5.83786e+01 6.17646e-01
7.99100e+01 5.83725e+01 6.17678e-01
7.99200e+01 5.83663e+01 6.17710e-01
7.99300e+01 5.83601e+01 6.17742e-01
7.99400e+01 5.83539e+01 6.17773e-01
7.99500e+01 5.83477e+01 6.17805e-01
7.99600e+01 5.83416e+01 6.17836e-01
7.99700e+01 5.83354e+01 6.17867e-01
7.99800e+01 5.83292e+01 6.17899e-01
7.99900e+01 5.83230e+01 6.17930e-01
8.00000e+01 5.83168e+01 6.17961e-01
8.00100e+01 5.83107e+01 6.17991e-01
8.00200e+01 5.83045e+01 6.18022e-01
8.00300e+01 5.82983e+01 6.18053e-01
8.00400e+01 5.82921e+01 6.18083e-01
8.00500e+01 5.82859e+01 6.18114e-01
8.00600e+01 5.82798e+01 6.18144e-01
8.00700e+01 5.82736e+01 6.18174e-01
8.00800e+01 5.82674e+01 6.18204e-01
8.00900e+01 5.82612e+01 6.18234e-01
8.01000e+01 5.82550e+01 6.18264e-01
8.01100e+01 5.82489e+01 6.18294e-01
8.01200e+01 5.82427e+01 6.18324e-01
8.01300e+01 5.82365e+01 6.18353e-01
8.01400e+01 5.82303e+01 6.18383e-01
8.01500e+01 5.82241e+01 6.18412e-01
8.01600e+01 5.82179e+01 6.18441e-01
8.01700e+01 5.82117e+01 6.18470e-01
8.01800e+01 5.82056e+01 6.18499e-01
8.01900e+01 5.81994e+01 6.18528e-01
8.02000e+01 5.81932e+01 6.18557e-01
8.02100e+01 5.81870e+01 6.18586e-01
8.02200e+01 5.81808e+01 6.18614e-01
8.02300e+01 5.81746e+01 6.18643e-01
8.02400e+01 5.81684e+01 6.18671e-01
8.02500e+01 5.81623e+01 6.18699e-01
8.02600e+01 5.81561e+01 6.18727e-01
8.02700e+01 5.81499e+01 6.18755e-01
8.02800e+01 5.81437e+01 6.18783e-01
8.02900e+01 5.81375e+01 6.18811e-01
8.03000e+01 5.81313e+01 6.18839e-01
8.03100e+01 5.81251e+01 6.18867e-01
8.03200e+01 5.81189e+01 6.18894e-01
8.03300e+01 5.81128e+01 6.18921e-01
8.03400e+01 5.81066e+01 6.18949e-01
8.03500e+01 5.81004e+01 6.18976e-01
8.03600e+01 5.80942e+01 6.19003e-01
8.03700e+01 5.80880e+01 6.19030e-01
8.03800e+01 5.80818e+01 6.19057e-01
8.03900e+01 5.80756e+01 6.19084e-01
8.04000e+01 5.80694e+01 6.19110e-01
8.04100e+01 5.80632e+01 6.19137e-01
8.04200e+01 5.80570e+01 6.19163e-01
8.04300e+01 5.80509e+01 6.19189e-01
8.04400e+01 5.80447e+01 6.19216e-01
8.04500e+01 5.80385e+01 6.19242e-01
8.04600e+01 5.80323e+01 6.19268e-01
8.04700e+01 5.80261e+01 6.19294e-01
8.04800e+01 5.80199e+01 6.19319e-01
8.04900e+01 5.80137e+01 6.19345e-01
8.05000e+01 5.80075e+01 6.19371e-01
8.05100e+01 5.80013e+01 6.19396e-01
8.05200e+01 5.79951e+01 6.19422e-01
8.05300e+01 5.79889e+01 6.19448e-01
8.05400e+01 5.79827e+01 6.19474e-01
8.05500e+01 5.79765e+01 6.19500e-01
8.05600e+01 5.79703e+01 6.19526e-01
8.05700e+01 5.79641e+01 6.19552e-01
8.05800e+01 5.79579e+01 6.19578e-01
8.05900e+01 5.79517e+01 6.19605e-01
8.06000e+01 5.79456e+01 6.19631e-01
8.06100e+01 5.79394e+01 6.19658e-01
8.06200e+01 5.79332e+01 6.19685e-01
8.06300e+01 5.79270e+01 6.19712e-01
8.06400e+01 5.79208e+01 6.19739e-01
8.06500e+01 5.79146e+01 6.19766e-01
8.06600e+01 5.79084e+01 6.19793e-01
8.06700e+01 5.79022e+01 6.19820e-01
8.06800e+01 5.78960e+01 6.19848e-01
8.06900e+01 5.78898e+01 6.19875e-01
8.07000e+01 5.78836e+01 6.19903e-01
8.07100e+01 5.78774e+01 6.19931e-01
8.07200e+01 5.78712e+01 6.19959e-01
8.07300e+01 5.78650e+01 6.19987e-01
8.07400e+01 5.78588e+01 6.20015e-01
8.07500e+01 5.78526e+01 6.20043e-01
8.07600e+01 5.78464e+01 6.20072e-01
8.07700e+01 5.78402e+01 6.20100e-01
8.07800e+01 5.78340e+01 6.20129e-01
8.07900e+01 5.78278e+01 6.20157e-01
8.08000e+01 5.78216e+01 6.20186e-01
8.08100e+01 5.78154e+01 6.20215e-01
8.08200e+01 5.78092e+01 6.20244e-01
8.08300e+01 5.78030e+01 6.20273e-01
8.08400e+01 5.77968e+01 6.20303e-01
8.08500e+01 5.77906e+01 6.20332e-01
8.08600e+01 5.77844e+01 6.20361e-01
8.08700e+01 5.77782e+01 6.20391e-01
8.08800e+01 5.77719e+01 6.20421e-01
8.08900e+01 5.77657e+01 6.20451e-01
8.09000e+01 5.77595e+01 6.20480e-01
8.09100e+01 5.77533e+01 6.20510e-01
8.09200e+01 5.77471e+01 6.20541e-01
8.09300e+01 5.77409e+01 6.20571e-01
8.09400e+01 5.77347e+01 6.20601e-01
8.09500e+01 5.77285e+01 6.20632e-01
8.09600e+01 5.77223e+01 6.20662e-01
8.09700e+01 5.77161e+01 6.20693e-01
8.09800e+01 5.77099e+01 6.20724e-01
8.09900e+01 5.77037e+01 6.20755e-01
8.10000e+01 5.76975e+01 6.20786e-01
8.10100e+01 5.76913e+01 6.20817e-01
8.10200e+01 5.76851e+01 6.20848e-01
8.10300e+01 5.76789e+01 6.20880e-01
8.10400e+01 5.76726e+01 6.20911e-01
8.10500e+01 5.76664e+01 6.20943e-01
8.10600e+01 5.76602e+01 6.20975e-01
8.10700e+01 5.76540e+01 6.21006e-01
8.10800e+01 5.76478e+01 6.21038e-01
8.10900e+01 5.76416e+01 6.21070e-01
8.11000e+01 5.76354e+01 6.21103e-01
8.11100e+01 5.76292e+01 6.21135e-01
8.11200e+01 5.76230e+01 6.21167e-01
8.11300e+01 5.76167e+01 6.21200e-01
8.11400e+01 5.76105e+01 6.21232e-01
8.11500e+01 5.76043e+01 6.21265e-01
8.11600e+01 5.75981e+01 6.21298e-01
8.11700e+01 5.75919e+01 6.21331e-01
8.11800e+01 5.75857e+01 6.21364e-01
8.11900e+01 5.75795e+01 6.21397e-01
8.12000e+01 5.75733e+01 6.21430e-01
8.12100e+01 5.75670e+01 6.21464e-01
8.12200e+01 5.75608e+01 6.21497e-01
8.12300e+01 5.75546e+01 6.21531e-01
8.12400e+01 5.75484e+01 6.21565e-01
8.12500e+01 5.75422e+01 6.21599e-01
8.12600e+01 5.75360e+01 6.21633e-01
8.12700e+01 5.75297e+01 6.21667e-01
8.12800e+01 5.75235e+01 6.21701e-01
8.12900e+01 5.75173e+01 6.21735e-01
8.13000e+01 5.75111e+01 6.21770e-01
8.13100e+01 5.75049e+01 6.21804e-01
8.13200e+01 5.74987e+01 6.21839e-01
8.13300e+01 5.74924e+01 6.21873e-01
8.13400e+01 5.74862e+01 6.21908e-01
8.13500e+01 5.74800e+01 6.21943e-01
8.13600e+01 5.74738e+01 6.21978e-01
8.13700e+01 5.74676e+01 6.22014e-01
8.13800e+01 5.74613e+01 6.22049e-01
8.13900e+01 5.74551e+01 6.22084e-01
8.14000e+01 5.74489e+01 6.22120e-01
8.14100e+01 5.74427e+01 6.22155e-01
8.14200e+01 5.74365e+01 6.22191e-01
8.14300e+01 5.74302e+01 6.22227e-01
8.14400e+01 5.74240e+01 6.22263e-01
8.14500e+01 5.74178e+01 6.22299e-01
8.14600e+01 5.74116e+01 6.22335e-01
8.14700e+01 5.74053e+01 6.22372e-01
8.14800e+01 5.73991e+01 6.22408e-01
8.14900e+01 5.73929e+01 6.22445e-01
8.15000e+01 5.73867e+01 6.22481e-01
8.15100e+01 5.73804e+01 6.22518e-01
8.15200e+01 5.73742e+01 6.22555e-01
8.15300e+01 5.73680e+01 6.22591e-01
8.15400e+01 5.73618e+01 6.22628e-01
8.15500e+01 5.73555e+01 6.22664e-01
8.15600e+01 5.73493e+01 6.22701e-01
8.15700e+01 5.73431e+01 6.22737e-01
8.15800e+01 5.73369e+01 6.22774e-01
8.15900e+01 5.73306e+01 6.22810e-01
8.16000e+01 5.73244e+01 6.22846e-01
8.16100e+01 5.73182e+01 6.22883e-01
8.16200e+01 5.73119e+01 6.22919e-01
8.16300e+01 5.73057e+01 6.22955e-01
8.16400e+01 5.72995e+01 6.22991e-01
8.16500e+01 5.72933e+01 6.23027e-01
8.16600e+01 5.72870e+01 6.23064e-01
8.16700e+01 5.72808e+01 6.23100e-01
8.16800e+01 5.72746e+01 6.23136e-01
8.16900e+01 5.72683e+01 6.23172e-01
8.17000e+01 5.72621e+01 6.23208e-01
8.17100e+01 5.72559e+01 6.23243e-01
8.17200e+01 5.72496e+01 6.23279e-01
8.17300e+01 5.72434e+01 6.23315e-01
8.17400e+01 5.72372e+01 6.23351e-01
8.17500e+01 5.72309e+01 6.23387e-01
8.17600e+01 5.72247e+01 6.23422e-01
8.17700e+01 5.72185e+01 6.23458e-01
8.17800e+01 5.72122e+01 6.23493e-01
8.17900e+01 5.72060e+01 6.23529e-01
8.18000e+01 5.71998e+01 6.23565e-01
8.18100e+01 5.71935e+01 6.23600e-01
8.18200e+01 5.71873e+01 6.23635e-01
8.18300e+01 5.71811e+01 6.23671e-01
8.18400e+01 5.71748e+01 6.23706e-01
8.18500e+01 5.71686e+01 6.23742e-01
8.18600e+01 5.71623e+01 6.23777e-01
8.18700e+01 5.71561e+01 6.23812e-01
8.18800e+01 5.71499e+01 6.23847e-01
8.18900e+01 5.71436e+01 6.23882e-01
8.19000e+01 5.71374e+01 6.23918e-01
8.19100e+01 5.71311e+01 6.23953e-01
8.19200e+01 5.71249e+01 6.23988e-01
8.19300e+01 5.71187e+01 6.24023e-01
8.19400e+01 5.71124e+01 6.24058e-01
8.19500e+01 5.71062e+01 6.24093e-01
8.19600e+01 5.70999e+01 6.24127e-01
8.19700e+01 5.70937e+01 6.24162e-01
8.19800e+01 5.70875e+01 6.24197e-01
8.19900e+01 5.70812e+01 6.24232e-01
8.20000e+01 5.70750e+01 6.24267e-01
8.20100e+01 5.70687e+01 6.24301e-01
8.20200e+01 5.70625e+01 6.24336e-01
8.20300e+01 5.70562e+01 6.24370e-01
8.20400e+01 5.70500e+01 6.24405e-01
8.20500e+01 5.70438e+01 6.24440e-01
8.20600e+01 5.70375e+01 6.24474e-01
8.20700e+01 5.70313e+01 6.24508e-01
8.20800e+01 5.70250e+01 6.24543e-01
8.20900e+01 5.70188e+01 6.24577e-01
8.21000e+01 5.70125e+01 6.24612e-01
8.21100e+01 5.70063e+01 6.24646e-01
8.21200e+01 5.70000e+01 6.24680e-01
8.21300e+01 5.69938e+01 6.24714e-01
8.21400e+01 5.69875e+01 6.24748e-01
8.21500e+01 5.69813e+01 6.24783e-01
8.21600e+01 5.69751e+01 6.24817e-01
8.21700e+01 5.69688e+01 6.24851e-01
8.21800e+01 5.69626e+01 6.24885e-01
8.21900e+01 5.69563e+01 6.24919e-01
8.22000e+01 5.69501e+01 6.24952e-01
8.22100e+01 5.69438e+01 6.24986e-01
8.22200e+01 5.69376e+01 6.25020e-01
8.22300e+01 5.69313e+01 6.25054e-01
8.22400e+01 5.69251e+01 6.25088e-01
8.22500e+01 5.69188e+01 6.25121e-01
8.22600e+01 5.69126e+01 6.25155e-01
8.22700e+01 5.69063e+01 6.25189e-01
8.22800e+01 5.69000e+01 6.25222e-01
8.22900e+01 5.68938e+01 6.25256e-01
8.23000e+01 5.68875e+01 6.25289e-01
8.23100e+01 5.68813e+01 6.25323e-01
8.23200e+01 5.68750e+01 6.25356e-01
8.23300e+01 5.68688e+01 6.25390e-01
8.23400e+01 5.68625e+01 6.25423e-01
8.23500e+01 5.68563e+01 6.25456e-01
8.23600e+01 5.68500e+01 6.25490e-01
8.23700e+01 5.68438e+01 6.25523e-01
8.23800e+01 5.68375e+01 6.25556e-01
8.23900e+01 5.68313e+01 6.25589e-01
8.24000e+01 5.68250e+01 6.25622e-01
8.24100e+01 5.68187e+01 6.25655e-01
8.24200e+01 5.68125e+01 6.25688e-01
8.24300e+01 5.68062e+01 6.25721e-01
8.24400e+01 5.68000e+01 6.25754e-01
8.24500e+01 5.67937e+01 6.25787e-01
8.24600e+01 5.67875e+01 6.25820e-01
8.24700e+01 5.67812e+01 6.25853e-01
8.24800e+01 5.67749e+01 6.25886e-01
8.24900e+01 5.67687e+01 6.25918e-01
8.25000e+01 5.67624e+01 6.25951e-01
8.25100e+01 5.67562e+01 6.25984e-01
8.25200e+01 5.67499e+01 6.26017e-01
8.25300e+01 5.67436e+01 6.26049e-01
8.25400e+01 5.67374e+01 6.26082e-01
8.25500e+01 5.67311e+01 6.26114e-01
8.25600e+01 5.67249e+01 6.26147e-01
8.25700e+01 5.67186e+01 6.26180e-01
8.25800e+01 5.67123e+01 6.26212e-01
8.25900e+01 5.67061e+01 6.26245e-01
8.26000e+01 5.66998e+01 6.26277e-01
8.26100e+01 5.66935e+01 6.26310e-01
8.26200e+01 5.66873e+01 6.26343e-01
8.26300e+01 5.66810e+01 6.26375e-01
8.26400e+01 5.66748e+01 6.26408e-01
8.26500e+01 5.66685e+01 6.26440e-01
8.26600e+01 5.66622e+01 6.26473e-01
8.26700e+01 5.66560e+01 6.26505e-01
8.26800e+01 5.66497e+01 6.26538e-01
8.26900e+01 5.66434e+01 6.26570e-01
8.27000e+01 5.66372e+01 6.26603e-01
8.27100e+01 5.66309e+01 6.26635e-01
8.27200e+01 5.66246e+01 6.26668e-01
8.27300e+01 5.66184e+01 6.26700e-01
8.27400e+01 5.66121e+01 6.26732e-01
8.27500e+01 5.66058e+01 6.26765e-01
8.27600e+01 5.65996e+01 6.26797e-01
8.27700e+01 5.65933e+01 6.26830e-01
8.27800e+01 5.65870e+01 6.26862e-01
8.27900e+01 5.65808e+01 6.26894e-01
8.28000e+01 5.65745e+01 6.26927e-01
8.28100e+01 5.65682e+01 6.26959e-01
8.28200e+01 5.65619e+01 6.26992e-01
8.28300e+01 5.65557e+01 6.27024e-01
8.28400e+01 5.65494e+01 6.27056e-01
8.28500e+01 5.65431e+01 6.27088e-01
8.28600e+01 5.65369e+01 6.27121e-01
8.28700e+01 5.65306e+01 6.27153e-01
8.28800e+01 5.65243e+01 6.27185e-01
8.28900e+01 5.65181e+01 6.27218e-01
8.29000e+01 5.65118e+01 6.27250e-01
8.29100e+01 5.65055e+01 6.27282e-01
8.29200e+01 5.64992e+01 6.27314e-01
8.29300e+01 5.64930e+01 6.27347e-01
8.29400e+01 5.64867e+01 6.27379e-01
8.29500e+01 5.64804e+01 6.27411e-01
8.29600e+01 5.64741e+01 6.27443e-01
8.29700e+01 5.64679e+01 6.27475e-01
8.29800e+01 5.64616e+01 6.27507e-01
8.29900e+01 5.64553e+01 6.27540e-01
8.30000e+01 5.64490e+01 6.27572e-01
8.30100e+01 5.64428e+01 6.27604e-01
8.30200e+01 5.64365e+01 6.27636e-01
8.30300e+01 5.64302e+01 6.27668e-01
8.30400e+01 5.64239e+01 6.27700e-01
8.30500e+01 5.64177e+01 6.27732e-01
8.30600e+01 5.64114e+01 6.27764e-01
8.30700e+01 5.64051e+01 6.27796e-01
8.30800e+01 5.63988e+01 6.27829e-01
8.30900e+01 5.63925e+01 6.27861e-01
8.31000e+01 5.63863e+01 6.27893e-01
8.31100e+01 5.63800e+01 6.27925e-01
8.31200e+01 5.63737e+01 6.27957e-01
8.31300e+01 5.63674e+01 6.27989e-01
8.31400e+01 5.63611e+01 6.28021e-01
8.31500e+01 5.63549e+01 6.28053e-01
8.31600e+01 5.63486e+01 6.28085e-01
8.31700e+01 5.63423e+01 6.28116e-01
8.31800e+01 5.63360e+01 6.28148e-01
8.31900e+01 5.63297e+01 6.28180e-01
8.32000e+01 5.63235e+01 6.28212e-01
8.32100e+01 5.63172e+01 6.28244e-01
8.32200e+01 5.63109e+01 6.28276e-01
8.32300e+01 5.63046e+01 6.28308e-01
8.32400e+01 5.62983e+01 6.28340e-01
8.32500e+01 5.62920e+01 6.28372e-01
8.32600e+01 5.62858e+01 6.28404e-01
8.32700e+01 5.62795e+01 6.28435e-01
8.32800e+01 5.62732e+01 6.28467e-01
8.32900e+01 5.62669e+01 6.28499e-01
8.33000e+01 5.62606e+01 6.28531e-01
8.33100e+01 5.62543e+01 6.28563e-01
8.33200e+01 5.62481e+01 6.28595e-01
8.33300e+01 5.62418e+01 6.28626e-01
8.33400e+01 5.62355e+01 6.28658e-01
8.33500e+01 5.62292e+01 6.28690e-01
8.33600e+01 5.62229e+01 6.28722e-01
8.33700e+01 5.62166e+01 6.28753e-01
8.33800e+01 5.62103e+01 6.28785e-01
8.33900e+01 5.62040e+01 6.28817e-01
8.34000e+01 5.61978e+01 6.28848e-01
8.34100e+01 5.61915e+01 6.28880e-01
8.34200e+01 5.61852e+01 6.28912e-01
8.34300e+01 5.61789e+01 6.28943e-01
8.34400e+01 5.61726e+01 6.28975e-01
8.34500e+01 5.61663e+01 6.29007e-01
8.34600e+01 5.61600e+01 6.29038e-01
8.34700e+01 5.61537e+01 6.29070e-01
8.34800e+01 5.61474e+01 6.29102e-01
8.34900e+01 5.61411e+01 6.29133e-01
8.35000e+01 5.61349e+01 6.29165e-01
8.35100e+01 5.61286e+01 6.29196e-01
8.35200e+01 5.61223e+01 6.29228e-01
8.35300e+01 5.61160e+01 6.29260e-01
8.35400e+01 5.61097e+01 6.29292e-01
8.35500e+01 5.61034e+01 6.29324e-01
8.35600e+01 5.60971e+01 6.29356e-01
8.35700e+01 5.60908e+01 6.29388e-01
8.35800e+01 5.60845e+01 6.29420e-01
8.35900e+01 5.60782e+01 6.29453e-01
8.36000e+01 5.60719e+01 6.29485e-01
8.36100e+01 5.60656e+01 6.29517e-01
8.36200e+01 5.60593e+01 6.29550e-01
8.36300e+01 5.60530e+01 6.29583e-01
8.36400e+01 5.60467e+01 6.29615e-01
8.36500e+01 5.60404e+01 6.29648e-01
8.36600e+01 5.60341e+01 6.29681e-01
8.36700e+01 5.60278e+01 6.29714e-01
8.36800e+01 5.60216e+01 6.29747e-01
8.36900e+01 5.60153e+01 6.29780e-01
8.37000e+01 5.60090e+01 6.29813e-01
8.37100e+01 5.60027e+01 6.29847e-01
8.37200e+01 5.59964e+01 6.29880e-01
8.37300e+01 5.59901e+01 6.29914e-01
8.37400e+01 5.59838e+01 6.29947e-01
8.37500e+01 5.59775e+01 6.29981e-01
8.37600e+01 5.59712e+01 6.30015e-01
8.37700e+01 5.59649e+01 6.30048e-01
8.37800e+01 5.59586e+01 6.30082e-01
8.37900e+01 5.59523e+01 6.30116e-01
8.38000e+01 5.59460e+01 6.30150e-01
8.38100e+01 5.59397e+01 6.30185e-01
8.38200e+01 5.59334e+01 6.30219e-01
8.38300e+01 5.59271e+01 6.30253e-01
8.38400e+01 5.59207e+01 6.30288e-01
8.38500e+01 5.59144e+01 6.30322e-01
8.38600e+01 5.59081e+01 6.30357e-01
8.38700e+01 5.59018e+01 6.30391e-01
8.38800e+01 5.58955e+01 6.30426e-01
8.38900e+01 5.58892e+01 6.30461e-01
8.39000e+01 5.58829e+01 6.30496e-01
8.39100e+01 5.58766e+01 6.30531e-01
8.39200e+01 5.58703e+01 6.30566e-01
8.39300e+01 5.58640e+01 6.30601e-01
8.39400e+01 5.58577e+01 6.30636e-01
8.39500e+01 5.58514e+01 6.30672e-01
8.39600e+01 5.58451e+01 6.30707e-01
8.39700e+01 5.58388e+01 6.30743e-01
8.39800e+01 5.58325e+01 6.30778e-01
8.39900e+01 5.58262e+01 6.30814e-01
8.40000e+01 5.58199e+01 6.30850e-01
8.40100e+01 5.58135e+01 6.30885e-01
8.40200e+01 5.58072e+01 6.30921e-01
8.40300e+01 5.58009e+01 6.30957e-01
8.40400e+01 5.57946e+01 6.30994e-01
8.40500e+01 5.57883e+01 6.31030e-01
8.40600e+01 5.57820e+01 6.31066e-01
8.40700e+01 5.57757e+01 6.31102e-01
8.40800e+01 5.57694e+01 6.31139e-01
8.40900e+01 5.57631e+01 6.31175e-01
8.41000e+01 5.57568e+01 6.31212e-01
8.41100e+01 5.57504e+01 6.31249e-01
8.41200e+01 5.57441e+01 6.31285e-01
8.41300e+01 5.57378e+01 6.31322e-01
8.41400e+01 5.57315e+01 6.31359e-01
8.41500e+01 5.57252e+01 6.31396e-01
8.41600e+01 5.57189e+01 6.31433e-01
8.41700e+01 5.57126e+01 6.31470e-01
8.41800e+01 5.57062e+01 6.31508e-01
8.41900e+01 5.56999e+01 6.31545e-01
8.42000e+01 5.56936e+01 6.31583e-01
8.42100e+01 5.56873e+01 6.31620e-01
8.42200e+01 5.56810e+01 6.31658e-01
8.42300e+01 5.56747e+01 6.31695e-01
8.42400e+01 5.56683e+01 6.31733e-01
8.42500e+01 5.56620e+01 6.31771e-01
8.42600e+01 5.56557e+01 6.31809e-01
8.42700e+01 5.56494e+01 6.31847e-01
8.42800e+01 5.56431e+01 6.31885e-01
8.42900e+01 5.56368e+01 6.31923e-01
8.43000e+01 5.56304e+01 6.31962e-01
8.43100e+01 5.56241e+01 6.32000e-01
8.43200e+01 5.56178e+01 6.32038e-01
8.43300e+01 5.56115e+01 6.32077e-01
8.43400e+01 5.56052e+01 6.32116e-01
8.43500e+01 5.55988e+01 6.32154e-01
8.43600e+01 5.55925e+01 6.32193e-01
8.43700e+01 5.55862e+01 6.32232e-01
8.43800e+01 5.55799e+01 6.32271e-01
8.43900e+01 5.55735e+01 6.32310e-01
8.44000e+01 5.55672e+01 6.32349e-01
8.44100e+01 5.55609e+01 6.32388e-01
8.44200e+01 5.55546e+01 6.32428e-01
8.44300e+01 5.55483e+01 6.32467e-01
8.44400e+01 5.55419e+01 6.32507e-01
8.44500e+01 5.55356e+01 6.32546e-01
8.44600e+01 5.55293e+01 6.32586e-01
8.44700e+01 5.55229e+01 6.32625e-01
8.44800e+01 5.55166e+01 6.32665e-01
8.44900e+01 5.55103e+01 6.32705e-01
8.45000e+01 5.55040e+01 6.32745e-01
8.45100e+01 5.54976e+01 6.32785e-01
8.45200e+01 5.54913e+01 6.32825e-01
8.45300e+01 5.54850e+01 6.32865e-01
8.45400e+01 5.54787e+01 6.32904e-01
8.45500e+01 5.54723e+01 6.32943e-01
8.45600e+01 5.54660e+01 6.32983e-01
8.45700e+01 5.54597e+01 6.33022e-01
8.45800e+01 5.54533e+01 6.33061e-01
8.45900e+01 5.54470e+01 6.33099e-01
8.46000e+01 5.54407e+01 6.33138e-01
8.46100e+01 5.54343e+01 6.33177e-01
8.46200e+01 5.54280e+01 6.33215e-01
8.46300e+01 5.54217e+01 6.33253e-01
8.46400e+01 5.54153e+01 6.33291e-01
8.46500e+01 5.54090e+01 6.33329e-01
8.46600e+01 5.54027e+01 6.33367e-01
8.46700e+01 5.53963e+01 6.33404e-01
8.46800e+01 5.53900e+01 6.33442e-01
8.46900e+01 5.53837e+01 6.33479e-01
8.47000e+01 5.53773e+01 6.33516e-01
8.47100e+01 5.53710e+01 6.33553e-01
8.47200e+01 5.53647e+01 6.33590e-01
8.47300e+01 5.53583e+01 6.33627e-01
8.47400e+01 5.53520e+01 6.33664e-01
8.47500e+01 5.53457e+01 6.33700e-01
8.47600e+01 5.53393e+01 6.33736e-01
8.47700e+01 5.53330e+01 6.33772e-01
8.47800e+01 5.53266e+01 6.33808e-01
8.47900e+01 5.53203e+01 6.33844e-01
8.48000e+01 5.53140e+01 6.33880e-01
8.48100e+01 5.53076e+01 6.33916e-01
8.48200e+01 5.53013e+01 6.33951e-01
8.48300e+01 5.52950e+01 6.33986e-01
8.48400e+01 5.52886e+01 6.34021e-01
8.48500e+01 5.52823e+01 6.34056e-01
8.48600e+01 5.52759e+01 6.34091e-01
8.48700e+01 5.52696e+01 6.34126e-01
8.48800e+01 5.52632e+01 6.34160e-01
8.48900e+01 5.52569e+01 6.34195e-01
8.49000e+01 5.52506e+01 6.34229e-01
8.49100e+01 5.52442e+01 6.34263e-01
8.49200e+01 5.52379e+01 6.34297e-01
8.49300e+01 5.52315e+01 6.34331e-01
8.49400e+01 5.52252e+01 6.34365e-01
8.49500e+01 5.52189e+01 6.34398e-01
8.49600e+01 5.52125e+01 6.34431e-01
8.49700e+01 5.52062e+01 6.34465e-01
8.49800e+01 5.51998e+01 6.34498e-01
8.49900e+01 5.51935e+01 6.34531e-01
8.50000e+01 5.51871e+01 6.34563e-01
8.50100e+01 5.51808e+01 6.34596e-01
8.50200e+01 5.51744e+01 6.34629e-01
8.50300e+01 5.51681e+01 6.34661e-01
8.50400e+01 5.51617e+01 6.34693e-01
8.50500e+01 5.51554e+01 6.34725e-01
8.50600e+01 5.51490e+01 6.34757e-01
8.50700e+01 5.51427e+01 6.34789e-01
8.50800e+01 5.51364e+01 6.34820e-01
8.50900e+01 5.51300e+01 6.34852e-01
8.51000e+01 5.51237e+01 6.34883e-01
8.51100e+01 5.51173e+01 6.34914e-01
8.51200e+01 5.51110e+01 6.34945e-01
8.51300e+01 5.51046e+01 6.34976e-01
8.51400e+01 5.50983e+01 6.35007e-01
8.51500e+01 5.50919e+01 6.35038e-01
8.51600e+01 5.50856e+01 6.35068e-01
8.51700e+01 5.50792e+01 6.35098e-01
8.51800e+01 5.50729e+01 6.35129e-01
8.51900e+01 5.50665e+01 6.35159e-01
8.52000e+01 5.50601e+01 6.35188e-01
8.52100e+01 5.50538e+01 6.35218e-01
8.52200e+01 5.50474e+01 6.35248e-01
8.52300e+01 5.50411e+01 6.35277e-01
8.52400e+01 5.50347e+01 6.35306e-01
8.52500e+01 5.50284e+01 6.35336e-01
8.52600e+01 5.50220e+01 6.35365e-01
8.52700e+01 5.50157e+01 6.35393e-01
8.52800e+01 5.50093e+01 6.35422e-01
8.52900e+01 5.50030e+01 6.35451e-01
8.53000e+01 5.49966e+01 6.35479e-01
8.53100e+01 5.49903e+01 6.35507e-01
8.53200e+01 5.49839e+01 6.35535e-01
8.53300e+01 5.49776e+01 6.35563e-01
8.53400e+01 5.49712e+01 6.35591e-01
8.53500e+01 5.49648e+01 6.35619e-01
8.53600e+01 5.49585e+01 6.35646e-01
8.53700e+01 5.49521e+01 6.35674e-01
8.53800e+01 5.49458e+01 6.35701e-01
8.53900e+01 5.49394e+01 6.35728e-01
8.54000e+01 5.49331e+01 6.35755e-01
8.54100e+01 5.49267e+01 6.35782e-01
8.54200e+01 5.49203e+01 6.35808e-01
8.54300e+01 5.49140e+01 6.35835e-01
8.54400e+01 5.49076e+01 6.35861e-01
8.54500e+01 5.49013e+01 6.35887e-01
8.54600e+01 5.48949e+01 6.35914e-01
8.54700e+01 5.48885e+01 6.35939e-01
8.54800e+01 5.48822e+01 6.35965e-01
8.54900e+01 5.48758e+01 6.35991e-01
8.55000e+01 5.48695e+01 6.36016e-01
8.55100e+01 5.48631e+01 6.36042e-01
8.55200e+01 5.48567e+01 6.36067e-01
8.55300e+01 5.48504e+01 6.36093e-01
8.55400e+01 5.48440e+01 6.36119e-01
8.55500e+01 5.48377e+01 6.36144e-01
8.55600e+01 5.48313e+01 6.36170e-01
8.55700e+01 5.48249e+01 6.36196e-01
8.55800e+01 5.48186e+01 6.36222e-01
8.55900e+01 5.48122e+01 6.36248e-01
8.56000e+01 5.48059e+01 6.36274e-01
8.56100e+01 5.47995e+01 6.36301e-01
8.56200e+01 5.47931e+01 6.36327e-01
8.56300e+01 5.47868e+01 6.36353e-01
8.56400e+01 5.47804e+01 6.36380e-01
8.56500e+01 5.47740e+01 6.36406e-01
8.56600e+01 5.47677e+01 6.36433e-01
8.56700e+01 5.47613e+01 6.36460e-01
8.56800e+01 5.47549e+01 6.36487e-01
8.56900e+01 5.47486e+01 6.36514e-01
8.57000e+01 5.47422e+01 6.36540e-01
8.57100e+01 5.47358e+01 6.36568e-01
8.57200e+01 5.47295e+01 6.36595e-01
8.57300e+01 5.47231e+01 6.36622e-01
8.57400e+01 5.47167e+01 6.36649e-01
8.57500e+01 5.47104e+01 6.36677e-01
8.57600e+01 5.47040e+01 6.36704e-01
8.57700e+01 5.46976e+01 6.36732e-01
8.57800e+01 5.46913e+01 6.36759e-01
8.57900e+01 5.46849e+01 6.36787e-01
8.58000e+01 5.46785e+01 6.36815e-01
8.58100e+01 5.46722e+01 6.36842e-01
8.58200e+01 5.46658e+01 6.36870e-01
8.58300e+01 5.46594e+01 6.36898e-01
8.58400e+01 5.46531e+01 6.36927e-01
8.58500e+01 5.46467e+01 6.36955e-01
8.58600e+01 5.46403e+01 6.36983e-01
8.58700e+01 5.46340e+01 6.37011e-01
8.58800e+01 5.46276e+01 6.37040e-01
8.58900e+01 5.46212e+01 6.37068e-01
8.59000e+01 5.46148e+01 6.37097e-01
8.59100e+01 5.46085e+01 6.37125e-01
8.59200e+01 5.46021e+01 6.37154e-01
8.59300e+01 5.45957e+01 6.37183e-01
8.59400e+01 5.45894e+01 6.37212e-01
8.59500e+01 5.45830e+01 6.37241e-01
8.59600e+01 5.45766e+01 6.37270e-01
8.59700e+01 5.45702e+01 6.37299e-01
8.59800e+01 5.45639e+01 6.37328e-01
8.59900e+01 5.45575e+01 6.37358e-01
8.60000e+01 5.45511e+01 6.37387e-01
8.60100e+01 5.45447e+01 6.37416e-01
8.60200e+01 5.45384e+01 6.37446e-01
8.60300e+01 5.45320e+01 6.37476e-01
8.60400e+01 5.45256e+01 6.37505e-01
8.60500e+01 5.45193e+01 6.37535e-01
8.60600e+01 5.45129e+01 6.37565e-01
8.60700e+01 5.45065e+01 6.37595e-01
8.60800e+01 5.45001e+01 6.37625e-01
8.60900e+01 5.44937e+01 6.37655e-01
8.61000e+01 5.44874e+01 6.37685e-01
8.61100e+01 5.44810e+01 6.37716e-01
8.61200e+01 5.44746e+01 6.37746e-01
8.61300e+01 5.44682e+01 6.37776e-01
8.61400e+01 5.44619e+01 6.37807e-01
8.61500e+01 5.44555e+01 6.37837e-01
8.61600e+01 5.44491e+01 6.37868e-01
8.61700e+01 5.44427e+01 6.37899e-01
8.61800e+01 5.44363e+01 6.37930e-01
8.61900e+01 5.44300e+01 6.37961e-01
8.62000e+01 5.44236e+01 6.37992e-01
8.62100e+01 5.44172e+01 6.38023e-01
8.62200e+01 5.44108e+01 6.38054e-01
8.62300e+01 5.44044e+01 6.38085e-01
8.62400e+01 5.43981e+01 6.38116e-01
8.62500e+01 5.43917e+01 6.38148e-01
8.62600e+01 5.43853e+01 6.38179e-01
8.62700e+01 5.43789e+01 6.38211e-01
8.62800e+01 5.43725e+01 6.38242e-01
8.62900e+01 5.43662e+01 6.38274e-01
8.63000e+01 5.43598e+01 6.38306e-01
8.63100e+01 5.43534e+01 6.38338e-01
8.63200e+01 5.43470e+01 6.38370e-01
8.63300e+01 5.43406e+01 6.38402e-01
8.63400e+01 5.43342e+01 6.38434e-01
8.63500e+01 5.43279e+01 6.38466e-01
8.63600e+01 5.43215e+01 6.38498e-01
8.63700e+01 5.43151e+01 6.38531e-01
8.63800e+01 5.43087e+01 6.38563e-01
8.63900e+01 5.43023e+01 6.38596e-01
8.64000e+01 5.42959e+01 6.38628e-01
8.64100e+01 5.42895e+01 6.38661e-01
8.64200e+01 5.42832e+01 6.38694e-01
8.64300e+01 5.42768e+01 6.38727e-01
8.64400e+01 5.42704e+01 6.38759e-01
8.64500e+01 5.42640e+01 6.38792e-01
8.64600e+01 5.42576e+01 6.38826e-01
8.64700e+01 5.42512e+01 6.38859e-01
8.64800e+01 5.42448e+01 6.38892e-01
8.64900e+01 5.42384e+01 6.38925e-01
8.65000e+01 5.42320e+01 6.38959e-01
8.65100e+01 5.42257e+01 6.38992e-01
8.65200e+01 5.42193e+01 6.39026e-01
8.65300e+01 5.42129e+01 6.39060e-01
8.65400e+01 5.42065e+01 6.39093e-01
8.65500e+01 5.42001e+01 6.39127e-01
8.65600e+01 5.41937e+01 6.39162e-01
8.65700e+01 5.41873e+01 6.39196e-01
8.65800e+01 5.41809e+01 6.39230e-01
8.65900e+01 5.41745e+01 6.39265e-01
8.66000e+01 5.41681e+01 6.39299e-01
8.66100e+01 5.41617e+01 6.39334e-01
8.66200e+01 5.41553e+01 6.39369e-01
8.66300e+01 5.41490e+01 6.39404e-01
8.66400e+01 5.41426e+01 6.39439e-01
8.66500e+01 5.41362e+01 6.39474e-01
8.66600e+01 5.41298e+01 6.39510e-01
8.66700e+01 5.41234e+01 6.39545e-01
8.66800e+01 5.41170e+01 6.39581e-01
8.66900e+01 5.41106e+01 6.39617e-01
8.67000e+01 5.41042e+01 6.39652e-01
8.67100e+01 5.40978e+01 6.39688e-01
8.67200e+01 5.40914e+01 6.39725e-01
8.67300e+01 5.40850e+01 6.39761e-01
8.67400e+01 5.40786e+01 6.39797e-01
8.67500e+01 5.40722e+01 6.39834e-01
8.67600e+01 5.40658e+01 6.39870e-01
8.67700e+01 5.40594e+01 6.39907e-01
8.67800e+01 5.40530e+01 6.39944e-01
8.67900e+01 5.40466e+01 6.39981e-01
8.68000e+01 5.40402e+01 6.40018e-01
8.68100e+01 5.40338e+01 6.40055e-01
8.68200e+01 5.40274e+01 6.40093e-01
8.68300e+01 5.40210e+01 6.40130e-01
8.68400e+01 5.40146e+01 6.40168e-01
8.68500e+01 5.40082e+01 6.40206e-01
8.68600e+01 5.40018e+01 6.40243e-01
8.68700e+01 5.39954e+01 6.40281e-01
8.68800e+01 5.39890e+01 6.40320e-01
8.68900e+01 5.39826e+01 6.40358e-01
8.69000e+01 5.39762e+01 6.40396e-01
8.69100e+01 5.39698e+01 6.40435e-01
8.69200e+01 5.39634e+01 6.40473e-01
8.69300e+01 5.39570e+01 6.40512e-01
8.69400e+01 5.39506e+01 6.40551e-01
8.69500e+01 5.39442e+01 6.40590e-01
8.69600e+01 5.39378e+01 6.40629e-01
8.69700e+01 5.39313e+01 6.40668e-01
8.69800e+01 5.39249e+01 6.40708e-01
8.69900e+01 5.39185e+01 6.40747e-01
8.70000e+01 5.39121e+01 6.40787e-01
8.70100e+01 5.39057e+01 6.40826e-01
8.70200e+01 5.38993e+01 6.40866e-01
8.70300e+01 5.38929e+01 6.40906e-01
8.70400e+01 5.38865e+01 6.40946e-01
8.70500e+01 5.38801e+01 6.40987e-01
8.70600e+01 5.38737e+01 6.41027e-01
8.70700e+01 5.38673e+01 6.41068e-01
8.70800e+01 5.38608e+01 6.41108e-01
8.70900e+01 5.38544e+01 6.41149e-01
8.71000e+01 5.38480e+01 6.41190e-01
8.71100e+01 5.38416e+01 6.41231e-01
8.71200e+01 5.38352e+01 6.41272e-01
8.71300e+01 5.38288e+01 6.41313e-01
8.71400e+01 5.38224e+01 6.41354e-01
8.71500e+01 5.38160e+01 6.41396e-01
8.71600e+01 5.38095e+01 6.41438e-01
8.71700e+01 5.38031e+01 6.41479e-01
8.71800e+01 5.37967e+01 6.41521e-01
8.71900e+01 5.37903e+01 6.41563e-01
8.72000e+01 5.37839e+01 6.41605e-01
8.72100e+01 5.37775e+01 6.41647e-01
8.72200e+01 5.37711e+01 6.41690e-01
8.72300e+01 5.37646e+01 6.41732e-01
8.72400e+01 5.37582e+01 6.41775e-01
8.72500e+01 5.37518e+01 6.41818e-01
8.72600e+01 5.37454e+01 6.41861e-01
8.72700e+01 5.37390e+01 6.41904e-01
8.72800e+01 5.37325e+01 6.41947e-01
8.72900e+01 5.37261e+01 6.41990e-01
8.73000e+01 5.37197e+01 6.42033e-01
8.73100e+01 5.37133e+01 6.42077e-01
8.73200e+01 5.37069e+01 6.42120e-01
8.73300e+01 5.37004e+01 6.42164e-01
8.73400e+01 5.36940e+01 6.42208e-01
8.73500e+01 5.36876e+01 6.42252e-01
8.73600e+01 5.36812e+01 6.42296e-01
8.73700e+01 5.36747e+01 6.42340e-01
8.73800e+01 5.36683e+01 6.42385e-01
8.73900e+01 5.36619e+01 6.42429e-01
8.74000e+01 5.36555e+01 6.42474e-01
8.74100e+01 5.36491e+01 6.42518e-01
8.74200e+01 5.36426e+01 6.42563e-01
8.74300e+01 5.36362e+01 6.42608e-01
8.74400e+01 5.36298e+01 6.42653e-01
8.74500e+01 5.36233e+01 6.42699e-01
8.74600e+01 5.36169e+01 6.42744e-01
8.74700e+01 5.36105e+01 6.42789e-01
8.74800e+01 5.36041e+01 6.42835e-01
8.74900e+01 5.35976e+01 6.42881e-01
8.75000e+01 5.35912e+01 6.42927e-01
8.75100e+01 5.35848e+01 6.42972e-01
8.75200e+01 5.35783e+01 6.43018e-01
8.75300e+01 5.35719e+01 6.43063e-01
8.75400e+01 5.35655e+01 6.43109e-01
8.75500e+01 5.35591e+01 6.43153e-01
8.75600e+01 5.35526e+01 6.43198e-01
8.75700e+01 5.35462e+01 6.43243e-01
8.75800e+01 5.35398e+01 6.43287e-01
8.75900e+01 5.35333e+01 6.43331e-01
8.76000e+01 5.35269e+01 6.43375e-01
8.76100e+01 5.35205e+01 6.43418e-01
8.76200e+01 5.35140e+01 6.43462e-01
8.76300e+01 5.35076e+01 6.43505e-01
8.76400e+01 5.35012e+01 6.43548e-01
8.76500e+01 5.34947e+01 6.43591e-01
8.76600e+01 5.34883e+01 6.43633e-01
8.76700e+01 5.34818e+01 6.43676e-01
8.76800e+01 5.34754e+01 6.43718e-01
8.76900e+01 5.34690e+01 6.43760e-01
8.77000e+01 5.34625e+01 6.43801e-01
8.77100e+01 5.34561e+01 6.43843e-01
8.77200e+01 5.34497e+01 6.43884e-01
8.77300e+01 5.34432e+01 6.43925e-01
8.77400e+01 5.34368e+01 6.43966e-01
8.77500e+01 5.34303e+01 6.44006e-01
8.77600e+01 5.34239e+01 6.44046e-01
8.77700e+01 5.34175e+01 6.44086e-01
8.77800e+01 5.34110e+01 6.44126e-01
8.77900e+01 5.34046e+01 6.44166e-01
8.78000e+01 5.33981e+01 6.44206e-01
8.78100e+01 5.33917e+01 6.44245e-01
8.78200e+01 5.33852e+01 6.44284e-01
8.78300e+01 5.33788e+01 6.44323e-01
8.78400e+01 5.33724e+01 6.44361e-01
8.78500e+01 5.33659e+01 6.44399e-01
8.78600e+01 5.33595e+01 6.44438e-01
8.78700e+01 5.33530e+01 6.44476e-01
8.78800e+01 5.33466e+01 6.44513e-01
8.78900e+01 5.33401e+01 6.44551e-01
8.79000e+01 5.33337e+01 6.44588e-01
8.79100e+01 5.33272e+01 6.44625e-01
8.79200e+01 5.33208e+01 6.44662e-01
8.79300e+01 5.33144e+01 6.44698e-01
8.79400e+01 5.33079e+01 6.44735e-01
8.79500e+01 5.33015e+01 6.44771e-01
8.79600e+01 5.32950e+01 6.44807e-01
8.79700e+01 5.32886e+01 6.44843e-01
8.79800e+01 5.32821e+01 6.44878e-01
8.79900e+01 5.32757e+01 6.44913e-01
8.80000e+01 5.32692e+01 6.44948e-01
8.80100e+01 5.32628e+01 6.44983e-01
8.80200e+01 5.32563e+01 6.45018e-01
8.80300e+01 5.32499e+01 6.45052e-01
8.80400e+01 5.32434e+01 6.45086e-01
8.80500e+01 5.32370e+01 6.45120e-01
8.80600e+01 5.32305e+01 6.45154e-01
8.80700e+01 5.32241e+01 6.45188e-01
8.80800e+01 5.32176e+01 6.45221e-01
8.80900e+01 5.32112e+01 6.45254e-01
8.81000e+01 5.32047e+01 6.45287e-01
8.81100e+01 5.31983e+01 6.45320e-01
8.81200e+01 5.31918e+01 6.45352e-01
8.81300e+01 5.31853e+01 6.45384e-01
8.81400e+01 5.31789e+01 6.45416e-01
8.81500e+01 5.31724e+01 6.45448e-01
8.81600e+01 5.31660e+01 6.45480e-01
8.81700e+01 5.31595e+01 6.45511e-01
8.81800e+01 5.31531e+01 6.45542e-01
8.81900e+01 5.31466e+01 6.45573e-01
8.82000e+01 5.31402e+01 6.45604e-01
8.82100e+01 5.31337e+01 6.45634e-01
8.82200e+01 5.31272e+01 6.45664e-01
8.82300e+01 5.31208e+01 6.45694e-01
8.82400e+01 5.31143e+01 6.45724e-01
8.82500e+01 5.31079e+01 6.45754e-01
8.82600e+01 5.31014e+01 6.45783e-01
8.82700e+01 5.30950e+01 6.45812e-01
8.82800e+01 5.30885e+01 6.45841e-01
8.82900e+01 5.30820e+01 6.45870e-01
8.83000e+01 5.30756e+01 6.45898e-01
8.83100e+01 5.30691e+01 6.45927e-01
8.83200e+01 5.30627e+01 6.45955e-01
8.83300e+01 5.30562e+01 6.45982e-01
8.83400e+01 5.30497e+01 6.46010e-01
8.83500e+01 5.30433e+01 6.46037e-01
8.83600e+01 5.30368e+01 6.46065e-01
8.83700e+01 5.30304e+01 6.46092e-01
8.83800e+01 5.30239e+01 6.46118e-01
8.83900e+01 5.30174e+01 6.46145e-01
8.84000e+01 5.30110e+01 6.46171e-01
8.84100e+01 5.30045e+01 6.46197e-01
8.84200e+01 5.29981e+01 6.46223e-01
8.84300e+01 5.29916e+01 6.46249e-01
8.84400e+01 5.29851e+01 6.46274e-01
8.84500e+01 5.29787e+01 6.46299e-01
8.84600e+01 5.29722e+01 6.46324e-01
8.84700e+01 5.29657e+01 6.46349e-01
8.84800e+01 5.29593e+01 6.46374e-01
8.84900e+01 5.29528e+01 6.46398e-01
8.85000e+01 5.29463e+01 6.46422e-01
8.85100e+01 5.29399e+01 6.46446e-01
8.85200e+01 5.29334e+01 6.46470e-01
8.85300e+01 5.29270e+01 6.46495e-01
8.85400e+01 5.29205e+01 6.46519e-01
8.85500e+01 5.29140e+01 6.46544e-01
8.85600e+01 5.29076e+01 6.46569e-01
8.85700e+01 5.29011e+01 6.46594e-01
8.85800e+01 5.28946e+01 6.46619e-01
8.85900e+01 5.28882e+01 6.46644e-01
8.86000e+01 5.28817e+01 6.46669e-01
8.86100e+01 5.28752e+01 6.46695e-01
8.86200e+01 5.28688e+01 6.46721e-01
8.86300e+01 5.28623e+01 6.46747e-01
8.86400e+01 5.28558e+01 6.46773e-01
8.86500e+01 5.28494e+01 6.46799e-01
8.86600e+01 5.28429e+01 6.46825e-01
8.86700e+01 5.28364e+01 6.46852e-01
8.86800e+01 5.28300e+01 6.46878e-01
8.86900e+01 5.28235e+01 6.46905e-01
8.87000e+01 5.28170e+01 6.46932e-01
8.87100e+01 5.28105e+01 6.46959e-01
8.87200e+01 5.28041e+01 6.46987e-01
8.87300e+01 5.27976e+01 6.47014e-01
8.87400e+01 5.27911e+01 6.47042e-01
8.87500e+01 5.27847e+01 6.47069e-01
8.87600e+01 5.27782e+01 6.47097e-01
8.87700e+01 5.27717e+01 6.47125e-01
8.87800e+01 5.27653e+01 6.47153e-01
8.87900e+01 5.27588e+01 6.47182e-01
8.88000e+01 5.27523e+01 6.47210e-01
8.88100e+01 5.27458e+01 6.47239e-01
8.88200e+01 5.27394e+01 6.47268e-01
8.88300e+01 5.27329e+01 6.47297e-01
8.88400e+01 5.27264e+01 6.47326e-01
8.88500e+01 5.27199e+01 6.47355e-01
8.88600e+01 5.27135e+01 6.47384e-01
8.88700e+01 5.27070e+01 6.47414e-01
8.88800e+01 5.27005e+01 6.47444e-01
8.88900e+01 5.26940e+01 6.47474e-01
8.89000e+01 5.26876e+01 6.47504e-01
8.89100e+01 5.26811e+01 6.47534e-01
8.89200e+01 5.26746e+01 6.47564e-01
8.89300e+01 5.26681e+01 6.47595e-01
8.89400e+01 5.26617e+01 6.47625e-01
8.89500e+01 5.26552e+01 6.47656e-01
8.89600e+01 5.26487e+01 6.47687e-01
8.89700e+01 5.26422e+01 6.47718e-01
8.89800e+01 5.26358e+01 6.47749e-01
8.89900e+01 5.26293e+01 6.47781e-01
8.90000e+01 5.26228e+01 6.47812e-01
8.90100e+01 5.26163e+01 6.47844e-01
8.90200e+01 5.26099e+01 6.47876e-01
8.90300e+01 5.26034e+01 6.47908e-01
8.90400e+01 5.25969e+01 6.47940e-01
8.90500e+01 5.25904e+01 6.47972e-01
8.90600e+01 5.25839e+01 6.48005e-01
8.90700e+01 5.25775e+01 6.48037e-01
8.90800e+01 5.25710e+01 6.48070e-01
8.90900e+01 5.25645e+01 6.48103e-01
8.91000e+01 5.25580e+01 6.48136e-01
8.91100e+01 5.25515e+01 6.48169e-01
8.91200e+01 5.25450e+01 6.48202e-01
8.91300e+01 5.25386e+01 6.48236e-01
8.91400e+01 5.25321e+01 6.48270e-01
8.91500e+01 5.25256e+01 6.48303e-01
8.91600e+01 5.25191e+01 6.48337e-01
8.91700e+01 5.25126e+01 6.48372e-01
8.91800e+01 5.25061e+01 6.48406e-01
8.91900e+01 5.24997e+01 6.48440e-01
8.92000e+01 5.24932e+01 6.48475e-01
8.92100e+01 5.24867e+01 6.48510e-01
8.92200e+01 5.24802e+01 6.48545e-01
8.92300e+01 5.24737e+01 6.48580e-01
8.92400e+01 5.24672e+01 6.48615e-01
8.92500e+01 5.24608e+01 6.48650e-01
8.92600e+01 5.24543e+01 6.48686e-01
8.92700e+01 5.24478e+01 6.48721e-01
8.92800e+01 5.24413e+01 6.48757e-01
8.92900e+01 5.24348e+01 6.48793e-01
8.93000e+01 5.24283e+01 6.48829e-01
8.93100e+01 5.24218e+01 6.48865e-01
8.93200e+01 5.24153e+01 6.48902e-01
8.93300e+01 5.24088e+01 6.48938e-01
8.93400e+01 5.24024e+01 6.48975e-01
8.93500e+01 5.23959e+01 6.49012e-01
8.93600e+01 5.23894e+01 6.49049e-01
8.93700e+01 5.23829e+01 6.49086e-01
8.93800e+01 5.23764e+01 6.49124e-01
8.93900e+01 5.23699e+01 6.49161e-01
8.94000e+01 5.23634e+01 6.49199e-01
8.94100e+01 5.23569e+01 6.49237e-01
8.94200e+01 5.23504e+01 6.49274e-01
8.94300e+01 5.23439e+01 6.49313e-01
8.94400e+01 5.23374e+01 6.49351e-01
8.94500e+01 5.23309e+01 6.49389e-01
8.94600e+01 5.23245e+01 6.49428e-01
8.94700e+01 5.23180e+01 6.49466e-01
8.94800e+01 5.23115e+01 6.49505e-01
8.94900e+01 5.23050e+01 6.49544e-01
8.95000e+01 5.22985e+01 6.49584e-01
8.95100e+01 5.22920e+01 6.49623e-01
8.95200e+01 5.22855e+01 6.49662e-01
8.95300e+01 5.22790e+01 6.49701e-01
8.95400e+01 5.22725e+01 6.49740e-01
8.95500e+01 5.22660e+01 6.49779e-01
8.95600e+01 5.22595e+01 6.49818e-01
8.95700e+01 5.22530e+01 6.49857e-01
8.95800e+01 5.22465e+01 6.49896e-01
8.95900e+01 5.22400e+01 6.49935e-01
8.96000e+01 5.22335e+01 6.49974e-01
8.96100e+01 5.22270e+01 6.50013e-01
8.96200e+01 5.22205e+01 6.50052e-01
8.96300e+01 5.22140e+01 6.50091e-01
8.96400e+01 5.22075e+01 6.50130e-01
8.96500e+01 5.22010e+01 6.50169e-01
8.96600e+01 5.21945e+01 6.50207e-01
8.96700e+01 5.21880e+01 6.50246e-01
8.96800e+01 5.21815e+01 6.50285e-01
8.96900e+01 5.21750e+01 6.50324e-01
8.97000e+01 5.21685e+01 6.50362e-01
8.97100e+01 5.21620e+01 6.50401e-01
8.97200e+01 5.21555e+01 6.50439e-01
8.97300e+01 5.21490e+01 6.50478e-01
8.97400e+01 5.21425e+01 6.50516e-01
8.97500e+01 5.21360e+01 6.50555e-01
8.97600e+01 5.21295e+01 6.50593e-01
8.97700e+01 5.21229e+01 6.50632e-01
8.97800e+01 5.21164e+01 6.50670e-01
8.97900e+01 5.21099e+01 6.50709e-01
8.98000e+01 5.21034e+01 6.50747e-01
8.98100e+01 5.20969e+01 6.50785e-01
8.98200e+01 5.20904e+01 6.50824e-01
8.98300e+01 5.20839e+01 6.50862e-01
8.98400e+01 5.20774e+01 6.50900e-01
8.98500e+01 5.20709e+01 6.50938e-01
8.98600e+01 5.20644e+01 6.50976e-01
8.98700e+01 5.20579e+01 6.51014e-01
8.98800e+01 5.20514e+01 6.51053e-01
8.98900e+01 5.20448e+01 6.51091e-01
8.99000e+01 5.20383e+01 6.51129e-01
8.99100e+01 5.20318e+01 6.51167e-01
8.99200e+01 5.20253e+01 6.51205e-01
8.99300e+01 5.20188e+01 6.51243e-01
8.99400e+01 5.20123e+01 6.51280e-01
8.99500e+01 5.20058e+01 6.51318e-01
8.99600e+01 5.19993e+01 6.51356e-01
8.99700e+01 5.19927e+01 6.51394e-01
8.99800e+01 5.19862e+01 6.51432e-01
8.99900e+01 5.19797e+01 6.51469e-01
9.00000e+01 5.19732e+01 6.51507e-01
9.00100e+01 5.19667e+01 6.51545e-01
9.00200e+01 5.19602e+01 6.51583e-01
9.00300e+01 5.19537e+01 6.51620e-01
9.00400e+01 5.19471e+01 6.51658e-01
9.00500e+01 5.19406e+01 6.51695e-01
9.00600e+01 5.19341e+01 6.51733e-01
9.00700e+01 5.19276e+01 6.51770e-01
9.00800e+01 5.19211e+01 6.51808e-01
9.00900e+01 5.19145e+01 6.51845e-01
9.01000e+01 5.19080e+01 6.51883e-01
9.01100e+01 5.19015e+01 6.51920e-01
9.01200e+01 5.18950e+01 6.51957e-01
9.01300e+01 5.18885e+01 6.51995e-01
9.01400e+01 5.18820e+01 6.52032e-01
9.01500e+01 5.18754e+01 6.52069e-01
9.01600e+01 5.18689e+01 6.52107e-01
9.01700e+01 5.18624e+01 6.52144e-01
9.01800e+01 5.18559e+01 6.52181e-01
9.01900e+01 5.18493e+01 6.52218e-01
9.02000e+01 5.18428e+01 6.52255e-01
9.02100e+01 5.18363e+01 6.52292e-01
9.02200e+01 5.18298e+01 6.52329e-01
9.02300e+01 5.18233e+01 6.52366e-01
9.02400e+01 5.18167e+01 6.52403e-01
9.02500e+01 5.18102e+01 6.52440e-01
9.02600e+01 5.18037e+01 6.52477e-01
9.02700e+01 5.17972e+01 6.52514e-01
9.02800e+01 5.17906e+01 6.52551e-01
9.02900e+01 5.17841e+01 6.52588e-01
9.03000e+01 5.17776e+01 6.52625e-01
9.03100e+01 5.17711e+01 6.52661e-01
9.03200e+01 5.17645e+01 6.52698e-01
9.03300e+01 5.17580e+01 6.52735e-01
9.03400e+01 5.17515e+01 6.52772e-01
9.03500e+01 5.17449e+01 6.52808e-01
9.03600e+01 5.17384e+01 6.52845e-01
9.03700e+01 5.17319e+01 6.52881e-01
9.03800e+01 5.17254e+01 6.52918e-01
9.03900e+01 5.17188e+01 6.52954e-01
9.04000e+01 5.17123e+01 6.52991e-01
9.04100e+01 5.17058e+01 6.53027e-01
9.04200e+01 5.16992e+01 6.53064e-01
9.04300e+01 5.16927e+01 6.53100e-01
9.04400e+01 5.16862e+01 6.53137e-01
9.04500e+01 5.16796e+01 6.53173e-01
9.04600e+01 5.16731e+01 6.53209e-01
9.04700e+01 5.16666e+01 6.53246e-01
9.04800e+01 5.16600e+01 6.53282e-01
9.04900e+01 5.16535e+01 6.53318e-01
9.05000e+01 5.16470e+01 6.53354e-01
9.05100e+01 5.16404e+01 6.53390e-01
9.05200e+01 5.16339e+01 6.53427e-01
9.05300e+01 5.16274e+01 6.53463e-01
9.05400e+01 5.16208e+01 6.53499e-01
9.05500e+01 5.16143e+01 6.53535e-01
9.05600e+01 5.16078e+01 6.53572e-01
9.05700e+01 5.16012e+01 6.53608e-01
9.05800e+01 5.15947e+01 6.53645e-01
9.05900e+01 5.15882e+01 6.53681e-01
9.06000e+01 5.15816e+01 6.53717e-01
9.06100e+01 5.15751e+01 6.53754e-01
9.06200e+01 5.15686e+01 6.53790e-01
9.06300e+01 5.15620e+01 6.53827e-01
9.06400e+01 5.15555e+01 6.53864e-01
9.06500e+01 5.15489e+01 6.53900e-01
9.06600e+01 5.15424e+01 6.53937e-01
9.06700e+01 5.15359e+01 6.53974e-01
9.06800e+01 5.15293e+01 6.54010e-01
9.06900e+01 5.15228e+01 6.54047e-01
9.07000e+01 5.15162e+01 6.54084e-01
9.07100e+01 5.15097e+01 6.54121e-01
9.07200e+01 5.15032e+01 6.54157e-01
9.07300e+01 5.14966e+01 6.54194e-01
9.07400e+01 5.14901e+01 6.54231e-01
9.07500e+01 5.14835e+01 6.54268e-01
9.07600e+01 5.14770e+01 6.54305e-01
9.07700e+01 5.14704e+01 6.54342e-01
9.07800e+01 5.14639e+01 6.54379e-01
9.07900e+01 5.14574e+01 6.54416e-01
9.08000e+01 5.14508e+01 6.54453e-01
9.08100e+01 5.14443e+01 6.54490e-01
9.08200e+01 5.14377e+01 6.54527e-01
9.08300e+01 5.14312e+01 6.54564e-01
9.08400e+01 5.14246e+01 6.54602e-01
9.08500e+01 5.14181e+01 6.54639e-01
9.08600e+01 5.14115e+01 6.54676e-01
9.08700e+01 5.14050e+01 6.54713e-01
9.08800e+01 5.13984e+01 6.54751e-01
9.08900e+01 5.13919e+01 6.54788e-01
9.09000e+01 5.13853e+01 6.54825e-01
9.09100e+01 5.13788e+01 6.54863e-01
9.09200e+01 5.13722e+01 6.54900e-01
9.09300e+01 5.13657e+01 6.54938e-01
9.09400e+01 5.13591e+01 6.54975e-01
9.09500e+01 5.13526e+01 6.55013e-01
9.09600e+01 5.13460e+01 6.55050e-01
9.09700e+01 5.13395e+01 6.55088e-01
9.09800e+01 5.13329e+01 6.55125e-01
9.09900e+01 5.13264e+01 6.55163e-01
9.10000e+01 5.13198e+01 6.55201e-01
9.10100e+01 5.13133e+01 6.55238e-01
9.10200e+01 5.13067e+01 6.55276e-01
9.10300e+01 5.13002e+01 6.55314e-01
9.10400e+01 5.12936e+01 6.55352e-01
9.10500e+01 5.12871e+01 6.55390e-01
9.10600e+01 5.12805e+01 6.55427e-01
9.10700e+01 5.12740e+01 6.55465e-01
9.10800e+01 5.12674e+01 6.55503e-01
9.10900e+01 5.12609e+01 6.55541e-01
9.11000e+01 5.12543e+01 6.55579e-01
9.11100e+01 5.12477e+01 6.55617e-01
9.11200e+01 5.12412e+01 6.55655e-01
9.11300e+01 5.12346e+01 6.55693e-01
9.11400e+01 5.12281e+01 6.55731e-01
9.11500e+01 5.12215e+01 6.55770e-01
9.11600e+01 5.12150e+01 6.55808e-01
9.11700e+01 5.12084e+01 6.55846e-01
9.11800e+01 5.12018e+01 6.55884e-01
9.11900e+01 5.11953e+01 6.55922e-01
9.12000e+01 5.11887e+01 6.55961e-01
9.12100e+01 5.11822e+01 6.55999e-01
9.12200e+01 5.11756e+01 6.56037e-01
9.12300e+01 5.11690e+01 6.56076e-01
9.12400e+01 5.11625e+01 6.56114e-01
9.12500e+01 5.11559e+01 6.56153e-01
9.12600e+01 5.11494e+01 6.56191e-01
9.12700e+01 5.11428e+01 6.56230e-01
9.12800e+01 5.11362e+01 6.56268e-01
9.12900e+01 5.11297e+01 6.56307e-01
9.13000e+01 5.11231e+01 6.56345e-01
9.13100e+01 5.11165e+01 6.56384e-01
9.13200e+01 5.11100e+01 6.56422e-01
9.13300e+01 5.11034e+01 6.56461e-01
9.13400e+01 5.10969e+01 6.56500e-01
9.13500e+01 5.10903e+01 6.56539e-01
9.13600e+01 5.10837e+01 6.56577e-01
9.13700e+01 5.10772e+01 6.56616e-01
9.13800e+01 5.10706e+01 6.56655e-01
9.13900e+01 5.10640e+01 6.56694e-01
9.14000e+01 5.10575e+01 6.56733e-01
9.14100e+01 5.10509e+01 6.56772e-01
9.14200e+01 5.10443e+01 6.56811e-01
9.14300e+01 5.10378e+01 6.56850e-01
9.14400e+01 5.10312e+01 6.56889e-01
9.14500e+01 5.10246e+01 6.56928e-01
9.14600e+01 5.10180e+01 6.56967e-01
9.14700e+01 5.10115e+01 6.57006e-01
9.14800e+01 5.10049e+01 6.57045e-01
9.14900e+01 5.09983e+01 6.57084e-01
9.15000e+01 5.09918e+01 6.57123e-01
9.15100e+01 5.09852e+01 6.57162e-01
9.15200e+01 5.09786e+01 6.57202e-01
9.15300e+01 5.09721e+01 6.57241e-01
9.15400e+01 5.09655e+01 6.57279e-01
9.15500e+01 5.09589e+01 6.57318e-01
9.15600e+01 5.09523e+01 6.57357e-01
9.15700e+01 5.09458e+01 6.57396e-01
9.15800e+01 5.09392e+01 6.57434e-01
9.15900e+01 5.09326e+01 6.57473e-01
9.16000e+01 5.09260e+01 6.57511e-01
9.16100e+01 5.09195e+01 6.57549e-01
9.16200e+01 5.09129e+01 6.57587e-01
9.16300e+01 5.09063e+01 6.57625e-01
9.16400e+01 5.08997e+01 6.57663e-01
9.16500e+01 5.08932e+01 6.57701e-01
9.16600e+01 5.08866e+01 6.57739e-01
9.16700e+01 5.08800e+01 6.57777e-01
9.16800e+01 5.08734e+01 6.57814e-01
9.16900e+01 5.08668e+01 6.57852e-01
9.17000e+01 5.08603e+01 6.57889e-01
9.17100e+01 5.08537e+01 6.57927e-01
9.17200e+01 5.08471e+01 6.57964e-01
9.17300e+01 5.08405e+01 6.58001e-01
9.17400e+01 5.08339e+01 6.58038e-01
9.17500e+01 5.08274e+01 6.58075e-01
9.17600e+01 5.08208e+01 6.58112e-01
9.17700e+01 5.08142e+01 6.58149e-01
9.17800e+01 5.08076e+01 6.58186e-01
9.17900e+01 5.08010e+01 6.58222e-01
9.18000e+01 5.07945e+01 6.58259e-01
9.18100e+01 5.07879e+01 6.58295e-01
9.18200e+01 5.07813e+01 6.58332e-01
9.18300e+01 5.07747e+01 6.58368e-01
9.18400e+01 5.07681e+01 6.58404e-01
9.18500e+01 5.07615e+01 6.58440e-01
9.18600e+01 5.07550e+01 6.58476e-01
9.18700e+01 5.07484e+01 6.58512e-01
9.18800e+01 5.07418e+01 6.58548e-01
9.18900e+01 5.07352e+01 6.58584e-01
9.19000e+01 5.07286e+01 6.58619e-01
9.19100e+01 5.07220e+01 6.58655e-01
9.19200e+01 5.07154e+01 6.58690e-01
9.19300e+01 5.07089e+01 6.58725e-01
9.19400e+01 5.07023e+01 6.58761e-01
9.19500e+01 5.06957e+01 6.58796e-01
9.19600e+01 5.06891e+01 6.58831e-01
9.19700e+01 5.06825e+01 6.58866e-01
9.19800e+01 5.06759e+01 6.58901e-01
9.19900e+01 5.06693e+01 6.58936e-01
9.20000e+01 5.06627e+01 6.58970e-01
9.20100e+01 5.06561e+01 6.59005e-01
9.20200e+01 5.06496e+01 6.59040e-01
9.20300e+01 5.06430e+01 6.59074e-01
9.20400e+01 5.06364e+01 6.59108e-01
9.20500e+01 5.06298e+01 6.59143e-01
9.20600e+01 5.06232e+01 6.59177e-01
9.20700e+01 5.06166e+01 6.59211e-01
9.20800e+01 5.06100e+01 6.59245e-01
9.20900e+01 5.06034e+01 6.59279e-01
9.21000e+01 5.05968e+01 6.59313e-01
9.21100e+01 5.05902e+01 6.59346e-01
9.21200e+01 5.05836e+01 6.59380e-01
9.21300e+01 5.05770e+01 6.59414e-01
9.21400e+01 5.05704e+01 6.59447e-01
9.21500e+01 5.05638e+01 6.59480e-01
9.21600e+01 5.05573e+01 6.59514e-01
9.21700e+01 5.05507e+01 6.59547e-01
9.21800e+01 5.05441e+01 6.59580e-01
9.21900e+01 5.05375e+01 6.59613e-01
9.22000e+01 5.05309e+01 6.59646e-01
9.22100e+01 5.05243e+01 6.59679e-01
9.22200e+01 5.05177e+01 6.59711e-01
9.22300e+01 5.05111e+01 6.59744e-01
9.22400e+01 5.05045e+01 6.59777e-01
9.22500e+01 5.04979e+01 6.59809e-01
9.22600e+01 5.04913e+01 6.59841e-01
9.22700e+01 5.04847e+01 6.59874e-01
9.22800e+01 5.04781e+01 6.59906e-01
9.22900e+01 5.04715e+01 6.59938e-01
9.23000e+01 5.04649e+01 6.59970e-01
9.23100e+01 5.04583e+01 6.60002e-01
9.23200e+01 5.04517e+01 6.60034e-01
9.23300e+01 5.04451e+01 6.60065e-01
9.23400e+01 5.04385e+01 6.60097e-01
9.23500e+01 5.04319e+01 6.60129e-01
9.23600e+01 5.04253e+01 6.60160e-01
9.23700e+01 5.04187e+01 6.60191e-01
9.23800e+01 5.04121e+01 6.60223e-01
9.23900e+01 5.04055e+01 6.60254e-01
9.24000e+01 5.03989e+01 6.60285e-01
9.24100e+01 5.03923e+01 6.60316e-01
9.24200e+01 5.03857e+01 6.60347e-01
9.24300e+01 5.03791e+01 6.60378e-01
9.24400e+01 5.03725e+01 6.60408e-01
9.24500e+01 5.03659e+01 6.60439e-01
9.24600e+01 5.03593e+01 6.60470e-01
9.24700e+01 5.03526e+01 6.60500e-01
9.24800e+01 5.03460e+01 6.60530e-01
9.24900e+01 5.03394e+01 6.60561e-01
9.25000e+01 5.03328e+01 6.60591e-01
9.25100e+01 5.03262e+01 6.60621e-01
9.25200e+01 5.03196e+01 6.60651e-01
9.25300e+01 5.03130e+01 6.60682e-01
9.25400e+01 5.03064e+01 6.60713e-01
9.25500e+01 5.02998e+01 6.60744e-01
9.25600e+01 5.02932e+01 6.60774e-01
9.25700e+01 5.02866e+01 6.60806e-01
9.25800e+01 5.02800e+01 6.60837e-01
9.25900e+01 5.02734e+01 6.60868e-01
9.26000e+01 5.02668e+01 6.60900e-01
9.26100e+01 5.02601e+01 6.60932e-01
9.26200e+01 5.02535e+01 6.60964e-01
9.26300e+01 5.02469e+01 6.60996e-01
9.26400e+01 5.02403e+01 6.61028e-01
9.26500e+01 5.02337e+01 6.61060e-01
9.26600e+01 5.02271e+01 6.61093e-01
9.26700e+01 5.02205e+01 6.61125e-01
9.26800e+01 5.02139e+01 6.61158e-01
9.26900e+01 5.02073e+01 6.61191e-01
9.27000e+01 5.02007e+01 6.61224e-01
9.27100e+01 5.01940e+01 6.61257e-01
9.27200e+01 5.01874e+01 6.61291e-01
9.27300e+01 5.01808e+01 6.61324e-01
9.27400e+01 5.01742e+01 6.61358e-01
9.27500e+01 5.01676e+01 6.61392e-01
9.27600e+01 5.01610e+01 6.61426e-01
9.27700e+01 5.01544e+01 6.61460e-01
9.27800e+01 5.01477e+01 6.61495e-01
9.27900e+01 5.01411e+01 6.61529e-01
9.28000e+01 5.01345e+01 6.61564e-01
9.28100e+01 5.01279e+01 6.61599e-01
9.28200e+01 5.01213e+01 6.61633e-01
9.28300e+01 5.01147e+01 6.61669e-01
9.28400e+01 5.01080e+01 6.61704e-01
9.28500e+01 5.01014e+01 6.61739e-01
9.28600e+01 5.00948e+01 6.61775e-01
9.28700e+01 5.00882e+01 6.61811e-01
9.28800e+01 5.00816e+01 6.61846e-01
9.28900e+01 5.00750e+01 6.61882e-01
9.29000e+01 5.00683e+01 6.61919e-01
9.29100e+01 5.00617e+01 6.61955e-01
9.29200e+01 5.00551e+01 6.61991e-01
9.29300e+01 5.00485e+01 6.62028e-01
9.29400e+01 5.00419e+01 6.62065e-01
9.29500e+01 5.00352e+01 6.62102e-01
9.29600e+01 5.00286e+01 6.62139e-01
9.29700e+01 5.00220e+01 6.62176e-01
9.29800e+01 5.00154e+01 6.62213e-01
9.29900e+01 5.00088e+01 6.62251e-01
9.30000e+01 5.00021e+01 6.62289e-01
9.30100e+01 4.99955e+01 6.62326e-01
9.30200e+01 4.99889e+01 6.62364e-01
9.30300e+01 4.99823e+01 6.62403e-01
9.30400e+01 4.99756e+01 6.62441e-01
9.30500e+01 4.99690e+01 6.62479e-01
9.30600e+01 4.99624e+01 6.62518e-01
9.30700e+01 4.99558e+01 6.62557e-01
9.30800e+01 4.99491e+01 6.62596e-01
9.30900e+01 4.99425e+01 6.62635e-01
9.31000e+01 4.99359e+01 6.62674e-01
9.31100e+01 4.99293e+01 6.62713e-01
9.31200e+01 4.99226e+01 6.62753e-01
9.31300e+01 4.99160e+01 6.62792e-01
9.31400e+01 4.99094e+01 6.62832e-01
9.31500e+01 4.99027e+01 6.62872e-01
9.31600e+01 4.98961e+01 6.62912e-01
9.31700e+01 4.98895e+01 6.62953e-01
9.31800e+01 4.98829e+01 6.62993e-01
9.31900e+01 4.98762e+01 6.63034e-01
9.32000e+01 4.98696e+01 6.63074e-01
9.32100e+01 4.98630e+01 6.63115e-01
9.32200e+01 4.98563e+01 6.63156e-01
9.32300e+01 4.98497e+01 6.63197e-01
9.32400e+01 4.98431e+01 6.63239e-01
9.32500e+01 4.98364e+01 6.63280e-01
9.32600e+01 4.98298e+01 6.63322e-01
9.32700e+01 4.98232e+01 6.63364e-01
9.32800e+01 4.98165e+01 6.63406e-01
9.32900e+01 4.98099e+01 6.63448e-01
9.33000e+01 4.98033e+01 6.63490e-01
9.33100e+01 4.97966e+01 6.63533e-01
9.33200e+01 4.97900e+01 6.63575e-01
9.33300e+01 4.97834e+01 6.63618e-01
9.33400e+01 4.97767e+01 6.63661e-01
9.33500e+01 4.97701e+01 6.63704e-01
9.33600e+01 4.97634e+01 6.63747e-01
9.33700e+01 4.97568e+01 6.63790e-01
9.33800e+01 4.97502e+01 6.63834e-01
9.33900e+01 4.97435e+01 6.63877e-01
9.34000e+01 4.97369e+01 6.63921e-01
9.34100e+01 4.97303e+01 6.63965e-01
9.34200e+01 4.97236e+01 6.64009e-01
9.34300e+01 4.97170e+01 6.64053e-01
9.34400e+01 4.97103e+01 6.64098e-01
9.34500e+01 4.97037e+01 6.64142e-01
9.34600e+01 4.96971e+01 6.64187e-01
9.34700e+01 4.96904e+01 6.64232e-01
9.34800e+01 4.96838e+01 6.64277e-01
9.34900e+01 4.96771e+01 6.64322e-01
9.35000e+01 4.96705e+01 6.64367e-01
9.35100e+01 4.96638e+01 6.64413e-01
9.35200e+01 4.96572e+01 6.64458e-01
9.35300e+01 4.96505e+01 6.64503e-01
9.35400e+01 4.96439e+01 6.64548e-01
9.35500e+01 4.96373e+01 6.64592e-01
9.35600e+01 4.96306e+01 6.64637e-01
9.35700e+01 4.96240e+01 6.64681e-01
9.35800e+01 4.96173e+01 6.64725e-01
9.35900e+01 4.96107e+01 6.64769e-01
9.36000e+01 4.96040e+01 6.64813e-01
9.36100e+01 4.95974e+01 6.64857e-01
9.36200e+01 4.95907e+01 6.64901e-01
9.36300e+01 4.95841e+01 6.64944e-01
9.36400e+01 4.95774e+01 6.64987e-01
9.36500e+01 4.95708e+01 6.65030e-01
9.36600e+01 4.95641e+01 6.65073e-01
9.36700e+01 4.95575e+01 6.65116e-01
9.36800e+01 4.95508e+01 6.65159e-01
9.36900e+01 4.95442e+01 6.65201e-01
9.37000e+01 4.95375e+01 6.65243e-01
9.37100e+01 4.95309e+01 6.65285e-01
9.37200e+01 4.95242e+01 6.65327e-01
9.37300e+01 4.95176e+01 6.65369e-01
9.37400e+01 4.95109e+01 6.65411e-01
9.37500e+01 4.95043e+01 6.65452e-01
9.37600e+01 4.94976e+01 6.65494e-01
9.37700e+01 4.94909e+01 6.65535e-01
9.37800e+01 4.94843e+01 6.65576e-01
9.37900e+01 4.94776e+01 6.65617e-01
9.38000e+01 4.94710e+01 6.65657e-01
9.38100e+01 4.94643e+01 6.65698e-01
9.38200e+01 4.94577e+01 6.65738e-01
9.38300e+01 4.94510e+01 6.65779e-01
9.38400e+01 4.94443e+01 6.65819e-01
9.38500e+01 4.94377e+01 6.65858e-01
9.38600e+01 4.94310e+01 6.65898e-01
9.38700e+01 4.94244e+01 6.65938e-01
9.38800e+01 4.94177e+01 6.65977e-01
9.38900e+01 4.94110e+01 6.66017e-01
9.39000e+01 4.94044e+01 6.66056e-01
9.39100e+01 4.93977e+01 6.66095e-01
9.39200e+01 4.93911e+01 6.66133e-01
9.39300e+01 4.93844e+01 6.66172e-01
9.39400e+01 4.93777e+01 6.66210e-01
9.39500e+01 4.93711e+01 6.66249e-01
9.39600e+01 4.93644e+01 6.66287e-01
9.39700e+01 4.93578e+01 6.66325e-01
9.39800e+01 4.93511e+01 6.66363e-01
9.39900e+01 4.93444e+01 6.66400e-01
9.40000e+01 4.93378e+01 6.66438e-01
9.40100e+01 4.93311e+01 6.66475e-01
9.40200e+01 4.93244e+01 6.66513e-01
9.40300e+01 4.93178e+01 6.66550e-01
9.40400e+01 4.93111e+01 6.66586e-01
9.40500e+01 4.93044e+01 6.66623e-01
9.40600e+01 4.92978e+01 6.66660e-01
9.40700e+01 4.92911e+01 6.66696e-01
9.40800e+01 4.92844e+01 6.66732e-01
9.40900e+01 4.92778e+01 6.66768e-01
9.41000e+01 4.92711e+01 6.66804e-01
9.41100e+01 4.92644e+01 6.66840e-01
9.41200e+01 4.92578e+01 6.66876e-01
9.41300e+01 4.92511e+01 6.66911e-01
9.41400e+01 4.92444e+01 6.66947e-01
9.41500e+01 4.92378e+01 6.66982e-01
9.41600e+01 4.92311e+01 6.67017e-01
9.41700e+01 4.92244e+01 6.67051e-01
9.41800e+01 4.92177e+01 6.67086e-01
9.41900e+01 4.92111e+01 6.67121e-01
9.42000e+01 4.92044e+01 6.67155e-01
9.42100e+01 4.91977e+01 6.67189e-01
9.42200e+01 4.91911e+01 6.67223e-01
9.42300e+01 4.91844e+01 6.67257e-01
9.42400e+01 4.91777e+01 6.67291e-01
9.42500e+01 4.91710e+01 6.67324e-01
9.42600e+01 4.91644e+01 6.67358e-01
9.42700e+01 4.91577e+01 6.67391e-01
9.42800e+01 4.91510e+01 6.67424e-01
9.42900e+01 4.91443e+01 6.67457e-01
9.43000e+01 4.91377e+01 6.67490e-01
9.43100e+01 4.91310e+01 6.67522e-01
9.43200e+01 4.91243e+01 6.67555e-01
9.43300e+01 4.91176e+01 6.67587e-01
9.43400e+01 4.91110e+01 6.67619e-01
9.43500e+01 4.91043e+01 6.67651e-01
9.43600e+01 4.90976e+01 6.67683e-01
9.43700e+01 4.90909e+01 6.67714e-01
9.43800e+01 4.90843e+01 6.67746e-01
9.43900e+01 4.90776e+01 6.67777e-01
9.44000e+01 4.90709e+01 6.67808e-01
9.44100e+01 4.90642e+01 6.67839e-01
9.44200e+01 4.90575e+01 6.67870e-01
9.44300e+01 4.90509e+01 6.67901e-01
9.44400e+01 4.90442e+01 6.67931e-01
9.44500e+01 4.90375e+01 6.67962e-01
9.44600e+01 4.90308e+01 6.67992e-01
9.44700e+01 4.90242e+01 6.68022e-01
9.44800e+01 4.90175e+01 6.68052e-01
9.44900e+01 4.90108e+01 6.68082e-01
9.45000e+01 4.90041e+01 6.68111e-01
9.45100e+01 4.89974e+01 6.68141e-01
9.45200e+01 4.89907e+01 6.68170e-01
9.45300e+01 4.89841e+01 6.68200e-01
9.45400e+01 4.89774e+01 6.68230e-01
9.45500e+01 4.89707e+01 6.68260e-01
9.45600e+01 4.89640e+01 6.68290e-01
9.45700e+01 4.89573e+01 6.68321e-01
9.45800e+01 4.89507e+01 6.68351e-01
9.45900e+01 4.89440e+01 6.68382e-01
9.46000e+01 4.89373e+01 6.68412e-01
9.46100e+01 4.89306e+01 6.68443e-01
9.46200e+01 4.89239e+01 6.68474e-01
9.46300e+01 4.89172e+01 6.68505e-01
9.46400e+01 4.89105e+01 6.68536e-01
9.46500e+01 4.89039e+01 6.68567e-01
9.46600e+01 4.88972e+01 6.68599e-01
9.46700e+01 4.88905e+01 6.68630e-01
9.46800e+01 4.88838e+01 6.68662e-01
9.46900e+01 4.88771e+01 6.68694e-01
9.47000e+01 4.88704e+01 6.68726e-01
9.47100e+01 4.88637e+01 6.68758e-01
9.47200e+01 4.88571e+01 6.68790e-01
9.47300e+01 4.88504e+01 6.68822e-01
9.47400e+01 4.88437e+01 6.68855e-01
9.47500e+01 4.88370e+01 6.68887e-01
9.47600e+01 4.88303e+01 6.68920e-01
9.47700e+01 4.88236e+01 6.68952e-01
9.47800e+01 4.88169e+01 6.68985e-01
9.47900e+01 4.88102e+01 6.69018e-01
9.48000e+01 4.88035e+01 6.69051e-01
9.48100e+01 4.87968e+01 6.69085e-01
9.48200e+01 4.87902e+01 6.69118e-01
9.48300e+01 4.87835e+01 6.69152e-01
9.48400e+01 4.87768e+01 6.69185e-01
9.48500e+01 4.87701e+01 6.69219e-01
9.48600e+01 4.87634e+01 6.69253e-01
9.48700e+01 4.87567e+01 6.69287e-01
9.48800e+01 4.87500e+01 6.69321e-01
9.48900e+01 4.87433e+01 6.69355e-01
9.49000e+01 4.87366e+01 6.69390e-01
9.49100e+01 4.87299e+01 6.69424e-01
9.49200e+01 4.87232e+01 6.69459e-01
9.49300e+01 4.87165e+01 6.69493e-01
9.49400e+01 4.87098e+01 6.69528e-01
9.49500e+01 4.87031e+01 6.69563e-01
9.49600e+01 4.86964e+01 6.69598e-01
9.49700e+01 4.86898e+01 6.69634e-01
9.49800e+01 4.86831e+01 6.69669e-01
9.49900e+01 4.86764e+01 6.69705e-01
9.50000e+01 4.86697e+01 6.69740e-01
9.50100e+01 4.86630e+01 6.69776e-01
9.50200e+01 4.86563e+01 6.69812e-01
9.50300e+01 4.86496e+01 6.69848e-01
9.50400e+01 4.86429e+01 6.69884e-01
9.50500e+01 4.86362e+01 6.69920e-01
9.50600e+01 4.86295e+01 6.69956e-01
9.50700e+01 4.86228e+01 6.69993e-01
9.50800e+01 4.86161e+01 6.70029e-01
9.50900e+01 4.86094e+01 6.70066e-01
9.51000e+01 4.86027e+01 6.70103e-01
9.51100e+01 4.85960e+01 6.70140e-01
9.51200e+01 4.85893e+01 6.70177e-01
9.51300e+01 4.85826e+01 6.70214e-01
9.51400e+01 4.85759e+01 6.70252e-01
9.51500e+01 4.85692e+01 6.70289e-01
9.51600e+01 4.85625e+01 6.70327e-01
9.51700e+01 4.85558e+01 6.70364e-01
9.51800e+01 4.85490e+01 6.70402e-01
9.51900e+01 4.85423e+01 6.70440e-01
9.52000e+01 4.85356e+01 6.70478e-01
9.52100e+01 4.85289e+01 6.70516e-01
9.52200e+01 4.85222e+01 6.70555e-01
9.52300e+01 4.85155e+01 6.70593e-01
9.52400e+01 4.85088e+01 6.70632e-01
9.52500e+01 4.85021e+01 6.70670e-01
9.52600e+01 4.84954e+01 6.70709e-01
9.52700e+01 4.84887e+01 6.70748e-01
9.52800e+01 4.84820e+01 6.70787e-01
9.52900e+01 4.84753e+01 6.70826e-01
9.53000e+01 4.84686e+01 6.70866e-01
9.53100e+01 4.84619e+01 6.70905e-01
9.53200e+01 4.84552e+01 6.70945e-01
9.53300e+01 4.84484e+01 6.70984e-01
9.53400e+01 4.84417e+01 6.71024e-01
9.53500e+01 4.84350e+01 6.71064e-01
9.53600e+01 4.84283e+01 6.71104e-01
9.53700e+01 4.84216e+01 6.71144e-01
9.53800e+01 4.84149e+01 6.71185e-01
9.53900e+01 4.84082e+01 6.71225e-01
9.54000e+01 4.84015e+01 6.71266e-01
9.54100e+01 4.83948e+01 6.71306e-01
9.54200e+01 4.83880e+01 6.71347e-01
9.54300e+01 4.83813e+01 6.71388e-01
9.54400e+01 4.83746e+01 6.71429e-01
9.54500e+01 4.83679e+01 6.71470e-01
9.54600e+01 4.83612e+01 6.71511e-01
9.54700e+01 4.83545e+01 6.71553e-01
9.54800e+01 4.83478e+01 6.71594e-01
9.54900e+01 4.83410e+01 6.71636e-01
9.55000e+01 4.83343e+01 6.71678e-01
9.55100e+01 4.83276e+01 6.71720e-01
9.55200e+01 4.83209e+01 6.71761e-01
9.55300e+01 4.83142e+01 6.71803e-01
9.55400e+01 4.83074e+01 6.71845e-01
9.55500e+01 4.83007e+01 6.71887e-01
9.55600e+01 4.82940e+01 6.71928e-01
9.55700e+01 4.82873e+01 6.71970e-01
9.55800e+01 4.82806e+01 6.72011e-01
9.55900e+01 4.82739e+01 6.72053e-01
9.56000e+01 4.82671e+01 6.72095e-01
9.56100e+01 4.82604e+01 6.72136e-01
9.56200e+01 4.82537e+01 6.72177e-01
9.56300e+01 4.82470e+01 6.72219e-01
9.56400e+01 4.82402e+01 6.72260e-01
9.56500e+01 4.82335e+01 6.72302e-01
9.56600e+01 4.82268e+01 6.72343e-01
9.56700e+01 4.82201e+01 6.72384e-01
9.56800e+01 4.82133e+01 6.72425e-01
9.56900e+01 4.82066e+01 6.72467e-01
9.57000e+01 4.81999e+01 6.72508e-01
9.57100e+01 4.81932e+01 6.72549e-01
9.57200e+01 4.81864e+01 6.72590e-01
9.57300e+01 4.81797e+01 6.72631e-01
9.57400e+01 4.81730e+01 6.72672e-01
9.57500e+01 4.81663e+01 6.72713e-01
9.57600e+01 4.81595e+01 6.72754e-01
9.57700e+01 4.81528e+01 6.72795e-01
9.57800e+01 4.81461e+01 6.72836e-01
9.57900e+01 4.81394e+01 6.72877e-01
9.58000e+01 4.81326e+01 6.72917e-01
9.58100e+01 4.81259e+01 6.72958e-01
9.58200e+01 4.81192e+01 6.72999e-01
9.58300e+01 4.81124e+01 6.73040e-01
9.58400e+01 4.81057e+01 6.73080e-01
9.58500e+01 4.80990e+01 6.73121e-01
9.58600e+01 4.80922e+01 6.73162e-01
9.58700e+01 4.80855e+01 6.73202e-01
9.58800e+01 4.80788e+01 6.73243e-01
9.58900e+01 4.80720e+01 6.73283e-01
9.59000e+01 4.80653e+01 6.73324e-01
9.59100e+01 4.80586e+01 6.73364e-01
9.59200e+01 4.80518e+01 6.73404e-01
9.59300e+01 4.80451e+01 6.73445e-01
9.59400e+01 4.80384e+01 6.73485e-01
9.59500e+01 4.80316e+01 6.73525e-01
9.59600e+01 4.80249e+01 6.73566e-01
9.59700e+01 4.80182e+01 6.73606e-01
9.59800e+01 4.80114e+01 6.73646e-01
9.59900e+01 4.80047e+01 6.73686e-01
9.60000e+01 4.79980e+01 6.73726e-01
9.60100e+01 4.79912e+01 6.73766e-01
9.60200e+01 4.79845e+01 6.73806e-01
9.60300e+01 4.79777e+01 6.73846e-01
9.60400e+01 4.79710e+01 6.73886e-01
9.60500e+01 4.79643e+01 6.73926e-01
9.60600e+01 4.79575e+01 6.73966e-01
9.60700e+01 4.79508e+01 6.74006e-01
9.60800e+01 4.79441e+01 6.74046e-01
9.60900e+01 4.79373e+01 6.74086e-01
9.61000e+01 4.79306e+01 6.74125e-01
9.61100e+01 4.79238e+01 6.74165e-01
9.61200e+01 4.79171e+01 6.74205e-01
9.61300e+01 4.79103e+01 6.74245e-01
9.61400e+01 4.79036e+01 6.74284e-01
9.61500e+01 4.78969e+01 6.74324e-01
9.61600e+01 4.78901e+01 6.74363e-01
9.61700e+01 4.78834e+01 6.74403e-01
9.61800e+01 4.78766e+01 6.74442e-01
9.61900e+01 4.78699e+01 6.74482e-01
9.62000e+01 4.78631e+01 6.74521e-01
9.62100e+01 4.78564e+01 6.74561e-01
9.62200e+01 4.78496e+01 6.74600e-01
9.62300e+01 4.78429e+01 6.74639e-01
9.62400e+01 4.78362e+01 6.74678e-01
9.62500e+01 4.78294e+01 6.74718e-01
9.62600e+01 4.78227e+01 6.74757e-01
9.62700e+01 4.78159e+01 6.74796e-01
9.62800e+01 4.78092e+01 6.74835e-01
9.62900e+01 4.78024e+01 6.74874e-01
9.63000e+01 4.77957e+01 6.74913e-01
9.63100e+01 4.77889e+01 6.74952e-01
9.63200e+01 4.77822e+01 6.74991e-01
9.63300e+01 4.77754e+01 6.75030e-01
9.63400e+01 4.77687e+01 6.75069e-01
9.63500e+01 4.77619e+01 6.75108e-01
9.63600e+01 4.77552e+01 6.75147e-01
9.63700e+01 4.77484e+01 6.75186e-01
9.63800e+01 4.77417e+01 6.75225e-01
9.63900e+01 4.77349e+01 6.75263e-01
9.64000e+01 4.77282e+01 6.75302e-01
9.64100e+01 4.77214e+01 6.75341e-01
9.64200e+01 4.77146e+01 6.75379e-01
9.64300e+01 4.77079e+01 6.75418e-01
9.64400e+01 4.77011e+01 6.75457e-01
9.64500e+01 4.76944e+01 6.75495e-01
9.64600e+01 4.76876e+01 6.75534e-01
9.64700e+01 4.76809e+01 6.75572e-01
9.64800e+01 4.76741e+01 6.75610e-01
9.64900e+01 4.76674e+01 6.75649e-01
9.65000e+01 4.76606e+01 6.75687e-01
9.65100e+01 4.76538e+01 6.75726e-01
9.65200e+01 4.76471e+01 6.75764e-01
9.65300e+01 4.76403e+01 6.75802e-01
9.65400e+01 4.76336e+01 6.75841e-01
9.65500e+01 4.76268e+01 6.75879e-01
9.65600e+01 4.76201e+01 6.75918e-01
9.65700e+01 4.76133e+01 6.75956e-01
9.65800e+01 4.76065e+01 6.75995e-01
9.65900e+01 4.75998e+01 6.76033e-01
9.66000e+01 4.75930e+01 6.76071e-01
9.66100e+01 4.75863e+01 6.76110e-01
9.66200e+01 4.75795e+01 6.76149e-01
9.66300e+01 4.75727e+01 6.76187e-01
9.66400e+01 4.75660e+01 6.76226e-01
9.66500e+01 4.75592e+01 6.76264e-01
9.66600e+01 4.75524e+01 6.76303e-01
9.66700e+01 4.75457e+01 6.76341e-01
9.66800e+01 4.75389e+01 6.76380e-01
9.66900e+01 4.75322e+01 6.76419e-01
9.67000e+01 4.75254e+01 6.76457e-01
9.67100e+01 4.75186e+01 6.76496e-01
9.67200e+01 4.75119e+01 6.76535e-01
9.67300e+01 4.75051e+01 6.76574e-01
9.67400e+01 4.74983e+01 6.76612e-01
9.67500e+01 4.74916e+01 6.76651e-01
9.67600e+01 4.74848e+01 6.76690e-01
9.67700e+01 4.74780e+01 6.76729e-01
9.67800e+01 4.74713e+01 6.76767e-01
9.67900e+01 4.74645e+01 6.76806e-01
9.68000e+01 4.74577e+01 6.76845e-01
9.68100e+01 4.74510e+01 6.76884e-01
9.68200e+01 4.74442e+01 6.76923e-01
9.68300e+01 4.74374e+01 6.76962e-01
9.68400e+01 4.74306e+01 6.77000e-01
9.68500e+01 4.74239e+01 6.77039e-01
9.68600e+01 4.74171e+01 6.77078e-01
9.68700e+01 4.74103e+01 6.77117e-01
9.68800e+01 4.74036e+01 6.77156e-01
9.68900e+01 4.73968e+01 6.77195e-01
9.69000e+01 4.73900e+01 6.77234e-01
9.69100e+01 4.73833e+01 6.77273e-01
9.69200e+01 4.73765e+01 6.77312e-01
9.69300e+01 4.73697e+01 6.77351e-01
9.69400e+01 4.73629e+01 6.77390e-01
9.69500e+01 4.73562e+01 6.77429e-01
9.69600e+01 4.73494e+01 6.77469e-01
9.69700e+01 4.73426e+01 6.77508e-01
9.69800e+01 4.73358e+01 6.77547e-01
9.69900e+01 4.73291e+01 6.77586e-01
9.70000e+01 4.73223e+01 6.77625e-01
9.70100e+01 4.73155e+01 6.77664e-01
9.70200e+01 4.73087e+01 6.77703e-01
9.70300e+01 4.73019e+01 6.77743e-01
9.70400e+01 4.72952e+01 6.77782e-01
9.70500e+01 4.72884e+01 6.77821e-01
9.70600e+01 4.72816e+01 6.77860e-01
9.70700e+01 4.72748e+01 6.77900e-01
9.70800e+01 4.72681e+01 6.77939e-01
9.70900e+01 4.72613e+01 6.77978e-01
9.71000e+01 4.72545e+01 6.78018e-01
9.71100e+01 4.72477e+01 6.78057e-01
9.71200e+01 4.72409e+01 6.78096e-01
9.71300e+01 4.72342e+01 6.78136e-01
9.71400e+01 4.72274e+01 6.78175e-01
9.71500e+01 4.72206e+01 6.78215e-01
9.71600e+01 4.72138e+01 6.78254e-01
9.71700e+01 4.72070e+01 6.78293e-01
9.71800e+01 4.72002e+01 6.78333e-01
9.71900e+01 4.71935e+01 6.78372e-01
9.72000e+01 4.71867e+01 6.78412e-01
9.72100e+01 4.71799e+01 6.78451e-01
9.72200e+01 4.71731e+01 6.78491e-01
9.72300e+01 4.71663e+01 6.78530e-01
9.72400e+01 4.71595e+01 6.78570e-01
9.72500e+01 4.71528e+01 6.78610e-01
9.72600e+01 4.71460e+01 6.78649e-01
9.72700e+01 4.71392e+01 6.78689e-01
9.72800e+01 4.71324e+01 6.78728e-01
9.72900e+01 4.71256e+01 6.78768e-01
9.73000e+01 4.71188e+01 6.78808e-01
9.73100e+01 4.71120e+01 6.78847e-01
9.73200e+01 4.71052e+01 6.78887e-01
9.73300e+01 4.70984e+01 6.78927e-01
9.73400e+01 4.70917e+01 6.78966e-01
9.73500e+01 4.70849e+01 6.79006e-01
9.73600e+01 4.70781e+01 6.79046e-01
9.73700e+01 4.70713e+01 6.79086e-01
9.73800e+01 4.70645e+01 6.79126e-01
9.73900e+01 4.70577e+01 6.79165e-01
9.74000e+01 4.70509e+01 6.79205e-01
9.74100e+01 4.70441e+01 6.79245e-01
9.74200e+01 4.70373e+01 6.79285e-01
9.74300e+01 4.70305e+01 6.79325e-01
9.74400e+01 4.70237e+01 6.79365e-01
9.74500e+01 4.70169e+01 6.79405e-01
9.74600e+01 4.70102e+01 6.79444e-01
9.74700e+01 4.70034e+01 6.79484e-01
9.74800e+01 4.69966e+01 6.79524e-01
9.74900e+01 4.69898e+01 6.79564e-01
9.75000e+01 4.69830e+01 6.79604e-01
9.75100e+01 4.69762e+01 6.79644e-01
9.75200e+01 4.69694e+01 6.79684e-01
9.75300e+01 4.69626e+01 6.79724e-01
9.75400e+01 4.69558e+01 6.79764e-01
9.75500e+01 4.69490e+01 6.79804e-01
9.75600e+01 4.69422e+01 6.79844e-01
9.75700e+01 4.69354e+01 6.79884e-01
9.75800e+01 4.69286e+01 6.79923e-01
9.75900e+01 4.69218e+01 6.79963e-01
9.76000e+01 4.69150e+01 6.80003e-01
9.76100e+01 4.69082e+01 6.80042e-01
9.76200e+01 4.69014e+01 6.80082e-01
9.76300e+01 4.68946e+01 6.80122e-01
9.76400e+01 4.68878e+01 6.80161e-01
9.76500e+01 4.68810e+01 6.80201e-01
9.76600e+01 4.68742e+01 6.80240e-01
9.76700e+01 4.68674e+01 6.80280e-01
9.76800e+01 4.68606e+01 6.80319e-01
9.76900e+01 4.68538e+01 6.80359e-01
9.77000e+01 4.68470e+01 6.80398e-01
9.77100e+01 4.68402e+01 6.80437e-01
9.77200e+01 4.68334e+01 6.80477e-01
9.77300e+01 4.68266e+01 6.80516e-01
9.77400e+01 4.68198e+01 6.80555e-01
9.77500e+01 4.68129e+01 6.80595e-01
9.77600e+01 4.68061e+01 6.80634e-01
9.77700e+01 4.67993e+01 6.80673e-01
9.77800e+01 4.67925e+01 6.80712e-01
9.77900e+01 4.67857e+01 6.80751e-01
9.78000e+01 4.67789e+01 6.80790e-01
9.78100e+01 4.67721e+01 6.80829e-01
9.78200e+01 4.67653e+01 6.80868e-01
9.78300e+01 4.67585e+01 6.80907e-01
9.78400e+01 4.67517e+01 6.80946e-01
9.78500e+01 4.67449e+01 6.80985e-01
9.78600e+01 4.67381e+01 6.81024e-01
9.78700e+01 4.67312e+01 6.81063e-01
9.78800e+01 4.67244e+01 6.81102e-01
9.78900e+01 4.67176e+01 6.81141e-01
9.79000e+01 4.67108e+01 6.81179e-01
9.79100e+01 4.67040e+01 6.81218e-01
9.79200e+01 4.66972e+01 6.81257e-01
9.79300e+01 4.66904e+01 6.81296e-01
9.79400e+01 4.66836e+01 6.81334e-01
9.79500e+01 4.66768e+01 6.81373e-01
9.79600e+01 4.66699e+01 6.81411e-01
9.79700e+01 4.66631e+01 6.81450e-01
9.79800e+01 4.66563e+01 6.81488e-01
9.79900e+01 4.66495e+01 6.81527e-01
9.80000e+01 4.66427e+01 6.81565e-01
9.80100e+01 4.66359e+01 6.81604e-01
9.80200e+01 4.66290e+01 6.81642e-01
9.80300e+01 4.66222e+01 6.81681e-01
9.80400e+01 4.66154e+01 6.81719e-01
9.80500e+01 4.66086e+01 6.81757e-01
9.80600e+01 4.66018e+01 6.81796e-01
9.80700e+01 4.65950e+01 6.81834e-01
9.80800e+01 4.65881e+01 6.81872e-01
9.80900e+01 4.65813e+01 6.81910e-01
9.81000e+01 4.65745e+01 6.81948e-01
9.81100e+01 4.65677e+01 6.81986e-01
9.81200e+01 4.65609e+01 6.82025e-01
9.81300e+01 4.65540e+01 6.82063e-01
9.81400e+01 4.65472e+01 6.82101e-01
9.81500e+01 4.65404e+01 6.82139e-01
9.81600e+01 4.65336e+01 6.82177e-01
9.81700e+01 4.65268e+01 6.82215e-01
9.81800e+01 4.65199e+01 6.82252e-01
9.81900e+01 4.65131e+01 6.82290e-01
9.82000e+01 4.65063e+01 6.82328e-01
9.82100e+01 4.64995e+01 6.82366e-01
9.82200e+01 4.64926e+01 6.82404e-01
9.82300e+01 4.64858e+01 6.82442e-01
9.82400e+01 4.64790e+01 6.82479e-01
9.82500e+01 4.64722e+01 6.82517e-01
9.82600e+01 4.64653e+01 6.82555e-01
9.82700e+01 4.64585e+01 6.82592e-01
9.82800e+01 4.64517e+01 6.82630e-01
9.82900e+01 4.64449e+01 6.82667e-01
9.83000e+01 4.64380e+01 6.82705e-01
9.83100e+01 4.64312e+01 6.82742e-01
9.83200e+01 4.64244e+01 6.82780e-01
9.83300e+01 4.64176e+01 6.82817e-01
9.83400e+01 4.64107e+01 6.82855e-01
9.83500e+01 4.64039e+01 6.82892e-01
9.83600e+01 4.63971e+01 6.82929e-01
9.83700e+01 4.63902e+01 6.82967e-01
9.83800e+01 4.63834e+01 6.83004e-01
9.83900e+01 4.63766e+01 6.83041e-01
9.84000e+01 4.63697e+01 6.83079e-01
9.84100e+01 4.63629e+01 6.83116e-01
9.84200e+01 4.63561e+01 6.83153e-01
9.84300e+01 4.63493e+01 6.83190e-01
9.84400e+01 4.63424e+01 6.83227e-01
9.84500e+01 4.63356e+01 6.83264e-01
9.84600e+01 4.63288e+01 6.83301e-01
9.84700e+01 4.63219e+01 6.83338e-01
9.84800e+01 4.63151e+01 6.83375e-01
9.84900e+01 4.63083e+01 6.83412e-01
9.85000e+01 4.63014e+01 6.83449e-01
9.85100e+01 4.62946e+01 6.83486e-01
9.85200e+01 4.62878e+01 6.83523e-01
9.85300e+01 4.62809e+01 6.83560e-01
9.85400e+01 4.62741e+01 6.83597e-01
9.85500e+01 4.62672e+01 6.83633e-01
9.85600e+01 4.62604e+01 6.83670e-01
9.85700e+01 4.62536e+01 6.83707e-01
9.85800e+01 4.62467e+01 6.83744e-01
9.85900e+01 4.62399e+01 6.83781e-01
9.86000e+01 4.62331e+01 6.83817e-01
9.86100e+01 4.62262e+01 6.83854e-01
9.86200e+01 4.62194e+01 6.83891e-01
9.86300e+01 4.62125e+01 6.83928e-01
9.86400e+01 4.62057e+01 6.83964e-01
9.86500e+01 4.61989e+01 6.84001e-01
9.86600e+01 4.61920e+01 6.84038e-01
9.86700e+01 4.61852e+01 6.84075e-01
9.86800e+01 4.61783e+01 6.84111e-01
9.86900e+01 4.61715e+01 6.84148e-01
9.87000e+01 4.61647e+01 6.84185e-01
9.87100e+01 4.61578e+01 6.84221e-01
9.87200e+01 4.61510e+01 6.84258e-01
9.87300e+01 4.61441e+01 6.84294e-01
9.87400e+01 4.61373e+01 6.84331e-01
9.87500e+01 4.61304e+01 6.84368e-01
9.87600e+01 4.61236e+01 6.84404e-01
9.87700e+01 4.61168e+01 6.84441e-01
9.87800e+01 4.61099e+01 6.84477e-01
9.87900e+01 4.61031e+01 6.84514e-01
9.88000e+01 4.60962e+01 6.84550e-01
9.88100e+01 4.60894e+01 6.84587e-01
9.88200e+01 4.60825e+01 6.84623e-01
9.88300e+01 4.60757e+01 6.84660e-01
9.88400e+01 4.60688e+01 6.84696e-01
9.88500e+01 4.60620e+01 6.84733e-01
9.88600e+01 4.60551e+01 6.84769e-01
9.88700e+01 4.60483e+01 6.84806e-01
9.88800e+01 4.60414e+01 6.84842e-01
9.88900e+01 4.60346e+01 6.84879e-01
9.89000e+01 4.60277e+01 6.84915e-01
9.89100e+01 4.60209e+01 6.84951e-01
9.89200e+01 4.60140e+01 6.84988e-01
9.89300e+01 4.60072e+01 6.85024e-01
9.89400e+01 4.60003e+01 6.85061e-01
9.89500e+01 4.59935e+01 6.85097e-01
9.89600e+01 4.59866e+01 6.85133e-01
9.89700e+01 4.59798e+01 6.85170e-01
9.89800e+01 4.59729e+01 6.85206e-01
9.89900e+01 4.59661e+01 6.85242e-01
9.90000e+01 4.59592e+01 6.85278e-01
9.90100e+01 4.59524e+01 6.85315e-01
9.90200e+01 4.59455e+01 6.85351e-01
9.90300e+01 4.59387e+01 6.85387e-01
9.90400e+01 4.59318e+01 6.85423e-01
9.90500e+01 4.59250e+01 6.85460e-01
9.90600e+01 4.59181e+01 6.85496e-01
9.90700e+01 4.59113e+01 6.85532e-01
9.90800e+01 4.59044e+01 6.85568e-01
9.90900e+01 4.58975e+01 6.85604e-01
9.91000e+01 4.58907e+01 6.85641e-01
9.91100e+01 4.58838e+01 6.85677e-01
9.91200e+01 4.58770e+01 6.85713e-01
9.91300e+01 4.58701e+01 6.85749e-01
9.91400e+01 4.58633e+01 6.85785e-01
9.91500e+01 4.58564e+01 6.85821e-01
9.91600e+01 4.58495e+01 6.85857e-01
9.91700e+01 4.58427e+01 6.85893e-01
9.91800e+01 4.58358e+01 6.85929e-01
9.91900e+01 4.58290e+01 6.85965e-01
9.92000e+01 4.58221e+01 6.86002e-01
9.92100e+01 4.58153e+01 6.86038e-01
9.92200e+01 4.58084e+01 6.86074e-01
9.92300e+01 4.58015e+01 6.86110e-01
9.92400e+01 4.57947e+01 6.86146e-01
9.92500e+01 4.57878e+01 6.86182e-01
9.92600e+01 4.57809e+01 6.86217e-01
9.92700e+01 4.57741e+01 6.86253e-01
9.92800e+01 4.57672e+01 6.86289e-01
9.92900e+01 4.57604e+01 6.86325e-01
9.93000e+01 4.57535e+01 6.86361e-01
9.93100e+01 4.57466e+01 6.86397e-01
9.93200e+01 4.57398e+01 6.86433e-01
9.93300e+01 4.57329e+01 6.86469e-01
9.93400e+01 4.57260e+01 6.86505e-01
9.93500e+01 4.57192e+01 6.86541e-01
9.93600e+01 4.57123e+01 6.86576e-01
9.93700e+01 4.57054e+01 6.86612e-01
9.93800e+01 4.56986e+01 6.86648e-01
9.93900e+01 4.56917e+01 6.86684e-01
9.94000e+01 4.56848e+01 6.86720e-01
9.94100e+01 4.56780e+01 6.86755e-01
9.94200e+01 4.56711e+01 6.86791e-01
9.94300e+01 4.56642e+01 6.86827e-01
9.94400e+01 4.56574e+01 6.86863e-01
9.94500e+01 4.56505e+01 6.86898e-01
9.94600e+01 4.56436e+01 6.86934e-01
9.94700e+01 4.56368e+01 6.86970e-01
9.94800e+01 4.56299e+01 6.87005e-01
9.94900e+01 4.56230e+01 6.87041e-01
9.95000e+01 4.56161e+01 6.87077e-01
9.95100e+01 4.56093e+01 6.87112e-01
9.95200e+01 4.56024e+01 6.87148e-01
9.95300e+01 4.55955e+01 6.87184e-01
9.95400e+01 4.55887e+01 6.87221e-01
9.95500e+01 4.55818e+01 6.87257e-01
9.95600e+01 4.55749e+01 6.87293e-01
9.95700e+01 4.55680e+01 6.87330e-01
9.95800e+01 4.55612e+01 6.87367e-01
9.95900e+01 4.55543e+01 6.87403e-01
9.96000e+01 4.55474e+01 6.87440e-01
9.96100e+01 4.55405e+01 6.87477e-01
9.96200e+01 4.55337e+01 6.87515e-01
9.96300e+01 4.55268e+01 6.87552e-01
9.96400e+01 4.55199e+01 6.87590e-01
9.96500e+01 4.55130e+01 6.87627e-01
9.96600e+01 4.55062e+01 6.87665e-01
9.96700e+01 4.54993e+01 6.87703e-01
9.96800e+01 4.54924e+01 6.87741e-01
9.96900e+01 4.54855e+01 6.87780e-01
9.97000e+01 4.54787e+01 6.87818e-01
9.97100e+01 4.54718e+01 6.87857e-01
9.97200e+01 4.54649e+01 6.87895e-01
9.97300e+01 4.54580e+01 6.87934e-01
9.97400e+01 4.54511e+01 6.87973e-01
9.97500e+01 4.54443e+01 6.88012e-01
9.97600e+01 4.54374e+01 6.88051e-01
9.97700e+01 4.54305e+01 6.88091e-01
9.97800e+01 4.54236e+01 6.88130e-01
9.97900e+01 4.54167e+01 6.88170e-01
9.98000e+01 4.54099e+01 6.88210e-01
9.98100e+01 4.54030e+01 6.88250e-01
9.98200e+01 4.53961e+01 6.88290e-01
9.98300e+01 4.53892e+01 6.88330e-01
9.98400e+01 4.53823e+01 6.88370e-01
9.98500e+01 4.53754e+01 6.88411e-01
9.98600e+01 4.53686e+01 6.88452e-01
9.98700e+01 4.53617e+01 6.88492e-01
9.98800e+01 4.53548e+01 6.88533e-01
9.98900e+01 4.53479e+01 6.88574e-01
9.99000e+01 4.53410e+01 6.88616e-01
9.99100e+01 4.53341e+01 6.88657e-01
9.99200e+01 4.53272e+01 6.88699e-01
9.99300e+01 4.53204e+01 6.88740e-01
9.99400e+01 4.53135e+01 6.88782e-01
9.99500e+01 4.53066e+01 6.88824e-01
9.99600e+01 4.52997e+01 6.88866e-01
9.99700e+01 4.52928e+01 6.88908e-01
9.99800e+01 4.52859e+01 6.88950e-01
9.99900e+01 4.52790e+01 6.88993e-01
1.00000e+02 4.52721e+01 6.89036e-01
1.00010e+02 4.52652e+01 6.89078e-01
1.00020e+02 4.52584e+01 6.89121e-01
1.00030e+02 4.52515e+01 6.89164e-01
1.00040e+02 4.52446e+01 6.89208e-01
1.00050e+02 4.52377e+01 6.89251e-01
1.00060e+02 4.52308e+01 6.89294e-01
1.00070e+02 4.52239e+01 6.89338e-01
1.00080e+02 4.52170e+01 6.89382e-01
1.00090e+02 4.52101e+01 6.89426e-01
1.00100e+02 4.52032e+01 6.89470e-01
1.00110e+02 4.51963e+01 6.89514e-01
1.00120e+02 4.51894e+01 6.89558e-01
1.00130e+02 4.51825e+01 6.89603e-01
1.00140e+02 4.51756e+01 6.89647e-01
1.00150e+02 4.51687e+01 6.89692e-01
1.00160e+02 4.51618e+01 6.89737e-01
1.00170e+02 4.51549e+01 6.89782e-01
1.00180e+02 4.51480e+01 6.89827e-01
1.00190e+02 4.51411e+01 6.89872e-01
1.00200e+02 4.51342e+01 6.89918e-01
1.00210e+02 4.51273e+01 6.89963e-01
1.00220e+02 4.51204e+01 6.90009e-01
1.00230e+02 4.51135e+01 6.90055e-01
1.00240e+02 4.51066e+01 6.90101e-01
1.00250e+02 4.50997e+01 6.90147e-01
1.00260e+02 4.50928e+01 6.90193e-01
1.00270e+02 4.50859e+01 6.90240e-01
1.00280e+02 4.50790e+01 6.90286e-01
1.00290e+02 4.50721e+01 6.90333e-01
1.00300e+02 4.50652e+01 6.90380e-01
1.00310e+02 4.50583e+01 6.90427e-01
1.00320e+02 4.50514e+01 6.90474e-01
1.00330e+02 4.50445e+01 6.90521e-01
1.00340e+02 4.50376e+01 6.90569e-01
1.00350e+02 4.50307e+01 6.90616e-01
1.00360e+02 4.50238e+01 6.90664e-01
1.00370e+02 4.50169e+01 6.90712e-01
1.00380e+02 4.50100e+01 6.90760e-01
1.00390e+02 4.50031e+01 6.90808e-01
1.00400e+02 4.49962e+01 6.90856e-01
1.00410e+02 4.49893e+01 6.90905e-01
1.00420e+02 4.49823e+01 6.90953e-01
1.00430e+02 4.49754e+01 6.91002e-01
1.00440e+02 4.49685e+01 6.91051e-01
1.00450e+02 4.49616e+01 6.91100e-01
1.00460e+02 4.49547e+01 6.91149e-01
1.00470e+02 4.49478e+01 6.91198e-01
1.00480e+02 4.49409e+01 6.91247e-01
1.00490e+02 4.49340e+01 6.91297e-01
1.00500e+02 4.49271e+01 6.91347e-01
1.00510e+02 4.49201e+01 6.91396e-01
1.00520e+02 4.49132e+01 6.91446e-01
1.00530e+02 4.49063e+01 6.91495e-01
1.00540e+02 4.48994e+01 6.91544e-01
1.00550e+02 4.48925e+01 6.91593e-01
1.00560e+02 4.48856e+01 6.91642e-01
1.00570e+02 4.48786e+01 6.91690e-01
1.00580e+02 4.48717e+01 6.91738e-01
1.00590e+02 4.48648e+01 6.91787e-01
1.00600e+02 4.48579e+01 6.91835e-01
1.00610e+02 4.48510e+01 6.91882e-01
1.00620e+02 4.48441e+01 6.91930e-01
1.00630e+02 4.48371e+01 6.91977e-01
1.00640e+02 4.48302e+01 6.92024e-01
1.00650e+02 4.48233e+01 6.92071e-01
1.00660e+02 4.48164e+01 6.92118e-01
1.00670e+02 4.48095e+01 6.92165e-01
1.00680e+02 4.48025e+01 6.92211e-01
1.00690e+02 4.47956e+01 6.92257e-01
1.00700e+02 4.47887e+01 6.92303e-01
1.00710e+02 4.47818e+01 6.92349e-01
1.00720e+02 4.47748e+01 6.92395e-01
1.00730e+02 4.47679e+01 6.92440e-01
1.00740e+02 4.47610e+01 6.92485e-01
1.00750e+02 4.47541e+01 6.92531e-01
1.00760e+02 4.47471e+01 6.92575e-01
1.00770e+02 4.47402e+01 6.92620e-01
1.00780e+02 4.47333e+01 6.92665e-01
1.00790e+02 4.47264e+01 6.92709e-01
1.00800e+02 4.47194e+01 6.92753e-01
1.00810e+02 4.47125e+01 6.92797e-01
1.00820e+02 4.47056e+01 6.92841e-01
1.00830e+02 4.46987e+01 6.92884e-01
1.00840e+02 4.46917e+01 6.92928e-01
1.00850e+02 4.46848e+01 6.92971e-01
1.00860e+02 4.46779e+01 6.93014e-01
1.00870e+02 4.46709e+01 6.93056e-01
1.00880e+02 4.46640e+01 6.93099e-01
1.00890e+02 4.46571e+01 6.93141e-01
1.00900e+02 4.46501e+01 6.93184e-01
1.00910e+02 4.46432e+01 6.93226e-01
1.00920e+02 4.46363e+01 6.93267e-01
1.00930e+02 4.46293e+01 6.93309e-01
1.00940e+02 4.46224e+01 6.93350e-01
1.00950e+02 4.46155e+01 6.93392e-01
1.00960e+02 4.46085e+01 6.93433e-01
1.00970e+02 4.46016e+01 6.93474e-01
1.00980e+02 4.45947e+01 6.93514e-01
1.00990e+02 4.45877e+01 6.93555e-01
1.01000e+02 4.45808e+01 6.93595e-01
1.01010e+02 4.45739e+01 6.93635e-01
1.01020e+02 4.45669e+01 6.93675e-01
1.01030e+02 4.45600e+01 6.93715e-01
1.01040e+02 4.45531e+01 6.93754e-01
1.01050e+02 4.45461e+01 6.93794e-01
1.01060e+02 4.45392e+01 6.93833e-01
1.01070e+02 4.45322e+01 6.93872e-01
1.01080e+02 4.45253e+01 6.93911e-01
1.01090e+02 4.45184e+01 6.93949e-01
1.01100e+02 4.45114e+01 6.93987e-01
1.01110e+02 4.45045e+01 6.94026e-01
1.01120e+02 4.44975e+01 6.94064e-01
1.01130e+02 4.44906e+01 6.94101e-01
1.01140e+02 4.44837e+01 6.94139e-01
1.01150e+02 4.44767e+01 6.94177e-01
1.01160e+02 4.44698e+01 6.94214e-01
1.01170e+02 4.44628e+01 6.94251e-01
1.01180e+02 4.44559e+01 6.94288e-01
1.01190e+02 4.44489e+01 6.94324e-01
1.01200e+02 4.44420e+01 6.94361e-01
1.01210e+02 4.44351e+01 6.94397e-01
1.01220e+02 4.44281e+01 6.94433e-01
1.01230e+02 4.44212e+01 6.94469e-01
1.01240e+02 4.44142e+01 6.94505e-01
1.01250e+02 4.44073e+01 6.94540e-01
1.01260e+02 4.44003e+01 6.94576e-01
1.01270e+02 4.43934e+01 6.94611e-01
1.01280e+02 4.43864e+01 6.94646e-01
1.01290e+02 4.43795e+01 6.94680e-01
1.01300e+02 4.43725e+01 6.94715e-01
1.01310e+02 4.43656e+01 6.94749e-01
1.01320e+02 4.43587e+01 6.94784e-01
1.01330e+02 4.43517e+01 6.94818e-01
1.01340e+02 4.43448e+01 6.94851e-01
1.01350e+02 4.43378e+01 6.94885e-01
1.01360e+02 4.43309e+01 6.94918e-01
1.01370e+02 4.43239e+01 6.94952e-01
1.01380e+02 4.43170e+01 6.94985e-01
1.01390e+02 4.43100e+01 6.95017e-01
1.01400e+02 4.43031e+01 6.95050e-01
1.01410e+02 4.42961e+01 6.95083e-01
1.01420e+02 4.42892e+01 6.95115e-01
1.01430e+02 4.42822e+01 6.95147e-01
1.01440e+02 4.42753e+01 6.95179e-01
1.01450e+02 4.42683e+01 6.95211e-01
1.01460e+02 4.42614e+01 6.95242e-01
1.01470e+02 4.42544e+01 6.95273e-01
1.01480e+02 4.42474e+01 6.95304e-01
1.01490e+02 4.42405e+01 6.95335e-01
1.01500e+02 4.42335e+01 6.95366e-01
1.01510e+02 4.42266e+01 6.95397e-01
1.01520e+02 4.42196e+01 6.95428e-01
1.01530e+02 4.42127e+01 6.95459e-01
1.01540e+02 4.42057e+01 6.95490e-01
1.01550e+02 4.41988e+01 6.95521e-01
1.01560e+02 4.41918e+01 6.95553e-01
1.01570e+02 4.41849e+01 6.95584e-01
1.01580e+02 4.41779e+01 6.95616e-01
1.01590e+02 4.41709e+01 6.95648e-01
1.01600e+02 4.41640e+01 6.95680e-01
1.01610e+02 4.41570e+01 6.95712e-01
1.01620e+02 4.41501e+01 6.95744e-01
1.01630e+02 4.41431e+01 6.95777e-01
1.01640e+02 4.41362e+01 6.95809e-01
1.01650e+02 4.41292e+01 6.95842e-01
1.01660e+02 4.41222e+01 6.95875e-01
1.01670e+02 4.41153e+01 6.95908e-01
1.01680e+02 4.41083e+01 6.95941e-01
1.01690e+02 4.41014e+01 6.95974e-01
1.01700e+02 4.40944e+01 6.96008e-01
1.01710e+02 4.40874e+01 6.96041e-01
1.01720e+02 4.40805e+01 6.96075e-01
1.01730e+02 4.40735e+01 6.96109e-01
1.01740e+02 4.40666e+01 6.96143e-01
1.01750e+02 4.40596e+01 6.96177e-01
1.01760e+02 4.40526e+01 6.96211e-01
1.01770e+02 4.40457e+01 6.96246e-01
1.01780e+02 4.40387e+01 6.96280e-01
1.01790e+02 4.40317e+01 6.96315e-01
1.01800e+02 4.40248e+01 6.96350e-01
1.01810e+02 4.40178e+01 6.96385e-01
1.01820e+02 4.40109e+01 6.96420e-01
1.01830e+02 4.40039e+01 6.96455e-01
1.01840e+02 4.39969e+01 6.96491e-01
1.01850e+02 4.39900e+01 6.96526e-01
1.01860e+02 4.39830e+01 6.96562e-01
1.01870e+02 4.39760e+01 6.96598e-01
1.01880e+02 4.39691e+01 6.96634e-01
1.01890e+02 4.39621e+01 6.96670e-01
1.01900e+02 4.39551e+01 6.96706e-01
1.01910e+02 4.39482e+01 6.96743e-01
1.01920e+02 4.39412e+01 6.96780e-01
1.01930e+02 4.39342e+01 6.96816e-01
1.01940e+02 4.39273e+01 6.96853e-01
1.01950e+02 4.39203e+01 6.96890e-01
1.01960e+02 4.39133e+01 6.96927e-01
1.01970e+02 4.39064e+01 6.96965e-01
1.01980e+02 4.38994e+01 6.97002e-01
1.01990e+02 4.38924e+01 6.97040e-01
1.02000e+02 4.38854e+01 6.97077e-01
1.02010e+02 4.38785e+01 6.97115e-01
1.02020e+02 4.38715e+01 6.97153e-01
1.02030e+02 4.38645e+01 6.97191e-01
1.02040e+02 4.38576e+01 6.97230e-01
1.02050e+02 4.38506e+01 6.97268e-01
1.02060e+02 4.38436e+01 6.97307e-01
1.02070e+02 4.38366e+01 6.97345e-01
1.02080e+02 4.38297e+01 6.97384e-01
1.02090e+02 4.38227e+01 6.97423e-01
1.02100e+02 4.38157e+01 6.97463e-01
1.02110e+02 4.38087e+01 6.97502e-01
1.02120e+02 4.38018e+01 6.97541e-01
1.02130e+02 4.37948e+01 6.97581e-01
1.02140e+02 4.37878e+01 6.97621e-01
1.02150e+02 4.37808e+01 6.97660e-01
1.02160e+02 4.37739e+01 6.97701e-01
1.02170e+02 4.37669e+01 6.97741e-01
1.02180e+02 4.37599e+01 6.97781e-01
1.02190e+02 4.37529e+01 6.97821e-01
1.02200e+02 4.37459e+01 6.97862e-01
1.02210e+02 4.37390e+01 6.97903e-01
1.02220e+02 4.37320e+01 6.97944e-01
1.02230e+02 4.37250e+01 6.97985e-01
1.02240e+02 4.37180e+01 6.98026e-01
1.02250e+02 4.37111e+01 6.98067e-01
1.02260e+02 4.37041e+01 6.98109e-01
1.02270e+02 4.36971e+01 6.98150e-01
1.02280e+02 4.36901e+01 6.98192e-01
1.02290e+02 4.36831e+01 6.98234e-01
1.02300e+02 4.36761e+01 6.98276e-01
1.02310e+02 4.36692e+01 6.98318e-01
1.02320e+02 4.36622e+01 6.98360e-01
1.02330e+02 4.36552e+01 6.98403e-01
1.02340e+02 4.36482e+01 6.98445e-01
1.02350e+02 4.36412e+01 6.98488e-01
1.02360e+02 4.36342e+01 6.98531e-01
1.02370e+02 4.36273e+01 6.98574e-01
1.02380e+02 4.36203e+01 6.98617e-01
1.02390e+02 4.36133e+01 6.98660e-01
1.02400e+02 4.36063e+01 6.98704e-01
1.02410e+02 4.35993e+01 6.98748e-01
1.02420e+02 4.35923e+01 6.98791e-01
1.02430e+02 4.35853e+01 6.98835e-01
1.02440e+02 4.35783e+01 6.98879e-01
1.02450e+02 4.35714e+01 6.98923e-01
1.02460e+02 4.35644e+01 6.98968e-01
1.02470e+02 4.35574e+01 6.99012e-01
1.02480e+02 4.35504e+01 6.99057e-01
1.02490e+02 4.35434e+01 6.99101e-01
1.02500e+02 4.35364e+01 6.99146e-01
1.02510e+02 4.35294e+01 6.99191e-01
1.02520e+02 4.35224e+01 6.99236e-01
1.02530e+02 4.35154e+01 6.99281e-01
1.02540e+02 4.35084e+01 6.99326e-01
1.02550e+02 4.35014e+01 6.99371e-01
1.02560e+02 4.34944e+01 6.99416e-01
1.02570e+02 4.34875e+01 6.99461e-01
1.02580e+02 4.34805e+01 6.99505e-01
1.02590e+02 4.34735e+01 6.99550e-01
1.02600e+02 4.34665e+01 6.99595e-01
1.02610e+02 4.34595e+01 6.99640e-01
1.02620e+02 4.34525e+01 6.99684e-01
1.02630e+02 4.34455e+01 6.99729e-01
1.02640e+02 4.34385e+01 6.99774e-01
1.02650e+02 4.34315e+01 6.99818e-01
1.02660e+02 4.34245e+01 6.99863e-01
1.02670e+02 4.34175e+01 6.99908e-01
1.02680e+02 4.34105e+01 6.99952e-01
1.02690e+02 4.34035e+01 6.99997e-01
1.02700e+02 4.33965e+01 7.00041e-01
1.02710e+02 4.33895e+01 7.00086e-01
1.02720e+02 4.33825e+01 7.00130e-01
1.02730e+02 4.33755e+01 7.00175e-01
1.02740e+02 4.33685e+01 7.00219e-01
1.02750e+02 4.33615e+01 7.00264e-01
1.02760e+02 4.33545e+01 7.00308e-01
1.02770e+02 4.33475e+01 7.00352e-01
1.02780e+02 4.33405e+01 7.00397e-01
1.02790e+02 4.33335e+01 7.00441e-01
1.02800e+02 4.33265e+01 7.00485e-01
1.02810e+02 4.33195e+01 7.00530e-01
1.02820e+02 4.33124e+01 7.00574e-01
1.02830e+02 4.33054e+01 7.00618e-01
1.02840e+02 4.32984e+01 7.00663e-01
1.02850e+02 4.32914e+01 7.00707e-01
1.02860e+02 4.32844e+01 7.00751e-01
1.02870e+02 4.32774e+01 7.00795e-01
1.02880e+02 4.32704e+01 7.00839e-01
1.02890e+02 4.32634e+01 7.00883e-01
1.02900e+02 4.32564e+01 7.00928e-01
1.02910e+02 4.32494e+01 7.00972e-01
1.02920e+02 4.32424e+01 7.01016e-01
1.02930e+02 4.32354e+01 7.01060e-01
1.02940e+02 4.32283e+01 7.01104e-01
1.02950e+02 4.32213e+01 7.01148e-01
1.02960e+02 4.32143e+01 7.01192e-01
1.02970e+02 4.32073e+01 7.01236e-01
1.02980e+02 4.32003e+01 7.01280e-01
1.02990e+02 4.31933e+01 7.01324e-01
1.03000e+02 4.31863e+01 7.01368e-01
1.03010e+02 4.31793e+01 7.01411e-01
1.03020e+02 4.31722e+01 7.01455e-01
1.03030e+02 4.31652e+01 7.01499e-01
1.03040e+02 4.31582e+01 7.01543e-01
1.03050e+02 4.31512e+01 7.01587e-01
1.03060e+02 4.31442e+01 7.01631e-01
1.03070e+02 4.31372e+01 7.01674e-01
1.03080e+02 4.31301e+01 7.01718e-01
1.03090e+02 4.31231e+01 7.01762e-01
1.03100e+02 4.31161e+01 7.01805e-01
1.03110e+02 4.31091e+01 7.01849e-01
1.03120e+02 4.31021e+01 7.01893e-01
1.03130e+02 4.30951e+01 7.01936e-01
1.03140e+02 4.30880e+01 7.01980e-01
1.03150e+02 4.30810e+01 7.02024e-01
1.03160e+02 4.30740e+01 7.02067e-01
1.03170e+02 4.30670e+01 7.02111e-01
1.03180e+02 4.30600e+01 7.02154e-01
1.03190e+02 4.30529e+01 7.02198e-01
1.03200e+02 4.30459e+01 7.02241e-01
1.03210e+02 4.30389e+01 7.02285e-01
1.03220e+02 4.30319e+01 7.02328e-01
1.03230e+02 4.30248e+01 7.02371e-01
1.03240e+02 4.30178e+01 7.02415e-01
1.03250e+02 4.30108e+01 7.02458e-01
1.03260e+02 4.30038e+01 7.02501e-01
1.03270e+02 4.29967e+01 7.02545e-01
1.03280e+02 4.29897e+01 7.02588e-01
1.03290e+02 4.29827e+01 7.02631e-01
1.03300e+02 4.29757e+01 7.02675e-01
1.03310e+02 4.29686e+01 7.02718e-01
1.03320e+02 4.29616e+01 7.02761e-01
1.03330e+02 4.29546e+01 7.02804e-01
1.03340e+02 4.29476e+01 7.02847e-01
1.03350e+02 4.29405e+01 7.02891e-01
1.03360e+02 4.29335e+01 7.02934e-01
1.03370e+02 4.29265e+01 7.02977e-01
1.03380e+02 4.29194e+01 7.03020e-01
1.03390e+02 4.29124e+01 7.03063e-01
1.03400e+02 4.29054e+01 7.03106e-01
1.03410e+02 4.28983e+01 7.03149e-01
1.03420e+02 4.28913e+01 7.03192e-01
1.03430e+02 4.28843e+01 7.03235e-01
1.03440e+02 4.28772e+01 7.03278e-01
1.03450e+02 4.28702e+01 7.03321e-01
1.03460e+02 4.28632e+01 7.03364e-01
1.03470e+02 4.28561e+01 7.03407e-01
1.03480e+02 4.28491e+01 7.03450e-01
1.03490e+02 4.28421e+01 7.03493e-01
1.03500e+02 4.28350e+01 7.03535e-01
1.03510e+02 4.28280e+01 7.03578e-01
1.03520e+02 4.28210e+01 7.03621e-01
1.03530e+02 4.28139e+01 7.03664e-01
1.03540e+02 4.28069e+01 7.03706e-01
1.03550e+02 4.27999e+01 7.03749e-01
1.03560e+02 4.27928e+01 7.03791e-01
1.03570e+02 4.27858e+01 7.03834e-01
1.03580e+02 4.27787e+01 7.03876e-01
1.03590e+02 4.27717e+01 7.03918e-01
1.03600e+02 4.27647e+01 7.03961e-01
1.03610e+02 4.27576e+01 7.04003e-01
1.03620e+02 4.27506e+01 7.04045e-01
1.03630e+02 4.27435e+01 7.04087e-01
1.03640e+02 4.27365e+01 7.04129e-01
1.03650e+02 4.27295e+01 7.04171e-01
1.03660e+02 4.27224e+01 7.04213e-01
1.03670e+02 4.27154e+01 7.04255e-01
1.03680e+02 4.27083e+01 7.04297e-01
1.03690e+02 4.27013e+01 7.04339e-01
1.03700e+02 4.26943e+01 7.04380e-01
1.03710e+02 4.26872e+01 7.04422e-01
1.03720e+02 4.26802e+01 7.04463e-01
1.03730e+02 4.26731e+01 7.04505e-01
1.03740e+02 4.26661e+01 7.04546e-01
1.03750e+02 4.26590e+01 7.04588e-01
1.03760e+02 4.26520e+01 7.04629e-01
1.03770e+02 4.26449e+01 7.04671e-01
1.03780e+02 4.26379e+01 7.04712e-01
1.03790e+02 4.26308e+01 7.04753e-01
1.03800e+02 4.26238e+01 7.04794e-01
1.03810e+02 4.26167e+01 7.04835e-01
1.03820e+02 4.26097e+01 7.04876e-01
1.03830e+02 4.26026e+01 7.04917e-01
1.03840e+02 4.25956e+01 7.04958e-01
1.03850e+02 4.25885e+01 7.04999e-01
1.03860e+02 4.25815e+01 7.05040e-01
1.03870e+02 4.25744e+01 7.05080e-01
1.03880e+02 4.25674e+01 7.05121e-01
1.03890e+02 4.25603e+01 7.05162e-01
1.03900e+02 4.25533e+01 7.05202e-01
1.03910e+02 4.25462e+01 7.05243e-01
1.03920e+02 4.25392e+01 7.05283e-01
1.03930e+02 4.25321e+01 7.05324e-01
1.03940e+02 4.25251e+01 7.05364e-01
1.03950e+02 4.25180e+01 7.05404e-01
1.03960e+02 4.25110e+01 7.05444e-01
1.03970e+02 4.25039e+01 7.05484e-01
1.03980e+02 4.24969e+01 7.05525e-01
1.03990e+02 4.24898e+01 7.05565e-01
1.04000e+02 4.24828e+01 7.05605e-01
1.04010e+02 4.24757e+01 7.05644e-01
1.04020e+02 4.24686e+01 7.05684e-01
1.04030e+02 4.24616e+01 7.05724e-01
1.04040e+02 4.24545e+01 7.05764e-01
1.04050e+02 4.24475e+01 7.05804e-01
1.04060e+02 4.24404e+01 7.05843e-01
1.04070e+02 4.24334e+01 7.05883e-01
1.04080e+02 4.24263e+01 7.05922e-01
1.04090e+02 4.24192e+01 7.05962e-01
1.04100e+02 4.24122e+01 7.06001e-01
1.04110e+02 4.24051e+01 7.06040e-01
1.04120e+02 4.23981e+01 7.06080e-01
1.04130e+02 4.23910e+01 7.06119e-01
1.04140e+02 4.23839e+01 7.06158e-01
1.04150e+02 4.23769e+01 7.06197e-01
1.04160e+02 4.23698e+01 7.06236e-01
1.04170e+02 4.23627e+01 7.06275e-01
1.04180e+02 4.23557e+01 7.06314e-01
1.04190e+02 4.23486e+01 7.06353e-01
1.04200e+02 4.23416e+01 7.06392e-01
1.04210e+02 4.23345e+01 7.06431e-01
1.04220e+02 4.23274e+01 7.06469e-01
1.04230e+02 4.23204e+01 7.06508e-01
1.04240e+02 4.23133e+01 7.06547e-01
1.04250e+02 4.23062e+01 7.06585e-01
1.04260e+02 4.22992e+01 7.06624e-01
1.04270e+02 4.22921e+01 7.06662e-01
1.04280e+02 4.22850e+01 7.06701e-01
1.04290e+02 4.22780e+01 7.06739e-01
1.04300e+02 4.22709e+01 7.06777e-01
1.04310e+02 4.22638e+01 7.06815e-01
1.04320e+02 4.22568e+01 7.06853e-01
1.04330e+02 4.22497e+01 7.06891e-01
1.04340e+02 4.22426e+01 7.06929e-01
1.04350e+02 4.22355e+01 7.06967e-01
1.04360e+02 4.22285e+01 7.07005e-01
1.04370e+02 4.22214e+01 7.07043e-01
1.04380e+02 4.22143e+01 7.07081e-01
1.04390e+02 4.22073e+01 7.07119e-01
1.04400e+02 4.22002e+01 7.07156e-01
1.04410e+02 4.21931e+01 7.07194e-01
1.04420e+02 4.21861e+01 7.07232e-01
1.04430e+02 4.21790e+01 7.07269e-01
1.04440e+02 4.21719e+01 7.07307e-01
1.04450e+02 4.21648e+01 7.07344e-01
1.04460e+02 4.21578e+01 7.07381e-01
1.04470e+02 4.21507e+01 7.07419e-01
1.04480e+02 4.21436e+01 7.07456e-01
1.04490e+02 4.21365e+01 7.07493e-01
1.04500e+02 4.21295e+01 7.07530e-01
1.04510e+02 4.21224e+01 7.07567e-01
1.04520e+02 4.21153e+01 7.07604e-01
1.04530e+02 4.21082e+01 7.07642e-01
1.04540e+02 4.21012e+01 7.07679e-01
1.04550e+02 4.20941e+01 7.07716e-01
1.04560e+02 4.20870e+01 7.07754e-01
1.04570e+02 4.20799e+01 7.07791e-01
1.04580e+02 4.20728e+01 7.07829e-01
1.04590e+02 4.20658e+01 7.07867e-01
1.04600e+02 4.20587e+01 7.07904e-01
1.04610e+02 4.20516e+01 7.07942e-01
1.04620e+02 4.20445e+01 7.07980e-01
1.04630e+02 4.20375e+01 7.08018e-01
1.04640e+02 4.20304e+01 7.08056e-01
1.04650e+02 4.20233e+01 7.08094e-01
1.04660e+02 4.20162e+01 7.08132e-01
1.04670e+02 4.20091e+01 7.08171e-01
1.04680e+02 4.20020e+01 7.08209e-01
1.04690e+02 4.19950e+01 7.08247e-01
1.04700e+02 4.19879e+01 7.08286e-01
1.04710e+02 4.19808e+01 7.08324e-01
1.04720e+02 4.19737e+01 7.08363e-01
1.04730e+02 4.19666e+01 7.08402e-01
1.04740e+02 4.19595e+01 7.08440e-01
1.04750e+02 4.19525e+01 7.08479e-01
1.04760e+02 4.19454e+01 7.08518e-01
1.04770e+02 4.19383e+01 7.08557e-01
1.04780e+02 4.19312e+01 7.08596e-01
1.04790e+02 4.19241e+01 7.08635e-01
1.04800e+02 4.19170e+01 7.08674e-01
1.04810e+02 4.19099e+01 7.08714e-01
1.04820e+02 4.19029e+01 7.08753e-01
1.04830e+02 4.18958e+01 7.08792e-01
1.04840e+02 4.18887e+01 7.08832e-01
1.04850e+02 4.18816e+01 7.08871e-01
1.04860e+02 4.18745e+01 7.08911e-01
1.04870e+02 4.18674e+01 7.08951e-01
1.04880e+02 4.18603e+01 7.08990e-01
1.04890e+02 4.18532e+01 7.09030e-01
1.04900e+02 4.18461e+01 7.09070e-01
1.04910e+02 4.18391e+01 7.09110e-01
1.04920e+02 4.18320e+01 7.09150e-01
1.04930e+02 4.18249e+01 7.09190e-01
1.04940e+02 4.18178e+01 7.09230e-01
1.04950e+02 4.18107e+01 7.09271e-01
1.04960e+02 4.18036e+01 7.09311e-01
1.04970e+02 4.17965e+01 7.09351e-01
1.04980e+02 4.17894e+01 7.09392e-01
1.04990e+02 4.17823e+01 7.09432e-01
1.05000e+02 4.17752e+01 7.09473e-01
1.05010e+02 4.17681e+01 7.09514e-01
1.05020e+02 4.17610e+01 7.09554e-01
1.05030e+02 4.17539e+01 7.09595e-01
1.05040e+02 4.17468e+01 7.09636e-01
1.05050e+02 4.17397e+01 7.09677e-01
1.05060e+02 4.17326e+01 7.09718e-01
1.05070e+02 4.17255e+01 7.09759e-01
1.05080e+02 4.17184e+01 7.09800e-01
1.05090e+02 4.17114e+01 7.09842e-01
1.05100e+02 4.17043e+01 7.09883e-01
1.05110e+02 4.16972e+01 7.09924e-01
1.05120e+02 4.16901e+01 7.09966e-01
1.05130e+02 4.16830e+01 7.10007e-01
1.05140e+02 4.16759e+01 7.10049e-01
1.05150e+02 4.16688e+01 7.10091e-01
1.05160e+02 4.16617e+01 7.10132e-01
1.05170e+02 4.16545e+01 7.10174e-01
1.05180e+02 4.16474e+01 7.10216e-01
1.05190e+02 4.16403e+01 7.10258e-01
1.05200e+02 4.16332e+01 7.10300e-01
1.05210e+02 4.16261e+01 7.10342e-01
1.05220e+02 4.16190e+01 7.10384e-01
1.05230e+02 4.16119e+01 7.10427e-01
1.05240e+02 4.16048e+01 7.10469e-01
1.05250e+02 4.15977e+01 7.10511e-01
1.05260e+02 4.15906e+01 7.10554e-01
1.05270e+02 4.15835e+01 7.10596e-01
1.05280e+02 4.15764e+01 7.10639e-01
1.05290e+02 4.15693e+01 7.10682e-01
1.05300e+02 4.15622e+01 7.10725e-01
1.05310e+02 4.15551e+01 7.10767e-01
1.05320e+02 4.15480e+01 7.10810e-01
1.05330e+02 4.15409e+01 7.10853e-01
1.05340e+02 4.15338e+01 7.10896e-01
1.05350e+02 4.15266e+01 7.10939e-01
1.05360e+02 4.15195e+01 7.10983e-01
1.05370e+02 4.15124e+01 7.11026e-01
1.05380e+02 4.15053e+01 7.11069e-01
1.05390e+02 4.14982e+01 7.11113e-01
1.05400e+02 4.14911e+01 7.11156e-01
1.05410e+02 4.14840e+01 7.11200e-01
1.05420e+02 4.14769e+01 7.11243e-01
1.05430e+02 4.14698e+01 7.11287e-01
1.05440e+02 4.14626e+01 7.11331e-01
1.05450e+02 4.14555e+01 7.11374e-01
1.05460e+02 4.14484e+01 7.11418e-01
1.05470e+02 4.14413e+01 7.11462e-01
1.05480e+02 4.14342e+01 7.11506e-01
1.05490e+02 4.14271e+01 7.11550e-01
1.05500e+02 4.14200e+01 7.11595e-01
1.05510e+02 4.14128e+01 7.11639e-01
1.05520e+02 4.14057e+01 7.11683e-01
1.05530e+02 4.13986e+01 7.11727e-01
1.05540e+02 4.13915e+01 7.11772e-01
1.05550e+02 4.13844e+01 7.11816e-01
1.05560e+02 4.13773e+01 7.11860e-01
1.05570e+02 4.13701e+01 7.11904e-01
1.05580e+02 4.13630e+01 7.11949e-01
1.05590e+02 4.13559e+01 7.11993e-01
1.05600e+02 4.13488e+01 7.12037e-01
1.05610e+02 4.13417e+01 7.12082e-01
1.05620e+02 4.13345e+01 7.12126e-01
1.05630e+02 4.13274e+01 7.12170e-01
1.05640e+02 4.13203e+01 7.12215e-01
1.05650e+02 4.13132e+01 7.12259e-01
1.05660e+02 4.13060e+01 7.12304e-01
1.05670e+02 4.12989e+01 7.12348e-01
1.05680e+02 4.12918e+01 7.12392e-01
1.05690e+02 4.12847e+01 7.12437e-01
1.05700e+02 4.12776e+01 7.12481e-01
1.05710e+02 4.12704e+01 7.12526e-01
1.05720e+02 4.12633e+01 7.12570e-01
1.05730e+02 4.12562e+01 7.12615e-01
1.05740e+02 4.12490e+01 7.12659e-01
1.05750e+02 4.12419e+01 7.12704e-01
1.05760e+02 4.12348e+01 7.12748e-01
1.05770e+02 4.12277e+01 7.12793e-01
1.05780e+02 4.12205e+01 7.12837e-01
1.05790e+02 4.12134e+01 7.12882e-01
1.05800e+02 4.12063e+01 7.12926e-01
1.05810e+02 4.11992e+01 7.12971e-01
1.05820e+02 4.11920e+01 7.13016e-01
1.05830e+02 4.11849e+01 7.13060e-01
1.05840e+02 4.11778e+01 7.13105e-01
1.05850e+02 4.11706e+01 7.13149e-01
1.05860e+02 4.11635e+01 7.13194e-01
1.05870e+02 4.11564e+01 7.13239e-01
1.05880e+02 4.11492e+01 7.13283e-01
1.05890e+02 4.11421e+01 7.13328e-01
1.05900e+02 4.11350e+01 7.13373e-01
1.05910e+02 4.11278e+01 7.13417e-01
1.05920e+02 4.11207e+01 7.13462e-01
1.05930e+02 4.11136e+01 7.13507e-01
1.05940e+02 4.11064e+01 7.13552e-01
1.05950e+02 4.10993e+01 7.13596e-01
1.05960e+02 4.10922e+01 7.13641e-01
1.05970e+02 4.10850e+01 7.13686e-01
1.05980e+02 4.10779e+01 7.13731e-01
1.05990e+02 4.10707e+01 7.13775e-01
1.06000e+02 4.10636e+01 7.13820e-01
1.06010e+02 4.10565e+01 7.13865e-01
1.06020e+02 4.10493e+01 7.13910e-01
1.06030e+02 4.10422e+01 7.13955e-01
1.06040e+02 4.10351e+01 7.14000e-01
1.06050e+02 4.10279e+01 7.14044e-01
1.06060e+02 4.10208e+01 7.14089e-01
1.06070e+02 4.10136e+01 7.14134e-01
1.06080e+02 4.10065e+01 7.14179e-01
1.06090e+02 4.09993e+01 7.14224e-01
1.06100e+02 4.09922e+01 7.14269e-01
1.06110e+02 4.09851e+01 7.14314e-01
1.06120e+02 4.09779e+01 7.14359e-01
1.06130e+02 4.09708e+01 7.14404e-01
1.06140e+02 4.09636e+01 7.14449e-01
1.06150e+02 4.09565e+01 7.14494e-01
1.06160e+02 4.09493e+01 7.14539e-01
1.06170e+02 4.09422e+01 7.14584e-01
1.06180e+02 4.09350e+01 7.14629e-01
1.06190e+02 4.09279e+01 7.14674e-01
1.06200e+02 4.09208e+01 7.14719e-01
1.06210e+02 4.09136e+01 7.14764e-01
1.06220e+02 4.09065e+01 7.14809e-01
1.06230e+02 4.08993e+01 7.14854e-01
1.06240e+02 4.08922e+01 7.14899e-01
1.06250e+02 4.08850e+01 7.14944e-01
1.06260e+02 4.08779e+01 7.14989e-01
1.06270e+02 4.08707e+01 7.15034e-01
1.06280e+02 4.08636e+01 7.15079e-01
1.06290e+02 4.08564e+01 7.15125e-01
1.06300e+02 4.08493e+01 7.15170e-01
1.06310e+02 4.08421e+01 7.15215e-01
1.06320e+02 4.08350e+01 7.15260e-01
1.06330e+02 4.08278e+01 7.15305e-01
1.06340e+02 4.08206e+01 7.15350e-01
1.06350e+02 4.08135e+01 7.15396e-01
1.06360e+02 4.08063e+01 7.15441e-01
1.06370e+02 4.07992e+01 7.15486e-01
1.06380e+02 4.07920e+01 7.15531e-01
1.06390e+02 4.07849e+01 7.15577e-01
1.06400e+02 4.07777e+01 7.15622e-01
1.06410e+02 4.07706e+01 7.15667e-01
1.06420e+02 4.07634e+01 7.15712e-01
1.06430e+02 4.07562e+01 7.15758e-01
1.06440e+02 4.07491e+01 7.15803e-01
1.06450e+02 4.07419e+01 7.15848e-01
1.06460e+02 4.07348e+01 7.15894e-01
1.06470e+02 4.07276e+01 7.15939e-01
1.06480e+02 4.07205e+01 7.15984e-01
1.06490e+02 4.07133e+01 7.16030e-01
1.06500e+02 4.07061e+01 7.16075e-01
1.06510e+02 4.06990e+01 7.16121e-01
1.06520e+02 4.06918e+01 7.16166e-01
1.06530e+02 4.06847e+01 7.16211e-01
1.06540e+02 4.06775e+01 7.16256e-01
1.06550e+02 4.06703e+01 7.16301e-01
1.06560e+02 4.06632e+01 7.16346e-01
1.06570e+02 4.06560e+01 7.16391e-01
1.06580e+02 4.06488e+01 7.16436e-01
1.06590e+02 4.06417e+01 7.16481e-01
1.06600e+02 4.06345e+01 7.16526e-01
1.06610e+02 4.06273e+01 7.16571e-01
1.06620e+02 4.06202e+01 7.16616e-01
1.06630e+02 4.06130e+01 7.16660e-01
1.06640e+02 4.06058e+01 7.16705e-01
1.06650e+02 4.05987e+01 7.16749e-01
1.06660e+02 4.05915e+01 7.16794e-01
1.06670e+02 4.05843e+01 7.16838e-01
1.06680e+02 4.05772e+01 7.16883e-01
1.06690e+02 4.05700e+01 7.16927e-01
1.06700e+02 4.05628e+01 7.16971e-01
1.06710e+02 4.05557e+01 7.17016e-01
1.06720e+02 4.05485e+01 7.17060e-01
1.06730e+02 4.05413e+01 7.17104e-01
1.06740e+02 4.05341e+01 7.17148e-01
1.06750e+02 4.05270e+01 7.17192e-01
1.06760e+02 4.05198e+01 7.17236e-01
1.06770e+02 4.05126e+01 7.17279e-01
1.06780e+02 4.05055e+01 7.17323e-01
1.06790e+02 4.04983e+01 7.17367e-01
1.06800e+02 4.04911e+01 7.17411e-01
1.06810e+02 4.04839e+01 7.17454e-01
1.06820e+02 4.04768e+01 7.17498e-01
1.06830e+02 4.04696e+01 7.17541e-01
1.06840e+02 4.04624e+01 7.17585e-01
1.06850e+02 4.04552e+01 7.17628e-01
1.06860e+02 4.04481e+01 7.17672e-01
1.06870e+02 4.04409e+01 7.17715e-01
1.06880e+02 4.04337e+01 7.17758e-01
1.06890e+02 4.04265e+01 7.17801e-01
1.06900e+02 4.04193e+01 7.17844e-01
1.06910e+02 4.04122e+01 7.17887e-01
1.06920e+02 4.04050e+01 7.17930e-01
1.06930e+02 4.03978e+01 7.17973e-01
1.06940e+02 4.03906e+01 7.18016e-01
1.06950e+02 4.03835e+01 7.18059e-01
1.06960e+02 4.03763e+01 7.18102e-01
1.06970e+02 4.03691e+01 7.18144e-01
1.06980e+02 4.03619e+01 7.18187e-01
1.06990e+02 4.03547e+01 7.18229e-01
1.07000e+02 4.03475e+01 7.18272e-01
1.07010e+02 4.03404e+01 7.18314e-01
1.07020e+02 4.03332e+01 7.18357e-01
1.07030e+02 4.03260e+01 7.18399e-01
1.07040e+02 4.03188e+01 7.18441e-01
1.07050e+02 4.03116e+01 7.18484e-01
1.07060e+02 4.03044e+01 7.18526e-01
1.07070e+02 4.02973e+01 7.18568e-01
1.07080e+02 4.02901e+01 7.18610e-01
1.07090e+02 4.02829e+01 7.18652e-01
1.07100e+02 4.02757e+01 7.18694e-01
1.07110e+02 4.02685e+01 7.18736e-01
1.07120e+02 4.02613e+01 7.18778e-01
1.07130e+02 4.02541e+01 7.18819e-01
1.07140e+02 4.02469e+01 7.18861e-01
1.07150e+02 4.02398e+01 7.18903e-01
1.07160e+02 4.02326e+01 7.18944e-01
1.07170e+02 4.02254e+01 7.18986e-01
1.07180e+02 4.02182e+01 7.19027e-01
1.07190e+02 4.02110e+01 7.19069e-01
1.07200e+02 4.02038e+01 7.19110e-01
1.07210e+02 4.01966e+01 7.19151e-01
1.07220e+02 4.01894e+01 7.19193e-01
1.07230e+02 4.01822e+01 7.19234e-01
1.07240e+02 4.01750e+01 7.19275e-01
1.07250e+02 4.01678e+01 7.19316e-01
1.07260e+02 4.01606e+01 7.19357e-01
1.07270e+02 4.01535e+01 7.19398e-01
1.07280e+02 4.01463e+01 7.19439e-01
1.07290e+02 4.01391e+01 7.19480e-01
1.07300e+02 4.01319e+01 7.19520e-01
1.07310e+02 4.01247e+01 7.19561e-01
1.07320e+02 4.01175e+01 7.19602e-01
1.07330e+02 4.01103e+01 7.19642e-01
1.07340e+02 4.01031e+01 7.19683e-01
1.07350e+02 4.00959e+01 7.19723e-01
1.07360e+02 4.00887e+01 7.19764e-01
1.07370e+02 4.00815e+01 7.19804e-01
1.07380e+02 4.00743e+01 7.19844e-01
1.07390e+02 4.00671e+01 7.19885e-01
1.07400e+02 4.00599e+01 7.19925e-01
1.07410e+02 4.00527e+01 7.19965e-01
1.07420e+02 4.00455e+01 7.20005e-01
1.07430e+02 4.00383e+01 7.20045e-01
1.07440e+02 4.00311e+01 7.20085e-01
1.07450e+02 4.00239e+01 7.20125e-01
1.07460e+02 4.00167e+01 7.20165e-01
1.07470e+02 4.00095e+01 7.20204e-01
1.07480e+02 4.00023e+01 7.20244e-01
1.07490e+02 3.99951e+01 7.20284e-01
1.07500e+02 3.99879e+01 7.20323e-01
1.07510e+02 3.99807e+01 7.20363e-01
1.07520e+02 3.99735e+01 7.20402e-01
1.07530e+02 3.99663e+01 7.20442e-01
1.07540e+02 3.99591e+01 7.20482e-01
1.07550e+02 3.99519e+01 7.20521e-01
1.07560e+02 3.99447e+01 7.20560e-01
1.07570e+02 3.99375e+01 7.20600e-01
1.07580e+02 3.99302e+01 7.20639e-01
1.07590e+02 3.99230e+01 7.20679e-01
1.07600e+02 3.99158e+01 7.20718e-01
1.07610e+02 3.99086e+01 7.20758e-01
1.07620e+02 3.99014e+01 7.20797e-01
1.07630e+02 3.98942e+01 7.20836e-01
1.07640e+02 3.98870e+01 7.20876e-01
1.07650e+02 3.98798e+01 7.20915e-01
1.07660e+02 3.98726e+01 7.20954e-01
1.07670e+02 3.98654e+01 7.20993e-01
1.07680e+02 3.98582e+01 7.21033e-01
1.07690e+02 3.98510e+01 7.21072e-01
1.07700e+02 3.98437e+01 7.21111e-01
1.07710e+02 3.98365e+01 7.21150e-01
1.07720e+02 3.98293e+01 7.21189e-01
1.07730e+02 3.98221e+01 7.21229e-01
1.07740e+02 3.98149e+01 7.21268e-01
1.07750e+02 3.98077e+01 7.21307e-01
1.07760e+02 3.98005e+01 7.21346e-01
1.07770e+02 3.97933e+01 7.21385e-01
1.07780e+02 3.97860e+01 7.21424e-01
1.07790e+02 3.97788e+01 7.21463e-01
1.07800e+02 3.97716e+01 7.21502e-01
1.07810e+02 3.97644e+01 7.21541e-01
1.07820e+02 3.97572e+01 7.21580e-01
1.07830e+02 3.97500e+01 7.21619e-01
1.07840e+02 3.97427e+01 7.21658e-01
1.07850e+02 3.97355e+01 7.21697e-01
1.07860e+02 3.97283e+01 7.21736e-01
1.07870e+02 3.97211e+01 7.21775e-01
1.07880e+02 3.97139e+01 7.21814e-01
1.07890e+02 3.97067e+01 7.21852e-01
1.07900e+02 3.96994e+01 7.21891e-01
1.07910e+02 3.96922e+01 7.21930e-01
1.07920e+02 3.96850e+01 7.21969e-01
1.07930e+02 3.96778e+01 7.22008e-01
1.07940e+02 3.96706e+01 7.22046e-01
1.07950e+02 3.96633e+01 7.22085e-01
1.07960e+02 3.96561e+01 7.22124e-01
1.07970e+02 3.96489e+01 7.22162e-01
1.07980e+02 3.96417e+01 7.22201e-01
1.07990e+02 3.96345e+01 7.22240e-01
1.08000e+02 3.96272e+01 7.22278e-01
1.08010e+02 3.96200e+01 7.22317e-01
1.08020e+02 3.96128e+01 7.22356e-01
1.08030e+02 3.96056e+01 7.22394e-01
1.08040e+02 3.95983e+01 7.22433e-01
1.08050e+02 3.95911e+01 7.22471e-01
1.08060e+02 3.95839e+01 7.22510e-01
1.08070e+02 3.95767e+01 7.22548e-01
1.08080e+02 3.95694e+01 7.22587e-01
1.08090e+02 3.95622e+01 7.22625e-01
1.08100e+02 3.95550e+01 7.22664e-01
1.08110e+02 3.95478e+01 7.22702e-01
1.08120e+02 3.95405e+01 7.22741e-01
1.08130e+02 3.95333e+01 7.22779e-01
1.08140e+02 3.95261e+01 7.22817e-01
1.08150e+02 3.95188e+01 7.22856e-01
1.08160e+02 3.95116e+01 7.22894e-01
1.08170e+02 3.95044e+01 7.22932e-01
1.08180e+02 3.94972e+01 7.22971e-01
1.08190e+02 3.94899e+01 7.23009e-01
1.08200e+02 3.94827e+01 7.23047e-01
1.08210e+02 3.94755e+01 7.23086e-01
1.08220e+02 3.94682e+01 7.23124e-01
1.08230e+02 3.94610e+01 7.23162e-01
1.08240e+02 3.94538e+01 7.23200e-01
1.08250e+02 3.94465e+01 7.23238e-01
1.08260e+02 3.94393e+01 7.23276e-01
1.08270e+02 3.94321e+01 7.23315e-01
1.08280e+02 3.94248e+01 7.23353e-01
1.08290e+02 3.94176e+01 7.23391e-01
1.08300e+02 3.94104e+01 7.23429e-01
1.08310e+02 3.94031e+01 7.23467e-01
1.08320e+02 3.93959e+01 7.23505e-01
1.08330e+02 3.93887e+01 7.23543e-01
1.08340e+02 3.93814e+01 7.23581e-01
1.08350e+02 3.93742e+01 7.23619e-01
1.08360e+02 3.93670e+01 7.23657e-01
1.08370e+02 3.93597e+01 7.23695e-01
1.08380e+02 3.93525e+01 7.23733e-01
1.08390e+02 3.93453e+01 7.23771e-01
1.08400e+02 3.93380e+01 7.23808e-01
1.08410e+02 3.93308e+01 7.23846e-01
1.08420e+02 3.93235e+01 7.23884e-01
1.08430e+02 3.93163e+01 7.23922e-01
1.08440e+02 3.93091e+01 7.23960e-01
1.08450e+02 3.93018e+01 7.23998e-01
1.08460e+02 3.92946e+01 7.24035e-01
1.08470e+02 3.92873e+01 7.24073e-01
1.08480e+02 3.92801e+01 7.24111e-01
1.08490e+02 3.92729e+01 7.24149e-01
1.08500e+02 3.92656e+01 7.24186e-01
1.08510e+02 3.92584e+01 7.24224e-01
1.08520e+02 3.92511e+01 7.24262e-01
1.08530e+02 3.92439e+01 7.24300e-01
1.08540e+02 3.92366e+01 7.24339e-01
1.08550e+02 3.92294e+01 7.24377e-01
1.08560e+02 3.92222e+01 7.24416e-01
1.08570e+02 3.92149e+01 7.24455e-01
1.08580e+02 3.92077e+01 7.24494e-01
1.08590e+02 3.92004e+01 7.24533e-01
1.08600e+02 3.91932e+01 7.24573e-01
1.08610e+02 3.91859e+01 7.24613e-01
1.08620e+02 3.91787e+01 7.24652e-01
1.08630e+02 3.91714e+01 7.24693e-01
1.08640e+02 3.91642e+01 7.24733e-01
1.08650e+02 3.91569e+01 7.24773e-01
1.08660e+02 3.91497e+01 7.24814e-01
1.08670e+02 3.91424e+01 7.24855e-01
1.08680e+02 3.91352e+01 7.24896e-01
1.08690e+02 3.91280e+01 7.24937e-01
1.08700e+02 3.91207e+01 7.24979e-01
1.08710e+02 3.91135e+01 7.25020e-01
1.08720e+02 3.91062e+01 7.25062e-01
1.08730e+02 3.90989e+01 7.25104e-01
1.08740e+02 3.90917e+01 7.25147e-01
1.08750e+02 3.90844e+01 7.25189e-01
1.08760e+02 3.90772e+01 7.25232e-01
1.08770e+02 3.90699e+01 7.25274e-01
1.08780e+02 3.90627e+01 7.25317e-01
1.08790e+02 3.90554e+01 7.25361e-01
1.08800e+02 3.90482e+01 7.25404e-01
1.08810e+02 3.90409e+01 7.25448e-01
1.08820e+02 3.90337e+01 7.25491e-01
1.08830e+02 3.90264e+01 7.25535e-01
1.08840e+02 3.90192e+01 7.25580e-01
1.08850e+02 3.90119e+01 7.25624e-01
1.08860e+02 3.90046e+01 7.25669e-01
1.08870e+02 3.89974e+01 7.25713e-01
1.08880e+02 3.89901e+01 7.25758e-01
1.08890e+02 3.89829e+01 7.25803e-01
1.08900e+02 3.89756e+01 7.25849e-01
1.08910e+02 3.89684e+01 7.25894e-01
1.08920e+02 3.89611e+01 7.25940e-01
1.08930e+02 3.89538e+01 7.25986e-01
1.08940e+02 3.89466e+01 7.26032e-01
1.08950e+02 3.89393e+01 7.26078e-01
1.08960e+02 3.89321e+01 7.26125e-01
1.08970e+02 3.89248e+01 7.26172e-01
1.08980e+02 3.89175e+01 7.26218e-01
1.08990e+02 3.89103e+01 7.26266e-01
1.09000e+02 3.89030e+01 7.26313e-01
1.09010e+02 3.88957e+01 7.26360e-01
1.09020e+02 3.88885e+01 7.26408e-01
1.09030e+02 3.88812e+01 7.26456e-01
1.09040e+02 3.88740e+01 7.26504e-01
1.09050e+02 3.88667e+01 7.26552e-01
1.09060e+02 3.88594e+01 7.26601e-01
1.09070e+02 3.88522e+01 7.26649e-01
1.09080e+02 3.88449e+01 7.26698e-01
1.09090e+02 3.88376e+01 7.26747e-01
1.09100e+02 3.88304e+01 7.26796e-01
1.09110e+02 3.88231e+01 7.26846e-01
1.09120e+02 3.88158e+01 7.26895e-01
1.09130e+02 3.88086e+01 7.26945e-01
1.09140e+02 3.88013e+01 7.26995e-01
1.09150e+02 3.87940e+01 7.27045e-01
1.09160e+02 3.87867e+01 7.27096e-01
1.09170e+02 3.87795e+01 7.27146e-01
1.09180e+02 3.87722e+01 7.27197e-01
1.09190e+02 3.87649e+01 7.27248e-01
1.09200e+02 3.87577e+01 7.27299e-01
1.09210e+02 3.87504e+01 7.27351e-01
1.09220e+02 3.87431e+01 7.27402e-01
1.09230e+02 3.87358e+01 7.27454e-01
1.09240e+02 3.87286e+01 7.27506e-01
1.09250e+02 3.87213e+01 7.27558e-01
1.09260e+02 3.87140e+01 7.27610e-01
1.09270e+02 3.87067e+01 7.27663e-01
1.09280e+02 3.86995e+01 7.27716e-01
1.09290e+02 3.86922e+01 7.27768e-01
1.09300e+02 3.86849e+01 7.27822e-01
1.09310e+02 3.86776e+01 7.27875e-01
1.09320e+02 3.86703e+01 7.27928e-01
1.09330e+02 3.86631e+01 7.27982e-01
1.09340e+02 3.86558e+01 7.28036e-01
1.09350e+02 3.86485e+01 7.28090e-01
1.09360e+02 3.86412e+01 7.28144e-01
1.09370e+02 3.86339e+01 7.28199e-01
1.09380e+02 3.86267e+01 7.28253e-01
1.09390e+02 3.86194e+01 7.28308e-01
1.09400e+02 3.86121e+01 7.28363e-01
1.09410e+02 3.86048e+01 7.28418e-01
1.09420e+02 3.85975e+01 7.28474e-01
1.09430e+02 3.85902e+01 7.28529e-01
1.09440e+02 3.85829e+01 7.28585e-01
1.09450e+02 3.85757e+01 7.28641e-01
1.09460e+02 3.85684e+01 7.28697e-01
1.09470e+02 3.85611e+01 7.28754e-01
1.09480e+02 3.85538e+01 7.28810e-01
1.09490e+02 3.85465e+01 7.28867e-01
1.09500e+02 3.85392e+01 7.28924e-01
1.09510e+02 3.85319e+01 7.28981e-01
1.09520e+02 3.85246e+01 7.29038e-01
1.09530e+02 3.85174e+01 7.29094e-01
1.09540e+02 3.85101e+01 7.29150e-01
1.09550e+02 3.85028e+01 7.29206e-01
1.09560e+02 3.84955e+01 7.29262e-01
1.09570e+02 3.84882e+01 7.29317e-01
1.09580e+02 3.84809e+01 7.29372e-01
1.09590e+02 3.84736e+01 7.29427e-01
1.09600e+02 3.84663e+01 7.29481e-01
1.09610e+02 3.84590e+01 7.29535e-01
1.09620e+02 3.84517e+01 7.29589e-01
1.09630e+02 3.84444e+01 7.29643e-01
1.09640e+02 3.84371e+01 7.29696e-01
1.09650e+02 3.84298e+01 7.29749e-01
1.09660e+02 3.84225e+01 7.29802e-01
1.09670e+02 3.84152e+01 7.29855e-01
1.09680e+02 3.84079e+01 7.29907e-01
1.09690e+02 3.84006e+01 7.29959e-01
1.09700e+02 3.83933e+01 7.30010e-01
1.09710e+02 3.83860e+01 7.30062e-01
1.09720e+02 3.83787e+01 7.30113e-01
1.09730e+02 3.83714e+01 7.30164e-01
1.09740e+02 3.83641e+01 7.30214e-01
1.09750e+02 3.83568e+01 7.30265e-01
1.09760e+02 3.83495e+01 7.30315e-01
1.09770e+02 3.83422e+01 7.30364e-01
1.09780e+02 3.83349e+01 7.30414e-01
1.09790e+02 3.83276e+01 7.30463e-01
1.09800e+02 3.83203e+01 7.30512e-01
1.09810e+02 3.83130e+01 7.30561e-01
1.09820e+02 3.83057e+01 7.30609e-01
1.09830e+02 3.82984e+01 7.30657e-01
1.09840e+02 3.82911e+01 7.30705e-01
1.09850e+02 3.82838e+01 7.30752e-01
1.09860e+02 3.82765e+01 7.30800e-01
1.09870e+02 3.82692e+01 7.30847e-01
1.09880e+02 3.82618e+01 7.30893e-01
1.09890e+02 3.82545e+01 7.30940e-01
1.09900e+02 3.82472e+01 7.30986e-01
1.09910e+02 3.82399e+01 7.31032e-01
1.09920e+02 3.82326e+01 7.31077e-01
1.09930e+02 3.82253e+01 7.31123e-01
1.09940e+02 3.82180e+01 7.31168e-01
1.09950e+02 3.82107e+01 7.31213e-01
1.09960e+02 3.82034e+01 7.31257e-01
1.09970e+02 3.81960e+01 7.31301e-01
1.09980e+02 3.81887e+01 7.31345e-01
1.09990e+02 3.81814e+01 7.31389e-01
1.10000e+02 3.81741e+01 7.31432e-01
1.10010e+02 3.81668e+01 7.31475e-01
1.10020e+02 3.81595e+01 7.31518e-01
1.10030e+02 3.81522e+01 7.31561e-01
1.10040e+02 3.81448e+01 7.31603e-01
1.10050e+02 3.81375e+01 7.31645e-01
1.10060e+02 3.81302e+01 7.31687e-01
1.10070e+02 3.81229e+01 7.31728e-01
1.10080e+02 3.81156e+01 7.31769e-01
1.10090e+02 3.81083e+01 7.31810e-01
1.10100e+02 3.81009e+01 7.31851e-01
1.10110e+02 3.80936e+01 7.31891e-01
1.10120e+02 3.80863e+01 7.31931e-01
1.10130e+02 3.80790e+01 7.31971e-01
1.10140e+02 3.80717e+01 7.32011e-01
1.10150e+02 3.80643e+01 7.32050e-01
1.10160e+02 3.80570e+01 7.32089e-01
1.10170e+02 3.80497e+01 7.32127e-01
1.10180e+02 3.80424e+01 7.32166e-01
1.10190e+02 3.80351e+01 7.32204e-01
1.10200e+02 3.80277e+01 7.32242e-01
1.10210e+02 3.80204e+01 7.32279e-01
1.10220e+02 3.80131e+01 7.32317e-01
1.10230e+02 3.80058e+01 7.32354e-01
1.10240e+02 3.79984e+01 7.32390e-01
1.10250e+02 3.79911e+01 7.32427e-01
1.10260e+02 3.79838e+01 7.32463e-01
1.10270e+02 3.79765e+01 7.32499e-01
1.10280e+02 3.79691e+01 7.32535e-01
1.10290e+02 3.79618e+01 7.32570e-01
1.10300e+02 3.79545e+01 7.32605e-01
1.10310e+02 3.79472e+01 7.32640e-01
1.10320e+02 3.79398e+01 7.32674e-01
1.10330e+02 3.79325e+01 7.32709e-01
1.10340e+02 3.79252e+01 7.32743e-01
1.10350e+02 3.79179e+01 7.32776e-01
1.10360e+02 3.79105e+01 7.32810e-01
1.10370e+02 3.79032e+01 7.32843e-01
1.10380e+02 3.78959e+01 7.32876e-01
1.10390e+02 3.78885e+01 7.32908e-01
1.10400e+02 3.78812e+01 7.32941e-01
1.10410e+02 3.78739e+01 7.32973e-01
1.10420e+02 3.78666e+01 7.33004e-01
1.10430e+02 3.78592e+01 7.33036e-01
1.10440e+02 3.78519e+01 7.33067e-01
1.10450e+02 3.78446e+01 7.33098e-01
1.10460e+02 3.78372e+01 7.33129e-01
1.10470e+02 3.78299e+01 7.33159e-01
1.10480e+02 3.78226e+01 7.33189e-01
1.10490e+02 3.78152e+01 7.33219e-01
1.10500e+02 3.78079e+01 7.33249e-01
1.10510e+02 3.78006e+01 7.33278e-01
1.10520e+02 3.77932e+01 7.33308e-01
1.10530e+02 3.77859e+01 7.33338e-01
1.10540e+02 3.77786e+01 7.33368e-01
1.10550e+02 3.77712e+01 7.33399e-01
1.10560e+02 3.77639e+01 7.33430e-01
1.10570e+02 3.77566e+01 7.33461e-01
1.10580e+02 3.77492e+01 7.33492e-01
1.10590e+02 3.77419e+01 7.33524e-01
1.10600e+02 3.77346e+01 7.33555e-01
1.10610e+02 3.77272e+01 7.33587e-01
1.10620e+02 3.77199e+01 7.33620e-01
1.10630e+02 3.77126e+01 7.33652e-01
1.10640e+02 3.77052e+01 7.33685e-01
1.10650e+02 3.76979e+01 7.33718e-01
1.10660e+02 3.76905e+01 7.33752e-01
1.10670e+02 3.76832e+01 7.33785e-01
1.10680e+02 3.76759e+01 7.33819e-01
1.10690e+02 3.76685e+01 7.33853e-01
1.10700e+02 3.76612e+01 7.33887e-01
1.10710e+02 3.76539e+01 7.33922e-01
1.10720e+02 3.76465e+01 7.33957e-01
1.10730e+02 3.76392e+01 7.33992e-01
1.10740e+02 3.76318e+01 7.34027e-01
1.10750e+02 3.76245e+01 7.34063e-01
1.10760e+02 3.76172e+01 7.34099e-01
1.10770e+02 3.76098e+01 7.34135e-01
1.10780e+02 3.76025e+01 7.34171e-01
1.10790e+02 3.75951e+01 7.34208e-01
1.10800e+02 3.75878e+01 7.34245e-01
1.10810e+02 3.75804e+01 7.34282e-01
1.10820e+02 3.75731e+01 7.34319e-01
1.10830e+02 3.75658e+01 7.34357e-01
1.10840e+02 3.75584e+01 7.34395e-01
1.10850e+02 3.75511e+01 7.34433e-01
1.10860e+02 3.75437e+01 7.34471e-01
1.10870e+02 3.75364e+01 7.34510e-01
1.10880e+02 3.75290e+01 7.34549e-01
1.10890e+02 3.75217e+01 7.34588e-01
1.10900e+02 3.75143e+01 7.34627e-01
1.10910e+02 3.75070e+01 7.34667e-01
1.10920e+02 3.74997e+01 7.34707e-01
1.10930e+02 3.74923e+01 7.34747e-01
1.10940e+02 3.74850e+01 7.34787e-01
1.10950e+02 3.74776e+01 7.34828e-01
1.10960e+02 3.74703e+01 7.34869e-01
1.10970e+02 3.74629e+01 7.34910e-01
1.10980e+02 3.74556e+01 7.34952e-01
1.10990e+02 3.74482e+01 7.34993e-01
1.11000e+02 3.74409e+01 7.35035e-01
1.11010e+02 3.74335e+01 7.35077e-01
1.11020e+02 3.74262e+01 7.35120e-01
1.11030e+02 3.74188e+01 7.35162e-01
1.11040e+02 3.74115e+01 7.35205e-01
1.11050e+02 3.74041e+01 7.35249e-01
1.11060e+02 3.73968e+01 7.35292e-01
1.11070e+02 3.73894e+01 7.35336e-01
1.11080e+02 3.73820e+01 7.35380e-01
1.11090e+02 3.73747e+01 7.35424e-01
1.11100e+02 3.73673e+01 7.35468e-01
[truncated: 250,971 more chars]
