# Supplementary material for: A One-Bead-Per-Saccharide (1BPS) Model for Glycosaminoglycans
Source: J Chem Theory Comput. 2023 Jul 17;19(16):5491–502. doi: 10.1021/acs.jctc.3c00238 (PMC10448712; doi:10.1021/acs.jctc.3c00238)
Supplement: Supplementary file 2 — ct3c00238_si_002.zip [file ct3c00238_si_002.zip › NGNG.xvg]

-1.80000e+02 -3.29103e+00 1.02014e-03
-1.79990e+02 -3.29104e+00 9.50458e-04
-1.79980e+02 -3.29105e+00 8.80851e-04
-1.79970e+02 -3.29106e+00 8.11322e-04
-1.79960e+02 -3.29106e+00 7.41871e-04
-1.79950e+02 -3.29107e+00 6.72497e-04
-1.79940e+02 -3.29108e+00 6.03202e-04
-1.79930e+02 -3.29108e+00 5.33985e-04
-1.79920e+02 -3.29109e+00 4.64845e-04
-1.79910e+02 -3.29109e+00 3.95784e-04
-1.79900e+02 -3.29110e+00 3.26800e-04
-1.79890e+02 -3.29110e+00 2.57894e-04
-1.79880e+02 -3.29110e+00 1.89067e-04
-1.79870e+02 -3.29110e+00 1.20317e-04
-1.79860e+02 -3.29110e+00 5.16449e-05
-1.79850e+02 -3.29110e+00 -1.69491e-05
-1.79840e+02 -3.29110e+00 -8.54651e-05
-1.79830e+02 -3.29110e+00 -1.53903e-04
-1.79820e+02 -3.29110e+00 -2.22263e-04
-1.79810e+02 -3.29110e+00 -2.90546e-04
-1.79800e+02 -3.29109e+00 -3.58750e-04
-1.79790e+02 -3.29109e+00 -4.26877e-04
-1.79780e+02 -3.29108e+00 -4.94925e-04
-1.79770e+02 -3.29108e+00 -5.62896e-04
-1.79760e+02 -3.29107e+00 -6.30789e-04
-1.79750e+02 -3.29107e+00 -6.98603e-04
-1.79740e+02 -3.29106e+00 -7.66340e-04
-1.79730e+02 -3.29105e+00 -8.33999e-04
-1.79720e+02 -3.29104e+00 -9.01580e-04
-1.79710e+02 -3.29103e+00 -9.69083e-04
-1.79700e+02 -3.29102e+00 -1.03651e-03
-1.79690e+02 -3.29101e+00 -1.10386e-03
-1.79680e+02 -3.29100e+00 -1.17112e-03
-1.79670e+02 -3.29099e+00 -1.23832e-03
-1.79660e+02 -3.29098e+00 -1.30543e-03
-1.79650e+02 -3.29096e+00 -1.37247e-03
-1.79640e+02 -3.29095e+00 -1.43942e-03
-1.79630e+02 -3.29093e+00 -1.50630e-03
-1.79620e+02 -3.29092e+00 -1.57310e-03
-1.79610e+02 -3.29090e+00 -1.63983e-03
-1.79600e+02 -3.29089e+00 -1.70647e-03
-1.79590e+02 -3.29087e+00 -1.77304e-03
-1.79580e+02 -3.29085e+00 -1.83953e-03
-1.79570e+02 -3.29083e+00 -1.90594e-03
-1.79560e+02 -3.29081e+00 -1.97228e-03
-1.79550e+02 -3.29079e+00 -2.03854e-03
-1.79540e+02 -3.29077e+00 -2.10471e-03
-1.79530e+02 -3.29075e+00 -2.17081e-03
-1.79520e+02 -3.29073e+00 -2.23684e-03
-1.79510e+02 -3.29071e+00 -2.30278e-03
-1.79500e+02 -3.29068e+00 -2.36865e-03
-1.79490e+02 -3.29066e+00 -2.43444e-03
-1.79480e+02 -3.29063e+00 -2.50015e-03
-1.79470e+02 -3.29061e+00 -2.56578e-03
-1.79460e+02 -3.29058e+00 -2.63134e-03
-1.79450e+02 -3.29056e+00 -2.69681e-03
-1.79440e+02 -3.29053e+00 -2.76221e-03
-1.79430e+02 -3.29050e+00 -2.82753e-03
-1.79420e+02 -3.29047e+00 -2.89278e-03
-1.79410e+02 -3.29044e+00 -2.95794e-03
-1.79400e+02 -3.29041e+00 -3.02303e-03
-1.79390e+02 -3.29038e+00 -3.08804e-03
-1.79380e+02 -3.29035e+00 -3.15297e-03
-1.79370e+02 -3.29032e+00 -3.21783e-03
-1.79360e+02 -3.29029e+00 -3.28260e-03
-1.79350e+02 -3.29025e+00 -3.34730e-03
-1.79340e+02 -3.29022e+00 -3.41192e-03
-1.79330e+02 -3.29019e+00 -3.47646e-03
-1.79320e+02 -3.29015e+00 -3.54093e-03
-1.79310e+02 -3.29011e+00 -3.60531e-03
-1.79300e+02 -3.29008e+00 -3.66962e-03
-1.79290e+02 -3.29004e+00 -3.73385e-03
-1.79280e+02 -3.29000e+00 -3.79800e-03
-1.79270e+02 -3.28997e+00 -3.86208e-03
-1.79260e+02 -3.28993e+00 -3.92607e-03
-1.79250e+02 -3.28989e+00 -3.98999e-03
-1.79240e+02 -3.28985e+00 -4.05383e-03
-1.79230e+02 -3.28981e+00 -4.11760e-03
-1.79220e+02 -3.28976e+00 -4.18128e-03
-1.79210e+02 -3.28972e+00 -4.24489e-03
-1.79200e+02 -3.28968e+00 -4.30842e-03
-1.79190e+02 -3.28964e+00 -4.37187e-03
-1.79180e+02 -3.28959e+00 -4.43524e-03
-1.79170e+02 -3.28955e+00 -4.49854e-03
-1.79160e+02 -3.28950e+00 -4.56175e-03
-1.79150e+02 -3.28946e+00 -4.62489e-03
-1.79140e+02 -3.28941e+00 -4.68796e-03
-1.79130e+02 -3.28936e+00 -4.75094e-03
-1.79120e+02 -3.28931e+00 -4.81384e-03
-1.79110e+02 -3.28927e+00 -4.87667e-03
-1.79100e+02 -3.28922e+00 -4.93942e-03
-1.79090e+02 -3.28917e+00 -5.00209e-03
-1.79080e+02 -3.28912e+00 -5.06469e-03
-1.79070e+02 -3.28907e+00 -5.12720e-03
-1.79060e+02 -3.28901e+00 -5.18964e-03
-1.79050e+02 -3.28896e+00 -5.25200e-03
-1.79040e+02 -3.28891e+00 -5.31429e-03
-1.79030e+02 -3.28886e+00 -5.37649e-03
-1.79020e+02 -3.28880e+00 -5.43862e-03
-1.79010e+02 -3.28875e+00 -5.50066e-03
-1.79000e+02 -3.28869e+00 -5.56264e-03
-1.78990e+02 -3.28864e+00 -5.62453e-03
-1.78980e+02 -3.28858e+00 -5.68634e-03
-1.78970e+02 -3.28852e+00 -5.74808e-03
-1.78960e+02 -3.28846e+00 -5.80974e-03
-1.78950e+02 -3.28841e+00 -5.87132e-03
-1.78940e+02 -3.28835e+00 -5.93282e-03
-1.78930e+02 -3.28829e+00 -5.99425e-03
-1.78920e+02 -3.28823e+00 -6.05560e-03
-1.78910e+02 -3.28817e+00 -6.11687e-03
-1.78900e+02 -3.28810e+00 -6.17806e-03
-1.78890e+02 -3.28804e+00 -6.23917e-03
-1.78880e+02 -3.28798e+00 -6.30021e-03
-1.78870e+02 -3.28792e+00 -6.36116e-03
-1.78860e+02 -3.28785e+00 -6.42204e-03
-1.78850e+02 -3.28779e+00 -6.48284e-03
-1.78840e+02 -3.28772e+00 -6.54357e-03
-1.78830e+02 -3.28766e+00 -6.60421e-03
-1.78820e+02 -3.28759e+00 -6.66478e-03
-1.78810e+02 -3.28752e+00 -6.72527e-03
-1.78800e+02 -3.28746e+00 -6.78569e-03
-1.78790e+02 -3.28739e+00 -6.84602e-03
-1.78780e+02 -3.28732e+00 -6.90628e-03
-1.78770e+02 -3.28725e+00 -6.96645e-03
-1.78760e+02 -3.28718e+00 -7.02656e-03
-1.78750e+02 -3.28711e+00 -7.08658e-03
-1.78740e+02 -3.28704e+00 -7.14652e-03
-1.78730e+02 -3.28697e+00 -7.20639e-03
-1.78720e+02 -3.28689e+00 -7.26618e-03
-1.78710e+02 -3.28682e+00 -7.32589e-03
-1.78700e+02 -3.28675e+00 -7.38552e-03
-1.78690e+02 -3.28667e+00 -7.44508e-03
-1.78680e+02 -3.28660e+00 -7.50455e-03
-1.78670e+02 -3.28652e+00 -7.56395e-03
-1.78660e+02 -3.28645e+00 -7.62328e-03
-1.78650e+02 -3.28637e+00 -7.68252e-03
-1.78640e+02 -3.28629e+00 -7.74168e-03
-1.78630e+02 -3.28622e+00 -7.80077e-03
-1.78620e+02 -3.28614e+00 -7.85978e-03
-1.78610e+02 -3.28606e+00 -7.91871e-03
-1.78600e+02 -3.28598e+00 -7.97757e-03
-1.78590e+02 -3.28590e+00 -8.03634e-03
-1.78580e+02 -3.28582e+00 -8.09504e-03
-1.78570e+02 -3.28574e+00 -8.15366e-03
-1.78560e+02 -3.28566e+00 -8.21220e-03
-1.78550e+02 -3.28557e+00 -8.27067e-03
-1.78540e+02 -3.28549e+00 -8.32905e-03
-1.78530e+02 -3.28541e+00 -8.38736e-03
-1.78520e+02 -3.28532e+00 -8.44559e-03
-1.78510e+02 -3.28524e+00 -8.50374e-03
-1.78500e+02 -3.28515e+00 -8.56182e-03
-1.78490e+02 -3.28507e+00 -8.61982e-03
-1.78480e+02 -3.28498e+00 -8.67773e-03
-1.78470e+02 -3.28489e+00 -8.73558e-03
-1.78460e+02 -3.28481e+00 -8.79334e-03
-1.78450e+02 -3.28472e+00 -8.85102e-03
-1.78440e+02 -3.28463e+00 -8.90863e-03
-1.78430e+02 -3.28454e+00 -8.96616e-03
-1.78420e+02 -3.28445e+00 -9.02361e-03
-1.78410e+02 -3.28436e+00 -9.08098e-03
-1.78400e+02 -3.28427e+00 -9.13828e-03
-1.78390e+02 -3.28418e+00 -9.19550e-03
-1.78380e+02 -3.28408e+00 -9.25264e-03
-1.78370e+02 -3.28399e+00 -9.30970e-03
-1.78360e+02 -3.28390e+00 -9.36668e-03
-1.78350e+02 -3.28380e+00 -9.42359e-03
-1.78340e+02 -3.28371e+00 -9.48042e-03
-1.78330e+02 -3.28361e+00 -9.53717e-03
-1.78320e+02 -3.28352e+00 -9.59384e-03
-1.78310e+02 -3.28342e+00 -9.65043e-03
-1.78300e+02 -3.28332e+00 -9.70695e-03
-1.78290e+02 -3.28323e+00 -9.76339e-03
-1.78280e+02 -3.28313e+00 -9.81975e-03
-1.78270e+02 -3.28303e+00 -9.87603e-03
-1.78260e+02 -3.28293e+00 -9.93223e-03
-1.78250e+02 -3.28283e+00 -9.98836e-03
-1.78240e+02 -3.28273e+00 -1.00444e-02
-1.78230e+02 -3.28263e+00 -1.01004e-02
-1.78220e+02 -3.28253e+00 -1.01563e-02
-1.78210e+02 -3.28243e+00 -1.02121e-02
-1.78200e+02 -3.28233e+00 -1.02678e-02
-1.78190e+02 -3.28222e+00 -1.03235e-02
-1.78180e+02 -3.28212e+00 -1.03791e-02
-1.78170e+02 -3.28202e+00 -1.04346e-02
-1.78160e+02 -3.28191e+00 -1.04900e-02
-1.78150e+02 -3.28181e+00 -1.05453e-02
-1.78140e+02 -3.28170e+00 -1.06006e-02
-1.78130e+02 -3.28159e+00 -1.06558e-02
-1.78120e+02 -3.28149e+00 -1.07109e-02
-1.78110e+02 -3.28138e+00 -1.07660e-02
-1.78100e+02 -3.28127e+00 -1.08209e-02
-1.78090e+02 -3.28116e+00 -1.08758e-02
-1.78080e+02 -3.28105e+00 -1.09306e-02
-1.78070e+02 -3.28094e+00 -1.09853e-02
-1.78060e+02 -3.28083e+00 -1.10400e-02
-1.78050e+02 -3.28072e+00 -1.10945e-02
-1.78040e+02 -3.28061e+00 -1.11490e-02
-1.78030e+02 -3.28050e+00 -1.12034e-02
-1.78020e+02 -3.28039e+00 -1.12578e-02
-1.78010e+02 -3.28028e+00 -1.13120e-02
-1.78000e+02 -3.28016e+00 -1.13662e-02
-1.77990e+02 -3.28005e+00 -1.14203e-02
-1.77980e+02 -3.27993e+00 -1.14743e-02
-1.77970e+02 -3.27982e+00 -1.15283e-02
-1.77960e+02 -3.27970e+00 -1.15821e-02
-1.77950e+02 -3.27959e+00 -1.16359e-02
-1.77940e+02 -3.27947e+00 -1.16896e-02
-1.77930e+02 -3.27935e+00 -1.17433e-02
-1.77920e+02 -3.27924e+00 -1.17968e-02
-1.77910e+02 -3.27912e+00 -1.18503e-02
-1.77900e+02 -3.27900e+00 -1.19037e-02
-1.77890e+02 -3.27888e+00 -1.19570e-02
-1.77880e+02 -3.27876e+00 -1.20103e-02
-1.77870e+02 -3.27864e+00 -1.20634e-02
-1.77860e+02 -3.27852e+00 -1.21165e-02
-1.77850e+02 -3.27840e+00 -1.21695e-02
-1.77840e+02 -3.27827e+00 -1.22225e-02
-1.77830e+02 -3.27815e+00 -1.22753e-02
-1.77820e+02 -3.27803e+00 -1.23281e-02
-1.77810e+02 -3.27791e+00 -1.23808e-02
-1.77800e+02 -3.27778e+00 -1.24334e-02
-1.77790e+02 -3.27766e+00 -1.24859e-02
-1.77780e+02 -3.27753e+00 -1.25384e-02
-1.77770e+02 -3.27741e+00 -1.25908e-02
-1.77760e+02 -3.27728e+00 -1.26431e-02
-1.77750e+02 -3.27715e+00 -1.26953e-02
-1.77740e+02 -3.27703e+00 -1.27475e-02
-1.77730e+02 -3.27690e+00 -1.27996e-02
-1.77720e+02 -3.27677e+00 -1.28516e-02
-1.77710e+02 -3.27664e+00 -1.29035e-02
-1.77700e+02 -3.27651e+00 -1.29553e-02
-1.77690e+02 -3.27638e+00 -1.30071e-02
-1.77680e+02 -3.27625e+00 -1.30588e-02
-1.77670e+02 -3.27612e+00 -1.31104e-02
-1.77660e+02 -3.27599e+00 -1.31619e-02
-1.77650e+02 -3.27586e+00 -1.32134e-02
-1.77640e+02 -3.27573e+00 -1.32647e-02
-1.77630e+02 -3.27559e+00 -1.33160e-02
-1.77620e+02 -3.27546e+00 -1.33672e-02
-1.77610e+02 -3.27533e+00 -1.34184e-02
-1.77600e+02 -3.27519e+00 -1.34694e-02
-1.77590e+02 -3.27506e+00 -1.35204e-02
-1.77580e+02 -3.27492e+00 -1.35713e-02
-1.77570e+02 -3.27478e+00 -1.36222e-02
-1.77560e+02 -3.27465e+00 -1.36729e-02
-1.77550e+02 -3.27451e+00 -1.37236e-02
-1.77540e+02 -3.27437e+00 -1.37742e-02
-1.77530e+02 -3.27424e+00 -1.38247e-02
-1.77520e+02 -3.27410e+00 -1.38751e-02
-1.77510e+02 -3.27396e+00 -1.39255e-02
-1.77500e+02 -3.27382e+00 -1.39758e-02
-1.77490e+02 -3.27368e+00 -1.40260e-02
-1.77480e+02 -3.27354e+00 -1.40761e-02
-1.77470e+02 -3.27340e+00 -1.41262e-02
-1.77460e+02 -3.27326e+00 -1.41761e-02
-1.77450e+02 -3.27311e+00 -1.42260e-02
-1.77440e+02 -3.27297e+00 -1.42758e-02
-1.77430e+02 -3.27283e+00 -1.43256e-02
-1.77420e+02 -3.27268e+00 -1.43752e-02
-1.77410e+02 -3.27254e+00 -1.44248e-02
-1.77400e+02 -3.27240e+00 -1.44743e-02
-1.77390e+02 -3.27225e+00 -1.45237e-02
-1.77380e+02 -3.27211e+00 -1.45731e-02
-1.77370e+02 -3.27196e+00 -1.46224e-02
-1.77360e+02 -3.27181e+00 -1.46715e-02
-1.77350e+02 -3.27167e+00 -1.47207e-02
-1.77340e+02 -3.27152e+00 -1.47697e-02
-1.77330e+02 -3.27137e+00 -1.48187e-02
-1.77320e+02 -3.27122e+00 -1.48675e-02
-1.77310e+02 -3.27107e+00 -1.49163e-02
-1.77300e+02 -3.27092e+00 -1.49651e-02
-1.77290e+02 -3.27077e+00 -1.50137e-02
-1.77280e+02 -3.27062e+00 -1.50623e-02
-1.77270e+02 -3.27047e+00 -1.51108e-02
-1.77260e+02 -3.27032e+00 -1.51592e-02
-1.77250e+02 -3.27017e+00 -1.52075e-02
-1.77240e+02 -3.27002e+00 -1.52558e-02
-1.77230e+02 -3.26986e+00 -1.53039e-02
-1.77220e+02 -3.26971e+00 -1.53520e-02
-1.77210e+02 -3.26956e+00 -1.54001e-02
-1.77200e+02 -3.26940e+00 -1.54480e-02
-1.77190e+02 -3.26925e+00 -1.54959e-02
-1.77180e+02 -3.26909e+00 -1.55437e-02
-1.77170e+02 -3.26894e+00 -1.55914e-02
-1.77160e+02 -3.26878e+00 -1.56390e-02
-1.77150e+02 -3.26862e+00 -1.56866e-02
-1.77140e+02 -3.26847e+00 -1.57340e-02
-1.77130e+02 -3.26831e+00 -1.57814e-02
-1.77120e+02 -3.26815e+00 -1.58288e-02
-1.77110e+02 -3.26799e+00 -1.58760e-02
-1.77100e+02 -3.26783e+00 -1.59232e-02
-1.77090e+02 -3.26768e+00 -1.59703e-02
-1.77080e+02 -3.26752e+00 -1.60173e-02
-1.77070e+02 -3.26735e+00 -1.60642e-02
-1.77060e+02 -3.26719e+00 -1.61111e-02
-1.77050e+02 -3.26703e+00 -1.61578e-02
-1.77040e+02 -3.26687e+00 -1.62045e-02
-1.77030e+02 -3.26671e+00 -1.62512e-02
-1.77020e+02 -3.26655e+00 -1.62977e-02
-1.77010e+02 -3.26638e+00 -1.63442e-02
-1.77000e+02 -3.26622e+00 -1.63905e-02
-1.76990e+02 -3.26605e+00 -1.64369e-02
-1.76980e+02 -3.26589e+00 -1.64831e-02
-1.76970e+02 -3.26573e+00 -1.65292e-02
-1.76960e+02 -3.26556e+00 -1.65753e-02
-1.76950e+02 -3.26539e+00 -1.66213e-02
-1.76940e+02 -3.26523e+00 -1.66672e-02
-1.76930e+02 -3.26506e+00 -1.67131e-02
-1.76920e+02 -3.26489e+00 -1.67588e-02
-1.76910e+02 -3.26473e+00 -1.68045e-02
-1.76900e+02 -3.26456e+00 -1.68501e-02
-1.76890e+02 -3.26439e+00 -1.68957e-02
-1.76880e+02 -3.26422e+00 -1.69411e-02
-1.76870e+02 -3.26405e+00 -1.69865e-02
-1.76860e+02 -3.26388e+00 -1.70318e-02
-1.76850e+02 -3.26371e+00 -1.70770e-02
-1.76840e+02 -3.26354e+00 -1.71221e-02
-1.76830e+02 -3.26337e+00 -1.71672e-02
-1.76820e+02 -3.26319e+00 -1.72122e-02
-1.76810e+02 -3.26302e+00 -1.72571e-02
-1.76800e+02 -3.26285e+00 -1.73019e-02
-1.76790e+02 -3.26268e+00 -1.73467e-02
-1.76780e+02 -3.26250e+00 -1.73913e-02
-1.76770e+02 -3.26233e+00 -1.74359e-02
-1.76760e+02 -3.26215e+00 -1.74804e-02
-1.76750e+02 -3.26198e+00 -1.75249e-02
-1.76740e+02 -3.26180e+00 -1.75692e-02
-1.76730e+02 -3.26163e+00 -1.76135e-02
-1.76720e+02 -3.26145e+00 -1.76577e-02
-1.76710e+02 -3.26127e+00 -1.77019e-02
-1.76700e+02 -3.26110e+00 -1.77459e-02
-1.76690e+02 -3.26092e+00 -1.77899e-02
-1.76680e+02 -3.26074e+00 -1.78338e-02
-1.76670e+02 -3.26056e+00 -1.78776e-02
-1.76660e+02 -3.26038e+00 -1.79213e-02
-1.76650e+02 -3.26020e+00 -1.79650e-02
-1.76640e+02 -3.26002e+00 -1.80086e-02
-1.76630e+02 -3.25984e+00 -1.80521e-02
-1.76620e+02 -3.25966e+00 -1.80955e-02
-1.76610e+02 -3.25948e+00 -1.81388e-02
-1.76600e+02 -3.25930e+00 -1.81821e-02
-1.76590e+02 -3.25912e+00 -1.82253e-02
-1.76580e+02 -3.25894e+00 -1.82684e-02
-1.76570e+02 -3.25875e+00 -1.83115e-02
-1.76560e+02 -3.25857e+00 -1.83544e-02
-1.76550e+02 -3.25839e+00 -1.83973e-02
-1.76540e+02 -3.25820e+00 -1.84401e-02
-1.76530e+02 -3.25802e+00 -1.84828e-02
-1.76520e+02 -3.25783e+00 -1.85255e-02
-1.76510e+02 -3.25765e+00 -1.85680e-02
-1.76500e+02 -3.25746e+00 -1.86105e-02
-1.76490e+02 -3.25727e+00 -1.86529e-02
-1.76480e+02 -3.25709e+00 -1.86953e-02
-1.76470e+02 -3.25690e+00 -1.87375e-02
-1.76460e+02 -3.25671e+00 -1.87797e-02
-1.76450e+02 -3.25652e+00 -1.88218e-02
-1.76440e+02 -3.25634e+00 -1.88638e-02
-1.76430e+02 -3.25615e+00 -1.89058e-02
-1.76420e+02 -3.25596e+00 -1.89476e-02
-1.76410e+02 -3.25577e+00 -1.89894e-02
-1.76400e+02 -3.25558e+00 -1.90311e-02
-1.76390e+02 -3.25539e+00 -1.90729e-02
-1.76380e+02 -3.25520e+00 -1.91147e-02
-1.76370e+02 -3.25501e+00 -1.91566e-02
-1.76360e+02 -3.25481e+00 -1.91987e-02
-1.76350e+02 -3.25462e+00 -1.92408e-02
-1.76340e+02 -3.25443e+00 -1.92830e-02
-1.76330e+02 -3.25424e+00 -1.93254e-02
-1.76320e+02 -3.25404e+00 -1.93678e-02
-1.76310e+02 -3.25385e+00 -1.94104e-02
-1.76300e+02 -3.25365e+00 -1.94531e-02
-1.76290e+02 -3.25346e+00 -1.94958e-02
-1.76280e+02 -3.25326e+00 -1.95387e-02
-1.76270e+02 -3.25307e+00 -1.95817e-02
-1.76260e+02 -3.25287e+00 -1.96248e-02
-1.76250e+02 -3.25268e+00 -1.96679e-02
-1.76240e+02 -3.25248e+00 -1.97112e-02
-1.76230e+02 -3.25228e+00 -1.97546e-02
-1.76220e+02 -3.25208e+00 -1.97981e-02
-1.76210e+02 -3.25189e+00 -1.98417e-02
-1.76200e+02 -3.25169e+00 -1.98854e-02
-1.76190e+02 -3.25149e+00 -1.99292e-02
-1.76180e+02 -3.25129e+00 -1.99731e-02
-1.76170e+02 -3.25109e+00 -2.00172e-02
-1.76160e+02 -3.25089e+00 -2.00613e-02
-1.76150e+02 -3.25069e+00 -2.01055e-02
-1.76140e+02 -3.25049e+00 -2.01498e-02
-1.76130e+02 -3.25028e+00 -2.01943e-02
-1.76120e+02 -3.25008e+00 -2.02388e-02
-1.76110e+02 -3.24988e+00 -2.02835e-02
-1.76100e+02 -3.24968e+00 -2.03282e-02
-1.76090e+02 -3.24947e+00 -2.03731e-02
-1.76080e+02 -3.24927e+00 -2.04180e-02
-1.76070e+02 -3.24906e+00 -2.04631e-02
-1.76060e+02 -3.24886e+00 -2.05082e-02
-1.76050e+02 -3.24865e+00 -2.05535e-02
-1.76040e+02 -3.24845e+00 -2.05989e-02
-1.76030e+02 -3.24824e+00 -2.06443e-02
-1.76020e+02 -3.24804e+00 -2.06899e-02
-1.76010e+02 -3.24783e+00 -2.07356e-02
-1.76000e+02 -3.24762e+00 -2.07814e-02
-1.75990e+02 -3.24741e+00 -2.08273e-02
-1.75980e+02 -3.24720e+00 -2.08733e-02
-1.75970e+02 -3.24700e+00 -2.09194e-02
-1.75960e+02 -3.24679e+00 -2.09656e-02
-1.75950e+02 -3.24658e+00 -2.10119e-02
-1.75940e+02 -3.24637e+00 -2.10583e-02
-1.75930e+02 -3.24616e+00 -2.11048e-02
-1.75920e+02 -3.24594e+00 -2.11515e-02
-1.75910e+02 -3.24573e+00 -2.11982e-02
-1.75900e+02 -3.24552e+00 -2.12450e-02
-1.75890e+02 -3.24531e+00 -2.12920e-02
-1.75880e+02 -3.24509e+00 -2.13390e-02
-1.75870e+02 -3.24488e+00 -2.13861e-02
-1.75860e+02 -3.24467e+00 -2.14334e-02
-1.75850e+02 -3.24445e+00 -2.14807e-02
-1.75840e+02 -3.24424e+00 -2.15282e-02
-1.75830e+02 -3.24402e+00 -2.15758e-02
-1.75820e+02 -3.24381e+00 -2.16234e-02
-1.75810e+02 -3.24359e+00 -2.16712e-02
-1.75800e+02 -3.24337e+00 -2.17191e-02
-1.75790e+02 -3.24315e+00 -2.17671e-02
-1.75780e+02 -3.24294e+00 -2.18151e-02
-1.75770e+02 -3.24272e+00 -2.18633e-02
-1.75760e+02 -3.24250e+00 -2.19116e-02
-1.75750e+02 -3.24228e+00 -2.19600e-02
-1.75740e+02 -3.24206e+00 -2.20085e-02
-1.75730e+02 -3.24184e+00 -2.20571e-02
-1.75720e+02 -3.24162e+00 -2.21058e-02
-1.75710e+02 -3.24140e+00 -2.21546e-02
-1.75700e+02 -3.24118e+00 -2.22035e-02
-1.75690e+02 -3.24095e+00 -2.22526e-02
-1.75680e+02 -3.24073e+00 -2.23017e-02
-1.75670e+02 -3.24051e+00 -2.23509e-02
-1.75660e+02 -3.24028e+00 -2.24002e-02
-1.75650e+02 -3.24006e+00 -2.24497e-02
-1.75640e+02 -3.23983e+00 -2.24992e-02
-1.75630e+02 -3.23961e+00 -2.25489e-02
-1.75620e+02 -3.23938e+00 -2.25986e-02
-1.75610e+02 -3.23916e+00 -2.26485e-02
-1.75600e+02 -3.23893e+00 -2.26984e-02
-1.75590e+02 -3.23870e+00 -2.27485e-02
-1.75580e+02 -3.23848e+00 -2.27987e-02
-1.75570e+02 -3.23825e+00 -2.28489e-02
-1.75560e+02 -3.23802e+00 -2.28993e-02
-1.75550e+02 -3.23779e+00 -2.29498e-02
-1.75540e+02 -3.23756e+00 -2.30004e-02
-1.75530e+02 -3.23733e+00 -2.30511e-02
-1.75520e+02 -3.23710e+00 -2.31018e-02
-1.75510e+02 -3.23687e+00 -2.31527e-02
-1.75500e+02 -3.23664e+00 -2.32037e-02
-1.75490e+02 -3.23640e+00 -2.32549e-02
-1.75480e+02 -3.23617e+00 -2.33061e-02
-1.75470e+02 -3.23594e+00 -2.33574e-02
-1.75460e+02 -3.23570e+00 -2.34088e-02
-1.75450e+02 -3.23547e+00 -2.34603e-02
-1.75440e+02 -3.23523e+00 -2.35119e-02
-1.75430e+02 -3.23500e+00 -2.35637e-02
-1.75420e+02 -3.23476e+00 -2.36155e-02
-1.75410e+02 -3.23453e+00 -2.36674e-02
-1.75400e+02 -3.23429e+00 -2.37195e-02
-1.75390e+02 -3.23405e+00 -2.37716e-02
-1.75380e+02 -3.23381e+00 -2.38239e-02
-1.75370e+02 -3.23358e+00 -2.38762e-02
-1.75360e+02 -3.23334e+00 -2.39287e-02
-1.75350e+02 -3.23310e+00 -2.39813e-02
-1.75340e+02 -3.23286e+00 -2.40339e-02
-1.75330e+02 -3.23262e+00 -2.40867e-02
-1.75320e+02 -3.23238e+00 -2.41396e-02
-1.75310e+02 -3.23213e+00 -2.41926e-02
-1.75300e+02 -3.23189e+00 -2.42456e-02
-1.75290e+02 -3.23165e+00 -2.42988e-02
-1.75280e+02 -3.23141e+00 -2.43521e-02
-1.75270e+02 -3.23116e+00 -2.44055e-02
-1.75260e+02 -3.23092e+00 -2.44590e-02
-1.75250e+02 -3.23067e+00 -2.45126e-02
-1.75240e+02 -3.23043e+00 -2.45663e-02
-1.75230e+02 -3.23018e+00 -2.46202e-02
-1.75220e+02 -3.22993e+00 -2.46741e-02
-1.75210e+02 -3.22969e+00 -2.47281e-02
-1.75200e+02 -3.22944e+00 -2.47822e-02
-1.75190e+02 -3.22919e+00 -2.48365e-02
-1.75180e+02 -3.22894e+00 -2.48908e-02
-1.75170e+02 -3.22869e+00 -2.49452e-02
-1.75160e+02 -3.22844e+00 -2.49998e-02
-1.75150e+02 -3.22819e+00 -2.50544e-02
-1.75140e+02 -3.22794e+00 -2.51092e-02
-1.75130e+02 -3.22769e+00 -2.51640e-02
-1.75120e+02 -3.22744e+00 -2.52190e-02
-1.75110e+02 -3.22719e+00 -2.52741e-02
-1.75100e+02 -3.22693e+00 -2.53292e-02
-1.75090e+02 -3.22668e+00 -2.53845e-02
-1.75080e+02 -3.22643e+00 -2.54399e-02
-1.75070e+02 -3.22617e+00 -2.54954e-02
-1.75060e+02 -3.22592e+00 -2.55509e-02
-1.75050e+02 -3.22566e+00 -2.56066e-02
-1.75040e+02 -3.22541e+00 -2.56624e-02
-1.75030e+02 -3.22515e+00 -2.57183e-02
-1.75020e+02 -3.22489e+00 -2.57743e-02
-1.75010e+02 -3.22463e+00 -2.58304e-02
-1.75000e+02 -3.22437e+00 -2.58867e-02
-1.74990e+02 -3.22412e+00 -2.59430e-02
-1.74980e+02 -3.22386e+00 -2.59994e-02
-1.74970e+02 -3.22360e+00 -2.60559e-02
-1.74960e+02 -3.22333e+00 -2.61125e-02
-1.74950e+02 -3.22307e+00 -2.61693e-02
-1.74940e+02 -3.22281e+00 -2.62261e-02
-1.74930e+02 -3.22255e+00 -2.62831e-02
-1.74920e+02 -3.22229e+00 -2.63401e-02
-1.74910e+02 -3.22202e+00 -2.63973e-02
-1.74900e+02 -3.22176e+00 -2.64545e-02
-1.74890e+02 -3.22149e+00 -2.65119e-02
-1.74880e+02 -3.22123e+00 -2.65693e-02
-1.74870e+02 -3.22096e+00 -2.66269e-02
-1.74860e+02 -3.22069e+00 -2.66846e-02
-1.74850e+02 -3.22043e+00 -2.67423e-02
-1.74840e+02 -3.22016e+00 -2.68002e-02
-1.74830e+02 -3.21989e+00 -2.68582e-02
-1.74820e+02 -3.21962e+00 -2.69163e-02
-1.74810e+02 -3.21935e+00 -2.69745e-02
-1.74800e+02 -3.21908e+00 -2.70328e-02
-1.74790e+02 -3.21881e+00 -2.70912e-02
-1.74780e+02 -3.21854e+00 -2.71497e-02
-1.74770e+02 -3.21827e+00 -2.72083e-02
-1.74760e+02 -3.21800e+00 -2.72670e-02
-1.74750e+02 -3.21772e+00 -2.73258e-02
-1.74740e+02 -3.21745e+00 -2.73847e-02
-1.74730e+02 -3.21718e+00 -2.74438e-02
-1.74720e+02 -3.21690e+00 -2.75029e-02
-1.74710e+02 -3.21663e+00 -2.75621e-02
-1.74700e+02 -3.21635e+00 -2.76215e-02
-1.74690e+02 -3.21607e+00 -2.76809e-02
-1.74680e+02 -3.21580e+00 -2.77405e-02
-1.74670e+02 -3.21552e+00 -2.78001e-02
-1.74660e+02 -3.21524e+00 -2.78599e-02
-1.74650e+02 -3.21496e+00 -2.79197e-02
-1.74640e+02 -3.21468e+00 -2.79797e-02
-1.74630e+02 -3.21440e+00 -2.80398e-02
-1.74620e+02 -3.21412e+00 -2.80999e-02
-1.74610e+02 -3.21384e+00 -2.81602e-02
-1.74600e+02 -3.21356e+00 -2.82206e-02
-1.74590e+02 -3.21328e+00 -2.82811e-02
-1.74580e+02 -3.21299e+00 -2.83417e-02
-1.74570e+02 -3.21271e+00 -2.84024e-02
-1.74560e+02 -3.21242e+00 -2.84632e-02
-1.74550e+02 -3.21214e+00 -2.85241e-02
-1.74540e+02 -3.21185e+00 -2.85851e-02
-1.74530e+02 -3.21157e+00 -2.86462e-02
-1.74520e+02 -3.21128e+00 -2.87074e-02
-1.74510e+02 -3.21099e+00 -2.87687e-02
-1.74500e+02 -3.21071e+00 -2.88301e-02
-1.74490e+02 -3.21042e+00 -2.88917e-02
-1.74480e+02 -3.21013e+00 -2.89533e-02
-1.74470e+02 -3.20984e+00 -2.90150e-02
-1.74460e+02 -3.20955e+00 -2.90769e-02
-1.74450e+02 -3.20926e+00 -2.91388e-02
-1.74440e+02 -3.20896e+00 -2.92009e-02
-1.74430e+02 -3.20867e+00 -2.92630e-02
-1.74420e+02 -3.20838e+00 -2.93253e-02
-1.74410e+02 -3.20809e+00 -2.93876e-02
-1.74400e+02 -3.20779e+00 -2.94501e-02
-1.74390e+02 -3.20750e+00 -2.95127e-02
-1.74380e+02 -3.20720e+00 -2.95753e-02
-1.74370e+02 -3.20691e+00 -2.96381e-02
-1.74360e+02 -3.20661e+00 -2.97010e-02
-1.74350e+02 -3.20631e+00 -2.97640e-02
-1.74340e+02 -3.20601e+00 -2.98271e-02
-1.74330e+02 -3.20572e+00 -2.98903e-02
-1.74320e+02 -3.20542e+00 -2.99536e-02
-1.74310e+02 -3.20512e+00 -3.00170e-02
-1.74300e+02 -3.20482e+00 -3.00805e-02
-1.74290e+02 -3.20451e+00 -3.01441e-02
-1.74280e+02 -3.20421e+00 -3.02078e-02
-1.74270e+02 -3.20391e+00 -3.02716e-02
-1.74260e+02 -3.20361e+00 -3.03356e-02
-1.74250e+02 -3.20330e+00 -3.03996e-02
-1.74240e+02 -3.20300e+00 -3.04637e-02
-1.74230e+02 -3.20269e+00 -3.05279e-02
-1.74220e+02 -3.20239e+00 -3.05923e-02
-1.74210e+02 -3.20208e+00 -3.06567e-02
-1.74200e+02 -3.20178e+00 -3.07213e-02
-1.74190e+02 -3.20147e+00 -3.07859e-02
-1.74180e+02 -3.20116e+00 -3.08507e-02
-1.74170e+02 -3.20085e+00 -3.09156e-02
-1.74160e+02 -3.20054e+00 -3.09805e-02
-1.74150e+02 -3.20023e+00 -3.10456e-02
-1.74140e+02 -3.19992e+00 -3.11108e-02
-1.74130e+02 -3.19961e+00 -3.11761e-02
-1.74120e+02 -3.19930e+00 -3.12414e-02
-1.74110e+02 -3.19898e+00 -3.13069e-02
-1.74100e+02 -3.19867e+00 -3.13725e-02
-1.74090e+02 -3.19836e+00 -3.14382e-02
-1.74080e+02 -3.19804e+00 -3.15040e-02
-1.74070e+02 -3.19773e+00 -3.15699e-02
-1.74060e+02 -3.19741e+00 -3.16359e-02
-1.74050e+02 -3.19709e+00 -3.17020e-02
-1.74040e+02 -3.19678e+00 -3.17683e-02
-1.74030e+02 -3.19646e+00 -3.18346e-02
-1.74020e+02 -3.19614e+00 -3.19010e-02
-1.74010e+02 -3.19582e+00 -3.19675e-02
-1.74000e+02 -3.19550e+00 -3.20342e-02
-1.73990e+02 -3.19518e+00 -3.21009e-02
-1.73980e+02 -3.19486e+00 -3.21678e-02
-1.73970e+02 -3.19454e+00 -3.22347e-02
-1.73960e+02 -3.19421e+00 -3.23018e-02
-1.73950e+02 -3.19389e+00 -3.23689e-02
-1.73940e+02 -3.19357e+00 -3.24362e-02
-1.73930e+02 -3.19324e+00 -3.25035e-02
-1.73920e+02 -3.19292e+00 -3.25710e-02
-1.73910e+02 -3.19259e+00 -3.26386e-02
-1.73900e+02 -3.19226e+00 -3.27062e-02
-1.73890e+02 -3.19194e+00 -3.27740e-02
-1.73880e+02 -3.19161e+00 -3.28419e-02
-1.73870e+02 -3.19128e+00 -3.29099e-02
-1.73860e+02 -3.19095e+00 -3.29780e-02
-1.73850e+02 -3.19062e+00 -3.30462e-02
-1.73840e+02 -3.19029e+00 -3.31145e-02
-1.73830e+02 -3.18996e+00 -3.31829e-02
-1.73820e+02 -3.18963e+00 -3.32514e-02
-1.73810e+02 -3.18929e+00 -3.33200e-02
-1.73800e+02 -3.18896e+00 -3.33887e-02
-1.73790e+02 -3.18862e+00 -3.34576e-02
-1.73780e+02 -3.18829e+00 -3.35265e-02
-1.73770e+02 -3.18795e+00 -3.35955e-02
-1.73760e+02 -3.18762e+00 -3.36647e-02
-1.73750e+02 -3.18728e+00 -3.37339e-02
-1.73740e+02 -3.18694e+00 -3.38032e-02
-1.73730e+02 -3.18660e+00 -3.38727e-02
-1.73720e+02 -3.18627e+00 -3.39422e-02
-1.73710e+02 -3.18593e+00 -3.40119e-02
-1.73700e+02 -3.18559e+00 -3.40817e-02
-1.73690e+02 -3.18524e+00 -3.41515e-02
-1.73680e+02 -3.18490e+00 -3.42215e-02
-1.73670e+02 -3.18456e+00 -3.42916e-02
-1.73660e+02 -3.18422e+00 -3.43618e-02
-1.73650e+02 -3.18387e+00 -3.44320e-02
-1.73640e+02 -3.18353e+00 -3.45024e-02
-1.73630e+02 -3.18318e+00 -3.45729e-02
-1.73620e+02 -3.18284e+00 -3.46435e-02
-1.73610e+02 -3.18249e+00 -3.47142e-02
-1.73600e+02 -3.18214e+00 -3.47850e-02
-1.73590e+02 -3.18179e+00 -3.48559e-02
-1.73580e+02 -3.18145e+00 -3.49269e-02
-1.73570e+02 -3.18110e+00 -3.49980e-02
-1.73560e+02 -3.18075e+00 -3.50693e-02
-1.73550e+02 -3.18039e+00 -3.51406e-02
-1.73540e+02 -3.18004e+00 -3.52120e-02
-1.73530e+02 -3.17969e+00 -3.52836e-02
-1.73520e+02 -3.17934e+00 -3.53552e-02
-1.73510e+02 -3.17898e+00 -3.54269e-02
-1.73500e+02 -3.17863e+00 -3.54988e-02
-1.73490e+02 -3.17827e+00 -3.55707e-02
-1.73480e+02 -3.17792e+00 -3.56428e-02
-1.73470e+02 -3.17756e+00 -3.57149e-02
-1.73460e+02 -3.17720e+00 -3.57872e-02
-1.73450e+02 -3.17684e+00 -3.58596e-02
-1.73440e+02 -3.17649e+00 -3.59320e-02
-1.73430e+02 -3.17613e+00 -3.60046e-02
-1.73420e+02 -3.17577e+00 -3.60773e-02
-1.73410e+02 -3.17540e+00 -3.61501e-02
-1.73400e+02 -3.17504e+00 -3.62230e-02
-1.73390e+02 -3.17468e+00 -3.62960e-02
-1.73380e+02 -3.17432e+00 -3.63691e-02
-1.73370e+02 -3.17395e+00 -3.64423e-02
-1.73360e+02 -3.17359e+00 -3.65156e-02
-1.73350e+02 -3.17322e+00 -3.65890e-02
-1.73340e+02 -3.17286e+00 -3.66625e-02
-1.73330e+02 -3.17249e+00 -3.67361e-02
-1.73320e+02 -3.17212e+00 -3.68098e-02
-1.73310e+02 -3.17175e+00 -3.68836e-02
-1.73300e+02 -3.17138e+00 -3.69576e-02
-1.73290e+02 -3.17101e+00 -3.70316e-02
-1.73280e+02 -3.17064e+00 -3.71058e-02
-1.73270e+02 -3.17027e+00 -3.71800e-02
-1.73260e+02 -3.16990e+00 -3.72543e-02
-1.73250e+02 -3.16953e+00 -3.73288e-02
-1.73240e+02 -3.16915e+00 -3.74033e-02
-1.73230e+02 -3.16878e+00 -3.74780e-02
-1.73220e+02 -3.16840e+00 -3.75528e-02
-1.73210e+02 -3.16803e+00 -3.76276e-02
-1.73200e+02 -3.16765e+00 -3.77026e-02
-1.73190e+02 -3.16727e+00 -3.77777e-02
-1.73180e+02 -3.16689e+00 -3.78529e-02
-1.73170e+02 -3.16652e+00 -3.79282e-02
-1.73160e+02 -3.16614e+00 -3.80035e-02
-1.73150e+02 -3.16576e+00 -3.80790e-02
-1.73140e+02 -3.16537e+00 -3.81546e-02
-1.73130e+02 -3.16499e+00 -3.82303e-02
-1.73120e+02 -3.16461e+00 -3.83061e-02
-1.73110e+02 -3.16423e+00 -3.83821e-02
-1.73100e+02 -3.16384e+00 -3.84581e-02
-1.73090e+02 -3.16346e+00 -3.85342e-02
-1.73080e+02 -3.16307e+00 -3.86104e-02
-1.73070e+02 -3.16269e+00 -3.86867e-02
-1.73060e+02 -3.16230e+00 -3.87632e-02
-1.73050e+02 -3.16191e+00 -3.88397e-02
-1.73040e+02 -3.16152e+00 -3.89163e-02
-1.73030e+02 -3.16113e+00 -3.89931e-02
-1.73020e+02 -3.16074e+00 -3.90699e-02
-1.73010e+02 -3.16035e+00 -3.91469e-02
-1.73000e+02 -3.15996e+00 -3.92239e-02
-1.72990e+02 -3.15957e+00 -3.93011e-02
-1.72980e+02 -3.15917e+00 -3.93784e-02
-1.72970e+02 -3.15878e+00 -3.94557e-02
-1.72960e+02 -3.15838e+00 -3.95332e-02
-1.72950e+02 -3.15799e+00 -3.96108e-02
-1.72940e+02 -3.15759e+00 -3.96885e-02
-1.72930e+02 -3.15719e+00 -3.97663e-02
-1.72920e+02 -3.15680e+00 -3.98442e-02
-1.72910e+02 -3.15640e+00 -3.99222e-02
-1.72900e+02 -3.15600e+00 -4.00003e-02
-1.72890e+02 -3.15560e+00 -4.00785e-02
-1.72880e+02 -3.15520e+00 -4.01568e-02
-1.72870e+02 -3.15479e+00 -4.02352e-02
-1.72860e+02 -3.15439e+00 -4.03137e-02
-1.72850e+02 -3.15399e+00 -4.03923e-02
-1.72840e+02 -3.15358e+00 -4.04710e-02
-1.72830e+02 -3.15318e+00 -4.05499e-02
-1.72820e+02 -3.15277e+00 -4.06288e-02
-1.72810e+02 -3.15237e+00 -4.07078e-02
-1.72800e+02 -3.15196e+00 -4.07870e-02
-1.72790e+02 -3.15155e+00 -4.08662e-02
-1.72780e+02 -3.15114e+00 -4.09456e-02
-1.72770e+02 -3.15073e+00 -4.10250e-02
-1.72760e+02 -3.15032e+00 -4.11046e-02
-1.72750e+02 -3.14991e+00 -4.11842e-02
-1.72740e+02 -3.14950e+00 -4.12640e-02
-1.72730e+02 -3.14908e+00 -4.13439e-02
-1.72720e+02 -3.14867e+00 -4.14239e-02
-1.72710e+02 -3.14826e+00 -4.15039e-02
-1.72700e+02 -3.14784e+00 -4.15841e-02
-1.72690e+02 -3.14742e+00 -4.16644e-02
-1.72680e+02 -3.14701e+00 -4.17448e-02
-1.72670e+02 -3.14659e+00 -4.18253e-02
-1.72660e+02 -3.14617e+00 -4.19059e-02
-1.72650e+02 -3.14575e+00 -4.19866e-02
-1.72640e+02 -3.14533e+00 -4.20674e-02
-1.72630e+02 -3.14491e+00 -4.21483e-02
-1.72620e+02 -3.14449e+00 -4.22293e-02
-1.72610e+02 -3.14406e+00 -4.23105e-02
-1.72600e+02 -3.14364e+00 -4.23917e-02
-1.72590e+02 -3.14322e+00 -4.24730e-02
-1.72580e+02 -3.14279e+00 -4.25545e-02
-1.72570e+02 -3.14237e+00 -4.26360e-02
-1.72560e+02 -3.14194e+00 -4.27176e-02
-1.72550e+02 -3.14151e+00 -4.27994e-02
-1.72540e+02 -3.14108e+00 -4.28812e-02
-1.72530e+02 -3.14065e+00 -4.29632e-02
-1.72520e+02 -3.14022e+00 -4.30453e-02
-1.72510e+02 -3.13979e+00 -4.31274e-02
-1.72500e+02 -3.13936e+00 -4.32097e-02
-1.72490e+02 -3.13893e+00 -4.32921e-02
-1.72480e+02 -3.13850e+00 -4.33745e-02
-1.72470e+02 -3.13806e+00 -4.34571e-02
-1.72460e+02 -3.13763e+00 -4.35398e-02
-1.72450e+02 -3.13719e+00 -4.36226e-02
-1.72440e+02 -3.13675e+00 -4.37055e-02
-1.72430e+02 -3.13632e+00 -4.37885e-02
-1.72420e+02 -3.13588e+00 -4.38716e-02
-1.72410e+02 -3.13544e+00 -4.39548e-02
-1.72400e+02 -3.13500e+00 -4.40381e-02
-1.72390e+02 -3.13456e+00 -4.41215e-02
-1.72380e+02 -3.13412e+00 -4.42050e-02
-1.72370e+02 -3.13367e+00 -4.42887e-02
-1.72360e+02 -3.13323e+00 -4.43724e-02
-1.72350e+02 -3.13279e+00 -4.44562e-02
-1.72340e+02 -3.13234e+00 -4.45402e-02
-1.72330e+02 -3.13190e+00 -4.46242e-02
-1.72320e+02 -3.13145e+00 -4.47083e-02
-1.72310e+02 -3.13100e+00 -4.47926e-02
-1.72300e+02 -3.13055e+00 -4.48769e-02
-1.72290e+02 -3.13010e+00 -4.49614e-02
-1.72280e+02 -3.12965e+00 -4.50460e-02
-1.72270e+02 -3.12920e+00 -4.51306e-02
-1.72260e+02 -3.12875e+00 -4.52154e-02
-1.72250e+02 -3.12830e+00 -4.53003e-02
-1.72240e+02 -3.12785e+00 -4.53852e-02
-1.72230e+02 -3.12739e+00 -4.54703e-02
-1.72220e+02 -3.12694e+00 -4.55555e-02
-1.72210e+02 -3.12648e+00 -4.56408e-02
-1.72200e+02 -3.12602e+00 -4.57262e-02
-1.72190e+02 -3.12557e+00 -4.58117e-02
-1.72180e+02 -3.12511e+00 -4.58973e-02
-1.72170e+02 -3.12465e+00 -4.59830e-02
-1.72160e+02 -3.12419e+00 -4.60688e-02
-1.72150e+02 -3.12373e+00 -4.61547e-02
-1.72140e+02 -3.12326e+00 -4.62408e-02
-1.72130e+02 -3.12280e+00 -4.63269e-02
-1.72120e+02 -3.12234e+00 -4.64131e-02
-1.72110e+02 -3.12187e+00 -4.64994e-02
-1.72100e+02 -3.12141e+00 -4.65859e-02
-1.72090e+02 -3.12094e+00 -4.66724e-02
-1.72080e+02 -3.12047e+00 -4.67591e-02
-1.72070e+02 -3.12001e+00 -4.68458e-02
-1.72060e+02 -3.11954e+00 -4.69327e-02
-1.72050e+02 -3.11907e+00 -4.70196e-02
-1.72040e+02 -3.11860e+00 -4.71067e-02
-1.72030e+02 -3.11813e+00 -4.71939e-02
-1.72020e+02 -3.11765e+00 -4.72811e-02
-1.72010e+02 -3.11718e+00 -4.73685e-02
-1.72000e+02 -3.11671e+00 -4.74560e-02
-1.71990e+02 -3.11623e+00 -4.75436e-02
-1.71980e+02 -3.11575e+00 -4.76313e-02
-1.71970e+02 -3.11528e+00 -4.77191e-02
-1.71960e+02 -3.11480e+00 -4.78070e-02
-1.71950e+02 -3.11432e+00 -4.78950e-02
-1.71940e+02 -3.11384e+00 -4.79831e-02
-1.71930e+02 -3.11336e+00 -4.80713e-02
-1.71920e+02 -3.11288e+00 -4.81596e-02
-1.71910e+02 -3.11240e+00 -4.82480e-02
-1.71900e+02 -3.11192e+00 -4.83365e-02
-1.71890e+02 -3.11143e+00 -4.84251e-02
-1.71880e+02 -3.11095e+00 -4.85139e-02
-1.71870e+02 -3.11046e+00 -4.86027e-02
-1.71860e+02 -3.10998e+00 -4.86916e-02
-1.71850e+02 -3.10949e+00 -4.87807e-02
-1.71840e+02 -3.10900e+00 -4.88698e-02
-1.71830e+02 -3.10851e+00 -4.89591e-02
-1.71820e+02 -3.10802e+00 -4.90484e-02
-1.71810e+02 -3.10753e+00 -4.91379e-02
-1.71800e+02 -3.10704e+00 -4.92275e-02
-1.71790e+02 -3.10654e+00 -4.93171e-02
-1.71780e+02 -3.10605e+00 -4.94069e-02
-1.71770e+02 -3.10556e+00 -4.94968e-02
-1.71760e+02 -3.10506e+00 -4.95868e-02
-1.71750e+02 -3.10457e+00 -4.96769e-02
-1.71740e+02 -3.10407e+00 -4.97670e-02
-1.71730e+02 -3.10357e+00 -4.98573e-02
-1.71720e+02 -3.10307e+00 -4.99477e-02
-1.71710e+02 -3.10257e+00 -5.00382e-02
-1.71700e+02 -3.10207e+00 -5.01288e-02
-1.71690e+02 -3.10157e+00 -5.02196e-02
-1.71680e+02 -3.10107e+00 -5.03104e-02
-1.71670e+02 -3.10056e+00 -5.04013e-02
-1.71660e+02 -3.10006e+00 -5.04923e-02
-1.71650e+02 -3.09955e+00 -5.05834e-02
-1.71640e+02 -3.09905e+00 -5.06747e-02
-1.71630e+02 -3.09854e+00 -5.07660e-02
-1.71620e+02 -3.09803e+00 -5.08574e-02
-1.71610e+02 -3.09752e+00 -5.09490e-02
-1.71600e+02 -3.09701e+00 -5.10406e-02
-1.71590e+02 -3.09650e+00 -5.11324e-02
-1.71580e+02 -3.09599e+00 -5.12243e-02
-1.71570e+02 -3.09548e+00 -5.13162e-02
-1.71560e+02 -3.09496e+00 -5.14083e-02
-1.71550e+02 -3.09445e+00 -5.15004e-02
-1.71540e+02 -3.09393e+00 -5.15927e-02
-1.71530e+02 -3.09342e+00 -5.16851e-02
-1.71520e+02 -3.09290e+00 -5.17776e-02
-1.71510e+02 -3.09238e+00 -5.18702e-02
-1.71500e+02 -3.09186e+00 -5.19629e-02
-1.71490e+02 -3.09134e+00 -5.20557e-02
-1.71480e+02 -3.09082e+00 -5.21486e-02
-1.71470e+02 -3.09030e+00 -5.22416e-02
-1.71460e+02 -3.08978e+00 -5.23347e-02
-1.71450e+02 -3.08925e+00 -5.24279e-02
-1.71440e+02 -3.08873e+00 -5.25212e-02
-1.71430e+02 -3.08820e+00 -5.26146e-02
-1.71420e+02 -3.08767e+00 -5.27081e-02
-1.71410e+02 -3.08715e+00 -5.28018e-02
-1.71400e+02 -3.08662e+00 -5.28955e-02
-1.71390e+02 -3.08609e+00 -5.29893e-02
-1.71380e+02 -3.08556e+00 -5.30833e-02
-1.71370e+02 -3.08503e+00 -5.31773e-02
-1.71360e+02 -3.08450e+00 -5.32715e-02
-1.71350e+02 -3.08396e+00 -5.33657e-02
-1.71340e+02 -3.08343e+00 -5.34601e-02
-1.71330e+02 -3.08289e+00 -5.35546e-02
-1.71320e+02 -3.08236e+00 -5.36491e-02
-1.71310e+02 -3.08182e+00 -5.37438e-02
-1.71300e+02 -3.08128e+00 -5.38386e-02
-1.71290e+02 -3.08074e+00 -5.39334e-02
-1.71280e+02 -3.08020e+00 -5.40284e-02
-1.71270e+02 -3.07966e+00 -5.41235e-02
-1.71260e+02 -3.07912e+00 -5.42187e-02
-1.71250e+02 -3.07858e+00 -5.43140e-02
-1.71240e+02 -3.07803e+00 -5.44094e-02
-1.71230e+02 -3.07749e+00 -5.45049e-02
-1.71220e+02 -3.07694e+00 -5.46005e-02
-1.71210e+02 -3.07640e+00 -5.46962e-02
-1.71200e+02 -3.07585e+00 -5.47921e-02
-1.71190e+02 -3.07530e+00 -5.48880e-02
-1.71180e+02 -3.07475e+00 -5.49840e-02
-1.71170e+02 -3.07420e+00 -5.50801e-02
-1.71160e+02 -3.07365e+00 -5.51764e-02
-1.71150e+02 -3.07310e+00 -5.52727e-02
-1.71140e+02 -3.07255e+00 -5.53691e-02
-1.71130e+02 -3.07199e+00 -5.54657e-02
-1.71120e+02 -3.07144e+00 -5.55623e-02
-1.71110e+02 -3.07088e+00 -5.56591e-02
-1.71100e+02 -3.07032e+00 -5.57560e-02
-1.71090e+02 -3.06977e+00 -5.58529e-02
-1.71080e+02 -3.06921e+00 -5.59500e-02
-1.71070e+02 -3.06865e+00 -5.60472e-02
-1.71060e+02 -3.06809e+00 -5.61444e-02
-1.71050e+02 -3.06752e+00 -5.62418e-02
-1.71040e+02 -3.06696e+00 -5.63393e-02
-1.71030e+02 -3.06640e+00 -5.64369e-02
-1.71020e+02 -3.06583e+00 -5.65346e-02
-1.71010e+02 -3.06527e+00 -5.66324e-02
-1.71000e+02 -3.06470e+00 -5.67303e-02
-1.70990e+02 -3.06413e+00 -5.68283e-02
-1.70980e+02 -3.06356e+00 -5.69264e-02
-1.70970e+02 -3.06299e+00 -5.70246e-02
-1.70960e+02 -3.06242e+00 -5.71229e-02
-1.70950e+02 -3.06185e+00 -5.72214e-02
-1.70940e+02 -3.06128e+00 -5.73199e-02
-1.70930e+02 -3.06070e+00 -5.74185e-02
-1.70920e+02 -3.06013e+00 -5.75173e-02
-1.70910e+02 -3.05955e+00 -5.76161e-02
-1.70900e+02 -3.05898e+00 -5.77151e-02
-1.70890e+02 -3.05840e+00 -5.78141e-02
-1.70880e+02 -3.05782e+00 -5.79133e-02
-1.70870e+02 -3.05724e+00 -5.80125e-02
-1.70860e+02 -3.05666e+00 -5.81119e-02
-1.70850e+02 -3.05608e+00 -5.82113e-02
-1.70840e+02 -3.05550e+00 -5.83109e-02
-1.70830e+02 -3.05491e+00 -5.84106e-02
-1.70820e+02 -3.05433e+00 -5.85104e-02
-1.70810e+02 -3.05374e+00 -5.86102e-02
-1.70800e+02 -3.05316e+00 -5.87102e-02
-1.70790e+02 -3.05257e+00 -5.88103e-02
-1.70780e+02 -3.05198e+00 -5.89105e-02
-1.70770e+02 -3.05139e+00 -5.90108e-02
-1.70760e+02 -3.05080e+00 -5.91112e-02
-1.70750e+02 -3.05021e+00 -5.92117e-02
-1.70740e+02 -3.04962e+00 -5.93123e-02
-1.70730e+02 -3.04902e+00 -5.94131e-02
-1.70720e+02 -3.04843e+00 -5.95139e-02
-1.70710e+02 -3.04783e+00 -5.96148e-02
-1.70700e+02 -3.04723e+00 -5.97158e-02
-1.70690e+02 -3.04664e+00 -5.98170e-02
-1.70680e+02 -3.04604e+00 -5.99182e-02
-1.70670e+02 -3.04544e+00 -6.00195e-02
-1.70660e+02 -3.04484e+00 -6.01210e-02
-1.70650e+02 -3.04424e+00 -6.02225e-02
-1.70640e+02 -3.04363e+00 -6.03242e-02
-1.70630e+02 -3.04303e+00 -6.04260e-02
-1.70620e+02 -3.04242e+00 -6.05278e-02
-1.70610e+02 -3.04182e+00 -6.06298e-02
-1.70600e+02 -3.04121e+00 -6.07319e-02
-1.70590e+02 -3.04060e+00 -6.08340e-02
-1.70580e+02 -3.04000e+00 -6.09363e-02
-1.70570e+02 -3.03939e+00 -6.10387e-02
-1.70560e+02 -3.03877e+00 -6.11412e-02
-1.70550e+02 -3.03816e+00 -6.12438e-02
-1.70540e+02 -3.03755e+00 -6.13465e-02
-1.70530e+02 -3.03694e+00 -6.14493e-02
-1.70520e+02 -3.03632e+00 -6.15522e-02
-1.70510e+02 -3.03570e+00 -6.16552e-02
-1.70500e+02 -3.03509e+00 -6.17583e-02
-1.70490e+02 -3.03447e+00 -6.18615e-02
-1.70480e+02 -3.03385e+00 -6.19648e-02
-1.70470e+02 -3.03323e+00 -6.20683e-02
-1.70460e+02 -3.03261e+00 -6.21718e-02
-1.70450e+02 -3.03199e+00 -6.22754e-02
-1.70440e+02 -3.03136e+00 -6.23792e-02
-1.70430e+02 -3.03074e+00 -6.24830e-02
-1.70420e+02 -3.03011e+00 -6.25870e-02
-1.70410e+02 -3.02949e+00 -6.26910e-02
-1.70400e+02 -3.02886e+00 -6.27952e-02
-1.70390e+02 -3.02823e+00 -6.28994e-02
-1.70380e+02 -3.02760e+00 -6.30038e-02
-1.70370e+02 -3.02697e+00 -6.31083e-02
-1.70360e+02 -3.02634e+00 -6.32128e-02
-1.70350e+02 -3.02571e+00 -6.33175e-02
-1.70340e+02 -3.02507e+00 -6.34223e-02
-1.70330e+02 -3.02444e+00 -6.35272e-02
-1.70320e+02 -3.02380e+00 -6.36322e-02
-1.70310e+02 -3.02317e+00 -6.37373e-02
-1.70300e+02 -3.02253e+00 -6.38425e-02
-1.70290e+02 -3.02189e+00 -6.39478e-02
-1.70280e+02 -3.02125e+00 -6.40532e-02
-1.70270e+02 -3.02061e+00 -6.41587e-02
-1.70260e+02 -3.01997e+00 -6.42643e-02
-1.70250e+02 -3.01932e+00 -6.43700e-02
-1.70240e+02 -3.01868e+00 -6.44758e-02
-1.70230e+02 -3.01803e+00 -6.45818e-02
-1.70220e+02 -3.01739e+00 -6.46878e-02
-1.70210e+02 -3.01674e+00 -6.47939e-02
-1.70200e+02 -3.01609e+00 -6.49002e-02
-1.70190e+02 -3.01544e+00 -6.50065e-02
-1.70180e+02 -3.01479e+00 -6.51130e-02
-1.70170e+02 -3.01414e+00 -6.52195e-02
-1.70160e+02 -3.01349e+00 -6.53262e-02
-1.70150e+02 -3.01283e+00 -6.54329e-02
-1.70140e+02 -3.01218e+00 -6.55398e-02
-1.70130e+02 -3.01152e+00 -6.56468e-02
-1.70120e+02 -3.01087e+00 -6.57538e-02
-1.70110e+02 -3.01021e+00 -6.58610e-02
-1.70100e+02 -3.00955e+00 -6.59683e-02
-1.70090e+02 -3.00889e+00 -6.60757e-02
-1.70080e+02 -3.00823e+00 -6.61832e-02
-1.70070e+02 -3.00756e+00 -6.62908e-02
-1.70060e+02 -3.00690e+00 -6.63985e-02
-1.70050e+02 -3.00624e+00 -6.65063e-02
-1.70040e+02 -3.00557e+00 -6.66142e-02
-1.70030e+02 -3.00490e+00 -6.67222e-02
-1.70020e+02 -3.00424e+00 -6.68303e-02
-1.70010e+02 -3.00357e+00 -6.69385e-02
-1.70000e+02 -3.00290e+00 -6.70469e-02
-1.69990e+02 -3.00223e+00 -6.71553e-02
-1.69980e+02 -3.00155e+00 -6.72638e-02
-1.69970e+02 -3.00088e+00 -6.73725e-02
-1.69960e+02 -3.00021e+00 -6.74812e-02
-1.69950e+02 -2.99953e+00 -6.75901e-02
-1.69940e+02 -2.99885e+00 -6.76990e-02
-1.69930e+02 -2.99818e+00 -6.78081e-02
-1.69920e+02 -2.99750e+00 -6.79172e-02
-1.69910e+02 -2.99682e+00 -6.80265e-02
-1.69900e+02 -2.99614e+00 -6.81358e-02
-1.69890e+02 -2.99546e+00 -6.82453e-02
-1.69880e+02 -2.99477e+00 -6.83549e-02
-1.69870e+02 -2.99409e+00 -6.84646e-02
-1.69860e+02 -2.99340e+00 -6.85744e-02
-1.69850e+02 -2.99272e+00 -6.86842e-02
-1.69840e+02 -2.99203e+00 -6.87942e-02
-1.69830e+02 -2.99134e+00 -6.89043e-02
-1.69820e+02 -2.99065e+00 -6.90145e-02
-1.69810e+02 -2.98996e+00 -6.91248e-02
-1.69800e+02 -2.98927e+00 -6.92353e-02
-1.69790e+02 -2.98858e+00 -6.93458e-02
-1.69780e+02 -2.98788e+00 -6.94564e-02
-1.69770e+02 -2.98719e+00 -6.95671e-02
-1.69760e+02 -2.98649e+00 -6.96779e-02
-1.69750e+02 -2.98579e+00 -6.97889e-02
-1.69740e+02 -2.98510e+00 -6.98999e-02
-1.69730e+02 -2.98440e+00 -7.00110e-02
-1.69720e+02 -2.98370e+00 -7.01223e-02
-1.69710e+02 -2.98299e+00 -7.02336e-02
-1.69700e+02 -2.98229e+00 -7.03451e-02
-1.69690e+02 -2.98159e+00 -7.04566e-02
-1.69680e+02 -2.98088e+00 -7.05683e-02
-1.69670e+02 -2.98018e+00 -7.06801e-02
-1.69660e+02 -2.97947e+00 -7.07919e-02
-1.69650e+02 -2.97876e+00 -7.09039e-02
-1.69640e+02 -2.97805e+00 -7.10160e-02
-1.69630e+02 -2.97734e+00 -7.11282e-02
-1.69620e+02 -2.97663e+00 -7.12404e-02
-1.69610e+02 -2.97591e+00 -7.13528e-02
-1.69600e+02 -2.97520e+00 -7.14653e-02
-1.69590e+02 -2.97449e+00 -7.15779e-02
-1.69580e+02 -2.97377e+00 -7.16906e-02
-1.69570e+02 -2.97305e+00 -7.18034e-02
-1.69560e+02 -2.97233e+00 -7.19163e-02
-1.69550e+02 -2.97161e+00 -7.20294e-02
-1.69540e+02 -2.97089e+00 -7.21425e-02
-1.69530e+02 -2.97017e+00 -7.22557e-02
-1.69520e+02 -2.96945e+00 -7.23690e-02
-1.69510e+02 -2.96872e+00 -7.24825e-02
-1.69500e+02 -2.96800e+00 -7.25960e-02
-1.69490e+02 -2.96727e+00 -7.27096e-02
-1.69480e+02 -2.96654e+00 -7.28234e-02
-1.69470e+02 -2.96581e+00 -7.29372e-02
-1.69460e+02 -2.96508e+00 -7.30512e-02
-1.69450e+02 -2.96435e+00 -7.31652e-02
-1.69440e+02 -2.96362e+00 -7.32794e-02
-1.69430e+02 -2.96289e+00 -7.33937e-02
-1.69420e+02 -2.96215e+00 -7.35080e-02
-1.69410e+02 -2.96142e+00 -7.36225e-02
-1.69400e+02 -2.96068e+00 -7.37371e-02
-1.69390e+02 -2.95994e+00 -7.38518e-02
-1.69380e+02 -2.95920e+00 -7.39666e-02
-1.69370e+02 -2.95846e+00 -7.40815e-02
-1.69360e+02 -2.95772e+00 -7.41964e-02
-1.69350e+02 -2.95698e+00 -7.43115e-02
-1.69340e+02 -2.95624e+00 -7.44268e-02
-1.69330e+02 -2.95549e+00 -7.45421e-02
-1.69320e+02 -2.95475e+00 -7.46575e-02
-1.69310e+02 -2.95400e+00 -7.47730e-02
-1.69300e+02 -2.95325e+00 -7.48886e-02
-1.69290e+02 -2.95250e+00 -7.50043e-02
-1.69280e+02 -2.95175e+00 -7.51202e-02
-1.69270e+02 -2.95100e+00 -7.52361e-02
-1.69260e+02 -2.95024e+00 -7.53521e-02
-1.69250e+02 -2.94949e+00 -7.54683e-02
-1.69240e+02 -2.94874e+00 -7.55845e-02
-1.69230e+02 -2.94798e+00 -7.57009e-02
-1.69220e+02 -2.94722e+00 -7.58173e-02
-1.69210e+02 -2.94646e+00 -7.59339e-02
-1.69200e+02 -2.94570e+00 -7.60505e-02
-1.69190e+02 -2.94494e+00 -7.61672e-02
-1.69180e+02 -2.94418e+00 -7.62835e-02
-1.69170e+02 -2.94342e+00 -7.63997e-02
-1.69160e+02 -2.94265e+00 -7.65156e-02
-1.69150e+02 -2.94189e+00 -7.66313e-02
-1.69140e+02 -2.94112e+00 -7.67468e-02
-1.69130e+02 -2.94035e+00 -7.68620e-02
-1.69120e+02 -2.93958e+00 -7.69771e-02
-1.69110e+02 -2.93881e+00 -7.70919e-02
-1.69100e+02 -2.93804e+00 -7.72064e-02
-1.69090e+02 -2.93727e+00 -7.73208e-02
-1.69080e+02 -2.93649e+00 -7.74349e-02
-1.69070e+02 -2.93572e+00 -7.75488e-02
-1.69060e+02 -2.93494e+00 -7.76625e-02
-1.69050e+02 -2.93417e+00 -7.77759e-02
-1.69040e+02 -2.93339e+00 -7.78892e-02
-1.69030e+02 -2.93261e+00 -7.80022e-02
-1.69020e+02 -2.93183e+00 -7.81149e-02
-1.69010e+02 -2.93105e+00 -7.82275e-02
-1.69000e+02 -2.93026e+00 -7.83398e-02
-1.68990e+02 -2.92948e+00 -7.84519e-02
-1.68980e+02 -2.92869e+00 -7.85638e-02
-1.68970e+02 -2.92791e+00 -7.86754e-02
-1.68960e+02 -2.92712e+00 -7.87868e-02
-1.68950e+02 -2.92633e+00 -7.88980e-02
-1.68940e+02 -2.92554e+00 -7.90090e-02
-1.68930e+02 -2.92475e+00 -7.91197e-02
-1.68920e+02 -2.92396e+00 -7.92303e-02
-1.68910e+02 -2.92317e+00 -7.93405e-02
-1.68900e+02 -2.92237e+00 -7.94506e-02
-1.68890e+02 -2.92158e+00 -7.95605e-02
-1.68880e+02 -2.92078e+00 -7.96701e-02
-1.68870e+02 -2.91998e+00 -7.97795e-02
-1.68860e+02 -2.91919e+00 -7.98886e-02
-1.68850e+02 -2.91839e+00 -7.99976e-02
-1.68840e+02 -2.91759e+00 -8.01063e-02
-1.68830e+02 -2.91678e+00 -8.02148e-02
-1.68820e+02 -2.91598e+00 -8.03231e-02
-1.68810e+02 -2.91518e+00 -8.04311e-02
-1.68800e+02 -2.91437e+00 -8.05389e-02
-1.68790e+02 -2.91357e+00 -8.06465e-02
-1.68780e+02 -2.91276e+00 -8.07539e-02
-1.68770e+02 -2.91195e+00 -8.08610e-02
-1.68760e+02 -2.91114e+00 -8.09679e-02
-1.68750e+02 -2.91033e+00 -8.10746e-02
-1.68740e+02 -2.90952e+00 -8.11811e-02
-1.68730e+02 -2.90871e+00 -8.12873e-02
-1.68720e+02 -2.90790e+00 -8.13933e-02
-1.68710e+02 -2.90708e+00 -8.14991e-02
-1.68700e+02 -2.90627e+00 -8.16047e-02
-1.68690e+02 -2.90545e+00 -8.17100e-02
-1.68680e+02 -2.90463e+00 -8.18151e-02
-1.68670e+02 -2.90381e+00 -8.19200e-02
-1.68660e+02 -2.90299e+00 -8.20247e-02
-1.68650e+02 -2.90217e+00 -8.21291e-02
-1.68640e+02 -2.90135e+00 -8.22333e-02
-1.68630e+02 -2.90053e+00 -8.23373e-02
-1.68620e+02 -2.89970e+00 -8.24411e-02
-1.68610e+02 -2.89888e+00 -8.25446e-02
-1.68600e+02 -2.89805e+00 -8.26479e-02
-1.68590e+02 -2.89723e+00 -8.27510e-02
-1.68580e+02 -2.89640e+00 -8.28539e-02
-1.68570e+02 -2.89557e+00 -8.29565e-02
-1.68560e+02 -2.89474e+00 -8.30589e-02
-1.68550e+02 -2.89391e+00 -8.31611e-02
-1.68540e+02 -2.89308e+00 -8.32630e-02
-1.68530e+02 -2.89224e+00 -8.33648e-02
-1.68520e+02 -2.89141e+00 -8.34663e-02
-1.68510e+02 -2.89057e+00 -8.35676e-02
-1.68500e+02 -2.88974e+00 -8.36686e-02
-1.68490e+02 -2.88890e+00 -8.37694e-02
-1.68480e+02 -2.88806e+00 -8.38701e-02
-1.68470e+02 -2.88722e+00 -8.39704e-02
-1.68460e+02 -2.88638e+00 -8.40706e-02
-1.68450e+02 -2.88554e+00 -8.41705e-02
-1.68440e+02 -2.88470e+00 -8.42702e-02
-1.68430e+02 -2.88386e+00 -8.43697e-02
-1.68420e+02 -2.88301e+00 -8.44690e-02
-1.68410e+02 -2.88217e+00 -8.45680e-02
-1.68400e+02 -2.88132e+00 -8.46668e-02
-1.68390e+02 -2.88047e+00 -8.47654e-02
-1.68380e+02 -2.87962e+00 -8.48637e-02
-1.68370e+02 -2.87878e+00 -8.49618e-02
-1.68360e+02 -2.87793e+00 -8.50598e-02
-1.68350e+02 -2.87707e+00 -8.51574e-02
-1.68340e+02 -2.87622e+00 -8.52549e-02
-1.68330e+02 -2.87537e+00 -8.53521e-02
-1.68320e+02 -2.87452e+00 -8.54491e-02
-1.68310e+02 -2.87366e+00 -8.55459e-02
-1.68300e+02 -2.87280e+00 -8.56424e-02
-1.68290e+02 -2.87195e+00 -8.57388e-02
-1.68280e+02 -2.87109e+00 -8.58349e-02
-1.68270e+02 -2.87023e+00 -8.59307e-02
-1.68260e+02 -2.86937e+00 -8.60264e-02
-1.68250e+02 -2.86851e+00 -8.61218e-02
-1.68240e+02 -2.86765e+00 -8.62170e-02
-1.68230e+02 -2.86679e+00 -8.63120e-02
-1.68220e+02 -2.86592e+00 -8.64067e-02
-1.68210e+02 -2.86506e+00 -8.65012e-02
-1.68200e+02 -2.86419e+00 -8.65955e-02
-1.68190e+02 -2.86333e+00 -8.66896e-02
-1.68180e+02 -2.86246e+00 -8.67835e-02
-1.68170e+02 -2.86159e+00 -8.68771e-02
-1.68160e+02 -2.86072e+00 -8.69705e-02
-1.68150e+02 -2.85985e+00 -8.70637e-02
-1.68140e+02 -2.85898e+00 -8.71566e-02
-1.68130e+02 -2.85811e+00 -8.72493e-02
-1.68120e+02 -2.85723e+00 -8.73418e-02
-1.68110e+02 -2.85636e+00 -8.74341e-02
-1.68100e+02 -2.85549e+00 -8.75261e-02
-1.68090e+02 -2.85461e+00 -8.76179e-02
-1.68080e+02 -2.85373e+00 -8.77095e-02
-1.68070e+02 -2.85286e+00 -8.78009e-02
-1.68060e+02 -2.85198e+00 -8.78921e-02
-1.68050e+02 -2.85110e+00 -8.79830e-02
-1.68040e+02 -2.85022e+00 -8.80737e-02
-1.68030e+02 -2.84934e+00 -8.81641e-02
-1.68020e+02 -2.84845e+00 -8.82544e-02
-1.68010e+02 -2.84757e+00 -8.83444e-02
-1.68000e+02 -2.84669e+00 -8.84342e-02
-1.67990e+02 -2.84580e+00 -8.85237e-02
-1.67980e+02 -2.84492e+00 -8.86131e-02
-1.67970e+02 -2.84403e+00 -8.87022e-02
-1.67960e+02 -2.84314e+00 -8.87911e-02
-1.67950e+02 -2.84225e+00 -8.88798e-02
-1.67940e+02 -2.84137e+00 -8.89682e-02
-1.67930e+02 -2.84048e+00 -8.90564e-02
-1.67920e+02 -2.83958e+00 -8.91444e-02
-1.67910e+02 -2.83869e+00 -8.92322e-02
-1.67900e+02 -2.83780e+00 -8.93197e-02
-1.67890e+02 -2.83691e+00 -8.94070e-02
-1.67880e+02 -2.83601e+00 -8.94941e-02
-1.67870e+02 -2.83512e+00 -8.95810e-02
-1.67860e+02 -2.83422e+00 -8.96676e-02
-1.67850e+02 -2.83332e+00 -8.97540e-02
-1.67840e+02 -2.83242e+00 -8.98402e-02
-1.67830e+02 -2.83153e+00 -8.99262e-02
-1.67820e+02 -2.83063e+00 -9.00119e-02
-1.67810e+02 -2.82973e+00 -9.00974e-02
-1.67800e+02 -2.82882e+00 -9.01827e-02
-1.67790e+02 -2.82792e+00 -9.02678e-02
-1.67780e+02 -2.82702e+00 -9.03526e-02
-1.67770e+02 -2.82612e+00 -9.04372e-02
-1.67760e+02 -2.82521e+00 -9.05216e-02
-1.67750e+02 -2.82430e+00 -9.06057e-02
-1.67740e+02 -2.82340e+00 -9.06897e-02
-1.67730e+02 -2.82249e+00 -9.07734e-02
-1.67720e+02 -2.82158e+00 -9.08569e-02
-1.67710e+02 -2.82067e+00 -9.09401e-02
-1.67700e+02 -2.81976e+00 -9.10232e-02
-1.67690e+02 -2.81885e+00 -9.11060e-02
-1.67680e+02 -2.81794e+00 -9.11885e-02
-1.67670e+02 -2.81703e+00 -9.12709e-02
-1.67660e+02 -2.81612e+00 -9.13530e-02
-1.67650e+02 -2.81520e+00 -9.14349e-02
-1.67640e+02 -2.81429e+00 -9.15166e-02
-1.67630e+02 -2.81337e+00 -9.15981e-02
-1.67620e+02 -2.81246e+00 -9.16793e-02
-1.67610e+02 -2.81154e+00 -9.17603e-02
-1.67600e+02 -2.81062e+00 -9.18411e-02
-1.67590e+02 -2.80970e+00 -9.19216e-02
-1.67580e+02 -2.80878e+00 -9.20020e-02
-1.67570e+02 -2.80786e+00 -9.20821e-02
-1.67560e+02 -2.80694e+00 -9.21620e-02
-1.67550e+02 -2.80602e+00 -9.22416e-02
-1.67540e+02 -2.80510e+00 -9.23210e-02
-1.67530e+02 -2.80417e+00 -9.24002e-02
-1.67520e+02 -2.80325e+00 -9.24792e-02
-1.67510e+02 -2.80232e+00 -9.25580e-02
-1.67500e+02 -2.80140e+00 -9.26365e-02
-1.67490e+02 -2.80047e+00 -9.27148e-02
-1.67480e+02 -2.79954e+00 -9.27929e-02
-1.67470e+02 -2.79861e+00 -9.28707e-02
-1.67460e+02 -2.79768e+00 -9.29483e-02
-1.67450e+02 -2.79675e+00 -9.30257e-02
-1.67440e+02 -2.79582e+00 -9.31029e-02
-1.67430e+02 -2.79489e+00 -9.31799e-02
-1.67420e+02 -2.79396e+00 -9.32566e-02
-1.67410e+02 -2.79303e+00 -9.33331e-02
-1.67400e+02 -2.79209e+00 -9.34094e-02
-1.67390e+02 -2.79116e+00 -9.34854e-02
-1.67380e+02 -2.79022e+00 -9.35612e-02
-1.67370e+02 -2.78929e+00 -9.36368e-02
-1.67360e+02 -2.78835e+00 -9.37122e-02
-1.67350e+02 -2.78741e+00 -9.37874e-02
-1.67340e+02 -2.78648e+00 -9.38623e-02
-1.67330e+02 -2.78554e+00 -9.39370e-02
-1.67320e+02 -2.78460e+00 -9.40114e-02
-1.67310e+02 -2.78366e+00 -9.40857e-02
-1.67300e+02 -2.78272e+00 -9.41597e-02
-1.67290e+02 -2.78177e+00 -9.42335e-02
-1.67280e+02 -2.78083e+00 -9.43071e-02
-1.67270e+02 -2.77989e+00 -9.43804e-02
-1.67260e+02 -2.77894e+00 -9.44535e-02
-1.67250e+02 -2.77800e+00 -9.45264e-02
-1.67240e+02 -2.77705e+00 -9.45991e-02
-1.67230e+02 -2.77611e+00 -9.46715e-02
-1.67220e+02 -2.77516e+00 -9.47438e-02
-1.67210e+02 -2.77421e+00 -9.48158e-02
-1.67200e+02 -2.77326e+00 -9.48875e-02
-1.67190e+02 -2.77231e+00 -9.49591e-02
-1.67180e+02 -2.77136e+00 -9.50304e-02
-1.67170e+02 -2.77041e+00 -9.51015e-02
-1.67160e+02 -2.76946e+00 -9.51723e-02
-1.67150e+02 -2.76851e+00 -9.52430e-02
-1.67140e+02 -2.76756e+00 -9.53134e-02
-1.67130e+02 -2.76660e+00 -9.53836e-02
-1.67120e+02 -2.76565e+00 -9.54535e-02
-1.67110e+02 -2.76469e+00 -9.55233e-02
-1.67100e+02 -2.76374e+00 -9.55928e-02
-1.67090e+02 -2.76278e+00 -9.56621e-02
-1.67080e+02 -2.76183e+00 -9.57312e-02
-1.67070e+02 -2.76087e+00 -9.58000e-02
-1.67060e+02 -2.75991e+00 -9.58686e-02
-1.67050e+02 -2.75895e+00 -9.59370e-02
-1.67040e+02 -2.75799e+00 -9.60052e-02
-1.67030e+02 -2.75703e+00 -9.60731e-02
-1.67020e+02 -2.75607e+00 -9.61408e-02
-1.67010e+02 -2.75511e+00 -9.62083e-02
-1.67000e+02 -2.75414e+00 -9.62755e-02
-1.66990e+02 -2.75318e+00 -9.63426e-02
-1.66980e+02 -2.75222e+00 -9.64094e-02
-1.66970e+02 -2.75125e+00 -9.64760e-02
-1.66960e+02 -2.75029e+00 -9.65423e-02
-1.66950e+02 -2.74932e+00 -9.66085e-02
-1.66940e+02 -2.74836e+00 -9.66744e-02
-1.66930e+02 -2.74739e+00 -9.67401e-02
-1.66920e+02 -2.74642e+00 -9.68055e-02
-1.66910e+02 -2.74545e+00 -9.68708e-02
-1.66900e+02 -2.74448e+00 -9.69358e-02
-1.66890e+02 -2.74351e+00 -9.70006e-02
-1.66880e+02 -2.74254e+00 -9.70651e-02
-1.66870e+02 -2.74157e+00 -9.71294e-02
-1.66860e+02 -2.74060e+00 -9.71935e-02
-1.66850e+02 -2.73963e+00 -9.72574e-02
-1.66840e+02 -2.73866e+00 -9.73211e-02
-1.66830e+02 -2.73768e+00 -9.73845e-02
-1.66820e+02 -2.73671e+00 -9.74477e-02
-1.66810e+02 -2.73573e+00 -9.75107e-02
-1.66800e+02 -2.73476e+00 -9.75735e-02
-1.66790e+02 -2.73378e+00 -9.76360e-02
-1.66780e+02 -2.73281e+00 -9.76983e-02
-1.66770e+02 -2.73183e+00 -9.77604e-02
-1.66760e+02 -2.73085e+00 -9.78222e-02
-1.66750e+02 -2.72987e+00 -9.78839e-02
-1.66740e+02 -2.72889e+00 -9.79453e-02
-1.66730e+02 -2.72791e+00 -9.80064e-02
-1.66720e+02 -2.72693e+00 -9.80674e-02
-1.66710e+02 -2.72595e+00 -9.81281e-02
-1.66700e+02 -2.72497e+00 -9.81886e-02
-1.66690e+02 -2.72399e+00 -9.82489e-02
-1.66680e+02 -2.72301e+00 -9.83089e-02
-1.66670e+02 -2.72202e+00 -9.83688e-02
-1.66660e+02 -2.72104e+00 -9.84284e-02
-1.66650e+02 -2.72005e+00 -9.84877e-02
-1.66640e+02 -2.71907e+00 -9.85469e-02
-1.66630e+02 -2.71808e+00 -9.86058e-02
-1.66620e+02 -2.71710e+00 -9.86645e-02
-1.66610e+02 -2.71611e+00 -9.87230e-02
-1.66600e+02 -2.71512e+00 -9.87812e-02
-1.66590e+02 -2.71413e+00 -9.88393e-02
-1.66580e+02 -2.71314e+00 -9.88971e-02
-1.66570e+02 -2.71216e+00 -9.89546e-02
-1.66560e+02 -2.71117e+00 -9.90120e-02
-1.66550e+02 -2.71018e+00 -9.90691e-02
-1.66540e+02 -2.70918e+00 -9.91260e-02
-1.66530e+02 -2.70819e+00 -9.91827e-02
-1.66520e+02 -2.70720e+00 -9.92391e-02
-1.66510e+02 -2.70621e+00 -9.92954e-02
-1.66500e+02 -2.70521e+00 -9.93513e-02
-1.66490e+02 -2.70422e+00 -9.94071e-02
-1.66480e+02 -2.70323e+00 -9.94627e-02
-1.66470e+02 -2.70223e+00 -9.95180e-02
-1.66460e+02 -2.70124e+00 -9.95731e-02
-1.66450e+02 -2.70024e+00 -9.96279e-02
-1.66440e+02 -2.69924e+00 -9.96826e-02
-1.66430e+02 -2.69825e+00 -9.97370e-02
-1.66420e+02 -2.69725e+00 -9.97912e-02
-1.66410e+02 -2.69625e+00 -9.98452e-02
-1.66400e+02 -2.69525e+00 -9.98989e-02
-1.66390e+02 -2.69425e+00 -9.99524e-02
-1.66380e+02 -2.69325e+00 -1.00006e-01
-1.66370e+02 -2.69225e+00 -1.00059e-01
-1.66360e+02 -2.69125e+00 -1.00112e-01
-1.66350e+02 -2.69025e+00 -1.00164e-01
-1.66340e+02 -2.68925e+00 -1.00217e-01
-1.66330e+02 -2.68825e+00 -1.00269e-01
-1.66320e+02 -2.68724e+00 -1.00321e-01
-1.66310e+02 -2.68624e+00 -1.00372e-01
-1.66300e+02 -2.68524e+00 -1.00424e-01
-1.66290e+02 -2.68423e+00 -1.00475e-01
-1.66280e+02 -2.68323e+00 -1.00526e-01
-1.66270e+02 -2.68222e+00 -1.00577e-01
-1.66260e+02 -2.68121e+00 -1.00628e-01
-1.66250e+02 -2.68021e+00 -1.00678e-01
-1.66240e+02 -2.67920e+00 -1.00728e-01
-1.66230e+02 -2.67819e+00 -1.00778e-01
-1.66220e+02 -2.67719e+00 -1.00828e-01
-1.66210e+02 -2.67618e+00 -1.00877e-01
-1.66200e+02 -2.67517e+00 -1.00926e-01
-1.66190e+02 -2.67416e+00 -1.00975e-01
-1.66180e+02 -2.67315e+00 -1.01024e-01
-1.66170e+02 -2.67214e+00 -1.01073e-01
-1.66160e+02 -2.67113e+00 -1.01121e-01
-1.66150e+02 -2.67012e+00 -1.01169e-01
-1.66140e+02 -2.66910e+00 -1.01217e-01
-1.66130e+02 -2.66809e+00 -1.01265e-01
-1.66120e+02 -2.66708e+00 -1.01312e-01
-1.66110e+02 -2.66607e+00 -1.01359e-01
-1.66100e+02 -2.66505e+00 -1.01406e-01
-1.66090e+02 -2.66404e+00 -1.01453e-01
-1.66080e+02 -2.66302e+00 -1.01500e-01
-1.66070e+02 -2.66201e+00 -1.01546e-01
-1.66060e+02 -2.66099e+00 -1.01592e-01
-1.66050e+02 -2.65998e+00 -1.01638e-01
-1.66040e+02 -2.65896e+00 -1.01684e-01
-1.66030e+02 -2.65794e+00 -1.01729e-01
-1.66020e+02 -2.65692e+00 -1.01774e-01
-1.66010e+02 -2.65591e+00 -1.01819e-01
-1.66000e+02 -2.65489e+00 -1.01864e-01
-1.65990e+02 -2.65387e+00 -1.01908e-01
-1.65980e+02 -2.65285e+00 -1.01953e-01
-1.65970e+02 -2.65183e+00 -1.01997e-01
-1.65960e+02 -2.65081e+00 -1.02041e-01
-1.65950e+02 -2.64979e+00 -1.02084e-01
-1.65940e+02 -2.64877e+00 -1.02128e-01
-1.65930e+02 -2.64775e+00 -1.02171e-01
-1.65920e+02 -2.64672e+00 -1.02214e-01
-1.65910e+02 -2.64570e+00 -1.02256e-01
-1.65900e+02 -2.64468e+00 -1.02299e-01
-1.65890e+02 -2.64366e+00 -1.02341e-01
-1.65880e+02 -2.64263e+00 -1.02383e-01
-1.65870e+02 -2.64161e+00 -1.02425e-01
-1.65860e+02 -2.64058e+00 -1.02466e-01
-1.65850e+02 -2.63956e+00 -1.02508e-01
-1.65840e+02 -2.63853e+00 -1.02549e-01
-1.65830e+02 -2.63751e+00 -1.02590e-01
-1.65820e+02 -2.63648e+00 -1.02631e-01
-1.65810e+02 -2.63546e+00 -1.02671e-01
-1.65800e+02 -2.63443e+00 -1.02711e-01
-1.65790e+02 -2.63340e+00 -1.02751e-01
-1.65780e+02 -2.63237e+00 -1.02791e-01
-1.65770e+02 -2.63135e+00 -1.02831e-01
-1.65760e+02 -2.63032e+00 -1.02870e-01
-1.65750e+02 -2.62929e+00 -1.02909e-01
-1.65740e+02 -2.62826e+00 -1.02948e-01
-1.65730e+02 -2.62723e+00 -1.02986e-01
-1.65720e+02 -2.62620e+00 -1.03025e-01
-1.65710e+02 -2.62517e+00 -1.03063e-01
-1.65700e+02 -2.62414e+00 -1.03101e-01
-1.65690e+02 -2.62311e+00 -1.03139e-01
-1.65680e+02 -2.62207e+00 -1.03176e-01
-1.65670e+02 -2.62104e+00 -1.03214e-01
-1.65660e+02 -2.62001e+00 -1.03251e-01
-1.65650e+02 -2.61898e+00 -1.03288e-01
-1.65640e+02 -2.61794e+00 -1.03324e-01
-1.65630e+02 -2.61691e+00 -1.03361e-01
-1.65620e+02 -2.61588e+00 -1.03397e-01
-1.65610e+02 -2.61484e+00 -1.03433e-01
-1.65600e+02 -2.61381e+00 -1.03468e-01
-1.65590e+02 -2.61277e+00 -1.03504e-01
-1.65580e+02 -2.61174e+00 -1.03539e-01
-1.65570e+02 -2.61070e+00 -1.03574e-01
-1.65560e+02 -2.60967e+00 -1.03609e-01
-1.65550e+02 -2.60863e+00 -1.03644e-01
-1.65540e+02 -2.60759e+00 -1.03678e-01
-1.65530e+02 -2.60656e+00 -1.03712e-01
-1.65520e+02 -2.60552e+00 -1.03746e-01
-1.65510e+02 -2.60448e+00 -1.03780e-01
-1.65500e+02 -2.60344e+00 -1.03813e-01
-1.65490e+02 -2.60241e+00 -1.03846e-01
-1.65480e+02 -2.60137e+00 -1.03879e-01
-1.65470e+02 -2.60033e+00 -1.03912e-01
-1.65460e+02 -2.59929e+00 -1.03945e-01
-1.65450e+02 -2.59825e+00 -1.03977e-01
-1.65440e+02 -2.59721e+00 -1.04009e-01
-1.65430e+02 -2.59617e+00 -1.04041e-01
-1.65420e+02 -2.59513e+00 -1.04073e-01
-1.65410e+02 -2.59409e+00 -1.04104e-01
-1.65400e+02 -2.59305e+00 -1.04135e-01
-1.65390e+02 -2.59201e+00 -1.04166e-01
-1.65380e+02 -2.59096e+00 -1.04197e-01
-1.65370e+02 -2.58992e+00 -1.04228e-01
-1.65360e+02 -2.58888e+00 -1.04258e-01
-1.65350e+02 -2.58784e+00 -1.04288e-01
-1.65340e+02 -2.58679e+00 -1.04318e-01
-1.65330e+02 -2.58575e+00 -1.04348e-01
-1.65320e+02 -2.58471e+00 -1.04377e-01
-1.65310e+02 -2.58366e+00 -1.04406e-01
-1.65300e+02 -2.58262e+00 -1.04435e-01
-1.65290e+02 -2.58157e+00 -1.04464e-01
-1.65280e+02 -2.58053e+00 -1.04492e-01
-1.65270e+02 -2.57948e+00 -1.04521e-01
-1.65260e+02 -2.57844e+00 -1.04549e-01
-1.65250e+02 -2.57739e+00 -1.04577e-01
-1.65240e+02 -2.57635e+00 -1.04604e-01
-1.65230e+02 -2.57530e+00 -1.04632e-01
-1.65220e+02 -2.57425e+00 -1.04659e-01
-1.65210e+02 -2.57321e+00 -1.04686e-01
-1.65200e+02 -2.57216e+00 -1.04712e-01
-1.65190e+02 -2.57111e+00 -1.04739e-01
-1.65180e+02 -2.57007e+00 -1.04765e-01
-1.65170e+02 -2.56902e+00 -1.04791e-01
-1.65160e+02 -2.56797e+00 -1.04817e-01
-1.65150e+02 -2.56692e+00 -1.04843e-01
-1.65140e+02 -2.56587e+00 -1.04868e-01
-1.65130e+02 -2.56482e+00 -1.04893e-01
-1.65120e+02 -2.56378e+00 -1.04918e-01
-1.65110e+02 -2.56273e+00 -1.04943e-01
-1.65100e+02 -2.56168e+00 -1.04967e-01
-1.65090e+02 -2.56063e+00 -1.04991e-01
-1.65080e+02 -2.55958e+00 -1.05015e-01
-1.65070e+02 -2.55853e+00 -1.05039e-01
-1.65060e+02 -2.55748e+00 -1.05063e-01
-1.65050e+02 -2.55643e+00 -1.05086e-01
-1.65040e+02 -2.55537e+00 -1.05109e-01
-1.65030e+02 -2.55432e+00 -1.05132e-01
-1.65020e+02 -2.55327e+00 -1.05155e-01
-1.65010e+02 -2.55222e+00 -1.05177e-01
-1.65000e+02 -2.55117e+00 -1.05199e-01
-1.64990e+02 -2.55012e+00 -1.05221e-01
-1.64980e+02 -2.54906e+00 -1.05243e-01
-1.64970e+02 -2.54801e+00 -1.05264e-01
-1.64960e+02 -2.54696e+00 -1.05286e-01
-1.64950e+02 -2.54591e+00 -1.05307e-01
-1.64940e+02 -2.54485e+00 -1.05328e-01
-1.64930e+02 -2.54380e+00 -1.05348e-01
-1.64920e+02 -2.54275e+00 -1.05369e-01
-1.64910e+02 -2.54169e+00 -1.05389e-01
-1.64900e+02 -2.54064e+00 -1.05409e-01
-1.64890e+02 -2.53958e+00 -1.05429e-01
-1.64880e+02 -2.53853e+00 -1.05448e-01
-1.64870e+02 -2.53747e+00 -1.05467e-01
-1.64860e+02 -2.53642e+00 -1.05486e-01
-1.64850e+02 -2.53536e+00 -1.05505e-01
-1.64840e+02 -2.53431e+00 -1.05524e-01
-1.64830e+02 -2.53325e+00 -1.05542e-01
-1.64820e+02 -2.53220e+00 -1.05560e-01
-1.64810e+02 -2.53114e+00 -1.05578e-01
-1.64800e+02 -2.53009e+00 -1.05596e-01
-1.64790e+02 -2.52903e+00 -1.05613e-01
-1.64780e+02 -2.52797e+00 -1.05631e-01
-1.64770e+02 -2.52692e+00 -1.05648e-01
-1.64760e+02 -2.52586e+00 -1.05664e-01
-1.64750e+02 -2.52481e+00 -1.05681e-01
-1.64740e+02 -2.52375e+00 -1.05697e-01
-1.64730e+02 -2.52269e+00 -1.05713e-01
-1.64720e+02 -2.52163e+00 -1.05729e-01
-1.64710e+02 -2.52058e+00 -1.05745e-01
-1.64700e+02 -2.51952e+00 -1.05760e-01
-1.64690e+02 -2.51846e+00 -1.05776e-01
-1.64680e+02 -2.51740e+00 -1.05791e-01
-1.64670e+02 -2.51635e+00 -1.05805e-01
-1.64660e+02 -2.51529e+00 -1.05820e-01
-1.64650e+02 -2.51423e+00 -1.05834e-01
-1.64640e+02 -2.51317e+00 -1.05848e-01
-1.64630e+02 -2.51211e+00 -1.05862e-01
-1.64620e+02 -2.51105e+00 -1.05876e-01
-1.64610e+02 -2.50999e+00 -1.05889e-01
-1.64600e+02 -2.50894e+00 -1.05902e-01
-1.64590e+02 -2.50788e+00 -1.05915e-01
-1.64580e+02 -2.50682e+00 -1.05928e-01
-1.64570e+02 -2.50576e+00 -1.05941e-01
-1.64560e+02 -2.50470e+00 -1.05953e-01
-1.64550e+02 -2.50364e+00 -1.05965e-01
-1.64540e+02 -2.50258e+00 -1.05977e-01
-1.64530e+02 -2.50152e+00 -1.05988e-01
-1.64520e+02 -2.50046e+00 -1.06000e-01
-1.64510e+02 -2.49940e+00 -1.06011e-01
-1.64500e+02 -2.49834e+00 -1.06022e-01
-1.64490e+02 -2.49728e+00 -1.06033e-01
-1.64480e+02 -2.49622e+00 -1.06043e-01
-1.64470e+02 -2.49516e+00 -1.06053e-01
-1.64460e+02 -2.49410e+00 -1.06063e-01
-1.64450e+02 -2.49304e+00 -1.06073e-01
-1.64440e+02 -2.49198e+00 -1.06083e-01
-1.64430e+02 -2.49092e+00 -1.06092e-01
-1.64420e+02 -2.48985e+00 -1.06101e-01
-1.64410e+02 -2.48879e+00 -1.06110e-01
-1.64400e+02 -2.48773e+00 -1.06119e-01
-1.64390e+02 -2.48667e+00 -1.06127e-01
-1.64380e+02 -2.48561e+00 -1.06136e-01
-1.64370e+02 -2.48455e+00 -1.06144e-01
-1.64360e+02 -2.48349e+00 -1.06151e-01
-1.64350e+02 -2.48243e+00 -1.06159e-01
-1.64340e+02 -2.48136e+00 -1.06166e-01
-1.64330e+02 -2.48030e+00 -1.06173e-01
-1.64320e+02 -2.47924e+00 -1.06180e-01
-1.64310e+02 -2.47818e+00 -1.06187e-01
-1.64300e+02 -2.47712e+00 -1.06193e-01
-1.64290e+02 -2.47605e+00 -1.06200e-01
-1.64280e+02 -2.47499e+00 -1.06206e-01
-1.64270e+02 -2.47393e+00 -1.06211e-01
-1.64260e+02 -2.47287e+00 -1.06217e-01
-1.64250e+02 -2.47181e+00 -1.06222e-01
-1.64240e+02 -2.47074e+00 -1.06227e-01
-1.64230e+02 -2.46968e+00 -1.06232e-01
-1.64220e+02 -2.46862e+00 -1.06237e-01
-1.64210e+02 -2.46756e+00 -1.06241e-01
-1.64200e+02 -2.46649e+00 -1.06245e-01
-1.64190e+02 -2.46543e+00 -1.06249e-01
-1.64180e+02 -2.46437e+00 -1.06253e-01
-1.64170e+02 -2.46331e+00 -1.06256e-01
-1.64160e+02 -2.46224e+00 -1.06260e-01
-1.64150e+02 -2.46118e+00 -1.06263e-01
-1.64140e+02 -2.46012e+00 -1.06266e-01
-1.64130e+02 -2.45906e+00 -1.06268e-01
-1.64120e+02 -2.45799e+00 -1.06271e-01
-1.64110e+02 -2.45693e+00 -1.06273e-01
-1.64100e+02 -2.45587e+00 -1.06275e-01
-1.64090e+02 -2.45481e+00 -1.06276e-01
-1.64080e+02 -2.45374e+00 -1.06278e-01
-1.64070e+02 -2.45268e+00 -1.06279e-01
-1.64060e+02 -2.45162e+00 -1.06280e-01
-1.64050e+02 -2.45055e+00 -1.06281e-01
-1.64040e+02 -2.44949e+00 -1.06281e-01
-1.64030e+02 -2.44843e+00 -1.06282e-01
-1.64020e+02 -2.44737e+00 -1.06282e-01
-1.64010e+02 -2.44630e+00 -1.06282e-01
-1.64000e+02 -2.44524e+00 -1.06281e-01
-1.63990e+02 -2.44418e+00 -1.06281e-01
-1.63980e+02 -2.44311e+00 -1.06280e-01
-1.63970e+02 -2.44205e+00 -1.06279e-01
-1.63960e+02 -2.44099e+00 -1.06278e-01
-1.63950e+02 -2.43993e+00 -1.06276e-01
-1.63940e+02 -2.43886e+00 -1.06275e-01
-1.63930e+02 -2.43780e+00 -1.06273e-01
-1.63920e+02 -2.43674e+00 -1.06271e-01
-1.63910e+02 -2.43568e+00 -1.06268e-01
-1.63900e+02 -2.43461e+00 -1.06266e-01
-1.63890e+02 -2.43355e+00 -1.06263e-01
-1.63880e+02 -2.43249e+00 -1.06260e-01
-1.63870e+02 -2.43142e+00 -1.06257e-01
-1.63860e+02 -2.43036e+00 -1.06253e-01
-1.63850e+02 -2.42930e+00 -1.06250e-01
-1.63840e+02 -2.42824e+00 -1.06246e-01
-1.63830e+02 -2.42717e+00 -1.06241e-01
-1.63820e+02 -2.42611e+00 -1.06237e-01
-1.63810e+02 -2.42505e+00 -1.06232e-01
-1.63800e+02 -2.42399e+00 -1.06228e-01
-1.63790e+02 -2.42293e+00 -1.06223e-01
-1.63780e+02 -2.42186e+00 -1.06217e-01
-1.63770e+02 -2.42080e+00 -1.06212e-01
-1.63760e+02 -2.41974e+00 -1.06206e-01
-1.63750e+02 -2.41868e+00 -1.06200e-01
-1.63740e+02 -2.41762e+00 -1.06194e-01
-1.63730e+02 -2.41655e+00 -1.06187e-01
-1.63720e+02 -2.41549e+00 -1.06181e-01
-1.63710e+02 -2.41443e+00 -1.06174e-01
-1.63700e+02 -2.41337e+00 -1.06167e-01
-1.63690e+02 -2.41231e+00 -1.06160e-01
-1.63680e+02 -2.41124e+00 -1.06152e-01
-1.63670e+02 -2.41018e+00 -1.06144e-01
-1.63660e+02 -2.40912e+00 -1.06136e-01
-1.63650e+02 -2.40806e+00 -1.06128e-01
-1.63640e+02 -2.40700e+00 -1.06120e-01
-1.63630e+02 -2.40594e+00 -1.06111e-01
-1.63620e+02 -2.40488e+00 -1.06102e-01
-1.63610e+02 -2.40382e+00 -1.06093e-01
-1.63600e+02 -2.40276e+00 -1.06084e-01
-1.63590e+02 -2.40169e+00 -1.06074e-01
-1.63580e+02 -2.40063e+00 -1.06064e-01
-1.63570e+02 -2.39957e+00 -1.06054e-01
-1.63560e+02 -2.39851e+00 -1.06044e-01
-1.63550e+02 -2.39745e+00 -1.06033e-01
-1.63540e+02 -2.39639e+00 -1.06023e-01
-1.63530e+02 -2.39533e+00 -1.06012e-01
-1.63520e+02 -2.39427e+00 -1.06001e-01
-1.63510e+02 -2.39321e+00 -1.05989e-01
-1.63500e+02 -2.39215e+00 -1.05978e-01
-1.63490e+02 -2.39109e+00 -1.05966e-01
-1.63480e+02 -2.39003e+00 -1.05954e-01
-1.63470e+02 -2.38897e+00 -1.05942e-01
-1.63460e+02 -2.38791e+00 -1.05929e-01
-1.63450e+02 -2.38685e+00 -1.05916e-01
-1.63440e+02 -2.38580e+00 -1.05903e-01
-1.63430e+02 -2.38474e+00 -1.05890e-01
-1.63420e+02 -2.38368e+00 -1.05877e-01
-1.63410e+02 -2.38262e+00 -1.05863e-01
-1.63400e+02 -2.38156e+00 -1.05849e-01
-1.63390e+02 -2.38050e+00 -1.05835e-01
-1.63380e+02 -2.37944e+00 -1.05821e-01
-1.63370e+02 -2.37839e+00 -1.05807e-01
-1.63360e+02 -2.37733e+00 -1.05792e-01
-1.63350e+02 -2.37627e+00 -1.05777e-01
-1.63340e+02 -2.37521e+00 -1.05762e-01
-1.63330e+02 -2.37415e+00 -1.05746e-01
-1.63320e+02 -2.37310e+00 -1.05731e-01
-1.63310e+02 -2.37204e+00 -1.05715e-01
-1.63300e+02 -2.37098e+00 -1.05699e-01
-1.63290e+02 -2.36993e+00 -1.05682e-01
-1.63280e+02 -2.36887e+00 -1.05666e-01
-1.63270e+02 -2.36781e+00 -1.05649e-01
-1.63260e+02 -2.36676e+00 -1.05632e-01
-1.63250e+02 -2.36570e+00 -1.05615e-01
-1.63240e+02 -2.36464e+00 -1.05597e-01
-1.63230e+02 -2.36359e+00 -1.05580e-01
-1.63220e+02 -2.36253e+00 -1.05562e-01
-1.63210e+02 -2.36148e+00 -1.05543e-01
-1.63200e+02 -2.36042e+00 -1.05525e-01
-1.63190e+02 -2.35937e+00 -1.05507e-01
-1.63180e+02 -2.35831e+00 -1.05488e-01
-1.63170e+02 -2.35726e+00 -1.05469e-01
-1.63160e+02 -2.35620e+00 -1.05449e-01
-1.63150e+02 -2.35515e+00 -1.05430e-01
-1.63140e+02 -2.35409e+00 -1.05410e-01
-1.63130e+02 -2.35304e+00 -1.05390e-01
-1.63120e+02 -2.35199e+00 -1.05370e-01
-1.63110e+02 -2.35093e+00 -1.05350e-01
-1.63100e+02 -2.34988e+00 -1.05329e-01
-1.63090e+02 -2.34883e+00 -1.05308e-01
-1.63080e+02 -2.34777e+00 -1.05287e-01
-1.63070e+02 -2.34672e+00 -1.05266e-01
-1.63060e+02 -2.34567e+00 -1.05245e-01
-1.63050e+02 -2.34461e+00 -1.05223e-01
-1.63040e+02 -2.34356e+00 -1.05201e-01
-1.63030e+02 -2.34251e+00 -1.05179e-01
-1.63020e+02 -2.34146e+00 -1.05156e-01
-1.63010e+02 -2.34041e+00 -1.05134e-01
-1.63000e+02 -2.33936e+00 -1.05111e-01
-1.62990e+02 -2.33831e+00 -1.05088e-01
-1.62980e+02 -2.33725e+00 -1.05064e-01
-1.62970e+02 -2.33620e+00 -1.05041e-01
-1.62960e+02 -2.33515e+00 -1.05017e-01
-1.62950e+02 -2.33410e+00 -1.04993e-01
-1.62940e+02 -2.33305e+00 -1.04969e-01
-1.62930e+02 -2.33200e+00 -1.04944e-01
-1.62920e+02 -2.33095e+00 -1.04920e-01
-1.62910e+02 -2.32991e+00 -1.04895e-01
-1.62900e+02 -2.32886e+00 -1.04870e-01
-1.62890e+02 -2.32781e+00 -1.04844e-01
-1.62880e+02 -2.32676e+00 -1.04819e-01
-1.62870e+02 -2.32571e+00 -1.04793e-01
-1.62860e+02 -2.32466e+00 -1.04767e-01
-1.62850e+02 -2.32362e+00 -1.04741e-01
-1.62840e+02 -2.32257e+00 -1.04714e-01
-1.62830e+02 -2.32152e+00 -1.04688e-01
-1.62820e+02 -2.32048e+00 -1.04661e-01
-1.62810e+02 -2.31943e+00 -1.04634e-01
-1.62800e+02 -2.31838e+00 -1.04606e-01
-1.62790e+02 -2.31734e+00 -1.04579e-01
-1.62780e+02 -2.31629e+00 -1.04551e-01
-1.62770e+02 -2.31525e+00 -1.04523e-01
-1.62760e+02 -2.31420e+00 -1.04495e-01
-1.62750e+02 -2.31316e+00 -1.04466e-01
-1.62740e+02 -2.31211e+00 -1.04437e-01
-1.62730e+02 -2.31107e+00 -1.04408e-01
-1.62720e+02 -2.31002e+00 -1.04379e-01
-1.62710e+02 -2.30898e+00 -1.04350e-01
-1.62700e+02 -2.30794e+00 -1.04320e-01
-1.62690e+02 -2.30689e+00 -1.04290e-01
-1.62680e+02 -2.30585e+00 -1.04260e-01
-1.62670e+02 -2.30481e+00 -1.04230e-01
-1.62660e+02 -2.30377e+00 -1.04199e-01
-1.62650e+02 -2.30272e+00 -1.04169e-01
-1.62640e+02 -2.30168e+00 -1.04138e-01
-1.62630e+02 -2.30064e+00 -1.04107e-01
-1.62620e+02 -2.29960e+00 -1.04075e-01
-1.62610e+02 -2.29856e+00 -1.04043e-01
-1.62600e+02 -2.29752e+00 -1.04012e-01
-1.62590e+02 -2.29648e+00 -1.03980e-01
-1.62580e+02 -2.29544e+00 -1.03947e-01
-1.62570e+02 -2.29440e+00 -1.03915e-01
-1.62560e+02 -2.29336e+00 -1.03882e-01
-1.62550e+02 -2.29232e+00 -1.03849e-01
-1.62540e+02 -2.29128e+00 -1.03816e-01
-1.62530e+02 -2.29025e+00 -1.03782e-01
-1.62520e+02 -2.28921e+00 -1.03749e-01
-1.62510e+02 -2.28817e+00 -1.03715e-01
-1.62500e+02 -2.28713e+00 -1.03680e-01
-1.62490e+02 -2.28610e+00 -1.03646e-01
-1.62480e+02 -2.28506e+00 -1.03612e-01
-1.62470e+02 -2.28403e+00 -1.03577e-01
-1.62460e+02 -2.28299e+00 -1.03542e-01
-1.62450e+02 -2.28196e+00 -1.03506e-01
-1.62440e+02 -2.28092e+00 -1.03471e-01
-1.62430e+02 -2.27989e+00 -1.03435e-01
-1.62420e+02 -2.27885e+00 -1.03399e-01
-1.62410e+02 -2.27782e+00 -1.03363e-01
-1.62400e+02 -2.27678e+00 -1.03327e-01
-1.62390e+02 -2.27575e+00 -1.03290e-01
-1.62380e+02 -2.27472e+00 -1.03253e-01
-1.62370e+02 -2.27369e+00 -1.03216e-01
-1.62360e+02 -2.27265e+00 -1.03179e-01
-1.62350e+02 -2.27162e+00 -1.03142e-01
-1.62340e+02 -2.27059e+00 -1.03104e-01
-1.62330e+02 -2.26956e+00 -1.03066e-01
-1.62320e+02 -2.26853e+00 -1.03028e-01
-1.62310e+02 -2.26750e+00 -1.02989e-01
-1.62300e+02 -2.26647e+00 -1.02951e-01
-1.62290e+02 -2.26544e+00 -1.02912e-01
-1.62280e+02 -2.26441e+00 -1.02873e-01
-1.62270e+02 -2.26338e+00 -1.02833e-01
-1.62260e+02 -2.26236e+00 -1.02794e-01
-1.62250e+02 -2.26133e+00 -1.02754e-01
-1.62240e+02 -2.26030e+00 -1.02714e-01
-1.62230e+02 -2.25927e+00 -1.02674e-01
-1.62220e+02 -2.25825e+00 -1.02634e-01
-1.62210e+02 -2.25722e+00 -1.02593e-01
-1.62200e+02 -2.25620e+00 -1.02552e-01
-1.62190e+02 -2.25517e+00 -1.02511e-01
-1.62180e+02 -2.25414e+00 -1.02470e-01
-1.62170e+02 -2.25312e+00 -1.02428e-01
-1.62160e+02 -2.25210e+00 -1.02386e-01
-1.62150e+02 -2.25107e+00 -1.02344e-01
-1.62140e+02 -2.25005e+00 -1.02302e-01
-1.62130e+02 -2.24903e+00 -1.02259e-01
-1.62120e+02 -2.24800e+00 -1.02217e-01
-1.62110e+02 -2.24698e+00 -1.02174e-01
-1.62100e+02 -2.24596e+00 -1.02131e-01
-1.62090e+02 -2.24494e+00 -1.02087e-01
-1.62080e+02 -2.24392e+00 -1.02044e-01
-1.62070e+02 -2.24290e+00 -1.02000e-01
-1.62060e+02 -2.24188e+00 -1.01956e-01
-1.62050e+02 -2.24086e+00 -1.01912e-01
-1.62040e+02 -2.23984e+00 -1.01867e-01
-1.62030e+02 -2.23882e+00 -1.01822e-01
-1.62020e+02 -2.23780e+00 -1.01778e-01
-1.62010e+02 -2.23679e+00 -1.01732e-01
-1.62000e+02 -2.23577e+00 -1.01687e-01
-1.61990e+02 -2.23475e+00 -1.01641e-01
-1.61980e+02 -2.23374e+00 -1.01596e-01
-1.61970e+02 -2.23272e+00 -1.01550e-01
-1.61960e+02 -2.23171e+00 -1.01505e-01
-1.61950e+02 -2.23069e+00 -1.01459e-01
-1.61940e+02 -2.22968e+00 -1.01413e-01
-1.61930e+02 -2.22866e+00 -1.01368e-01
-1.61920e+02 -2.22765e+00 -1.01322e-01
-1.61910e+02 -2.22664e+00 -1.01276e-01
-1.61900e+02 -2.22562e+00 -1.01230e-01
-1.61890e+02 -2.22461e+00 -1.01184e-01
-1.61880e+02 -2.22360e+00 -1.01139e-01
-1.61870e+02 -2.22259e+00 -1.01093e-01
-1.61860e+02 -2.22158e+00 -1.01047e-01
-1.61850e+02 -2.22057e+00 -1.01001e-01
-1.61840e+02 -2.21956e+00 -1.00955e-01
-1.61830e+02 -2.21855e+00 -1.00909e-01
-1.61820e+02 -2.21754e+00 -1.00863e-01
-1.61810e+02 -2.21653e+00 -1.00816e-01
-1.61800e+02 -2.21552e+00 -1.00770e-01
-1.61790e+02 -2.21452e+00 -1.00724e-01
-1.61780e+02 -2.21351e+00 -1.00678e-01
-1.61770e+02 -2.21250e+00 -1.00632e-01
-1.61760e+02 -2.21150e+00 -1.00585e-01
-1.61750e+02 -2.21049e+00 -1.00539e-01
-1.61740e+02 -2.20949e+00 -1.00493e-01
-1.61730e+02 -2.20848e+00 -1.00446e-01
-1.61720e+02 -2.20748e+00 -1.00400e-01
-1.61710e+02 -2.20647e+00 -1.00353e-01
-1.61700e+02 -2.20547e+00 -1.00307e-01
-1.61690e+02 -2.20447e+00 -1.00260e-01
-1.61680e+02 -2.20346e+00 -1.00214e-01
-1.61670e+02 -2.20246e+00 -1.00167e-01
-1.61660e+02 -2.20146e+00 -1.00121e-01
-1.61650e+02 -2.20046e+00 -1.00074e-01
-1.61640e+02 -2.19946e+00 -1.00027e-01
-1.61630e+02 -2.19846e+00 -9.99805e-02
-1.61620e+02 -2.19746e+00 -9.99338e-02
-1.61610e+02 -2.19646e+00 -9.98870e-02
-1.61600e+02 -2.19546e+00 -9.98401e-02
-1.61590e+02 -2.19446e+00 -9.97933e-02
-1.61580e+02 -2.19347e+00 -9.97464e-02
-1.61570e+02 -2.19247e+00 -9.96995e-02
-1.61560e+02 -2.19147e+00 -9.96525e-02
-1.61550e+02 -2.19048e+00 -9.96055e-02
-1.61540e+02 -2.18948e+00 -9.95585e-02
-1.61530e+02 -2.18849e+00 -9.95115e-02
-1.61520e+02 -2.18749e+00 -9.94644e-02
-1.61510e+02 -2.18650e+00 -9.94172e-02
-1.61500e+02 -2.18550e+00 -9.93701e-02
-1.61490e+02 -2.18451e+00 -9.93229e-02
-1.61480e+02 -2.18352e+00 -9.92757e-02
-1.61470e+02 -2.18252e+00 -9.92284e-02
-1.61460e+02 -2.18153e+00 -9.91811e-02
-1.61450e+02 -2.18054e+00 -9.91338e-02
-1.61440e+02 -2.17955e+00 -9.90865e-02
-1.61430e+02 -2.17856e+00 -9.90391e-02
-1.61420e+02 -2.17757e+00 -9.89916e-02
-1.61410e+02 -2.17658e+00 -9.89442e-02
-1.61400e+02 -2.17559e+00 -9.88967e-02
-1.61390e+02 -2.17460e+00 -9.88492e-02
-1.61380e+02 -2.17361e+00 -9.88016e-02
-1.61370e+02 -2.17262e+00 -9.87540e-02
-1.61360e+02 -2.17164e+00 -9.87064e-02
-1.61350e+02 -2.17065e+00 -9.86587e-02
-1.61340e+02 -2.16966e+00 -9.86111e-02
-1.61330e+02 -2.16868e+00 -9.85633e-02
-1.61320e+02 -2.16769e+00 -9.85156e-02
-1.61310e+02 -2.16671e+00 -9.84678e-02
-1.61300e+02 -2.16572e+00 -9.84200e-02
-1.61290e+02 -2.16474e+00 -9.83721e-02
-1.61280e+02 -2.16376e+00 -9.83242e-02
-1.61270e+02 -2.16277e+00 -9.82763e-02
-1.61260e+02 -2.16179e+00 -9.82283e-02
-1.61250e+02 -2.16081e+00 -9.81803e-02
-1.61240e+02 -2.15983e+00 -9.81323e-02
-1.61230e+02 -2.15884e+00 -9.80843e-02
-1.61220e+02 -2.15786e+00 -9.80362e-02
-1.61210e+02 -2.15688e+00 -9.79880e-02
-1.61200e+02 -2.15590e+00 -9.79399e-02
-1.61190e+02 -2.15493e+00 -9.78917e-02
-1.61180e+02 -2.15395e+00 -9.78435e-02
-1.61170e+02 -2.15297e+00 -9.77952e-02
-1.61160e+02 -2.15199e+00 -9.77469e-02
-1.61150e+02 -2.15101e+00 -9.76986e-02
-1.61140e+02 -2.15004e+00 -9.76502e-02
-1.61130e+02 -2.14906e+00 -9.76019e-02
-1.61120e+02 -2.14808e+00 -9.75534e-02
-1.61110e+02 -2.14711e+00 -9.75050e-02
-1.61100e+02 -2.14613e+00 -9.74565e-02
-1.61090e+02 -2.14516e+00 -9.74080e-02
-1.61080e+02 -2.14419e+00 -9.73594e-02
-1.61070e+02 -2.14321e+00 -9.73108e-02
-1.61060e+02 -2.14224e+00 -9.72622e-02
-1.61050e+02 -2.14127e+00 -9.72135e-02
-1.61040e+02 -2.14030e+00 -9.71648e-02
-1.61030e+02 -2.13932e+00 -9.71161e-02
-1.61020e+02 -2.13835e+00 -9.70673e-02
-1.61010e+02 -2.13738e+00 -9.70186e-02
-1.61000e+02 -2.13641e+00 -9.69697e-02
-1.60990e+02 -2.13544e+00 -9.69209e-02
-1.60980e+02 -2.13448e+00 -9.68720e-02
-1.60970e+02 -2.13351e+00 -9.68231e-02
-1.60960e+02 -2.13254e+00 -9.67741e-02
-1.60950e+02 -2.13157e+00 -9.67251e-02
-1.60940e+02 -2.13060e+00 -9.66761e-02
-1.60930e+02 -2.12964e+00 -9.66270e-02
-1.60920e+02 -2.12867e+00 -9.65779e-02
-1.60910e+02 -2.12771e+00 -9.65288e-02
-1.60900e+02 -2.12674e+00 -9.64796e-02
-1.60890e+02 -2.12578e+00 -9.64304e-02
-1.60880e+02 -2.12481e+00 -9.63812e-02
-1.60870e+02 -2.12385e+00 -9.63320e-02
-1.60860e+02 -2.12289e+00 -9.62827e-02
-1.60850e+02 -2.12192e+00 -9.62333e-02
-1.60840e+02 -2.12096e+00 -9.61840e-02
-1.60830e+02 -2.12000e+00 -9.61346e-02
-1.60820e+02 -2.11904e+00 -9.60852e-02
-1.60810e+02 -2.11808e+00 -9.60357e-02
-1.60800e+02 -2.11712e+00 -9.59862e-02
-1.60790e+02 -2.11616e+00 -9.59367e-02
-1.60780e+02 -2.11520e+00 -9.58871e-02
-1.60770e+02 -2.11424e+00 -9.58375e-02
-1.60760e+02 -2.11328e+00 -9.57879e-02
-1.60750e+02 -2.11232e+00 -9.57382e-02
-1.60740e+02 -2.11137e+00 -9.56885e-02
-1.60730e+02 -2.11041e+00 -9.56388e-02
-1.60720e+02 -2.10945e+00 -9.55891e-02
-1.60710e+02 -2.10850e+00 -9.55393e-02
-1.60700e+02 -2.10754e+00 -9.54894e-02
-1.60690e+02 -2.10659e+00 -9.54396e-02
-1.60680e+02 -2.10564e+00 -9.53897e-02
-1.60670e+02 -2.10468e+00 -9.53398e-02
-1.60660e+02 -2.10373e+00 -9.52898e-02
-1.60650e+02 -2.10278e+00 -9.52398e-02
-1.60640e+02 -2.10182e+00 -9.51898e-02
-1.60630e+02 -2.10087e+00 -9.51397e-02
-1.60620e+02 -2.09992e+00 -9.50896e-02
-1.60610e+02 -2.09897e+00 -9.50395e-02
-1.60600e+02 -2.09802e+00 -9.49893e-02
-1.60590e+02 -2.09707e+00 -9.49391e-02
-1.60580e+02 -2.09612e+00 -9.48889e-02
-1.60570e+02 -2.09517e+00 -9.48386e-02
-1.60560e+02 -2.09422e+00 -9.47884e-02
-1.60550e+02 -2.09328e+00 -9.47380e-02
-1.60540e+02 -2.09233e+00 -9.46877e-02
-1.60530e+02 -2.09138e+00 -9.46373e-02
-1.60520e+02 -2.09044e+00 -9.45868e-02
-1.60510e+02 -2.08949e+00 -9.45364e-02
-1.60500e+02 -2.08855e+00 -9.44859e-02
-1.60490e+02 -2.08760e+00 -9.44354e-02
-1.60480e+02 -2.08666e+00 -9.43848e-02
-1.60470e+02 -2.08571e+00 -9.43342e-02
-1.60460e+02 -2.08477e+00 -9.42836e-02
-1.60450e+02 -2.08383e+00 -9.42329e-02
-1.60440e+02 -2.08289e+00 -9.41822e-02
-1.60430e+02 -2.08194e+00 -9.41315e-02
-1.60420e+02 -2.08100e+00 -9.40807e-02
-1.60410e+02 -2.08006e+00 -9.40299e-02
-1.60400e+02 -2.07912e+00 -9.39791e-02
-1.60390e+02 -2.07818e+00 -9.39282e-02
-1.60380e+02 -2.07724e+00 -9.38773e-02
-1.60370e+02 -2.07631e+00 -9.38264e-02
-1.60360e+02 -2.07537e+00 -9.37754e-02
-1.60350e+02 -2.07443e+00 -9.37245e-02
-1.60340e+02 -2.07349e+00 -9.36734e-02
-1.60330e+02 -2.07256e+00 -9.36224e-02
-1.60320e+02 -2.07162e+00 -9.35713e-02
-1.60310e+02 -2.07069e+00 -9.35201e-02
-1.60300e+02 -2.06975e+00 -9.34690e-02
-1.60290e+02 -2.06882e+00 -9.34178e-02
-1.60280e+02 -2.06788e+00 -9.33665e-02
-1.60270e+02 -2.06695e+00 -9.33153e-02
-1.60260e+02 -2.06602e+00 -9.32640e-02
-1.60250e+02 -2.06508e+00 -9.32127e-02
-1.60240e+02 -2.06415e+00 -9.31613e-02
-1.60230e+02 -2.06322e+00 -9.31099e-02
-1.60220e+02 -2.06229e+00 -9.30585e-02
-1.60210e+02 -2.06136e+00 -9.30070e-02
-1.60200e+02 -2.06043e+00 -9.29555e-02
-1.60190e+02 -2.05950e+00 -9.29040e-02
-1.60180e+02 -2.05857e+00 -9.28524e-02
-1.60170e+02 -2.05764e+00 -9.28008e-02
-1.60160e+02 -2.05672e+00 -9.27492e-02
-1.60150e+02 -2.05579e+00 -9.26975e-02
-1.60140e+02 -2.05486e+00 -9.26458e-02
-1.60130e+02 -2.05393e+00 -9.25941e-02
-1.60120e+02 -2.05301e+00 -9.25423e-02
-1.60110e+02 -2.05208e+00 -9.24905e-02
-1.60100e+02 -2.05116e+00 -9.24387e-02
-1.60090e+02 -2.05024e+00 -9.23868e-02
-1.60080e+02 -2.04931e+00 -9.23349e-02
-1.60070e+02 -2.04839e+00 -9.22830e-02
-1.60060e+02 -2.04747e+00 -9.22310e-02
-1.60050e+02 -2.04654e+00 -9.21791e-02
-1.60040e+02 -2.04562e+00 -9.21270e-02
-1.60030e+02 -2.04470e+00 -9.20750e-02
-1.60020e+02 -2.04378e+00 -9.20229e-02
-1.60010e+02 -2.04286e+00 -9.19707e-02
-1.60000e+02 -2.04194e+00 -9.19186e-02
-1.59990e+02 -2.04102e+00 -9.18664e-02
-1.59980e+02 -2.04010e+00 -9.18141e-02
-1.59970e+02 -2.03919e+00 -9.17619e-02
-1.59960e+02 -2.03827e+00 -9.17096e-02
-1.59950e+02 -2.03735e+00 -9.16572e-02
-1.59940e+02 -2.03644e+00 -9.16049e-02
-1.59930e+02 -2.03552e+00 -9.15525e-02
-1.59920e+02 -2.03460e+00 -9.15000e-02
-1.59910e+02 -2.03369e+00 -9.14476e-02
-1.59900e+02 -2.03278e+00 -9.13951e-02
-1.59890e+02 -2.03186e+00 -9.13425e-02
-1.59880e+02 -2.03095e+00 -9.12900e-02
-1.59870e+02 -2.03004e+00 -9.12374e-02
-1.59860e+02 -2.02912e+00 -9.11848e-02
-1.59850e+02 -2.02821e+00 -9.11321e-02
-1.59840e+02 -2.02730e+00 -9.10794e-02
-1.59830e+02 -2.02639e+00 -9.10267e-02
-1.59820e+02 -2.02548e+00 -9.09739e-02
-1.59810e+02 -2.02457e+00 -9.09211e-02
-1.59800e+02 -2.02366e+00 -9.08683e-02
-1.59790e+02 -2.02275e+00 -9.08154e-02
-1.59780e+02 -2.02185e+00 -9.07625e-02
-1.59770e+02 -2.02094e+00 -9.07096e-02
-1.59760e+02 -2.02003e+00 -9.06566e-02
-1.59750e+02 -2.01913e+00 -9.06036e-02
-1.59740e+02 -2.01822e+00 -9.05506e-02
-1.59730e+02 -2.01731e+00 -9.04975e-02
-1.59720e+02 -2.01641e+00 -9.04444e-02
-1.59710e+02 -2.01551e+00 -9.03913e-02
-1.59700e+02 -2.01460e+00 -9.03381e-02
-1.59690e+02 -2.01370e+00 -9.02849e-02
-1.59680e+02 -2.01280e+00 -9.02317e-02
-1.59670e+02 -2.01189e+00 -9.01784e-02
-1.59660e+02 -2.01099e+00 -9.01251e-02
-1.59650e+02 -2.01009e+00 -9.00718e-02
-1.59640e+02 -2.00919e+00 -9.00184e-02
-1.59630e+02 -2.00829e+00 -8.99650e-02
-1.59620e+02 -2.00739e+00 -8.99116e-02
-1.59610e+02 -2.00649e+00 -8.98581e-02
-1.59600e+02 -2.00560e+00 -8.98046e-02
-1.59590e+02 -2.00470e+00 -8.97511e-02
-1.59580e+02 -2.00380e+00 -8.96975e-02
-1.59570e+02 -2.00290e+00 -8.96439e-02
-1.59560e+02 -2.00201e+00 -8.95903e-02
-1.59550e+02 -2.00111e+00 -8.95366e-02
-1.59540e+02 -2.00022e+00 -8.94829e-02
-1.59530e+02 -1.99932e+00 -8.94292e-02
-1.59520e+02 -1.99843e+00 -8.93754e-02
-1.59510e+02 -1.99753e+00 -8.93216e-02
-1.59500e+02 -1.99664e+00 -8.92678e-02
-1.59490e+02 -1.99575e+00 -8.92139e-02
-1.59480e+02 -1.99486e+00 -8.91600e-02
-1.59470e+02 -1.99397e+00 -8.91061e-02
-1.59460e+02 -1.99308e+00 -8.90521e-02
-1.59450e+02 -1.99218e+00 -8.89981e-02
-1.59440e+02 -1.99130e+00 -8.89441e-02
-1.59430e+02 -1.99041e+00 -8.88900e-02
-1.59420e+02 -1.98952e+00 -8.88359e-02
-1.59410e+02 -1.98863e+00 -8.87817e-02
-1.59400e+02 -1.98774e+00 -8.87276e-02
-1.59390e+02 -1.98685e+00 -8.86734e-02
-1.59380e+02 -1.98597e+00 -8.86191e-02
-1.59370e+02 -1.98508e+00 -8.85649e-02
-1.59360e+02 -1.98420e+00 -8.85106e-02
-1.59350e+02 -1.98331e+00 -8.84562e-02
-1.59340e+02 -1.98243e+00 -8.84019e-02
-1.59330e+02 -1.98154e+00 -8.83475e-02
-1.59320e+02 -1.98066e+00 -8.82930e-02
-1.59310e+02 -1.97978e+00 -8.82386e-02
-1.59300e+02 -1.97890e+00 -8.81841e-02
-1.59290e+02 -1.97801e+00 -8.81295e-02
-1.59280e+02 -1.97713e+00 -8.80750e-02
-1.59270e+02 -1.97625e+00 -8.80204e-02
-1.59260e+02 -1.97537e+00 -8.79657e-02
-1.59250e+02 -1.97449e+00 -8.79111e-02
-1.59240e+02 -1.97361e+00 -8.78563e-02
-1.59230e+02 -1.97274e+00 -8.78016e-02
-1.59220e+02 -1.97186e+00 -8.77468e-02
-1.59210e+02 -1.97098e+00 -8.76920e-02
-1.59200e+02 -1.97010e+00 -8.76372e-02
-1.59190e+02 -1.96923e+00 -8.75823e-02
-1.59180e+02 -1.96835e+00 -8.75274e-02
-1.59170e+02 -1.96748e+00 -8.74725e-02
-1.59160e+02 -1.96660e+00 -8.74175e-02
-1.59150e+02 -1.96573e+00 -8.73625e-02
-1.59140e+02 -1.96486e+00 -8.73075e-02
-1.59130e+02 -1.96398e+00 -8.72524e-02
-1.59120e+02 -1.96311e+00 -8.71973e-02
-1.59110e+02 -1.96224e+00 -8.71422e-02
-1.59100e+02 -1.96137e+00 -8.70870e-02
-1.59090e+02 -1.96050e+00 -8.70318e-02
-1.59080e+02 -1.95963e+00 -8.69766e-02
-1.59070e+02 -1.95876e+00 -8.69213e-02
-1.59060e+02 -1.95789e+00 -8.68660e-02
-1.59050e+02 -1.95702e+00 -8.68107e-02
-1.59040e+02 -1.95615e+00 -8.67553e-02
-1.59030e+02 -1.95529e+00 -8.66999e-02
-1.59020e+02 -1.95442e+00 -8.66444e-02
-1.59010e+02 -1.95355e+00 -8.65890e-02
-1.59000e+02 -1.95269e+00 -8.65335e-02
-1.58990e+02 -1.95182e+00 -8.64779e-02
-1.58980e+02 -1.95096e+00 -8.64224e-02
-1.58970e+02 -1.95009e+00 -8.63668e-02
-1.58960e+02 -1.94923e+00 -8.63111e-02
-1.58950e+02 -1.94837e+00 -8.62555e-02
-1.58940e+02 -1.94751e+00 -8.61997e-02
-1.58930e+02 -1.94664e+00 -8.61440e-02
-1.58920e+02 -1.94578e+00 -8.60882e-02
-1.58910e+02 -1.94492e+00 -8.60324e-02
-1.58900e+02 -1.94406e+00 -8.59766e-02
-1.58890e+02 -1.94320e+00 -8.59207e-02
-1.58880e+02 -1.94234e+00 -8.58648e-02
-1.58870e+02 -1.94149e+00 -8.58089e-02
-1.58860e+02 -1.94063e+00 -8.57529e-02
-1.58850e+02 -1.93977e+00 -8.56969e-02
-1.58840e+02 -1.93891e+00 -8.56409e-02
-1.58830e+02 -1.93806e+00 -8.55848e-02
-1.58820e+02 -1.93720e+00 -8.55287e-02
-1.58810e+02 -1.93635e+00 -8.54726e-02
-1.58800e+02 -1.93549e+00 -8.54164e-02
-1.58790e+02 -1.93464e+00 -8.53602e-02
-1.58780e+02 -1.93379e+00 -8.53039e-02
-1.58770e+02 -1.93293e+00 -8.52477e-02
-1.58760e+02 -1.93208e+00 -8.51914e-02
-1.58750e+02 -1.93123e+00 -8.51350e-02
-1.58740e+02 -1.93038e+00 -8.50787e-02
-1.58730e+02 -1.92953e+00 -8.50222e-02
-1.58720e+02 -1.92868e+00 -8.49658e-02
-1.58710e+02 -1.92783e+00 -8.49093e-02
-1.58700e+02 -1.92698e+00 -8.48528e-02
-1.58690e+02 -1.92613e+00 -8.47963e-02
-1.58680e+02 -1.92528e+00 -8.47397e-02
-1.58670e+02 -1.92444e+00 -8.46831e-02
-1.58660e+02 -1.92359e+00 -8.46265e-02
-1.58650e+02 -1.92274e+00 -8.45698e-02
-1.58640e+02 -1.92190e+00 -8.45131e-02
-1.58630e+02 -1.92105e+00 -8.44564e-02
-1.58620e+02 -1.92021e+00 -8.43996e-02
-1.58610e+02 -1.91937e+00 -8.43428e-02
-1.58600e+02 -1.91852e+00 -8.42859e-02
-1.58590e+02 -1.91768e+00 -8.42291e-02
-1.58580e+02 -1.91684e+00 -8.41722e-02
-1.58570e+02 -1.91600e+00 -8.41152e-02
-1.58560e+02 -1.91516e+00 -8.40582e-02
-1.58550e+02 -1.91431e+00 -8.40012e-02
-1.58540e+02 -1.91348e+00 -8.39442e-02
-1.58530e+02 -1.91264e+00 -8.38871e-02
-1.58520e+02 -1.91180e+00 -8.38300e-02
-1.58510e+02 -1.91096e+00 -8.37729e-02
-1.58500e+02 -1.91012e+00 -8.37157e-02
-1.58490e+02 -1.90928e+00 -8.36585e-02
-1.58480e+02 -1.90845e+00 -8.36013e-02
-1.58470e+02 -1.90761e+00 -8.35440e-02
-1.58460e+02 -1.90678e+00 -8.34867e-02
-1.58450e+02 -1.90594e+00 -8.34293e-02
-1.58440e+02 -1.90511e+00 -8.33720e-02
-1.58430e+02 -1.90428e+00 -8.33146e-02
-1.58420e+02 -1.90344e+00 -8.32571e-02
-1.58410e+02 -1.90261e+00 -8.31996e-02
-1.58400e+02 -1.90178e+00 -8.31421e-02
-1.58390e+02 -1.90095e+00 -8.30846e-02
-1.58380e+02 -1.90012e+00 -8.30270e-02
-1.58370e+02 -1.89929e+00 -8.29694e-02
-1.58360e+02 -1.89846e+00 -8.29118e-02
-1.58350e+02 -1.89763e+00 -8.28541e-02
-1.58340e+02 -1.89680e+00 -8.27964e-02
-1.58330e+02 -1.89597e+00 -8.27386e-02
-1.58320e+02 -1.89515e+00 -8.26809e-02
-1.58310e+02 -1.89432e+00 -8.26231e-02
-1.58300e+02 -1.89349e+00 -8.25652e-02
-1.58290e+02 -1.89267e+00 -8.25074e-02
-1.58280e+02 -1.89184e+00 -8.24494e-02
-1.58270e+02 -1.89102e+00 -8.23915e-02
-1.58260e+02 -1.89020e+00 -8.23335e-02
-1.58250e+02 -1.88937e+00 -8.22755e-02
-1.58240e+02 -1.88855e+00 -8.22175e-02
-1.58230e+02 -1.88773e+00 -8.21594e-02
-1.58220e+02 -1.88691e+00 -8.21013e-02
-1.58210e+02 -1.88609e+00 -8.20432e-02
-1.58200e+02 -1.88527e+00 -8.19850e-02
-1.58190e+02 -1.88445e+00 -8.19268e-02
-1.58180e+02 -1.88363e+00 -8.18685e-02
-1.58170e+02 -1.88281e+00 -8.18103e-02
-1.58160e+02 -1.88199e+00 -8.17519e-02
-1.58150e+02 -1.88117e+00 -8.16936e-02
-1.58140e+02 -1.88036e+00 -8.16352e-02
-1.58130e+02 -1.87954e+00 -8.15768e-02
-1.58120e+02 -1.87873e+00 -8.15184e-02
-1.58110e+02 -1.87791e+00 -8.14599e-02
-1.58100e+02 -1.87710e+00 -8.14014e-02
-1.58090e+02 -1.87628e+00 -8.13428e-02
-1.58080e+02 -1.87547e+00 -8.12843e-02
-1.58070e+02 -1.87466e+00 -8.12257e-02
-1.58060e+02 -1.87385e+00 -8.11670e-02
-1.58050e+02 -1.87303e+00 -8.11083e-02
-1.58040e+02 -1.87222e+00 -8.10496e-02
-1.58030e+02 -1.87141e+00 -8.09909e-02
-1.58020e+02 -1.87060e+00 -8.09321e-02
-1.58010e+02 -1.86979e+00 -8.08733e-02
-1.58000e+02 -1.86899e+00 -8.08145e-02
-1.57990e+02 -1.86818e+00 -8.07556e-02
-1.57980e+02 -1.86737e+00 -8.06967e-02
-1.57970e+02 -1.86656e+00 -8.06377e-02
-1.57960e+02 -1.86576e+00 -8.05788e-02
-1.57950e+02 -1.86495e+00 -8.05197e-02
-1.57940e+02 -1.86415e+00 -8.04607e-02
-1.57930e+02 -1.86334e+00 -8.04016e-02
-1.57920e+02 -1.86254e+00 -8.03425e-02
-1.57910e+02 -1.86174e+00 -8.02834e-02
-1.57900e+02 -1.86093e+00 -8.02242e-02
-1.57890e+02 -1.86013e+00 -8.01650e-02
-1.57880e+02 -1.85933e+00 -8.01057e-02
-1.57870e+02 -1.85853e+00 -8.00465e-02
-1.57860e+02 -1.85773e+00 -7.99872e-02
-1.57850e+02 -1.85693e+00 -7.99278e-02
-1.57840e+02 -1.85613e+00 -7.98684e-02
-1.57830e+02 -1.85533e+00 -7.98090e-02
-1.57820e+02 -1.85453e+00 -7.97496e-02
-1.57810e+02 -1.85374e+00 -7.96901e-02
-1.57800e+02 -1.85294e+00 -7.96306e-02
-1.57790e+02 -1.85215e+00 -7.95710e-02
-1.57780e+02 -1.85135e+00 -7.95115e-02
-1.57770e+02 -1.85055e+00 -7.94519e-02
-1.57760e+02 -1.84976e+00 -7.93922e-02
-1.57750e+02 -1.84897e+00 -7.93325e-02
-1.57740e+02 -1.84817e+00 -7.92728e-02
-1.57730e+02 -1.84738e+00 -7.92131e-02
-1.57720e+02 -1.84659e+00 -7.91533e-02
-1.57710e+02 -1.84580e+00 -7.90935e-02
-1.57700e+02 -1.84501e+00 -7.90336e-02
-1.57690e+02 -1.84422e+00 -7.89738e-02
-1.57680e+02 -1.84343e+00 -7.89139e-02
-1.57670e+02 -1.84264e+00 -7.88539e-02
-1.57660e+02 -1.84185e+00 -7.87939e-02
-1.57650e+02 -1.84106e+00 -7.87339e-02
-1.57640e+02 -1.84028e+00 -7.86739e-02
-1.57630e+02 -1.83949e+00 -7.86138e-02
-1.57620e+02 -1.83870e+00 -7.85537e-02
-1.57610e+02 -1.83792e+00 -7.84935e-02
-1.57600e+02 -1.83713e+00 -7.84334e-02
-1.57590e+02 -1.83635e+00 -7.83731e-02
-1.57580e+02 -1.83557e+00 -7.83129e-02
-1.57570e+02 -1.83478e+00 -7.82526e-02
-1.57560e+02 -1.83400e+00 -7.81923e-02
-1.57550e+02 -1.83322e+00 -7.81320e-02
-1.57540e+02 -1.83244e+00 -7.80716e-02
-1.57530e+02 -1.83166e+00 -7.80112e-02
-1.57520e+02 -1.83088e+00 -7.79507e-02
-1.57510e+02 -1.83010e+00 -7.78902e-02
-1.57500e+02 -1.82932e+00 -7.78297e-02
-1.57490e+02 -1.82854e+00 -7.77692e-02
-1.57480e+02 -1.82777e+00 -7.77086e-02
-1.57470e+02 -1.82699e+00 -7.76480e-02
-1.57460e+02 -1.82621e+00 -7.75873e-02
-1.57450e+02 -1.82544e+00 -7.75267e-02
-1.57440e+02 -1.82466e+00 -7.74660e-02
-1.57430e+02 -1.82389e+00 -7.74052e-02
-1.57420e+02 -1.82311e+00 -7.73444e-02
-1.57410e+02 -1.82234e+00 -7.72836e-02
-1.57400e+02 -1.82157e+00 -7.72228e-02
-1.57390e+02 -1.82080e+00 -7.71619e-02
-1.57380e+02 -1.82003e+00 -7.71010e-02
-1.57370e+02 -1.81925e+00 -7.70400e-02
-1.57360e+02 -1.81848e+00 -7.69790e-02
-1.57350e+02 -1.81772e+00 -7.69180e-02
-1.57340e+02 -1.81695e+00 -7.68570e-02
-1.57330e+02 -1.81618e+00 -7.67959e-02
-1.57320e+02 -1.81541e+00 -7.67348e-02
-1.57310e+02 -1.81464e+00 -7.66736e-02
-1.57300e+02 -1.81388e+00 -7.66125e-02
-1.57290e+02 -1.81311e+00 -7.65513e-02
-1.57280e+02 -1.81235e+00 -7.64900e-02
-1.57270e+02 -1.81158e+00 -7.64287e-02
-1.57260e+02 -1.81082e+00 -7.63674e-02
-1.57250e+02 -1.81005e+00 -7.63061e-02
-1.57240e+02 -1.80929e+00 -7.62447e-02
-1.57230e+02 -1.80853e+00 -7.61833e-02
-1.57220e+02 -1.80777e+00 -7.61218e-02
-1.57210e+02 -1.80701e+00 -7.60603e-02
-1.57200e+02 -1.80625e+00 -7.59988e-02
-1.57190e+02 -1.80549e+00 -7.59373e-02
-1.57180e+02 -1.80473e+00 -7.58757e-02
-1.57170e+02 -1.80397e+00 -7.58141e-02
-1.57160e+02 -1.80321e+00 -7.57524e-02
-1.57150e+02 -1.80245e+00 -7.56908e-02
-1.57140e+02 -1.80170e+00 -7.56290e-02
-1.57130e+02 -1.80094e+00 -7.55673e-02
-1.57120e+02 -1.80019e+00 -7.55055e-02
-1.57110e+02 -1.79943e+00 -7.54437e-02
-1.57100e+02 -1.79868e+00 -7.53818e-02
-1.57090e+02 -1.79792e+00 -7.53200e-02
-1.57080e+02 -1.79717e+00 -7.52580e-02
-1.57070e+02 -1.79642e+00 -7.51961e-02
-1.57060e+02 -1.79567e+00 -7.51341e-02
-1.57050e+02 -1.79492e+00 -7.50721e-02
-1.57040e+02 -1.79417e+00 -7.50101e-02
-1.57030e+02 -1.79342e+00 -7.49480e-02
-1.57020e+02 -1.79267e+00 -7.48859e-02
-1.57010e+02 -1.79192e+00 -7.48237e-02
-1.57000e+02 -1.79117e+00 -7.47615e-02
-1.56990e+02 -1.79042e+00 -7.46993e-02
-1.56980e+02 -1.78968e+00 -7.46371e-02
-1.56970e+02 -1.78893e+00 -7.45748e-02
-1.56960e+02 -1.78818e+00 -7.45125e-02
-1.56950e+02 -1.78744e+00 -7.44501e-02
-1.56940e+02 -1.78670e+00 -7.43877e-02
-1.56930e+02 -1.78595e+00 -7.43253e-02
-1.56920e+02 -1.78521e+00 -7.42629e-02
-1.56910e+02 -1.78447e+00 -7.42004e-02
-1.56900e+02 -1.78373e+00 -7.41379e-02
-1.56890e+02 -1.78298e+00 -7.40753e-02
-1.56880e+02 -1.78224e+00 -7.40127e-02
-1.56870e+02 -1.78150e+00 -7.39501e-02
-1.56860e+02 -1.78076e+00 -7.38875e-02
-1.56850e+02 -1.78003e+00 -7.38248e-02
-1.56840e+02 -1.77929e+00 -7.37621e-02
-1.56830e+02 -1.77855e+00 -7.36993e-02
-1.56820e+02 -1.77781e+00 -7.36365e-02
-1.56810e+02 -1.77708e+00 -7.35737e-02
-1.56800e+02 -1.77634e+00 -7.35109e-02
-1.56790e+02 -1.77561e+00 -7.34480e-02
-1.56780e+02 -1.77487e+00 -7.33851e-02
-1.56770e+02 -1.77414e+00 -7.33221e-02
-1.56760e+02 -1.77341e+00 -7.32591e-02
-1.56750e+02 -1.77267e+00 -7.31961e-02
-1.56740e+02 -1.77194e+00 -7.31331e-02
-1.56730e+02 -1.77121e+00 -7.30700e-02
-1.56720e+02 -1.77048e+00 -7.30069e-02
-1.56710e+02 -1.76975e+00 -7.29437e-02
-1.56700e+02 -1.76902e+00 -7.28805e-02
-1.56690e+02 -1.76829e+00 -7.28173e-02
-1.56680e+02 -1.76757e+00 -7.27541e-02
-1.56670e+02 -1.76684e+00 -7.26908e-02
-1.56660e+02 -1.76611e+00 -7.26275e-02
-1.56650e+02 -1.76539e+00 -7.25641e-02
-1.56640e+02 -1.76466e+00 -7.25007e-02
-1.56630e+02 -1.76394e+00 -7.24373e-02
-1.56620e+02 -1.76321e+00 -7.23739e-02
-1.56610e+02 -1.76249e+00 -7.23104e-02
-1.56600e+02 -1.76177e+00 -7.22469e-02
-1.56590e+02 -1.76104e+00 -7.21833e-02
-1.56580e+02 -1.76032e+00 -7.21197e-02
-1.56570e+02 -1.75960e+00 -7.20561e-02
-1.56560e+02 -1.75888e+00 -7.19924e-02
-1.56550e+02 -1.75816e+00 -7.19288e-02
-1.56540e+02 -1.75744e+00 -7.18650e-02
-1.56530e+02 -1.75672e+00 -7.18013e-02
-1.56520e+02 -1.75601e+00 -7.17375e-02
-1.56510e+02 -1.75529e+00 -7.16737e-02
-1.56500e+02 -1.75457e+00 -7.16098e-02
-1.56490e+02 -1.75386e+00 -7.15460e-02
-1.56480e+02 -1.75314e+00 -7.14820e-02
-1.56470e+02 -1.75243e+00 -7.14181e-02
-1.56460e+02 -1.75171e+00 -7.13541e-02
-1.56450e+02 -1.75100e+00 -7.12901e-02
-1.56440e+02 -1.75029e+00 -7.12260e-02
-1.56430e+02 -1.74958e+00 -7.11619e-02
-1.56420e+02 -1.74887e+00 -7.10978e-02
-1.56410e+02 -1.74815e+00 -7.10337e-02
-1.56400e+02 -1.74744e+00 -7.09695e-02
-1.56390e+02 -1.74674e+00 -7.09053e-02
-1.56380e+02 -1.74603e+00 -7.08410e-02
-1.56370e+02 -1.74532e+00 -7.07767e-02
-1.56360e+02 -1.74461e+00 -7.07124e-02
-1.56350e+02 -1.74390e+00 -7.06481e-02
-1.56340e+02 -1.74320e+00 -7.05837e-02
-1.56330e+02 -1.74249e+00 -7.05192e-02
-1.56320e+02 -1.74179e+00 -7.04548e-02
-1.56310e+02 -1.74108e+00 -7.03903e-02
-1.56300e+02 -1.74038e+00 -7.03258e-02
-1.56290e+02 -1.73968e+00 -7.02612e-02
-1.56280e+02 -1.73897e+00 -7.01966e-02
-1.56270e+02 -1.73827e+00 -7.01320e-02
-1.56260e+02 -1.73757e+00 -7.00674e-02
-1.56250e+02 -1.73687e+00 -7.00027e-02
-1.56240e+02 -1.73617e+00 -6.99380e-02
-1.56230e+02 -1.73547e+00 -6.98732e-02
-1.56220e+02 -1.73477e+00 -6.98084e-02
-1.56210e+02 -1.73408e+00 -6.97436e-02
-1.56200e+02 -1.73338e+00 -6.96788e-02
-1.56190e+02 -1.73268e+00 -6.96139e-02
-1.56180e+02 -1.73199e+00 -6.95489e-02
-1.56170e+02 -1.73129e+00 -6.94840e-02
-1.56160e+02 -1.73060e+00 -6.94190e-02
-1.56150e+02 -1.72990e+00 -6.93540e-02
-1.56140e+02 -1.72921e+00 -6.92889e-02
-1.56130e+02 -1.72852e+00 -6.92238e-02
-1.56120e+02 -1.72783e+00 -6.91587e-02
-1.56110e+02 -1.72713e+00 -6.90936e-02
-1.56100e+02 -1.72644e+00 -6.90284e-02
-1.56090e+02 -1.72575e+00 -6.89632e-02
-1.56080e+02 -1.72507e+00 -6.88979e-02
-1.56070e+02 -1.72438e+00 -6.88326e-02
-1.56060e+02 -1.72369e+00 -6.87673e-02
-1.56050e+02 -1.72300e+00 -6.87019e-02
-1.56040e+02 -1.72231e+00 -6.86366e-02
-1.56030e+02 -1.72163e+00 -6.85711e-02
-1.56020e+02 -1.72094e+00 -6.85057e-02
-1.56010e+02 -1.72026e+00 -6.84402e-02
-1.56000e+02 -1.71957e+00 -6.83747e-02
-1.55990e+02 -1.71889e+00 -6.83091e-02
-1.55980e+02 -1.71821e+00 -6.82435e-02
-1.55970e+02 -1.71753e+00 -6.81779e-02
-1.55960e+02 -1.71684e+00 -6.81122e-02
-1.55950e+02 -1.71616e+00 -6.80466e-02
-1.55940e+02 -1.71548e+00 -6.79808e-02
-1.55930e+02 -1.71480e+00 -6.79151e-02
-1.55920e+02 -1.71413e+00 -6.78493e-02
-1.55910e+02 -1.71345e+00 -6.77835e-02
-1.55900e+02 -1.71277e+00 -6.77176e-02
-1.55890e+02 -1.71209e+00 -6.76517e-02
-1.55880e+02 -1.71142e+00 -6.75858e-02
-1.55870e+02 -1.71074e+00 -6.75198e-02
-1.55860e+02 -1.71007e+00 -6.74539e-02
-1.55850e+02 -1.70939e+00 -6.73878e-02
-1.55840e+02 -1.70872e+00 -6.73218e-02
-1.55830e+02 -1.70805e+00 -6.72557e-02
-1.55820e+02 -1.70737e+00 -6.71896e-02
-1.55810e+02 -1.70670e+00 -6.71234e-02
-1.55800e+02 -1.70603e+00 -6.70572e-02
-1.55790e+02 -1.70536e+00 -6.69910e-02
-1.55780e+02 -1.70469e+00 -6.69247e-02
-1.55770e+02 -1.70402e+00 -6.68585e-02
-1.55760e+02 -1.70335e+00 -6.67921e-02
-1.55750e+02 -1.70269e+00 -6.67258e-02
-1.55740e+02 -1.70202e+00 -6.66594e-02
-1.55730e+02 -1.70135e+00 -6.65930e-02
-1.55720e+02 -1.70069e+00 -6.65265e-02
-1.55710e+02 -1.70002e+00 -6.64600e-02
-1.55700e+02 -1.69936e+00 -6.63935e-02
-1.55690e+02 -1.69869e+00 -6.63269e-02
-1.55680e+02 -1.69803e+00 -6.62603e-02
-1.55670e+02 -1.69737e+00 -6.61937e-02
-1.55660e+02 -1.69671e+00 -6.61271e-02
-1.55650e+02 -1.69605e+00 -6.60604e-02
-1.55640e+02 -1.69539e+00 -6.59937e-02
-1.55630e+02 -1.69473e+00 -6.59269e-02
-1.55620e+02 -1.69407e+00 -6.58601e-02
-1.55610e+02 -1.69341e+00 -6.57933e-02
-1.55600e+02 -1.69275e+00 -6.57264e-02
-1.55590e+02 -1.69210e+00 -6.56595e-02
-1.55580e+02 -1.69144e+00 -6.55926e-02
-1.55570e+02 -1.69078e+00 -6.55257e-02
-1.55560e+02 -1.69013e+00 -6.54587e-02
-1.55550e+02 -1.68947e+00 -6.53916e-02
-1.55540e+02 -1.68882e+00 -6.53246e-02
-1.55530e+02 -1.68817e+00 -6.52575e-02
-1.55520e+02 -1.68752e+00 -6.51904e-02
-1.55510e+02 -1.68686e+00 -6.51232e-02
-1.55500e+02 -1.68621e+00 -6.50560e-02
-1.55490e+02 -1.68556e+00 -6.49888e-02
-1.55480e+02 -1.68491e+00 -6.49215e-02
-1.55470e+02 -1.68426e+00 -6.48542e-02
-1.55460e+02 -1.68362e+00 -6.47869e-02
-1.55450e+02 -1.68297e+00 -6.47196e-02
-1.55440e+02 -1.68232e+00 -6.46522e-02
-1.55430e+02 -1.68168e+00 -6.45847e-02
-1.55420e+02 -1.68103e+00 -6.45173e-02
-1.55410e+02 -1.68039e+00 -6.44498e-02
-1.55400e+02 -1.67974e+00 -6.43823e-02
-1.55390e+02 -1.67910e+00 -6.43147e-02
-1.55380e+02 -1.67845e+00 -6.42471e-02
-1.55370e+02 -1.67781e+00 -6.41795e-02
-1.55360e+02 -1.67717e+00 -6.41118e-02
-1.55350e+02 -1.67653e+00 -6.40441e-02
-1.55340e+02 -1.67589e+00 -6.39764e-02
-1.55330e+02 -1.67525e+00 -6.39087e-02
-1.55320e+02 -1.67461e+00 -6.38409e-02
-1.55310e+02 -1.67397e+00 -6.37730e-02
-1.55300e+02 -1.67334e+00 -6.37052e-02
-1.55290e+02 -1.67270e+00 -6.36373e-02
-1.55280e+02 -1.67206e+00 -6.35694e-02
-1.55270e+02 -1.67143e+00 -6.35014e-02
-1.55260e+02 -1.67079e+00 -6.34334e-02
-1.55250e+02 -1.67016e+00 -6.33654e-02
-1.55240e+02 -1.66953e+00 -6.32973e-02
-1.55230e+02 -1.66889e+00 -6.32292e-02
-1.55220e+02 -1.66826e+00 -6.31611e-02
-1.55210e+02 -1.66763e+00 -6.30929e-02
-1.55200e+02 -1.66700e+00 -6.30248e-02
-1.55190e+02 -1.66637e+00 -6.29565e-02
-1.55180e+02 -1.66574e+00 -6.28883e-02
-1.55170e+02 -1.66511e+00 -6.28200e-02
-1.55160e+02 -1.66448e+00 -6.27516e-02
-1.55150e+02 -1.66386e+00 -6.26833e-02
-1.55140e+02 -1.66323e+00 -6.26149e-02
-1.55130e+02 -1.66261e+00 -6.25465e-02
-1.55120e+02 -1.66198e+00 -6.24780e-02
-1.55110e+02 -1.66136e+00 -6.24095e-02
-1.55100e+02 -1.66073e+00 -6.23410e-02
-1.55090e+02 -1.66011e+00 -6.22724e-02
-1.55080e+02 -1.65949e+00 -6.22038e-02
-1.55070e+02 -1.65886e+00 -6.21352e-02
-1.55060e+02 -1.65824e+00 -6.20665e-02
-1.55050e+02 -1.65762e+00 -6.19979e-02
-1.55040e+02 -1.65700e+00 -6.19291e-02
-1.55030e+02 -1.65638e+00 -6.18604e-02
-1.55020e+02 -1.65577e+00 -6.17916e-02
-1.55010e+02 -1.65515e+00 -6.17227e-02
-1.55000e+02 -1.65453e+00 -6.16539e-02
-1.54990e+02 -1.65392e+00 -6.15850e-02
-1.54980e+02 -1.65330e+00 -6.15161e-02
-1.54970e+02 -1.65269e+00 -6.14471e-02
-1.54960e+02 -1.65207e+00 -6.13781e-02
-1.54950e+02 -1.65146e+00 -6.13091e-02
-1.54940e+02 -1.65085e+00 -6.12400e-02
-1.54930e+02 -1.65023e+00 -6.11709e-02
-1.54920e+02 -1.64962e+00 -6.11018e-02
-1.54910e+02 -1.64901e+00 -6.10326e-02
-1.54900e+02 -1.64840e+00 -6.09634e-02
-1.54890e+02 -1.64779e+00 -6.08942e-02
-1.54880e+02 -1.64718e+00 -6.08250e-02
-1.54870e+02 -1.64658e+00 -6.07557e-02
-1.54860e+02 -1.64597e+00 -6.06863e-02
-1.54850e+02 -1.64536e+00 -6.06170e-02
-1.54840e+02 -1.64476e+00 -6.05476e-02
-1.54830e+02 -1.64415e+00 -6.04781e-02
-1.54820e+02 -1.64355e+00 -6.04087e-02
-1.54810e+02 -1.64294e+00 -6.03392e-02
-1.54800e+02 -1.64234e+00 -6.02697e-02
-1.54790e+02 -1.64174e+00 -6.02001e-02
-1.54780e+02 -1.64114e+00 -6.01306e-02
-1.54770e+02 -1.64053e+00 -6.00612e-02
-1.54760e+02 -1.63993e+00 -5.99918e-02
-1.54750e+02 -1.63933e+00 -5.99224e-02
-1.54740e+02 -1.63874e+00 -5.98531e-02
-1.54730e+02 -1.63814e+00 -5.97838e-02
-1.54720e+02 -1.63754e+00 -5.97146e-02
-1.54710e+02 -1.63694e+00 -5.96454e-02
-1.54700e+02 -1.63635e+00 -5.95762e-02
-1.54690e+02 -1.63575e+00 -5.95071e-02
-1.54680e+02 -1.63516e+00 -5.94380e-02
-1.54670e+02 -1.63456e+00 -5.93689e-02
-1.54660e+02 -1.63397e+00 -5.92999e-02
-1.54650e+02 -1.63338e+00 -5.92309e-02
-1.54640e+02 -1.63279e+00 -5.91620e-02
-1.54630e+02 -1.63219e+00 -5.90931e-02
-1.54620e+02 -1.63160e+00 -5.90243e-02
-1.54610e+02 -1.63101e+00 -5.89555e-02
-1.54600e+02 -1.63042e+00 -5.88867e-02
-1.54590e+02 -1.62984e+00 -5.88179e-02
-1.54580e+02 -1.62925e+00 -5.87493e-02
-1.54570e+02 -1.62866e+00 -5.86806e-02
-1.54560e+02 -1.62807e+00 -5.86120e-02
-1.54550e+02 -1.62749e+00 -5.85434e-02
-1.54540e+02 -1.62690e+00 -5.84749e-02
-1.54530e+02 -1.62632e+00 -5.84064e-02
-1.54520e+02 -1.62574e+00 -5.83379e-02
-1.54510e+02 -1.62515e+00 -5.82695e-02
-1.54500e+02 -1.62457e+00 -5.82011e-02
-1.54490e+02 -1.62399e+00 -5.81328e-02
-1.54480e+02 -1.62341e+00 -5.80645e-02
-1.54470e+02 -1.62283e+00 -5.79962e-02
-1.54460e+02 -1.62225e+00 -5.79280e-02
-1.54450e+02 -1.62167e+00 -5.78598e-02
-1.54440e+02 -1.62109e+00 -5.77917e-02
-1.54430e+02 -1.62051e+00 -5.77236e-02
-1.54420e+02 -1.61994e+00 -5.76555e-02
-1.54410e+02 -1.61936e+00 -5.75875e-02
-1.54400e+02 -1.61878e+00 -5.75195e-02
-1.54390e+02 -1.61821e+00 -5.74516e-02
-1.54380e+02 -1.61763e+00 -5.73837e-02
-1.54370e+02 -1.61706e+00 -5.73158e-02
-1.54360e+02 -1.61649e+00 -5.72480e-02
-1.54350e+02 -1.61592e+00 -5.71802e-02
-1.54340e+02 -1.61534e+00 -5.71125e-02
-1.54330e+02 -1.61477e+00 -5.70448e-02
-1.54320e+02 -1.61420e+00 -5.69771e-02
-1.54310e+02 -1.61363e+00 -5.69095e-02
-1.54300e+02 -1.61307e+00 -5.68419e-02
-1.54290e+02 -1.61250e+00 -5.67744e-02
-1.54280e+02 -1.61193e+00 -5.67069e-02
-1.54270e+02 -1.61136e+00 -5.66394e-02
-1.54260e+02 -1.61080e+00 -5.65720e-02
-1.54250e+02 -1.61023e+00 -5.65046e-02
-1.54240e+02 -1.60967e+00 -5.64373e-02
-1.54230e+02 -1.60910e+00 -5.63699e-02
-1.54220e+02 -1.60854e+00 -5.63027e-02
-1.54210e+02 -1.60798e+00 -5.62355e-02
-1.54200e+02 -1.60742e+00 -5.61683e-02
-1.54190e+02 -1.60685e+00 -5.61011e-02
-1.54180e+02 -1.60629e+00 -5.60340e-02
-1.54170e+02 -1.60573e+00 -5.59669e-02
-1.54160e+02 -1.60517e+00 -5.58999e-02
-1.54150e+02 -1.60462e+00 -5.58329e-02
-1.54140e+02 -1.60406e+00 -5.57660e-02
-1.54130e+02 -1.60350e+00 -5.56991e-02
-1.54120e+02 -1.60294e+00 -5.56322e-02
-1.54110e+02 -1.60239e+00 -5.55654e-02
-1.54100e+02 -1.60183e+00 -5.54986e-02
-1.54090e+02 -1.60128e+00 -5.54318e-02
-1.54080e+02 -1.60072e+00 -5.53651e-02
-1.54070e+02 -1.60017e+00 -5.52984e-02
-1.54060e+02 -1.59962e+00 -5.52318e-02
-1.54050e+02 -1.59907e+00 -5.51652e-02
-1.54040e+02 -1.59851e+00 -5.50987e-02
-1.54030e+02 -1.59796e+00 -5.50321e-02
-1.54020e+02 -1.59741e+00 -5.49657e-02
-1.54010e+02 -1.59686e+00 -5.48992e-02
-1.54000e+02 -1.59632e+00 -5.48328e-02
-1.53990e+02 -1.59577e+00 -5.47665e-02
-1.53980e+02 -1.59522e+00 -5.47002e-02
-1.53970e+02 -1.59467e+00 -5.46339e-02
-1.53960e+02 -1.59413e+00 -5.45676e-02
-1.53950e+02 -1.59358e+00 -5.45015e-02
-1.53940e+02 -1.59304e+00 -5.44353e-02
-1.53930e+02 -1.59249e+00 -5.43692e-02
-1.53920e+02 -1.59195e+00 -5.43031e-02
-1.53910e+02 -1.59141e+00 -5.42371e-02
-1.53900e+02 -1.59087e+00 -5.41711e-02
-1.53890e+02 -1.59032e+00 -5.41051e-02
-1.53880e+02 -1.58978e+00 -5.40392e-02
-1.53870e+02 -1.58924e+00 -5.39733e-02
-1.53860e+02 -1.58870e+00 -5.39075e-02
-1.53850e+02 -1.58816e+00 -5.38417e-02
-1.53840e+02 -1.58763e+00 -5.37759e-02
-1.53830e+02 -1.58709e+00 -5.37102e-02
-1.53820e+02 -1.58655e+00 -5.36445e-02
-1.53810e+02 -1.58602e+00 -5.35789e-02
-1.53800e+02 -1.58548e+00 -5.35132e-02
-1.53790e+02 -1.58495e+00 -5.34477e-02
-1.53780e+02 -1.58441e+00 -5.33822e-02
-1.53770e+02 -1.58388e+00 -5.33167e-02
-1.53760e+02 -1.58335e+00 -5.32512e-02
-1.53750e+02 -1.58281e+00 -5.31858e-02
-1.53740e+02 -1.58228e+00 -5.31205e-02
-1.53730e+02 -1.58175e+00 -5.30551e-02
-1.53720e+02 -1.58122e+00 -5.29899e-02
-1.53710e+02 -1.58069e+00 -5.29246e-02
-1.53700e+02 -1.58016e+00 -5.28594e-02
-1.53690e+02 -1.57963e+00 -5.27942e-02
-1.53680e+02 -1.57911e+00 -5.27291e-02
-1.53670e+02 -1.57858e+00 -5.26640e-02
-1.53660e+02 -1.57805e+00 -5.25990e-02
-1.53650e+02 -1.57753e+00 -5.25340e-02
-1.53640e+02 -1.57700e+00 -5.24690e-02
-1.53630e+02 -1.57648e+00 -5.24041e-02
-1.53620e+02 -1.57595e+00 -5.23392e-02
-1.53610e+02 -1.57543e+00 -5.22743e-02
-1.53600e+02 -1.57491e+00 -5.22095e-02
-1.53590e+02 -1.57439e+00 -5.21447e-02
-1.53580e+02 -1.57387e+00 -5.20800e-02
-1.53570e+02 -1.57335e+00 -5.20153e-02
-1.53560e+02 -1.57283e+00 -5.19507e-02
-1.53550e+02 -1.57231e+00 -5.18861e-02
-1.53540e+02 -1.57179e+00 -5.18215e-02
-1.53530e+02 -1.57127e+00 -5.17570e-02
-1.53520e+02 -1.57075e+00 -5.16925e-02
-1.53510e+02 -1.57024e+00 -5.16280e-02
-1.53500e+02 -1.56972e+00 -5.15636e-02
-1.53490e+02 -1.56921e+00 -5.14992e-02
-1.53480e+02 -1.56869e+00 -5.14349e-02
-1.53470e+02 -1.56818e+00 -5.13706e-02
-1.53460e+02 -1.56766e+00 -5.13063e-02
-1.53450e+02 -1.56715e+00 -5.12421e-02
-1.53440e+02 -1.56664e+00 -5.11779e-02
-1.53430e+02 -1.56613e+00 -5.11138e-02
-1.53420e+02 -1.56562e+00 -5.10497e-02
-1.53410e+02 -1.56511e+00 -5.09856e-02
-1.53400e+02 -1.56460e+00 -5.09216e-02
-1.53390e+02 -1.56409e+00 -5.08577e-02
-1.53380e+02 -1.56358e+00 -5.07937e-02
-1.53370e+02 -1.56307e+00 -5.07298e-02
-1.53360e+02 -1.56256e+00 -5.06660e-02
-1.53350e+02 -1.56206e+00 -5.06021e-02
-1.53340e+02 -1.56155e+00 -5.05384e-02
-1.53330e+02 -1.56105e+00 -5.04746e-02
-1.53320e+02 -1.56054e+00 -5.04109e-02
-1.53310e+02 -1.56004e+00 -5.03473e-02
-1.53300e+02 -1.55954e+00 -5.02836e-02
-1.53290e+02 -1.55903e+00 -5.02201e-02
-1.53280e+02 -1.55853e+00 -5.01565e-02
-1.53270e+02 -1.55803e+00 -5.00930e-02
-1.53260e+02 -1.55753e+00 -5.00295e-02
-1.53250e+02 -1.55703e+00 -4.99661e-02
-1.53240e+02 -1.55653e+00 -4.99027e-02
-1.53230e+02 -1.55603e+00 -4.98394e-02
-1.53220e+02 -1.55553e+00 -4.97761e-02
-1.53210e+02 -1.55504e+00 -4.97128e-02
-1.53200e+02 -1.55454e+00 -4.96496e-02
-1.53190e+02 -1.55404e+00 -4.95864e-02
-1.53180e+02 -1.55355e+00 -4.95233e-02
-1.53170e+02 -1.55305e+00 -4.94602e-02
-1.53160e+02 -1.55256e+00 -4.93971e-02
-1.53150e+02 -1.55206e+00 -4.93341e-02
-1.53140e+02 -1.55157e+00 -4.92711e-02
-1.53130e+02 -1.55108e+00 -4.92081e-02
-1.53120e+02 -1.55059e+00 -4.91452e-02
-1.53110e+02 -1.55010e+00 -4.90824e-02
-1.53100e+02 -1.54961e+00 -4.90195e-02
-1.53090e+02 -1.54912e+00 -4.89567e-02
-1.53080e+02 -1.54863e+00 -4.88940e-02
-1.53070e+02 -1.54814e+00 -4.88313e-02
-1.53060e+02 -1.54765e+00 -4.87686e-02
-1.53050e+02 -1.54716e+00 -4.87060e-02
-1.53040e+02 -1.54668e+00 -4.86434e-02
-1.53030e+02 -1.54619e+00 -4.85808e-02
-1.53020e+02 -1.54570e+00 -4.85183e-02
-1.53010e+02 -1.54522e+00 -4.84558e-02
-1.53000e+02 -1.54474e+00 -4.83934e-02
-1.52990e+02 -1.54425e+00 -4.83310e-02
-1.52980e+02 -1.54377e+00 -4.82687e-02
-1.52970e+02 -1.54329e+00 -4.82064e-02
-1.52960e+02 -1.54280e+00 -4.81441e-02
-1.52950e+02 -1.54232e+00 -4.80818e-02
-1.52940e+02 -1.54184e+00 -4.80196e-02
-1.52930e+02 -1.54136e+00 -4.79575e-02
-1.52920e+02 -1.54088e+00 -4.78954e-02
-1.52910e+02 -1.54041e+00 -4.78333e-02
-1.52900e+02 -1.53993e+00 -4.77713e-02
-1.52890e+02 -1.53945e+00 -4.77093e-02
-1.52880e+02 -1.53897e+00 -4.76473e-02
-1.52870e+02 -1.53850e+00 -4.75854e-02
-1.52860e+02 -1.53802e+00 -4.75235e-02
-1.52850e+02 -1.53755e+00 -4.74617e-02
-1.52840e+02 -1.53707e+00 -4.73999e-02
-1.52830e+02 -1.53660e+00 -4.73381e-02
-1.52820e+02 -1.53613e+00 -4.72764e-02
-1.52810e+02 -1.53565e+00 -4.72147e-02
-1.52800e+02 -1.53518e+00 -4.71531e-02
-1.52790e+02 -1.53471e+00 -4.70915e-02
-1.52780e+02 -1.53424e+00 -4.70299e-02
-1.52770e+02 -1.53377e+00 -4.69684e-02
-1.52760e+02 -1.53330e+00 -4.69069e-02
-1.52750e+02 -1.53283e+00 -4.68455e-02
-1.52740e+02 -1.53236e+00 -4.67841e-02
-1.52730e+02 -1.53190e+00 -4.67227e-02
-1.52720e+02 -1.53143e+00 -4.66614e-02
-1.52710e+02 -1.53096e+00 -4.66001e-02
-1.52700e+02 -1.53050e+00 -4.65389e-02
-1.52690e+02 -1.53003e+00 -4.64776e-02
-1.52680e+02 -1.52957e+00 -4.64165e-02
-1.52670e+02 -1.52910e+00 -4.63554e-02
-1.52660e+02 -1.52864e+00 -4.62943e-02
-1.52650e+02 -1.52818e+00 -4.62332e-02
-1.52640e+02 -1.52771e+00 -4.61722e-02
-1.52630e+02 -1.52725e+00 -4.61113e-02
-1.52620e+02 -1.52679e+00 -4.60503e-02
-1.52610e+02 -1.52633e+00 -4.59894e-02
-1.52600e+02 -1.52587e+00 -4.59286e-02
-1.52590e+02 -1.52541e+00 -4.58678e-02
-1.52580e+02 -1.52496e+00 -4.58070e-02
-1.52570e+02 -1.52450e+00 -4.57463e-02
-1.52560e+02 -1.52404e+00 -4.56856e-02
-1.52550e+02 -1.52358e+00 -4.56249e-02
-1.52540e+02 -1.52313e+00 -4.55643e-02
-1.52530e+02 -1.52267e+00 -4.55038e-02
-1.52520e+02 -1.52222e+00 -4.54432e-02
-1.52510e+02 -1.52176e+00 -4.53827e-02
-1.52500e+02 -1.52131e+00 -4.53223e-02
-1.52490e+02 -1.52086e+00 -4.52619e-02
-1.52480e+02 -1.52041e+00 -4.52015e-02
-1.52470e+02 -1.51995e+00 -4.51412e-02
-1.52460e+02 -1.51950e+00 -4.50809e-02
-1.52450e+02 -1.51905e+00 -4.50206e-02
-1.52440e+02 -1.51860e+00 -4.49604e-02
-1.52430e+02 -1.51815e+00 -4.49002e-02
-1.52420e+02 -1.51770e+00 -4.48401e-02
-1.52410e+02 -1.51726e+00 -4.47800e-02
-1.52400e+02 -1.51681e+00 -4.47200e-02
-1.52390e+02 -1.51636e+00 -4.46599e-02
-1.52380e+02 -1.51592e+00 -4.46000e-02
-1.52370e+02 -1.51547e+00 -4.45400e-02
-1.52360e+02 -1.51502e+00 -4.44801e-02
-1.52350e+02 -1.51458e+00 -4.44203e-02
-1.52340e+02 -1.51414e+00 -4.43605e-02
-1.52330e+02 -1.51369e+00 -4.43007e-02
-1.52320e+02 -1.51325e+00 -4.42409e-02
-1.52310e+02 -1.51281e+00 -4.41812e-02
-1.52300e+02 -1.51237e+00 -4.41216e-02
-1.52290e+02 -1.51193e+00 -4.40620e-02
-1.52280e+02 -1.51149e+00 -4.40024e-02
-1.52270e+02 -1.51105e+00 -4.39428e-02
-1.52260e+02 -1.51061e+00 -4.38833e-02
-1.52250e+02 -1.51017e+00 -4.38239e-02
-1.52240e+02 -1.50973e+00 -4.37645e-02
-1.52230e+02 -1.50929e+00 -4.37051e-02
-1.52220e+02 -1.50886e+00 -4.36457e-02
-1.52210e+02 -1.50842e+00 -4.35864e-02
-1.52200e+02 -1.50798e+00 -4.35272e-02
-1.52190e+02 -1.50755e+00 -4.34679e-02
-1.52180e+02 -1.50711e+00 -4.34088e-02
-1.52170e+02 -1.50668e+00 -4.33496e-02
-1.52160e+02 -1.50625e+00 -4.32905e-02
-1.52150e+02 -1.50581e+00 -4.32314e-02
-1.52140e+02 -1.50538e+00 -4.31724e-02
-1.52130e+02 -1.50495e+00 -4.31134e-02
-1.52120e+02 -1.50452e+00 -4.30545e-02
-1.52110e+02 -1.50409e+00 -4.29956e-02
-1.52100e+02 -1.50366e+00 -4.29367e-02
-1.52090e+02 -1.50323e+00 -4.28779e-02
-1.52080e+02 -1.50280e+00 -4.28191e-02
-1.52070e+02 -1.50238e+00 -4.27604e-02
-1.52060e+02 -1.50195e+00 -4.27016e-02
-1.52050e+02 -1.50152e+00 -4.26430e-02
-1.52040e+02 -1.50110e+00 -4.25843e-02
-1.52030e+02 -1.50067e+00 -4.25258e-02
-1.52020e+02 -1.50024e+00 -4.24672e-02
-1.52010e+02 -1.49982e+00 -4.24087e-02
-1.52000e+02 -1.49940e+00 -4.23502e-02
-1.51990e+02 -1.49897e+00 -4.22918e-02
-1.51980e+02 -1.49855e+00 -4.22334e-02
-1.51970e+02 -1.49813e+00 -4.21751e-02
-1.51960e+02 -1.49771e+00 -4.21167e-02
-1.51950e+02 -1.49729e+00 -4.20585e-02
-1.51940e+02 -1.49687e+00 -4.20002e-02
-1.51930e+02 -1.49645e+00 -4.19420e-02
-1.51920e+02 -1.49603e+00 -4.18839e-02
-1.51910e+02 -1.49561e+00 -4.18258e-02
-1.51900e+02 -1.49519e+00 -4.17677e-02
-1.51890e+02 -1.49477e+00 -4.17097e-02
-1.51880e+02 -1.49436e+00 -4.16517e-02
-1.51870e+02 -1.49394e+00 -4.15937e-02
-1.51860e+02 -1.49352e+00 -4.15358e-02
-1.51850e+02 -1.49311e+00 -4.14779e-02
-1.51840e+02 -1.49269e+00 -4.14201e-02
-1.51830e+02 -1.49228e+00 -4.13623e-02
-1.51820e+02 -1.49187e+00 -4.13045e-02
-1.51810e+02 -1.49145e+00 -4.12468e-02
-1.51800e+02 -1.49104e+00 -4.11891e-02
-1.51790e+02 -1.49063e+00 -4.11315e-02
-1.51780e+02 -1.49022e+00 -4.10739e-02
-1.51770e+02 -1.48981e+00 -4.10163e-02
-1.51760e+02 -1.48940e+00 -4.09588e-02
-1.51750e+02 -1.48899e+00 -4.09013e-02
-1.51740e+02 -1.48858e+00 -4.08439e-02
-1.51730e+02 -1.48817e+00 -4.07865e-02
-1.51720e+02 -1.48777e+00 -4.07291e-02
-1.51710e+02 -1.48736e+00 -4.06718e-02
-1.51700e+02 -1.48695e+00 -4.06145e-02
-1.51690e+02 -1.48655e+00 -4.05573e-02
-1.51680e+02 -1.48614e+00 -4.05001e-02
-1.51670e+02 -1.48574e+00 -4.04429e-02
-1.51660e+02 -1.48533e+00 -4.03858e-02
-1.51650e+02 -1.48493e+00 -4.03287e-02
-1.51640e+02 -1.48453e+00 -4.02717e-02
-1.51630e+02 -1.48412e+00 -4.02147e-02
-1.51620e+02 -1.48372e+00 -4.01577e-02
-1.51610e+02 -1.48332e+00 -4.01008e-02
-1.51600e+02 -1.48292e+00 -4.00439e-02
-1.51590e+02 -1.48252e+00 -3.99871e-02
-1.51580e+02 -1.48212e+00 -3.99302e-02
-1.51570e+02 -1.48172e+00 -3.98735e-02
-1.51560e+02 -1.48132e+00 -3.98168e-02
-1.51550e+02 -1.48092e+00 -3.97601e-02
-1.51540e+02 -1.48053e+00 -3.97034e-02
-1.51530e+02 -1.48013e+00 -3.96468e-02
-1.51520e+02 -1.47973e+00 -3.95902e-02
-1.51510e+02 -1.47934e+00 -3.95337e-02
-1.51500e+02 -1.47894e+00 -3.94772e-02
-1.51490e+02 -1.47855e+00 -3.94208e-02
-1.51480e+02 -1.47816e+00 -3.93644e-02
-1.51470e+02 -1.47776e+00 -3.93080e-02
-1.51460e+02 -1.47737e+00 -3.92517e-02
-1.51450e+02 -1.47698e+00 -3.91954e-02
-1.51440e+02 -1.47659e+00 -3.91391e-02
-1.51430e+02 -1.47619e+00 -3.90829e-02
-1.51420e+02 -1.47580e+00 -3.90267e-02
-1.51410e+02 -1.47541e+00 -3.89706e-02
-1.51400e+02 -1.47502e+00 -3.89145e-02
-1.51390e+02 -1.47464e+00 -3.88585e-02
-1.51380e+02 -1.47425e+00 -3.88024e-02
-1.51370e+02 -1.47386e+00 -3.87465e-02
-1.51360e+02 -1.47347e+00 -3.86905e-02
-1.51350e+02 -1.47309e+00 -3.86346e-02
-1.51340e+02 -1.47270e+00 -3.85788e-02
-1.51330e+02 -1.47231e+00 -3.85230e-02
-1.51320e+02 -1.47193e+00 -3.84672e-02
-1.51310e+02 -1.47154e+00 -3.84115e-02
-1.51300e+02 -1.47116e+00 -3.83558e-02
-1.51290e+02 -1.47078e+00 -3.83001e-02
-1.51280e+02 -1.47039e+00 -3.82445e-02
-1.51270e+02 -1.47001e+00 -3.81889e-02
-1.51260e+02 -1.46963e+00 -3.81334e-02
-1.51250e+02 -1.46925e+00 -3.80779e-02
-1.51240e+02 -1.46887e+00 -3.80224e-02
-1.51230e+02 -1.46849e+00 -3.79670e-02
-1.51220e+02 -1.46811e+00 -3.79116e-02
-1.51210e+02 -1.46773e+00 -3.78563e-02
-1.51200e+02 -1.46735e+00 -3.78010e-02
-1.51190e+02 -1.46698e+00 -3.77457e-02
-1.51180e+02 -1.46660e+00 -3.76905e-02
-1.51170e+02 -1.46622e+00 -3.76353e-02
-1.51160e+02 -1.46585e+00 -3.75802e-02
-1.51150e+02 -1.46547e+00 -3.75251e-02
-1.51140e+02 -1.46509e+00 -3.74700e-02
-1.51130e+02 -1.46472e+00 -3.74150e-02
-1.51120e+02 -1.46435e+00 -3.73600e-02
-1.51110e+02 -1.46397e+00 -3.73050e-02
-1.51100e+02 -1.46360e+00 -3.72501e-02
-1.51090e+02 -1.46323e+00 -3.71953e-02
-1.51080e+02 -1.46286e+00 -3.71405e-02
-1.51070e+02 -1.46249e+00 -3.70857e-02
-1.51060e+02 -1.46211e+00 -3.70309e-02
-1.51050e+02 -1.46174e+00 -3.69762e-02
-1.51040e+02 -1.46138e+00 -3.69216e-02
-1.51030e+02 -1.46101e+00 -3.68669e-02
-1.51020e+02 -1.46064e+00 -3.68123e-02
-1.51010e+02 -1.46027e+00 -3.67578e-02
-1.51000e+02 -1.45990e+00 -3.67033e-02
-1.50990e+02 -1.45954e+00 -3.66488e-02
-1.50980e+02 -1.45917e+00 -3.65944e-02
-1.50970e+02 -1.45880e+00 -3.65400e-02
-1.50960e+02 -1.45844e+00 -3.64856e-02
-1.50950e+02 -1.45807e+00 -3.64313e-02
-1.50940e+02 -1.45771e+00 -3.63771e-02
-1.50930e+02 -1.45735e+00 -3.63228e-02
-1.50920e+02 -1.45698e+00 -3.62686e-02
-1.50910e+02 -1.45662e+00 -3.62145e-02
-1.50900e+02 -1.45626e+00 -3.61604e-02
-1.50890e+02 -1.45590e+00 -3.61063e-02
-1.50880e+02 -1.45554e+00 -3.60523e-02
-1.50870e+02 -1.45518e+00 -3.59983e-02
-1.50860e+02 -1.45482e+00 -3.59443e-02
-1.50850e+02 -1.45446e+00 -3.58904e-02
-1.50840e+02 -1.45410e+00 -3.58365e-02
-1.50830e+02 -1.45374e+00 -3.57827e-02
-1.50820e+02 -1.45338e+00 -3.57289e-02
-1.50810e+02 -1.45303e+00 -3.56752e-02
-1.50800e+02 -1.45267e+00 -3.56214e-02
-1.50790e+02 -1.45231e+00 -3.55678e-02
-1.50780e+02 -1.45196e+00 -3.55141e-02
-1.50770e+02 -1.45160e+00 -3.54605e-02
-1.50760e+02 -1.45125e+00 -3.54070e-02
-1.50750e+02 -1.45090e+00 -3.53535e-02
-1.50740e+02 -1.45054e+00 -3.53000e-02
-1.50730e+02 -1.45019e+00 -3.52465e-02
-1.50720e+02 -1.44984e+00 -3.51931e-02
-1.50710e+02 -1.44949e+00 -3.51398e-02
-1.50700e+02 -1.44914e+00 -3.50865e-02
-1.50690e+02 -1.44878e+00 -3.50332e-02
-1.50680e+02 -1.44843e+00 -3.49799e-02
-1.50670e+02 -1.44808e+00 -3.49267e-02
-1.50660e+02 -1.44774e+00 -3.48736e-02
-1.50650e+02 -1.44739e+00 -3.48205e-02
-1.50640e+02 -1.44704e+00 -3.47674e-02
-1.50630e+02 -1.44669e+00 -3.47143e-02
-1.50620e+02 -1.44635e+00 -3.46613e-02
-1.50610e+02 -1.44600e+00 -3.46084e-02
-1.50600e+02 -1.44565e+00 -3.45554e-02
-1.50590e+02 -1.44531e+00 -3.45026e-02
-1.50580e+02 -1.44496e+00 -3.44497e-02
-1.50570e+02 -1.44462e+00 -3.43969e-02
-1.50560e+02 -1.44428e+00 -3.43442e-02
-1.50550e+02 -1.44393e+00 -3.42914e-02
-1.50540e+02 -1.44359e+00 -3.42387e-02
-1.50530e+02 -1.44325e+00 -3.41861e-02
-1.50520e+02 -1.44291e+00 -3.41335e-02
-1.50510e+02 -1.44256e+00 -3.40809e-02
-1.50500e+02 -1.44222e+00 -3.40284e-02
-1.50490e+02 -1.44188e+00 -3.39759e-02
-1.50480e+02 -1.44154e+00 -3.39235e-02
-1.50470e+02 -1.44121e+00 -3.38711e-02
-1.50460e+02 -1.44087e+00 -3.38187e-02
-1.50450e+02 -1.44053e+00 -3.37664e-02
-1.50440e+02 -1.44019e+00 -3.37141e-02
-1.50430e+02 -1.43985e+00 -3.36618e-02
-1.50420e+02 -1.43952e+00 -3.36096e-02
-1.50410e+02 -1.43918e+00 -3.35574e-02
-1.50400e+02 -1.43885e+00 -3.35053e-02
-1.50390e+02 -1.43851e+00 -3.34532e-02
-1.50380e+02 -1.43818e+00 -3.34012e-02
-1.50370e+02 -1.43784e+00 -3.33492e-02
-1.50360e+02 -1.43751e+00 -3.32972e-02
-1.50350e+02 -1.43718e+00 -3.32452e-02
-1.50340e+02 -1.43685e+00 -3.31934e-02
-1.50330e+02 -1.43651e+00 -3.31415e-02
-1.50320e+02 -1.43618e+00 -3.30897e-02
-1.50310e+02 -1.43585e+00 -3.30379e-02
-1.50300e+02 -1.43552e+00 -3.29862e-02
-1.50290e+02 -1.43519e+00 -3.29345e-02
-1.50280e+02 -1.43486e+00 -3.28828e-02
-1.50270e+02 -1.43454e+00 -3.28312e-02
-1.50260e+02 -1.43421e+00 -3.27796e-02
-1.50250e+02 -1.43388e+00 -3.27281e-02
-1.50240e+02 -1.43355e+00 -3.26766e-02
-1.50230e+02 -1.43323e+00 -3.26251e-02
-1.50220e+02 -1.43290e+00 -3.25737e-02
-1.50210e+02 -1.43257e+00 -3.25223e-02
-1.50200e+02 -1.43225e+00 -3.24710e-02
-1.50190e+02 -1.43193e+00 -3.24197e-02
-1.50180e+02 -1.43160e+00 -3.23685e-02
-1.50170e+02 -1.43128e+00 -3.23172e-02
-1.50160e+02 -1.43096e+00 -3.22661e-02
-1.50150e+02 -1.43063e+00 -3.22149e-02
-1.50140e+02 -1.43031e+00 -3.21638e-02
-1.50130e+02 -1.42999e+00 -3.21128e-02
-1.50120e+02 -1.42967e+00 -3.20617e-02
-1.50110e+02 -1.42935e+00 -3.20108e-02
-1.50100e+02 -1.42903e+00 -3.19598e-02
-1.50090e+02 -1.42871e+00 -3.19089e-02
-1.50080e+02 -1.42839e+00 -3.18580e-02
-1.50070e+02 -1.42807e+00 -3.18072e-02
-1.50060e+02 -1.42775e+00 -3.17564e-02
-1.50050e+02 -1.42744e+00 -3.17057e-02
-1.50040e+02 -1.42712e+00 -3.16550e-02
-1.50030e+02 -1.42680e+00 -3.16043e-02
-1.50020e+02 -1.42649e+00 -3.15537e-02
-1.50010e+02 -1.42617e+00 -3.15031e-02
-1.50000e+02 -1.42586e+00 -3.14526e-02
-1.49990e+02 -1.42554e+00 -3.14021e-02
-1.49980e+02 -1.42523e+00 -3.13516e-02
-1.49970e+02 -1.42492e+00 -3.13012e-02
-1.49960e+02 -1.42460e+00 -3.12508e-02
-1.49950e+02 -1.42429e+00 -3.12004e-02
-1.49940e+02 -1.42398e+00 -3.11501e-02
-1.49930e+02 -1.42367e+00 -3.10999e-02
-1.49920e+02 -1.42336e+00 -3.10496e-02
-1.49910e+02 -1.42305e+00 -3.09994e-02
-1.49900e+02 -1.42274e+00 -3.09493e-02
-1.49890e+02 -1.42243e+00 -3.08992e-02
-1.49880e+02 -1.42212e+00 -3.08491e-02
-1.49870e+02 -1.42181e+00 -3.07991e-02
-1.49860e+02 -1.42150e+00 -3.07491e-02
-1.49850e+02 -1.42120e+00 -3.06991e-02
-1.49840e+02 -1.42089e+00 -3.06492e-02
-1.49830e+02 -1.42058e+00 -3.05994e-02
-1.49820e+02 -1.42028e+00 -3.05495e-02
-1.49810e+02 -1.41997e+00 -3.04997e-02
-1.49800e+02 -1.41967e+00 -3.04500e-02
-1.49790e+02 -1.41936e+00 -3.04003e-02
-1.49780e+02 -1.41906e+00 -3.03506e-02
-1.49770e+02 -1.41876e+00 -3.03010e-02
-1.49760e+02 -1.41845e+00 -3.02514e-02
-1.49750e+02 -1.41815e+00 -3.02018e-02
-1.49740e+02 -1.41785e+00 -3.01523e-02
-1.49730e+02 -1.41755e+00 -3.01028e-02
-1.49720e+02 -1.41725e+00 -3.00534e-02
-1.49710e+02 -1.41695e+00 -3.00040e-02
-1.49700e+02 -1.41665e+00 -2.99546e-02
-1.49690e+02 -1.41635e+00 -2.99053e-02
-1.49680e+02 -1.41605e+00 -2.98560e-02
-1.49670e+02 -1.41575e+00 -2.98068e-02
-1.49660e+02 -1.41545e+00 -2.97576e-02
-1.49650e+02 -1.41516e+00 -2.97084e-02
-1.49640e+02 -1.41486e+00 -2.96593e-02
-1.49630e+02 -1.41456e+00 -2.96102e-02
-1.49620e+02 -1.41427e+00 -2.95612e-02
-1.49610e+02 -1.41397e+00 -2.95122e-02
-1.49600e+02 -1.41368e+00 -2.94632e-02
-1.49590e+02 -1.41338e+00 -2.94143e-02
-1.49580e+02 -1.41309e+00 -2.93654e-02
-1.49570e+02 -1.41280e+00 -2.93166e-02
-1.49560e+02 -1.41250e+00 -2.92678e-02
-1.49550e+02 -1.41221e+00 -2.92190e-02
-1.49540e+02 -1.41192e+00 -2.91703e-02
-1.49530e+02 -1.41163e+00 -2.91216e-02
-1.49520e+02 -1.41134e+00 -2.90730e-02
-1.49510e+02 -1.41104e+00 -2.90244e-02
-1.49500e+02 -1.41075e+00 -2.89758e-02
-1.49490e+02 -1.41047e+00 -2.89273e-02
-1.49480e+02 -1.41018e+00 -2.88788e-02
-1.49470e+02 -1.40989e+00 -2.88303e-02
-1.49460e+02 -1.40960e+00 -2.87819e-02
-1.49450e+02 -1.40931e+00 -2.87336e-02
-1.49440e+02 -1.40903e+00 -2.86852e-02
-1.49430e+02 -1.40874e+00 -2.86370e-02
-1.49420e+02 -1.40845e+00 -2.85887e-02
-1.49410e+02 -1.40817e+00 -2.85405e-02
-1.49400e+02 -1.40788e+00 -2.84923e-02
-1.49390e+02 -1.40760e+00 -2.84442e-02
-1.49380e+02 -1.40731e+00 -2.83961e-02
-1.49370e+02 -1.40703e+00 -2.83481e-02
-1.49360e+02 -1.40675e+00 -2.83001e-02
-1.49350e+02 -1.40646e+00 -2.82521e-02
-1.49340e+02 -1.40618e+00 -2.82042e-02
-1.49330e+02 -1.40590e+00 -2.81563e-02
-1.49320e+02 -1.40562e+00 -2.81084e-02
-1.49310e+02 -1.40534e+00 -2.80606e-02
-1.49300e+02 -1.40506e+00 -2.80128e-02
-1.49290e+02 -1.40478e+00 -2.79651e-02
-1.49280e+02 -1.40450e+00 -2.79174e-02
-1.49270e+02 -1.40422e+00 -2.78698e-02
-1.49260e+02 -1.40394e+00 -2.78221e-02
-1.49250e+02 -1.40366e+00 -2.77746e-02
-1.49240e+02 -1.40338e+00 -2.77270e-02
-1.49230e+02 -1.40311e+00 -2.76795e-02
-1.49220e+02 -1.40283e+00 -2.76321e-02
-1.49210e+02 -1.40255e+00 -2.75847e-02
-1.49200e+02 -1.40228e+00 -2.75373e-02
-1.49190e+02 -1.40200e+00 -2.74900e-02
-1.49180e+02 -1.40173e+00 -2.74427e-02
-1.49170e+02 -1.40145e+00 -2.73954e-02
-1.49160e+02 -1.40118e+00 -2.73482e-02
-1.49150e+02 -1.40091e+00 -2.73010e-02
-1.49140e+02 -1.40064e+00 -2.72539e-02
-1.49130e+02 -1.40036e+00 -2.72068e-02
-1.49120e+02 -1.40009e+00 -2.71597e-02
-1.49110e+02 -1.39982e+00 -2.71127e-02
-1.49100e+02 -1.39955e+00 -2.70657e-02
-1.49090e+02 -1.39928e+00 -2.70188e-02
-1.49080e+02 -1.39901e+00 -2.69719e-02
-1.49070e+02 -1.39874e+00 -2.69250e-02
-1.49060e+02 -1.39847e+00 -2.68782e-02
-1.49050e+02 -1.39820e+00 -2.68314e-02
-1.49040e+02 -1.39793e+00 -2.67847e-02
-1.49030e+02 -1.39767e+00 -2.67380e-02
-1.49020e+02 -1.39740e+00 -2.66913e-02
-1.49010e+02 -1.39713e+00 -2.66447e-02
-1.49000e+02 -1.39687e+00 -2.65981e-02
-1.48990e+02 -1.39660e+00 -2.65515e-02
-1.48980e+02 -1.39633e+00 -2.65050e-02
-1.48970e+02 -1.39607e+00 -2.64586e-02
-1.48960e+02 -1.39581e+00 -2.64122e-02
-1.48950e+02 -1.39554e+00 -2.63658e-02
-1.48940e+02 -1.39528e+00 -2.63194e-02
-1.48930e+02 -1.39501e+00 -2.62731e-02
-1.48920e+02 -1.39475e+00 -2.62269e-02
-1.48910e+02 -1.39449e+00 -2.61806e-02
-1.48900e+02 -1.39423e+00 -2.61344e-02
-1.48890e+02 -1.39397e+00 -2.60883e-02
-1.48880e+02 -1.39371e+00 -2.60422e-02
-1.48870e+02 -1.39345e+00 -2.59961e-02
-1.48860e+02 -1.39319e+00 -2.59501e-02
-1.48850e+02 -1.39293e+00 -2.59041e-02
-1.48840e+02 -1.39267e+00 -2.58581e-02
-1.48830e+02 -1.39241e+00 -2.58122e-02
-1.48820e+02 -1.39215e+00 -2.57664e-02
-1.48810e+02 -1.39190e+00 -2.57205e-02
-1.48800e+02 -1.39164e+00 -2.56747e-02
-1.48790e+02 -1.39138e+00 -2.56290e-02
-1.48780e+02 -1.39113e+00 -2.55833e-02
-1.48770e+02 -1.39087e+00 -2.55376e-02
-1.48760e+02 -1.39062e+00 -2.54920e-02
-1.48750e+02 -1.39036e+00 -2.54464e-02
-1.48740e+02 -1.39011e+00 -2.54008e-02
-1.48730e+02 -1.38985e+00 -2.53553e-02
-1.48720e+02 -1.38960e+00 -2.53098e-02
-1.48710e+02 -1.38935e+00 -2.52644e-02
-1.48700e+02 -1.38909e+00 -2.52190e-02
-1.48690e+02 -1.38884e+00 -2.51737e-02
-1.48680e+02 -1.38859e+00 -2.51283e-02
-1.48670e+02 -1.38834e+00 -2.50831e-02
-1.48660e+02 -1.38809e+00 -2.50378e-02
-1.48650e+02 -1.38784e+00 -2.49926e-02
-1.48640e+02 -1.38759e+00 -2.49475e-02
-1.48630e+02 -1.38734e+00 -2.49024e-02
-1.48620e+02 -1.38709e+00 -2.48573e-02
-1.48610e+02 -1.38684e+00 -2.48122e-02
-1.48600e+02 -1.38659e+00 -2.47672e-02
-1.48590e+02 -1.38635e+00 -2.47223e-02
-1.48580e+02 -1.38610e+00 -2.46774e-02
-1.48570e+02 -1.38585e+00 -2.46325e-02
-1.48560e+02 -1.38561e+00 -2.45877e-02
-1.48550e+02 -1.38536e+00 -2.45429e-02
-1.48540e+02 -1.38512e+00 -2.44981e-02
-1.48530e+02 -1.38487e+00 -2.44534e-02
-1.48520e+02 -1.38463e+00 -2.44087e-02
-1.48510e+02 -1.38438e+00 -2.43640e-02
-1.48500e+02 -1.38414e+00 -2.43194e-02
-1.48490e+02 -1.38390e+00 -2.42749e-02
-1.48480e+02 -1.38365e+00 -2.42304e-02
-1.48470e+02 -1.38341e+00 -2.41859e-02
-1.48460e+02 -1.38317e+00 -2.41414e-02
-1.48450e+02 -1.38293e+00 -2.40970e-02
-1.48440e+02 -1.38269e+00 -2.40527e-02
-1.48430e+02 -1.38245e+00 -2.40083e-02
-1.48420e+02 -1.38221e+00 -2.39641e-02
-1.48410e+02 -1.38197e+00 -2.39198e-02
-1.48400e+02 -1.38173e+00 -2.38756e-02
-1.48390e+02 -1.38149e+00 -2.38314e-02
-1.48380e+02 -1.38125e+00 -2.37873e-02
-1.48370e+02 -1.38102e+00 -2.37432e-02
-1.48360e+02 -1.38078e+00 -2.36992e-02
-1.48350e+02 -1.38054e+00 -2.36552e-02
-1.48340e+02 -1.38031e+00 -2.36112e-02
-1.48330e+02 -1.38007e+00 -2.35673e-02
-1.48320e+02 -1.37983e+00 -2.35234e-02
-1.48310e+02 -1.37960e+00 -2.34795e-02
-1.48300e+02 -1.37936e+00 -2.34357e-02
-1.48290e+02 -1.37913e+00 -2.33919e-02
-1.48280e+02 -1.37890e+00 -2.33482e-02
-1.48270e+02 -1.37866e+00 -2.33045e-02
-1.48260e+02 -1.37843e+00 -2.32609e-02
-1.48250e+02 -1.37820e+00 -2.32173e-02
-1.48240e+02 -1.37797e+00 -2.31737e-02
-1.48230e+02 -1.37774e+00 -2.31302e-02
-1.48220e+02 -1.37750e+00 -2.30867e-02
-1.48210e+02 -1.37727e+00 -2.30432e-02
-1.48200e+02 -1.37704e+00 -2.29998e-02
-1.48190e+02 -1.37681e+00 -2.29564e-02
-1.48180e+02 -1.37658e+00 -2.29131e-02
-1.48170e+02 -1.37636e+00 -2.28698e-02
-1.48160e+02 -1.37613e+00 -2.28265e-02
-1.48150e+02 -1.37590e+00 -2.27833e-02
-1.48140e+02 -1.37567e+00 -2.27402e-02
-1.48130e+02 -1.37544e+00 -2.26970e-02
-1.48120e+02 -1.37522e+00 -2.26539e-02
-1.48110e+02 -1.37499e+00 -2.26109e-02
-1.48100e+02 -1.37476e+00 -2.25678e-02
-1.48090e+02 -1.37454e+00 -2.25249e-02
-1.48080e+02 -1.37431e+00 -2.24819e-02
-1.48070e+02 -1.37409e+00 -2.24390e-02
-1.48060e+02 -1.37387e+00 -2.23962e-02
-1.48050e+02 -1.37364e+00 -2.23534e-02
-1.48040e+02 -1.37342e+00 -2.23106e-02
-1.48030e+02 -1.37320e+00 -2.22678e-02
-1.48020e+02 -1.37297e+00 -2.22251e-02
-1.48010e+02 -1.37275e+00 -2.21825e-02
-1.48000e+02 -1.37253e+00 -2.21399e-02
-1.47990e+02 -1.37231e+00 -2.20973e-02
-1.47980e+02 -1.37209e+00 -2.20547e-02
-1.47970e+02 -1.37187e+00 -2.20122e-02
-1.47960e+02 -1.37165e+00 -2.19698e-02
-1.47950e+02 -1.37143e+00 -2.19273e-02
-1.47940e+02 -1.37121e+00 -2.18850e-02
-1.47930e+02 -1.37099e+00 -2.18426e-02
-1.47920e+02 -1.37077e+00 -2.18003e-02
-1.47910e+02 -1.37055e+00 -2.17580e-02
-1.47900e+02 -1.37034e+00 -2.17158e-02
-1.47890e+02 -1.37012e+00 -2.16736e-02
-1.47880e+02 -1.36990e+00 -2.16315e-02
-1.47870e+02 -1.36969e+00 -2.15894e-02
-1.47860e+02 -1.36947e+00 -2.15473e-02
-1.47850e+02 -1.36926e+00 -2.15053e-02
-1.47840e+02 -1.36904e+00 -2.14633e-02
-1.47830e+02 -1.36883e+00 -2.14214e-02
-1.47820e+02 -1.36861e+00 -2.13794e-02
-1.47810e+02 -1.36840e+00 -2.13376e-02
-1.47800e+02 -1.36819e+00 -2.12958e-02
-1.47790e+02 -1.36797e+00 -2.12540e-02
-1.47780e+02 -1.36776e+00 -2.12122e-02
-1.47770e+02 -1.36755e+00 -2.11705e-02
-1.47760e+02 -1.36734e+00 -2.11288e-02
-1.47750e+02 -1.36713e+00 -2.10872e-02
-1.47740e+02 -1.36692e+00 -2.10456e-02
-1.47730e+02 -1.36671e+00 -2.10041e-02
-1.47720e+02 -1.36650e+00 -2.09626e-02
-1.47710e+02 -1.36629e+00 -2.09211e-02
-1.47700e+02 -1.36608e+00 -2.08796e-02
-1.47690e+02 -1.36587e+00 -2.08383e-02
-1.47680e+02 -1.36566e+00 -2.07969e-02
-1.47670e+02 -1.36545e+00 -2.07556e-02
-1.47660e+02 -1.36525e+00 -2.07143e-02
-1.47650e+02 -1.36504e+00 -2.06731e-02
-1.47640e+02 -1.36483e+00 -2.06319e-02
-1.47630e+02 -1.36463e+00 -2.05907e-02
-1.47620e+02 -1.36442e+00 -2.05496e-02
-1.47610e+02 -1.36422e+00 -2.05085e-02
-1.47600e+02 -1.36401e+00 -2.04675e-02
-1.47590e+02 -1.36381e+00 -2.04265e-02
-1.47580e+02 -1.36360e+00 -2.03856e-02
-1.47570e+02 -1.36340e+00 -2.03447e-02
-1.47560e+02 -1.36319e+00 -2.03038e-02
-1.47550e+02 -1.36299e+00 -2.02630e-02
-1.47540e+02 -1.36279e+00 -2.02223e-02
-1.47530e+02 -1.36259e+00 -2.01816e-02
-1.47520e+02 -1.36239e+00 -2.01409e-02
-1.47510e+02 -1.36218e+00 -2.01003e-02
-1.47500e+02 -1.36198e+00 -2.00597e-02
-1.47490e+02 -1.36178e+00 -2.00192e-02
-1.47480e+02 -1.36158e+00 -1.99788e-02
-1.47470e+02 -1.36138e+00 -1.99383e-02
-1.47460e+02 -1.36118e+00 -1.98980e-02
-1.47450e+02 -1.36099e+00 -1.98577e-02
-1.47440e+02 -1.36079e+00 -1.98174e-02
-1.47430e+02 -1.36059e+00 -1.97772e-02
-1.47420e+02 -1.36039e+00 -1.97370e-02
-1.47410e+02 -1.36019e+00 -1.96969e-02
-1.47400e+02 -1.36000e+00 -1.96568e-02
-1.47390e+02 -1.35980e+00 -1.96167e-02
-1.47380e+02 -1.35961e+00 -1.95768e-02
-1.47370e+02 -1.35941e+00 -1.95368e-02
-1.47360e+02 -1.35921e+00 -1.94969e-02
-1.47350e+02 -1.35902e+00 -1.94571e-02
-1.47340e+02 -1.35883e+00 -1.94173e-02
-1.47330e+02 -1.35863e+00 -1.93776e-02
-1.47320e+02 -1.35844e+00 -1.93379e-02
-1.47310e+02 -1.35825e+00 -1.92982e-02
-1.47300e+02 -1.35805e+00 -1.92586e-02
-1.47290e+02 -1.35786e+00 -1.92191e-02
-1.47280e+02 -1.35767e+00 -1.91796e-02
-1.47270e+02 -1.35748e+00 -1.91401e-02
-1.47260e+02 -1.35729e+00 -1.91007e-02
-1.47250e+02 -1.35709e+00 -1.90613e-02
-1.47240e+02 -1.35690e+00 -1.90220e-02
-1.47230e+02 -1.35671e+00 -1.89828e-02
-1.47220e+02 -1.35652e+00 -1.89435e-02
-1.47210e+02 -1.35634e+00 -1.89044e-02
-1.47200e+02 -1.35615e+00 -1.88653e-02
-1.47190e+02 -1.35596e+00 -1.88262e-02
-1.47180e+02 -1.35577e+00 -1.87872e-02
-1.47170e+02 -1.35558e+00 -1.87482e-02
-1.47160e+02 -1.35539e+00 -1.87092e-02
-1.47150e+02 -1.35521e+00 -1.86704e-02
-1.47140e+02 -1.35502e+00 -1.86315e-02
-1.47130e+02 -1.35484e+00 -1.85928e-02
-1.47120e+02 -1.35465e+00 -1.85540e-02
-1.47110e+02 -1.35446e+00 -1.85153e-02
-1.47100e+02 -1.35428e+00 -1.84767e-02
-1.47090e+02 -1.35409e+00 -1.84381e-02
-1.47080e+02 -1.35391e+00 -1.83996e-02
-1.47070e+02 -1.35373e+00 -1.83611e-02
-1.47060e+02 -1.35354e+00 -1.83226e-02
-1.47050e+02 -1.35336e+00 -1.82842e-02
-1.47040e+02 -1.35318e+00 -1.82459e-02
-1.47030e+02 -1.35300e+00 -1.82075e-02
-1.47020e+02 -1.35281e+00 -1.81693e-02
-1.47010e+02 -1.35263e+00 -1.81311e-02
-1.47000e+02 -1.35245e+00 -1.80929e-02
-1.46990e+02 -1.35227e+00 -1.80548e-02
-1.46980e+02 -1.35209e+00 -1.80167e-02
-1.46970e+02 -1.35191e+00 -1.79787e-02
-1.46960e+02 -1.35173e+00 -1.79408e-02
-1.46950e+02 -1.35155e+00 -1.79028e-02
-1.46940e+02 -1.35137e+00 -1.78650e-02
-1.46930e+02 -1.35119e+00 -1.78271e-02
-1.46920e+02 -1.35102e+00 -1.77894e-02
-1.46910e+02 -1.35084e+00 -1.77516e-02
-1.46900e+02 -1.35066e+00 -1.77140e-02
-1.46890e+02 -1.35048e+00 -1.76763e-02
-1.46880e+02 -1.35031e+00 -1.76387e-02
-1.46870e+02 -1.35013e+00 -1.76012e-02
-1.46860e+02 -1.34995e+00 -1.75637e-02
-1.46850e+02 -1.34978e+00 -1.75263e-02
-1.46840e+02 -1.34960e+00 -1.74889e-02
-1.46830e+02 -1.34943e+00 -1.74515e-02
-1.46820e+02 -1.34926e+00 -1.74142e-02
-1.46810e+02 -1.34908e+00 -1.73770e-02
-1.46800e+02 -1.34891e+00 -1.73398e-02
-1.46790e+02 -1.34873e+00 -1.73026e-02
-1.46780e+02 -1.34856e+00 -1.72655e-02
-1.46770e+02 -1.34839e+00 -1.72285e-02
-1.46760e+02 -1.34822e+00 -1.71915e-02
-1.46750e+02 -1.34805e+00 -1.71545e-02
-1.46740e+02 -1.34787e+00 -1.71176e-02
-1.46730e+02 -1.34770e+00 -1.70807e-02
-1.46720e+02 -1.34753e+00 -1.70439e-02
-1.46710e+02 -1.34736e+00 -1.70072e-02
-1.46700e+02 -1.34719e+00 -1.69704e-02
-1.46690e+02 -1.34702e+00 -1.69338e-02
-1.46680e+02 -1.34685e+00 -1.68971e-02
-1.46670e+02 -1.34668e+00 -1.68606e-02
-1.46660e+02 -1.34652e+00 -1.68240e-02
-1.46650e+02 -1.34635e+00 -1.67876e-02
-1.46640e+02 -1.34618e+00 -1.67511e-02
-1.46630e+02 -1.34601e+00 -1.67147e-02
-1.46620e+02 -1.34585e+00 -1.66784e-02
-1.46610e+02 -1.34568e+00 -1.66421e-02
-1.46600e+02 -1.34551e+00 -1.66059e-02
-1.46590e+02 -1.34535e+00 -1.65697e-02
-1.46580e+02 -1.34518e+00 -1.65335e-02
-1.46570e+02 -1.34502e+00 -1.64974e-02
-1.46560e+02 -1.34485e+00 -1.64614e-02
-1.46550e+02 -1.34469e+00 -1.64254e-02
-1.46540e+02 -1.34452e+00 -1.63894e-02
-1.46530e+02 -1.34436e+00 -1.63535e-02
-1.46520e+02 -1.34420e+00 -1.63177e-02
-1.46510e+02 -1.34403e+00 -1.62819e-02
-1.46500e+02 -1.34387e+00 -1.62461e-02
-1.46490e+02 -1.34371e+00 -1.62104e-02
-1.46480e+02 -1.34355e+00 -1.61747e-02
-1.46470e+02 -1.34339e+00 -1.61391e-02
-1.46460e+02 -1.34322e+00 -1.61035e-02
-1.46450e+02 -1.34306e+00 -1.60680e-02
-1.46440e+02 -1.34290e+00 -1.60325e-02
-1.46430e+02 -1.34274e+00 -1.59971e-02
-1.46420e+02 -1.34258e+00 -1.59617e-02
-1.46410e+02 -1.34242e+00 -1.59264e-02
-1.46400e+02 -1.34226e+00 -1.58911e-02
-1.46390e+02 -1.34211e+00 -1.58559e-02
-1.46380e+02 -1.34195e+00 -1.58207e-02
-1.46370e+02 -1.34179e+00 -1.57856e-02
-1.46360e+02 -1.34163e+00 -1.57505e-02
-1.46350e+02 -1.34147e+00 -1.57155e-02
-1.46340e+02 -1.34132e+00 -1.56805e-02
-1.46330e+02 -1.34116e+00 -1.56455e-02
-1.46320e+02 -1.34100e+00 -1.56106e-02
-1.46310e+02 -1.34085e+00 -1.55758e-02
-1.46300e+02 -1.34069e+00 -1.55410e-02
-1.46290e+02 -1.34054e+00 -1.55062e-02
-1.46280e+02 -1.34038e+00 -1.54715e-02
-1.46270e+02 -1.34023e+00 -1.54369e-02
-1.46260e+02 -1.34007e+00 -1.54023e-02
-1.46250e+02 -1.33992e+00 -1.53677e-02
-1.46240e+02 -1.33977e+00 -1.53332e-02
-1.46230e+02 -1.33961e+00 -1.52987e-02
-1.46220e+02 -1.33946e+00 -1.52643e-02
-1.46210e+02 -1.33931e+00 -1.52299e-02
-1.46200e+02 -1.33916e+00 -1.51956e-02
-1.46190e+02 -1.33900e+00 -1.51613e-02
-1.46180e+02 -1.33885e+00 -1.51271e-02
-1.46170e+02 -1.33870e+00 -1.50929e-02
-1.46160e+02 -1.33855e+00 -1.50588e-02
-1.46150e+02 -1.33840e+00 -1.50247e-02
-1.46140e+02 -1.33825e+00 -1.49907e-02
-1.46130e+02 -1.33810e+00 -1.49567e-02
-1.46120e+02 -1.33795e+00 -1.49228e-02
-1.46110e+02 -1.33780e+00 -1.48889e-02
-1.46100e+02 -1.33765e+00 -1.48550e-02
-1.46090e+02 -1.33750e+00 -1.48213e-02
-1.46080e+02 -1.33736e+00 -1.47875e-02
-1.46070e+02 -1.33721e+00 -1.47538e-02
-1.46060e+02 -1.33706e+00 -1.47202e-02
-1.46050e+02 -1.33691e+00 -1.46866e-02
-1.46040e+02 -1.33677e+00 -1.46530e-02
-1.46030e+02 -1.33662e+00 -1.46195e-02
-1.46020e+02 -1.33648e+00 -1.45860e-02
-1.46010e+02 -1.33633e+00 -1.45526e-02
-1.46000e+02 -1.33618e+00 -1.45193e-02
-1.45990e+02 -1.33604e+00 -1.44860e-02
-1.45980e+02 -1.33589e+00 -1.44527e-02
-1.45970e+02 -1.33575e+00 -1.44195e-02
-1.45960e+02 -1.33561e+00 -1.43863e-02
-1.45950e+02 -1.33546e+00 -1.43532e-02
-1.45940e+02 -1.33532e+00 -1.43201e-02
-1.45930e+02 -1.33518e+00 -1.42871e-02
-1.45920e+02 -1.33503e+00 -1.42541e-02
-1.45910e+02 -1.33489e+00 -1.42212e-02
-1.45900e+02 -1.33475e+00 -1.41883e-02
-1.45890e+02 -1.33461e+00 -1.41555e-02
-1.45880e+02 -1.33447e+00 -1.41227e-02
-1.45870e+02 -1.33433e+00 -1.40900e-02
-1.45860e+02 -1.33418e+00 -1.40573e-02
-1.45850e+02 -1.33404e+00 -1.40246e-02
-1.45840e+02 -1.33390e+00 -1.39920e-02
-1.45830e+02 -1.33376e+00 -1.39595e-02
-1.45820e+02 -1.33362e+00 -1.39270e-02
-1.45810e+02 -1.33349e+00 -1.38946e-02
-1.45800e+02 -1.33335e+00 -1.38621e-02
-1.45790e+02 -1.33321e+00 -1.38298e-02
-1.45780e+02 -1.33307e+00 -1.37975e-02
-1.45770e+02 -1.33293e+00 -1.37652e-02
-1.45760e+02 -1.33279e+00 -1.37330e-02
-1.45750e+02 -1.33266e+00 -1.37009e-02
-1.45740e+02 -1.33252e+00 -1.36688e-02
-1.45730e+02 -1.33238e+00 -1.36367e-02
-1.45720e+02 -1.33225e+00 -1.36047e-02
-1.45710e+02 -1.33211e+00 -1.35727e-02
-1.45700e+02 -1.33198e+00 -1.35408e-02
-1.45690e+02 -1.33184e+00 -1.35089e-02
-1.45680e+02 -1.33171e+00 -1.34771e-02
-1.45670e+02 -1.33157e+00 -1.34453e-02
-1.45660e+02 -1.33144e+00 -1.34136e-02
-1.45650e+02 -1.33130e+00 -1.33819e-02
-1.45640e+02 -1.33117e+00 -1.33503e-02
-1.45630e+02 -1.33104e+00 -1.33187e-02
-1.45620e+02 -1.33090e+00 -1.32871e-02
-1.45610e+02 -1.33077e+00 -1.32557e-02
-1.45600e+02 -1.33064e+00 -1.32242e-02
-1.45590e+02 -1.33051e+00 -1.31928e-02
-1.45580e+02 -1.33037e+00 -1.31615e-02
-1.45570e+02 -1.33024e+00 -1.31302e-02
-1.45560e+02 -1.33011e+00 -1.30989e-02
-1.45550e+02 -1.32998e+00 -1.30677e-02
-1.45540e+02 -1.32985e+00 -1.30366e-02
-1.45530e+02 -1.32972e+00 -1.30055e-02
-1.45520e+02 -1.32959e+00 -1.29744e-02
-1.45510e+02 -1.32946e+00 -1.29434e-02
-1.45500e+02 -1.32933e+00 -1.29125e-02
-1.45490e+02 -1.32920e+00 -1.28815e-02
-1.45480e+02 -1.32907e+00 -1.28507e-02
-1.45470e+02 -1.32895e+00 -1.28199e-02
-1.45460e+02 -1.32882e+00 -1.27891e-02
-1.45450e+02 -1.32869e+00 -1.27584e-02
-1.45440e+02 -1.32856e+00 -1.27277e-02
-1.45430e+02 -1.32844e+00 -1.26971e-02
-1.45420e+02 -1.32831e+00 -1.26665e-02
-1.45410e+02 -1.32818e+00 -1.26360e-02
-1.45400e+02 -1.32806e+00 -1.26055e-02
-1.45390e+02 -1.32793e+00 -1.25751e-02
-1.45380e+02 -1.32780e+00 -1.25447e-02
-1.45370e+02 -1.32768e+00 -1.25143e-02
-1.45360e+02 -1.32755e+00 -1.24840e-02
-1.45350e+02 -1.32743e+00 -1.24538e-02
-1.45340e+02 -1.32730e+00 -1.24236e-02
-1.45330e+02 -1.32718e+00 -1.23935e-02
-1.45320e+02 -1.32706e+00 -1.23634e-02
-1.45310e+02 -1.32693e+00 -1.23333e-02
-1.45300e+02 -1.32681e+00 -1.23033e-02
-1.45290e+02 -1.32669e+00 -1.22734e-02
-1.45280e+02 -1.32656e+00 -1.22435e-02
-1.45270e+02 -1.32644e+00 -1.22136e-02
-1.45260e+02 -1.32632e+00 -1.21838e-02
-1.45250e+02 -1.32620e+00 -1.21540e-02
-1.45240e+02 -1.32608e+00 -1.21243e-02
-1.45230e+02 -1.32596e+00 -1.20947e-02
-1.45220e+02 -1.32584e+00 -1.20650e-02
-1.45210e+02 -1.32572e+00 -1.20355e-02
-1.45200e+02 -1.32559e+00 -1.20060e-02
-1.45190e+02 -1.32548e+00 -1.19765e-02
-1.45180e+02 -1.32536e+00 -1.19471e-02
-1.45170e+02 -1.32524e+00 -1.19177e-02
-1.45160e+02 -1.32512e+00 -1.18884e-02
-1.45150e+02 -1.32500e+00 -1.18591e-02
-1.45140e+02 -1.32488e+00 -1.18298e-02
-1.45130e+02 -1.32476e+00 -1.18007e-02
-1.45120e+02 -1.32464e+00 -1.17715e-02
-1.45110e+02 -1.32453e+00 -1.17424e-02
-1.45100e+02 -1.32441e+00 -1.17134e-02
-1.45090e+02 -1.32429e+00 -1.16844e-02
-1.45080e+02 -1.32418e+00 -1.16555e-02
-1.45070e+02 -1.32406e+00 -1.16266e-02
-1.45060e+02 -1.32394e+00 -1.15977e-02
-1.45050e+02 -1.32383e+00 -1.15689e-02
-1.45040e+02 -1.32371e+00 -1.15402e-02
-1.45030e+02 -1.32360e+00 -1.15114e-02
-1.45020e+02 -1.32348e+00 -1.14828e-02
-1.45010e+02 -1.32337e+00 -1.14542e-02
-1.45000e+02 -1.32325e+00 -1.14256e-02
-1.44990e+02 -1.32314e+00 -1.13971e-02
-1.44980e+02 -1.32302e+00 -1.13686e-02
-1.44970e+02 -1.32291e+00 -1.13402e-02
-1.44960e+02 -1.32280e+00 -1.13119e-02
-1.44950e+02 -1.32268e+00 -1.12835e-02
-1.44940e+02 -1.32257e+00 -1.12553e-02
-1.44930e+02 -1.32246e+00 -1.12270e-02
-1.44920e+02 -1.32235e+00 -1.11989e-02
-1.44910e+02 -1.32224e+00 -1.11707e-02
-1.44900e+02 -1.32212e+00 -1.11427e-02
-1.44890e+02 -1.32201e+00 -1.11146e-02
-1.44880e+02 -1.32190e+00 -1.10866e-02
-1.44870e+02 -1.32179e+00 -1.10587e-02
-1.44860e+02 -1.32168e+00 -1.10308e-02
-1.44850e+02 -1.32157e+00 -1.10030e-02
-1.44840e+02 -1.32146e+00 -1.09752e-02
-1.44830e+02 -1.32135e+00 -1.09474e-02
-1.44820e+02 -1.32124e+00 -1.09197e-02
-1.44810e+02 -1.32113e+00 -1.08921e-02
-1.44800e+02 -1.32102e+00 -1.08645e-02
-1.44790e+02 -1.32091e+00 -1.08369e-02
-1.44780e+02 -1.32081e+00 -1.08094e-02
-1.44770e+02 -1.32070e+00 -1.07820e-02
-1.44760e+02 -1.32059e+00 -1.07546e-02
-1.44750e+02 -1.32048e+00 -1.07272e-02
-1.44740e+02 -1.32038e+00 -1.06999e-02
-1.44730e+02 -1.32027e+00 -1.06726e-02
-1.44720e+02 -1.32016e+00 -1.06454e-02
-1.44710e+02 -1.32006e+00 -1.06182e-02
-1.44700e+02 -1.31995e+00 -1.05911e-02
-1.44690e+02 -1.31984e+00 -1.05640e-02
-1.44680e+02 -1.31974e+00 -1.05370e-02
-1.44670e+02 -1.31963e+00 -1.05100e-02
-1.44660e+02 -1.31953e+00 -1.04831e-02
-1.44650e+02 -1.31942e+00 -1.04562e-02
-1.44640e+02 -1.31932e+00 -1.04294e-02
-1.44630e+02 -1.31922e+00 -1.04026e-02
-1.44620e+02 -1.31911e+00 -1.03759e-02
-1.44610e+02 -1.31901e+00 -1.03492e-02
-1.44600e+02 -1.31891e+00 -1.03226e-02
-1.44590e+02 -1.31880e+00 -1.02960e-02
-1.44580e+02 -1.31870e+00 -1.02694e-02
-1.44570e+02 -1.31860e+00 -1.02429e-02
-1.44560e+02 -1.31849e+00 -1.02165e-02
-1.44550e+02 -1.31839e+00 -1.01901e-02
-1.44540e+02 -1.31829e+00 -1.01637e-02
-1.44530e+02 -1.31819e+00 -1.01374e-02
-1.44520e+02 -1.31809e+00 -1.01112e-02
-1.44510e+02 -1.31799e+00 -1.00849e-02
-1.44500e+02 -1.31789e+00 -1.00588e-02
-1.44490e+02 -1.31779e+00 -1.00327e-02
-1.44480e+02 -1.31769e+00 -1.00066e-02
-1.44470e+02 -1.31759e+00 -9.98059e-03
-1.44460e+02 -1.31749e+00 -9.95462e-03
-1.44450e+02 -1.31739e+00 -9.92870e-03
-1.44440e+02 -1.31729e+00 -9.90283e-03
-1.44430e+02 -1.31719e+00 -9.87701e-03
-1.44420e+02 -1.31709e+00 -9.85123e-03
-1.44410e+02 -1.31699e+00 -9.82550e-03
-1.44400e+02 -1.31689e+00 -9.79982e-03
-1.44390e+02 -1.31680e+00 -9.77419e-03
-1.44380e+02 -1.31670e+00 -9.74860e-03
-1.44370e+02 -1.31660e+00 -9.72307e-03
-1.44360e+02 -1.31650e+00 -9.69758e-03
-1.44350e+02 -1.31641e+00 -9.67214e-03
-1.44340e+02 -1.31631e+00 -9.64674e-03
-1.44330e+02 -1.31621e+00 -9.62140e-03
-1.44320e+02 -1.31612e+00 -9.59610e-03
-1.44310e+02 -1.31602e+00 -9.57085e-03
-1.44300e+02 -1.31593e+00 -9.54565e-03
-1.44290e+02 -1.31583e+00 -9.52050e-03
-1.44280e+02 -1.31574e+00 -9.49539e-03
-1.44270e+02 -1.31564e+00 -9.47034e-03
-1.44260e+02 -1.31555e+00 -9.44533e-03
-1.44250e+02 -1.31545e+00 -9.42037e-03
-1.44240e+02 -1.31536e+00 -9.39546e-03
-1.44230e+02 -1.31526e+00 -9.37059e-03
-1.44220e+02 -1.31517e+00 -9.34577e-03
-1.44210e+02 -1.31508e+00 -9.32101e-03
-1.44200e+02 -1.31498e+00 -9.29628e-03
-1.44190e+02 -1.31489e+00 -9.27161e-03
-1.44180e+02 -1.31480e+00 -9.24699e-03
-1.44170e+02 -1.31471e+00 -9.22241e-03
-1.44160e+02 -1.31461e+00 -9.19788e-03
-1.44150e+02 -1.31452e+00 -9.17340e-03
-1.44140e+02 -1.31443e+00 -9.14897e-03
-1.44130e+02 -1.31434e+00 -9.12458e-03
-1.44120e+02 -1.31425e+00 -9.10025e-03
-1.44110e+02 -1.31416e+00 -9.07596e-03
-1.44100e+02 -1.31407e+00 -9.05172e-03
-1.44090e+02 -1.31398e+00 -9.02752e-03
-1.44080e+02 -1.31389e+00 -9.00338e-03
-1.44070e+02 -1.31380e+00 -8.97928e-03
-1.44060e+02 -1.31371e+00 -8.95523e-03
-1.44050e+02 -1.31362e+00 -8.93123e-03
-1.44040e+02 -1.31353e+00 -8.90728e-03
-1.44030e+02 -1.31344e+00 -8.88337e-03
-1.44020e+02 -1.31335e+00 -8.85952e-03
-1.44010e+02 -1.31326e+00 -8.83571e-03
-1.44000e+02 -1.31317e+00 -8.81195e-03
-1.43990e+02 -1.31309e+00 -8.78824e-03
-1.43980e+02 -1.31300e+00 -8.76457e-03
-1.43970e+02 -1.31291e+00 -8.74095e-03
-1.43960e+02 -1.31282e+00 -8.71739e-03
-1.43950e+02 -1.31274e+00 -8.69386e-03
-1.43940e+02 -1.31265e+00 -8.67039e-03
-1.43930e+02 -1.31256e+00 -8.64697e-03
-1.43920e+02 -1.31248e+00 -8.62359e-03
-1.43910e+02 -1.31239e+00 -8.60026e-03
-1.43900e+02 -1.31230e+00 -8.57698e-03
-1.43890e+02 -1.31222e+00 -8.55375e-03
-1.43880e+02 -1.31213e+00 -8.53056e-03
-1.43870e+02 -1.31205e+00 -8.50743e-03
-1.43860e+02 -1.31196e+00 -8.48434e-03
-1.43850e+02 -1.31188e+00 -8.46130e-03
-1.43840e+02 -1.31179e+00 -8.43830e-03
-1.43830e+02 -1.31171e+00 -8.41536e-03
-1.43820e+02 -1.31163e+00 -8.39246e-03
-1.43810e+02 -1.31154e+00 -8.36961e-03
-1.43800e+02 -1.31146e+00 -8.34681e-03
-1.43790e+02 -1.31137e+00 -8.32406e-03
-1.43780e+02 -1.31129e+00 -8.30135e-03
-1.43770e+02 -1.31121e+00 -8.27870e-03
-1.43760e+02 -1.31113e+00 -8.25609e-03
-1.43750e+02 -1.31104e+00 -8.23353e-03
-1.43740e+02 -1.31096e+00 -8.21101e-03
-1.43730e+02 -1.31088e+00 -8.18855e-03
-1.43720e+02 -1.31080e+00 -8.16613e-03
-1.43710e+02 -1.31072e+00 -8.14376e-03
-1.43700e+02 -1.31063e+00 -8.12144e-03
-1.43690e+02 -1.31055e+00 -8.09917e-03
-1.43680e+02 -1.31047e+00 -8.07695e-03
-1.43670e+02 -1.31039e+00 -8.05477e-03
-1.43660e+02 -1.31031e+00 -8.03264e-03
-1.43650e+02 -1.31023e+00 -8.01056e-03
-1.43640e+02 -1.31015e+00 -7.98853e-03
-1.43630e+02 -1.31007e+00 -7.96654e-03
-1.43620e+02 -1.30999e+00 -7.94460e-03
-1.43610e+02 -1.30991e+00 -7.92272e-03
-1.43600e+02 -1.30983e+00 -7.90087e-03
-1.43590e+02 -1.30975e+00 -7.87908e-03
-1.43580e+02 -1.30968e+00 -7.85734e-03
-1.43570e+02 -1.30960e+00 -7.83564e-03
-1.43560e+02 -1.30952e+00 -7.81399e-03
-1.43550e+02 -1.30944e+00 -7.79239e-03
-1.43540e+02 -1.30936e+00 -7.77084e-03
-1.43530e+02 -1.30929e+00 -7.74933e-03
-1.43520e+02 -1.30921e+00 -7.72788e-03
-1.43510e+02 -1.30913e+00 -7.70647e-03
-1.43500e+02 -1.30905e+00 -7.68511e-03
-1.43490e+02 -1.30898e+00 -7.66379e-03
-1.43480e+02 -1.30890e+00 -7.64253e-03
-1.43470e+02 -1.30882e+00 -7.62131e-03
-1.43460e+02 -1.30875e+00 -7.60014e-03
-1.43450e+02 -1.30867e+00 -7.57902e-03
-1.43440e+02 -1.30860e+00 -7.55795e-03
-1.43430e+02 -1.30852e+00 -7.53692e-03
-1.43420e+02 -1.30845e+00 -7.51595e-03
-1.43410e+02 -1.30837e+00 -7.49502e-03
-1.43400e+02 -1.30830e+00 -7.47414e-03
-1.43390e+02 -1.30822e+00 -7.45330e-03
-1.43380e+02 -1.30815e+00 -7.43252e-03
-1.43370e+02 -1.30807e+00 -7.41178e-03
-1.43360e+02 -1.30800e+00 -7.39109e-03
-1.43350e+02 -1.30793e+00 -7.37045e-03
-1.43340e+02 -1.30785e+00 -7.34986e-03
-1.43330e+02 -1.30778e+00 -7.32931e-03
-1.43320e+02 -1.30770e+00 -7.30882e-03
-1.43310e+02 -1.30763e+00 -7.28837e-03
-1.43300e+02 -1.30756e+00 -7.26797e-03
-1.43290e+02 -1.30749e+00 -7.24762e-03
-1.43280e+02 -1.30741e+00 -7.22731e-03
-1.43270e+02 -1.30734e+00 -7.20705e-03
-1.43260e+02 -1.30727e+00 -7.18684e-03
-1.43250e+02 -1.30720e+00 -7.16668e-03
-1.43240e+02 -1.30713e+00 -7.14657e-03
-1.43230e+02 -1.30706e+00 -7.12651e-03
-1.43220e+02 -1.30698e+00 -7.10649e-03
-1.43210e+02 -1.30691e+00 -7.08652e-03
-1.43200e+02 -1.30684e+00 -7.06660e-03
-1.43190e+02 -1.30677e+00 -7.04673e-03
-1.43180e+02 -1.30670e+00 -7.02690e-03
-1.43170e+02 -1.30663e+00 -7.00712e-03
-1.43160e+02 -1.30656e+00 -6.98739e-03
-1.43150e+02 -1.30649e+00 -6.96771e-03
-1.43140e+02 -1.30642e+00 -6.94808e-03
-1.43130e+02 -1.30635e+00 -6.92850e-03
-1.43120e+02 -1.30628e+00 -6.90896e-03
-1.43110e+02 -1.30621e+00 -6.88947e-03
-1.43100e+02 -1.30615e+00 -6.87003e-03
-1.43090e+02 -1.30608e+00 -6.85064e-03
-1.43080e+02 -1.30601e+00 -6.83129e-03
-1.43070e+02 -1.30594e+00 -6.81199e-03
-1.43060e+02 -1.30587e+00 -6.79275e-03
-1.43050e+02 -1.30580e+00 -6.77354e-03
-1.43040e+02 -1.30574e+00 -6.75439e-03
-1.43030e+02 -1.30567e+00 -6.73529e-03
-1.43020e+02 -1.30560e+00 -6.71623e-03
-1.43010e+02 -1.30554e+00 -6.69722e-03
-1.43000e+02 -1.30547e+00 -6.67826e-03
-1.42990e+02 -1.30540e+00 -6.65935e-03
-1.42980e+02 -1.30534e+00 -6.64048e-03
-1.42970e+02 -1.30527e+00 -6.62166e-03
-1.42960e+02 -1.30520e+00 -6.60290e-03
-1.42950e+02 -1.30514e+00 -6.58417e-03
-1.42940e+02 -1.30507e+00 -6.56550e-03
-1.42930e+02 -1.30501e+00 -6.54688e-03
-1.42920e+02 -1.30494e+00 -6.52830e-03
-1.42910e+02 -1.30487e+00 -6.50977e-03
-1.42900e+02 -1.30481e+00 -6.49129e-03
-1.42890e+02 -1.30474e+00 -6.47286e-03
-1.42880e+02 -1.30468e+00 -6.45447e-03
-1.42870e+02 -1.30462e+00 -6.43614e-03
-1.42860e+02 -1.30455e+00 -6.41785e-03
-1.42850e+02 -1.30449e+00 -6.39961e-03
-1.42840e+02 -1.30442e+00 -6.38141e-03
-1.42830e+02 -1.30436e+00 -6.36327e-03
-1.42820e+02 -1.30430e+00 -6.34517e-03
-1.42810e+02 -1.30423e+00 -6.32712e-03
-1.42800e+02 -1.30417e+00 -6.30912e-03
-1.42790e+02 -1.30411e+00 -6.29117e-03
-1.42780e+02 -1.30404e+00 -6.27326e-03
-1.42770e+02 -1.30398e+00 -6.25541e-03
-1.42760e+02 -1.30392e+00 -6.23760e-03
-1.42750e+02 -1.30386e+00 -6.21984e-03
-1.42740e+02 -1.30379e+00 -6.20212e-03
-1.42730e+02 -1.30373e+00 -6.18446e-03
-1.42720e+02 -1.30367e+00 -6.16684e-03
-1.42710e+02 -1.30361e+00 -6.14927e-03
-1.42700e+02 -1.30355e+00 -6.13175e-03
-1.42690e+02 -1.30349e+00 -6.11428e-03
-1.42680e+02 -1.30343e+00 -6.09685e-03
-1.42670e+02 -1.30336e+00 -6.07948e-03
-1.42660e+02 -1.30330e+00 -6.06215e-03
-1.42650e+02 -1.30324e+00 -6.04487e-03
-1.42640e+02 -1.30318e+00 -6.02763e-03
-1.42630e+02 -1.30312e+00 -6.01045e-03
-1.42620e+02 -1.30306e+00 -5.99331e-03
-1.42610e+02 -1.30300e+00 -5.97622e-03
-1.42600e+02 -1.30294e+00 -5.95918e-03
-1.42590e+02 -1.30288e+00 -5.94219e-03
-1.42580e+02 -1.30282e+00 -5.92524e-03
-1.42570e+02 -1.30277e+00 -5.90835e-03
-1.42560e+02 -1.30271e+00 -5.89150e-03
-1.42550e+02 -1.30265e+00 -5.87470e-03
-1.42540e+02 -1.30259e+00 -5.85794e-03
-1.42530e+02 -1.30253e+00 -5.84124e-03
-1.42520e+02 -1.30247e+00 -5.82458e-03
-1.42510e+02 -1.30241e+00 -5.80797e-03
-1.42500e+02 -1.30236e+00 -5.79141e-03
-1.42490e+02 -1.30230e+00 -5.77490e-03
-1.42480e+02 -1.30224e+00 -5.75843e-03
-1.42470e+02 -1.30218e+00 -5.74201e-03
-1.42460e+02 -1.30213e+00 -5.72565e-03
-1.42450e+02 -1.30207e+00 -5.70932e-03
-1.42440e+02 -1.30201e+00 -5.69305e-03
-1.42430e+02 -1.30195e+00 -5.67683e-03
-1.42420e+02 -1.30190e+00 -5.66065e-03
-1.42410e+02 -1.30184e+00 -5.64452e-03
-1.42400e+02 -1.30178e+00 -5.62844e-03
-1.42390e+02 -1.30173e+00 -5.61241e-03
-1.42380e+02 -1.30167e+00 -5.59642e-03
-1.42370e+02 -1.30162e+00 -5.58048e-03
-1.42360e+02 -1.30156e+00 -5.56460e-03
-1.42350e+02 -1.30151e+00 -5.54875e-03
-1.42340e+02 -1.30145e+00 -5.53296e-03
-1.42330e+02 -1.30139e+00 -5.51722e-03
-1.42320e+02 -1.30134e+00 -5.50152e-03
-1.42310e+02 -1.30128e+00 -5.48587e-03
-1.42300e+02 -1.30123e+00 -5.47027e-03
-1.42290e+02 -1.30118e+00 -5.45472e-03
-1.42280e+02 -1.30112e+00 -5.43921e-03
-1.42270e+02 -1.30107e+00 -5.42375e-03
-1.42260e+02 -1.30101e+00 -5.40834e-03
-1.42250e+02 -1.30096e+00 -5.39298e-03
-1.42240e+02 -1.30090e+00 -5.37767e-03
-1.42230e+02 -1.30085e+00 -5.36241e-03
-1.42220e+02 -1.30080e+00 -5.34719e-03
-1.42210e+02 -1.30074e+00 -5.33202e-03
-1.42200e+02 -1.30069e+00 -5.31690e-03
-1.42190e+02 -1.30064e+00 -5.30183e-03
-1.42180e+02 -1.30058e+00 -5.28680e-03
-1.42170e+02 -1.30053e+00 -5.27182e-03
-1.42160e+02 -1.30048e+00 -5.25689e-03
-1.42150e+02 -1.30043e+00 -5.24201e-03
-1.42140e+02 -1.30037e+00 -5.22718e-03
-1.42130e+02 -1.30032e+00 -5.21239e-03
-1.42120e+02 -1.30027e+00 -5.19766e-03
-1.42110e+02 -1.30022e+00 -5.18297e-03
-1.42100e+02 -1.30017e+00 -5.16833e-03
-1.42090e+02 -1.30011e+00 -5.15373e-03
-1.42080e+02 -1.30006e+00 -5.13919e-03
-1.42070e+02 -1.30001e+00 -5.12469e-03
-1.42060e+02 -1.29996e+00 -5.11024e-03
-1.42050e+02 -1.29991e+00 -5.09584e-03
-1.42040e+02 -1.29986e+00 -5.08149e-03
-1.42030e+02 -1.29981e+00 -5.06718e-03
-1.42020e+02 -1.29976e+00 -5.05293e-03
-1.42010e+02 -1.29971e+00 -5.03872e-03
-1.42000e+02 -1.29966e+00 -5.02456e-03
-1.41990e+02 -1.29961e+00 -5.01044e-03
-1.41980e+02 -1.29956e+00 -4.99638e-03
-1.41970e+02 -1.29951e+00 -4.98236e-03
-1.41960e+02 -1.29946e+00 -4.96839e-03
-1.41950e+02 -1.29941e+00 -4.95447e-03
-1.41940e+02 -1.29936e+00 -4.94060e-03
-1.41930e+02 -1.29931e+00 -4.92677e-03
-1.41920e+02 -1.29926e+00 -4.91300e-03
-1.41910e+02 -1.29921e+00 -4.89927e-03
-1.41900e+02 -1.29916e+00 -4.88559e-03
-1.41890e+02 -1.29911e+00 -4.87195e-03
-1.41880e+02 -1.29906e+00 -4.85837e-03
-1.41870e+02 -1.29902e+00 -4.84483e-03
-1.41860e+02 -1.29897e+00 -4.83134e-03
-1.41850e+02 -1.29892e+00 -4.81790e-03
-1.41840e+02 -1.29887e+00 -4.80451e-03
-1.41830e+02 -1.29882e+00 -4.79116e-03
-1.41820e+02 -1.29877e+00 -4.77786e-03
-1.41810e+02 -1.29873e+00 -4.76461e-03
-1.41800e+02 -1.29868e+00 -4.75141e-03
-1.41790e+02 -1.29863e+00 -4.73826e-03
-1.41780e+02 -1.29858e+00 -4.72516e-03
-1.41770e+02 -1.29854e+00 -4.71210e-03
-1.41760e+02 -1.29849e+00 -4.69909e-03
-1.41750e+02 -1.29844e+00 -4.68613e-03
-1.41740e+02 -1.29840e+00 -4.67321e-03
-1.41730e+02 -1.29835e+00 -4.66035e-03
-1.41720e+02 -1.29830e+00 -4.64753e-03
-1.41710e+02 -1.29826e+00 -4.63476e-03
-1.41700e+02 -1.29821e+00 -4.62204e-03
-1.41690e+02 -1.29816e+00 -4.60937e-03
-1.41680e+02 -1.29812e+00 -4.59674e-03
-1.41670e+02 -1.29807e+00 -4.58417e-03
-1.41660e+02 -1.29803e+00 -4.57164e-03
-1.41650e+02 -1.29798e+00 -4.55916e-03
-1.41640e+02 -1.29794e+00 -4.54672e-03
-1.41630e+02 -1.29789e+00 -4.53434e-03
-1.41620e+02 -1.29785e+00 -4.52200e-03
-1.41610e+02 -1.29780e+00 -4.50971e-03
-1.41600e+02 -1.29775e+00 -4.49747e-03
-1.41590e+02 -1.29771e+00 -4.48528e-03
-1.41580e+02 -1.29767e+00 -4.47313e-03
-1.41570e+02 -1.29762e+00 -4.46104e-03
-1.41560e+02 -1.29758e+00 -4.44899e-03
-1.41550e+02 -1.29753e+00 -4.43698e-03
-1.41540e+02 -1.29749e+00 -4.42503e-03
-1.41530e+02 -1.29744e+00 -4.41313e-03
-1.41520e+02 -1.29740e+00 -4.40127e-03
-1.41510e+02 -1.29736e+00 -4.38946e-03
-1.41500e+02 -1.29731e+00 -4.37770e-03
-1.41490e+02 -1.29727e+00 -4.36599e-03
-1.41480e+02 -1.29722e+00 -4.35432e-03
-1.41470e+02 -1.29718e+00 -4.34270e-03
-1.41460e+02 -1.29714e+00 -4.33113e-03
-1.41450e+02 -1.29709e+00 -4.31961e-03
-1.41440e+02 -1.29705e+00 -4.30814e-03
-1.41430e+02 -1.29701e+00 -4.29671e-03
-1.41420e+02 -1.29696e+00 -4.28534e-03
-1.41410e+02 -1.29692e+00 -4.27401e-03
-1.41400e+02 -1.29688e+00 -4.26273e-03
-1.41390e+02 -1.29684e+00 -4.25149e-03
-1.41380e+02 -1.29679e+00 -4.24031e-03
-1.41370e+02 -1.29675e+00 -4.22917e-03
-1.41360e+02 -1.29671e+00 -4.21808e-03
-1.41350e+02 -1.29667e+00 -4.20704e-03
-1.41340e+02 -1.29663e+00 -4.19605e-03
-1.41330e+02 -1.29658e+00 -4.18510e-03
-1.41320e+02 -1.29654e+00 -4.17421e-03
-1.41310e+02 -1.29650e+00 -4.16336e-03
-1.41300e+02 -1.29646e+00 -4.15255e-03
-1.41290e+02 -1.29642e+00 -4.14180e-03
-1.41280e+02 -1.29638e+00 -4.13110e-03
-1.41270e+02 -1.29633e+00 -4.12044e-03
-1.41260e+02 -1.29629e+00 -4.10983e-03
-1.41250e+02 -1.29625e+00 -4.09927e-03
-1.41240e+02 -1.29621e+00 -4.08876e-03
-1.41230e+02 -1.29617e+00 -4.07829e-03
-1.41220e+02 -1.29613e+00 -4.06787e-03
-1.41210e+02 -1.29609e+00 -4.05750e-03
-1.41200e+02 -1.29605e+00 -4.04718e-03
-1.41190e+02 -1.29601e+00 -4.03691e-03
-1.41180e+02 -1.29597e+00 -4.02668e-03
-1.41170e+02 -1.29593e+00 -4.01651e-03
-1.41160e+02 -1.29589e+00 -4.00638e-03
-1.41150e+02 -1.29585e+00 -3.99630e-03
-1.41140e+02 -1.29581e+00 -3.98626e-03
-1.41130e+02 -1.29577e+00 -3.97628e-03
-1.41120e+02 -1.29573e+00 -3.96634e-03
-1.41110e+02 -1.29569e+00 -3.95645e-03
-1.41100e+02 -1.29565e+00 -3.94661e-03
-1.41090e+02 -1.29561e+00 -3.93682e-03
-1.41080e+02 -1.29557e+00 -3.92707e-03
-1.41070e+02 -1.29553e+00 -3.91737e-03
-1.41060e+02 -1.29549e+00 -3.90773e-03
-1.41050e+02 -1.29545e+00 -3.89812e-03
-1.41040e+02 -1.29541e+00 -3.88857e-03
-1.41030e+02 -1.29538e+00 -3.87907e-03
-1.41020e+02 -1.29534e+00 -3.86961e-03
-1.41010e+02 -1.29530e+00 -3.86020e-03
-1.41000e+02 -1.29526e+00 -3.85084e-03
-1.40990e+02 -1.29522e+00 -3.84152e-03
-1.40980e+02 -1.29518e+00 -3.83226e-03
-1.40970e+02 -1.29514e+00 -3.82304e-03
-1.40960e+02 -1.29511e+00 -3.81387e-03
-1.40950e+02 -1.29507e+00 -3.80475e-03
-1.40940e+02 -1.29503e+00 -3.79568e-03
-1.40930e+02 -1.29499e+00 -3.78665e-03
-1.40920e+02 -1.29495e+00 -3.77768e-03
-1.40910e+02 -1.29492e+00 -3.76875e-03
-1.40900e+02 -1.29488e+00 -3.75987e-03
-1.40890e+02 -1.29484e+00 -3.75103e-03
-1.40880e+02 -1.29480e+00 -3.74225e-03
-1.40870e+02 -1.29477e+00 -3.73351e-03
-1.40860e+02 -1.29473e+00 -3.72482e-03
-1.40850e+02 -1.29469e+00 -3.71618e-03
-1.40840e+02 -1.29465e+00 -3.70759e-03
-1.40830e+02 -1.29462e+00 -3.69904e-03
-1.40820e+02 -1.29458e+00 -3.69054e-03
-1.40810e+02 -1.29454e+00 -3.68209e-03
-1.40800e+02 -1.29451e+00 -3.67369e-03
-1.40790e+02 -1.29447e+00 -3.66534e-03
-1.40780e+02 -1.29443e+00 -3.65703e-03
-1.40770e+02 -1.29440e+00 -3.64878e-03
-1.40760e+02 -1.29436e+00 -3.64057e-03
-1.40750e+02 -1.29432e+00 -3.63241e-03
-1.40740e+02 -1.29429e+00 -3.62429e-03
-1.40730e+02 -1.29425e+00 -3.61623e-03
-1.40720e+02 -1.29422e+00 -3.60821e-03
-1.40710e+02 -1.29418e+00 -3.60024e-03
-1.40700e+02 -1.29414e+00 -3.59232e-03
-1.40690e+02 -1.29411e+00 -3.58445e-03
-1.40680e+02 -1.29407e+00 -3.57662e-03
-1.40670e+02 -1.29404e+00 -3.56884e-03
-1.40660e+02 -1.29400e+00 -3.56111e-03
-1.40650e+02 -1.29397e+00 -3.55343e-03
-1.40640e+02 -1.29393e+00 -3.54580e-03
-1.40630e+02 -1.29389e+00 -3.53821e-03
-1.40620e+02 -1.29386e+00 -3.53068e-03
-1.40610e+02 -1.29382e+00 -3.52319e-03
-1.40600e+02 -1.29379e+00 -3.51575e-03
-1.40590e+02 -1.29375e+00 -3.50835e-03
-1.40580e+02 -1.29372e+00 -3.50101e-03
-1.40570e+02 -1.29368e+00 -3.49371e-03
-1.40560e+02 -1.29365e+00 -3.48646e-03
-1.40550e+02 -1.29361e+00 -3.47926e-03
-1.40540e+02 -1.29358e+00 -3.47211e-03
-1.40530e+02 -1.29354e+00 -3.46500e-03
-1.40520e+02 -1.29351e+00 -3.45794e-03
-1.40510e+02 -1.29347e+00 -3.45093e-03
-1.40500e+02 -1.29344e+00 -3.44397e-03
-1.40490e+02 -1.29341e+00 -3.43706e-03
-1.40480e+02 -1.29337e+00 -3.43019e-03
-1.40470e+02 -1.29334e+00 -3.42338e-03
-1.40460e+02 -1.29330e+00 -3.41661e-03
-1.40450e+02 -1.29327e+00 -3.40989e-03
-1.40440e+02 -1.29324e+00 -3.40321e-03
-1.40430e+02 -1.29320e+00 -3.39659e-03
-1.40420e+02 -1.29317e+00 -3.39001e-03
-1.40410e+02 -1.29313e+00 -3.38348e-03
-1.40400e+02 -1.29310e+00 -3.37700e-03
-1.40390e+02 -1.29307e+00 -3.37053e-03
-1.40380e+02 -1.29303e+00 -3.36405e-03
-1.40370e+02 -1.29300e+00 -3.35756e-03
-1.40360e+02 -1.29296e+00 -3.35104e-03
-1.40350e+02 -1.29293e+00 -3.34452e-03
-1.40340e+02 -1.29290e+00 -3.33797e-03
-1.40330e+02 -1.29286e+00 -3.33141e-03
-1.40320e+02 -1.29283e+00 -3.32483e-03
-1.40310e+02 -1.29280e+00 -3.31824e-03
-1.40300e+02 -1.29276e+00 -3.31164e-03
-1.40290e+02 -1.29273e+00 -3.30501e-03
-1.40280e+02 -1.29270e+00 -3.29837e-03
-1.40270e+02 -1.29267e+00 -3.29172e-03
-1.40260e+02 -1.29263e+00 -3.28505e-03
-1.40250e+02 -1.29260e+00 -3.27836e-03
-1.40240e+02 -1.29257e+00 -3.27166e-03
-1.40230e+02 -1.29253e+00 -3.26494e-03
-1.40220e+02 -1.29250e+00 -3.25821e-03
-1.40210e+02 -1.29247e+00 -3.25146e-03
-1.40200e+02 -1.29244e+00 -3.24469e-03
-1.40190e+02 -1.29240e+00 -3.23791e-03
-1.40180e+02 -1.29237e+00 -3.23111e-03
-1.40170e+02 -1.29234e+00 -3.22430e-03
-1.40160e+02 -1.29231e+00 -3.21747e-03
-1.40150e+02 -1.29228e+00 -3.21062e-03
-1.40140e+02 -1.29224e+00 -3.20376e-03
-1.40130e+02 -1.29221e+00 -3.19689e-03
-1.40120e+02 -1.29218e+00 -3.18999e-03
-1.40110e+02 -1.29215e+00 -3.18309e-03
-1.40100e+02 -1.29212e+00 -3.17616e-03
-1.40090e+02 -1.29208e+00 -3.16922e-03
-1.40080e+02 -1.29205e+00 -3.16227e-03
-1.40070e+02 -1.29202e+00 -3.15530e-03
-1.40060e+02 -1.29199e+00 -3.14831e-03
-1.40050e+02 -1.29196e+00 -3.14130e-03
-1.40040e+02 -1.29193e+00 -3.13429e-03
-1.40030e+02 -1.29190e+00 -3.12725e-03
-1.40020e+02 -1.29186e+00 -3.12020e-03
-1.40010e+02 -1.29183e+00 -3.11313e-03
-1.40000e+02 -1.29180e+00 -3.10605e-03
-1.39990e+02 -1.29177e+00 -3.09895e-03
-1.39980e+02 -1.29174e+00 -3.09184e-03
-1.39970e+02 -1.29171e+00 -3.08471e-03
-1.39960e+02 -1.29168e+00 -3.07757e-03
-1.39950e+02 -1.29165e+00 -3.07040e-03
-1.39940e+02 -1.29162e+00 -3.06323e-03
-1.39930e+02 -1.29159e+00 -3.05604e-03
-1.39920e+02 -1.29156e+00 -3.04883e-03
-1.39910e+02 -1.29153e+00 -3.04160e-03
-1.39900e+02 -1.29149e+00 -3.03436e-03
-1.39890e+02 -1.29146e+00 -3.02711e-03
-1.39880e+02 -1.29143e+00 -3.01983e-03
-1.39870e+02 -1.29140e+00 -3.01255e-03
-1.39860e+02 -1.29137e+00 -3.00524e-03
-1.39850e+02 -1.29134e+00 -2.99792e-03
-1.39840e+02 -1.29131e+00 -2.99059e-03
-1.39830e+02 -1.29128e+00 -2.98324e-03
-1.39820e+02 -1.29125e+00 -2.97587e-03
-1.39810e+02 -1.29122e+00 -2.96849e-03
-1.39800e+02 -1.29120e+00 -2.96109e-03
-1.39790e+02 -1.29117e+00 -2.95367e-03
-1.39780e+02 -1.29114e+00 -2.94624e-03
-1.39770e+02 -1.29111e+00 -2.93880e-03
-1.39760e+02 -1.29108e+00 -2.93134e-03
-1.39750e+02 -1.29105e+00 -2.92386e-03
-1.39740e+02 -1.29102e+00 -2.91637e-03
-1.39730e+02 -1.29099e+00 -2.90886e-03
-1.39720e+02 -1.29096e+00 -2.90133e-03
-1.39710e+02 -1.29093e+00 -2.89379e-03
-1.39700e+02 -1.29090e+00 -2.88624e-03
-1.39690e+02 -1.29087e+00 -2.87866e-03
-1.39680e+02 -1.29085e+00 -2.87107e-03
-1.39670e+02 -1.29082e+00 -2.86347e-03
-1.39660e+02 -1.29079e+00 -2.85585e-03
-1.39650e+02 -1.29076e+00 -2.84821e-03
-1.39640e+02 -1.29073e+00 -2.84056e-03
-1.39630e+02 -1.29070e+00 -2.83290e-03
-1.39620e+02 -1.29067e+00 -2.82521e-03
-1.39610e+02 -1.29065e+00 -2.81751e-03
-1.39600e+02 -1.29062e+00 -2.80980e-03
-1.39590e+02 -1.29059e+00 -2.80207e-03
-1.39580e+02 -1.29056e+00 -2.79432e-03
-1.39570e+02 -1.29053e+00 -2.78656e-03
-1.39560e+02 -1.29051e+00 -2.77878e-03
-1.39550e+02 -1.29048e+00 -2.77099e-03
-1.39540e+02 -1.29045e+00 -2.76318e-03
-1.39530e+02 -1.29042e+00 -2.75535e-03
-1.39520e+02 -1.29040e+00 -2.74751e-03
-1.39510e+02 -1.29037e+00 -2.73965e-03
-1.39500e+02 -1.29034e+00 -2.73178e-03
-1.39490e+02 -1.29031e+00 -2.72389e-03
-1.39480e+02 -1.29029e+00 -2.71599e-03
-1.39470e+02 -1.29026e+00 -2.70807e-03
-1.39460e+02 -1.29023e+00 -2.70013e-03
-1.39450e+02 -1.29021e+00 -2.69218e-03
-1.39440e+02 -1.29018e+00 -2.68421e-03
-1.39430e+02 -1.29015e+00 -2.67623e-03
-1.39420e+02 -1.29012e+00 -2.66823e-03
-1.39410e+02 -1.29010e+00 -2.66021e-03
-1.39400e+02 -1.29007e+00 -2.65218e-03
-1.39390e+02 -1.29005e+00 -2.64414e-03
-1.39380e+02 -1.29002e+00 -2.63607e-03
-1.39370e+02 -1.28999e+00 -2.62799e-03
-1.39360e+02 -1.28997e+00 -2.61990e-03
-1.39350e+02 -1.28994e+00 -2.61179e-03
-1.39340e+02 -1.28991e+00 -2.60366e-03
-1.39330e+02 -1.28989e+00 -2.59552e-03
-1.39320e+02 -1.28986e+00 -2.58736e-03
-1.39310e+02 -1.28984e+00 -2.57919e-03
-1.39300e+02 -1.28981e+00 -2.57100e-03
-1.39290e+02 -1.28978e+00 -2.56280e-03
-1.39280e+02 -1.28976e+00 -2.55458e-03
-1.39270e+02 -1.28973e+00 -2.54634e-03
-1.39260e+02 -1.28971e+00 -2.53809e-03
-1.39250e+02 -1.28968e+00 -2.52982e-03
-1.39240e+02 -1.28966e+00 -2.52153e-03
-1.39230e+02 -1.28963e+00 -2.51323e-03
-1.39220e+02 -1.28961e+00 -2.50492e-03
-1.39210e+02 -1.28958e+00 -2.49659e-03
-1.39200e+02 -1.28956e+00 -2.48824e-03
-1.39190e+02 -1.28953e+00 -2.47988e-03
-1.39180e+02 -1.28951e+00 -2.47150e-03
-1.39170e+02 -1.28948e+00 -2.46310e-03
-1.39160e+02 -1.28946e+00 -2.45469e-03
-1.39150e+02 -1.28943e+00 -2.44627e-03
-1.39140e+02 -1.28941e+00 -2.43782e-03
-1.39130e+02 -1.28939e+00 -2.42937e-03
-1.39120e+02 -1.28936e+00 -2.42089e-03
-1.39110e+02 -1.28934e+00 -2.41240e-03
-1.39100e+02 -1.28931e+00 -2.40390e-03
-1.39090e+02 -1.28929e+00 -2.39537e-03
-1.39080e+02 -1.28926e+00 -2.38684e-03
-1.39070e+02 -1.28924e+00 -2.37828e-03
-1.39060e+02 -1.28922e+00 -2.36972e-03
-1.39050e+02 -1.28919e+00 -2.36113e-03
-1.39040e+02 -1.28917e+00 -2.35253e-03
-1.39030e+02 -1.28915e+00 -2.34391e-03
-1.39020e+02 -1.28912e+00 -2.33528e-03
-1.39010e+02 -1.28910e+00 -2.32663e-03
-1.39000e+02 -1.28908e+00 -2.31797e-03
-1.38990e+02 -1.28905e+00 -2.30929e-03
-1.38980e+02 -1.28903e+00 -2.30060e-03
-1.38970e+02 -1.28901e+00 -2.29188e-03
-1.38960e+02 -1.28898e+00 -2.28316e-03
-1.38950e+02 -1.28896e+00 -2.27441e-03
-1.38940e+02 -1.28894e+00 -2.26566e-03
-1.38930e+02 -1.28892e+00 -2.25688e-03
-1.38920e+02 -1.28889e+00 -2.24809e-03
-1.38910e+02 -1.28887e+00 -2.23929e-03
-1.38900e+02 -1.28885e+00 -2.23046e-03
-1.38890e+02 -1.28883e+00 -2.22163e-03
-1.38880e+02 -1.28880e+00 -2.21277e-03
-1.38870e+02 -1.28878e+00 -2.20390e-03
-1.38860e+02 -1.28876e+00 -2.19502e-03
-1.38850e+02 -1.28874e+00 -2.18612e-03
-1.38840e+02 -1.28872e+00 -2.17720e-03
-1.38830e+02 -1.28870e+00 -2.16827e-03
-1.38820e+02 -1.28867e+00 -2.15932e-03
-1.38810e+02 -1.28865e+00 -2.15035e-03
-1.38800e+02 -1.28863e+00 -2.14137e-03
-1.38790e+02 -1.28861e+00 -2.13238e-03
-1.38780e+02 -1.28859e+00 -2.12337e-03
-1.38770e+02 -1.28857e+00 -2.11434e-03
-1.38760e+02 -1.28855e+00 -2.10530e-03
-1.38750e+02 -1.28852e+00 -2.09624e-03
-1.38740e+02 -1.28850e+00 -2.08716e-03
-1.38730e+02 -1.28848e+00 -2.07807e-03
-1.38720e+02 -1.28846e+00 -2.06896e-03
-1.38710e+02 -1.28844e+00 -2.05984e-03
-1.38700e+02 -1.28842e+00 -2.05070e-03
-1.38690e+02 -1.28840e+00 -2.04155e-03
-1.38680e+02 -1.28838e+00 -2.03238e-03
-1.38670e+02 -1.28836e+00 -2.02319e-03
-1.38660e+02 -1.28834e+00 -2.01399e-03
-1.38650e+02 -1.28832e+00 -2.00478e-03
-1.38640e+02 -1.28830e+00 -1.99554e-03
-1.38630e+02 -1.28828e+00 -1.98629e-03
-1.38620e+02 -1.28826e+00 -1.97703e-03
-1.38610e+02 -1.28824e+00 -1.96775e-03
-1.38600e+02 -1.28822e+00 -1.95845e-03
-1.38590e+02 -1.28820e+00 -1.94914e-03
-1.38580e+02 -1.28818e+00 -1.93981e-03
-1.38570e+02 -1.28816e+00 -1.93047e-03
-1.38560e+02 -1.28814e+00 -1.92111e-03
-1.38550e+02 -1.28812e+00 -1.91173e-03
-1.38540e+02 -1.28810e+00 -1.90234e-03
-1.38530e+02 -1.28809e+00 -1.89293e-03
-1.38520e+02 -1.28807e+00 -1.88351e-03
-1.38510e+02 -1.28805e+00 -1.87407e-03
-1.38500e+02 -1.28803e+00 -1.86462e-03
-1.38490e+02 -1.28801e+00 -1.85515e-03
-1.38480e+02 -1.28799e+00 -1.84566e-03
-1.38470e+02 -1.28797e+00 -1.83616e-03
-1.38460e+02 -1.28796e+00 -1.82664e-03
-1.38450e+02 -1.28794e+00 -1.81711e-03
-1.38440e+02 -1.28792e+00 -1.80756e-03
-1.38430e+02 -1.28790e+00 -1.79799e-03
-1.38420e+02 -1.28788e+00 -1.78841e-03
-1.38410e+02 -1.28787e+00 -1.77882e-03
-1.38400e+02 -1.28785e+00 -1.76920e-03
-1.38390e+02 -1.28783e+00 -1.75957e-03
-1.38380e+02 -1.28781e+00 -1.74993e-03
-1.38370e+02 -1.28780e+00 -1.74027e-03
-1.38360e+02 -1.28778e+00 -1.73059e-03
-1.38350e+02 -1.28776e+00 -1.72090e-03
-1.38340e+02 -1.28774e+00 -1.71119e-03
-1.38330e+02 -1.28773e+00 -1.70147e-03
-1.38320e+02 -1.28771e+00 -1.69173e-03
-1.38310e+02 -1.28769e+00 -1.68198e-03
-1.38300e+02 -1.28768e+00 -1.67221e-03
-1.38290e+02 -1.28766e+00 -1.66242e-03
-1.38280e+02 -1.28764e+00 -1.65262e-03
-1.38270e+02 -1.28763e+00 -1.64280e-03
-1.38260e+02 -1.28761e+00 -1.63296e-03
-1.38250e+02 -1.28759e+00 -1.62311e-03
-1.38240e+02 -1.28758e+00 -1.61325e-03
-1.38230e+02 -1.28756e+00 -1.60337e-03
-1.38220e+02 -1.28755e+00 -1.59347e-03
-1.38210e+02 -1.28753e+00 -1.58356e-03
-1.38200e+02 -1.28751e+00 -1.57363e-03
-1.38190e+02 -1.28750e+00 -1.56368e-03
-1.38180e+02 -1.28748e+00 -1.55372e-03
-1.38170e+02 -1.28747e+00 -1.54375e-03
-1.38160e+02 -1.28745e+00 -1.53375e-03
-1.38150e+02 -1.28744e+00 -1.52375e-03
-1.38140e+02 -1.28742e+00 -1.51372e-03
-1.38130e+02 -1.28741e+00 -1.50368e-03
-1.38120e+02 -1.28739e+00 -1.49363e-03
-1.38110e+02 -1.28738e+00 -1.48355e-03
-1.38100e+02 -1.28736e+00 -1.47347e-03
-1.38090e+02 -1.28735e+00 -1.46336e-03
-1.38080e+02 -1.28733e+00 -1.45325e-03
-1.38070e+02 -1.28732e+00 -1.44311e-03
-1.38060e+02 -1.28730e+00 -1.43296e-03
-1.38050e+02 -1.28729e+00 -1.42279e-03
-1.38040e+02 -1.28727e+00 -1.41261e-03
-1.38030e+02 -1.28726e+00 -1.40241e-03
-1.38020e+02 -1.28725e+00 -1.39220e-03
-1.38010e+02 -1.28723e+00 -1.38197e-03
-1.38000e+02 -1.28722e+00 -1.37173e-03
-1.37990e+02 -1.28721e+00 -1.36146e-03
-1.37980e+02 -1.28719e+00 -1.35119e-03
-1.37970e+02 -1.28718e+00 -1.34089e-03
-1.37960e+02 -1.28716e+00 -1.33059e-03
-1.37950e+02 -1.28715e+00 -1.32026e-03
-1.37940e+02 -1.28714e+00 -1.30992e-03
-1.37930e+02 -1.28713e+00 -1.29956e-03
-1.37920e+02 -1.28711e+00 -1.28919e-03
-1.37910e+02 -1.28710e+00 -1.27881e-03
-1.37900e+02 -1.28709e+00 -1.26840e-03
-1.37890e+02 -1.28707e+00 -1.25798e-03
-1.37880e+02 -1.28706e+00 -1.24755e-03
-1.37870e+02 -1.28705e+00 -1.23710e-03
-1.37860e+02 -1.28704e+00 -1.22663e-03
-1.37850e+02 -1.28702e+00 -1.21615e-03
-1.37840e+02 -1.28701e+00 -1.20565e-03
-1.37830e+02 -1.28700e+00 -1.19513e-03
-1.37820e+02 -1.28699e+00 -1.18460e-03
-1.37810e+02 -1.28698e+00 -1.17406e-03
-1.37800e+02 -1.28697e+00 -1.16350e-03
-1.37790e+02 -1.28695e+00 -1.15292e-03
-1.37780e+02 -1.28694e+00 -1.14233e-03
-1.37770e+02 -1.28693e+00 -1.13172e-03
-1.37760e+02 -1.28692e+00 -1.12109e-03
-1.37750e+02 -1.28691e+00 -1.11045e-03
-1.37740e+02 -1.28690e+00 -1.09979e-03
-1.37730e+02 -1.28689e+00 -1.08912e-03
-1.37720e+02 -1.28688e+00 -1.07843e-03
-1.37710e+02 -1.28686e+00 -1.06773e-03
-1.37700e+02 -1.28685e+00 -1.05701e-03
-1.37690e+02 -1.28684e+00 -1.04627e-03
-1.37680e+02 -1.28683e+00 -1.03552e-03
-1.37670e+02 -1.28682e+00 -1.02476e-03
-1.37660e+02 -1.28681e+00 -1.01397e-03
-1.37650e+02 -1.28680e+00 -1.00317e-03
-1.37640e+02 -1.28679e+00 -9.92359e-04
-1.37630e+02 -1.28678e+00 -9.81528e-04
-1.37620e+02 -1.28677e+00 -9.70682e-04
-1.37610e+02 -1.28676e+00 -9.59820e-04
-1.37600e+02 -1.28675e+00 -9.48942e-04
-1.37590e+02 -1.28674e+00 -9.38048e-04
-1.37580e+02 -1.28674e+00 -9.27138e-04
-1.37570e+02 -1.28673e+00 -9.16213e-04
-1.37560e+02 -1.28672e+00 -9.05271e-04
-1.37550e+02 -1.28671e+00 -8.94314e-04
-1.37540e+02 -1.28670e+00 -8.83341e-04
-1.37530e+02 -1.28669e+00 -8.72353e-04
-1.37520e+02 -1.28668e+00 -8.61348e-04
-1.37510e+02 -1.28667e+00 -8.50328e-04
-1.37500e+02 -1.28666e+00 -8.39291e-04
-1.37490e+02 -1.28666e+00 -8.28239e-04
-1.37480e+02 -1.28665e+00 -8.17172e-04
-1.37470e+02 -1.28664e+00 -8.06088e-04
-1.37460e+02 -1.28663e+00 -7.94989e-04
-1.37450e+02 -1.28662e+00 -7.83873e-04
-1.37440e+02 -1.28662e+00 -7.72742e-04
-1.37430e+02 -1.28661e+00 -7.61595e-04
-1.37420e+02 -1.28660e+00 -7.50433e-04
-1.37410e+02 -1.28659e+00 -7.39254e-04
-1.37400e+02 -1.28659e+00 -7.28060e-04
-1.37390e+02 -1.28658e+00 -7.16850e-04
-1.37380e+02 -1.28657e+00 -7.05624e-04
-1.37370e+02 -1.28656e+00 -6.94382e-04
-1.37360e+02 -1.28656e+00 -6.83124e-04
-1.37350e+02 -1.28655e+00 -6.71851e-04
-1.37340e+02 -1.28654e+00 -6.60562e-04
-1.37330e+02 -1.28654e+00 -6.49257e-04
-1.37320e+02 -1.28653e+00 -6.37936e-04
-1.37310e+02 -1.28652e+00 -6.26599e-04
-1.37300e+02 -1.28652e+00 -6.15246e-04
-1.37290e+02 -1.28651e+00 -6.03878e-04
-1.37280e+02 -1.28651e+00 -5.92494e-04
-1.37270e+02 -1.28650e+00 -5.81094e-04
-1.37260e+02 -1.28650e+00 -5.69678e-04
-1.37250e+02 -1.28649e+00 -5.58247e-04
-1.37240e+02 -1.28648e+00 -5.46799e-04
-1.37230e+02 -1.28648e+00 -5.35336e-04
-1.37220e+02 -1.28647e+00 -5.23857e-04
-1.37210e+02 -1.28647e+00 -5.12362e-04
-1.37200e+02 -1.28646e+00 -5.00852e-04
-1.37190e+02 -1.28646e+00 -4.89325e-04
-1.37180e+02 -1.28645e+00 -4.77783e-04
-1.37170e+02 -1.28645e+00 -4.66225e-04
-1.37160e+02 -1.28644e+00 -4.54651e-04
-1.37150e+02 -1.28644e+00 -4.43061e-04
-1.37140e+02 -1.28643e+00 -4.31455e-04
-1.37130e+02 -1.28643e+00 -4.19834e-04
-1.37120e+02 -1.28643e+00 -4.08197e-04
-1.37110e+02 -1.28642e+00 -3.96544e-04
-1.37100e+02 -1.28642e+00 -3.84875e-04
-1.37090e+02 -1.28641e+00 -3.73190e-04
-1.37080e+02 -1.28641e+00 -3.61490e-04
-1.37070e+02 -1.28641e+00 -3.49774e-04
-1.37060e+02 -1.28640e+00 -3.38041e-04
-1.37050e+02 -1.28640e+00 -3.26294e-04
-1.37040e+02 -1.28640e+00 -3.14530e-04
-1.37030e+02 -1.28639e+00 -3.02750e-04
-1.37020e+02 -1.28639e+00 -2.90955e-04
-1.37010e+02 -1.28639e+00 -2.79144e-04
-1.37000e+02 -1.28639e+00 -2.67317e-04
-1.36990e+02 -1.28638e+00 -2.55474e-04
-1.36980e+02 -1.28638e+00 -2.43615e-04
-1.36970e+02 -1.28638e+00 -2.31741e-04
-1.36960e+02 -1.28638e+00 -2.19851e-04
-1.36950e+02 -1.28637e+00 -2.07945e-04
-1.36940e+02 -1.28637e+00 -1.96023e-04
-1.36930e+02 -1.28637e+00 -1.84085e-04
-1.36920e+02 -1.28637e+00 -1.72131e-04
-1.36910e+02 -1.28637e+00 -1.60162e-04
-1.36900e+02 -1.28637e+00 -1.48177e-04
-1.36890e+02 -1.28636e+00 -1.36176e-04
-1.36880e+02 -1.28636e+00 -1.24159e-04
-1.36870e+02 -1.28636e+00 -1.12127e-04
-1.36860e+02 -1.28636e+00 -1.00078e-04
-1.36850e+02 -1.28636e+00 -8.80139e-05
-1.36840e+02 -1.28636e+00 -7.59338e-05
-1.36830e+02 -1.28636e+00 -6.38380e-05
-1.36820e+02 -1.28636e+00 -5.17263e-05
-1.36810e+02 -1.28636e+00 -3.95988e-05
-1.36800e+02 -1.28636e+00 -2.74555e-05
-1.36790e+02 -1.28636e+00 -1.52963e-05
-1.36780e+02 -1.28636e+00 -3.12136e-06
-1.36770e+02 -1.28636e+00 9.06941e-06
-1.36760e+02 -1.28636e+00 2.12760e-05
-1.36750e+02 -1.28636e+00 3.34984e-05
-1.36740e+02 -1.28636e+00 4.57366e-05
-1.36730e+02 -1.28636e+00 5.79907e-05
-1.36720e+02 -1.28636e+00 7.02605e-05
-1.36710e+02 -1.28636e+00 8.25462e-05
-1.36700e+02 -1.28636e+00 9.48477e-05
-1.36690e+02 -1.28636e+00 1.07165e-04
-1.36680e+02 -1.28636e+00 1.19498e-04
-1.36670e+02 -1.28636e+00 1.31847e-04
-1.36660e+02 -1.28636e+00 1.44212e-04
-1.36650e+02 -1.28637e+00 1.56592e-04
-1.36640e+02 -1.28637e+00 1.68989e-04
-1.36630e+02 -1.28637e+00 1.81401e-04
-1.36620e+02 -1.28637e+00 1.93829e-04
-1.36610e+02 -1.28637e+00 2.06273e-04
-1.36600e+02 -1.28638e+00 2.18732e-04
-1.36590e+02 -1.28638e+00 2.31208e-04
-1.36580e+02 -1.28638e+00 2.43699e-04
-1.36570e+02 -1.28638e+00 2.56206e-04
-1.36560e+02 -1.28639e+00 2.68729e-04
-1.36550e+02 -1.28639e+00 2.81268e-04
-1.36540e+02 -1.28639e+00 2.93822e-04
-1.36530e+02 -1.28639e+00 3.06393e-04
-1.36520e+02 -1.28640e+00 3.18979e-04
-1.36510e+02 -1.28640e+00 3.31581e-04
-1.36500e+02 -1.28640e+00 3.44199e-04
-1.36490e+02 -1.28641e+00 3.56832e-04
-1.36480e+02 -1.28641e+00 3.69482e-04
-1.36470e+02 -1.28641e+00 3.82147e-04
-1.36460e+02 -1.28642e+00 3.94828e-04
-1.36450e+02 -1.28642e+00 4.07525e-04
-1.36440e+02 -1.28643e+00 4.20238e-04
-1.36430e+02 -1.28643e+00 4.32966e-04
-1.36420e+02 -1.28644e+00 4.45711e-04
-1.36410e+02 -1.28644e+00 4.58471e-04
-1.36400e+02 -1.28644e+00 4.71247e-04
-1.36390e+02 -1.28645e+00 4.84039e-04
-1.36380e+02 -1.28645e+00 4.96846e-04
-1.36370e+02 -1.28646e+00 5.09670e-04
-1.36360e+02 -1.28646e+00 5.22509e-04
-1.36350e+02 -1.28647e+00 5.35364e-04
-1.36340e+02 -1.28647e+00 5.48235e-04
-1.36330e+02 -1.28648e+00 5.61121e-04
-1.36320e+02 -1.28649e+00 5.74024e-04
-1.36310e+02 -1.28649e+00 5.86942e-04
-1.36300e+02 -1.28650e+00 5.99876e-04
-1.36290e+02 -1.28650e+00 6.12826e-04
-1.36280e+02 -1.28651e+00 6.25792e-04
-1.36270e+02 -1.28652e+00 6.38774e-04
-1.36260e+02 -1.28652e+00 6.51771e-04
-1.36250e+02 -1.28653e+00 6.64784e-04
-1.36240e+02 -1.28654e+00 6.77813e-04
-1.36230e+02 -1.28654e+00 6.90858e-04
-1.36220e+02 -1.28655e+00 7.03919e-04
-1.36210e+02 -1.28656e+00 7.16995e-04
-1.36200e+02 -1.28656e+00 7.30088e-04
-1.36190e+02 -1.28657e+00 7.43196e-04
-1.36180e+02 -1.28658e+00 7.56320e-04
-1.36170e+02 -1.28659e+00 7.69459e-04
-1.36160e+02 -1.28659e+00 7.82615e-04
-1.36150e+02 -1.28660e+00 7.95786e-04
-1.36140e+02 -1.28661e+00 8.08974e-04
-1.36130e+02 -1.28662e+00 8.22177e-04
-1.36120e+02 -1.28663e+00 8.35395e-04
-1.36110e+02 -1.28664e+00 8.48630e-04
-1.36100e+02 -1.28664e+00 8.61881e-04
-1.36090e+02 -1.28665e+00 8.75147e-04
-1.36080e+02 -1.28666e+00 8.88429e-04
-1.36070e+02 -1.28667e+00 9.01727e-04
-1.36060e+02 -1.28668e+00 9.15041e-04
-1.36050e+02 -1.28669e+00 9.28370e-04
-1.36040e+02 -1.28670e+00 9.41716e-04
-1.36030e+02 -1.28671e+00 9.55077e-04
-1.36020e+02 -1.28672e+00 9.68454e-04
-1.36010e+02 -1.28673e+00 9.81846e-04
-1.36000e+02 -1.28674e+00 9.95255e-04
-1.35990e+02 -1.28675e+00 1.00868e-03
-1.35980e+02 -1.28676e+00 1.02212e-03
-1.35970e+02 -1.28677e+00 1.03558e-03
-1.35960e+02 -1.28678e+00 1.04905e-03
-1.35950e+02 -1.28679e+00 1.06254e-03
-1.35940e+02 -1.28680e+00 1.07604e-03
-1.35930e+02 -1.28681e+00 1.08956e-03
-1.35920e+02 -1.28682e+00 1.10309e-03
-1.35910e+02 -1.28683e+00 1.11664e-03
-1.35900e+02 -1.28684e+00 1.13021e-03
-1.35890e+02 -1.28685e+00 1.14379e-03
-1.35880e+02 -1.28687e+00 1.15739e-03
-1.35870e+02 -1.28688e+00 1.17101e-03
-1.35860e+02 -1.28689e+00 1.18464e-03
-1.35850e+02 -1.28690e+00 1.19828e-03
-1.35840e+02 -1.28691e+00 1.21194e-03
-1.35830e+02 -1.28693e+00 1.22562e-03
-1.35820e+02 -1.28694e+00 1.23932e-03
-1.35810e+02 -1.28695e+00 1.25302e-03
-1.35800e+02 -1.28696e+00 1.26675e-03
-1.35790e+02 -1.28698e+00 1.28049e-03
-1.35780e+02 -1.28699e+00 1.29425e-03
-1.35770e+02 -1.28700e+00 1.30802e-03
-1.35760e+02 -1.28701e+00 1.32181e-03
-1.35750e+02 -1.28703e+00 1.33561e-03
-1.35740e+02 -1.28704e+00 1.34943e-03
-1.35730e+02 -1.28705e+00 1.36327e-03
-1.35720e+02 -1.28707e+00 1.37712e-03
-1.35710e+02 -1.28708e+00 1.39099e-03
-1.35700e+02 -1.28710e+00 1.40487e-03
-1.35690e+02 -1.28711e+00 1.41877e-03
-1.35680e+02 -1.28712e+00 1.43268e-03
-1.35670e+02 -1.28714e+00 1.44661e-03
-1.35660e+02 -1.28715e+00 1.46056e-03
-1.35650e+02 -1.28717e+00 1.47452e-03
-1.35640e+02 -1.28718e+00 1.48850e-03
-1.35630e+02 -1.28720e+00 1.50249e-03
-1.35620e+02 -1.28721e+00 1.51650e-03
-1.35610e+02 -1.28723e+00 1.53053e-03
-1.35600e+02 -1.28724e+00 1.54457e-03
-1.35590e+02 -1.28726e+00 1.55863e-03
-1.35580e+02 -1.28728e+00 1.57270e-03
-1.35570e+02 -1.28729e+00 1.58679e-03
-1.35560e+02 -1.28731e+00 1.60089e-03
-1.35550e+02 -1.28732e+00 1.61501e-03
-1.35540e+02 -1.28734e+00 1.62915e-03
-1.35530e+02 -1.28736e+00 1.64330e-03
-1.35520e+02 -1.28737e+00 1.65747e-03
-1.35510e+02 -1.28739e+00 1.67165e-03
-1.35500e+02 -1.28741e+00 1.68585e-03
-1.35490e+02 -1.28742e+00 1.70007e-03
-1.35480e+02 -1.28744e+00 1.71430e-03
-1.35470e+02 -1.28746e+00 1.72855e-03
-1.35460e+02 -1.28747e+00 1.74281e-03
-1.35450e+02 -1.28749e+00 1.75709e-03
-1.35440e+02 -1.28751e+00 1.77138e-03
-1.35430e+02 -1.28753e+00 1.78569e-03
-1.35420e+02 -1.28754e+00 1.80002e-03
-1.35410e+02 -1.28756e+00 1.81436e-03
-1.35400e+02 -1.28758e+00 1.82872e-03
-1.35390e+02 -1.28760e+00 1.84309e-03
-1.35380e+02 -1.28762e+00 1.85748e-03
-1.35370e+02 -1.28764e+00 1.87188e-03
-1.35360e+02 -1.28766e+00 1.88631e-03
-1.35350e+02 -1.28767e+00 1.90074e-03
-1.35340e+02 -1.28769e+00 1.91519e-03
-1.35330e+02 -1.28771e+00 1.92966e-03
-1.35320e+02 -1.28773e+00 1.94415e-03
-1.35310e+02 -1.28775e+00 1.95865e-03
-1.35300e+02 -1.28777e+00 1.97316e-03
-1.35290e+02 -1.28779e+00 1.98769e-03
-1.35280e+02 -1.28781e+00 2.00224e-03
-1.35270e+02 -1.28783e+00 2.01680e-03
-1.35260e+02 -1.28785e+00 2.03138e-03
-1.35250e+02 -1.28787e+00 2.04598e-03
-1.35240e+02 -1.28789e+00 2.06059e-03
-1.35230e+02 -1.28791e+00 2.07522e-03
-1.35220e+02 -1.28793e+00 2.08986e-03
-1.35210e+02 -1.28795e+00 2.10452e-03
-1.35200e+02 -1.28798e+00 2.11919e-03
-1.35190e+02 -1.28800e+00 2.13388e-03
-1.35180e+02 -1.28802e+00 2.14859e-03
-1.35170e+02 -1.28804e+00 2.16331e-03
-1.35160e+02 -1.28806e+00 2.17804e-03
-1.35150e+02 -1.28808e+00 2.19280e-03
-1.35140e+02 -1.28811e+00 2.20757e-03
-1.35130e+02 -1.28813e+00 2.22235e-03
-1.35120e+02 -1.28815e+00 2.23715e-03
-1.35110e+02 -1.28817e+00 2.25197e-03
-1.35100e+02 -1.28820e+00 2.26680e-03
-1.35090e+02 -1.28822e+00 2.28165e-03
-1.35080e+02 -1.28824e+00 2.29651e-03
-1.35070e+02 -1.28826e+00 2.31139e-03
-1.35060e+02 -1.28829e+00 2.32629e-03
-1.35050e+02 -1.28831e+00 2.34120e-03
-1.35040e+02 -1.28833e+00 2.35612e-03
-1.35030e+02 -1.28836e+00 2.37107e-03
-1.35020e+02 -1.28838e+00 2.38603e-03
-1.35010e+02 -1.28841e+00 2.40100e-03
-1.35000e+02 -1.28843e+00 2.41599e-03
-1.34990e+02 -1.28845e+00 2.43100e-03
-1.34980e+02 -1.28848e+00 2.44602e-03
-1.34970e+02 -1.28850e+00 2.46106e-03
-1.34960e+02 -1.28853e+00 2.47611e-03
-1.34950e+02 -1.28855e+00 2.49118e-03
-1.34940e+02 -1.28858e+00 2.50626e-03
-1.34930e+02 -1.28860e+00 2.52137e-03
-1.34920e+02 -1.28863e+00 2.53648e-03
-1.34910e+02 -1.28865e+00 2.55161e-03
-1.34900e+02 -1.28868e+00 2.56676e-03
-1.34890e+02 -1.28870e+00 2.58193e-03
-1.34880e+02 -1.28873e+00 2.59711e-03
-1.34870e+02 -1.28876e+00 2.61230e-03
-1.34860e+02 -1.28878e+00 2.62751e-03
-1.34850e+02 -1.28881e+00 2.64274e-03
-1.34840e+02 -1.28884e+00 2.65799e-03
-1.34830e+02 -1.28886e+00 2.67324e-03
-1.34820e+02 -1.28889e+00 2.68852e-03
-1.34810e+02 -1.28892e+00 2.70381e-03
-1.34800e+02 -1.28894e+00 2.71912e-03
-1.34790e+02 -1.28897e+00 2.73444e-03
-1.34780e+02 -1.28900e+00 2.74978e-03
-1.34770e+02 -1.28902e+00 2.76513e-03
-1.34760e+02 -1.28905e+00 2.78050e-03
-1.34750e+02 -1.28908e+00 2.79589e-03
-1.34740e+02 -1.28911e+00 2.81129e-03
-1.34730e+02 -1.28914e+00 2.82671e-03
-1.34720e+02 -1.28917e+00 2.84214e-03
-1.34710e+02 -1.28919e+00 2.85759e-03
-1.34700e+02 -1.28922e+00 2.87305e-03
-1.34690e+02 -1.28925e+00 2.88853e-03
-1.34680e+02 -1.28928e+00 2.90403e-03
-1.34670e+02 -1.28931e+00 2.91954e-03
-1.34660e+02 -1.28934e+00 2.93507e-03
-1.34650e+02 -1.28937e+00 2.95061e-03
-1.34640e+02 -1.28940e+00 2.96617e-03
-1.34630e+02 -1.28943e+00 2.98175e-03
-1.34620e+02 -1.28946e+00 2.99734e-03
-1.34610e+02 -1.28949e+00 3.01295e-03
-1.34600e+02 -1.28952e+00 3.02857e-03
-1.34590e+02 -1.28955e+00 3.04421e-03
-1.34580e+02 -1.28958e+00 3.05986e-03
-1.34570e+02 -1.28961e+00 3.07553e-03
-1.34560e+02 -1.28964e+00 3.09122e-03
-1.34550e+02 -1.28967e+00 3.10692e-03
-1.34540e+02 -1.28970e+00 3.12264e-03
-1.34530e+02 -1.28973e+00 3.13837e-03
-1.34520e+02 -1.28976e+00 3.15412e-03
-1.34510e+02 -1.28980e+00 3.16989e-03
-1.34500e+02 -1.28983e+00 3.18567e-03
-1.34490e+02 -1.28986e+00 3.20147e-03
-1.34480e+02 -1.28989e+00 3.21728e-03
-1.34470e+02 -1.28992e+00 3.23311e-03
-1.34460e+02 -1.28996e+00 3.24895e-03
-1.34450e+02 -1.28999e+00 3.26481e-03
-1.34440e+02 -1.29002e+00 3.28069e-03
-1.34430e+02 -1.29005e+00 3.29658e-03
-1.34420e+02 -1.29009e+00 3.31249e-03
-1.34410e+02 -1.29012e+00 3.32841e-03
-1.34400e+02 -1.29015e+00 3.34435e-03
-1.34390e+02 -1.29019e+00 3.36030e-03
-1.34380e+02 -1.29022e+00 3.37628e-03
-1.34370e+02 -1.29026e+00 3.39226e-03
-1.34360e+02 -1.29029e+00 3.40826e-03
-1.34350e+02 -1.29032e+00 3.42428e-03
-1.34340e+02 -1.29036e+00 3.44032e-03
-1.34330e+02 -1.29039e+00 3.45637e-03
-1.34320e+02 -1.29043e+00 3.47243e-03
-1.34310e+02 -1.29046e+00 3.48851e-03
-1.34300e+02 -1.29050e+00 3.50461e-03
-1.34290e+02 -1.29053e+00 3.52073e-03
-1.34280e+02 -1.29057e+00 3.53685e-03
-1.34270e+02 -1.29060e+00 3.55300e-03
-1.34260e+02 -1.29064e+00 3.56916e-03
-1.34250e+02 -1.29067e+00 3.58534e-03
-1.34240e+02 -1.29071e+00 3.60153e-03
-1.34230e+02 -1.29075e+00 3.61774e-03
-1.34220e+02 -1.29078e+00 3.63396e-03
-1.34210e+02 -1.29082e+00 3.65020e-03
-1.34200e+02 -1.29086e+00 3.66646e-03
-1.34190e+02 -1.29089e+00 3.68273e-03
-1.34180e+02 -1.29093e+00 3.69901e-03
-1.34170e+02 -1.29097e+00 3.71532e-03
-1.34160e+02 -1.29100e+00 3.73164e-03
-1.34150e+02 -1.29104e+00 3.74797e-03
-1.34140e+02 -1.29108e+00 3.76432e-03
-1.34130e+02 -1.29112e+00 3.78069e-03
-1.34120e+02 -1.29115e+00 3.79707e-03
-1.34110e+02 -1.29119e+00 3.81347e-03
-1.34100e+02 -1.29123e+00 3.82988e-03
-1.34090e+02 -1.29127e+00 3.84631e-03
-1.34080e+02 -1.29131e+00 3.86276e-03
-1.34070e+02 -1.29135e+00 3.87922e-03
-1.34060e+02 -1.29138e+00 3.89569e-03
-1.34050e+02 -1.29142e+00 3.91219e-03
-1.34040e+02 -1.29146e+00 3.92870e-03
-1.34030e+02 -1.29150e+00 3.94522e-03
-1.34020e+02 -1.29154e+00 3.96176e-03
-1.34010e+02 -1.29158e+00 3.97832e-03
-1.34000e+02 -1.29162e+00 3.99489e-03
-1.33990e+02 -1.29166e+00 4.01148e-03
-1.33980e+02 -1.29170e+00 4.02808e-03
-1.33970e+02 -1.29174e+00 4.04470e-03
-1.33960e+02 -1.29178e+00 4.06133e-03
-1.33950e+02 -1.29182e+00 4.07799e-03
-1.33940e+02 -1.29186e+00 4.09465e-03
-1.33930e+02 -1.29191e+00 4.11133e-03
-1.33920e+02 -1.29195e+00 4.12803e-03
-1.33910e+02 -1.29199e+00 4.14475e-03
-1.33900e+02 -1.29203e+00 4.16148e-03
-1.33890e+02 -1.29207e+00 4.17822e-03
-1.33880e+02 -1.29211e+00 4.19499e-03
-1.33870e+02 -1.29215e+00 4.21176e-03
-1.33860e+02 -1.29220e+00 4.22856e-03
-1.33850e+02 -1.29224e+00 4.24537e-03
-1.33840e+02 -1.29228e+00 4.26219e-03
-1.33830e+02 -1.29232e+00 4.27903e-03
-1.33820e+02 -1.29237e+00 4.29589e-03
-1.33810e+02 -1.29241e+00 4.31276e-03
-1.33800e+02 -1.29245e+00 4.32965e-03
-1.33790e+02 -1.29250e+00 4.34655e-03
-1.33780e+02 -1.29254e+00 4.36347e-03
-1.33770e+02 -1.29258e+00 4.38041e-03
-1.33760e+02 -1.29263e+00 4.39736e-03
-1.33750e+02 -1.29267e+00 4.41433e-03
-1.33740e+02 -1.29272e+00 4.43131e-03
-1.33730e+02 -1.29276e+00 4.44831e-03
-1.33720e+02 -1.29281e+00 4.46532e-03
-1.33710e+02 -1.29285e+00 4.48235e-03
-1.33700e+02 -1.29290e+00 4.49940e-03
-1.33690e+02 -1.29294e+00 4.51646e-03
-1.33680e+02 -1.29299e+00 4.53354e-03
-1.33670e+02 -1.29303e+00 4.55063e-03
-1.33660e+02 -1.29308e+00 4.56774e-03
-1.33650e+02 -1.29312e+00 4.58487e-03
-1.33640e+02 -1.29317e+00 4.60201e-03
-1.33630e+02 -1.29321e+00 4.61917e-03
-1.33620e+02 -1.29326e+00 4.63634e-03
-1.33610e+02 -1.29331e+00 4.65353e-03
-1.33600e+02 -1.29335e+00 4.67073e-03
-1.33590e+02 -1.29340e+00 4.68795e-03
-1.33580e+02 -1.29345e+00 4.70519e-03
-1.33570e+02 -1.29349e+00 4.72244e-03
-1.33560e+02 -1.29354e+00 4.73971e-03
-1.33550e+02 -1.29359e+00 4.75699e-03
-1.33540e+02 -1.29364e+00 4.77429e-03
-1.33530e+02 -1.29368e+00 4.79161e-03
-1.33520e+02 -1.29373e+00 4.80894e-03
-1.33510e+02 -1.29378e+00 4.82629e-03
-1.33500e+02 -1.29383e+00 4.84365e-03
-1.33490e+02 -1.29388e+00 4.86103e-03
-1.33480e+02 -1.29393e+00 4.87842e-03
-1.33470e+02 -1.29398e+00 4.89583e-03
-1.33460e+02 -1.29402e+00 4.91326e-03
-1.33450e+02 -1.29407e+00 4.93070e-03
-1.33440e+02 -1.29412e+00 4.94816e-03
-1.33430e+02 -1.29417e+00 4.96563e-03
-1.33420e+02 -1.29422e+00 4.98312e-03
-1.33410e+02 -1.29427e+00 5.00063e-03
-1.33400e+02 -1.29432e+00 5.01815e-03
-1.33390e+02 -1.29437e+00 5.03568e-03
-1.33380e+02 -1.29442e+00 5.05324e-03
-1.33370e+02 -1.29447e+00 5.07080e-03
-1.33360e+02 -1.29452e+00 5.08839e-03
-1.33350e+02 -1.29458e+00 5.10599e-03
-1.33340e+02 -1.29463e+00 5.12360e-03
-1.33330e+02 -1.29468e+00 5.14124e-03
-1.33320e+02 -1.29473e+00 5.15888e-03
-1.33310e+02 -1.29478e+00 5.17655e-03
-1.33300e+02 -1.29483e+00 5.19422e-03
-1.33290e+02 -1.29489e+00 5.21192e-03
-1.33280e+02 -1.29494e+00 5.22963e-03
-1.33270e+02 -1.29499e+00 5.24736e-03
-1.33260e+02 -1.29504e+00 5.26510e-03
-1.33250e+02 -1.29510e+00 5.28286e-03
-1.33240e+02 -1.29515e+00 5.30063e-03
-1.33230e+02 -1.29520e+00 5.31842e-03
-1.33220e+02 -1.29525e+00 5.33623e-03
-1.33210e+02 -1.29531e+00 5.35405e-03
-1.33200e+02 -1.29536e+00 5.37189e-03
-1.33190e+02 -1.29542e+00 5.38970e-03
-1.33180e+02 -1.29547e+00 5.40746e-03
-1.33170e+02 -1.29552e+00 5.42517e-03
-1.33160e+02 -1.29558e+00 5.44282e-03
-1.33150e+02 -1.29563e+00 5.46042e-03
-1.33140e+02 -1.29569e+00 5.47795e-03
-1.33130e+02 -1.29574e+00 5.49544e-03
-1.33120e+02 -1.29580e+00 5.51287e-03
-1.33110e+02 -1.29585e+00 5.53024e-03
-1.33100e+02 -1.29591e+00 5.54755e-03
-1.33090e+02 -1.29596e+00 5.56482e-03
-1.33080e+02 -1.29602e+00 5.58202e-03
-1.33070e+02 -1.29607e+00 5.59917e-03
-1.33060e+02 -1.29613e+00 5.61626e-03
-1.33050e+02 -1.29619e+00 5.63330e-03
-1.33040e+02 -1.29624e+00 5.65029e-03
-1.33030e+02 -1.29630e+00 5.66721e-03
-1.33020e+02 -1.29636e+00 5.68408e-03
-1.33010e+02 -1.29641e+00 5.70090e-03
-1.33000e+02 -1.29647e+00 5.71766e-03
-1.32990e+02 -1.29653e+00 5.73436e-03
-1.32980e+02 -1.29659e+00 5.75101e-03
-1.32970e+02 -1.29664e+00 5.76761e-03
-1.32960e+02 -1.29670e+00 5.78414e-03
-1.32950e+02 -1.29676e+00 5.80063e-03
-1.32940e+02 -1.29682e+00 5.81705e-03
-1.32930e+02 -1.29688e+00 5.83342e-03
-1.32920e+02 -1.29693e+00 5.84974e-03
-1.32910e+02 -1.29699e+00 5.86600e-03
-1.32900e+02 -1.29705e+00 5.88220e-03
-1.32890e+02 -1.29711e+00 5.89835e-03
-1.32880e+02 -1.29717e+00 5.91444e-03
-1.32870e+02 -1.29723e+00 5.93048e-03
-1.32860e+02 -1.29729e+00 5.94646e-03
-1.32850e+02 -1.29735e+00 5.96239e-03
-1.32840e+02 -1.29741e+00 5.97826e-03
-1.32830e+02 -1.29747e+00 5.99407e-03
-1.32820e+02 -1.29753e+00 6.00983e-03
-1.32810e+02 -1.29759e+00 6.02553e-03
-1.32800e+02 -1.29765e+00 6.04118e-03
-1.32790e+02 -1.29771e+00 6.05677e-03
-1.32780e+02 -1.29777e+00 6.07231e-03
-1.32770e+02 -1.29783e+00 6.08779e-03
-1.32760e+02 -1.29789e+00 6.10321e-03
-1.32750e+02 -1.29795e+00 6.11858e-03
-1.32740e+02 -1.29801e+00 6.13390e-03
-1.32730e+02 -1.29807e+00 6.14915e-03
-1.32720e+02 -1.29814e+00 6.16436e-03
-1.32710e+02 -1.29820e+00 6.17950e-03
-1.32700e+02 -1.29826e+00 6.19459e-03
-1.32690e+02 -1.29832e+00 6.20963e-03
-1.32680e+02 -1.29838e+00 6.22461e-03
-1.32670e+02 -1.29845e+00 6.23953e-03
-1.32660e+02 -1.29851e+00 6.25440e-03
-1.32650e+02 -1.29857e+00 6.26921e-03
-1.32640e+02 -1.29863e+00 6.28397e-03
-1.32630e+02 -1.29870e+00 6.29867e-03
-1.32620e+02 -1.29876e+00 6.31332e-03
-1.32610e+02 -1.29882e+00 6.32791e-03
-1.32600e+02 -1.29889e+00 6.34244e-03
-1.32590e+02 -1.29895e+00 6.35692e-03
-1.32580e+02 -1.29901e+00 6.37135e-03
-1.32570e+02 -1.29908e+00 6.38571e-03
-1.32560e+02 -1.29914e+00 6.40003e-03
-1.32550e+02 -1.29920e+00 6.41428e-03
-1.32540e+02 -1.29927e+00 6.42848e-03
-1.32530e+02 -1.29933e+00 6.44263e-03
-1.32520e+02 -1.29940e+00 6.45672e-03
-1.32510e+02 -1.29946e+00 6.47075e-03
-1.32500e+02 -1.29953e+00 6.48473e-03
-1.32490e+02 -1.29959e+00 6.49865e-03
-1.32480e+02 -1.29966e+00 6.51252e-03
-1.32470e+02 -1.29972e+00 6.52633e-03
-1.32460e+02 -1.29979e+00 6.54009e-03
-1.32450e+02 -1.29985e+00 6.55379e-03
-1.32440e+02 -1.29992e+00 6.56743e-03
-1.32430e+02 -1.29998e+00 6.58102e-03
-1.32420e+02 -1.30005e+00 6.59455e-03
-1.32410e+02 -1.30012e+00 6.60803e-03
-1.32400e+02 -1.30018e+00 6.62145e-03
-1.32390e+02 -1.30025e+00 6.63482e-03
-1.32380e+02 -1.30032e+00 6.64813e-03
-1.32370e+02 -1.30038e+00 6.66139e-03
-1.32360e+02 -1.30045e+00 6.67459e-03
-1.32350e+02 -1.30052e+00 6.68773e-03
-1.32340e+02 -1.30058e+00 6.70082e-03
-1.32330e+02 -1.30065e+00 6.71385e-03
-1.32320e+02 -1.30072e+00 6.72683e-03
-1.32310e+02 -1.30078e+00 6.73975e-03
-1.32300e+02 -1.30085e+00 6.75261e-03
-1.32290e+02 -1.30092e+00 6.76542e-03
-1.32280e+02 -1.30099e+00 6.77818e-03
-1.32270e+02 -1.30105e+00 6.79088e-03
-1.32260e+02 -1.30112e+00 6.80352e-03
-1.32250e+02 -1.30119e+00 6.81611e-03
-1.32240e+02 -1.30126e+00 6.82864e-03
-1.32230e+02 -1.30133e+00 6.84111e-03
-1.32220e+02 -1.30140e+00 6.85353e-03
-1.32210e+02 -1.30146e+00 6.86590e-03
-1.32200e+02 -1.30153e+00 6.87821e-03
-1.32190e+02 -1.30160e+00 6.89046e-03
-1.32180e+02 -1.30167e+00 6.90266e-03
-1.32170e+02 -1.30174e+00 6.91480e-03
-1.32160e+02 -1.30181e+00 6.92689e-03
-1.32150e+02 -1.30188e+00 6.93892e-03
-1.32140e+02 -1.30195e+00 6.95090e-03
-1.32130e+02 -1.30202e+00 6.96282e-03
-1.32120e+02 -1.30209e+00 6.97468e-03
-1.32110e+02 -1.30216e+00 6.98649e-03
-1.32100e+02 -1.30223e+00 6.99824e-03
-1.32090e+02 -1.30230e+00 7.00994e-03
-1.32080e+02 -1.30237e+00 7.02158e-03
-1.32070e+02 -1.30244e+00 7.03317e-03
-1.32060e+02 -1.30251e+00 7.04470e-03
-1.32050e+02 -1.30258e+00 7.05617e-03
-1.32040e+02 -1.30265e+00 7.06759e-03
-1.32030e+02 -1.30272e+00 7.07895e-03
-1.32020e+02 -1.30279e+00 7.09026e-03
-1.32010e+02 -1.30286e+00 7.10151e-03
-1.32000e+02 -1.30293e+00 7.11271e-03
-1.31990e+02 -1.30300e+00 7.12385e-03
-1.31980e+02 -1.30307e+00 7.13493e-03
-1.31970e+02 -1.30315e+00 7.14596e-03
-1.31960e+02 -1.30322e+00 7.15694e-03
-1.31950e+02 -1.30329e+00 7.16786e-03
-1.31940e+02 -1.30336e+00 7.17872e-03
-1.31930e+02 -1.30343e+00 7.18953e-03
-1.31920e+02 -1.30350e+00 7.20028e-03
-1.31910e+02 -1.30358e+00 7.21097e-03
-1.31900e+02 -1.30365e+00 7.22161e-03
-1.31890e+02 -1.30372e+00 7.23220e-03
-1.31880e+02 -1.30379e+00 7.24273e-03
-1.31870e+02 -1.30387e+00 7.25320e-03
-1.31860e+02 -1.30394e+00 7.26362e-03
-1.31850e+02 -1.30401e+00 7.27398e-03
-1.31840e+02 -1.30408e+00 7.28429e-03
-1.31830e+02 -1.30416e+00 7.29454e-03
-1.31820e+02 -1.30423e+00 7.30473e-03
-1.31810e+02 -1.30430e+00 7.31487e-03
-1.31800e+02 -1.30438e+00 7.32495e-03
-1.31790e+02 -1.30445e+00 7.33498e-03
-1.31780e+02 -1.30452e+00 7.34495e-03
-1.31770e+02 -1.30460e+00 7.35487e-03
-1.31760e+02 -1.30467e+00 7.36473e-03
-1.31750e+02 -1.30474e+00 7.37454e-03
-1.31740e+02 -1.30482e+00 7.38429e-03
-1.31730e+02 -1.30489e+00 7.39398e-03
-1.31720e+02 -1.30497e+00 7.40362e-03
-1.31710e+02 -1.30504e+00 7.41320e-03
-1.31700e+02 -1.30511e+00 7.42273e-03
-1.31690e+02 -1.30519e+00 7.43220e-03
-1.31680e+02 -1.30526e+00 7.44162e-03
-1.31670e+02 -1.30534e+00 7.45098e-03
-1.31660e+02 -1.30541e+00 7.46028e-03
-1.31650e+02 -1.30549e+00 7.46953e-03
-1.31640e+02 -1.30556e+00 7.47873e-03
-1.31630e+02 -1.30564e+00 7.48786e-03
-1.31620e+02 -1.30571e+00 7.49695e-03
-1.31610e+02 -1.30579e+00 7.50597e-03
-1.31600e+02 -1.30586e+00 7.51494e-03
-1.31590e+02 -1.30594e+00 7.52386e-03
-1.31580e+02 -1.30601e+00 7.53272e-03
-1.31570e+02 -1.30609e+00 7.54152e-03
-1.31560e+02 -1.30616e+00 7.55027e-03
-1.31550e+02 -1.30624e+00 7.55896e-03
-1.31540e+02 -1.30631e+00 7.56760e-03
-1.31530e+02 -1.30639e+00 7.57618e-03
-1.31520e+02 -1.30646e+00 7.58471e-03
-1.31510e+02 -1.30654e+00 7.59318e-03
-1.31500e+02 -1.30662e+00 7.60159e-03
-1.31490e+02 -1.30669e+00 7.60995e-03
-1.31480e+02 -1.30677e+00 7.61826e-03
-1.31470e+02 -1.30685e+00 7.62650e-03
-1.31460e+02 -1.30692e+00 7.63469e-03
-1.31450e+02 -1.30700e+00 7.64283e-03
-1.31440e+02 -1.30707e+00 7.65091e-03
-1.31430e+02 -1.30715e+00 7.65894e-03
-1.31420e+02 -1.30723e+00 7.66691e-03
-1.31410e+02 -1.30730e+00 7.67482e-03
-1.31400e+02 -1.30738e+00 7.68268e-03
-1.31390e+02 -1.30746e+00 7.69048e-03
-1.31380e+02 -1.30753e+00 7.69823e-03
-1.31370e+02 -1.30761e+00 7.70592e-03
-1.31360e+02 -1.30769e+00 7.71355e-03
-1.31350e+02 -1.30777e+00 7.72113e-03
-1.31340e+02 -1.30784e+00 7.72866e-03
-1.31330e+02 -1.30792e+00 7.73613e-03
-1.31320e+02 -1.30800e+00 7.74354e-03
-1.31310e+02 -1.30808e+00 7.75090e-03
-1.31300e+02 -1.30815e+00 7.75820e-03
-1.31290e+02 -1.30823e+00 7.76545e-03
-1.31280e+02 -1.30831e+00 7.77264e-03
-1.31270e+02 -1.30839e+00 7.77977e-03
-1.31260e+02 -1.30846e+00 7.78685e-03
-1.31250e+02 -1.30854e+00 7.79387e-03
-1.31240e+02 -1.30862e+00 7.80084e-03
-1.31230e+02 -1.30870e+00 7.80776e-03
-1.31220e+02 -1.30878e+00 7.81461e-03
-1.31210e+02 -1.30885e+00 7.82141e-03
-1.31200e+02 -1.30893e+00 7.82816e-03
-1.31190e+02 -1.30901e+00 7.83485e-03
-1.31180e+02 -1.30909e+00 7.84148e-03
-1.31170e+02 -1.30917e+00 7.84806e-03
-1.31160e+02 -1.30925e+00 7.85458e-03
-1.31150e+02 -1.30932e+00 7.86105e-03
-1.31140e+02 -1.30940e+00 7.86746e-03
-1.31130e+02 -1.30948e+00 7.87382e-03
-1.31120e+02 -1.30956e+00 7.88012e-03
-1.31110e+02 -1.30964e+00 7.88636e-03
-1.31100e+02 -1.30972e+00 7.89255e-03
-1.31090e+02 -1.30980e+00 7.89869e-03
-1.31080e+02 -1.30988e+00 7.90476e-03
-1.31070e+02 -1.30996e+00 7.91079e-03
-1.31060e+02 -1.31003e+00 7.91675e-03
-1.31050e+02 -1.31011e+00 7.92266e-03
-1.31040e+02 -1.31019e+00 7.92852e-03
-1.31030e+02 -1.31027e+00 7.93432e-03
-1.31020e+02 -1.31035e+00 7.94006e-03
-1.31010e+02 -1.31043e+00 7.94575e-03
-1.31000e+02 -1.31051e+00 7.95138e-03
-1.30990e+02 -1.31059e+00 7.95696e-03
-1.30980e+02 -1.31067e+00 7.96248e-03
-1.30970e+02 -1.31075e+00 7.96795e-03
-1.30960e+02 -1.31083e+00 7.97336e-03
-1.30950e+02 -1.31091e+00 7.97871e-03
-1.30940e+02 -1.31099e+00 7.98401e-03
-1.30930e+02 -1.31107e+00 7.98925e-03
-1.30920e+02 -1.31115e+00 7.99444e-03
-1.30910e+02 -1.31123e+00 7.99957e-03
-1.30900e+02 -1.31131e+00 8.00465e-03
-1.30890e+02 -1.31139e+00 8.00967e-03
-1.30880e+02 -1.31147e+00 8.01464e-03
-1.30870e+02 -1.31155e+00 8.01955e-03
-1.30860e+02 -1.31163e+00 8.02440e-03
-1.30850e+02 -1.31171e+00 8.02920e-03
-1.30840e+02 -1.31179e+00 8.03394e-03
-1.30830e+02 -1.31187e+00 8.03863e-03
-1.30820e+02 -1.31195e+00 8.04326e-03
-1.30810e+02 -1.31203e+00 8.04783e-03
-1.30800e+02 -1.31211e+00 8.05235e-03
-1.30790e+02 -1.31219e+00 8.05682e-03
-1.30780e+02 -1.31227e+00 8.06123e-03
-1.30770e+02 -1.31235e+00 8.06558e-03
-1.30760e+02 -1.31243e+00 8.06988e-03
-1.30750e+02 -1.31251e+00 8.07412e-03
-1.30740e+02 -1.31260e+00 8.07830e-03
-1.30730e+02 -1.31268e+00 8.08244e-03
-1.30720e+02 -1.31276e+00 8.08651e-03
-1.30710e+02 -1.31284e+00 8.09053e-03
-1.30700e+02 -1.31292e+00 8.09449e-03
-1.30690e+02 -1.31300e+00 8.09840e-03
-1.30680e+02 -1.31308e+00 8.10225e-03
-1.30670e+02 -1.31316e+00 8.10605e-03
-1.30660e+02 -1.31324e+00 8.10979e-03
-1.30650e+02 -1.31332e+00 8.11348e-03
-1.30640e+02 -1.31341e+00 8.11711e-03
-1.30630e+02 -1.31349e+00 8.12068e-03
-1.30620e+02 -1.31357e+00 8.12420e-03
-1.30610e+02 -1.31365e+00 8.12766e-03
-1.30600e+02 -1.31373e+00 8.13107e-03
-1.30590e+02 -1.31381e+00 8.13442e-03
-1.30580e+02 -1.31389e+00 8.13772e-03
-1.30570e+02 -1.31397e+00 8.14096e-03
-1.30560e+02 -1.31406e+00 8.14414e-03
-1.30550e+02 -1.31414e+00 8.14727e-03
-1.30540e+02 -1.31422e+00 8.15034e-03
-1.30530e+02 -1.31430e+00 8.15336e-03
-1.30520e+02 -1.31438e+00 8.15632e-03
-1.30510e+02 -1.31446e+00 8.15923e-03
-1.30500e+02 -1.31454e+00 8.16208e-03
-1.30490e+02 -1.31463e+00 8.16488e-03
-1.30480e+02 -1.31471e+00 8.16762e-03
-1.30470e+02 -1.31479e+00 8.17030e-03
-1.30460e+02 -1.31487e+00 8.17293e-03
-1.30450e+02 -1.31495e+00 8.17550e-03
-1.30440e+02 -1.31504e+00 8.17802e-03
-1.30430e+02 -1.31512e+00 8.18048e-03
-1.30420e+02 -1.31520e+00 8.18288e-03
-1.30410e+02 -1.31528e+00 8.18523e-03
-1.30400e+02 -1.31536e+00 8.18753e-03
-1.30390e+02 -1.31544e+00 8.18977e-03
-1.30380e+02 -1.31553e+00 8.19195e-03
-1.30370e+02 -1.31561e+00 8.19408e-03
-1.30360e+02 -1.31569e+00 8.19615e-03
-1.30350e+02 -1.31577e+00 8.19817e-03
-1.30340e+02 -1.31585e+00 8.20013e-03
-1.30330e+02 -1.31594e+00 8.20203e-03
-1.30320e+02 -1.31602e+00 8.20388e-03
-1.30310e+02 -1.31610e+00 8.20567e-03
-1.30300e+02 -1.31618e+00 8.20741e-03
-1.30290e+02 -1.31626e+00 8.20910e-03
-1.30280e+02 -1.31635e+00 8.21072e-03
-1.30270e+02 -1.31643e+00 8.21229e-03
-1.30260e+02 -1.31651e+00 8.21381e-03
-1.30250e+02 -1.31659e+00 8.21527e-03
-1.30240e+02 -1.31667e+00 8.21667e-03
-1.30230e+02 -1.31676e+00 8.21802e-03
-1.30220e+02 -1.31684e+00 8.21931e-03
-1.30210e+02 -1.31692e+00 8.22055e-03
-1.30200e+02 -1.31700e+00 8.22173e-03
-1.30190e+02 -1.31709e+00 8.22286e-03
-1.30180e+02 -1.31717e+00 8.22393e-03
-1.30170e+02 -1.31725e+00 8.22494e-03
-1.30160e+02 -1.31733e+00 8.22590e-03
-1.30150e+02 -1.31741e+00 8.22681e-03
-1.30140e+02 -1.31750e+00 8.22766e-03
-1.30130e+02 -1.31758e+00 8.22845e-03
-1.30120e+02 -1.31766e+00 8.22918e-03
-1.30110e+02 -1.31774e+00 8.22987e-03
-1.30100e+02 -1.31783e+00 8.23049e-03
-1.30090e+02 -1.31791e+00 8.23106e-03
-1.30080e+02 -1.31799e+00 8.23157e-03
-1.30070e+02 -1.31807e+00 8.23203e-03
-1.30060e+02 -1.31816e+00 8.23244e-03
-1.30050e+02 -1.31824e+00 8.23278e-03
-1.30040e+02 -1.31832e+00 8.23307e-03
-1.30030e+02 -1.31840e+00 8.23331e-03
-1.30020e+02 -1.31849e+00 8.23349e-03
-1.30010e+02 -1.31857e+00 8.23361e-03
-1.30000e+02 -1.31865e+00 8.23368e-03
-1.29990e+02 -1.31873e+00 8.23370e-03
-1.29980e+02 -1.31881e+00 8.23365e-03
-1.29970e+02 -1.31890e+00 8.23356e-03
-1.29960e+02 -1.31898e+00 8.23340e-03
-1.29950e+02 -1.31906e+00 8.23319e-03
-1.29940e+02 -1.31914e+00 8.23293e-03
-1.29930e+02 -1.31923e+00 8.23261e-03
-1.29920e+02 -1.31931e+00 8.23223e-03
-1.29910e+02 -1.31939e+00 8.23180e-03
-1.29900e+02 -1.31947e+00 8.23131e-03
-1.29890e+02 -1.31956e+00 8.23077e-03
-1.29880e+02 -1.31964e+00 8.23017e-03
-1.29870e+02 -1.31972e+00 8.22952e-03
-1.29860e+02 -1.31980e+00 8.22881e-03
-1.29850e+02 -1.31988e+00 8.22804e-03
-1.29840e+02 -1.31997e+00 8.22722e-03
-1.29830e+02 -1.32005e+00 8.22634e-03
-1.29820e+02 -1.32013e+00 8.22541e-03
-1.29810e+02 -1.32021e+00 8.22442e-03
-1.29800e+02 -1.32030e+00 8.22338e-03
-1.29790e+02 -1.32038e+00 8.22228e-03
-1.29780e+02 -1.32046e+00 8.22112e-03
-1.29770e+02 -1.32054e+00 8.21991e-03
-1.29760e+02 -1.32062e+00 8.21865e-03
-1.29750e+02 -1.32071e+00 8.21733e-03
-1.29740e+02 -1.32079e+00 8.21595e-03
-1.29730e+02 -1.32087e+00 8.21451e-03
-1.29720e+02 -1.32095e+00 8.21303e-03
-1.29710e+02 -1.32104e+00 8.21148e-03
-1.29700e+02 -1.32112e+00 8.20988e-03
-1.29690e+02 -1.32120e+00 8.20822e-03
-1.29680e+02 -1.32128e+00 8.20651e-03
-1.29670e+02 -1.32136e+00 8.20475e-03
-1.29660e+02 -1.32145e+00 8.20292e-03
-1.29650e+02 -1.32153e+00 8.20105e-03
-1.29640e+02 -1.32161e+00 8.19911e-03
-1.29630e+02 -1.32169e+00 8.19712e-03
-1.29620e+02 -1.32177e+00 8.19508e-03
-1.29610e+02 -1.32186e+00 8.19298e-03
-1.29600e+02 -1.32194e+00 8.19082e-03
-1.29590e+02 -1.32202e+00 8.18861e-03
-1.29580e+02 -1.32210e+00 8.18634e-03
-1.29570e+02 -1.32218e+00 8.18402e-03
-1.29560e+02 -1.32226e+00 8.18164e-03
-1.29550e+02 -1.32235e+00 8.17920e-03
-1.29540e+02 -1.32243e+00 8.17671e-03
-1.29530e+02 -1.32251e+00 8.17417e-03
-1.29520e+02 -1.32259e+00 8.17156e-03
-1.29510e+02 -1.32267e+00 8.16891e-03
-1.29500e+02 -1.32276e+00 8.16619e-03
-1.29490e+02 -1.32284e+00 8.16342e-03
-1.29480e+02 -1.32292e+00 8.16060e-03
-1.29470e+02 -1.32300e+00 8.15772e-03
-1.29460e+02 -1.32308e+00 8.15479e-03
-1.29450e+02 -1.32316e+00 8.15179e-03
-1.29440e+02 -1.32324e+00 8.14875e-03
-1.29430e+02 -1.32333e+00 8.14565e-03
-1.29420e+02 -1.32341e+00 8.14249e-03
-1.29410e+02 -1.32349e+00 8.13927e-03
-1.29400e+02 -1.32357e+00 8.13600e-03
-1.29390e+02 -1.32365e+00 8.13268e-03
-1.29380e+02 -1.32373e+00 8.12930e-03
-1.29370e+02 -1.32381e+00 8.12586e-03
-1.29360e+02 -1.32390e+00 8.12237e-03
-1.29350e+02 -1.32398e+00 8.11882e-03
-1.29340e+02 -1.32406e+00 8.11522e-03
-1.29330e+02 -1.32414e+00 8.11156e-03
-1.29320e+02 -1.32422e+00 8.10785e-03
-1.29310e+02 -1.32430e+00 8.10408e-03
-1.29300e+02 -1.32438e+00 8.10025e-03
-1.29290e+02 -1.32446e+00 8.09637e-03
-1.29280e+02 -1.32454e+00 8.09243e-03
-1.29270e+02 -1.32463e+00 8.08844e-03
-1.29260e+02 -1.32471e+00 8.08439e-03
-1.29250e+02 -1.32479e+00 8.08029e-03
-1.29240e+02 -1.32487e+00 8.07613e-03
-1.29230e+02 -1.32495e+00 8.07191e-03
-1.29220e+02 -1.32503e+00 8.06764e-03
-1.29210e+02 -1.32511e+00 8.06332e-03
-1.29200e+02 -1.32519e+00 8.05893e-03
-1.29190e+02 -1.32527e+00 8.05450e-03
-1.29180e+02 -1.32535e+00 8.05000e-03
-1.29170e+02 -1.32543e+00 8.04545e-03
-1.29160e+02 -1.32551e+00 8.04085e-03
-1.29150e+02 -1.32559e+00 8.03619e-03
-1.29140e+02 -1.32567e+00 8.03147e-03
-1.29130e+02 -1.32575e+00 8.02670e-03
-1.29120e+02 -1.32583e+00 8.02188e-03
-1.29110e+02 -1.32591e+00 8.01699e-03
-1.29100e+02 -1.32599e+00 8.01205e-03
-1.29090e+02 -1.32607e+00 8.00706e-03
-1.29080e+02 -1.32615e+00 8.00201e-03
-1.29070e+02 -1.32623e+00 7.99690e-03
-1.29060e+02 -1.32631e+00 7.99174e-03
-1.29050e+02 -1.32639e+00 7.98653e-03
-1.29040e+02 -1.32647e+00 7.98126e-03
-1.29030e+02 -1.32655e+00 7.97593e-03
-1.29020e+02 -1.32663e+00 7.97054e-03
-1.29010e+02 -1.32671e+00 7.96510e-03
-1.29000e+02 -1.32679e+00 7.95961e-03
-1.28990e+02 -1.32687e+00 7.95406e-03
-1.28980e+02 -1.32695e+00 7.94845e-03
-1.28970e+02 -1.32703e+00 7.94279e-03
-1.28960e+02 -1.32711e+00 7.93707e-03
-1.28950e+02 -1.32719e+00 7.93130e-03
-1.28940e+02 -1.32727e+00 7.92547e-03
-1.28930e+02 -1.32735e+00 7.91959e-03
-1.28920e+02 -1.32743e+00 7.91365e-03
-1.28910e+02 -1.32751e+00 7.90765e-03
-1.28900e+02 -1.32759e+00 7.90160e-03
-1.28890e+02 -1.32766e+00 7.89549e-03
-1.28880e+02 -1.32774e+00 7.88933e-03
-1.28870e+02 -1.32782e+00 7.88311e-03
-1.28860e+02 -1.32790e+00 7.87684e-03
-1.28850e+02 -1.32798e+00 7.87051e-03
-1.28840e+02 -1.32806e+00 7.86413e-03
-1.28830e+02 -1.32814e+00 7.85769e-03
-1.28820e+02 -1.32822e+00 7.85119e-03
-1.28810e+02 -1.32829e+00 7.84464e-03
-1.28800e+02 -1.32837e+00 7.83803e-03
-1.28790e+02 -1.32845e+00 7.83137e-03
-1.28780e+02 -1.32853e+00 7.82465e-03
-1.28770e+02 -1.32861e+00 7.81787e-03
-1.28760e+02 -1.32869e+00 7.81104e-03
-1.28750e+02 -1.32876e+00 7.80416e-03
-1.28740e+02 -1.32884e+00 7.79722e-03
-1.28730e+02 -1.32892e+00 7.79022e-03
-1.28720e+02 -1.32900e+00 7.78317e-03
-1.28710e+02 -1.32908e+00 7.77606e-03
-1.28700e+02 -1.32915e+00 7.76889e-03
-1.28690e+02 -1.32923e+00 7.76168e-03
-1.28680e+02 -1.32931e+00 7.75440e-03
-1.28670e+02 -1.32939e+00 7.74707e-03
-1.28660e+02 -1.32946e+00 7.73968e-03
-1.28650e+02 -1.32954e+00 7.73224e-03
-1.28640e+02 -1.32962e+00 7.72474e-03
-1.28630e+02 -1.32970e+00 7.71719e-03
-1.28620e+02 -1.32977e+00 7.70958e-03
-1.28610e+02 -1.32985e+00 7.70192e-03
-1.28600e+02 -1.32993e+00 7.69420e-03
-1.28590e+02 -1.33000e+00 7.68642e-03
-1.28580e+02 -1.33008e+00 7.67859e-03
-1.28570e+02 -1.33016e+00 7.67070e-03
-1.28560e+02 -1.33023e+00 7.66276e-03
-1.28550e+02 -1.33031e+00 7.65476e-03
-1.28540e+02 -1.33039e+00 7.64671e-03
-1.28530e+02 -1.33046e+00 7.63860e-03
-1.28520e+02 -1.33054e+00 7.63043e-03
-1.28510e+02 -1.33062e+00 7.62221e-03
-1.28500e+02 -1.33069e+00 7.61393e-03
-1.28490e+02 -1.33077e+00 7.60560e-03
-1.28480e+02 -1.33084e+00 7.59721e-03
-1.28470e+02 -1.33092e+00 7.58877e-03
-1.28460e+02 -1.33100e+00 7.58027e-03
-1.28450e+02 -1.33107e+00 7.57171e-03
-1.28440e+02 -1.33115e+00 7.56310e-03
-1.28430e+02 -1.33122e+00 7.55444e-03
-1.28420e+02 -1.33130e+00 7.54572e-03
-1.28410e+02 -1.33137e+00 7.53694e-03
-1.28400e+02 -1.33145e+00 7.52811e-03
-1.28390e+02 -1.33152e+00 7.51922e-03
-1.28380e+02 -1.33160e+00 7.51027e-03
-1.28370e+02 -1.33167e+00 7.50127e-03
-1.28360e+02 -1.33175e+00 7.49222e-03
-1.28350e+02 -1.33182e+00 7.48311e-03
-1.28340e+02 -1.33190e+00 7.47394e-03
-1.28330e+02 -1.33197e+00 7.46472e-03
-1.28320e+02 -1.33205e+00 7.45544e-03
-1.28310e+02 -1.33212e+00 7.44610e-03
-1.28300e+02 -1.33220e+00 7.43672e-03
-1.28290e+02 -1.33227e+00 7.42727e-03
-1.28280e+02 -1.33235e+00 7.41777e-03
-1.28270e+02 -1.33242e+00 7.40821e-03
-1.28260e+02 -1.33249e+00 7.39860e-03
-1.28250e+02 -1.33257e+00 7.38893e-03
-1.28240e+02 -1.33264e+00 7.37921e-03
-1.28230e+02 -1.33272e+00 7.36943e-03
-1.28220e+02 -1.33279e+00 7.35960e-03
-1.28210e+02 -1.33286e+00 7.34971e-03
-1.28200e+02 -1.33294e+00 7.33976e-03
-1.28190e+02 -1.33301e+00 7.32976e-03
-1.28180e+02 -1.33308e+00 7.31970e-03
-1.28170e+02 -1.33316e+00 7.30959e-03
-1.28160e+02 -1.33323e+00 7.29942e-03
-1.28150e+02 -1.33330e+00 7.28920e-03
-1.28140e+02 -1.33337e+00 7.27892e-03
-1.28130e+02 -1.33345e+00 7.26858e-03
-1.28120e+02 -1.33352e+00 7.25819e-03
-1.28110e+02 -1.33359e+00 7.24775e-03
-1.28100e+02 -1.33367e+00 7.23724e-03
-1.28090e+02 -1.33374e+00 7.22669e-03
-1.28080e+02 -1.33381e+00 7.21607e-03
-1.28070e+02 -1.33388e+00 7.20540e-03
-1.28060e+02 -1.33395e+00 7.19468e-03
-1.28050e+02 -1.33403e+00 7.18390e-03
-1.28040e+02 -1.33410e+00 7.17306e-03
-1.28030e+02 -1.33417e+00 7.16217e-03
-1.28020e+02 -1.33424e+00 7.15122e-03
-1.28010e+02 -1.33431e+00 7.14022e-03
-1.28000e+02 -1.33438e+00 7.12916e-03
-1.27990e+02 -1.33445e+00 7.11805e-03
-1.27980e+02 -1.33453e+00 7.10688e-03
-1.27970e+02 -1.33460e+00 7.09565e-03
-1.27960e+02 -1.33467e+00 7.08437e-03
-1.27950e+02 -1.33474e+00 7.07303e-03
-1.27940e+02 -1.33481e+00 7.06164e-03
-1.27930e+02 -1.33488e+00 7.05019e-03
-1.27920e+02 -1.33495e+00 7.03869e-03
-1.27910e+02 -1.33502e+00 7.02713e-03
-1.27900e+02 -1.33509e+00 7.01552e-03
-1.27890e+02 -1.33516e+00 7.00385e-03
-1.27880e+02 -1.33523e+00 6.99212e-03
-1.27870e+02 -1.33530e+00 6.98034e-03
-1.27860e+02 -1.33537e+00 6.96850e-03
-1.27850e+02 -1.33544e+00 6.95661e-03
-1.27840e+02 -1.33551e+00 6.94466e-03
-1.27830e+02 -1.33558e+00 6.93265e-03
-1.27820e+02 -1.33565e+00 6.92059e-03
-1.27810e+02 -1.33572e+00 6.90848e-03
-1.27800e+02 -1.33579e+00 6.89631e-03
-1.27790e+02 -1.33586e+00 6.88408e-03
-1.27780e+02 -1.33592e+00 6.87180e-03
-1.27770e+02 -1.33599e+00 6.85946e-03
-1.27760e+02 -1.33606e+00 6.84707e-03
-1.27750e+02 -1.33613e+00 6.83462e-03
-1.27740e+02 -1.33620e+00 6.82211e-03
-1.27730e+02 -1.33627e+00 6.80955e-03
-1.27720e+02 -1.33633e+00 6.79693e-03
-1.27710e+02 -1.33640e+00 6.78426e-03
-1.27700e+02 -1.33647e+00 6.77153e-03
-1.27690e+02 -1.33654e+00 6.75875e-03
-1.27680e+02 -1.33660e+00 6.74591e-03
-1.27670e+02 -1.33667e+00 6.73302e-03
-1.27660e+02 -1.33674e+00 6.72007e-03
-1.27650e+02 -1.33681e+00 6.70706e-03
-1.27640e+02 -1.33687e+00 6.69400e-03
-1.27630e+02 -1.33694e+00 6.68088e-03
-1.27620e+02 -1.33701e+00 6.66771e-03
-1.27610e+02 -1.33707e+00 6.65448e-03
-1.27600e+02 -1.33714e+00 6.64120e-03
-1.27590e+02 -1.33721e+00 6.62786e-03
-1.27580e+02 -1.33727e+00 6.61446e-03
-1.27570e+02 -1.33734e+00 6.60101e-03
-1.27560e+02 -1.33741e+00 6.58750e-03
-1.27550e+02 -1.33747e+00 6.57394e-03
-1.27540e+02 -1.33754e+00 6.56032e-03
-1.27530e+02 -1.33760e+00 6.54665e-03
-1.27520e+02 -1.33767e+00 6.53292e-03
-1.27510e+02 -1.33773e+00 6.51914e-03
-1.27500e+02 -1.33780e+00 6.50530e-03
-1.27490e+02 -1.33786e+00 6.49140e-03
-1.27480e+02 -1.33793e+00 6.47745e-03
-1.27470e+02 -1.33799e+00 6.46344e-03
-1.27460e+02 -1.33806e+00 6.44938e-03
-1.27450e+02 -1.33812e+00 6.43526e-03
-1.27440e+02 -1.33819e+00 6.42109e-03
-1.27430e+02 -1.33825e+00 6.40686e-03
-1.27420e+02 -1.33831e+00 6.39257e-03
-1.27410e+02 -1.33838e+00 6.37823e-03
-1.27400e+02 -1.33844e+00 6.36383e-03
-1.27390e+02 -1.33850e+00 6.34938e-03
-1.27380e+02 -1.33857e+00 6.33487e-03
-1.27370e+02 -1.33863e+00 6.32031e-03
-1.27360e+02 -1.33869e+00 6.30569e-03
-1.27350e+02 -1.33876e+00 6.29101e-03
-1.27340e+02 -1.33882e+00 6.27628e-03
-1.27330e+02 -1.33888e+00 6.26150e-03
-1.27320e+02 -1.33895e+00 6.24666e-03
-1.27310e+02 -1.33901e+00 6.23176e-03
-1.27300e+02 -1.33907e+00 6.21681e-03
-1.27290e+02 -1.33913e+00 6.20180e-03
-1.27280e+02 -1.33919e+00 6.18673e-03
-1.27270e+02 -1.33926e+00 6.17161e-03
-1.27260e+02 -1.33932e+00 6.15644e-03
-1.27250e+02 -1.33938e+00 6.14120e-03
-1.27240e+02 -1.33944e+00 6.12592e-03
-1.27230e+02 -1.33950e+00 6.11058e-03
-1.27220e+02 -1.33956e+00 6.09518e-03
-1.27210e+02 -1.33962e+00 6.07972e-03
-1.27200e+02 -1.33968e+00 6.06421e-03
-1.27190e+02 -1.33975e+00 6.04865e-03
-1.27180e+02 -1.33981e+00 6.03303e-03
-1.27170e+02 -1.33987e+00 6.01735e-03
-1.27160e+02 -1.33993e+00 6.00162e-03
-1.27150e+02 -1.33999e+00 5.98583e-03
-1.27140e+02 -1.34005e+00 5.96999e-03
-1.27130e+02 -1.34011e+00 5.95409e-03
-1.27120e+02 -1.34016e+00 5.93813e-03
-1.27110e+02 -1.34022e+00 5.92212e-03
-1.27100e+02 -1.34028e+00 5.90606e-03
-1.27090e+02 -1.34034e+00 5.88994e-03
-1.27080e+02 -1.34040e+00 5.87376e-03
-1.27070e+02 -1.34046e+00 5.85753e-03
-1.27060e+02 -1.34052e+00 5.84124e-03
-1.27050e+02 -1.34058e+00 5.82489e-03
-1.27040e+02 -1.34063e+00 5.80849e-03
-1.27030e+02 -1.34069e+00 5.79204e-03
-1.27020e+02 -1.34075e+00 5.77553e-03
-1.27010e+02 -1.34081e+00 5.75896e-03
-1.27000e+02 -1.34087e+00 5.74234e-03
-1.26990e+02 -1.34092e+00 5.72566e-03
-1.26980e+02 -1.34098e+00 5.70893e-03
-1.26970e+02 -1.34104e+00 5.69214e-03
-1.26960e+02 -1.34109e+00 5.67529e-03
-1.26950e+02 -1.34115e+00 5.65839e-03
-1.26940e+02 -1.34121e+00 5.64144e-03
-1.26930e+02 -1.34126e+00 5.62443e-03
-1.26920e+02 -1.34132e+00 5.60736e-03
-1.26910e+02 -1.34138e+00 5.59023e-03
-1.26900e+02 -1.34143e+00 5.57306e-03
-1.26890e+02 -1.34149e+00 5.55582e-03
-1.26880e+02 -1.34154e+00 5.53853e-03
-1.26870e+02 -1.34160e+00 5.52119e-03
-1.26860e+02 -1.34165e+00 5.50379e-03
-1.26850e+02 -1.34171e+00 5.48633e-03
-1.26840e+02 -1.34176e+00 5.46882e-03
-1.26830e+02 -1.34182e+00 5.45125e-03
-1.26820e+02 -1.34187e+00 5.43362e-03
-1.26810e+02 -1.34193e+00 5.41594e-03
-1.26800e+02 -1.34198e+00 5.39821e-03
-1.26790e+02 -1.34203e+00 5.38042e-03
-1.26780e+02 -1.34209e+00 5.36257e-03
-1.26770e+02 -1.34214e+00 5.34467e-03
-1.26760e+02 -1.34219e+00 5.32671e-03
-1.26750e+02 -1.34225e+00 5.30870e-03
-1.26740e+02 -1.34230e+00 5.29063e-03
-1.26730e+02 -1.34235e+00 5.27251e-03
-1.26720e+02 -1.34241e+00 5.25433e-03
-1.26710e+02 -1.34246e+00 5.23609e-03
-1.26700e+02 -1.34251e+00 5.21780e-03
-1.26690e+02 -1.34256e+00 5.19945e-03
-1.26680e+02 -1.34261e+00 5.18105e-03
-1.26670e+02 -1.34267e+00 5.16259e-03
-1.26660e+02 -1.34272e+00 5.14408e-03
-1.26650e+02 -1.34277e+00 5.12551e-03
-1.26640e+02 -1.34282e+00 5.10688e-03
-1.26630e+02 -1.34287e+00 5.08820e-03
-1.26620e+02 -1.34292e+00 5.06947e-03
-1.26610e+02 -1.34297e+00 5.05067e-03
-1.26600e+02 -1.34302e+00 5.03183e-03
-1.26590e+02 -1.34307e+00 5.01292e-03
-1.26580e+02 -1.34312e+00 4.99396e-03
-1.26570e+02 -1.34317e+00 4.97495e-03
-1.26560e+02 -1.34322e+00 4.95588e-03
-1.26550e+02 -1.34327e+00 4.93675e-03
-1.26540e+02 -1.34332e+00 4.91757e-03
-1.26530e+02 -1.34337e+00 4.89833e-03
-1.26520e+02 -1.34342e+00 4.87904e-03
-1.26510e+02 -1.34347e+00 4.85969e-03
-1.26500e+02 -1.34352e+00 4.84029e-03
-1.26490e+02 -1.34357e+00 4.82083e-03
-1.26480e+02 -1.34361e+00 4.80131e-03
-1.26470e+02 -1.34366e+00 4.78174e-03
-1.26460e+02 -1.34371e+00 4.76211e-03
-1.26450e+02 -1.34376e+00 4.74243e-03
-1.26440e+02 -1.34380e+00 4.72269e-03
-1.26430e+02 -1.34385e+00 4.70290e-03
-1.26420e+02 -1.34390e+00 4.68305e-03
-1.26410e+02 -1.34394e+00 4.66315e-03
-1.26400e+02 -1.34399e+00 4.64319e-03
-1.26390e+02 -1.34404e+00 4.62317e-03
-1.26380e+02 -1.34408e+00 4.60310e-03
-1.26370e+02 -1.34413e+00 4.58297e-03
-1.26360e+02 -1.34418e+00 4.56279e-03
-1.26350e+02 -1.34422e+00 4.54255e-03
-1.26340e+02 -1.34427e+00 4.52225e-03
-1.26330e+02 -1.34431e+00 4.50190e-03
-1.26320e+02 -1.34436e+00 4.48150e-03
-1.26310e+02 -1.34440e+00 4.46104e-03
-1.26300e+02 -1.34445e+00 4.44052e-03
-1.26290e+02 -1.34449e+00 4.41995e-03
-1.26280e+02 -1.34453e+00 4.39932e-03
-1.26270e+02 -1.34458e+00 4.37864e-03
-1.26260e+02 -1.34462e+00 4.35790e-03
-1.26250e+02 -1.34466e+00 4.33710e-03
-1.26240e+02 -1.34471e+00 4.31625e-03
-1.26230e+02 -1.34475e+00 4.29534e-03
-1.26220e+02 -1.34479e+00 4.27438e-03
-1.26210e+02 -1.34484e+00 4.25336e-03
-1.26200e+02 -1.34488e+00 4.23229e-03
-1.26190e+02 -1.34492e+00 4.21116e-03
-1.26180e+02 -1.34496e+00 4.18998e-03
-1.26170e+02 -1.34501e+00 4.16874e-03
-1.26160e+02 -1.34505e+00 4.14744e-03
-1.26150e+02 -1.34509e+00 4.12609e-03
-1.26140e+02 -1.34513e+00 4.10468e-03
-1.26130e+02 -1.34517e+00 4.08322e-03
-1.26120e+02 -1.34521e+00 4.06170e-03
-1.26110e+02 -1.34525e+00 4.04013e-03
-1.26100e+02 -1.34529e+00 4.01850e-03
-1.26090e+02 -1.34533e+00 3.99681e-03
-1.26080e+02 -1.34537e+00 3.97507e-03
-1.26070e+02 -1.34541e+00 3.95328e-03
-1.26060e+02 -1.34545e+00 3.93142e-03
-1.26050e+02 -1.34549e+00 3.90952e-03
-1.26040e+02 -1.34553e+00 3.88755e-03
-1.26030e+02 -1.34557e+00 3.86553e-03
-1.26020e+02 -1.34561e+00 3.84346e-03
-1.26010e+02 -1.34564e+00 3.82133e-03
-1.26000e+02 -1.34568e+00 3.79914e-03
-1.25990e+02 -1.34572e+00 3.77695e-03
-1.25980e+02 -1.34576e+00 3.75481e-03
-1.25970e+02 -1.34580e+00 3.73271e-03
-1.25960e+02 -1.34583e+00 3.71067e-03
-1.25950e+02 -1.34587e+00 3.68866e-03
-1.25940e+02 -1.34591e+00 3.66671e-03
-1.25930e+02 -1.34594e+00 3.64481e-03
-1.25920e+02 -1.34598e+00 3.62295e-03
-1.25910e+02 -1.34602e+00 3.60113e-03
-1.25900e+02 -1.34605e+00 3.57937e-03
-1.25890e+02 -1.34609e+00 3.55765e-03
-1.25880e+02 -1.34612e+00 3.53598e-03
-1.25870e+02 -1.34616e+00 3.51436e-03
-1.25860e+02 -1.34619e+00 3.49279e-03
-1.25850e+02 -1.34623e+00 3.47126e-03
-1.25840e+02 -1.34626e+00 3.44978e-03
-1.25830e+02 -1.34630e+00 3.42835e-03
-1.25820e+02 -1.34633e+00 3.40696e-03
-1.25810e+02 -1.34636e+00 3.38562e-03
-1.25800e+02 -1.34640e+00 3.36433e-03
-1.25790e+02 -1.34643e+00 3.34309e-03
-1.25780e+02 -1.34647e+00 3.32189e-03
-1.25770e+02 -1.34650e+00 3.30074e-03
-1.25760e+02 -1.34653e+00 3.27964e-03
-1.25750e+02 -1.34656e+00 3.25859e-03
-1.25740e+02 -1.34660e+00 3.23758e-03
-1.25730e+02 -1.34663e+00 3.21662e-03
-1.25720e+02 -1.34666e+00 3.19571e-03
-1.25710e+02 -1.34669e+00 3.17484e-03
-1.25700e+02 -1.34672e+00 3.15403e-03
-1.25690e+02 -1.34676e+00 3.13326e-03
-1.25680e+02 -1.34679e+00 3.11253e-03
-1.25670e+02 -1.34682e+00 3.09186e-03
-1.25660e+02 -1.34685e+00 3.07123e-03
-1.25650e+02 -1.34688e+00 3.05065e-03
-1.25640e+02 -1.34691e+00 3.03012e-03
-1.25630e+02 -1.34694e+00 3.00963e-03
-1.25620e+02 -1.34697e+00 2.98919e-03
-1.25610e+02 -1.34700e+00 2.96880e-03
-1.25600e+02 -1.34703e+00 2.94845e-03
-1.25590e+02 -1.34706e+00 2.92816e-03
-1.25580e+02 -1.34709e+00 2.90791e-03
-1.25570e+02 -1.34712e+00 2.88771e-03
-1.25560e+02 -1.34715e+00 2.86755e-03
-1.25550e+02 -1.34717e+00 2.84744e-03
-1.25540e+02 -1.34720e+00 2.82738e-03
-1.25530e+02 -1.34723e+00 2.80737e-03
-1.25520e+02 -1.34726e+00 2.78741e-03
-1.25510e+02 -1.34729e+00 2.76749e-03
-1.25500e+02 -1.34731e+00 2.74762e-03
-1.25490e+02 -1.34734e+00 2.72779e-03
-1.25480e+02 -1.34737e+00 2.70802e-03
-1.25470e+02 -1.34740e+00 2.68829e-03
-1.25460e+02 -1.34742e+00 2.66861e-03
-1.25450e+02 -1.34745e+00 2.64897e-03
-1.25440e+02 -1.34748e+00 2.62939e-03
-1.25430e+02 -1.34750e+00 2.60985e-03
-1.25420e+02 -1.34753e+00 2.59035e-03
-1.25410e+02 -1.34755e+00 2.57091e-03
-1.25400e+02 -1.34758e+00 2.55151e-03
-1.25390e+02 -1.34760e+00 2.53216e-03
-1.25380e+02 -1.34763e+00 2.51286e-03
-1.25370e+02 -1.34766e+00 2.49360e-03
-1.25360e+02 -1.34768e+00 2.47439e-03
-1.25350e+02 -1.34770e+00 2.45523e-03
-1.25340e+02 -1.34773e+00 2.43612e-03
-1.25330e+02 -1.34775e+00 2.41705e-03
-1.25320e+02 -1.34778e+00 2.39803e-03
-1.25310e+02 -1.34780e+00 2.37906e-03
-1.25300e+02 -1.34782e+00 2.36014e-03
-1.25290e+02 -1.34785e+00 2.34126e-03
-1.25280e+02 -1.34787e+00 2.32243e-03
-1.25270e+02 -1.34789e+00 2.30365e-03
-1.25260e+02 -1.34792e+00 2.28492e-03
-1.25250e+02 -1.34794e+00 2.26623e-03
-1.25240e+02 -1.34796e+00 2.24759e-03
-1.25230e+02 -1.34799e+00 2.22899e-03
-1.25220e+02 -1.34801e+00 2.21045e-03
-1.25210e+02 -1.34803e+00 2.19195e-03
-1.25200e+02 -1.34805e+00 2.17350e-03
-1.25190e+02 -1.34807e+00 2.15510e-03
-1.25180e+02 -1.34809e+00 2.13674e-03
-1.25170e+02 -1.34812e+00 2.11843e-03
-1.25160e+02 -1.34814e+00 2.10017e-03
-1.25150e+02 -1.34816e+00 2.08196e-03
-1.25140e+02 -1.34818e+00 2.06379e-03
-1.25130e+02 -1.34820e+00 2.04567e-03
-1.25120e+02 -1.34822e+00 2.02760e-03
-1.25110e+02 -1.34824e+00 2.00957e-03
-1.25100e+02 -1.34826e+00 1.99159e-03
-1.25090e+02 -1.34828e+00 1.97366e-03
-1.25080e+02 -1.34830e+00 1.95578e-03
-1.25070e+02 -1.34832e+00 1.93795e-03
-1.25060e+02 -1.34834e+00 1.92016e-03
-1.25050e+02 -1.34836e+00 1.90242e-03
-1.25040e+02 -1.34838e+00 1.88472e-03
-1.25030e+02 -1.34839e+00 1.86708e-03
-1.25020e+02 -1.34841e+00 1.84948e-03
-1.25010e+02 -1.34843e+00 1.83193e-03
-1.25000e+02 -1.34845e+00 1.81442e-03
-1.24990e+02 -1.34847e+00 1.79697e-03
-1.24980e+02 -1.34849e+00 1.77956e-03
-1.24970e+02 -1.34850e+00 1.76219e-03
-1.24960e+02 -1.34852e+00 1.74488e-03
-1.24950e+02 -1.34854e+00 1.72761e-03
-1.24940e+02 -1.34856e+00 1.71039e-03
-1.24930e+02 -1.34857e+00 1.69322e-03
-1.24920e+02 -1.34859e+00 1.67609e-03
-1.24910e+02 -1.34861e+00 1.65901e-03
-1.24900e+02 -1.34862e+00 1.64198e-03
-1.24890e+02 -1.34864e+00 1.62500e-03
-1.24880e+02 -1.34866e+00 1.60806e-03
-1.24870e+02 -1.34867e+00 1.59117e-03
-1.24860e+02 -1.34869e+00 1.57433e-03
-1.24850e+02 -1.34870e+00 1.55754e-03
-1.24840e+02 -1.34872e+00 1.54079e-03
-1.24830e+02 -1.34873e+00 1.52409e-03
-1.24820e+02 -1.34875e+00 1.50744e-03
-1.24810e+02 -1.34876e+00 1.49084e-03
-1.24800e+02 -1.34878e+00 1.47428e-03
-1.24790e+02 -1.34879e+00 1.45777e-03
-1.24780e+02 -1.34881e+00 1.44130e-03
-1.24770e+02 -1.34882e+00 1.42489e-03
-1.24760e+02 -1.34884e+00 1.40852e-03
-1.24750e+02 -1.34885e+00 1.39220e-03
-1.24740e+02 -1.34886e+00 1.37593e-03
-1.24730e+02 -1.34888e+00 1.35970e-03
-1.24720e+02 -1.34889e+00 1.34352e-03
-1.24710e+02 -1.34890e+00 1.32739e-03
-1.24700e+02 -1.34892e+00 1.31131e-03
-1.24690e+02 -1.34893e+00 1.29527e-03
-1.24680e+02 -1.34894e+00 1.27928e-03
-1.24670e+02 -1.34896e+00 1.26334e-03
-1.24660e+02 -1.34897e+00 1.24744e-03
-1.24650e+02 -1.34898e+00 1.23159e-03
-1.24640e+02 -1.34899e+00 1.21579e-03
-1.24630e+02 -1.34901e+00 1.20004e-03
-1.24620e+02 -1.34902e+00 1.18434e-03
-1.24610e+02 -1.34903e+00 1.16868e-03
-1.24600e+02 -1.34904e+00 1.15307e-03
-1.24590e+02 -1.34905e+00 1.13750e-03
-1.24580e+02 -1.34906e+00 1.12199e-03
-1.24570e+02 -1.34907e+00 1.10652e-03
-1.24560e+02 -1.34909e+00 1.09110e-03
-1.24550e+02 -1.34910e+00 1.07572e-03
-1.24540e+02 -1.34911e+00 1.06039e-03
-1.24530e+02 -1.34912e+00 1.04511e-03
-1.24520e+02 -1.34913e+00 1.02988e-03
-1.24510e+02 -1.34914e+00 1.01470e-03
-1.24500e+02 -1.34915e+00 9.99560e-04
-1.24490e+02 -1.34916e+00 9.84470e-04
-1.24480e+02 -1.34917e+00 9.69427e-04
-1.24470e+02 -1.34918e+00 9.54431e-04
-1.24460e+02 -1.34919e+00 9.39483e-04
-1.24450e+02 -1.34920e+00 9.24582e-04
-1.24440e+02 -1.34921e+00 9.09728e-04
-1.24430e+02 -1.34921e+00 8.94922e-04
-1.24420e+02 -1.34922e+00 8.80163e-04
-1.24410e+02 -1.34923e+00 8.65452e-04
-1.24400e+02 -1.34924e+00 8.50787e-04
-1.24390e+02 -1.34925e+00 8.36170e-04
-1.24380e+02 -1.34926e+00 8.21601e-04
-1.24370e+02 -1.34927e+00 8.07079e-04
-1.24360e+02 -1.34927e+00 7.92604e-04
-1.24350e+02 -1.34928e+00 7.78176e-04
-1.24340e+02 -1.34929e+00 7.63796e-04
-1.24330e+02 -1.34930e+00 7.49463e-04
-1.24320e+02 -1.34930e+00 7.35177e-04
-1.24310e+02 -1.34931e+00 7.20939e-04
-1.24300e+02 -1.34932e+00 7.06748e-04
-1.24290e+02 -1.34933e+00 6.92604e-04
-1.24280e+02 -1.34933e+00 6.78508e-04
-1.24270e+02 -1.34934e+00 6.64459e-04
-1.24260e+02 -1.34935e+00 6.50458e-04
-1.24250e+02 -1.34935e+00 6.36503e-04
-1.24240e+02 -1.34936e+00 6.22596e-04
-1.24230e+02 -1.34936e+00 6.08737e-04
-1.24220e+02 -1.34937e+00 5.94925e-04
-1.24210e+02 -1.34938e+00 5.81160e-04
-1.24200e+02 -1.34938e+00 5.67442e-04
-1.24190e+02 -1.34939e+00 5.53772e-04
-1.24180e+02 -1.34939e+00 5.40149e-04
-1.24170e+02 -1.34940e+00 5.26573e-04
-1.24160e+02 -1.34940e+00 5.13045e-04
-1.24150e+02 -1.34941e+00 4.99564e-04
-1.24140e+02 -1.34941e+00 4.86130e-04
-1.24130e+02 -1.34942e+00 4.72744e-04
-1.24120e+02 -1.34942e+00 4.59405e-04
-1.24110e+02 -1.34943e+00 4.46113e-04
-1.24100e+02 -1.34943e+00 4.32869e-04
-1.24090e+02 -1.34944e+00 4.19672e-04
-1.24080e+02 -1.34944e+00 4.06523e-04
-1.24070e+02 -1.34944e+00 3.93420e-04
-1.24060e+02 -1.34945e+00 3.80365e-04
-1.24050e+02 -1.34945e+00 3.67358e-04
-1.24040e+02 -1.34946e+00 3.54397e-04
-1.24030e+02 -1.34946e+00 3.41485e-04
-1.24020e+02 -1.34946e+00 3.28619e-04
-1.24010e+02 -1.34947e+00 3.15801e-04
-1.24000e+02 -1.34947e+00 3.03030e-04
-1.23990e+02 -1.34947e+00 2.90306e-04
-1.23980e+02 -1.34948e+00 2.77630e-04
-1.23970e+02 -1.34948e+00 2.65001e-04
-1.23960e+02 -1.34948e+00 2.52419e-04
-1.23950e+02 -1.34948e+00 2.39885e-04
-1.23940e+02 -1.34949e+00 2.27398e-04
-1.23930e+02 -1.34949e+00 2.14958e-04
-1.23920e+02 -1.34949e+00 2.02566e-04
-1.23910e+02 -1.34949e+00 1.90221e-04
-1.23900e+02 -1.34949e+00 1.77923e-04
-1.23890e+02 -1.34950e+00 1.65673e-04
-1.23880e+02 -1.34950e+00 1.53470e-04
-1.23870e+02 -1.34950e+00 1.41315e-04
-1.23860e+02 -1.34950e+00 1.29206e-04
-1.23850e+02 -1.34950e+00 1.17145e-04
-1.23840e+02 -1.34950e+00 1.05132e-04
-1.23830e+02 -1.34950e+00 9.31653e-05
-1.23820e+02 -1.34950e+00 8.12464e-05
-1.23810e+02 -1.34950e+00 6.93747e-05
-1.23800e+02 -1.34951e+00 5.75504e-05
-1.23790e+02 -1.34951e+00 4.57735e-05
-1.23780e+02 -1.34951e+00 3.40438e-05
-1.23770e+02 -1.34951e+00 2.23615e-05
-1.23760e+02 -1.34951e+00 1.07266e-05
-1.23750e+02 -1.34951e+00 -8.61076e-07
-1.23740e+02 -1.34951e+00 -1.24014e-05
-1.23730e+02 -1.34951e+00 -2.38943e-05
-1.23720e+02 -1.34951e+00 -3.53400e-05
-1.23710e+02 -1.34951e+00 -4.67383e-05
-1.23700e+02 -1.34950e+00 -5.80893e-05
-1.23690e+02 -1.34950e+00 -6.93929e-05
-1.23680e+02 -1.34950e+00 -8.06492e-05
-1.23670e+02 -1.34950e+00 -9.18582e-05
-1.23660e+02 -1.34950e+00 -1.03020e-04
-1.23650e+02 -1.34950e+00 -1.14134e-04
-1.23640e+02 -1.34950e+00 -1.25201e-04
-1.23630e+02 -1.34950e+00 -1.36221e-04
-1.23620e+02 -1.34950e+00 -1.47193e-04
-1.23610e+02 -1.34950e+00 -1.58118e-04
-1.23600e+02 -1.34949e+00 -1.68996e-04
-1.23590e+02 -1.34949e+00 -1.79826e-04
-1.23580e+02 -1.34949e+00 -1.90609e-04
-1.23570e+02 -1.34949e+00 -2.01345e-04
-1.23560e+02 -1.34949e+00 -2.12033e-04
-1.23550e+02 -1.34948e+00 -2.22674e-04
-1.23540e+02 -1.34948e+00 -2.33268e-04
-1.23530e+02 -1.34948e+00 -2.43814e-04
-1.23520e+02 -1.34948e+00 -2.54313e-04
-1.23510e+02 -1.34947e+00 -2.64765e-04
-1.23500e+02 -1.34947e+00 -2.75169e-04
-1.23490e+02 -1.34947e+00 -2.85526e-04
-1.23480e+02 -1.34947e+00 -2.95835e-04
-1.23470e+02 -1.34946e+00 -3.06098e-04
-1.23460e+02 -1.34946e+00 -3.16313e-04
-1.23450e+02 -1.34946e+00 -3.26480e-04
-1.23440e+02 -1.34945e+00 -3.36601e-04
-1.23430e+02 -1.34945e+00 -3.46674e-04
-1.23420e+02 -1.34945e+00 -3.56699e-04
-1.23410e+02 -1.34944e+00 -3.66678e-04
-1.23400e+02 -1.34944e+00 -3.76609e-04
-1.23390e+02 -1.34943e+00 -3.86492e-04
-1.23380e+02 -1.34943e+00 -3.96329e-04
-1.23370e+02 -1.34943e+00 -4.06118e-04
-1.23360e+02 -1.34942e+00 -4.15859e-04
-1.23350e+02 -1.34942e+00 -4.25554e-04
-1.23340e+02 -1.34941e+00 -4.35201e-04
-1.23330e+02 -1.34941e+00 -4.44800e-04
-1.23320e+02 -1.34941e+00 -4.54353e-04
-1.23310e+02 -1.34940e+00 -4.63858e-04
-1.23300e+02 -1.34940e+00 -4.73315e-04
-1.23290e+02 -1.34939e+00 -4.82726e-04
-1.23280e+02 -1.34939e+00 -4.92089e-04
-1.23270e+02 -1.34938e+00 -5.01404e-04
-1.23260e+02 -1.34938e+00 -5.10673e-04
-1.23250e+02 -1.34937e+00 -5.19894e-04
-1.23240e+02 -1.34937e+00 -5.29067e-04
-1.23230e+02 -1.34936e+00 -5.38194e-04
-1.23220e+02 -1.34936e+00 -5.47273e-04
-1.23210e+02 -1.34935e+00 -5.56304e-04
-1.23200e+02 -1.34934e+00 -5.65289e-04
-1.23190e+02 -1.34934e+00 -5.74226e-04
-1.23180e+02 -1.34933e+00 -5.83115e-04
-1.23170e+02 -1.34933e+00 -5.91958e-04
-1.23160e+02 -1.34932e+00 -6.00753e-04
-1.23150e+02 -1.34931e+00 -6.09500e-04
-1.23140e+02 -1.34931e+00 -6.18201e-04
-1.23130e+02 -1.34930e+00 -6.26854e-04
-1.23120e+02 -1.34930e+00 -6.35459e-04
-1.23110e+02 -1.34929e+00 -6.44018e-04
-1.23100e+02 -1.34928e+00 -6.52529e-04
-1.23090e+02 -1.34928e+00 -6.60992e-04
-1.23080e+02 -1.34927e+00 -6.69409e-04
-1.23070e+02 -1.34926e+00 -6.77778e-04
-1.23060e+02 -1.34926e+00 -6.86099e-04
-1.23050e+02 -1.34925e+00 -6.94374e-04
-1.23040e+02 -1.34924e+00 -7.02601e-04
-1.23030e+02 -1.34924e+00 -7.10780e-04
-1.23020e+02 -1.34923e+00 -7.18913e-04
-1.23010e+02 -1.34922e+00 -7.26998e-04
-1.23000e+02 -1.34921e+00 -7.35035e-04
-1.22990e+02 -1.34921e+00 -7.43026e-04
-1.22980e+02 -1.34920e+00 -7.50969e-04
-1.22970e+02 -1.34919e+00 -7.58864e-04
-1.22960e+02 -1.34918e+00 -7.66713e-04
-1.22950e+02 -1.34918e+00 -7.74514e-04
-1.22940e+02 -1.34917e+00 -7.82268e-04
-1.22930e+02 -1.34916e+00 -7.89974e-04
-1.22920e+02 -1.34915e+00 -7.97633e-04
-1.22910e+02 -1.34914e+00 -8.05245e-04
-1.22900e+02 -1.34914e+00 -8.12809e-04
-1.22890e+02 -1.34913e+00 -8.20326e-04
-1.22880e+02 -1.34912e+00 -8.27796e-04
-1.22870e+02 -1.34911e+00 -8.35218e-04
-1.22860e+02 -1.34910e+00 -8.42593e-04
-1.22850e+02 -1.34909e+00 -8.49921e-04
-1.22840e+02 -1.34909e+00 -8.57201e-04
-1.22830e+02 -1.34908e+00 -8.64434e-04
-1.22820e+02 -1.34907e+00 -8.71620e-04
-1.22810e+02 -1.34906e+00 -8.78758e-04
-1.22800e+02 -1.34905e+00 -8.85849e-04
-1.22790e+02 -1.34904e+00 -8.92893e-04
-1.22780e+02 -1.34903e+00 -8.99889e-04
-1.22770e+02 -1.34902e+00 -9.06838e-04
-1.22760e+02 -1.34902e+00 -9.13740e-04
-1.22750e+02 -1.34901e+00 -9.20594e-04
-1.22740e+02 -1.34900e+00 -9.27401e-04
-1.22730e+02 -1.34899e+00 -9.34161e-04
-1.22720e+02 -1.34898e+00 -9.40873e-04
-1.22710e+02 -1.34897e+00 -9.47538e-04
-1.22700e+02 -1.34896e+00 -9.54156e-04
-1.22690e+02 -1.34895e+00 -9.60726e-04
-1.22680e+02 -1.34894e+00 -9.67249e-04
-1.22670e+02 -1.34893e+00 -9.73725e-04
-1.22660e+02 -1.34892e+00 -9.80154e-04
-1.22650e+02 -1.34891e+00 -9.86535e-04
-1.22640e+02 -1.34890e+00 -9.92868e-04
-1.22630e+02 -1.34889e+00 -9.99155e-04
-1.22620e+02 -1.34888e+00 -1.00539e-03
-1.22610e+02 -1.34887e+00 -1.01159e-03
-1.22600e+02 -1.34886e+00 -1.01773e-03
-1.22590e+02 -1.34885e+00 -1.02383e-03
-1.22580e+02 -1.34884e+00 -1.02988e-03
-1.22570e+02 -1.34883e+00 -1.03588e-03
-1.22560e+02 -1.34882e+00 -1.04183e-03
-1.22550e+02 -1.34881e+00 -1.04774e-03
-1.22540e+02 -1.34880e+00 -1.05360e-03
-1.22530e+02 -1.34879e+00 -1.05942e-03
-1.22520e+02 -1.34878e+00 -1.06518e-03
-1.22510e+02 -1.34877e+00 -1.07090e-03
-1.22500e+02 -1.34876e+00 -1.07657e-03
-1.22490e+02 -1.34875e+00 -1.08219e-03
-1.22480e+02 -1.34873e+00 -1.08777e-03
-1.22470e+02 -1.34872e+00 -1.09330e-03
-1.22460e+02 -1.34871e+00 -1.09878e-03
-1.22450e+02 -1.34870e+00 -1.10422e-03
-1.22440e+02 -1.34869e+00 -1.10960e-03
-1.22430e+02 -1.34868e+00 -1.11494e-03
-1.22420e+02 -1.34867e+00 -1.12023e-03
-1.22410e+02 -1.34866e+00 -1.12548e-03
-1.22400e+02 -1.34865e+00 -1.13068e-03
-1.22390e+02 -1.34863e+00 -1.13583e-03
-1.22380e+02 -1.34862e+00 -1.14093e-03
-1.22370e+02 -1.34861e+00 -1.14599e-03
-1.22360e+02 -1.34860e+00 -1.15099e-03
-1.22350e+02 -1.34859e+00 -1.15596e-03
-1.22340e+02 -1.34858e+00 -1.16087e-03
-1.22330e+02 -1.34857e+00 -1.16574e-03
-1.22320e+02 -1.34855e+00 -1.17055e-03
-1.22310e+02 -1.34854e+00 -1.17533e-03
-1.22300e+02 -1.34853e+00 -1.18005e-03
-1.22290e+02 -1.34852e+00 -1.18473e-03
-1.22280e+02 -1.34851e+00 -1.18936e-03
-1.22270e+02 -1.34849e+00 -1.19394e-03
-1.22260e+02 -1.34848e+00 -1.19848e-03
-1.22250e+02 -1.34847e+00 -1.20296e-03
-1.22240e+02 -1.34846e+00 -1.20740e-03
-1.22230e+02 -1.34845e+00 -1.21180e-03
-1.22220e+02 -1.34843e+00 -1.21614e-03
-1.22210e+02 -1.34842e+00 -1.22044e-03
-1.22200e+02 -1.34841e+00 -1.22469e-03
-1.22190e+02 -1.34840e+00 -1.22890e-03
-1.22180e+02 -1.34839e+00 -1.23305e-03
-1.22170e+02 -1.34837e+00 -1.23716e-03
-1.22160e+02 -1.34836e+00 -1.24122e-03
-1.22150e+02 -1.34835e+00 -1.24524e-03
-1.22140e+02 -1.34834e+00 -1.24920e-03
-1.22130e+02 -1.34832e+00 -1.25312e-03
-1.22120e+02 -1.34831e+00 -1.25700e-03
-1.22110e+02 -1.34830e+00 -1.26082e-03
-1.22100e+02 -1.34829e+00 -1.26460e-03
-1.22090e+02 -1.34827e+00 -1.26833e-03
-1.22080e+02 -1.34826e+00 -1.27201e-03
-1.22070e+02 -1.34825e+00 -1.27565e-03
-1.22060e+02 -1.34823e+00 -1.27924e-03
-1.22050e+02 -1.34822e+00 -1.28278e-03
-1.22040e+02 -1.34821e+00 -1.28627e-03
-1.22030e+02 -1.34820e+00 -1.28972e-03
-1.22020e+02 -1.34818e+00 -1.29312e-03
-1.22010e+02 -1.34817e+00 -1.29647e-03
-1.22000e+02 -1.34816e+00 -1.29977e-03
-1.21990e+02 -1.34814e+00 -1.30303e-03
-1.21980e+02 -1.34813e+00 -1.30624e-03
-1.21970e+02 -1.34812e+00 -1.30940e-03
-1.21960e+02 -1.34810e+00 -1.31252e-03
-1.21950e+02 -1.34809e+00 -1.31558e-03
-1.21940e+02 -1.34808e+00 -1.31861e-03
-1.21930e+02 -1.34807e+00 -1.32158e-03
-1.21920e+02 -1.34805e+00 -1.32450e-03
-1.21910e+02 -1.34804e+00 -1.32738e-03
-1.21900e+02 -1.34803e+00 -1.33021e-03
-1.21890e+02 -1.34801e+00 -1.33300e-03
-1.21880e+02 -1.34800e+00 -1.33573e-03
-1.21870e+02 -1.34799e+00 -1.33842e-03
-1.21860e+02 -1.34797e+00 -1.34106e-03
-1.21850e+02 -1.34796e+00 -1.34366e-03
-1.21840e+02 -1.34795e+00 -1.34621e-03
-1.21830e+02 -1.34793e+00 -1.34871e-03
-1.21820e+02 -1.34792e+00 -1.35116e-03
-1.21810e+02 -1.34790e+00 -1.35356e-03
-1.21800e+02 -1.34789e+00 -1.35592e-03
-1.21790e+02 -1.34788e+00 -1.35823e-03
-1.21780e+02 -1.34786e+00 -1.36049e-03
-1.21770e+02 -1.34785e+00 -1.36271e-03
-1.21760e+02 -1.34784e+00 -1.36488e-03
-1.21750e+02 -1.34782e+00 -1.36700e-03
-1.21740e+02 -1.34781e+00 -1.36907e-03
-1.21730e+02 -1.34780e+00 -1.37110e-03
-1.21720e+02 -1.34778e+00 -1.37308e-03
-1.21710e+02 -1.34777e+00 -1.37501e-03
-1.21700e+02 -1.34775e+00 -1.37690e-03
-1.21690e+02 -1.34774e+00 -1.37873e-03
-1.21680e+02 -1.34773e+00 -1.38052e-03
-1.21670e+02 -1.34771e+00 -1.38226e-03
-1.21660e+02 -1.34770e+00 -1.38396e-03
-1.21650e+02 -1.34769e+00 -1.38561e-03
-1.21640e+02 -1.34767e+00 -1.38721e-03
-1.21630e+02 -1.34766e+00 -1.38876e-03
-1.21620e+02 -1.34764e+00 -1.39027e-03
-1.21610e+02 -1.34763e+00 -1.39173e-03
-1.21600e+02 -1.34762e+00 -1.39314e-03
-1.21590e+02 -1.34760e+00 -1.39450e-03
-1.21580e+02 -1.34759e+00 -1.39582e-03
-1.21570e+02 -1.34757e+00 -1.39709e-03
-1.21560e+02 -1.34756e+00 -1.39831e-03
-1.21550e+02 -1.34755e+00 -1.39948e-03
-1.21540e+02 -1.34753e+00 -1.40061e-03
-1.21530e+02 -1.34752e+00 -1.40169e-03
-1.21520e+02 -1.34750e+00 -1.40272e-03
-1.21510e+02 -1.34749e+00 -1.40371e-03
-1.21500e+02 -1.34748e+00 -1.40464e-03
-1.21490e+02 -1.34746e+00 -1.40553e-03
-1.21480e+02 -1.34745e+00 -1.40638e-03
-1.21470e+02 -1.34743e+00 -1.40717e-03
-1.21460e+02 -1.34742e+00 -1.40792e-03
-1.21450e+02 -1.34741e+00 -1.40862e-03
-1.21440e+02 -1.34739e+00 -1.40928e-03
-1.21430e+02 -1.34738e+00 -1.40988e-03
-1.21420e+02 -1.34736e+00 -1.41044e-03
-1.21410e+02 -1.34735e+00 -1.41095e-03
-1.21400e+02 -1.34734e+00 -1.41142e-03
-1.21390e+02 -1.34732e+00 -1.41184e-03
-1.21380e+02 -1.34731e+00 -1.41221e-03
-1.21370e+02 -1.34729e+00 -1.41253e-03
-1.21360e+02 -1.34728e+00 -1.41280e-03
-1.21350e+02 -1.34726e+00 -1.41303e-03
-1.21340e+02 -1.34725e+00 -1.41321e-03
-1.21330e+02 -1.34724e+00 -1.41334e-03
-1.21320e+02 -1.34722e+00 -1.41343e-03
-1.21310e+02 -1.34721e+00 -1.41347e-03
-1.21300e+02 -1.34719e+00 -1.41346e-03
-1.21290e+02 -1.34718e+00 -1.41340e-03
-1.21280e+02 -1.34717e+00 -1.41330e-03
-1.21270e+02 -1.34715e+00 -1.41315e-03
-1.21260e+02 -1.34714e+00 -1.41295e-03
-1.21250e+02 -1.34712e+00 -1.41270e-03
-1.21240e+02 -1.34711e+00 -1.41241e-03
-1.21230e+02 -1.34709e+00 -1.41207e-03
-1.21220e+02 -1.34708e+00 -1.41168e-03
-1.21210e+02 -1.34707e+00 -1.41125e-03
-1.21200e+02 -1.34705e+00 -1.41077e-03
-1.21190e+02 -1.34704e+00 -1.41024e-03
-1.21180e+02 -1.34702e+00 -1.40966e-03
-1.21170e+02 -1.34701e+00 -1.40904e-03
-1.21160e+02 -1.34700e+00 -1.40836e-03
-1.21150e+02 -1.34698e+00 -1.40765e-03
-1.21140e+02 -1.34697e+00 -1.40688e-03
-1.21130e+02 -1.34695e+00 -1.40607e-03
-1.21120e+02 -1.34694e+00 -1.40521e-03
-1.21110e+02 -1.34693e+00 -1.40430e-03
-1.21100e+02 -1.34691e+00 -1.40334e-03
-1.21090e+02 -1.34690e+00 -1.40234e-03
-1.21080e+02 -1.34688e+00 -1.40129e-03
-1.21070e+02 -1.34687e+00 -1.40019e-03
-1.21060e+02 -1.34686e+00 -1.39905e-03
-1.21050e+02 -1.34684e+00 -1.39785e-03
-1.21040e+02 -1.34683e+00 -1.39661e-03
-1.21030e+02 -1.34681e+00 -1.39533e-03
-1.21020e+02 -1.34680e+00 -1.39399e-03
-1.21010e+02 -1.34679e+00 -1.39261e-03
-1.21000e+02 -1.34677e+00 -1.39118e-03
-1.20990e+02 -1.34676e+00 -1.38971e-03
-1.20980e+02 -1.34674e+00 -1.38818e-03
-1.20970e+02 -1.34673e+00 -1.38661e-03
-1.20960e+02 -1.34672e+00 -1.38499e-03
-1.20950e+02 -1.34670e+00 -1.38333e-03
-1.20940e+02 -1.34669e+00 -1.38162e-03
-1.20930e+02 -1.34668e+00 -1.37986e-03
-1.20920e+02 -1.34666e+00 -1.37805e-03
-1.20910e+02 -1.34665e+00 -1.37619e-03
-1.20900e+02 -1.34663e+00 -1.37429e-03
-1.20890e+02 -1.34662e+00 -1.37234e-03
-1.20880e+02 -1.34661e+00 -1.37034e-03
-1.20870e+02 -1.34659e+00 -1.36830e-03
-1.20860e+02 -1.34658e+00 -1.36621e-03
-1.20850e+02 -1.34657e+00 -1.36407e-03
-1.20840e+02 -1.34655e+00 -1.36188e-03
-1.20830e+02 -1.34654e+00 -1.35965e-03
-1.20820e+02 -1.34652e+00 -1.35737e-03
-1.20810e+02 -1.34651e+00 -1.35504e-03
-1.20800e+02 -1.34650e+00 -1.35267e-03
-1.20790e+02 -1.34648e+00 -1.35024e-03
-1.20780e+02 -1.34647e+00 -1.34777e-03
-1.20770e+02 -1.34646e+00 -1.34526e-03
-1.20760e+02 -1.34644e+00 -1.34269e-03
-1.20750e+02 -1.34643e+00 -1.34008e-03
-1.20740e+02 -1.34642e+00 -1.33742e-03
-1.20730e+02 -1.34640e+00 -1.33471e-03
-1.20720e+02 -1.34639e+00 -1.33196e-03
-1.20710e+02 -1.34638e+00 -1.32916e-03
-1.20700e+02 -1.34636e+00 -1.32631e-03
-1.20690e+02 -1.34635e+00 -1.32341e-03
-1.20680e+02 -1.34634e+00 -1.32047e-03
-1.20670e+02 -1.34632e+00 -1.31748e-03
-1.20660e+02 -1.34631e+00 -1.31444e-03
-1.20650e+02 -1.34630e+00 -1.31135e-03
-1.20640e+02 -1.34628e+00 -1.30822e-03
-1.20630e+02 -1.34627e+00 -1.30504e-03
-1.20620e+02 -1.34626e+00 -1.30181e-03
-1.20610e+02 -1.34625e+00 -1.29854e-03
-1.20600e+02 -1.34623e+00 -1.29522e-03
-1.20590e+02 -1.34622e+00 -1.29185e-03
-1.20580e+02 -1.34621e+00 -1.28843e-03
-1.20570e+02 -1.34619e+00 -1.28496e-03
-1.20560e+02 -1.34618e+00 -1.28145e-03
-1.20550e+02 -1.34617e+00 -1.27789e-03
-1.20540e+02 -1.34616e+00 -1.27429e-03
-1.20530e+02 -1.34614e+00 -1.27063e-03
-1.20520e+02 -1.34613e+00 -1.26693e-03
-1.20510e+02 -1.34612e+00 -1.26319e-03
-1.20500e+02 -1.34610e+00 -1.25939e-03
-1.20490e+02 -1.34609e+00 -1.25555e-03
-1.20480e+02 -1.34608e+00 -1.25166e-03
-1.20470e+02 -1.34607e+00 -1.24772e-03
-1.20460e+02 -1.34605e+00 -1.24373e-03
-1.20450e+02 -1.34604e+00 -1.23970e-03
-1.20440e+02 -1.34603e+00 -1.23562e-03
-1.20430e+02 -1.34602e+00 -1.23150e-03
-1.20420e+02 -1.34600e+00 -1.22732e-03
-1.20410e+02 -1.34599e+00 -1.22310e-03
-1.20400e+02 -1.34598e+00 -1.21883e-03
-1.20390e+02 -1.34597e+00 -1.21452e-03
-1.20380e+02 -1.34596e+00 -1.21015e-03
-1.20370e+02 -1.34594e+00 -1.20574e-03
-1.20360e+02 -1.34593e+00 -1.20128e-03
-1.20350e+02 -1.34592e+00 -1.19678e-03
-1.20340e+02 -1.34591e+00 -1.19222e-03
-1.20330e+02 -1.34590e+00 -1.18762e-03
-1.20320e+02 -1.34588e+00 -1.18298e-03
-1.20310e+02 -1.34587e+00 -1.17828e-03
-1.20300e+02 -1.34586e+00 -1.17354e-03
-1.20290e+02 -1.34585e+00 -1.16875e-03
-1.20280e+02 -1.34584e+00 -1.16391e-03
-1.20270e+02 -1.34583e+00 -1.15903e-03
-1.20260e+02 -1.34581e+00 -1.15410e-03
-1.20250e+02 -1.34580e+00 -1.14912e-03
-1.20240e+02 -1.34579e+00 -1.14409e-03
-1.20230e+02 -1.34578e+00 -1.13902e-03
-1.20220e+02 -1.34577e+00 -1.13390e-03
-1.20210e+02 -1.34576e+00 -1.12873e-03
-1.20200e+02 -1.34575e+00 -1.12352e-03
-1.20190e+02 -1.34573e+00 -1.11825e-03
-1.20180e+02 -1.34572e+00 -1.11294e-03
-1.20170e+02 -1.34571e+00 -1.10758e-03
-1.20160e+02 -1.34570e+00 -1.10218e-03
-1.20150e+02 -1.34569e+00 -1.09673e-03
-1.20140e+02 -1.34568e+00 -1.09123e-03
-1.20130e+02 -1.34567e+00 -1.08568e-03
-1.20120e+02 -1.34566e+00 -1.08009e-03
-1.20110e+02 -1.34565e+00 -1.07445e-03
-1.20100e+02 -1.34564e+00 -1.06876e-03
-1.20090e+02 -1.34563e+00 -1.06302e-03
-1.20080e+02 -1.34562e+00 -1.05724e-03
-1.20070e+02 -1.34560e+00 -1.05141e-03
-1.20060e+02 -1.34559e+00 -1.04553e-03
-1.20050e+02 -1.34558e+00 -1.03960e-03
-1.20040e+02 -1.34557e+00 -1.03363e-03
-1.20030e+02 -1.34556e+00 -1.02761e-03
-1.20020e+02 -1.34555e+00 -1.02154e-03
-1.20010e+02 -1.34554e+00 -1.01543e-03
-1.20000e+02 -1.34553e+00 -1.00927e-03
-1.19990e+02 -1.34552e+00 -1.00306e-03
-1.19980e+02 -1.34551e+00 -9.96799e-04
-1.19970e+02 -1.34550e+00 -9.90495e-04
-1.19960e+02 -1.34549e+00 -9.84144e-04
-1.19950e+02 -1.34548e+00 -9.77745e-04
-1.19940e+02 -1.34547e+00 -9.71299e-04
-1.19930e+02 -1.34546e+00 -9.64805e-04
-1.19920e+02 -1.34545e+00 -9.58264e-04
-1.19910e+02 -1.34544e+00 -9.51676e-04
-1.19900e+02 -1.34543e+00 -9.45041e-04
-1.19890e+02 -1.34543e+00 -9.38358e-04
-1.19880e+02 -1.34542e+00 -9.31628e-04
-1.19870e+02 -1.34541e+00 -9.24850e-04
-1.19860e+02 -1.34540e+00 -9.18026e-04
-1.19850e+02 -1.34539e+00 -9.11153e-04
-1.19840e+02 -1.34538e+00 -9.04234e-04
-1.19830e+02 -1.34537e+00 -8.97267e-04
-1.19820e+02 -1.34536e+00 -8.90253e-04
-1.19810e+02 -1.34535e+00 -8.83192e-04
-1.19800e+02 -1.34534e+00 -8.76083e-04
-1.19790e+02 -1.34533e+00 -8.68927e-04
-1.19780e+02 -1.34533e+00 -8.61723e-04
-1.19770e+02 -1.34532e+00 -8.54472e-04
-1.19760e+02 -1.34531e+00 -8.47174e-04
-1.19750e+02 -1.34530e+00 -8.39829e-04
-1.19740e+02 -1.34529e+00 -8.32436e-04
-1.19730e+02 -1.34528e+00 -8.24996e-04
-1.19720e+02 -1.34528e+00 -8.17508e-04
-1.19710e+02 -1.34527e+00 -8.09974e-04
-1.19700e+02 -1.34526e+00 -8.02391e-04
-1.19690e+02 -1.34525e+00 -7.94762e-04
-1.19680e+02 -1.34524e+00 -7.87085e-04
-1.19670e+02 -1.34524e+00 -7.79361e-04
-1.19660e+02 -1.34523e+00 -7.71590e-04
-1.19650e+02 -1.34522e+00 -7.63771e-04
-1.19640e+02 -1.34521e+00 -7.55905e-04
-1.19630e+02 -1.34521e+00 -7.47991e-04
-1.19620e+02 -1.34520e+00 -7.40030e-04
-1.19610e+02 -1.34519e+00 -7.32022e-04
-1.19600e+02 -1.34518e+00 -7.23967e-04
-1.19590e+02 -1.34518e+00 -7.15864e-04
-1.19580e+02 -1.34517e+00 -7.07714e-04
-1.19570e+02 -1.34516e+00 -6.99516e-04
-1.19560e+02 -1.34515e+00 -6.91272e-04
-1.19550e+02 -1.34515e+00 -6.82980e-04
-1.19540e+02 -1.34514e+00 -6.74640e-04
-1.19530e+02 -1.34513e+00 -6.66253e-04
-1.19520e+02 -1.34513e+00 -6.57819e-04
-1.19510e+02 -1.34512e+00 -6.49338e-04
-1.19500e+02 -1.34511e+00 -6.40809e-04
-1.19490e+02 -1.34511e+00 -6.32233e-04
-1.19480e+02 -1.34510e+00 -6.23609e-04
-1.19470e+02 -1.34510e+00 -6.14939e-04
-1.19460e+02 -1.34509e+00 -6.06220e-04
-1.19450e+02 -1.34508e+00 -5.97455e-04
-1.19440e+02 -1.34508e+00 -5.88642e-04
-1.19430e+02 -1.34507e+00 -5.79782e-04
-1.19420e+02 -1.34507e+00 -5.70875e-04
-1.19410e+02 -1.34506e+00 -5.61920e-04
-1.19400e+02 -1.34506e+00 -5.52918e-04
-1.19390e+02 -1.34505e+00 -5.43868e-04
-1.19380e+02 -1.34504e+00 -5.34772e-04
-1.19370e+02 -1.34504e+00 -5.25627e-04
-1.19360e+02 -1.34503e+00 -5.16436e-04
-1.19350e+02 -1.34503e+00 -5.07197e-04
-1.19340e+02 -1.34502e+00 -4.97911e-04
-1.19330e+02 -1.34502e+00 -4.88578e-04
-1.19320e+02 -1.34501e+00 -4.79197e-04
-1.19310e+02 -1.34501e+00 -4.69769e-04
-1.19300e+02 -1.34500e+00 -4.60293e-04
-1.19290e+02 -1.34500e+00 -4.50771e-04
-1.19280e+02 -1.34500e+00 -4.41201e-04
-1.19270e+02 -1.34499e+00 -4.31583e-04
-1.19260e+02 -1.34499e+00 -4.21918e-04
-1.19250e+02 -1.34498e+00 -4.12206e-04
-1.19240e+02 -1.34498e+00 -4.02447e-04
-1.19230e+02 -1.34497e+00 -3.92640e-04
-1.19220e+02 -1.34497e+00 -3.82786e-04
-1.19210e+02 -1.34497e+00 -3.72884e-04
-1.19200e+02 -1.34496e+00 -3.62936e-04
-1.19190e+02 -1.34496e+00 -3.52940e-04
-1.19180e+02 -1.34496e+00 -3.42896e-04
-1.19170e+02 -1.34495e+00 -3.32805e-04
-1.19160e+02 -1.34495e+00 -3.22667e-04
-1.19150e+02 -1.34495e+00 -3.12482e-04
-1.19140e+02 -1.34494e+00 -3.02249e-04
-1.19130e+02 -1.34494e+00 -2.91969e-04
-1.19120e+02 -1.34494e+00 -2.81642e-04
-1.19110e+02 -1.34493e+00 -2.71267e-04
-1.19100e+02 -1.34493e+00 -2.60845e-04
-1.19090e+02 -1.34493e+00 -2.50375e-04
-1.19080e+02 -1.34493e+00 -2.39859e-04
-1.19070e+02 -1.34492e+00 -2.29294e-04
-1.19060e+02 -1.34492e+00 -2.18683e-04
-1.19050e+02 -1.34492e+00 -2.08024e-04
-1.19040e+02 -1.34492e+00 -1.97318e-04
-1.19030e+02 -1.34492e+00 -1.86565e-04
-1.19020e+02 -1.34491e+00 -1.75764e-04
-1.19010e+02 -1.34491e+00 -1.64916e-04
-1.19000e+02 -1.34491e+00 -1.54020e-04
-1.18990e+02 -1.34491e+00 -1.43078e-04
-1.18980e+02 -1.34491e+00 -1.32088e-04
-1.18970e+02 -1.34491e+00 -1.21050e-04
-1.18960e+02 -1.34491e+00 -1.09965e-04
-1.18950e+02 -1.34490e+00 -9.88334e-05
-1.18940e+02 -1.34490e+00 -8.76540e-05
-1.18930e+02 -1.34490e+00 -7.64272e-05
-1.18920e+02 -1.34490e+00 -6.51531e-05
-1.18910e+02 -1.34490e+00 -5.38317e-05
-1.18900e+02 -1.34490e+00 -4.24630e-05
-1.18890e+02 -1.34490e+00 -3.10469e-05
-1.18880e+02 -1.34490e+00 -1.95835e-05
-1.18870e+02 -1.34490e+00 -8.07273e-06
-1.18860e+02 -1.34490e+00 3.48535e-06
-1.18850e+02 -1.34490e+00 1.50908e-05
-1.18840e+02 -1.34490e+00 2.67435e-05
-1.18830e+02 -1.34490e+00 3.84436e-05
-1.18820e+02 -1.34490e+00 5.01910e-05
-1.18810e+02 -1.34490e+00 6.19857e-05
-1.18800e+02 -1.34490e+00 7.38278e-05
-1.18790e+02 -1.34490e+00 8.56659e-05
-1.18780e+02 -1.34490e+00 9.74489e-05
-1.18770e+02 -1.34491e+00 1.09177e-04
-1.18760e+02 -1.34491e+00 1.20849e-04
-1.18750e+02 -1.34491e+00 1.32466e-04
-1.18740e+02 -1.34491e+00 1.44028e-04
-1.18730e+02 -1.34491e+00 1.55535e-04
-1.18720e+02 -1.34491e+00 1.66987e-04
-1.18710e+02 -1.34491e+00 1.78383e-04
-1.18700e+02 -1.34492e+00 1.89724e-04
-1.18690e+02 -1.34492e+00 2.01010e-04
-1.18680e+02 -1.34492e+00 2.12240e-04
-1.18670e+02 -1.34492e+00 2.23416e-04
-1.18660e+02 -1.34492e+00 2.34536e-04
-1.18650e+02 -1.34493e+00 2.45601e-04
-1.18640e+02 -1.34493e+00 2.56611e-04
-1.18630e+02 -1.34493e+00 2.67565e-04
-1.18620e+02 -1.34493e+00 2.78465e-04
-1.18610e+02 -1.34494e+00 2.89309e-04
-1.18600e+02 -1.34494e+00 3.00098e-04
-1.18590e+02 -1.34494e+00 3.10831e-04
-1.18580e+02 -1.34495e+00 3.21510e-04
-1.18570e+02 -1.34495e+00 3.32133e-04
-1.18560e+02 -1.34495e+00 3.42701e-04
-1.18550e+02 -1.34496e+00 3.53213e-04
-1.18540e+02 -1.34496e+00 3.63671e-04
-1.18530e+02 -1.34496e+00 3.74073e-04
-1.18520e+02 -1.34497e+00 3.84420e-04
-1.18510e+02 -1.34497e+00 3.94712e-04
-1.18500e+02 -1.34498e+00 4.04949e-04
-1.18490e+02 -1.34498e+00 4.15130e-04
-1.18480e+02 -1.34498e+00 4.25256e-04
-1.18470e+02 -1.34499e+00 4.35327e-04
-1.18460e+02 -1.34499e+00 4.45343e-04
-1.18450e+02 -1.34500e+00 4.55303e-04
-1.18440e+02 -1.34500e+00 4.65208e-04
-1.18430e+02 -1.34501e+00 4.75058e-04
-1.18420e+02 -1.34501e+00 4.84853e-04
-1.18410e+02 -1.34502e+00 4.94593e-04
-1.18400e+02 -1.34502e+00 5.04277e-04
-1.18390e+02 -1.34503e+00 5.13906e-04
-1.18380e+02 -1.34503e+00 5.23480e-04
-1.18370e+02 -1.34504e+00 5.32999e-04
-1.18360e+02 -1.34504e+00 5.42462e-04
-1.18350e+02 -1.34505e+00 5.51870e-04
-1.18340e+02 -1.34505e+00 5.61223e-04
-1.18330e+02 -1.34506e+00 5.70521e-04
-1.18320e+02 -1.34506e+00 5.79764e-04
-1.18310e+02 -1.34507e+00 5.88951e-04
-1.18300e+02 -1.34508e+00 5.98083e-04
-1.18290e+02 -1.34508e+00 6.07160e-04
-1.18280e+02 -1.34509e+00 6.16182e-04
-1.18270e+02 -1.34510e+00 6.25148e-04
-1.18260e+02 -1.34510e+00 6.34059e-04
-1.18250e+02 -1.34511e+00 6.42915e-04
-1.18240e+02 -1.34511e+00 6.51716e-04
-1.18230e+02 -1.34512e+00 6.60461e-04
-1.18220e+02 -1.34513e+00 6.69152e-04
-1.18210e+02 -1.34513e+00 6.77787e-04
-1.18200e+02 -1.34514e+00 6.86367e-04
-1.18190e+02 -1.34515e+00 6.94891e-04
-1.18180e+02 -1.34515e+00 7.03361e-04
-1.18170e+02 -1.34516e+00 7.11775e-04
-1.18160e+02 -1.34517e+00 7.20134e-04
-1.18150e+02 -1.34518e+00 7.28437e-04
-1.18140e+02 -1.34518e+00 7.36686e-04
-1.18130e+02 -1.34519e+00 7.44879e-04
-1.18120e+02 -1.34520e+00 7.53017e-04
-1.18110e+02 -1.34521e+00 7.61100e-04
-1.18100e+02 -1.34521e+00 7.69127e-04
-1.18090e+02 -1.34522e+00 7.77100e-04
-1.18080e+02 -1.34523e+00 7.85017e-04
-1.18070e+02 -1.34524e+00 7.92879e-04
-1.18060e+02 -1.34525e+00 8.00686e-04
-1.18050e+02 -1.34525e+00 8.08437e-04
-1.18040e+02 -1.34526e+00 8.16133e-04
-1.18030e+02 -1.34527e+00 8.23774e-04
-1.18020e+02 -1.34528e+00 8.31360e-04
-1.18010e+02 -1.34529e+00 8.38891e-04
-1.18000e+02 -1.34529e+00 8.46366e-04
-1.17990e+02 -1.34530e+00 8.53786e-04
-1.17980e+02 -1.34531e+00 8.61151e-04
-1.17970e+02 -1.34532e+00 8.68460e-04
-1.17960e+02 -1.34533e+00 8.75715e-04
-1.17950e+02 -1.34534e+00 8.82914e-04
-1.17940e+02 -1.34535e+00 8.90058e-04
-1.17930e+02 -1.34536e+00 8.97147e-04
-1.17920e+02 -1.34536e+00 9.04180e-04
-1.17910e+02 -1.34537e+00 9.11159e-04
-1.17900e+02 -1.34538e+00 9.18082e-04
-1.17890e+02 -1.34539e+00 9.24949e-04
-1.17880e+02 -1.34540e+00 9.31762e-04
-1.17870e+02 -1.34541e+00 9.38519e-04
-1.17860e+02 -1.34542e+00 9.45222e-04
-1.17850e+02 -1.34543e+00 9.51869e-04
-1.17840e+02 -1.34544e+00 9.58460e-04
-1.17830e+02 -1.34545e+00 9.64997e-04
-1.17820e+02 -1.34546e+00 9.71478e-04
-1.17810e+02 -1.34547e+00 9.77904e-04
-1.17800e+02 -1.34548e+00 9.84275e-04
-1.17790e+02 -1.34549e+00 9.90591e-04
-1.17780e+02 -1.34550e+00 9.96851e-04
-1.17770e+02 -1.34551e+00 1.00306e-03
-1.17760e+02 -1.34552e+00 1.00921e-03
-1.17750e+02 -1.34553e+00 1.01530e-03
-1.17740e+02 -1.34554e+00 1.02134e-03
-1.17730e+02 -1.34555e+00 1.02732e-03
-1.17720e+02 -1.34556e+00 1.03325e-03
-1.17710e+02 -1.34557e+00 1.03913e-03
-1.17700e+02 -1.34558e+00 1.04495e-03
-1.17690e+02 -1.34559e+00 1.05071e-03
-1.17680e+02 -1.34560e+00 1.05642e-03
-1.17670e+02 -1.34561e+00 1.06207e-03
-1.17660e+02 -1.34562e+00 1.06767e-03
-1.17650e+02 -1.34563e+00 1.07321e-03
-1.17640e+02 -1.34564e+00 1.07870e-03
-1.17630e+02 -1.34565e+00 1.08413e-03
-1.17620e+02 -1.34566e+00 1.08951e-03
-1.17610e+02 -1.34568e+00 1.09483e-03
-1.17600e+02 -1.34569e+00 1.10009e-03
-1.17590e+02 -1.34570e+00 1.10530e-03
-1.17580e+02 -1.34571e+00 1.11046e-03
-1.17570e+02 -1.34572e+00 1.11556e-03
-1.17560e+02 -1.34573e+00 1.12061e-03
-1.17550e+02 -1.34574e+00 1.12560e-03
-1.17540e+02 -1.34575e+00 1.13053e-03
-1.17530e+02 -1.34577e+00 1.13541e-03
-1.17520e+02 -1.34578e+00 1.14024e-03
-1.17510e+02 -1.34579e+00 1.14501e-03
-1.17500e+02 -1.34580e+00 1.14972e-03
-1.17490e+02 -1.34581e+00 1.15438e-03
-1.17480e+02 -1.34582e+00 1.15898e-03
-1.17470e+02 -1.34583e+00 1.16353e-03
-1.17460e+02 -1.34585e+00 1.16802e-03
-1.17450e+02 -1.34586e+00 1.17246e-03
-1.17440e+02 -1.34587e+00 1.17684e-03
-1.17430e+02 -1.34588e+00 1.18117e-03
-1.17420e+02 -1.34589e+00 1.18544e-03
-1.17410e+02 -1.34590e+00 1.18966e-03
-1.17400e+02 -1.34592e+00 1.19382e-03
-1.17390e+02 -1.34593e+00 1.19793e-03
-1.17380e+02 -1.34594e+00 1.20198e-03
-1.17370e+02 -1.34595e+00 1.20598e-03
-1.17360e+02 -1.34596e+00 1.20992e-03
-1.17350e+02 -1.34598e+00 1.21380e-03
-1.17340e+02 -1.34599e+00 1.21763e-03
-1.17330e+02 -1.34600e+00 1.22141e-03
-1.17320e+02 -1.34601e+00 1.22513e-03
-1.17310e+02 -1.34603e+00 1.22879e-03
-1.17300e+02 -1.34604e+00 1.23240e-03
-1.17290e+02 -1.34605e+00 1.23596e-03
-1.17280e+02 -1.34606e+00 1.23946e-03
-1.17270e+02 -1.34608e+00 1.24290e-03
-1.17260e+02 -1.34609e+00 1.24629e-03
-1.17250e+02 -1.34610e+00 1.24962e-03
-1.17240e+02 -1.34611e+00 1.25290e-03
-1.17230e+02 -1.34613e+00 1.25612e-03
-1.17220e+02 -1.34614e+00 1.25929e-03
-1.17210e+02 -1.34615e+00 1.26240e-03
-1.17200e+02 -1.34616e+00 1.26546e-03
-1.17190e+02 -1.34618e+00 1.26846e-03
-1.17180e+02 -1.34619e+00 1.27141e-03
-1.17170e+02 -1.34620e+00 1.27430e-03
-1.17160e+02 -1.34621e+00 1.27714e-03
-1.17150e+02 -1.34623e+00 1.27992e-03
-1.17140e+02 -1.34624e+00 1.28265e-03
-1.17130e+02 -1.34625e+00 1.28532e-03
-1.17120e+02 -1.34627e+00 1.28793e-03
-1.17110e+02 -1.34628e+00 1.29049e-03
-1.17100e+02 -1.34629e+00 1.29300e-03
-1.17090e+02 -1.34630e+00 1.29545e-03
-1.17080e+02 -1.34632e+00 1.29784e-03
-1.17070e+02 -1.34633e+00 1.30018e-03
-1.17060e+02 -1.34634e+00 1.30246e-03
-1.17050e+02 -1.34636e+00 1.30469e-03
-1.17040e+02 -1.34637e+00 1.30687e-03
-1.17030e+02 -1.34638e+00 1.30899e-03
-1.17020e+02 -1.34640e+00 1.31105e-03
-1.17010e+02 -1.34641e+00 1.31306e-03
-1.17000e+02 -1.34642e+00 1.31501e-03
-1.16990e+02 -1.34643e+00 1.31691e-03
-1.16980e+02 -1.34645e+00 1.31875e-03
-1.16970e+02 -1.34646e+00 1.32054e-03
-1.16960e+02 -1.34647e+00 1.32227e-03
-1.16950e+02 -1.34649e+00 1.32394e-03
-1.16940e+02 -1.34650e+00 1.32557e-03
-1.16930e+02 -1.34651e+00 1.32713e-03
-1.16920e+02 -1.34653e+00 1.32864e-03
-1.16910e+02 -1.34654e+00 1.33010e-03
-1.16900e+02 -1.34655e+00 1.33150e-03
-1.16890e+02 -1.34657e+00 1.33285e-03
-1.16880e+02 -1.34658e+00 1.33414e-03
-1.16870e+02 -1.34659e+00 1.33537e-03
-1.16860e+02 -1.34661e+00 1.33655e-03
-1.16850e+02 -1.34662e+00 1.33767e-03
-1.16840e+02 -1.34663e+00 1.33874e-03
-1.16830e+02 -1.34665e+00 1.33976e-03
-1.16820e+02 -1.34666e+00 1.34072e-03
-1.16810e+02 -1.34667e+00 1.34162e-03
-1.16800e+02 -1.34669e+00 1.34247e-03
-1.16790e+02 -1.34670e+00 1.34326e-03
-1.16780e+02 -1.34671e+00 1.34400e-03
-1.16770e+02 -1.34673e+00 1.34468e-03
-1.16760e+02 -1.34674e+00 1.34531e-03
-1.16750e+02 -1.34675e+00 1.34588e-03
-1.16740e+02 -1.34677e+00 1.34640e-03
-1.16730e+02 -1.34678e+00 1.34686e-03
-1.16720e+02 -1.34680e+00 1.34727e-03
-1.16710e+02 -1.34681e+00 1.34762e-03
-1.16700e+02 -1.34682e+00 1.34791e-03
-1.16690e+02 -1.34684e+00 1.34815e-03
-1.16680e+02 -1.34685e+00 1.34834e-03
-1.16670e+02 -1.34686e+00 1.34847e-03
-1.16660e+02 -1.34688e+00 1.34854e-03
-1.16650e+02 -1.34689e+00 1.34856e-03
-1.16640e+02 -1.34690e+00 1.34853e-03
-1.16630e+02 -1.34692e+00 1.34844e-03
-1.16620e+02 -1.34693e+00 1.34829e-03
-1.16610e+02 -1.34694e+00 1.34809e-03
-1.16600e+02 -1.34696e+00 1.34784e-03
-1.16590e+02 -1.34697e+00 1.34752e-03
-1.16580e+02 -1.34698e+00 1.34716e-03
-1.16570e+02 -1.34700e+00 1.34674e-03
-1.16560e+02 -1.34701e+00 1.34626e-03
-1.16550e+02 -1.34702e+00 1.34573e-03
-1.16540e+02 -1.34704e+00 1.34514e-03
-1.16530e+02 -1.34705e+00 1.34450e-03
-1.16520e+02 -1.34706e+00 1.34380e-03
-1.16510e+02 -1.34708e+00 1.34304e-03
-1.16500e+02 -1.34709e+00 1.34224e-03
-1.16490e+02 -1.34710e+00 1.34137e-03
-1.16480e+02 -1.34712e+00 1.34045e-03
-1.16470e+02 -1.34713e+00 1.33948e-03
-1.16460e+02 -1.34714e+00 1.33845e-03
-1.16450e+02 -1.34716e+00 1.33737e-03
-1.16440e+02 -1.34717e+00 1.33623e-03
-1.16430e+02 -1.34719e+00 1.33503e-03
-1.16420e+02 -1.34720e+00 1.33378e-03
-1.16410e+02 -1.34721e+00 1.33247e-03
-1.16400e+02 -1.34723e+00 1.33111e-03
-1.16390e+02 -1.34724e+00 1.32970e-03
-1.16380e+02 -1.34725e+00 1.32823e-03
-1.16370e+02 -1.34726e+00 1.32670e-03
-1.16360e+02 -1.34728e+00 1.32512e-03
-1.16350e+02 -1.34729e+00 1.32348e-03
-1.16340e+02 -1.34730e+00 1.32179e-03
-1.16330e+02 -1.34732e+00 1.32004e-03
-1.16320e+02 -1.34733e+00 1.31824e-03
-1.16310e+02 -1.34734e+00 1.31638e-03
-1.16300e+02 -1.34736e+00 1.31447e-03
-1.16290e+02 -1.34737e+00 1.31250e-03
-1.16280e+02 -1.34738e+00 1.31048e-03
-1.16270e+02 -1.34740e+00 1.30840e-03
-1.16260e+02 -1.34741e+00 1.30626e-03
-1.16250e+02 -1.34742e+00 1.30408e-03
-1.16240e+02 -1.34744e+00 1.30183e-03
-1.16230e+02 -1.34745e+00 1.29953e-03
-1.16220e+02 -1.34746e+00 1.29718e-03
-1.16210e+02 -1.34747e+00 1.29477e-03
-1.16200e+02 -1.34749e+00 1.29230e-03
-1.16190e+02 -1.34750e+00 1.28978e-03
-1.16180e+02 -1.34751e+00 1.28721e-03
-1.16170e+02 -1.34753e+00 1.28457e-03
-1.16160e+02 -1.34754e+00 1.28189e-03
-1.16150e+02 -1.34755e+00 1.27915e-03
-1.16140e+02 -1.34756e+00 1.27635e-03
-1.16130e+02 -1.34758e+00 1.27350e-03
-1.16120e+02 -1.34759e+00 1.27059e-03
-1.16110e+02 -1.34760e+00 1.26763e-03
-1.16100e+02 -1.34762e+00 1.26461e-03
-1.16090e+02 -1.34763e+00 1.26154e-03
-1.16080e+02 -1.34764e+00 1.25841e-03
-1.16070e+02 -1.34765e+00 1.25523e-03
-1.16060e+02 -1.34767e+00 1.25199e-03
-1.16050e+02 -1.34768e+00 1.24870e-03
-1.16040e+02 -1.34769e+00 1.24535e-03
-1.16030e+02 -1.34770e+00 1.24194e-03
-1.16020e+02 -1.34772e+00 1.23848e-03
-1.16010e+02 -1.34773e+00 1.23497e-03
-1.16000e+02 -1.34774e+00 1.23140e-03
-1.15990e+02 -1.34775e+00 1.22777e-03
-1.15980e+02 -1.34777e+00 1.22409e-03
-1.15970e+02 -1.34778e+00 1.22036e-03
-1.15960e+02 -1.34779e+00 1.21657e-03
-1.15950e+02 -1.34780e+00 1.21272e-03
-1.15940e+02 -1.34781e+00 1.20882e-03
-1.15930e+02 -1.34783e+00 1.20486e-03
-1.15920e+02 -1.34784e+00 1.20085e-03
-1.15910e+02 -1.34785e+00 1.19679e-03
-1.15900e+02 -1.34786e+00 1.19266e-03
-1.15890e+02 -1.34787e+00 1.18849e-03
-1.15880e+02 -1.34789e+00 1.18425e-03
-1.15870e+02 -1.34790e+00 1.17997e-03
-1.15860e+02 -1.34791e+00 1.17562e-03
-1.15850e+02 -1.34792e+00 1.17123e-03
-1.15840e+02 -1.34793e+00 1.16677e-03
-1.15830e+02 -1.34794e+00 1.16226e-03
-1.15820e+02 -1.34796e+00 1.15770e-03
-1.15810e+02 -1.34797e+00 1.15308e-03
-1.15800e+02 -1.34798e+00 1.14841e-03
-1.15790e+02 -1.34799e+00 1.14368e-03
-1.15780e+02 -1.34800e+00 1.13889e-03
-1.15770e+02 -1.34801e+00 1.13405e-03
-1.15760e+02 -1.34802e+00 1.12916e-03
-1.15750e+02 -1.34804e+00 1.12421e-03
-1.15740e+02 -1.34805e+00 1.11920e-03
-1.15730e+02 -1.34806e+00 1.11414e-03
-1.15720e+02 -1.34807e+00 1.10902e-03
-1.15710e+02 -1.34808e+00 1.10385e-03
-1.15700e+02 -1.34809e+00 1.09863e-03
-1.15690e+02 -1.34810e+00 1.09334e-03
-1.15680e+02 -1.34811e+00 1.08801e-03
-1.15670e+02 -1.34812e+00 1.08261e-03
-1.15660e+02 -1.34813e+00 1.07717e-03
-1.15650e+02 -1.34815e+00 1.07166e-03
-1.15640e+02 -1.34816e+00 1.06611e-03
-1.15630e+02 -1.34817e+00 1.06049e-03
-1.15620e+02 -1.34818e+00 1.05483e-03
-1.15610e+02 -1.34819e+00 1.04910e-03
-1.15600e+02 -1.34820e+00 1.04332e-03
-1.15590e+02 -1.34821e+00 1.03749e-03
-1.15580e+02 -1.34822e+00 1.03160e-03
-1.15570e+02 -1.34823e+00 1.02566e-03
-1.15560e+02 -1.34824e+00 1.01966e-03
-1.15550e+02 -1.34825e+00 1.01360e-03
-1.15540e+02 -1.34826e+00 1.00749e-03
-1.15530e+02 -1.34827e+00 1.00133e-03
-1.15520e+02 -1.34828e+00 9.95105e-04
-1.15510e+02 -1.34829e+00 9.88829e-04
-1.15500e+02 -1.34830e+00 9.82498e-04
-1.15490e+02 -1.34831e+00 9.76112e-04
-1.15480e+02 -1.34832e+00 9.69670e-04
-1.15470e+02 -1.34833e+00 9.63173e-04
-1.15460e+02 -1.34834e+00 9.56622e-04
-1.15450e+02 -1.34835e+00 9.50014e-04
-1.15440e+02 -1.34836e+00 9.43352e-04
-1.15430e+02 -1.34837e+00 9.36634e-04
-1.15420e+02 -1.34838e+00 9.29862e-04
-1.15410e+02 -1.34839e+00 9.23033e-04
-1.15400e+02 -1.34839e+00 9.16150e-04
-1.15390e+02 -1.34840e+00 9.09212e-04
-1.15380e+02 -1.34841e+00 9.02218e-04
-1.15370e+02 -1.34842e+00 8.95169e-04
-1.15360e+02 -1.34843e+00 8.88065e-04
-1.15350e+02 -1.34844e+00 8.80905e-04
-1.15340e+02 -1.34845e+00 8.73691e-04
-1.15330e+02 -1.34846e+00 8.66421e-04
-1.15320e+02 -1.34847e+00 8.59096e-04
-1.15310e+02 -1.34847e+00 8.51715e-04
-1.15300e+02 -1.34848e+00 8.44280e-04
-1.15290e+02 -1.34849e+00 8.36789e-04
-1.15280e+02 -1.34850e+00 8.29243e-04
-1.15270e+02 -1.34851e+00 8.21642e-04
-1.15260e+02 -1.34852e+00 8.13985e-04
-1.15250e+02 -1.34852e+00 8.06274e-04
-1.15240e+02 -1.34853e+00 7.98507e-04
-1.15230e+02 -1.34854e+00 7.90685e-04
-1.15220e+02 -1.34855e+00 7.82807e-04
-1.15210e+02 -1.34856e+00 7.74875e-04
-1.15200e+02 -1.34856e+00 7.66887e-04
-1.15190e+02 -1.34857e+00 7.58844e-04
-1.15180e+02 -1.34858e+00 7.50746e-04
-1.15170e+02 -1.34859e+00 7.42592e-04
-1.15160e+02 -1.34859e+00 7.34383e-04
-1.15150e+02 -1.34860e+00 7.26120e-04
-1.15140e+02 -1.34861e+00 7.17800e-04
-1.15130e+02 -1.34862e+00 7.09426e-04
-1.15120e+02 -1.34862e+00 7.00996e-04
-1.15110e+02 -1.34863e+00 6.92512e-04
-1.15100e+02 -1.34864e+00 6.83972e-04
-1.15090e+02 -1.34864e+00 6.75376e-04
-1.15080e+02 -1.34865e+00 6.66726e-04
-1.15070e+02 -1.34866e+00 6.58020e-04
-1.15060e+02 -1.34866e+00 6.49259e-04
-1.15050e+02 -1.34867e+00 6.40443e-04
-1.15040e+02 -1.34868e+00 6.31571e-04
-1.15030e+02 -1.34868e+00 6.22645e-04
-1.15020e+02 -1.34869e+00 6.13663e-04
-1.15010e+02 -1.34869e+00 6.04626e-04
-1.15000e+02 -1.34870e+00 5.95534e-04
-1.14990e+02 -1.34871e+00 5.86386e-04
-1.14980e+02 -1.34871e+00 5.77183e-04
-1.14970e+02 -1.34872e+00 5.67925e-04
-1.14960e+02 -1.34872e+00 5.58612e-04
-1.14950e+02 -1.34873e+00 5.49244e-04
-1.14940e+02 -1.34873e+00 5.39820e-04
-1.14930e+02 -1.34874e+00 5.30341e-04
-1.14920e+02 -1.34874e+00 5.20807e-04
-1.14910e+02 -1.34875e+00 5.11218e-04
-1.14900e+02 -1.34875e+00 5.01573e-04
-1.14890e+02 -1.34876e+00 4.91873e-04
-1.14880e+02 -1.34876e+00 4.82118e-04
-1.14870e+02 -1.34877e+00 4.72308e-04
-1.14860e+02 -1.34877e+00 4.62443e-04
-1.14850e+02 -1.34878e+00 4.52522e-04
-1.14840e+02 -1.34878e+00 4.42546e-04
-1.14830e+02 -1.34879e+00 4.32515e-04
-1.14820e+02 -1.34879e+00 4.22428e-04
-1.14810e+02 -1.34880e+00 4.12287e-04
-1.14800e+02 -1.34880e+00 4.02090e-04
-1.14790e+02 -1.34880e+00 3.91838e-04
-1.14780e+02 -1.34881e+00 3.81531e-04
-1.14770e+02 -1.34881e+00 3.71168e-04
-1.14760e+02 -1.34882e+00 3.60751e-04
-1.14750e+02 -1.34882e+00 3.50278e-04
-1.14740e+02 -1.34882e+00 3.39749e-04
-1.14730e+02 -1.34883e+00 3.29166e-04
-1.14720e+02 -1.34883e+00 3.18527e-04
-1.14710e+02 -1.34883e+00 3.07834e-04
-1.14700e+02 -1.34884e+00 2.97084e-04
-1.14690e+02 -1.34884e+00 2.86280e-04
-1.14680e+02 -1.34884e+00 2.75421e-04
-1.14670e+02 -1.34884e+00 2.64506e-04
-1.14660e+02 -1.34885e+00 2.53536e-04
-1.14650e+02 -1.34885e+00 2.42511e-04
-1.14640e+02 -1.34885e+00 2.31430e-04
-1.14630e+02 -1.34885e+00 2.20295e-04
-1.14620e+02 -1.34886e+00 2.09104e-04
-1.14610e+02 -1.34886e+00 1.97858e-04
-1.14600e+02 -1.34886e+00 1.86556e-04
-1.14590e+02 -1.34886e+00 1.75200e-04
-1.14580e+02 -1.34886e+00 1.63788e-04
-1.14570e+02 -1.34886e+00 1.52321e-04
-1.14560e+02 -1.34887e+00 1.40799e-04
-1.14550e+02 -1.34887e+00 1.29221e-04
-1.14540e+02 -1.34887e+00 1.17589e-04
-1.14530e+02 -1.34887e+00 1.05901e-04
-1.14520e+02 -1.34887e+00 9.41576e-05
-1.14510e+02 -1.34887e+00 8.23592e-05
-1.14500e+02 -1.34887e+00 7.05056e-05
-1.14490e+02 -1.34887e+00 5.85968e-05
-1.14480e+02 -1.34887e+00 4.66328e-05
-1.14470e+02 -1.34887e+00 3.46135e-05
-1.14460e+02 -1.34887e+00 2.25391e-05
-1.14450e+02 -1.34887e+00 1.04093e-05
-1.14440e+02 -1.34887e+00 -1.77559e-06
-1.14430e+02 -1.34887e+00 -1.40157e-05
-1.14420e+02 -1.34887e+00 -2.63111e-05
-1.14410e+02 -1.34887e+00 -3.86617e-05
-1.14400e+02 -1.34887e+00 -5.10676e-05
-1.14390e+02 -1.34887e+00 -6.35286e-05
-1.14380e+02 -1.34887e+00 -7.60449e-05
-1.14370e+02 -1.34887e+00 -8.86164e-05
-1.14360e+02 -1.34887e+00 -1.01243e-04
-1.14350e+02 -1.34887e+00 -1.13925e-04
-1.14340e+02 -1.34887e+00 -1.26662e-04
-1.14330e+02 -1.34887e+00 -1.39455e-04
-1.14320e+02 -1.34887e+00 -1.52302e-04
-1.14310e+02 -1.34886e+00 -1.65205e-04
-1.14300e+02 -1.34886e+00 -1.78163e-04
-1.14290e+02 -1.34886e+00 -1.91177e-04
-1.14280e+02 -1.34886e+00 -2.04245e-04
-1.14270e+02 -1.34886e+00 -2.17369e-04
-1.14260e+02 -1.34885e+00 -2.30548e-04
-1.14250e+02 -1.34885e+00 -2.43782e-04
-1.14240e+02 -1.34885e+00 -2.57072e-04
-1.14230e+02 -1.34885e+00 -2.70416e-04
-1.14220e+02 -1.34884e+00 -2.83816e-04
-1.14210e+02 -1.34884e+00 -2.97271e-04
-1.14200e+02 -1.34884e+00 -3.10782e-04
-1.14190e+02 -1.34883e+00 -3.24347e-04
-1.14180e+02 -1.34883e+00 -3.37968e-04
-1.14170e+02 -1.34883e+00 -3.51644e-04
-1.14160e+02 -1.34882e+00 -3.65375e-04
-1.14150e+02 -1.34882e+00 -3.79162e-04
-1.14140e+02 -1.34882e+00 -3.93003e-04
-1.14130e+02 -1.34881e+00 -4.06900e-04
-1.14120e+02 -1.34881e+00 -4.20853e-04
-1.14110e+02 -1.34880e+00 -4.34860e-04
-1.14100e+02 -1.34880e+00 -4.48923e-04
-1.14090e+02 -1.34879e+00 -4.63040e-04
-1.14080e+02 -1.34879e+00 -4.77213e-04
-1.14070e+02 -1.34879e+00 -4.91442e-04
-1.14060e+02 -1.34878e+00 -5.05725e-04
-1.14050e+02 -1.34878e+00 -5.20064e-04
-1.14040e+02 -1.34877e+00 -5.34458e-04
-1.14030e+02 -1.34876e+00 -5.48907e-04
-1.14020e+02 -1.34876e+00 -5.63411e-04
-1.14010e+02 -1.34875e+00 -5.77971e-04
-1.14000e+02 -1.34875e+00 -5.92586e-04
-1.13990e+02 -1.34874e+00 -6.07256e-04
-1.13980e+02 -1.34874e+00 -6.21981e-04
-1.13970e+02 -1.34873e+00 -6.36762e-04
-1.13960e+02 -1.34872e+00 -6.51598e-04
-1.13950e+02 -1.34872e+00 -6.66489e-04
-1.13940e+02 -1.34871e+00 -6.81435e-04
-1.13930e+02 -1.34870e+00 -6.96436e-04
-1.13920e+02 -1.34870e+00 -7.11493e-04
-1.13910e+02 -1.34869e+00 -7.26605e-04
-1.13900e+02 -1.34868e+00 -7.41772e-04
-1.13890e+02 -1.34867e+00 -7.56994e-04
-1.13880e+02 -1.34867e+00 -7.72272e-04
-1.13870e+02 -1.34866e+00 -7.87605e-04
-1.13860e+02 -1.34865e+00 -8.02993e-04
-1.13850e+02 -1.34864e+00 -8.18436e-04
-1.13840e+02 -1.34863e+00 -8.33934e-04
-1.13830e+02 -1.34863e+00 -8.49488e-04
-1.13820e+02 -1.34862e+00 -8.65097e-04
-1.13810e+02 -1.34861e+00 -8.80761e-04
-1.13800e+02 -1.34860e+00 -8.96480e-04
-1.13790e+02 -1.34859e+00 -9.12255e-04
-1.13780e+02 -1.34858e+00 -9.28085e-04
-1.13770e+02 -1.34857e+00 -9.43970e-04
-1.13760e+02 -1.34856e+00 -9.59910e-04
-1.13750e+02 -1.34855e+00 -9.75906e-04
-1.13740e+02 -1.34854e+00 -9.91956e-04
-1.13730e+02 -1.34853e+00 -1.00806e-03
-1.13720e+02 -1.34852e+00 -1.02422e-03
-1.13710e+02 -1.34851e+00 -1.04044e-03
-1.13700e+02 -1.34850e+00 -1.05671e-03
-1.13690e+02 -1.34849e+00 -1.07304e-03
-1.13680e+02 -1.34848e+00 -1.08942e-03
-1.13670e+02 -1.34847e+00 -1.10586e-03
-1.13660e+02 -1.34846e+00 -1.12235e-03
-1.13650e+02 -1.34845e+00 -1.13890e-03
-1.13640e+02 -1.34844e+00 -1.15550e-03
-1.13630e+02 -1.34842e+00 -1.17216e-03
-1.13620e+02 -1.34841e+00 -1.18887e-03
-1.13610e+02 -1.34840e+00 -1.20564e-03
-1.13600e+02 -1.34839e+00 -1.22246e-03
-1.13590e+02 -1.34838e+00 -1.23934e-03
-1.13580e+02 -1.34836e+00 -1.25628e-03
-1.13570e+02 -1.34835e+00 -1.27327e-03
-1.13560e+02 -1.34834e+00 -1.29031e-03
-1.13550e+02 -1.34832e+00 -1.30741e-03
-1.13540e+02 -1.34831e+00 -1.32457e-03
-1.13530e+02 -1.34830e+00 -1.34178e-03
-1.13520e+02 -1.34828e+00 -1.35904e-03
-1.13510e+02 -1.34827e+00 -1.37636e-03
-1.13500e+02 -1.34826e+00 -1.39374e-03
-1.13490e+02 -1.34824e+00 -1.41117e-03
-1.13480e+02 -1.34823e+00 -1.42866e-03
-1.13470e+02 -1.34821e+00 -1.44620e-03
-1.13460e+02 -1.34820e+00 -1.46380e-03
-1.13450e+02 -1.34818e+00 -1.48145e-03
-1.13440e+02 -1.34817e+00 -1.49916e-03
-1.13430e+02 -1.34815e+00 -1.51692e-03
-1.13420e+02 -1.34814e+00 -1.53474e-03
-1.13410e+02 -1.34812e+00 -1.55261e-03
-1.13400e+02 -1.34811e+00 -1.57054e-03
-1.13390e+02 -1.34809e+00 -1.58852e-03
-1.13380e+02 -1.34808e+00 -1.60656e-03
-1.13370e+02 -1.34806e+00 -1.62466e-03
-1.13360e+02 -1.34804e+00 -1.64281e-03
-1.13350e+02 -1.34803e+00 -1.66101e-03
-1.13340e+02 -1.34801e+00 -1.67927e-03
-1.13330e+02 -1.34799e+00 -1.69758e-03
-1.13320e+02 -1.34798e+00 -1.71595e-03
-1.13310e+02 -1.34796e+00 -1.73438e-03
-1.13300e+02 -1.34794e+00 -1.75286e-03
-1.13290e+02 -1.34792e+00 -1.77140e-03
-1.13280e+02 -1.34791e+00 -1.78999e-03
-1.13270e+02 -1.34789e+00 -1.80863e-03
-1.13260e+02 -1.34787e+00 -1.82734e-03
-1.13250e+02 -1.34785e+00 -1.84609e-03
-1.13240e+02 -1.34783e+00 -1.86490e-03
-1.13230e+02 -1.34782e+00 -1.88377e-03
-1.13220e+02 -1.34780e+00 -1.90269e-03
-1.13210e+02 -1.34778e+00 -1.92167e-03
-1.13200e+02 -1.34776e+00 -1.94070e-03
-1.13190e+02 -1.34774e+00 -1.95979e-03
-1.13180e+02 -1.34772e+00 -1.97894e-03
-1.13170e+02 -1.34770e+00 -1.99813e-03
-1.13160e+02 -1.34768e+00 -2.01739e-03
-1.13150e+02 -1.34766e+00 -2.03670e-03
-1.13140e+02 -1.34764e+00 -2.05606e-03
-1.13130e+02 -1.34762e+00 -2.07548e-03
-1.13120e+02 -1.34760e+00 -2.09496e-03
-1.13110e+02 -1.34758e+00 -2.11449e-03
-1.13100e+02 -1.34755e+00 -2.13407e-03
-1.13090e+02 -1.34753e+00 -2.15371e-03
-1.13080e+02 -1.34751e+00 -2.17341e-03
-1.13070e+02 -1.34749e+00 -2.19316e-03
-1.13060e+02 -1.34747e+00 -2.21296e-03
-1.13050e+02 -1.34744e+00 -2.23283e-03
-1.13040e+02 -1.34742e+00 -2.25274e-03
-1.13030e+02 -1.34740e+00 -2.27271e-03
-1.13020e+02 -1.34738e+00 -2.29274e-03
-1.13010e+02 -1.34735e+00 -2.31282e-03
-1.13000e+02 -1.34733e+00 -2.33296e-03
-1.12990e+02 -1.34731e+00 -2.35315e-03
-1.12980e+02 -1.34728e+00 -2.37340e-03
-1.12970e+02 -1.34726e+00 -2.39370e-03
-1.12960e+02 -1.34724e+00 -2.41406e-03
-1.12950e+02 -1.34721e+00 -2.43448e-03
-1.12940e+02 -1.34719e+00 -2.45494e-03
-1.12930e+02 -1.34716e+00 -2.47547e-03
-1.12920e+02 -1.34714e+00 -2.49605e-03
-1.12910e+02 -1.34711e+00 -2.51668e-03
-1.12900e+02 -1.34709e+00 -2.53737e-03
-1.12890e+02 -1.34706e+00 -2.55812e-03
-1.12880e+02 -1.34704e+00 -2.57892e-03
-1.12870e+02 -1.34701e+00 -2.59977e-03
-1.12860e+02 -1.34698e+00 -2.62068e-03
-1.12850e+02 -1.34696e+00 -2.64165e-03
-1.12840e+02 -1.34693e+00 -2.66267e-03
-1.12830e+02 -1.34690e+00 -2.68374e-03
-1.12820e+02 -1.34688e+00 -2.70488e-03
-1.12810e+02 -1.34685e+00 -2.72606e-03
-1.12800e+02 -1.34682e+00 -2.74731e-03
-1.12790e+02 -1.34680e+00 -2.76860e-03
-1.12780e+02 -1.34677e+00 -2.78995e-03
-1.12770e+02 -1.34674e+00 -2.81136e-03
-1.12760e+02 -1.34671e+00 -2.83282e-03
-1.12750e+02 -1.34668e+00 -2.85434e-03
-1.12740e+02 -1.34665e+00 -2.87592e-03
-1.12730e+02 -1.34663e+00 -2.89754e-03
-1.12720e+02 -1.34660e+00 -2.91923e-03
-1.12710e+02 -1.34657e+00 -2.94097e-03
-1.12700e+02 -1.34654e+00 -2.96276e-03
-1.12690e+02 -1.34651e+00 -2.98461e-03
-1.12680e+02 -1.34648e+00 -3.00652e-03
-1.12670e+02 -1.34645e+00 -3.02848e-03
-1.12660e+02 -1.34642e+00 -3.05049e-03
-1.12650e+02 -1.34639e+00 -3.07256e-03
-1.12640e+02 -1.34636e+00 -3.09469e-03
-1.12630e+02 -1.34632e+00 -3.11687e-03
-1.12620e+02 -1.34629e+00 -3.13910e-03
-1.12610e+02 -1.34626e+00 -3.16139e-03
-1.12600e+02 -1.34623e+00 -3.18374e-03
-1.12590e+02 -1.34620e+00 -3.20614e-03
-1.12580e+02 -1.34617e+00 -3.22860e-03
-1.12570e+02 -1.34613e+00 -3.25111e-03
-1.12560e+02 -1.34610e+00 -3.27368e-03
-1.12550e+02 -1.34607e+00 -3.29630e-03
-1.12540e+02 -1.34604e+00 -3.31898e-03
-1.12530e+02 -1.34600e+00 -3.34171e-03
-1.12520e+02 -1.34597e+00 -3.36450e-03
-1.12510e+02 -1.34593e+00 -3.38734e-03
-1.12500e+02 -1.34590e+00 -3.41024e-03
-1.12490e+02 -1.34587e+00 -3.43320e-03
-1.12480e+02 -1.34583e+00 -3.45621e-03
-1.12470e+02 -1.34580e+00 -3.47927e-03
-1.12460e+02 -1.34576e+00 -3.50239e-03
-1.12450e+02 -1.34573e+00 -3.52556e-03
-1.12440e+02 -1.34569e+00 -3.54879e-03
-1.12430e+02 -1.34566e+00 -3.57208e-03
-1.12420e+02 -1.34562e+00 -3.59542e-03
-1.12410e+02 -1.34558e+00 -3.61882e-03
-1.12400e+02 -1.34555e+00 -3.64227e-03
-1.12390e+02 -1.34551e+00 -3.66577e-03
-1.12380e+02 -1.34547e+00 -3.68933e-03
-1.12370e+02 -1.34544e+00 -3.71295e-03
-1.12360e+02 -1.34540e+00 -3.73662e-03
-1.12350e+02 -1.34536e+00 -3.76035e-03
-1.12340e+02 -1.34533e+00 -3.78413e-03
-1.12330e+02 -1.34529e+00 -3.80797e-03
-1.12320e+02 -1.34525e+00 -3.83186e-03
-1.12310e+02 -1.34521e+00 -3.85581e-03
-1.12300e+02 -1.34517e+00 -3.87981e-03
-1.12290e+02 -1.34513e+00 -3.90387e-03
-1.12280e+02 -1.34509e+00 -3.92798e-03
-1.12270e+02 -1.34505e+00 -3.95215e-03
-1.12260e+02 -1.34501e+00 -3.97638e-03
-1.12250e+02 -1.34498e+00 -4.00066e-03
-1.12240e+02 -1.34493e+00 -4.02499e-03
-1.12230e+02 -1.34489e+00 -4.04938e-03
-1.12220e+02 -1.34485e+00 -4.07383e-03
-1.12210e+02 -1.34481e+00 -4.09833e-03
-1.12200e+02 -1.34477e+00 -4.12288e-03
-1.12190e+02 -1.34473e+00 -4.14749e-03
-1.12180e+02 -1.34469e+00 -4.17216e-03
-1.12170e+02 -1.34465e+00 -4.19688e-03
-1.12160e+02 -1.34461e+00 -4.22166e-03
-1.12150e+02 -1.34456e+00 -4.24649e-03
-1.12140e+02 -1.34452e+00 -4.27137e-03
-1.12130e+02 -1.34448e+00 -4.29632e-03
-1.12120e+02 -1.34443e+00 -4.32131e-03
-1.12110e+02 -1.34439e+00 -4.34637e-03
-1.12100e+02 -1.34435e+00 -4.37147e-03
-1.12090e+02 -1.34430e+00 -4.39664e-03
-1.12080e+02 -1.34426e+00 -4.42185e-03
-1.12070e+02 -1.34422e+00 -4.44713e-03
-1.12060e+02 -1.34417e+00 -4.47246e-03
-1.12050e+02 -1.34413e+00 -4.49784e-03
-1.12040e+02 -1.34408e+00 -4.52328e-03
-1.12030e+02 -1.34404e+00 -4.54877e-03
-1.12020e+02 -1.34399e+00 -4.57432e-03
-1.12010e+02 -1.34394e+00 -4.59993e-03
-1.12000e+02 -1.34390e+00 -4.62559e-03
-1.11990e+02 -1.34385e+00 -4.65130e-03
-1.11980e+02 -1.34380e+00 -4.67707e-03
-1.11970e+02 -1.34376e+00 -4.70290e-03
-1.11960e+02 -1.34371e+00 -4.72878e-03
-1.11950e+02 -1.34366e+00 -4.75472e-03
-1.11940e+02 -1.34362e+00 -4.78071e-03
-1.11930e+02 -1.34357e+00 -4.80675e-03
-1.11920e+02 -1.34352e+00 -4.83286e-03
-1.11910e+02 -1.34347e+00 -4.85901e-03
-1.11900e+02 -1.34342e+00 -4.88522e-03
-1.11890e+02 -1.34337e+00 -4.91149e-03
-1.11880e+02 -1.34332e+00 -4.93781e-03
-1.11870e+02 -1.34327e+00 -4.96419e-03
-1.11860e+02 -1.34322e+00 -4.99063e-03
-1.11850e+02 -1.34317e+00 -5.01711e-03
-1.11840e+02 -1.34312e+00 -5.04366e-03
-1.11830e+02 -1.34307e+00 -5.07026e-03
-1.11820e+02 -1.34302e+00 -5.09691e-03
-1.11810e+02 -1.34297e+00 -5.12362e-03
-1.11800e+02 -1.34292e+00 -5.15038e-03
-1.11790e+02 -1.34287e+00 -5.17720e-03
-1.11780e+02 -1.34282e+00 -5.20408e-03
-1.11770e+02 -1.34276e+00 -5.23101e-03
-1.11760e+02 -1.34271e+00 -5.25799e-03
-1.11750e+02 -1.34266e+00 -5.28503e-03
-1.11740e+02 -1.34261e+00 -5.31213e-03
-1.11730e+02 -1.34255e+00 -5.33928e-03
-1.11720e+02 -1.34250e+00 -5.36649e-03
-1.11710e+02 -1.34245e+00 -5.39375e-03
-1.11700e+02 -1.34239e+00 -5.42107e-03
-1.11690e+02 -1.34234e+00 -5.44844e-03
-1.11680e+02 -1.34228e+00 -5.47587e-03
-1.11670e+02 -1.34223e+00 -5.50335e-03
-1.11660e+02 -1.34217e+00 -5.53089e-03
-1.11650e+02 -1.34212e+00 -5.55848e-03
-1.11640e+02 -1.34206e+00 -5.58613e-03
-1.11630e+02 -1.34201e+00 -5.61383e-03
-1.11620e+02 -1.34195e+00 -5.64159e-03
-1.11610e+02 -1.34189e+00 -5.66940e-03
-1.11600e+02 -1.34184e+00 -5.69727e-03
-1.11590e+02 -1.34178e+00 -5.72515e-03
-1.11580e+02 -1.34172e+00 -5.75300e-03
-1.11570e+02 -1.34166e+00 -5.78081e-03
-1.11560e+02 -1.34161e+00 -5.80859e-03
-1.11550e+02 -1.34155e+00 -5.83634e-03
-1.11540e+02 -1.34149e+00 -5.86406e-03
-1.11530e+02 -1.34143e+00 -5.89174e-03
-1.11520e+02 -1.34137e+00 -5.91939e-03
-1.11510e+02 -1.34131e+00 -5.94700e-03
-1.11500e+02 -1.34125e+00 -5.97459e-03
-1.11490e+02 -1.34119e+00 -6.00214e-03
-1.11480e+02 -1.34113e+00 -6.02966e-03
-1.11470e+02 -1.34107e+00 -6.05714e-03
-1.11460e+02 -1.34101e+00 -6.08459e-03
-1.11450e+02 -1.34095e+00 -6.11201e-03
-1.11440e+02 -1.34089e+00 -6.13939e-03
-1.11430e+02 -1.34083e+00 -6.16675e-03
-1.11420e+02 -1.34077e+00 -6.19407e-03
-1.11410e+02 -1.34070e+00 -6.22135e-03
-1.11400e+02 -1.34064e+00 -6.24861e-03
-1.11390e+02 -1.34058e+00 -6.27583e-03
-1.11380e+02 -1.34052e+00 -6.30301e-03
-1.11370e+02 -1.34045e+00 -6.33017e-03
-1.11360e+02 -1.34039e+00 -6.35729e-03
-1.11350e+02 -1.34033e+00 -6.38438e-03
-1.11340e+02 -1.34026e+00 -6.41144e-03
-1.11330e+02 -1.34020e+00 -6.43846e-03
-1.11320e+02 -1.34013e+00 -6.46545e-03
-1.11310e+02 -1.34007e+00 -6.49240e-03
-1.11300e+02 -1.34000e+00 -6.51933e-03
-1.11290e+02 -1.33994e+00 -6.54622e-03
-1.11280e+02 -1.33987e+00 -6.57308e-03
-1.11270e+02 -1.33981e+00 -6.59990e-03
-1.11260e+02 -1.33974e+00 -6.62669e-03
-1.11250e+02 -1.33967e+00 -6.65345e-03
-1.11240e+02 -1.33961e+00 -6.68018e-03
-1.11230e+02 -1.33954e+00 -6.70687e-03
-1.11220e+02 -1.33947e+00 -6.73353e-03
-1.11210e+02 -1.33941e+00 -6.76016e-03
-1.11200e+02 -1.33934e+00 -6.78675e-03
-1.11190e+02 -1.33927e+00 -6.81331e-03
-1.11180e+02 -1.33920e+00 -6.83984e-03
-1.11170e+02 -1.33913e+00 -6.86634e-03
-1.11160e+02 -1.33906e+00 -6.89280e-03
-1.11150e+02 -1.33899e+00 -6.91923e-03
-1.11140e+02 -1.33893e+00 -6.94562e-03
-1.11130e+02 -1.33886e+00 -6.97199e-03
-1.11120e+02 -1.33879e+00 -6.99832e-03
-1.11110e+02 -1.33872e+00 -7.02461e-03
-1.11100e+02 -1.33865e+00 -7.05088e-03
-1.11090e+02 -1.33857e+00 -7.07711e-03
-1.11080e+02 -1.33850e+00 -7.10331e-03
-1.11070e+02 -1.33843e+00 -7.12947e-03
-1.11060e+02 -1.33836e+00 -7.15561e-03
-1.11050e+02 -1.33829e+00 -7.18171e-03
-1.11040e+02 -1.33822e+00 -7.20777e-03
-1.11030e+02 -1.33815e+00 -7.23381e-03
-1.11020e+02 -1.33807e+00 -7.25981e-03
-1.11010e+02 -1.33800e+00 -7.28577e-03
-1.11000e+02 -1.33793e+00 -7.31171e-03
-1.10990e+02 -1.33785e+00 -7.33761e-03
-1.10980e+02 -1.33778e+00 -7.36348e-03
-1.10970e+02 -1.33771e+00 -7.38931e-03
-1.10960e+02 -1.33763e+00 -7.41512e-03
-1.10950e+02 -1.33756e+00 -7.44089e-03
-1.10940e+02 -1.33748e+00 -7.46662e-03
-1.10930e+02 -1.33741e+00 -7.49233e-03
-1.10920e+02 -1.33733e+00 -7.51800e-03
-1.10910e+02 -1.33726e+00 -7.54363e-03
-1.10900e+02 -1.33718e+00 -7.56924e-03
-1.10890e+02 -1.33711e+00 -7.59481e-03
-1.10880e+02 -1.33703e+00 -7.62035e-03
-1.10870e+02 -1.33695e+00 -7.64586e-03
-1.10860e+02 -1.33688e+00 -7.67133e-03
-1.10850e+02 -1.33680e+00 -7.69677e-03
-1.10840e+02 -1.33672e+00 -7.72218e-03
-1.10830e+02 -1.33665e+00 -7.74755e-03
-1.10820e+02 -1.33657e+00 -7.77289e-03
-1.10810e+02 -1.33649e+00 -7.79820e-03
-1.10800e+02 -1.33641e+00 -7.82347e-03
-1.10790e+02 -1.33634e+00 -7.84872e-03
-1.10780e+02 -1.33626e+00 -7.87392e-03
-1.10770e+02 -1.33618e+00 -7.89910e-03
-1.10760e+02 -1.33610e+00 -7.92424e-03
-1.10750e+02 -1.33602e+00 -7.94935e-03
-1.10740e+02 -1.33594e+00 -7.97443e-03
-1.10730e+02 -1.33586e+00 -7.99948e-03
-1.10720e+02 -1.33578e+00 -8.02449e-03
-1.10710e+02 -1.33570e+00 -8.04946e-03
-1.10700e+02 -1.33562e+00 -8.07441e-03
-1.10690e+02 -1.33554e+00 -8.09932e-03
-1.10680e+02 -1.33546e+00 -8.12420e-03
-1.10670e+02 -1.33538e+00 -8.14905e-03
-1.10660e+02 -1.33529e+00 -8.17386e-03
-1.10650e+02 -1.33521e+00 -8.19864e-03
-1.10640e+02 -1.33513e+00 -8.22339e-03
-1.10630e+02 -1.33505e+00 -8.24810e-03
-1.10620e+02 -1.33496e+00 -8.27278e-03
-1.10610e+02 -1.33488e+00 -8.29743e-03
-1.10600e+02 -1.33480e+00 -8.32205e-03
-1.10590e+02 -1.33472e+00 -8.34663e-03
-1.10580e+02 -1.33463e+00 -8.37118e-03
-1.10570e+02 -1.33455e+00 -8.39570e-03
-1.10560e+02 -1.33446e+00 -8.42018e-03
-1.10550e+02 -1.33438e+00 -8.44463e-03
-1.10540e+02 -1.33430e+00 -8.46905e-03
-1.10530e+02 -1.33421e+00 -8.49343e-03
-1.10520e+02 -1.33413e+00 -8.51779e-03
-1.10510e+02 -1.33404e+00 -8.54210e-03
-1.10500e+02 -1.33395e+00 -8.56639e-03
-1.10490e+02 -1.33387e+00 -8.59064e-03
-1.10480e+02 -1.33378e+00 -8.61486e-03
-1.10470e+02 -1.33370e+00 -8.63905e-03
-1.10460e+02 -1.33361e+00 -8.66320e-03
-1.10450e+02 -1.33352e+00 -8.68732e-03
-1.10440e+02 -1.33344e+00 -8.71141e-03
-1.10430e+02 -1.33335e+00 -8.73547e-03
-1.10420e+02 -1.33326e+00 -8.75949e-03
-1.10410e+02 -1.33317e+00 -8.78348e-03
-1.10400e+02 -1.33309e+00 -8.80743e-03
-1.10390e+02 -1.33300e+00 -8.83136e-03
-1.10380e+02 -1.33291e+00 -8.85525e-03
-1.10370e+02 -1.33282e+00 -8.87910e-03
-1.10360e+02 -1.33273e+00 -8.90293e-03
-1.10350e+02 -1.33264e+00 -8.92672e-03
-1.10340e+02 -1.33255e+00 -8.95048e-03
-1.10330e+02 -1.33246e+00 -8.97420e-03
-1.10320e+02 -1.33237e+00 -8.99789e-03
-1.10310e+02 -1.33228e+00 -9.02155e-03
-1.10300e+02 -1.33219e+00 -9.04518e-03
-1.10290e+02 -1.33210e+00 -9.06877e-03
-1.10280e+02 -1.33201e+00 -9.09233e-03
-1.10270e+02 -1.33192e+00 -9.11586e-03
-1.10260e+02 -1.33183e+00 -9.13935e-03
-1.10250e+02 -1.33174e+00 -9.16282e-03
-1.10240e+02 -1.33165e+00 -9.18624e-03
-1.10230e+02 -1.33155e+00 -9.20964e-03
-1.10220e+02 -1.33146e+00 -9.23300e-03
-1.10210e+02 -1.33137e+00 -9.25633e-03
-1.10200e+02 -1.33128e+00 -9.27963e-03
-1.10190e+02 -1.33118e+00 -9.30289e-03
-1.10180e+02 -1.33109e+00 -9.32612e-03
-1.10170e+02 -1.33100e+00 -9.34932e-03
-1.10160e+02 -1.33090e+00 -9.37248e-03
-1.10150e+02 -1.33081e+00 -9.39561e-03
-1.10140e+02 -1.33072e+00 -9.41871e-03
-1.10130e+02 -1.33062e+00 -9.44178e-03
-1.10120e+02 -1.33053e+00 -9.46481e-03
-1.10110e+02 -1.33043e+00 -9.48781e-03
-1.10100e+02 -1.33034e+00 -9.51078e-03
-1.10090e+02 -1.33024e+00 -9.53371e-03
-1.10080e+02 -1.33015e+00 -9.55661e-03
-1.10070e+02 -1.33005e+00 -9.57948e-03
-1.10060e+02 -1.32995e+00 -9.60232e-03
-1.10050e+02 -1.32986e+00 -9.62512e-03
-1.10040e+02 -1.32976e+00 -9.64789e-03
-1.10030e+02 -1.32967e+00 -9.67062e-03
-1.10020e+02 -1.32957e+00 -9.69332e-03
-1.10010e+02 -1.32947e+00 -9.71599e-03
-1.10000e+02 -1.32937e+00 -9.73863e-03
-1.09990e+02 -1.32928e+00 -9.76124e-03
-1.09980e+02 -1.32918e+00 -9.78381e-03
-1.09970e+02 -1.32908e+00 -9.80634e-03
-1.09960e+02 -1.32898e+00 -9.82885e-03
-1.09950e+02 -1.32888e+00 -9.85132e-03
-1.09940e+02 -1.32879e+00 -9.87376e-03
-1.09930e+02 -1.32869e+00 -9.89617e-03
-1.09920e+02 -1.32859e+00 -9.91854e-03
-1.09910e+02 -1.32849e+00 -9.94088e-03
-1.09900e+02 -1.32839e+00 -9.96319e-03
-1.09890e+02 -1.32829e+00 -9.98546e-03
-1.09880e+02 -1.32819e+00 -1.00077e-02
-1.09870e+02 -1.32809e+00 -1.00299e-02
-1.09860e+02 -1.32799e+00 -1.00521e-02
-1.09850e+02 -1.32789e+00 -1.00742e-02
-1.09840e+02 -1.32779e+00 -1.00963e-02
-1.09830e+02 -1.32769e+00 -1.01184e-02
-1.09820e+02 -1.32759e+00 -1.01405e-02
-1.09810e+02 -1.32748e+00 -1.01625e-02
-1.09800e+02 -1.32738e+00 -1.01844e-02
-1.09790e+02 -1.32728e+00 -1.02064e-02
-1.09780e+02 -1.32718e+00 -1.02283e-02
-1.09770e+02 -1.32708e+00 -1.02502e-02
-1.09760e+02 -1.32697e+00 -1.02720e-02
-1.09750e+02 -1.32687e+00 -1.02938e-02
-1.09740e+02 -1.32677e+00 -1.03156e-02
-1.09730e+02 -1.32666e+00 -1.03374e-02
-1.09720e+02 -1.32656e+00 -1.03591e-02
-1.09710e+02 -1.32646e+00 -1.03808e-02
-1.09700e+02 -1.32635e+00 -1.04024e-02
-1.09690e+02 -1.32625e+00 -1.04240e-02
-1.09680e+02 -1.32614e+00 -1.04456e-02
-1.09670e+02 -1.32604e+00 -1.04672e-02
-1.09660e+02 -1.32593e+00 -1.04887e-02
-1.09650e+02 -1.32583e+00 -1.05101e-02
-1.09640e+02 -1.32572e+00 -1.05316e-02
-1.09630e+02 -1.32562e+00 -1.05530e-02
-1.09620e+02 -1.32551e+00 -1.05744e-02
-1.09610e+02 -1.32541e+00 -1.05958e-02
-1.09600e+02 -1.32530e+00 -1.06171e-02
-1.09590e+02 -1.32520e+00 -1.06384e-02
-1.09580e+02 -1.32509e+00 -1.06596e-02
-1.09570e+02 -1.32498e+00 -1.06808e-02
-1.09560e+02 -1.32488e+00 -1.07020e-02
-1.09550e+02 -1.32477e+00 -1.07232e-02
-1.09540e+02 -1.32466e+00 -1.07443e-02
-1.09530e+02 -1.32455e+00 -1.07654e-02
-1.09520e+02 -1.32445e+00 -1.07864e-02
-1.09510e+02 -1.32434e+00 -1.08074e-02
-1.09500e+02 -1.32423e+00 -1.08284e-02
-1.09490e+02 -1.32412e+00 -1.08494e-02
-1.09480e+02 -1.32401e+00 -1.08703e-02
-1.09470e+02 -1.32390e+00 -1.08912e-02
-1.09460e+02 -1.32379e+00 -1.09121e-02
-1.09450e+02 -1.32369e+00 -1.09329e-02
-1.09440e+02 -1.32358e+00 -1.09537e-02
-1.09430e+02 -1.32347e+00 -1.09744e-02
-1.09420e+02 -1.32336e+00 -1.09952e-02
-1.09410e+02 -1.32325e+00 -1.10158e-02
-1.09400e+02 -1.32314e+00 -1.10365e-02
-1.09390e+02 -1.32303e+00 -1.10571e-02
-1.09380e+02 -1.32291e+00 -1.10777e-02
-1.09370e+02 -1.32280e+00 -1.10983e-02
-1.09360e+02 -1.32269e+00 -1.11188e-02
-1.09350e+02 -1.32258e+00 -1.11393e-02
-1.09340e+02 -1.32247e+00 -1.11598e-02
-1.09330e+02 -1.32236e+00 -1.11802e-02
-1.09320e+02 -1.32225e+00 -1.12006e-02
-1.09310e+02 -1.32213e+00 -1.12209e-02
-1.09300e+02 -1.32202e+00 -1.12413e-02
-1.09290e+02 -1.32191e+00 -1.12616e-02
-1.09280e+02 -1.32180e+00 -1.12818e-02
-1.09270e+02 -1.32168e+00 -1.13021e-02
-1.09260e+02 -1.32157e+00 -1.13223e-02
-1.09250e+02 -1.32146e+00 -1.13424e-02
-1.09240e+02 -1.32134e+00 -1.13626e-02
-1.09230e+02 -1.32123e+00 -1.13826e-02
-1.09220e+02 -1.32112e+00 -1.14027e-02
-1.09210e+02 -1.32100e+00 -1.14227e-02
-1.09200e+02 -1.32089e+00 -1.14427e-02
-1.09190e+02 -1.32077e+00 -1.14627e-02
-1.09180e+02 -1.32066e+00 -1.14826e-02
-1.09170e+02 -1.32054e+00 -1.15025e-02
-1.09160e+02 -1.32043e+00 -1.15224e-02
-1.09150e+02 -1.32031e+00 -1.15422e-02
-1.09140e+02 -1.32020e+00 -1.15620e-02
-1.09130e+02 -1.32008e+00 -1.15818e-02
-1.09120e+02 -1.31997e+00 -1.16015e-02
-1.09110e+02 -1.31985e+00 -1.16212e-02
-1.09100e+02 -1.31973e+00 -1.16409e-02
-1.09090e+02 -1.31962e+00 -1.16606e-02
-1.09080e+02 -1.31950e+00 -1.16802e-02
-1.09070e+02 -1.31938e+00 -1.16997e-02
-1.09060e+02 -1.31927e+00 -1.17193e-02
-1.09050e+02 -1.31915e+00 -1.17388e-02
-1.09040e+02 -1.31903e+00 -1.17582e-02
-1.09030e+02 -1.31891e+00 -1.17777e-02
-1.09020e+02 -1.31880e+00 -1.17971e-02
-1.09010e+02 -1.31868e+00 -1.18165e-02
-1.09000e+02 -1.31856e+00 -1.18358e-02
-1.08990e+02 -1.31844e+00 -1.18551e-02
-1.08980e+02 -1.31832e+00 -1.18744e-02
-1.08970e+02 -1.31820e+00 -1.18936e-02
-1.08960e+02 -1.31808e+00 -1.19128e-02
-1.08950e+02 -1.31797e+00 -1.19320e-02
-1.08940e+02 -1.31785e+00 -1.19511e-02
-1.08930e+02 -1.31773e+00 -1.19702e-02
-1.08920e+02 -1.31761e+00 -1.19893e-02
-1.08910e+02 -1.31749e+00 -1.20084e-02
-1.08900e+02 -1.31737e+00 -1.20274e-02
-1.08890e+02 -1.31725e+00 -1.20464e-02
-1.08880e+02 -1.31713e+00 -1.20653e-02
-1.08870e+02 -1.31701e+00 -1.20842e-02
-1.08860e+02 -1.31688e+00 -1.21031e-02
-1.08850e+02 -1.31676e+00 -1.21219e-02
-1.08840e+02 -1.31664e+00 -1.21407e-02
-1.08830e+02 -1.31652e+00 -1.21595e-02
-1.08820e+02 -1.31640e+00 -1.21783e-02
-1.08810e+02 -1.31628e+00 -1.21970e-02
-1.08800e+02 -1.31615e+00 -1.22157e-02
-1.08790e+02 -1.31603e+00 -1.22343e-02
-1.08780e+02 -1.31591e+00 -1.22529e-02
-1.08770e+02 -1.31579e+00 -1.22715e-02
-1.08760e+02 -1.31566e+00 -1.22900e-02
-1.08750e+02 -1.31554e+00 -1.23086e-02
-1.08740e+02 -1.31542e+00 -1.23270e-02
-1.08730e+02 -1.31529e+00 -1.23455e-02
-1.08720e+02 -1.31517e+00 -1.23639e-02
-1.08710e+02 -1.31505e+00 -1.23823e-02
-1.08700e+02 -1.31492e+00 -1.24006e-02
-1.08690e+02 -1.31480e+00 -1.24190e-02
-1.08680e+02 -1.31468e+00 -1.24372e-02
-1.08670e+02 -1.31455e+00 -1.24555e-02
-1.08660e+02 -1.31443e+00 -1.24737e-02
-1.08650e+02 -1.31430e+00 -1.24919e-02
-1.08640e+02 -1.31418e+00 -1.25101e-02
-1.08630e+02 -1.31405e+00 -1.25282e-02
-1.08620e+02 -1.31393e+00 -1.25463e-02
-1.08610e+02 -1.31380e+00 -1.25643e-02
-1.08600e+02 -1.31367e+00 -1.25823e-02
-1.08590e+02 -1.31355e+00 -1.26003e-02
-1.08580e+02 -1.31342e+00 -1.26183e-02
-1.08570e+02 -1.31330e+00 -1.26362e-02
-1.08560e+02 -1.31317e+00 -1.26541e-02
-1.08550e+02 -1.31304e+00 -1.26719e-02
-1.08540e+02 -1.31292e+00 -1.26898e-02
-1.08530e+02 -1.31279e+00 -1.27075e-02
-1.08520e+02 -1.31266e+00 -1.27253e-02
-1.08510e+02 -1.31253e+00 -1.27430e-02
-1.08500e+02 -1.31241e+00 -1.27607e-02
-1.08490e+02 -1.31228e+00 -1.27784e-02
-1.08480e+02 -1.31215e+00 -1.27960e-02
-1.08470e+02 -1.31202e+00 -1.28136e-02
-1.08460e+02 -1.31190e+00 -1.28312e-02
-1.08450e+02 -1.31177e+00 -1.28487e-02
-1.08440e+02 -1.31164e+00 -1.28662e-02
-1.08430e+02 -1.31151e+00 -1.28836e-02
-1.08420e+02 -1.31138e+00 -1.29011e-02
-1.08410e+02 -1.31125e+00 -1.29185e-02
-1.08400e+02 -1.31112e+00 -1.29358e-02
-1.08390e+02 -1.31099e+00 -1.29531e-02
-1.08380e+02 -1.31086e+00 -1.29704e-02
-1.08370e+02 -1.31073e+00 -1.29877e-02
-1.08360e+02 -1.31060e+00 -1.30049e-02
-1.08350e+02 -1.31047e+00 -1.30221e-02
-1.08340e+02 -1.31034e+00 -1.30393e-02
-1.08330e+02 -1.31021e+00 -1.30564e-02
-1.08320e+02 -1.31008e+00 -1.30735e-02
-1.08310e+02 -1.30995e+00 -1.30906e-02
-1.08300e+02 -1.30982e+00 -1.31076e-02
-1.08290e+02 -1.30969e+00 -1.31246e-02
-1.08280e+02 -1.30956e+00 -1.31416e-02
-1.08270e+02 -1.30943e+00 -1.31585e-02
-1.08260e+02 -1.30929e+00 -1.31754e-02
-1.08250e+02 -1.30916e+00 -1.31923e-02
-1.08240e+02 -1.30903e+00 -1.32091e-02
-1.08230e+02 -1.30890e+00 -1.32259e-02
-1.08220e+02 -1.30877e+00 -1.32427e-02
-1.08210e+02 -1.30863e+00 -1.32594e-02
-1.08200e+02 -1.30850e+00 -1.32761e-02
-1.08190e+02 -1.30837e+00 -1.32928e-02
-1.08180e+02 -1.30824e+00 -1.33094e-02
-1.08170e+02 -1.30810e+00 -1.33260e-02
-1.08160e+02 -1.30797e+00 -1.33426e-02
-1.08150e+02 -1.30784e+00 -1.33591e-02
-1.08140e+02 -1.30770e+00 -1.33756e-02
-1.08130e+02 -1.30757e+00 -1.33921e-02
-1.08120e+02 -1.30743e+00 -1.34085e-02
-1.08110e+02 -1.30730e+00 -1.34249e-02
-1.08100e+02 -1.30717e+00 -1.34413e-02
-1.08090e+02 -1.30703e+00 -1.34576e-02
-1.08080e+02 -1.30690e+00 -1.34739e-02
-1.08070e+02 -1.30676e+00 -1.34902e-02
-1.08060e+02 -1.30663e+00 -1.35065e-02
-1.08050e+02 -1.30649e+00 -1.35227e-02
-1.08040e+02 -1.30636e+00 -1.35388e-02
-1.08030e+02 -1.30622e+00 -1.35550e-02
-1.08020e+02 -1.30608e+00 -1.35711e-02
-1.08010e+02 -1.30595e+00 -1.35872e-02
-1.08000e+02 -1.30581e+00 -1.36032e-02
-1.07990e+02 -1.30568e+00 -1.36192e-02
-1.07980e+02 -1.30554e+00 -1.36352e-02
-1.07970e+02 -1.30540e+00 -1.36511e-02
-1.07960e+02 -1.30527e+00 -1.36670e-02
-1.07950e+02 -1.30513e+00 -1.36829e-02
-1.07940e+02 -1.30499e+00 -1.36988e-02
-1.07930e+02 -1.30486e+00 -1.37146e-02
-1.07920e+02 -1.30472e+00 -1.37304e-02
-1.07910e+02 -1.30458e+00 -1.37461e-02
-1.07900e+02 -1.30444e+00 -1.37618e-02
-1.07890e+02 -1.30431e+00 -1.37775e-02
-1.07880e+02 -1.30417e+00 -1.37931e-02
-1.07870e+02 -1.30403e+00 -1.38087e-02
-1.07860e+02 -1.30389e+00 -1.38243e-02
-1.07850e+02 -1.30375e+00 -1.38399e-02
-1.07840e+02 -1.30362e+00 -1.38554e-02
-1.07830e+02 -1.30348e+00 -1.38709e-02
-1.07820e+02 -1.30334e+00 -1.38863e-02
-1.07810e+02 -1.30320e+00 -1.39017e-02
-1.07800e+02 -1.30306e+00 -1.39171e-02
-1.07790e+02 -1.30292e+00 -1.39325e-02
-1.07780e+02 -1.30278e+00 -1.39478e-02
-1.07770e+02 -1.30264e+00 -1.39631e-02
-1.07760e+02 -1.30250e+00 -1.39783e-02
-1.07750e+02 -1.30236e+00 -1.39935e-02
-1.07740e+02 -1.30222e+00 -1.40087e-02
-1.07730e+02 -1.30208e+00 -1.40239e-02
-1.07720e+02 -1.30194e+00 -1.40390e-02
-1.07710e+02 -1.30180e+00 -1.40541e-02
-1.07700e+02 -1.30166e+00 -1.40691e-02
-1.07690e+02 -1.30152e+00 -1.40841e-02
-1.07680e+02 -1.30138e+00 -1.40991e-02
-1.07670e+02 -1.30124e+00 -1.41141e-02
-1.07660e+02 -1.30110e+00 -1.41290e-02
-1.07650e+02 -1.30096e+00 -1.41439e-02
-1.07640e+02 -1.30081e+00 -1.41587e-02
-1.07630e+02 -1.30067e+00 -1.41736e-02
-1.07620e+02 -1.30053e+00 -1.41884e-02
-1.07610e+02 -1.30039e+00 -1.42031e-02
-1.07600e+02 -1.30025e+00 -1.42178e-02
-1.07590e+02 -1.30010e+00 -1.42325e-02
-1.07580e+02 -1.29996e+00 -1.42472e-02
-1.07570e+02 -1.29982e+00 -1.42618e-02
-1.07560e+02 -1.29968e+00 -1.42764e-02
-1.07550e+02 -1.29953e+00 -1.42910e-02
-1.07540e+02 -1.29939e+00 -1.43055e-02
-1.07530e+02 -1.29925e+00 -1.43200e-02
-1.07520e+02 -1.29910e+00 -1.43344e-02
-1.07510e+02 -1.29896e+00 -1.43489e-02
-1.07500e+02 -1.29882e+00 -1.43632e-02
-1.07490e+02 -1.29867e+00 -1.43776e-02
-1.07480e+02 -1.29853e+00 -1.43919e-02
-1.07470e+02 -1.29839e+00 -1.44062e-02
-1.07460e+02 -1.29824e+00 -1.44205e-02
-1.07450e+02 -1.29810e+00 -1.44347e-02
-1.07440e+02 -1.29795e+00 -1.44489e-02
-1.07430e+02 -1.29781e+00 -1.44631e-02
-1.07420e+02 -1.29766e+00 -1.44772e-02
-1.07410e+02 -1.29752e+00 -1.44913e-02
-1.07400e+02 -1.29737e+00 -1.45054e-02
-1.07390e+02 -1.29723e+00 -1.45194e-02
-1.07380e+02 -1.29708e+00 -1.45334e-02
-1.07370e+02 -1.29694e+00 -1.45474e-02
-1.07360e+02 -1.29679e+00 -1.45613e-02
-1.07350e+02 -1.29665e+00 -1.45752e-02
-1.07340e+02 -1.29650e+00 -1.45891e-02
-1.07330e+02 -1.29636e+00 -1.46029e-02
-1.07320e+02 -1.29621e+00 -1.46167e-02
-1.07310e+02 -1.29606e+00 -1.46304e-02
-1.07300e+02 -1.29592e+00 -1.46442e-02
-1.07290e+02 -1.29577e+00 -1.46579e-02
-1.07280e+02 -1.29562e+00 -1.46715e-02
-1.07270e+02 -1.29548e+00 -1.46852e-02
-1.07260e+02 -1.29533e+00 -1.46988e-02
-1.07250e+02 -1.29518e+00 -1.47124e-02
-1.07240e+02 -1.29504e+00 -1.47259e-02
-1.07230e+02 -1.29489e+00 -1.47394e-02
-1.07220e+02 -1.29474e+00 -1.47529e-02
-1.07210e+02 -1.29459e+00 -1.47663e-02
-1.07200e+02 -1.29445e+00 -1.47797e-02
-1.07190e+02 -1.29430e+00 -1.47931e-02
-1.07180e+02 -1.29415e+00 -1.48064e-02
-1.07170e+02 -1.29400e+00 -1.48197e-02
-1.07160e+02 -1.29385e+00 -1.48330e-02
-1.07150e+02 -1.29371e+00 -1.48462e-02
-1.07140e+02 -1.29356e+00 -1.48594e-02
-1.07130e+02 -1.29341e+00 -1.48726e-02
-1.07120e+02 -1.29326e+00 -1.48857e-02
-1.07110e+02 -1.29311e+00 -1.48989e-02
-1.07100e+02 -1.29296e+00 -1.49119e-02
-1.07090e+02 -1.29281e+00 -1.49250e-02
-1.07080e+02 -1.29266e+00 -1.49380e-02
-1.07070e+02 -1.29251e+00 -1.49509e-02
-1.07060e+02 -1.29236e+00 -1.49639e-02
-1.07050e+02 -1.29221e+00 -1.49768e-02
-1.07040e+02 -1.29206e+00 -1.49897e-02
-1.07030e+02 -1.29191e+00 -1.50025e-02
-1.07020e+02 -1.29176e+00 -1.50153e-02
-1.07010e+02 -1.29161e+00 -1.50281e-02
-1.07000e+02 -1.29146e+00 -1.50409e-02
-1.06990e+02 -1.29131e+00 -1.50536e-02
-1.06980e+02 -1.29116e+00 -1.50662e-02
-1.06970e+02 -1.29101e+00 -1.50789e-02
-1.06960e+02 -1.29086e+00 -1.50915e-02
-1.06950e+02 -1.29071e+00 -1.51041e-02
-1.06940e+02 -1.29056e+00 -1.51166e-02
-1.06930e+02 -1.29041e+00 -1.51291e-02
-1.06920e+02 -1.29026e+00 -1.51416e-02
-1.06910e+02 -1.29010e+00 -1.51541e-02
-1.06900e+02 -1.28995e+00 -1.51665e-02
-1.06890e+02 -1.28980e+00 -1.51789e-02
-1.06880e+02 -1.28965e+00 -1.51912e-02
-1.06870e+02 -1.28950e+00 -1.52035e-02
-1.06860e+02 -1.28935e+00 -1.52158e-02
-1.06850e+02 -1.28919e+00 -1.52281e-02
-1.06840e+02 -1.28904e+00 -1.52403e-02
-1.06830e+02 -1.28889e+00 -1.52525e-02
-1.06820e+02 -1.28874e+00 -1.52646e-02
-1.06810e+02 -1.28858e+00 -1.52767e-02
-1.06800e+02 -1.28843e+00 -1.52888e-02
-1.06790e+02 -1.28828e+00 -1.53009e-02
-1.06780e+02 -1.28812e+00 -1.53129e-02
-1.06770e+02 -1.28797e+00 -1.53249e-02
-1.06760e+02 -1.28782e+00 -1.53368e-02
-1.06750e+02 -1.28766e+00 -1.53487e-02
-1.06740e+02 -1.28751e+00 -1.53606e-02
-1.06730e+02 -1.28736e+00 -1.53725e-02
-1.06720e+02 -1.28720e+00 -1.53843e-02
-1.06710e+02 -1.28705e+00 -1.53961e-02
-1.06700e+02 -1.28690e+00 -1.54078e-02
-1.06690e+02 -1.28674e+00 -1.54196e-02
-1.06680e+02 -1.28659e+00 -1.54313e-02
-1.06670e+02 -1.28643e+00 -1.54429e-02
-1.06660e+02 -1.28628e+00 -1.54545e-02
-1.06650e+02 -1.28612e+00 -1.54661e-02
-1.06640e+02 -1.28597e+00 -1.54777e-02
-1.06630e+02 -1.28581e+00 -1.54892e-02
-1.06620e+02 -1.28566e+00 -1.55007e-02
-1.06610e+02 -1.28550e+00 -1.55122e-02
-1.06600e+02 -1.28535e+00 -1.55236e-02
-1.06590e+02 -1.28519e+00 -1.55350e-02
-1.06580e+02 -1.28504e+00 -1.55463e-02
-1.06570e+02 -1.28488e+00 -1.55577e-02
-1.06560e+02 -1.28473e+00 -1.55689e-02
-1.06550e+02 -1.28457e+00 -1.55802e-02
-1.06540e+02 -1.28442e+00 -1.55914e-02
-1.06530e+02 -1.28426e+00 -1.56026e-02
-1.06520e+02 -1.28410e+00 -1.56138e-02
-1.06510e+02 -1.28395e+00 -1.56249e-02
-1.06500e+02 -1.28379e+00 -1.56360e-02
-1.06490e+02 -1.28363e+00 -1.56471e-02
-1.06480e+02 -1.28348e+00 -1.56581e-02
-1.06470e+02 -1.28332e+00 -1.56691e-02
-1.06460e+02 -1.28316e+00 -1.56801e-02
-1.06450e+02 -1.28301e+00 -1.56910e-02
-1.06440e+02 -1.28285e+00 -1.57019e-02
-1.06430e+02 -1.28269e+00 -1.57128e-02
-1.06420e+02 -1.28254e+00 -1.57236e-02
-1.06410e+02 -1.28238e+00 -1.57344e-02
-1.06400e+02 -1.28222e+00 -1.57452e-02
-1.06390e+02 -1.28206e+00 -1.57559e-02
-1.06380e+02 -1.28191e+00 -1.57666e-02
-1.06370e+02 -1.28175e+00 -1.57773e-02
-1.06360e+02 -1.28159e+00 -1.57879e-02
-1.06350e+02 -1.28143e+00 -1.57985e-02
-1.06340e+02 -1.28128e+00 -1.58091e-02
-1.06330e+02 -1.28112e+00 -1.58196e-02
-1.06320e+02 -1.28096e+00 -1.58301e-02
-1.06310e+02 -1.28080e+00 -1.58406e-02
-1.06300e+02 -1.28064e+00 -1.58510e-02
-1.06290e+02 -1.28048e+00 -1.58614e-02
-1.06280e+02 -1.28032e+00 -1.58718e-02
-1.06270e+02 -1.28017e+00 -1.58821e-02
-1.06260e+02 -1.28001e+00 -1.58924e-02
-1.06250e+02 -1.27985e+00 -1.59027e-02
-1.06240e+02 -1.27969e+00 -1.59129e-02
-1.06230e+02 -1.27953e+00 -1.59231e-02
-1.06220e+02 -1.27937e+00 -1.59333e-02
-1.06210e+02 -1.27921e+00 -1.59434e-02
-1.06200e+02 -1.27905e+00 -1.59535e-02
-1.06190e+02 -1.27889e+00 -1.59636e-02
-1.06180e+02 -1.27873e+00 -1.59737e-02
-1.06170e+02 -1.27857e+00 -1.59837e-02
-1.06160e+02 -1.27841e+00 -1.59936e-02
-1.06150e+02 -1.27825e+00 -1.60036e-02
-1.06140e+02 -1.27809e+00 -1.60135e-02
-1.06130e+02 -1.27793e+00 -1.60234e-02
-1.06120e+02 -1.27777e+00 -1.60332e-02
-1.06110e+02 -1.27761e+00 -1.60430e-02
-1.06100e+02 -1.27745e+00 -1.60528e-02
-1.06090e+02 -1.27729e+00 -1.60625e-02
-1.06080e+02 -1.27713e+00 -1.60722e-02
-1.06070e+02 -1.27697e+00 -1.60819e-02
-1.06060e+02 -1.27681e+00 -1.60916e-02
-1.06050e+02 -1.27665e+00 -1.61012e-02
-1.06040e+02 -1.27649e+00 -1.61108e-02
-1.06030e+02 -1.27633e+00 -1.61203e-02
-1.06020e+02 -1.27616e+00 -1.61298e-02
-1.06010e+02 -1.27600e+00 -1.61393e-02
-1.06000e+02 -1.27584e+00 -1.61487e-02
-1.05990e+02 -1.27568e+00 -1.61582e-02
-1.05980e+02 -1.27552e+00 -1.61675e-02
-1.05970e+02 -1.27536e+00 -1.61769e-02
-1.05960e+02 -1.27519e+00 -1.61862e-02
-1.05950e+02 -1.27503e+00 -1.61955e-02
-1.05940e+02 -1.27487e+00 -1.62047e-02
-1.05930e+02 -1.27471e+00 -1.62139e-02
-1.05920e+02 -1.27455e+00 -1.62231e-02
-1.05910e+02 -1.27438e+00 -1.62323e-02
-1.05900e+02 -1.27422e+00 -1.62414e-02
-1.05890e+02 -1.27406e+00 -1.62505e-02
-1.05880e+02 -1.27390e+00 -1.62595e-02
-1.05870e+02 -1.27373e+00 -1.62685e-02
-1.05860e+02 -1.27357e+00 -1.62775e-02
-1.05850e+02 -1.27341e+00 -1.62865e-02
-1.05840e+02 -1.27325e+00 -1.62954e-02
-1.05830e+02 -1.27308e+00 -1.63043e-02
-1.05820e+02 -1.27292e+00 -1.63131e-02
-1.05810e+02 -1.27276e+00 -1.63220e-02
-1.05800e+02 -1.27259e+00 -1.63307e-02
-1.05790e+02 -1.27243e+00 -1.63395e-02
-1.05780e+02 -1.27227e+00 -1.63482e-02
-1.05770e+02 -1.27210e+00 -1.63569e-02
-1.05760e+02 -1.27194e+00 -1.63656e-02
-1.05750e+02 -1.27178e+00 -1.63742e-02
-1.05740e+02 -1.27161e+00 -1.63828e-02
-1.05730e+02 -1.27145e+00 -1.63913e-02
-1.05720e+02 -1.27128e+00 -1.63999e-02
-1.05710e+02 -1.27112e+00 -1.64083e-02
-1.05700e+02 -1.27096e+00 -1.64168e-02
-1.05690e+02 -1.27079e+00 -1.64252e-02
-1.05680e+02 -1.27063e+00 -1.64336e-02
-1.05670e+02 -1.27046e+00 -1.64420e-02
-1.05660e+02 -1.27030e+00 -1.64503e-02
-1.05650e+02 -1.27013e+00 -1.64586e-02
-1.05640e+02 -1.26997e+00 -1.64669e-02
-1.05630e+02 -1.26980e+00 -1.64751e-02
-1.05620e+02 -1.26964e+00 -1.64833e-02
-1.05610e+02 -1.26947e+00 -1.64914e-02
-1.05600e+02 -1.26931e+00 -1.64996e-02
-1.05590e+02 -1.26914e+00 -1.65077e-02
-1.05580e+02 -1.26898e+00 -1.65157e-02
-1.05570e+02 -1.26881e+00 -1.65238e-02
-1.05560e+02 -1.26865e+00 -1.65317e-02
-1.05550e+02 -1.26848e+00 -1.65397e-02
-1.05540e+02 -1.26832e+00 -1.65476e-02
-1.05530e+02 -1.26815e+00 -1.65555e-02
-1.05520e+02 -1.26799e+00 -1.65634e-02
-1.05510e+02 -1.26782e+00 -1.65712e-02
-1.05500e+02 -1.26766e+00 -1.65790e-02
-1.05490e+02 -1.26749e+00 -1.65868e-02
-1.05480e+02 -1.26732e+00 -1.65945e-02
-1.05470e+02 -1.26716e+00 -1.66022e-02
-1.05460e+02 -1.26699e+00 -1.66099e-02
-1.05450e+02 -1.26683e+00 -1.66175e-02
-1.05440e+02 -1.26666e+00 -1.66251e-02
-1.05430e+02 -1.26649e+00 -1.66327e-02
-1.05420e+02 -1.26633e+00 -1.66402e-02
-1.05410e+02 -1.26616e+00 -1.66477e-02
-1.05400e+02 -1.26599e+00 -1.66552e-02
-1.05390e+02 -1.26583e+00 -1.66626e-02
-1.05380e+02 -1.26566e+00 -1.66700e-02
-1.05370e+02 -1.26549e+00 -1.66774e-02
-1.05360e+02 -1.26533e+00 -1.66847e-02
-1.05350e+02 -1.26516e+00 -1.66920e-02
-1.05340e+02 -1.26499e+00 -1.66993e-02
-1.05330e+02 -1.26483e+00 -1.67065e-02
-1.05320e+02 -1.26466e+00 -1.67137e-02
-1.05310e+02 -1.26449e+00 -1.67209e-02
-1.05300e+02 -1.26432e+00 -1.67281e-02
-1.05290e+02 -1.26416e+00 -1.67352e-02
-1.05280e+02 -1.26399e+00 -1.67422e-02
-1.05270e+02 -1.26382e+00 -1.67493e-02
-1.05260e+02 -1.26366e+00 -1.67563e-02
-1.05250e+02 -1.26349e+00 -1.67633e-02
-1.05240e+02 -1.26332e+00 -1.67702e-02
-1.05230e+02 -1.26315e+00 -1.67771e-02
-1.05220e+02 -1.26298e+00 -1.67840e-02
-1.05210e+02 -1.26282e+00 -1.67908e-02
-1.05200e+02 -1.26265e+00 -1.67976e-02
-1.05190e+02 -1.26248e+00 -1.68044e-02
-1.05180e+02 -1.26231e+00 -1.68111e-02
-1.05170e+02 -1.26214e+00 -1.68179e-02
-1.05160e+02 -1.26198e+00 -1.68245e-02
-1.05150e+02 -1.26181e+00 -1.68312e-02
-1.05140e+02 -1.26164e+00 -1.68378e-02
-1.05130e+02 -1.26147e+00 -1.68444e-02
-1.05120e+02 -1.26130e+00 -1.68509e-02
-1.05110e+02 -1.26113e+00 -1.68574e-02
-1.05100e+02 -1.26097e+00 -1.68639e-02
-1.05090e+02 -1.26080e+00 -1.68703e-02
-1.05080e+02 -1.26063e+00 -1.68768e-02
-1.05070e+02 -1.26046e+00 -1.68831e-02
-1.05060e+02 -1.26029e+00 -1.68895e-02
-1.05050e+02 -1.26012e+00 -1.68958e-02
-1.05040e+02 -1.25995e+00 -1.69021e-02
-1.05030e+02 -1.25978e+00 -1.69083e-02
-1.05020e+02 -1.25961e+00 -1.69145e-02
-1.05010e+02 -1.25945e+00 -1.69207e-02
-1.05000e+02 -1.25928e+00 -1.69269e-02
-1.04990e+02 -1.25911e+00 -1.69330e-02
-1.04980e+02 -1.25894e+00 -1.69391e-02
-1.04970e+02 -1.25877e+00 -1.69451e-02
-1.04960e+02 -1.25860e+00 -1.69511e-02
-1.04950e+02 -1.25843e+00 -1.69571e-02
-1.04940e+02 -1.25826e+00 -1.69631e-02
-1.04930e+02 -1.25809e+00 -1.69690e-02
-1.04920e+02 -1.25792e+00 -1.69749e-02
-1.04910e+02 -1.25775e+00 -1.69807e-02
-1.04900e+02 -1.25758e+00 -1.69866e-02
-1.04890e+02 -1.25741e+00 -1.69923e-02
-1.04880e+02 -1.25724e+00 -1.69981e-02
-1.04870e+02 -1.25707e+00 -1.70038e-02
-1.04860e+02 -1.25690e+00 -1.70095e-02
-1.04850e+02 -1.25673e+00 -1.70152e-02
-1.04840e+02 -1.25656e+00 -1.70208e-02
-1.04830e+02 -1.25639e+00 -1.70264e-02
-1.04820e+02 -1.25622e+00 -1.70319e-02
-1.04810e+02 -1.25605e+00 -1.70374e-02
-1.04800e+02 -1.25588e+00 -1.70429e-02
-1.04790e+02 -1.25571e+00 -1.70484e-02
-1.04780e+02 -1.25554e+00 -1.70538e-02
-1.04770e+02 -1.25537e+00 -1.70592e-02
-1.04760e+02 -1.25520e+00 -1.70646e-02
-1.04750e+02 -1.25503e+00 -1.70699e-02
-1.04740e+02 -1.25486e+00 -1.70752e-02
-1.04730e+02 -1.25468e+00 -1.70804e-02
-1.04720e+02 -1.25451e+00 -1.70857e-02
-1.04710e+02 -1.25434e+00 -1.70909e-02
-1.04700e+02 -1.25417e+00 -1.70960e-02
-1.04690e+02 -1.25400e+00 -1.71011e-02
-1.04680e+02 -1.25383e+00 -1.71062e-02
-1.04670e+02 -1.25366e+00 -1.71113e-02
-1.04660e+02 -1.25349e+00 -1.71163e-02
-1.04650e+02 -1.25332e+00 -1.71213e-02
-1.04640e+02 -1.25315e+00 -1.71263e-02
-1.04630e+02 -1.25297e+00 -1.71312e-02
-1.04620e+02 -1.25280e+00 -1.71361e-02
-1.04610e+02 -1.25263e+00 -1.71410e-02
-1.04600e+02 -1.25246e+00 -1.71458e-02
-1.04590e+02 -1.25229e+00 -1.71506e-02
-1.04580e+02 -1.25212e+00 -1.71554e-02
-1.04570e+02 -1.25194e+00 -1.71601e-02
-1.04560e+02 -1.25177e+00 -1.71648e-02
-1.04550e+02 -1.25160e+00 -1.71695e-02
-1.04540e+02 -1.25143e+00 -1.71741e-02
-1.04530e+02 -1.25126e+00 -1.71787e-02
-1.04520e+02 -1.25109e+00 -1.71832e-02
-1.04510e+02 -1.25091e+00 -1.71878e-02
-1.04500e+02 -1.25074e+00 -1.71923e-02
-1.04490e+02 -1.25057e+00 -1.71967e-02
-1.04480e+02 -1.25040e+00 -1.72012e-02
-1.04470e+02 -1.25023e+00 -1.72056e-02
-1.04460e+02 -1.25005e+00 -1.72100e-02
-1.04450e+02 -1.24988e+00 -1.72143e-02
-1.04440e+02 -1.24971e+00 -1.72186e-02
-1.04430e+02 -1.24954e+00 -1.72229e-02
-1.04420e+02 -1.24937e+00 -1.72271e-02
-1.04410e+02 -1.24919e+00 -1.72313e-02
-1.04400e+02 -1.24902e+00 -1.72355e-02
-1.04390e+02 -1.24885e+00 -1.72396e-02
-1.04380e+02 -1.24868e+00 -1.72438e-02
-1.04370e+02 -1.24850e+00 -1.72480e-02
-1.04360e+02 -1.24833e+00 -1.72522e-02
-1.04350e+02 -1.24816e+00 -1.72565e-02
-1.04340e+02 -1.24799e+00 -1.72607e-02
-1.04330e+02 -1.24781e+00 -1.72650e-02
-1.04320e+02 -1.24764e+00 -1.72693e-02
-1.04310e+02 -1.24747e+00 -1.72736e-02
-1.04300e+02 -1.24730e+00 -1.72779e-02
-1.04290e+02 -1.24712e+00 -1.72822e-02
-1.04280e+02 -1.24695e+00 -1.72866e-02
-1.04270e+02 -1.24678e+00 -1.72910e-02
-1.04260e+02 -1.24660e+00 -1.72954e-02
-1.04250e+02 -1.24643e+00 -1.72998e-02
-1.04240e+02 -1.24626e+00 -1.73042e-02
-1.04230e+02 -1.24609e+00 -1.73087e-02
-1.04220e+02 -1.24591e+00 -1.73131e-02
-1.04210e+02 -1.24574e+00 -1.73176e-02
-1.04200e+02 -1.24557e+00 -1.73221e-02
-1.04190e+02 -1.24539e+00 -1.73266e-02
-1.04180e+02 -1.24522e+00 -1.73312e-02
-1.04170e+02 -1.24505e+00 -1.73357e-02
-1.04160e+02 -1.24487e+00 -1.73403e-02
-1.04150e+02 -1.24470e+00 -1.73449e-02
-1.04140e+02 -1.24453e+00 -1.73495e-02
-1.04130e+02 -1.24435e+00 -1.73541e-02
-1.04120e+02 -1.24418e+00 -1.73587e-02
-1.04110e+02 -1.24400e+00 -1.73634e-02
-1.04100e+02 -1.24383e+00 -1.73681e-02
-1.04090e+02 -1.24366e+00 -1.73728e-02
-1.04080e+02 -1.24348e+00 -1.73775e-02
-1.04070e+02 -1.24331e+00 -1.73822e-02
-1.04060e+02 -1.24314e+00 -1.73870e-02
-1.04050e+02 -1.24296e+00 -1.73917e-02
-1.04040e+02 -1.24279e+00 -1.73965e-02
-1.04030e+02 -1.24261e+00 -1.74013e-02
-1.04020e+02 -1.24244e+00 -1.74061e-02
-1.04010e+02 -1.24227e+00 -1.74110e-02
-1.04000e+02 -1.24209e+00 -1.74158e-02
-1.03990e+02 -1.24192e+00 -1.74207e-02
-1.03980e+02 -1.24174e+00 -1.74256e-02
-1.03970e+02 -1.24157e+00 -1.74305e-02
-1.03960e+02 -1.24139e+00 -1.74354e-02
-1.03950e+02 -1.24122e+00 -1.74404e-02
-1.03940e+02 -1.24105e+00 -1.74453e-02
-1.03930e+02 -1.24087e+00 -1.74503e-02
-1.03920e+02 -1.24070e+00 -1.74553e-02
-1.03910e+02 -1.24052e+00 -1.74603e-02
-1.03900e+02 -1.24035e+00 -1.74654e-02
-1.03890e+02 -1.24017e+00 -1.74704e-02
-1.03880e+02 -1.24000e+00 -1.74755e-02
-1.03870e+02 -1.23982e+00 -1.74806e-02
-1.03860e+02 -1.23965e+00 -1.74857e-02
-1.03850e+02 -1.23947e+00 -1.74908e-02
-1.03840e+02 -1.23930e+00 -1.74959e-02
-1.03830e+02 -1.23912e+00 -1.75011e-02
-1.03820e+02 -1.23895e+00 -1.75063e-02
-1.03810e+02 -1.23877e+00 -1.75115e-02
-1.03800e+02 -1.23860e+00 -1.75167e-02
-1.03790e+02 -1.23842e+00 -1.75219e-02
-1.03780e+02 -1.23825e+00 -1.75272e-02
-1.03770e+02 -1.23807e+00 -1.75324e-02
-1.03760e+02 -1.23790e+00 -1.75377e-02
-1.03750e+02 -1.23772e+00 -1.75430e-02
-1.03740e+02 -1.23755e+00 -1.75483e-02
-1.03730e+02 -1.23737e+00 -1.75537e-02
-1.03720e+02 -1.23720e+00 -1.75590e-02
-1.03710e+02 -1.23702e+00 -1.75644e-02
-1.03700e+02 -1.23684e+00 -1.75698e-02
-1.03690e+02 -1.23667e+00 -1.75752e-02
-1.03680e+02 -1.23649e+00 -1.75806e-02
-1.03670e+02 -1.23632e+00 -1.75860e-02
-1.03660e+02 -1.23614e+00 -1.75915e-02
-1.03650e+02 -1.23597e+00 -1.75970e-02
-1.03640e+02 -1.23579e+00 -1.76025e-02
-1.03630e+02 -1.23561e+00 -1.76080e-02
-1.03620e+02 -1.23544e+00 -1.76135e-02
-1.03610e+02 -1.23526e+00 -1.76191e-02
-1.03600e+02 -1.23508e+00 -1.76246e-02
-1.03590e+02 -1.23491e+00 -1.76302e-02
-1.03580e+02 -1.23473e+00 -1.76358e-02
-1.03570e+02 -1.23456e+00 -1.76414e-02
-1.03560e+02 -1.23438e+00 -1.76471e-02
-1.03550e+02 -1.23420e+00 -1.76527e-02
-1.03540e+02 -1.23403e+00 -1.76584e-02
-1.03530e+02 -1.23385e+00 -1.76641e-02
-1.03520e+02 -1.23367e+00 -1.76698e-02
-1.03510e+02 -1.23350e+00 -1.76755e-02
-1.03500e+02 -1.23332e+00 -1.76813e-02
-1.03490e+02 -1.23314e+00 -1.76870e-02
-1.03480e+02 -1.23297e+00 -1.76928e-02
-1.03470e+02 -1.23279e+00 -1.76986e-02
-1.03460e+02 -1.23261e+00 -1.77044e-02
-1.03450e+02 -1.23243e+00 -1.77103e-02
-1.03440e+02 -1.23226e+00 -1.77161e-02
-1.03430e+02 -1.23208e+00 -1.77220e-02
-1.03420e+02 -1.23190e+00 -1.77279e-02
-1.03410e+02 -1.23173e+00 -1.77338e-02
-1.03400e+02 -1.23155e+00 -1.77397e-02
-1.03390e+02 -1.23137e+00 -1.77456e-02
-1.03380e+02 -1.23119e+00 -1.77516e-02
-1.03370e+02 -1.23102e+00 -1.77576e-02
-1.03360e+02 -1.23084e+00 -1.77635e-02
-1.03350e+02 -1.23066e+00 -1.77696e-02
-1.03340e+02 -1.23048e+00 -1.77756e-02
-1.03330e+02 -1.23031e+00 -1.77816e-02
-1.03320e+02 -1.23013e+00 -1.77877e-02
-1.03310e+02 -1.22995e+00 -1.77938e-02
-1.03300e+02 -1.22977e+00 -1.77999e-02
-1.03290e+02 -1.22959e+00 -1.78060e-02
-1.03280e+02 -1.22942e+00 -1.78121e-02
-1.03270e+02 -1.22924e+00 -1.78183e-02
-1.03260e+02 -1.22906e+00 -1.78244e-02
-1.03250e+02 -1.22888e+00 -1.78306e-02
-1.03240e+02 -1.22870e+00 -1.78368e-02
-1.03230e+02 -1.22852e+00 -1.78431e-02
-1.03220e+02 -1.22835e+00 -1.78493e-02
-1.03210e+02 -1.22817e+00 -1.78556e-02
-1.03200e+02 -1.22799e+00 -1.78618e-02
-1.03190e+02 -1.22781e+00 -1.78681e-02
-1.03180e+02 -1.22763e+00 -1.78744e-02
-1.03170e+02 -1.22745e+00 -1.78808e-02
-1.03160e+02 -1.22727e+00 -1.78871e-02
-1.03150e+02 -1.22709e+00 -1.78935e-02
-1.03140e+02 -1.22692e+00 -1.78999e-02
-1.03130e+02 -1.22674e+00 -1.79063e-02
-1.03120e+02 -1.22656e+00 -1.79127e-02
-1.03110e+02 -1.22638e+00 -1.79191e-02
-1.03100e+02 -1.22620e+00 -1.79256e-02
-1.03090e+02 -1.22602e+00 -1.79321e-02
-1.03080e+02 -1.22584e+00 -1.79385e-02
-1.03070e+02 -1.22566e+00 -1.79451e-02
-1.03060e+02 -1.22548e+00 -1.79516e-02
-1.03050e+02 -1.22530e+00 -1.79581e-02
-1.03040e+02 -1.22512e+00 -1.79647e-02
-1.03030e+02 -1.22494e+00 -1.79713e-02
-1.03020e+02 -1.22476e+00 -1.79779e-02
-1.03010e+02 -1.22458e+00 -1.79845e-02
-1.03000e+02 -1.22440e+00 -1.79911e-02
-1.02990e+02 -1.22422e+00 -1.79978e-02
-1.02980e+02 -1.22404e+00 -1.80044e-02
-1.02970e+02 -1.22386e+00 -1.80111e-02
-1.02960e+02 -1.22368e+00 -1.80178e-02
-1.02950e+02 -1.22350e+00 -1.80245e-02
-1.02940e+02 -1.22332e+00 -1.80313e-02
-1.02930e+02 -1.22314e+00 -1.80380e-02
-1.02920e+02 -1.22296e+00 -1.80448e-02
-1.02910e+02 -1.22278e+00 -1.80516e-02
-1.02900e+02 -1.22260e+00 -1.80584e-02
-1.02890e+02 -1.22242e+00 -1.80652e-02
-1.02880e+02 -1.22224e+00 -1.80721e-02
-1.02870e+02 -1.22206e+00 -1.80789e-02
-1.02860e+02 -1.22188e+00 -1.80858e-02
-1.02850e+02 -1.22170e+00 -1.80927e-02
-1.02840e+02 -1.22152e+00 -1.80996e-02
-1.02830e+02 -1.22134e+00 -1.81066e-02
-1.02820e+02 -1.22115e+00 -1.81135e-02
-1.02810e+02 -1.22097e+00 -1.81205e-02
-1.02800e+02 -1.22079e+00 -1.81275e-02
-1.02790e+02 -1.22061e+00 -1.81345e-02
-1.02780e+02 -1.22043e+00 -1.81415e-02
-1.02770e+02 -1.22025e+00 -1.81485e-02
-1.02760e+02 -1.22007e+00 -1.81556e-02
-1.02750e+02 -1.21988e+00 -1.81627e-02
-1.02740e+02 -1.21970e+00 -1.81698e-02
-1.02730e+02 -1.21952e+00 -1.81769e-02
-1.02720e+02 -1.21934e+00 -1.81840e-02
-1.02710e+02 -1.21916e+00 -1.81912e-02
-1.02700e+02 -1.21898e+00 -1.81983e-02
-1.02690e+02 -1.21879e+00 -1.82055e-02
-1.02680e+02 -1.21861e+00 -1.82127e-02
-1.02670e+02 -1.21843e+00 -1.82199e-02
-1.02660e+02 -1.21825e+00 -1.82272e-02
-1.02650e+02 -1.21806e+00 -1.82344e-02
-1.02640e+02 -1.21788e+00 -1.82417e-02
-1.02630e+02 -1.21770e+00 -1.82490e-02
-1.02620e+02 -1.21752e+00 -1.82563e-02
-1.02610e+02 -1.21733e+00 -1.82636e-02
-1.02600e+02 -1.21715e+00 -1.82710e-02
-1.02590e+02 -1.21697e+00 -1.82783e-02
-1.02580e+02 -1.21679e+00 -1.82857e-02
-1.02570e+02 -1.21660e+00 -1.82931e-02
-1.02560e+02 -1.21642e+00 -1.83005e-02
-1.02550e+02 -1.21624e+00 -1.83079e-02
-1.02540e+02 -1.21605e+00 -1.83154e-02
-1.02530e+02 -1.21587e+00 -1.83228e-02
-1.02520e+02 -1.21569e+00 -1.83303e-02
-1.02510e+02 -1.21550e+00 -1.83378e-02
-1.02500e+02 -1.21532e+00 -1.83454e-02
-1.02490e+02 -1.21514e+00 -1.83529e-02
-1.02480e+02 -1.21495e+00 -1.83604e-02
-1.02470e+02 -1.21477e+00 -1.83680e-02
-1.02460e+02 -1.21459e+00 -1.83756e-02
-1.02450e+02 -1.21440e+00 -1.83832e-02
-1.02440e+02 -1.21422e+00 -1.83908e-02
-1.02430e+02 -1.21403e+00 -1.83985e-02
-1.02420e+02 -1.21385e+00 -1.84062e-02
-1.02410e+02 -1.21367e+00 -1.84138e-02
-1.02400e+02 -1.21348e+00 -1.84215e-02
-1.02390e+02 -1.21330e+00 -1.84292e-02
-1.02380e+02 -1.21311e+00 -1.84370e-02
-1.02370e+02 -1.21293e+00 -1.84447e-02
-1.02360e+02 -1.21275e+00 -1.84525e-02
-1.02350e+02 -1.21256e+00 -1.84603e-02
-1.02340e+02 -1.21238e+00 -1.84681e-02
-1.02330e+02 -1.21219e+00 -1.84759e-02
-1.02320e+02 -1.21201e+00 -1.84838e-02
-1.02310e+02 -1.21182e+00 -1.84916e-02
-1.02300e+02 -1.21164e+00 -1.84995e-02
-1.02290e+02 -1.21145e+00 -1.85074e-02
-1.02280e+02 -1.21127e+00 -1.85153e-02
-1.02270e+02 -1.21108e+00 -1.85232e-02
-1.02260e+02 -1.21090e+00 -1.85312e-02
-1.02250e+02 -1.21071e+00 -1.85391e-02
-1.02240e+02 -1.21053e+00 -1.85471e-02
-1.02230e+02 -1.21034e+00 -1.85551e-02
-1.02220e+02 -1.21015e+00 -1.85631e-02
-1.02210e+02 -1.20997e+00 -1.85712e-02
-1.02200e+02 -1.20978e+00 -1.85792e-02
-1.02190e+02 -1.20960e+00 -1.85873e-02
-1.02180e+02 -1.20941e+00 -1.85954e-02
-1.02170e+02 -1.20922e+00 -1.86035e-02
-1.02160e+02 -1.20904e+00 -1.86116e-02
-1.02150e+02 -1.20885e+00 -1.86197e-02
-1.02140e+02 -1.20867e+00 -1.86279e-02
-1.02130e+02 -1.20848e+00 -1.86361e-02
-1.02120e+02 -1.20829e+00 -1.86443e-02
-1.02110e+02 -1.20811e+00 -1.86525e-02
-1.02100e+02 -1.20792e+00 -1.86607e-02
-1.02090e+02 -1.20773e+00 -1.86690e-02
-1.02080e+02 -1.20755e+00 -1.86772e-02
-1.02070e+02 -1.20736e+00 -1.86855e-02
-1.02060e+02 -1.20717e+00 -1.86938e-02
-1.02050e+02 -1.20699e+00 -1.87021e-02
-1.02040e+02 -1.20680e+00 -1.87105e-02
-1.02030e+02 -1.20661e+00 -1.87188e-02
-1.02020e+02 -1.20643e+00 -1.87272e-02
-1.02010e+02 -1.20624e+00 -1.87356e-02
-1.02000e+02 -1.20605e+00 -1.87440e-02
-1.01990e+02 -1.20586e+00 -1.87524e-02
-1.01980e+02 -1.20568e+00 -1.87609e-02
-1.01970e+02 -1.20549e+00 -1.87693e-02
-1.01960e+02 -1.20530e+00 -1.87778e-02
-1.01950e+02 -1.20511e+00 -1.87863e-02
-1.01940e+02 -1.20492e+00 -1.87948e-02
-1.01930e+02 -1.20474e+00 -1.88034e-02
-1.01920e+02 -1.20455e+00 -1.88119e-02
-1.01910e+02 -1.20436e+00 -1.88205e-02
-1.01900e+02 -1.20417e+00 -1.88291e-02
-1.01890e+02 -1.20398e+00 -1.88377e-02
-1.01880e+02 -1.20380e+00 -1.88463e-02
-1.01870e+02 -1.20361e+00 -1.88549e-02
-1.01860e+02 -1.20342e+00 -1.88636e-02
-1.01850e+02 -1.20323e+00 -1.88723e-02
-1.01840e+02 -1.20304e+00 -1.88810e-02
-1.01830e+02 -1.20285e+00 -1.88897e-02
-1.01820e+02 -1.20266e+00 -1.88984e-02
-1.01810e+02 -1.20247e+00 -1.89071e-02
-1.01800e+02 -1.20228e+00 -1.89159e-02
-1.01790e+02 -1.20210e+00 -1.89247e-02
-1.01780e+02 -1.20191e+00 -1.89335e-02
-1.01770e+02 -1.20172e+00 -1.89423e-02
-1.01760e+02 -1.20153e+00 -1.89511e-02
-1.01750e+02 -1.20134e+00 -1.89600e-02
-1.01740e+02 -1.20115e+00 -1.89689e-02
-1.01730e+02 -1.20096e+00 -1.89777e-02
-1.01720e+02 -1.20077e+00 -1.89866e-02
-1.01710e+02 -1.20058e+00 -1.89956e-02
-1.01700e+02 -1.20039e+00 -1.90045e-02
-1.01690e+02 -1.20020e+00 -1.90135e-02
-1.01680e+02 -1.20001e+00 -1.90224e-02
-1.01670e+02 -1.19982e+00 -1.90314e-02
-1.01660e+02 -1.19963e+00 -1.90405e-02
-1.01650e+02 -1.19944e+00 -1.90495e-02
-1.01640e+02 -1.19925e+00 -1.90585e-02
-1.01630e+02 -1.19906e+00 -1.90676e-02
-1.01620e+02 -1.19887e+00 -1.90767e-02
-1.01610e+02 -1.19867e+00 -1.90858e-02
-1.01600e+02 -1.19848e+00 -1.90949e-02
-1.01590e+02 -1.19829e+00 -1.91040e-02
-1.01580e+02 -1.19810e+00 -1.91132e-02
-1.01570e+02 -1.19791e+00 -1.91224e-02
-1.01560e+02 -1.19772e+00 -1.91316e-02
-1.01550e+02 -1.19753e+00 -1.91408e-02
-1.01540e+02 -1.19734e+00 -1.91500e-02
-1.01530e+02 -1.19714e+00 -1.91592e-02
-1.01520e+02 -1.19695e+00 -1.91685e-02
-1.01510e+02 -1.19676e+00 -1.91778e-02
-1.01500e+02 -1.19657e+00 -1.91871e-02
-1.01490e+02 -1.19638e+00 -1.91964e-02
-1.01480e+02 -1.19619e+00 -1.92057e-02
-1.01470e+02 -1.19599e+00 -1.92151e-02
-1.01460e+02 -1.19580e+00 -1.92244e-02
-1.01450e+02 -1.19561e+00 -1.92338e-02
-1.01440e+02 -1.19542e+00 -1.92432e-02
-1.01430e+02 -1.19522e+00 -1.92526e-02
-1.01420e+02 -1.19503e+00 -1.92621e-02
-1.01410e+02 -1.19484e+00 -1.92715e-02
-1.01400e+02 -1.19465e+00 -1.92810e-02
-1.01390e+02 -1.19445e+00 -1.92905e-02
-1.01380e+02 -1.19426e+00 -1.93000e-02
-1.01370e+02 -1.19407e+00 -1.93095e-02
-1.01360e+02 -1.19387e+00 -1.93191e-02
-1.01350e+02 -1.19368e+00 -1.93286e-02
-1.01340e+02 -1.19349e+00 -1.93382e-02
-1.01330e+02 -1.19329e+00 -1.93478e-02
-1.01320e+02 -1.19310e+00 -1.93574e-02
-1.01310e+02 -1.19291e+00 -1.93671e-02
-1.01300e+02 -1.19271e+00 -1.93767e-02
-1.01290e+02 -1.19252e+00 -1.93864e-02
-1.01280e+02 -1.19233e+00 -1.93961e-02
-1.01270e+02 -1.19213e+00 -1.94058e-02
-1.01260e+02 -1.19194e+00 -1.94155e-02
-1.01250e+02 -1.19174e+00 -1.94252e-02
-1.01240e+02 -1.19155e+00 -1.94350e-02
-1.01230e+02 -1.19135e+00 -1.94448e-02
-1.01220e+02 -1.19116e+00 -1.94546e-02
-1.01210e+02 -1.19097e+00 -1.94644e-02
-1.01200e+02 -1.19077e+00 -1.94742e-02
-1.01190e+02 -1.19058e+00 -1.94841e-02
-1.01180e+02 -1.19038e+00 -1.94939e-02
-1.01170e+02 -1.19019e+00 -1.95038e-02
-1.01160e+02 -1.18999e+00 -1.95137e-02
-1.01150e+02 -1.18980e+00 -1.95236e-02
-1.01140e+02 -1.18960e+00 -1.95336e-02
-1.01130e+02 -1.18941e+00 -1.95435e-02
-1.01120e+02 -1.18921e+00 -1.95535e-02
-1.01110e+02 -1.18901e+00 -1.95635e-02
-1.01100e+02 -1.18882e+00 -1.95735e-02
-1.01090e+02 -1.18862e+00 -1.95835e-02
-1.01080e+02 -1.18843e+00 -1.95936e-02
-1.01070e+02 -1.18823e+00 -1.96036e-02
-1.01060e+02 -1.18803e+00 -1.96137e-02
-1.01050e+02 -1.18784e+00 -1.96238e-02
-1.01040e+02 -1.18764e+00 -1.96339e-02
-1.01030e+02 -1.18745e+00 -1.96440e-02
-1.01020e+02 -1.18725e+00 -1.96542e-02
-1.01010e+02 -1.18705e+00 -1.96644e-02
-1.01000e+02 -1.18686e+00 -1.96745e-02
-1.00990e+02 -1.18666e+00 -1.96847e-02
-1.00980e+02 -1.18646e+00 -1.96950e-02
-1.00970e+02 -1.18627e+00 -1.97052e-02
-1.00960e+02 -1.18607e+00 -1.97155e-02
-1.00950e+02 -1.18587e+00 -1.97257e-02
-1.00940e+02 -1.18567e+00 -1.97360e-02
-1.00930e+02 -1.18548e+00 -1.97463e-02
-1.00920e+02 -1.18528e+00 -1.97567e-02
-1.00910e+02 -1.18508e+00 -1.97670e-02
-1.00900e+02 -1.18488e+00 -1.97774e-02
-1.00890e+02 -1.18469e+00 -1.97877e-02
-1.00880e+02 -1.18449e+00 -1.97981e-02
-1.00870e+02 -1.18429e+00 -1.98086e-02
-1.00860e+02 -1.18409e+00 -1.98190e-02
-1.00850e+02 -1.18389e+00 -1.98294e-02
-1.00840e+02 -1.18369e+00 -1.98399e-02
-1.00830e+02 -1.18350e+00 -1.98504e-02
-1.00820e+02 -1.18330e+00 -1.98609e-02
-1.00810e+02 -1.18310e+00 -1.98714e-02
-1.00800e+02 -1.18290e+00 -1.98820e-02
-1.00790e+02 -1.18270e+00 -1.98925e-02
-1.00780e+02 -1.18250e+00 -1.99031e-02
-1.00770e+02 -1.18230e+00 -1.99137e-02
-1.00760e+02 -1.18210e+00 -1.99243e-02
-1.00750e+02 -1.18191e+00 -1.99349e-02
-1.00740e+02 -1.18171e+00 -1.99456e-02
-1.00730e+02 -1.18151e+00 -1.99562e-02
-1.00720e+02 -1.18131e+00 -1.99669e-02
-1.00710e+02 -1.18111e+00 -1.99776e-02
-1.00700e+02 -1.18091e+00 -1.99883e-02
-1.00690e+02 -1.18071e+00 -1.99991e-02
-1.00680e+02 -1.18051e+00 -2.00098e-02
-1.00670e+02 -1.18031e+00 -2.00206e-02
-1.00660e+02 -1.18011e+00 -2.00314e-02
-1.00650e+02 -1.17991e+00 -2.00422e-02
-1.00640e+02 -1.17971e+00 -2.00530e-02
-1.00630e+02 -1.17951e+00 -2.00639e-02
-1.00620e+02 -1.17930e+00 -2.00747e-02
-1.00610e+02 -1.17910e+00 -2.00856e-02
-1.00600e+02 -1.17890e+00 -2.00965e-02
-1.00590e+02 -1.17870e+00 -2.01074e-02
-1.00580e+02 -1.17850e+00 -2.01183e-02
-1.00570e+02 -1.17830e+00 -2.01293e-02
-1.00560e+02 -1.17810e+00 -2.01402e-02
-1.00550e+02 -1.17790e+00 -2.01512e-02
-1.00540e+02 -1.17770e+00 -2.01622e-02
-1.00530e+02 -1.17749e+00 -2.01732e-02
-1.00520e+02 -1.17729e+00 -2.01843e-02
-1.00510e+02 -1.17709e+00 -2.01953e-02
-1.00500e+02 -1.17689e+00 -2.02064e-02
-1.00490e+02 -1.17669e+00 -2.02175e-02
-1.00480e+02 -1.17648e+00 -2.02286e-02
-1.00470e+02 -1.17628e+00 -2.02397e-02
-1.00460e+02 -1.17608e+00 -2.02509e-02
-1.00450e+02 -1.17588e+00 -2.02620e-02
-1.00440e+02 -1.17567e+00 -2.02732e-02
-1.00430e+02 -1.17547e+00 -2.02844e-02
-1.00420e+02 -1.17527e+00 -2.02956e-02
-1.00410e+02 -1.17506e+00 -2.03069e-02
-1.00400e+02 -1.17486e+00 -2.03181e-02
-1.00390e+02 -1.17466e+00 -2.03294e-02
-1.00380e+02 -1.17445e+00 -2.03407e-02
-1.00370e+02 -1.17425e+00 -2.03520e-02
-1.00360e+02 -1.17405e+00 -2.03633e-02
-1.00350e+02 -1.17384e+00 -2.03746e-02
-1.00340e+02 -1.17364e+00 -2.03860e-02
-1.00330e+02 -1.17344e+00 -2.03974e-02
-1.00320e+02 -1.17323e+00 -2.04088e-02
-1.00310e+02 -1.17303e+00 -2.04202e-02
-1.00300e+02 -1.17282e+00 -2.04316e-02
-1.00290e+02 -1.17262e+00 -2.04430e-02
-1.00280e+02 -1.17242e+00 -2.04545e-02
-1.00270e+02 -1.17221e+00 -2.04660e-02
-1.00260e+02 -1.17201e+00 -2.04775e-02
-1.00250e+02 -1.17180e+00 -2.04890e-02
-1.00240e+02 -1.17160e+00 -2.05005e-02
-1.00230e+02 -1.17139e+00 -2.05121e-02
-1.00220e+02 -1.17119e+00 -2.05237e-02
-1.00210e+02 -1.17098e+00 -2.05352e-02
-1.00200e+02 -1.17078e+00 -2.05469e-02
-1.00190e+02 -1.17057e+00 -2.05585e-02
-1.00180e+02 -1.17036e+00 -2.05701e-02
-1.00170e+02 -1.17016e+00 -2.05818e-02
-1.00160e+02 -1.16995e+00 -2.05935e-02
-1.00150e+02 -1.16975e+00 -2.06051e-02
-1.00140e+02 -1.16954e+00 -2.06169e-02
-1.00130e+02 -1.16933e+00 -2.06286e-02
-1.00120e+02 -1.16913e+00 -2.06403e-02
-1.00110e+02 -1.16892e+00 -2.06521e-02
-1.00100e+02 -1.16871e+00 -2.06639e-02
-1.00090e+02 -1.16851e+00 -2.06757e-02
-1.00080e+02 -1.16830e+00 -2.06875e-02
-1.00070e+02 -1.16809e+00 -2.06993e-02
-1.00060e+02 -1.16789e+00 -2.07112e-02
-1.00050e+02 -1.16768e+00 -2.07231e-02
-1.00040e+02 -1.16747e+00 -2.07350e-02
-1.00030e+02 -1.16727e+00 -2.07469e-02
-1.00020e+02 -1.16706e+00 -2.07588e-02
-1.00010e+02 -1.16685e+00 -2.07707e-02
-1.00000e+02 -1.16664e+00 -2.07827e-02
-9.99900e+01 -1.16643e+00 -2.07947e-02
-9.99800e+01 -1.16623e+00 -2.08067e-02
-9.99700e+01 -1.16602e+00 -2.08187e-02
-9.99600e+01 -1.16581e+00 -2.08307e-02
-9.99500e+01 -1.16560e+00 -2.08428e-02
-9.99400e+01 -1.16539e+00 -2.08548e-02
-9.99300e+01 -1.16518e+00 -2.08669e-02
-9.99200e+01 -1.16498e+00 -2.08790e-02
-9.99100e+01 -1.16477e+00 -2.08911e-02
-9.99000e+01 -1.16456e+00 -2.09033e-02
-9.98900e+01 -1.16435e+00 -2.09154e-02
-9.98800e+01 -1.16414e+00 -2.09276e-02
-9.98700e+01 -1.16393e+00 -2.09398e-02
-9.98600e+01 -1.16372e+00 -2.09520e-02
-9.98500e+01 -1.16351e+00 -2.09642e-02
-9.98400e+01 -1.16330e+00 -2.09765e-02
-9.98300e+01 -1.16309e+00 -2.09888e-02
-9.98200e+01 -1.16288e+00 -2.10010e-02
-9.98100e+01 -1.16267e+00 -2.10133e-02
-9.98000e+01 -1.16246e+00 -2.10256e-02
-9.97900e+01 -1.16225e+00 -2.10380e-02
-9.97800e+01 -1.16204e+00 -2.10503e-02
-9.97700e+01 -1.16183e+00 -2.10627e-02
-9.97600e+01 -1.16162e+00 -2.10751e-02
-9.97500e+01 -1.16141e+00 -2.10875e-02
-9.97400e+01 -1.16120e+00 -2.10999e-02
-9.97300e+01 -1.16099e+00 -2.11124e-02
-9.97200e+01 -1.16078e+00 -2.11248e-02
-9.97100e+01 -1.16056e+00 -2.11373e-02
-9.97000e+01 -1.16035e+00 -2.11498e-02
-9.96900e+01 -1.16014e+00 -2.11623e-02
-9.96800e+01 -1.15993e+00 -2.11748e-02
-9.96700e+01 -1.15972e+00 -2.11874e-02
-9.96600e+01 -1.15951e+00 -2.11999e-02
-9.96500e+01 -1.15929e+00 -2.12125e-02
-9.96400e+01 -1.15908e+00 -2.12251e-02
-9.96300e+01 -1.15887e+00 -2.12377e-02
-9.96200e+01 -1.15866e+00 -2.12504e-02
-9.96100e+01 -1.15844e+00 -2.12630e-02
-9.96000e+01 -1.15823e+00 -2.12757e-02
-9.95900e+01 -1.15802e+00 -2.12884e-02
-9.95800e+01 -1.15781e+00 -2.13011e-02
-9.95700e+01 -1.15759e+00 -2.13138e-02
-9.95600e+01 -1.15738e+00 -2.13266e-02
-9.95500e+01 -1.15717e+00 -2.13393e-02
-9.95400e+01 -1.15695e+00 -2.13521e-02
-9.95300e+01 -1.15674e+00 -2.13649e-02
-9.95200e+01 -1.15653e+00 -2.13777e-02
-9.95100e+01 -1.15631e+00 -2.13905e-02
-9.95000e+01 -1.15610e+00 -2.14034e-02
-9.94900e+01 -1.15588e+00 -2.14163e-02
-9.94800e+01 -1.15567e+00 -2.14291e-02
-9.94700e+01 -1.15545e+00 -2.14420e-02
-9.94600e+01 -1.15524e+00 -2.14550e-02
-9.94500e+01 -1.15503e+00 -2.14679e-02
-9.94400e+01 -1.15481e+00 -2.14809e-02
-9.94300e+01 -1.15460e+00 -2.14938e-02
-9.94200e+01 -1.15438e+00 -2.15068e-02
-9.94100e+01 -1.15417e+00 -2.15198e-02
-9.94000e+01 -1.15395e+00 -2.15329e-02
-9.93900e+01 -1.15374e+00 -2.15459e-02
-9.93800e+01 -1.15352e+00 -2.15590e-02
-9.93700e+01 -1.15330e+00 -2.15720e-02
-9.93600e+01 -1.15309e+00 -2.15851e-02
-9.93500e+01 -1.15287e+00 -2.15983e-02
-9.93400e+01 -1.15266e+00 -2.16114e-02
-9.93300e+01 -1.15244e+00 -2.16245e-02
-9.93200e+01 -1.15222e+00 -2.16377e-02
-9.93100e+01 -1.15201e+00 -2.16509e-02
-9.93000e+01 -1.15179e+00 -2.16641e-02
-9.92900e+01 -1.15157e+00 -2.16773e-02
-9.92800e+01 -1.15136e+00 -2.16906e-02
-9.92700e+01 -1.15114e+00 -2.17038e-02
-9.92600e+01 -1.15092e+00 -2.17171e-02
-9.92500e+01 -1.15071e+00 -2.17304e-02
-9.92400e+01 -1.15049e+00 -2.17437e-02
-9.92300e+01 -1.15027e+00 -2.17570e-02
-9.92200e+01 -1.15005e+00 -2.17704e-02
-9.92100e+01 -1.14984e+00 -2.17837e-02
-9.92000e+01 -1.14962e+00 -2.17971e-02
-9.91900e+01 -1.14940e+00 -2.18105e-02
-9.91800e+01 -1.14918e+00 -2.18239e-02
-9.91700e+01 -1.14896e+00 -2.18374e-02
-9.91600e+01 -1.14874e+00 -2.18508e-02
-9.91500e+01 -1.14853e+00 -2.18643e-02
-9.91400e+01 -1.14831e+00 -2.18778e-02
-9.91300e+01 -1.14809e+00 -2.18913e-02
-9.91200e+01 -1.14787e+00 -2.19048e-02
-9.91100e+01 -1.14765e+00 -2.19184e-02
-9.91000e+01 -1.14743e+00 -2.19319e-02
-9.90900e+01 -1.14721e+00 -2.19455e-02
-9.90800e+01 -1.14699e+00 -2.19591e-02
-9.90700e+01 -1.14677e+00 -2.19727e-02
-9.90600e+01 -1.14655e+00 -2.19863e-02
-9.90500e+01 -1.14633e+00 -2.20000e-02
-9.90400e+01 -1.14611e+00 -2.20136e-02
-9.90300e+01 -1.14589e+00 -2.20273e-02
-9.90200e+01 -1.14567e+00 -2.20410e-02
-9.90100e+01 -1.14545e+00 -2.20548e-02
-9.90000e+01 -1.14523e+00 -2.20685e-02
-9.89900e+01 -1.14501e+00 -2.20822e-02
-9.89800e+01 -1.14479e+00 -2.20960e-02
-9.89700e+01 -1.14457e+00 -2.21098e-02
-9.89600e+01 -1.14435e+00 -2.21236e-02
-9.89500e+01 -1.14413e+00 -2.21374e-02
-9.89400e+01 -1.14390e+00 -2.21513e-02
-9.89300e+01 -1.14368e+00 -2.21651e-02
-9.89200e+01 -1.14346e+00 -2.21790e-02
-9.89100e+01 -1.14324e+00 -2.21929e-02
-9.89000e+01 -1.14302e+00 -2.22068e-02
-9.88900e+01 -1.14280e+00 -2.22208e-02
-9.88800e+01 -1.14257e+00 -2.22347e-02
-9.88700e+01 -1.14235e+00 -2.22487e-02
-9.88600e+01 -1.14213e+00 -2.22627e-02
-9.88500e+01 -1.14191e+00 -2.22767e-02
-9.88400e+01 -1.14168e+00 -2.22907e-02
-9.88300e+01 -1.14146e+00 -2.23047e-02
-9.88200e+01 -1.14124e+00 -2.23188e-02
-9.88100e+01 -1.14101e+00 -2.23329e-02
-9.88000e+01 -1.14079e+00 -2.23470e-02
-9.87900e+01 -1.14057e+00 -2.23611e-02
-9.87800e+01 -1.14034e+00 -2.23752e-02
-9.87700e+01 -1.14012e+00 -2.23894e-02
-9.87600e+01 -1.13989e+00 -2.24035e-02
-9.87500e+01 -1.13967e+00 -2.24177e-02
-9.87400e+01 -1.13945e+00 -2.24319e-02
-9.87300e+01 -1.13922e+00 -2.24461e-02
-9.87200e+01 -1.13900e+00 -2.24603e-02
-9.87100e+01 -1.13877e+00 -2.24746e-02
-9.87000e+01 -1.13855e+00 -2.24889e-02
-9.86900e+01 -1.13832e+00 -2.25032e-02
-9.86800e+01 -1.13810e+00 -2.25175e-02
-9.86700e+01 -1.13787e+00 -2.25318e-02
-9.86600e+01 -1.13765e+00 -2.25461e-02
-9.86500e+01 -1.13742e+00 -2.25605e-02
-9.86400e+01 -1.13720e+00 -2.25749e-02
-9.86300e+01 -1.13697e+00 -2.25893e-02
-9.86200e+01 -1.13674e+00 -2.26037e-02
-9.86100e+01 -1.13652e+00 -2.26181e-02
-9.86000e+01 -1.13629e+00 -2.26325e-02
-9.85900e+01 -1.13607e+00 -2.26470e-02
-9.85800e+01 -1.13584e+00 -2.26615e-02
-9.85700e+01 -1.13561e+00 -2.26760e-02
-9.85600e+01 -1.13539e+00 -2.26905e-02
-9.85500e+01 -1.13516e+00 -2.27051e-02
-9.85400e+01 -1.13493e+00 -2.27196e-02
-9.85300e+01 -1.13470e+00 -2.27342e-02
-9.85200e+01 -1.13448e+00 -2.27488e-02
-9.85100e+01 -1.13425e+00 -2.27634e-02
-9.85000e+01 -1.13402e+00 -2.27780e-02
-9.84900e+01 -1.13379e+00 -2.27926e-02
-9.84800e+01 -1.13357e+00 -2.28073e-02
-9.84700e+01 -1.13334e+00 -2.28220e-02
-9.84600e+01 -1.13311e+00 -2.28367e-02
-9.84500e+01 -1.13288e+00 -2.28514e-02
-9.84400e+01 -1.13265e+00 -2.28661e-02
-9.84300e+01 -1.13242e+00 -2.28809e-02
-9.84200e+01 -1.13219e+00 -2.28956e-02
-9.84100e+01 -1.13197e+00 -2.29104e-02
-9.84000e+01 -1.13174e+00 -2.29252e-02
-9.83900e+01 -1.13151e+00 -2.29401e-02
-9.83800e+01 -1.13128e+00 -2.29549e-02
-9.83700e+01 -1.13105e+00 -2.29697e-02
-9.83600e+01 -1.13082e+00 -2.29846e-02
-9.83500e+01 -1.13059e+00 -2.29995e-02
-9.83400e+01 -1.13036e+00 -2.30144e-02
-9.83300e+01 -1.13013e+00 -2.30293e-02
-9.83200e+01 -1.12990e+00 -2.30443e-02
-9.83100e+01 -1.12967e+00 -2.30593e-02
-9.83000e+01 -1.12944e+00 -2.30742e-02
-9.82900e+01 -1.12921e+00 -2.30892e-02
-9.82800e+01 -1.12897e+00 -2.31043e-02
-9.82700e+01 -1.12874e+00 -2.31193e-02
-9.82600e+01 -1.12851e+00 -2.31343e-02
-9.82500e+01 -1.12828e+00 -2.31494e-02
-9.82400e+01 -1.12805e+00 -2.31645e-02
-9.82300e+01 -1.12782e+00 -2.31796e-02
-9.82200e+01 -1.12759e+00 -2.31947e-02
-9.82100e+01 -1.12735e+00 -2.32099e-02
-9.82000e+01 -1.12712e+00 -2.32250e-02
-9.81900e+01 -1.12689e+00 -2.32402e-02
-9.81800e+01 -1.12666e+00 -2.32554e-02
-9.81700e+01 -1.12642e+00 -2.32706e-02
-9.81600e+01 -1.12619e+00 -2.32858e-02
-9.81500e+01 -1.12596e+00 -2.33011e-02
-9.81400e+01 -1.12573e+00 -2.33163e-02
-9.81300e+01 -1.12549e+00 -2.33316e-02
-9.81200e+01 -1.12526e+00 -2.33469e-02
-9.81100e+01 -1.12503e+00 -2.33622e-02
-9.81000e+01 -1.12479e+00 -2.33776e-02
-9.80900e+01 -1.12456e+00 -2.33929e-02
-9.80800e+01 -1.12432e+00 -2.34083e-02
-9.80700e+01 -1.12409e+00 -2.34237e-02
-9.80600e+01 -1.12386e+00 -2.34391e-02
-9.80500e+01 -1.12362e+00 -2.34545e-02
-9.80400e+01 -1.12339e+00 -2.34700e-02
-9.80300e+01 -1.12315e+00 -2.34854e-02
-9.80200e+01 -1.12292e+00 -2.35009e-02
-9.80100e+01 -1.12268e+00 -2.35164e-02
-9.80000e+01 -1.12245e+00 -2.35319e-02
-9.79900e+01 -1.12221e+00 -2.35474e-02
-9.79800e+01 -1.12198e+00 -2.35630e-02
-9.79700e+01 -1.12174e+00 -2.35786e-02
-9.79600e+01 -1.12150e+00 -2.35941e-02
-9.79500e+01 -1.12127e+00 -2.36098e-02
-9.79400e+01 -1.12103e+00 -2.36254e-02
-9.79300e+01 -1.12079e+00 -2.36410e-02
-9.79200e+01 -1.12056e+00 -2.36567e-02
-9.79100e+01 -1.12032e+00 -2.36723e-02
-9.79000e+01 -1.12009e+00 -2.36880e-02
-9.78900e+01 -1.11985e+00 -2.37037e-02
-9.78800e+01 -1.11961e+00 -2.37195e-02
-9.78700e+01 -1.11937e+00 -2.37352e-02
-9.78600e+01 -1.11914e+00 -2.37510e-02
-9.78500e+01 -1.11890e+00 -2.37668e-02
-9.78400e+01 -1.11866e+00 -2.37825e-02
-9.78300e+01 -1.11842e+00 -2.37984e-02
-9.78200e+01 -1.11818e+00 -2.38142e-02
-9.78100e+01 -1.11795e+00 -2.38300e-02
-9.78000e+01 -1.11771e+00 -2.38459e-02
-9.77900e+01 -1.11747e+00 -2.38618e-02
-9.77800e+01 -1.11723e+00 -2.38777e-02
-9.77700e+01 -1.11699e+00 -2.38936e-02
-9.77600e+01 -1.11675e+00 -2.39096e-02
-9.77500e+01 -1.11651e+00 -2.39255e-02
-9.77400e+01 -1.11627e+00 -2.39415e-02
-9.77300e+01 -1.11604e+00 -2.39575e-02
-9.77200e+01 -1.11580e+00 -2.39735e-02
-9.77100e+01 -1.11556e+00 -2.39895e-02
-9.77000e+01 -1.11532e+00 -2.40056e-02
-9.76900e+01 -1.11508e+00 -2.40216e-02
-9.76800e+01 -1.11484e+00 -2.40377e-02
-9.76700e+01 -1.11459e+00 -2.40538e-02
-9.76600e+01 -1.11435e+00 -2.40699e-02
-9.76500e+01 -1.11411e+00 -2.40861e-02
-9.76400e+01 -1.11387e+00 -2.41022e-02
-9.76300e+01 -1.11363e+00 -2.41184e-02
-9.76200e+01 -1.11339e+00 -2.41346e-02
-9.76100e+01 -1.11315e+00 -2.41508e-02
-9.76000e+01 -1.11291e+00 -2.41670e-02
-9.75900e+01 -1.11267e+00 -2.41833e-02
-9.75800e+01 -1.11242e+00 -2.41995e-02
-9.75700e+01 -1.11218e+00 -2.42158e-02
-9.75600e+01 -1.11194e+00 -2.42321e-02
-9.75500e+01 -1.11170e+00 -2.42484e-02
-9.75400e+01 -1.11145e+00 -2.42647e-02
-9.75300e+01 -1.11121e+00 -2.42811e-02
-9.75200e+01 -1.11097e+00 -2.42975e-02
-9.75100e+01 -1.11073e+00 -2.43138e-02
-9.75000e+01 -1.11048e+00 -2.43302e-02
-9.74900e+01 -1.11024e+00 -2.43467e-02
-9.74800e+01 -1.11000e+00 -2.43631e-02
-9.74700e+01 -1.10975e+00 -2.43796e-02
-9.74600e+01 -1.10951e+00 -2.43960e-02
-9.74500e+01 -1.10926e+00 -2.44125e-02
-9.74400e+01 -1.10902e+00 -2.44290e-02
-9.74300e+01 -1.10878e+00 -2.44456e-02
-9.74200e+01 -1.10853e+00 -2.44621e-02
-9.74100e+01 -1.10829e+00 -2.44787e-02
-9.74000e+01 -1.10804e+00 -2.44952e-02
-9.73900e+01 -1.10780e+00 -2.45118e-02
-9.73800e+01 -1.10755e+00 -2.45284e-02
-9.73700e+01 -1.10731e+00 -2.45451e-02
-9.73600e+01 -1.10706e+00 -2.45617e-02
-9.73500e+01 -1.10681e+00 -2.45784e-02
-9.73400e+01 -1.10657e+00 -2.45951e-02
-9.73300e+01 -1.10632e+00 -2.46118e-02
-9.73200e+01 -1.10608e+00 -2.46285e-02
-9.73100e+01 -1.10583e+00 -2.46452e-02
-9.73000e+01 -1.10558e+00 -2.46620e-02
-9.72900e+01 -1.10534e+00 -2.46788e-02
-9.72800e+01 -1.10509e+00 -2.46956e-02
-9.72700e+01 -1.10484e+00 -2.47124e-02
-9.72600e+01 -1.10460e+00 -2.47292e-02
-9.72500e+01 -1.10435e+00 -2.47461e-02
-9.72400e+01 -1.10410e+00 -2.47629e-02
-9.72300e+01 -1.10385e+00 -2.47798e-02
-9.72200e+01 -1.10360e+00 -2.47967e-02
-9.72100e+01 -1.10336e+00 -2.48136e-02
-9.72000e+01 -1.10311e+00 -2.48306e-02
-9.71900e+01 -1.10286e+00 -2.48475e-02
-9.71800e+01 -1.10261e+00 -2.48644e-02
-9.71700e+01 -1.10236e+00 -2.48814e-02
-9.71600e+01 -1.10211e+00 -2.48983e-02
-9.71500e+01 -1.10186e+00 -2.49153e-02
-9.71400e+01 -1.10162e+00 -2.49322e-02
-9.71300e+01 -1.10137e+00 -2.49492e-02
-9.71200e+01 -1.10112e+00 -2.49662e-02
-9.71100e+01 -1.10087e+00 -2.49831e-02
-9.71000e+01 -1.10062e+00 -2.50001e-02
-9.70900e+01 -1.10037e+00 -2.50171e-02
-9.70800e+01 -1.10012e+00 -2.50340e-02
-9.70700e+01 -1.09987e+00 -2.50510e-02
-9.70600e+01 -1.09962e+00 -2.50680e-02
-9.70500e+01 -1.09936e+00 -2.50849e-02
-9.70400e+01 -1.09911e+00 -2.51019e-02
-9.70300e+01 -1.09886e+00 -2.51189e-02
-9.70200e+01 -1.09861e+00 -2.51359e-02
-9.70100e+01 -1.09836e+00 -2.51528e-02
-9.70000e+01 -1.09811e+00 -2.51698e-02
-9.69900e+01 -1.09786e+00 -2.51868e-02
-9.69800e+01 -1.09760e+00 -2.52038e-02
-9.69700e+01 -1.09735e+00 -2.52208e-02
-9.69600e+01 -1.09710e+00 -2.52378e-02
-9.69500e+01 -1.09685e+00 -2.52548e-02
-9.69400e+01 -1.09660e+00 -2.52718e-02
-9.69300e+01 -1.09634e+00 -2.52888e-02
-9.69200e+01 -1.09609e+00 -2.53058e-02
-9.69100e+01 -1.09584e+00 -2.53228e-02
-9.69000e+01 -1.09558e+00 -2.53398e-02
-9.68900e+01 -1.09533e+00 -2.53568e-02
-9.68800e+01 -1.09508e+00 -2.53738e-02
-9.68700e+01 -1.09482e+00 -2.53908e-02
-9.68600e+01 -1.09457e+00 -2.54078e-02
-9.68500e+01 -1.09431e+00 -2.54248e-02
-9.68400e+01 -1.09406e+00 -2.54418e-02
-9.68300e+01 -1.09381e+00 -2.54588e-02
-9.68200e+01 -1.09355e+00 -2.54758e-02
-9.68100e+01 -1.09330e+00 -2.54929e-02
-9.68000e+01 -1.09304e+00 -2.55099e-02
-9.67900e+01 -1.09279e+00 -2.55269e-02
-9.67800e+01 -1.09253e+00 -2.55439e-02
-9.67700e+01 -1.09227e+00 -2.55610e-02
-9.67600e+01 -1.09202e+00 -2.55780e-02
-9.67500e+01 -1.09176e+00 -2.55950e-02
-9.67400e+01 -1.09151e+00 -2.56121e-02
-9.67300e+01 -1.09125e+00 -2.56291e-02
-9.67200e+01 -1.09099e+00 -2.56461e-02
-9.67100e+01 -1.09074e+00 -2.56632e-02
-9.67000e+01 -1.09048e+00 -2.56802e-02
-9.66900e+01 -1.09022e+00 -2.56973e-02
-9.66800e+01 -1.08997e+00 -2.57143e-02
-9.66700e+01 -1.08971e+00 -2.57314e-02
-9.66600e+01 -1.08945e+00 -2.57484e-02
-9.66500e+01 -1.08919e+00 -2.57655e-02
-9.66400e+01 -1.08894e+00 -2.57825e-02
-9.66300e+01 -1.08868e+00 -2.57996e-02
-9.66200e+01 -1.08842e+00 -2.58166e-02
-9.66100e+01 -1.08816e+00 -2.58337e-02
-9.66000e+01 -1.08790e+00 -2.58508e-02
-9.65900e+01 -1.08765e+00 -2.58678e-02
-9.65800e+01 -1.08739e+00 -2.58849e-02
-9.65700e+01 -1.08713e+00 -2.59020e-02
-9.65600e+01 -1.08687e+00 -2.59190e-02
-9.65500e+01 -1.08661e+00 -2.59361e-02
-9.65400e+01 -1.08635e+00 -2.59532e-02
-9.65300e+01 -1.08609e+00 -2.59702e-02
-9.65200e+01 -1.08583e+00 -2.59873e-02
-9.65100e+01 -1.08557e+00 -2.60044e-02
-9.65000e+01 -1.08531e+00 -2.60215e-02
-9.64900e+01 -1.08505e+00 -2.60386e-02
-9.64800e+01 -1.08479e+00 -2.60557e-02
-9.64700e+01 -1.08453e+00 -2.60727e-02
-9.64600e+01 -1.08427e+00 -2.60898e-02
-9.64500e+01 -1.08401e+00 -2.61069e-02
-9.64400e+01 -1.08375e+00 -2.61240e-02
-9.64300e+01 -1.08349e+00 -2.61411e-02
-9.64200e+01 -1.08322e+00 -2.61582e-02
-9.64100e+01 -1.08296e+00 -2.61753e-02
-9.64000e+01 -1.08270e+00 -2.61924e-02
-9.63900e+01 -1.08244e+00 -2.62095e-02
-9.63800e+01 -1.08218e+00 -2.62266e-02
-9.63700e+01 -1.08191e+00 -2.62437e-02
-9.63600e+01 -1.08165e+00 -2.62608e-02
-9.63500e+01 -1.08139e+00 -2.62780e-02
-9.63400e+01 -1.08113e+00 -2.62951e-02
-9.63300e+01 -1.08086e+00 -2.63122e-02
-9.63200e+01 -1.08060e+00 -2.63293e-02
-9.63100e+01 -1.08034e+00 -2.63464e-02
-9.63000e+01 -1.08007e+00 -2.63635e-02
-9.62900e+01 -1.07981e+00 -2.63807e-02
-9.62800e+01 -1.07954e+00 -2.63978e-02
-9.62700e+01 -1.07928e+00 -2.64149e-02
-9.62600e+01 -1.07902e+00 -2.64321e-02
-9.62500e+01 -1.07875e+00 -2.64492e-02
-9.62400e+01 -1.07849e+00 -2.64663e-02
-9.62300e+01 -1.07822e+00 -2.64835e-02
-9.62200e+01 -1.07796e+00 -2.65006e-02
-9.62100e+01 -1.07769e+00 -2.65177e-02
-9.62000e+01 -1.07743e+00 -2.65349e-02
-9.61900e+01 -1.07716e+00 -2.65520e-02
-9.61800e+01 -1.07690e+00 -2.65692e-02
-9.61700e+01 -1.07663e+00 -2.65863e-02
-9.61600e+01 -1.07636e+00 -2.66035e-02
-9.61500e+01 -1.07610e+00 -2.66206e-02
-9.61400e+01 -1.07583e+00 -2.66378e-02
-9.61300e+01 -1.07557e+00 -2.66549e-02
-9.61200e+01 -1.07530e+00 -2.66721e-02
-9.61100e+01 -1.07503e+00 -2.66892e-02
-9.61000e+01 -1.07477e+00 -2.67064e-02
-9.60900e+01 -1.07450e+00 -2.67236e-02
-9.60800e+01 -1.07423e+00 -2.67407e-02
-9.60700e+01 -1.07396e+00 -2.67579e-02
-9.60600e+01 -1.07370e+00 -2.67751e-02
-9.60500e+01 -1.07343e+00 -2.67922e-02
-9.60400e+01 -1.07316e+00 -2.68094e-02
-9.60300e+01 -1.07289e+00 -2.68266e-02
-9.60200e+01 -1.07262e+00 -2.68438e-02
-9.60100e+01 -1.07235e+00 -2.68610e-02
-9.60000e+01 -1.07209e+00 -2.68781e-02
-9.59900e+01 -1.07182e+00 -2.68953e-02
-9.59800e+01 -1.07155e+00 -2.69125e-02
-9.59700e+01 -1.07128e+00 -2.69297e-02
-9.59600e+01 -1.07101e+00 -2.69469e-02
-9.59500e+01 -1.07074e+00 -2.69641e-02
-9.59400e+01 -1.07047e+00 -2.69813e-02
-9.59300e+01 -1.07020e+00 -2.69985e-02
-9.59200e+01 -1.06993e+00 -2.70157e-02
-9.59100e+01 -1.06966e+00 -2.70329e-02
-9.59000e+01 -1.06939e+00 -2.70501e-02
-9.58900e+01 -1.06912e+00 -2.70673e-02
-9.58800e+01 -1.06885e+00 -2.70845e-02
-9.58700e+01 -1.06858e+00 -2.71017e-02
-9.58600e+01 -1.06831e+00 -2.71189e-02
-9.58500e+01 -1.06804e+00 -2.71361e-02
-9.58400e+01 -1.06776e+00 -2.71533e-02
-9.58300e+01 -1.06749e+00 -2.71705e-02
-9.58200e+01 -1.06722e+00 -2.71878e-02
-9.58100e+01 -1.06695e+00 -2.72050e-02
-9.58000e+01 -1.06668e+00 -2.72222e-02
-9.57900e+01 -1.06640e+00 -2.72394e-02
-9.57800e+01 -1.06613e+00 -2.72566e-02
-9.57700e+01 -1.06586e+00 -2.72739e-02
-9.57600e+01 -1.06559e+00 -2.72911e-02
-9.57500e+01 -1.06531e+00 -2.73083e-02
-9.57400e+01 -1.06504e+00 -2.73256e-02
-9.57300e+01 -1.06477e+00 -2.73428e-02
-9.57200e+01 -1.06449e+00 -2.73600e-02
-9.57100e+01 -1.06422e+00 -2.73773e-02
-9.57000e+01 -1.06395e+00 -2.73945e-02
-9.56900e+01 -1.06367e+00 -2.74118e-02
-9.56800e+01 -1.06340e+00 -2.74290e-02
-9.56700e+01 -1.06312e+00 -2.74463e-02
-9.56600e+01 -1.06285e+00 -2.74635e-02
-9.56500e+01 -1.06257e+00 -2.74808e-02
-9.56400e+01 -1.06230e+00 -2.74980e-02
-9.56300e+01 -1.06202e+00 -2.75153e-02
-9.56200e+01 -1.06175e+00 -2.75325e-02
-9.56100e+01 -1.06147e+00 -2.75498e-02
-9.56000e+01 -1.06120e+00 -2.75671e-02
-9.55900e+01 -1.06092e+00 -2.75843e-02
-9.55800e+01 -1.06065e+00 -2.76016e-02
-9.55700e+01 -1.06037e+00 -2.76189e-02
-9.55600e+01 -1.06009e+00 -2.76361e-02
-9.55500e+01 -1.05982e+00 -2.76534e-02
-9.55400e+01 -1.05954e+00 -2.76707e-02
-9.55300e+01 -1.05926e+00 -2.76879e-02
-9.55200e+01 -1.05899e+00 -2.77052e-02
-9.55100e+01 -1.05871e+00 -2.77225e-02
-9.55000e+01 -1.05843e+00 -2.77398e-02
-9.54900e+01 -1.05815e+00 -2.77571e-02
-9.54800e+01 -1.05788e+00 -2.77744e-02
-9.54700e+01 -1.05760e+00 -2.77916e-02
-9.54600e+01 -1.05732e+00 -2.78089e-02
-9.54500e+01 -1.05704e+00 -2.78262e-02
-9.54400e+01 -1.05676e+00 -2.78435e-02
-9.54300e+01 -1.05649e+00 -2.78608e-02
-9.54200e+01 -1.05621e+00 -2.78781e-02
-9.54100e+01 -1.05593e+00 -2.78954e-02
-9.54000e+01 -1.05565e+00 -2.79127e-02
-9.53900e+01 -1.05537e+00 -2.79300e-02
-9.53800e+01 -1.05509e+00 -2.79473e-02
-9.53700e+01 -1.05481e+00 -2.79646e-02
-9.53600e+01 -1.05453e+00 -2.79819e-02
-9.53500e+01 -1.05425e+00 -2.79992e-02
-9.53400e+01 -1.05397e+00 -2.80166e-02
-9.53300e+01 -1.05369e+00 -2.80339e-02
-9.53200e+01 -1.05341e+00 -2.80512e-02
-9.53100e+01 -1.05313e+00 -2.80685e-02
-9.53000e+01 -1.05285e+00 -2.80858e-02
-9.52900e+01 -1.05257e+00 -2.81032e-02
-9.52800e+01 -1.05229e+00 -2.81205e-02
-9.52700e+01 -1.05201e+00 -2.81378e-02
-9.52600e+01 -1.05172e+00 -2.81551e-02
-9.52500e+01 -1.05144e+00 -2.81725e-02
-9.52400e+01 -1.05116e+00 -2.81898e-02
-9.52300e+01 -1.05088e+00 -2.82071e-02
-9.52200e+01 -1.05060e+00 -2.82245e-02
-9.52100e+01 -1.05031e+00 -2.82418e-02
-9.52000e+01 -1.05003e+00 -2.82592e-02
-9.51900e+01 -1.04975e+00 -2.82765e-02
-9.51800e+01 -1.04947e+00 -2.82939e-02
-9.51700e+01 -1.04918e+00 -2.83112e-02
-9.51600e+01 -1.04890e+00 -2.83285e-02
-9.51500e+01 -1.04862e+00 -2.83459e-02
-9.51400e+01 -1.04833e+00 -2.83633e-02
-9.51300e+01 -1.04805e+00 -2.83806e-02
-9.51200e+01 -1.04777e+00 -2.83980e-02
-9.51100e+01 -1.04748e+00 -2.84153e-02
-9.51000e+01 -1.04720e+00 -2.84327e-02
-9.50900e+01 -1.04691e+00 -2.84501e-02
-9.50800e+01 -1.04663e+00 -2.84674e-02
-9.50700e+01 -1.04634e+00 -2.84848e-02
-9.50600e+01 -1.04606e+00 -2.85022e-02
-9.50500e+01 -1.04577e+00 -2.85195e-02
-9.50400e+01 -1.04549e+00 -2.85369e-02
-9.50300e+01 -1.04520e+00 -2.85543e-02
-9.50200e+01 -1.04492e+00 -2.85717e-02
-9.50100e+01 -1.04463e+00 -2.85890e-02
-9.50000e+01 -1.04435e+00 -2.86064e-02
-9.49900e+01 -1.04406e+00 -2.86238e-02
-9.49800e+01 -1.04377e+00 -2.86412e-02
-9.49700e+01 -1.04349e+00 -2.86586e-02
-9.49600e+01 -1.04320e+00 -2.86760e-02
-9.49500e+01 -1.04291e+00 -2.86934e-02
-9.49400e+01 -1.04263e+00 -2.87107e-02
-9.49300e+01 -1.04234e+00 -2.87281e-02
-9.49200e+01 -1.04205e+00 -2.87455e-02
-9.49100e+01 -1.04176e+00 -2.87629e-02
-9.49000e+01 -1.04148e+00 -2.87803e-02
-9.48900e+01 -1.04119e+00 -2.87977e-02
-9.48800e+01 -1.04090e+00 -2.88151e-02
-9.48700e+01 -1.04061e+00 -2.88326e-02
-9.48600e+01 -1.04032e+00 -2.88500e-02
-9.48500e+01 -1.04004e+00 -2.88674e-02
-9.48400e+01 -1.03975e+00 -2.88848e-02
-9.48300e+01 -1.03946e+00 -2.89022e-02
-9.48200e+01 -1.03917e+00 -2.89196e-02
-9.48100e+01 -1.03888e+00 -2.89370e-02
-9.48000e+01 -1.03859e+00 -2.89545e-02
-9.47900e+01 -1.03830e+00 -2.89719e-02
-9.47800e+01 -1.03801e+00 -2.89893e-02
-9.47700e+01 -1.03772e+00 -2.90067e-02
-9.47600e+01 -1.03743e+00 -2.90242e-02
-9.47500e+01 -1.03714e+00 -2.90416e-02
-9.47400e+01 -1.03685e+00 -2.90590e-02
-9.47300e+01 -1.03656e+00 -2.90765e-02
-9.47200e+01 -1.03627e+00 -2.90939e-02
-9.47100e+01 -1.03598e+00 -2.91113e-02
-9.47000e+01 -1.03569e+00 -2.91288e-02
-9.46900e+01 -1.03539e+00 -2.91462e-02
-9.46800e+01 -1.03510e+00 -2.91637e-02
-9.46700e+01 -1.03481e+00 -2.91811e-02
-9.46600e+01 -1.03452e+00 -2.91986e-02
-9.46500e+01 -1.03423e+00 -2.92160e-02
-9.46400e+01 -1.03393e+00 -2.92335e-02
-9.46300e+01 -1.03364e+00 -2.92509e-02
-9.46200e+01 -1.03335e+00 -2.92684e-02
-9.46100e+01 -1.03306e+00 -2.92859e-02
-9.46000e+01 -1.03276e+00 -2.93033e-02
-9.45900e+01 -1.03247e+00 -2.93208e-02
-9.45800e+01 -1.03218e+00 -2.93382e-02
-9.45700e+01 -1.03188e+00 -2.93557e-02
-9.45600e+01 -1.03159e+00 -2.93732e-02
-9.45500e+01 -1.03130e+00 -2.93906e-02
-9.45400e+01 -1.03100e+00 -2.94081e-02
-9.45300e+01 -1.03071e+00 -2.94256e-02
-9.45200e+01 -1.03041e+00 -2.94431e-02
-9.45100e+01 -1.03012e+00 -2.94606e-02
-9.45000e+01 -1.02982e+00 -2.94780e-02
-9.44900e+01 -1.02953e+00 -2.94955e-02
-9.44800e+01 -1.02923e+00 -2.95130e-02
-9.44700e+01 -1.02894e+00 -2.95305e-02
-9.44600e+01 -1.02864e+00 -2.95480e-02
-9.44500e+01 -1.02835e+00 -2.95655e-02
-9.44400e+01 -1.02805e+00 -2.95830e-02
-9.44300e+01 -1.02776e+00 -2.96005e-02
-9.44200e+01 -1.02746e+00 -2.96180e-02
-9.44100e+01 -1.02716e+00 -2.96355e-02
-9.44000e+01 -1.02687e+00 -2.96530e-02
-9.43900e+01 -1.02657e+00 -2.96705e-02
-9.43800e+01 -1.02627e+00 -2.96880e-02
-9.43700e+01 -1.02598e+00 -2.97055e-02
-9.43600e+01 -1.02568e+00 -2.97230e-02
-9.43500e+01 -1.02538e+00 -2.97405e-02
-9.43400e+01 -1.02509e+00 -2.97580e-02
-9.43300e+01 -1.02479e+00 -2.97755e-02
-9.43200e+01 -1.02449e+00 -2.97930e-02
-9.43100e+01 -1.02419e+00 -2.98106e-02
-9.43000e+01 -1.02389e+00 -2.98281e-02
-9.42900e+01 -1.02360e+00 -2.98456e-02
-9.42800e+01 -1.02330e+00 -2.98631e-02
-9.42700e+01 -1.02300e+00 -2.98807e-02
-9.42600e+01 -1.02270e+00 -2.98982e-02
-9.42500e+01 -1.02240e+00 -2.99157e-02
-9.42400e+01 -1.02210e+00 -2.99333e-02
-9.42300e+01 -1.02180e+00 -2.99508e-02
-9.42200e+01 -1.02150e+00 -2.99683e-02
-9.42100e+01 -1.02120e+00 -2.99859e-02
-9.42000e+01 -1.02090e+00 -3.00034e-02
-9.41900e+01 -1.02060e+00 -3.00209e-02
-9.41800e+01 -1.02030e+00 -3.00385e-02
-9.41700e+01 -1.02000e+00 -3.00560e-02
-9.41600e+01 -1.01970e+00 -3.00736e-02
-9.41500e+01 -1.01940e+00 -3.00911e-02
-9.41400e+01 -1.01910e+00 -3.01087e-02
-9.41300e+01 -1.01880e+00 -3.01262e-02
-9.41200e+01 -1.01850e+00 -3.01438e-02
-9.41100e+01 -1.01820e+00 -3.01614e-02
-9.41000e+01 -1.01789e+00 -3.01789e-02
-9.40900e+01 -1.01759e+00 -3.01965e-02
-9.40800e+01 -1.01729e+00 -3.02141e-02
-9.40700e+01 -1.01699e+00 -3.02316e-02
-9.40600e+01 -1.01668e+00 -3.02492e-02
-9.40500e+01 -1.01638e+00 -3.02668e-02
-9.40400e+01 -1.01608e+00 -3.02843e-02
-9.40300e+01 -1.01578e+00 -3.03019e-02
-9.40200e+01 -1.01547e+00 -3.03195e-02
-9.40100e+01 -1.01517e+00 -3.03371e-02
-9.40000e+01 -1.01487e+00 -3.03546e-02
-9.39900e+01 -1.01456e+00 -3.03722e-02
-9.39800e+01 -1.01426e+00 -3.03898e-02
-9.39700e+01 -1.01396e+00 -3.04074e-02
-9.39600e+01 -1.01365e+00 -3.04250e-02
-9.39500e+01 -1.01335e+00 -3.04426e-02
-9.39400e+01 -1.01304e+00 -3.04602e-02
-9.39300e+01 -1.01274e+00 -3.04778e-02
-9.39200e+01 -1.01243e+00 -3.04954e-02
-9.39100e+01 -1.01213e+00 -3.05130e-02
-9.39000e+01 -1.01182e+00 -3.05306e-02
-9.38900e+01 -1.01152e+00 -3.05482e-02
-9.38800e+01 -1.01121e+00 -3.05658e-02
-9.38700e+01 -1.01091e+00 -3.05834e-02
-9.38600e+01 -1.01060e+00 -3.06010e-02
-9.38500e+01 -1.01029e+00 -3.06186e-02
-9.38400e+01 -1.00999e+00 -3.06362e-02
-9.38300e+01 -1.00968e+00 -3.06538e-02
-9.38200e+01 -1.00937e+00 -3.06714e-02
-9.38100e+01 -1.00907e+00 -3.06891e-02
-9.38000e+01 -1.00876e+00 -3.07067e-02
-9.37900e+01 -1.00845e+00 -3.07243e-02
-9.37800e+01 -1.00815e+00 -3.07419e-02
-9.37700e+01 -1.00784e+00 -3.07596e-02
-9.37600e+01 -1.00753e+00 -3.07772e-02
-9.37500e+01 -1.00722e+00 -3.07948e-02
-9.37400e+01 -1.00692e+00 -3.08125e-02
-9.37300e+01 -1.00661e+00 -3.08301e-02
-9.37200e+01 -1.00630e+00 -3.08477e-02
-9.37100e+01 -1.00599e+00 -3.08654e-02
-9.37000e+01 -1.00568e+00 -3.08830e-02
-9.36900e+01 -1.00537e+00 -3.09007e-02
-9.36800e+01 -1.00506e+00 -3.09183e-02
-9.36700e+01 -1.00475e+00 -3.09359e-02
-9.36600e+01 -1.00444e+00 -3.09536e-02
-9.36500e+01 -1.00413e+00 -3.09712e-02
-9.36400e+01 -1.00383e+00 -3.09889e-02
-9.36300e+01 -1.00352e+00 -3.10066e-02
-9.36200e+01 -1.00320e+00 -3.10242e-02
-9.36100e+01 -1.00289e+00 -3.10419e-02
-9.36000e+01 -1.00258e+00 -3.10595e-02
-9.35900e+01 -1.00227e+00 -3.10772e-02
-9.35800e+01 -1.00196e+00 -3.10949e-02
-9.35700e+01 -1.00165e+00 -3.11125e-02
-9.35600e+01 -1.00134e+00 -3.11302e-02
-9.35500e+01 -1.00103e+00 -3.11479e-02
-9.35400e+01 -1.00072e+00 -3.11655e-02
-9.35300e+01 -1.00041e+00 -3.11832e-02
-9.35200e+01 -1.00009e+00 -3.12009e-02
-9.35100e+01 -9.99782e-01 -3.12186e-02
-9.35000e+01 -9.99469e-01 -3.12362e-02
-9.34900e+01 -9.99157e-01 -3.12539e-02
-9.34800e+01 -9.98844e-01 -3.12716e-02
-9.34700e+01 -9.98531e-01 -3.12893e-02
-9.34600e+01 -9.98218e-01 -3.13070e-02
-9.34500e+01 -9.97905e-01 -3.13247e-02
-9.34400e+01 -9.97592e-01 -3.13424e-02
-9.34300e+01 -9.97278e-01 -3.13601e-02
-9.34200e+01 -9.96965e-01 -3.13778e-02
-9.34100e+01 -9.96651e-01 -3.13955e-02
-9.34000e+01 -9.96337e-01 -3.14132e-02
-9.33900e+01 -9.96023e-01 -3.14309e-02
-9.33800e+01 -9.95708e-01 -3.14486e-02
-9.33700e+01 -9.95394e-01 -3.14663e-02
-9.33600e+01 -9.95079e-01 -3.14840e-02
-9.33500e+01 -9.94764e-01 -3.15017e-02
-9.33400e+01 -9.94449e-01 -3.15194e-02
-9.33300e+01 -9.94134e-01 -3.15371e-02
-9.33200e+01 -9.93818e-01 -3.15548e-02
-9.33100e+01 -9.93502e-01 -3.15726e-02
-9.33000e+01 -9.93187e-01 -3.15903e-02
-9.32900e+01 -9.92871e-01 -3.16080e-02
-9.32800e+01 -9.92554e-01 -3.16257e-02
-9.32700e+01 -9.92238e-01 -3.16435e-02
-9.32600e+01 -9.91922e-01 -3.16612e-02
-9.32500e+01 -9.91605e-01 -3.16789e-02
-9.32400e+01 -9.91288e-01 -3.16967e-02
-9.32300e+01 -9.90971e-01 -3.17144e-02
-9.32200e+01 -9.90654e-01 -3.17321e-02
-9.32100e+01 -9.90336e-01 -3.17499e-02
-9.32000e+01 -9.90019e-01 -3.17676e-02
-9.31900e+01 -9.89701e-01 -3.17853e-02
-9.31800e+01 -9.89383e-01 -3.18031e-02
-9.31700e+01 -9.89065e-01 -3.18208e-02
-9.31600e+01 -9.88747e-01 -3.18386e-02
-9.31500e+01 -9.88428e-01 -3.18563e-02
-9.31400e+01 -9.88109e-01 -3.18741e-02
-9.31300e+01 -9.87791e-01 -3.18918e-02
-9.31200e+01 -9.87472e-01 -3.19096e-02
-9.31100e+01 -9.87152e-01 -3.19274e-02
-9.31000e+01 -9.86833e-01 -3.19451e-02
-9.30900e+01 -9.86514e-01 -3.19629e-02
-9.30800e+01 -9.86194e-01 -3.19806e-02
-9.30700e+01 -9.85874e-01 -3.19984e-02
-9.30600e+01 -9.85554e-01 -3.20162e-02
-9.30500e+01 -9.85234e-01 -3.20340e-02
-9.30400e+01 -9.84913e-01 -3.20517e-02
-9.30300e+01 -9.84593e-01 -3.20695e-02
-9.30200e+01 -9.84272e-01 -3.20873e-02
-9.30100e+01 -9.83951e-01 -3.21051e-02
-9.30000e+01 -9.83630e-01 -3.21228e-02
-9.29900e+01 -9.83308e-01 -3.21406e-02
-9.29800e+01 -9.82987e-01 -3.21584e-02
-9.29700e+01 -9.82665e-01 -3.21762e-02
-9.29600e+01 -9.82343e-01 -3.21940e-02
-9.29500e+01 -9.82021e-01 -3.22118e-02
-9.29400e+01 -9.81699e-01 -3.22296e-02
-9.29300e+01 -9.81377e-01 -3.22474e-02
-9.29200e+01 -9.81054e-01 -3.22652e-02
-9.29100e+01 -9.80731e-01 -3.22830e-02
-9.29000e+01 -9.80409e-01 -3.23008e-02
-9.28900e+01 -9.80085e-01 -3.23186e-02
-9.28800e+01 -9.79762e-01 -3.23364e-02
-9.28700e+01 -9.79439e-01 -3.23542e-02
-9.28600e+01 -9.79115e-01 -3.23720e-02
-9.28500e+01 -9.78791e-01 -3.23898e-02
-9.28400e+01 -9.78467e-01 -3.24076e-02
-9.28300e+01 -9.78143e-01 -3.24254e-02
-9.28200e+01 -9.77819e-01 -3.24432e-02
-9.28100e+01 -9.77494e-01 -3.24611e-02
-9.28000e+01 -9.77170e-01 -3.24789e-02
-9.27900e+01 -9.76845e-01 -3.24967e-02
-9.27800e+01 -9.76520e-01 -3.25145e-02
-9.27700e+01 -9.76194e-01 -3.25323e-02
-9.27600e+01 -9.75869e-01 -3.25502e-02
-9.27500e+01 -9.75543e-01 -3.25680e-02
-9.27400e+01 -9.75218e-01 -3.25858e-02
-9.27300e+01 -9.74892e-01 -3.26037e-02
-9.27200e+01 -9.74566e-01 -3.26215e-02
-9.27100e+01 -9.74239e-01 -3.26393e-02
-9.27000e+01 -9.73913e-01 -3.26572e-02
-9.26900e+01 -9.73586e-01 -3.26750e-02
-9.26800e+01 -9.73259e-01 -3.26929e-02
-9.26700e+01 -9.72932e-01 -3.27107e-02
-9.26600e+01 -9.72605e-01 -3.27286e-02
-9.26500e+01 -9.72278e-01 -3.27464e-02
-9.26400e+01 -9.71950e-01 -3.27643e-02
-9.26300e+01 -9.71622e-01 -3.27821e-02
-9.26200e+01 -9.71294e-01 -3.28000e-02
-9.26100e+01 -9.70966e-01 -3.28178e-02
-9.26000e+01 -9.70638e-01 -3.28357e-02
-9.25900e+01 -9.70310e-01 -3.28536e-02
-9.25800e+01 -9.69981e-01 -3.28714e-02
-9.25700e+01 -9.69652e-01 -3.28893e-02
-9.25600e+01 -9.69323e-01 -3.29072e-02
-9.25500e+01 -9.68994e-01 -3.29250e-02
-9.25400e+01 -9.68665e-01 -3.29429e-02
-9.25300e+01 -9.68335e-01 -3.29608e-02
-9.25200e+01 -9.68006e-01 -3.29787e-02
-9.25100e+01 -9.67676e-01 -3.29965e-02
-9.25000e+01 -9.67346e-01 -3.30144e-02
-9.24900e+01 -9.67015e-01 -3.30323e-02
-9.24800e+01 -9.66685e-01 -3.30502e-02
-9.24700e+01 -9.66354e-01 -3.30681e-02
-9.24600e+01 -9.66024e-01 -3.30860e-02
-9.24500e+01 -9.65693e-01 -3.31038e-02
-9.24400e+01 -9.65362e-01 -3.31217e-02
-9.24300e+01 -9.65030e-01 -3.31396e-02
-9.24200e+01 -9.64699e-01 -3.31575e-02
-9.24100e+01 -9.64367e-01 -3.31754e-02
-9.24000e+01 -9.64035e-01 -3.31933e-02
-9.23900e+01 -9.63703e-01 -3.32112e-02
-9.23800e+01 -9.63371e-01 -3.32291e-02
-9.23700e+01 -9.63039e-01 -3.32470e-02
-9.23600e+01 -9.62706e-01 -3.32650e-02
-9.23500e+01 -9.62373e-01 -3.32829e-02
-9.23400e+01 -9.62040e-01 -3.33008e-02
-9.23300e+01 -9.61707e-01 -3.33187e-02
-9.23200e+01 -9.61374e-01 -3.33366e-02
-9.23100e+01 -9.61041e-01 -3.33545e-02
-9.23000e+01 -9.60707e-01 -3.33724e-02
-9.22900e+01 -9.60373e-01 -3.33904e-02
-9.22800e+01 -9.60039e-01 -3.34083e-02
-9.22700e+01 -9.59705e-01 -3.34262e-02
-9.22600e+01 -9.59371e-01 -3.34441e-02
-9.22500e+01 -9.59036e-01 -3.34621e-02
-9.22400e+01 -9.58701e-01 -3.34800e-02
-9.22300e+01 -9.58366e-01 -3.34979e-02
-9.22200e+01 -9.58031e-01 -3.35159e-02
-9.22100e+01 -9.57696e-01 -3.35338e-02
-9.22000e+01 -9.57361e-01 -3.35518e-02
-9.21900e+01 -9.57025e-01 -3.35697e-02
-9.21800e+01 -9.56689e-01 -3.35876e-02
-9.21700e+01 -9.56353e-01 -3.36056e-02
-9.21600e+01 -9.56017e-01 -3.36235e-02
-9.21500e+01 -9.55681e-01 -3.36415e-02
-9.21400e+01 -9.55344e-01 -3.36594e-02
-9.21300e+01 -9.55008e-01 -3.36774e-02
-9.21200e+01 -9.54671e-01 -3.36954e-02
-9.21100e+01 -9.54334e-01 -3.37133e-02
-9.21000e+01 -9.53997e-01 -3.37313e-02
-9.20900e+01 -9.53659e-01 -3.37492e-02
-9.20800e+01 -9.53322e-01 -3.37672e-02
-9.20700e+01 -9.52984e-01 -3.37852e-02
-9.20600e+01 -9.52646e-01 -3.38031e-02
-9.20500e+01 -9.52308e-01 -3.38211e-02
-9.20400e+01 -9.51969e-01 -3.38391e-02
-9.20300e+01 -9.51631e-01 -3.38571e-02
-9.20200e+01 -9.51292e-01 -3.38750e-02
-9.20100e+01 -9.50953e-01 -3.38930e-02
-9.20000e+01 -9.50614e-01 -3.39110e-02
-9.19900e+01 -9.50275e-01 -3.39290e-02
-9.19800e+01 -9.49936e-01 -3.39470e-02
-9.19700e+01 -9.49596e-01 -3.39649e-02
-9.19600e+01 -9.49257e-01 -3.39829e-02
-9.19500e+01 -9.48917e-01 -3.40009e-02
-9.19400e+01 -9.48577e-01 -3.40189e-02
-9.19300e+01 -9.48236e-01 -3.40369e-02
-9.19200e+01 -9.47896e-01 -3.40549e-02
-9.19100e+01 -9.47555e-01 -3.40729e-02
-9.19000e+01 -9.47214e-01 -3.40909e-02
-9.18900e+01 -9.46873e-01 -3.41089e-02
-9.18800e+01 -9.46532e-01 -3.41269e-02
-9.18700e+01 -9.46191e-01 -3.41449e-02
-9.18600e+01 -9.45849e-01 -3.41629e-02
-9.18500e+01 -9.45508e-01 -3.41809e-02
-9.18400e+01 -9.45166e-01 -3.41989e-02
-9.18300e+01 -9.44824e-01 -3.42170e-02
-9.18200e+01 -9.44481e-01 -3.42350e-02
-9.18100e+01 -9.44139e-01 -3.42530e-02
-9.18000e+01 -9.43796e-01 -3.42710e-02
-9.17900e+01 -9.43453e-01 -3.42890e-02
-9.17800e+01 -9.43110e-01 -3.43071e-02
-9.17700e+01 -9.42767e-01 -3.43251e-02
-9.17600e+01 -9.42424e-01 -3.43431e-02
-9.17500e+01 -9.42080e-01 -3.43611e-02
-9.17400e+01 -9.41737e-01 -3.43792e-02
-9.17300e+01 -9.41393e-01 -3.43972e-02
-9.17200e+01 -9.41049e-01 -3.44152e-02
-9.17100e+01 -9.40705e-01 -3.44333e-02
-9.17000e+01 -9.40360e-01 -3.44513e-02
-9.16900e+01 -9.40016e-01 -3.44694e-02
-9.16800e+01 -9.39671e-01 -3.44874e-02
-9.16700e+01 -9.39326e-01 -3.45055e-02
-9.16600e+01 -9.38981e-01 -3.45235e-02
-9.16500e+01 -9.38635e-01 -3.45416e-02
-9.16400e+01 -9.38290e-01 -3.45596e-02
-9.16300e+01 -9.37944e-01 -3.45777e-02
-9.16200e+01 -9.37598e-01 -3.45957e-02
-9.16100e+01 -9.37252e-01 -3.46138e-02
-9.16000e+01 -9.36906e-01 -3.46318e-02
-9.15900e+01 -9.36560e-01 -3.46499e-02
-9.15800e+01 -9.36213e-01 -3.46680e-02
-9.15700e+01 -9.35866e-01 -3.46860e-02
-9.15600e+01 -9.35519e-01 -3.47041e-02
-9.15500e+01 -9.35172e-01 -3.47222e-02
-9.15400e+01 -9.34825e-01 -3.47402e-02
-9.15300e+01 -9.34477e-01 -3.47583e-02
-9.15200e+01 -9.34130e-01 -3.47764e-02
-9.15100e+01 -9.33782e-01 -3.47945e-02
-9.15000e+01 -9.33434e-01 -3.48125e-02
-9.14900e+01 -9.33086e-01 -3.48306e-02
-9.14800e+01 -9.32737e-01 -3.48487e-02
-9.14700e+01 -9.32389e-01 -3.48668e-02
-9.14600e+01 -9.32040e-01 -3.48849e-02
-9.14500e+01 -9.31691e-01 -3.49030e-02
-9.14400e+01 -9.31342e-01 -3.49211e-02
-9.14300e+01 -9.30992e-01 -3.49392e-02
-9.14200e+01 -9.30643e-01 -3.49573e-02
-9.14100e+01 -9.30293e-01 -3.49754e-02
-9.14000e+01 -9.29943e-01 -3.49935e-02
-9.13900e+01 -9.29593e-01 -3.50116e-02
-9.13800e+01 -9.29243e-01 -3.50297e-02
-9.13700e+01 -9.28893e-01 -3.50478e-02
-9.13600e+01 -9.28542e-01 -3.50659e-02
-9.13500e+01 -9.28192e-01 -3.50840e-02
-9.13400e+01 -9.27841e-01 -3.51021e-02
-9.13300e+01 -9.27490e-01 -3.51202e-02
-9.13200e+01 -9.27138e-01 -3.51383e-02
-9.13100e+01 -9.26787e-01 -3.51564e-02
-9.13000e+01 -9.26435e-01 -3.51746e-02
-9.12900e+01 -9.26083e-01 -3.51927e-02
-9.12800e+01 -9.25731e-01 -3.52108e-02
-9.12700e+01 -9.25379e-01 -3.52289e-02
-9.12600e+01 -9.25027e-01 -3.52471e-02
-9.12500e+01 -9.24674e-01 -3.52652e-02
-9.12400e+01 -9.24321e-01 -3.52833e-02
-9.12300e+01 -9.23968e-01 -3.53015e-02
-9.12200e+01 -9.23615e-01 -3.53196e-02
-9.12100e+01 -9.23262e-01 -3.53377e-02
-9.12000e+01 -9.22909e-01 -3.53559e-02
-9.11900e+01 -9.22555e-01 -3.53740e-02
-9.11800e+01 -9.22201e-01 -3.53922e-02
-9.11700e+01 -9.21847e-01 -3.54103e-02
-9.11600e+01 -9.21493e-01 -3.54285e-02
-9.11500e+01 -9.21139e-01 -3.54466e-02
-9.11400e+01 -9.20784e-01 -3.54648e-02
-9.11300e+01 -9.20429e-01 -3.54829e-02
-9.11200e+01 -9.20074e-01 -3.55011e-02
-9.11100e+01 -9.19719e-01 -3.55192e-02
-9.11000e+01 -9.19364e-01 -3.55374e-02
-9.10900e+01 -9.19008e-01 -3.55555e-02
-9.10800e+01 -9.18653e-01 -3.55737e-02
-9.10700e+01 -9.18297e-01 -3.55919e-02
-9.10600e+01 -9.17941e-01 -3.56100e-02
-9.10500e+01 -9.17585e-01 -3.56282e-02
-9.10400e+01 -9.17228e-01 -3.56464e-02
-9.10300e+01 -9.16872e-01 -3.56646e-02
-9.10200e+01 -9.16515e-01 -3.56827e-02
-9.10100e+01 -9.16158e-01 -3.57009e-02
-9.10000e+01 -9.15801e-01 -3.57191e-02
-9.09900e+01 -9.15444e-01 -3.57373e-02
-9.09800e+01 -9.15086e-01 -3.57555e-02
-9.09700e+01 -9.14729e-01 -3.57736e-02
-9.09600e+01 -9.14371e-01 -3.57918e-02
-9.09500e+01 -9.14013e-01 -3.58100e-02
-9.09400e+01 -9.13655e-01 -3.58282e-02
-9.09300e+01 -9.13296e-01 -3.58464e-02
-9.09200e+01 -9.12938e-01 -3.58646e-02
-9.09100e+01 -9.12579e-01 -3.58828e-02
-9.09000e+01 -9.12220e-01 -3.59010e-02
-9.08900e+01 -9.11861e-01 -3.59192e-02
-9.08800e+01 -9.11502e-01 -3.59374e-02
-9.08700e+01 -9.11142e-01 -3.59556e-02
-9.08600e+01 -9.10783e-01 -3.59738e-02
-9.08500e+01 -9.10423e-01 -3.59920e-02
-9.08400e+01 -9.10063e-01 -3.60102e-02
-9.08300e+01 -9.09703e-01 -3.60285e-02
-9.08200e+01 -9.09342e-01 -3.60467e-02
-9.08100e+01 -9.08982e-01 -3.60649e-02
-9.08000e+01 -9.08621e-01 -3.60831e-02
-9.07900e+01 -9.08260e-01 -3.61013e-02
-9.07800e+01 -9.07899e-01 -3.61196e-02
-9.07700e+01 -9.07538e-01 -3.61378e-02
-9.07600e+01 -9.07176e-01 -3.61560e-02
-9.07500e+01 -9.06814e-01 -3.61742e-02
-9.07400e+01 -9.06453e-01 -3.61925e-02
-9.07300e+01 -9.06091e-01 -3.62107e-02
-9.07200e+01 -9.05728e-01 -3.62289e-02
-9.07100e+01 -9.05366e-01 -3.62472e-02
-9.07000e+01 -9.05003e-01 -3.62654e-02
-9.06900e+01 -9.04641e-01 -3.62837e-02
-9.06800e+01 -9.04278e-01 -3.63019e-02
-9.06700e+01 -9.03915e-01 -3.63201e-02
-9.06600e+01 -9.03551e-01 -3.63384e-02
-9.06500e+01 -9.03188e-01 -3.63566e-02
-9.06400e+01 -9.02824e-01 -3.63749e-02
-9.06300e+01 -9.02460e-01 -3.63932e-02
-9.06200e+01 -9.02096e-01 -3.64114e-02
-9.06100e+01 -9.01732e-01 -3.64297e-02
-9.06000e+01 -9.01368e-01 -3.64479e-02
-9.05900e+01 -9.01003e-01 -3.64662e-02
-9.05800e+01 -9.00638e-01 -3.64844e-02
-9.05700e+01 -9.00274e-01 -3.65027e-02
-9.05600e+01 -8.99908e-01 -3.65210e-02
-9.05500e+01 -8.99543e-01 -3.65393e-02
-9.05400e+01 -8.99178e-01 -3.65575e-02
-9.05300e+01 -8.98812e-01 -3.65758e-02
-9.05200e+01 -8.98446e-01 -3.65941e-02
-9.05100e+01 -8.98080e-01 -3.66124e-02
-9.05000e+01 -8.97714e-01 -3.66306e-02
-9.04900e+01 -8.97347e-01 -3.66489e-02
-9.04800e+01 -8.96981e-01 -3.66672e-02
-9.04700e+01 -8.96614e-01 -3.66855e-02
-9.04600e+01 -8.96247e-01 -3.67038e-02
-9.04500e+01 -8.95880e-01 -3.67221e-02
-9.04400e+01 -8.95513e-01 -3.67404e-02
-9.04300e+01 -8.95145e-01 -3.67586e-02
-9.04200e+01 -8.94778e-01 -3.67769e-02
-9.04100e+01 -8.94410e-01 -3.67952e-02
-9.04000e+01 -8.94042e-01 -3.68135e-02
-9.03900e+01 -8.93673e-01 -3.68318e-02
-9.03800e+01 -8.93305e-01 -3.68501e-02
-9.03700e+01 -8.92936e-01 -3.68684e-02
-9.03600e+01 -8.92568e-01 -3.68868e-02
-9.03500e+01 -8.92199e-01 -3.69051e-02
-9.03400e+01 -8.91830e-01 -3.69234e-02
-9.03300e+01 -8.91460e-01 -3.69417e-02
-9.03200e+01 -8.91091e-01 -3.69600e-02
-9.03100e+01 -8.90721e-01 -3.69783e-02
-9.03000e+01 -8.90351e-01 -3.69966e-02
-9.02900e+01 -8.89981e-01 -3.70150e-02
-9.02800e+01 -8.89611e-01 -3.70333e-02
-9.02700e+01 -8.89240e-01 -3.70516e-02
-9.02600e+01 -8.88870e-01 -3.70699e-02
-9.02500e+01 -8.88499e-01 -3.70883e-02
-9.02400e+01 -8.88128e-01 -3.71066e-02
-9.02300e+01 -8.87757e-01 -3.71249e-02
-9.02200e+01 -8.87386e-01 -3.71433e-02
-9.02100e+01 -8.87014e-01 -3.71616e-02
-9.02000e+01 -8.86642e-01 -3.71799e-02
-9.01900e+01 -8.86270e-01 -3.71983e-02
-9.01800e+01 -8.85898e-01 -3.72166e-02
-9.01700e+01 -8.85526e-01 -3.72350e-02
-9.01600e+01 -8.85154e-01 -3.72533e-02
-9.01500e+01 -8.84781e-01 -3.72717e-02
-9.01400e+01 -8.84408e-01 -3.72900e-02
-9.01300e+01 -8.84035e-01 -3.73084e-02
-9.01200e+01 -8.83662e-01 -3.73267e-02
-9.01100e+01 -8.83289e-01 -3.73451e-02
-9.01000e+01 -8.82915e-01 -3.73635e-02
-9.00900e+01 -8.82541e-01 -3.73818e-02
-9.00800e+01 -8.82168e-01 -3.74002e-02
-9.00700e+01 -8.81793e-01 -3.74185e-02
-9.00600e+01 -8.81419e-01 -3.74369e-02
-9.00500e+01 -8.81045e-01 -3.74553e-02
-9.00400e+01 -8.80670e-01 -3.74737e-02
-9.00300e+01 -8.80295e-01 -3.74920e-02
-9.00200e+01 -8.79920e-01 -3.75104e-02
-9.00100e+01 -8.79545e-01 -3.75288e-02
-9.00000e+01 -8.79170e-01 -3.75472e-02
-8.99900e+01 -8.78794e-01 -3.75655e-02
-8.99800e+01 -8.78418e-01 -3.75839e-02
-8.99700e+01 -8.78042e-01 -3.76023e-02
-8.99600e+01 -8.77666e-01 -3.76207e-02
-8.99500e+01 -8.77290e-01 -3.76391e-02
-8.99400e+01 -8.76913e-01 -3.76575e-02
-8.99300e+01 -8.76537e-01 -3.76759e-02
-8.99200e+01 -8.76160e-01 -3.76943e-02
-8.99100e+01 -8.75783e-01 -3.77127e-02
-8.99000e+01 -8.75406e-01 -3.77311e-02
-8.98900e+01 -8.75028e-01 -3.77496e-02
-8.98800e+01 -8.74651e-01 -3.77680e-02
-8.98700e+01 -8.74273e-01 -3.77864e-02
-8.98600e+01 -8.73895e-01 -3.78048e-02
-8.98500e+01 -8.73517e-01 -3.78233e-02
-8.98400e+01 -8.73139e-01 -3.78417e-02
-8.98300e+01 -8.72760e-01 -3.78601e-02
-8.98200e+01 -8.72381e-01 -3.78786e-02
-8.98100e+01 -8.72002e-01 -3.78970e-02
-8.98000e+01 -8.71623e-01 -3.79155e-02
-8.97900e+01 -8.71244e-01 -3.79339e-02
-8.97800e+01 -8.70865e-01 -3.79524e-02
-8.97700e+01 -8.70485e-01 -3.79708e-02
-8.97600e+01 -8.70105e-01 -3.79893e-02
-8.97500e+01 -8.69725e-01 -3.80077e-02
-8.97400e+01 -8.69345e-01 -3.80262e-02
-8.97300e+01 -8.68965e-01 -3.80447e-02
-8.97200e+01 -8.68584e-01 -3.80632e-02
-8.97100e+01 -8.68204e-01 -3.80816e-02
-8.97000e+01 -8.67823e-01 -3.81001e-02
-8.96900e+01 -8.67442e-01 -3.81186e-02
-8.96800e+01 -8.67060e-01 -3.81371e-02
-8.96700e+01 -8.66679e-01 -3.81556e-02
-8.96600e+01 -8.66297e-01 -3.81741e-02
-8.96500e+01 -8.65915e-01 -3.81926e-02
-8.96400e+01 -8.65533e-01 -3.82111e-02
-8.96300e+01 -8.65151e-01 -3.82296e-02
-8.96200e+01 -8.64769e-01 -3.82481e-02
-8.96100e+01 -8.64386e-01 -3.82666e-02
-8.96000e+01 -8.64003e-01 -3.82851e-02
-8.95900e+01 -8.63620e-01 -3.83037e-02
-8.95800e+01 -8.63237e-01 -3.83222e-02
-8.95700e+01 -8.62854e-01 -3.83407e-02
-8.95600e+01 -8.62470e-01 -3.83592e-02
-8.95500e+01 -8.62087e-01 -3.83778e-02
-8.95400e+01 -8.61703e-01 -3.83963e-02
-8.95300e+01 -8.61319e-01 -3.84149e-02
-8.95200e+01 -8.60935e-01 -3.84334e-02
-8.95100e+01 -8.60550e-01 -3.84519e-02
-8.95000e+01 -8.60166e-01 -3.84705e-02
-8.94900e+01 -8.59781e-01 -3.84891e-02
-8.94800e+01 -8.59396e-01 -3.85076e-02
-8.94700e+01 -8.59011e-01 -3.85262e-02
-8.94600e+01 -8.58625e-01 -3.85447e-02
-8.94500e+01 -8.58240e-01 -3.85633e-02
-8.94400e+01 -8.57854e-01 -3.85819e-02
-8.94300e+01 -8.57468e-01 -3.86005e-02
-8.94200e+01 -8.57082e-01 -3.86190e-02
-8.94100e+01 -8.56696e-01 -3.86376e-02
-8.94000e+01 -8.56309e-01 -3.86562e-02
-8.93900e+01 -8.55923e-01 -3.86748e-02
-8.93800e+01 -8.55536e-01 -3.86934e-02
-8.93700e+01 -8.55149e-01 -3.87120e-02
-8.93600e+01 -8.54761e-01 -3.87306e-02
-8.93500e+01 -8.54374e-01 -3.87492e-02
-8.93400e+01 -8.53987e-01 -3.87678e-02
-8.93300e+01 -8.53599e-01 -3.87864e-02
-8.93200e+01 -8.53211e-01 -3.88050e-02
-8.93100e+01 -8.52823e-01 -3.88236e-02
-8.93000e+01 -8.52434e-01 -3.88423e-02
-8.92900e+01 -8.52046e-01 -3.88609e-02
-8.92800e+01 -8.51657e-01 -3.88795e-02
-8.92700e+01 -8.51268e-01 -3.88981e-02
-8.92600e+01 -8.50879e-01 -3.89168e-02
-8.92500e+01 -8.50490e-01 -3.89354e-02
-8.92400e+01 -8.50100e-01 -3.89540e-02
-8.92300e+01 -8.49711e-01 -3.89727e-02
-8.92200e+01 -8.49321e-01 -3.89913e-02
-8.92100e+01 -8.48931e-01 -3.90100e-02
-8.92000e+01 -8.48541e-01 -3.90286e-02
-8.91900e+01 -8.48150e-01 -3.90473e-02
-8.91800e+01 -8.47760e-01 -3.90660e-02
-8.91700e+01 -8.47369e-01 -3.90846e-02
-8.91600e+01 -8.46978e-01 -3.91033e-02
-8.91500e+01 -8.46587e-01 -3.91220e-02
-8.91400e+01 -8.46196e-01 -3.91407e-02
-8.91300e+01 -8.45804e-01 -3.91593e-02
-8.91200e+01 -8.45413e-01 -3.91780e-02
-8.91100e+01 -8.45021e-01 -3.91967e-02
-8.91000e+01 -8.44629e-01 -3.92154e-02
-8.90900e+01 -8.44236e-01 -3.92341e-02
-8.90800e+01 -8.43844e-01 -3.92528e-02
-8.90700e+01 -8.43451e-01 -3.92715e-02
-8.90600e+01 -8.43058e-01 -3.92902e-02
-8.90500e+01 -8.42665e-01 -3.93089e-02
-8.90400e+01 -8.42272e-01 -3.93276e-02
-8.90300e+01 -8.41879e-01 -3.93463e-02
-8.90200e+01 -8.41485e-01 -3.93650e-02
-8.90100e+01 -8.41092e-01 -3.93838e-02
-8.90000e+01 -8.40698e-01 -3.94025e-02
-8.89900e+01 -8.40304e-01 -3.94212e-02
-8.89800e+01 -8.39909e-01 -3.94399e-02
-8.89700e+01 -8.39515e-01 -3.94587e-02
-8.89600e+01 -8.39120e-01 -3.94774e-02
-8.89500e+01 -8.38725e-01 -3.94961e-02
-8.89400e+01 -8.38330e-01 -3.95149e-02
-8.89300e+01 -8.37935e-01 -3.95336e-02
-8.89200e+01 -8.37539e-01 -3.95524e-02
-8.89100e+01 -8.37144e-01 -3.95711e-02
-8.89000e+01 -8.36748e-01 -3.95899e-02
-8.88900e+01 -8.36352e-01 -3.96087e-02
-8.88800e+01 -8.35956e-01 -3.96274e-02
-8.88700e+01 -8.35560e-01 -3.96462e-02
-8.88600e+01 -8.35163e-01 -3.96650e-02
-8.88500e+01 -8.34766e-01 -3.96838e-02
-8.88400e+01 -8.34369e-01 -3.97025e-02
-8.88300e+01 -8.33972e-01 -3.97213e-02
-8.88200e+01 -8.33575e-01 -3.97401e-02
-8.88100e+01 -8.33177e-01 -3.97589e-02
-8.88000e+01 -8.32780e-01 -3.97777e-02
-8.87900e+01 -8.32382e-01 -3.97965e-02
-8.87800e+01 -8.31984e-01 -3.98153e-02
-8.87700e+01 -8.31586e-01 -3.98341e-02
-8.87600e+01 -8.31187e-01 -3.98529e-02
-8.87500e+01 -8.30788e-01 -3.98717e-02
-8.87400e+01 -8.30390e-01 -3.98905e-02
-8.87300e+01 -8.29991e-01 -3.99093e-02
-8.87200e+01 -8.29591e-01 -3.99282e-02
-8.87100e+01 -8.29192e-01 -3.99470e-02
-8.87000e+01 -8.28793e-01 -3.99658e-02
-8.86900e+01 -8.28393e-01 -3.99846e-02
-8.86800e+01 -8.27993e-01 -4.00035e-02
-8.86700e+01 -8.27593e-01 -4.00223e-02
-8.86600e+01 -8.27192e-01 -4.00412e-02
-8.86500e+01 -8.26792e-01 -4.00600e-02
-8.86400e+01 -8.26391e-01 -4.00788e-02
-8.86300e+01 -8.25990e-01 -4.00977e-02
-8.86200e+01 -8.25589e-01 -4.01166e-02
-8.86100e+01 -8.25188e-01 -4.01354e-02
-8.86000e+01 -8.24787e-01 -4.01543e-02
-8.85900e+01 -8.24385e-01 -4.01731e-02
-8.85800e+01 -8.23983e-01 -4.01920e-02
-8.85700e+01 -8.23581e-01 -4.02109e-02
-8.85600e+01 -8.23179e-01 -4.02298e-02
-8.85500e+01 -8.22776e-01 -4.02486e-02
-8.85400e+01 -8.22374e-01 -4.02675e-02
-8.85300e+01 -8.21971e-01 -4.02864e-02
-8.85200e+01 -8.21568e-01 -4.03053e-02
-8.85100e+01 -8.21165e-01 -4.03242e-02
-8.85000e+01 -8.20762e-01 -4.03431e-02
-8.84900e+01 -8.20358e-01 -4.03620e-02
-8.84800e+01 -8.19954e-01 -4.03809e-02
-8.84700e+01 -8.19551e-01 -4.03998e-02
-8.84600e+01 -8.19146e-01 -4.04187e-02
-8.84500e+01 -8.18742e-01 -4.04376e-02
-8.84400e+01 -8.18338e-01 -4.04565e-02
-8.84300e+01 -8.17933e-01 -4.04755e-02
-8.84200e+01 -8.17528e-01 -4.04944e-02
-8.84100e+01 -8.17123e-01 -4.05133e-02
-8.84000e+01 -8.16718e-01 -4.05322e-02
-8.83900e+01 -8.16312e-01 -4.05512e-02
-8.83800e+01 -8.15907e-01 -4.05701e-02
-8.83700e+01 -8.15501e-01 -4.05891e-02
-8.83600e+01 -8.15095e-01 -4.06080e-02
-8.83500e+01 -8.14689e-01 -4.06270e-02
-8.83400e+01 -8.14283e-01 -4.06459e-02
-8.83300e+01 -8.13876e-01 -4.06649e-02
-8.83200e+01 -8.13469e-01 -4.06838e-02
-8.83100e+01 -8.13062e-01 -4.07028e-02
-8.83000e+01 -8.12655e-01 -4.07218e-02
-8.82900e+01 -8.12248e-01 -4.07407e-02
-8.82800e+01 -8.11840e-01 -4.07597e-02
-8.82700e+01 -8.11433e-01 -4.07787e-02
-8.82600e+01 -8.11025e-01 -4.07976e-02
-8.82500e+01 -8.10617e-01 -4.08166e-02
-8.82400e+01 -8.10208e-01 -4.08356e-02
-8.82300e+01 -8.09800e-01 -4.08546e-02
-8.82200e+01 -8.09391e-01 -4.08736e-02
-8.82100e+01 -8.08983e-01 -4.08926e-02
-8.82000e+01 -8.08574e-01 -4.09116e-02
-8.81900e+01 -8.08164e-01 -4.09306e-02
-8.81800e+01 -8.07755e-01 -4.09496e-02
-8.81700e+01 -8.07345e-01 -4.09686e-02
-8.81600e+01 -8.06936e-01 -4.09876e-02
-8.81500e+01 -8.06526e-01 -4.10067e-02
-8.81400e+01 -8.06115e-01 -4.10257e-02
-8.81300e+01 -8.05705e-01 -4.10447e-02
-8.81200e+01 -8.05295e-01 -4.10637e-02
-8.81100e+01 -8.04884e-01 -4.10828e-02
-8.81000e+01 -8.04473e-01 -4.11018e-02
-8.80900e+01 -8.04062e-01 -4.11208e-02
-8.80800e+01 -8.03650e-01 -4.11399e-02
-8.80700e+01 -8.03239e-01 -4.11589e-02
-8.80600e+01 -8.02827e-01 -4.11780e-02
-8.80500e+01 -8.02415e-01 -4.11970e-02
-8.80400e+01 -8.02003e-01 -4.12161e-02
-8.80300e+01 -8.01591e-01 -4.12351e-02
-8.80200e+01 -8.01179e-01 -4.12542e-02
-8.80100e+01 -8.00766e-01 -4.12733e-02
-8.80000e+01 -8.00353e-01 -4.12923e-02
-8.79900e+01 -7.99940e-01 -4.13114e-02
-8.79800e+01 -7.99527e-01 -4.13305e-02
-8.79700e+01 -7.99114e-01 -4.13496e-02
-8.79600e+01 -7.98700e-01 -4.13687e-02
-8.79500e+01 -7.98286e-01 -4.13877e-02
-8.79400e+01 -7.97872e-01 -4.14068e-02
-8.79300e+01 -7.97458e-01 -4.14259e-02
-8.79200e+01 -7.97044e-01 -4.14450e-02
-8.79100e+01 -7.96629e-01 -4.14641e-02
-8.79000e+01 -7.96214e-01 -4.14832e-02
-8.78900e+01 -7.95799e-01 -4.15023e-02
-8.78800e+01 -7.95384e-01 -4.15214e-02
-8.78700e+01 -7.94969e-01 -4.15406e-02
-8.78600e+01 -7.94554e-01 -4.15597e-02
-8.78500e+01 -7.94138e-01 -4.15788e-02
-8.78400e+01 -7.93722e-01 -4.15979e-02
-8.78300e+01 -7.93306e-01 -4.16170e-02
-8.78200e+01 -7.92890e-01 -4.16362e-02
-8.78100e+01 -7.92473e-01 -4.16553e-02
-8.78000e+01 -7.92056e-01 -4.16745e-02
-8.77900e+01 -7.91640e-01 -4.16936e-02
-8.77800e+01 -7.91223e-01 -4.17127e-02
-8.77700e+01 -7.90805e-01 -4.17319e-02
-8.77600e+01 -7.90388e-01 -4.17510e-02
-8.77500e+01 -7.89970e-01 -4.17702e-02
-8.77400e+01 -7.89553e-01 -4.17894e-02
-8.77300e+01 -7.89135e-01 -4.18085e-02
-8.77200e+01 -7.88716e-01 -4.18277e-02
-8.77100e+01 -7.88298e-01 -4.18469e-02
-8.77000e+01 -7.87879e-01 -4.18660e-02
-8.76900e+01 -7.87461e-01 -4.18852e-02
-8.76800e+01 -7.87042e-01 -4.19044e-02
-8.76700e+01 -7.86623e-01 -4.19236e-02
-8.76600e+01 -7.86203e-01 -4.19428e-02
-8.76500e+01 -7.85784e-01 -4.19620e-02
-8.76400e+01 -7.85364e-01 -4.19811e-02
-8.76300e+01 -7.84944e-01 -4.20003e-02
-8.76200e+01 -7.84524e-01 -4.20195e-02
-8.76100e+01 -7.84104e-01 -4.20387e-02
-8.76000e+01 -7.83683e-01 -4.20580e-02
-8.75900e+01 -7.83263e-01 -4.20772e-02
-8.75800e+01 -7.82842e-01 -4.20964e-02
-8.75700e+01 -7.82421e-01 -4.21156e-02
-8.75600e+01 -7.81999e-01 -4.21348e-02
-8.75500e+01 -7.81578e-01 -4.21540e-02
-8.75400e+01 -7.81156e-01 -4.21733e-02
-8.75300e+01 -7.80735e-01 -4.21925e-02
-8.75200e+01 -7.80312e-01 -4.22117e-02
-8.75100e+01 -7.79890e-01 -4.22310e-02
-8.75000e+01 -7.79468e-01 -4.22502e-02
-8.74900e+01 -7.79045e-01 -4.22695e-02
-8.74800e+01 -7.78622e-01 -4.22887e-02
-8.74700e+01 -7.78200e-01 -4.23080e-02
-8.74600e+01 -7.77776e-01 -4.23272e-02
-8.74500e+01 -7.77353e-01 -4.23465e-02
-8.74400e+01 -7.76929e-01 -4.23658e-02
-8.74300e+01 -7.76506e-01 -4.23850e-02
-8.74200e+01 -7.76082e-01 -4.24043e-02
-8.74100e+01 -7.75658e-01 -4.24236e-02
-8.74000e+01 -7.75233e-01 -4.24428e-02
-8.73900e+01 -7.74809e-01 -4.24621e-02
-8.73800e+01 -7.74384e-01 -4.24814e-02
-8.73700e+01 -7.73959e-01 -4.25007e-02
-8.73600e+01 -7.73534e-01 -4.25200e-02
-8.73500e+01 -7.73109e-01 -4.25393e-02
-8.73400e+01 -7.72683e-01 -4.25586e-02
-8.73300e+01 -7.72258e-01 -4.25779e-02
-8.73200e+01 -7.71832e-01 -4.25972e-02
-8.73100e+01 -7.71406e-01 -4.26165e-02
-8.73000e+01 -7.70979e-01 -4.26358e-02
-8.72900e+01 -7.70553e-01 -4.26551e-02
-8.72800e+01 -7.70126e-01 -4.26744e-02
-8.72700e+01 -7.69699e-01 -4.26938e-02
-8.72600e+01 -7.69272e-01 -4.27131e-02
-8.72500e+01 -7.68845e-01 -4.27324e-02
-8.72400e+01 -7.68418e-01 -4.27517e-02
-8.72300e+01 -7.67990e-01 -4.27711e-02
-8.72200e+01 -7.67562e-01 -4.27904e-02
-8.72100e+01 -7.67134e-01 -4.28098e-02
-8.72000e+01 -7.66706e-01 -4.28291e-02
-8.71900e+01 -7.66278e-01 -4.28485e-02
-8.71800e+01 -7.65849e-01 -4.28678e-02
-8.71700e+01 -7.65420e-01 -4.28872e-02
-8.71600e+01 -7.64991e-01 -4.29065e-02
-8.71500e+01 -7.64562e-01 -4.29259e-02
-8.71400e+01 -7.64133e-01 -4.29452e-02
-8.71300e+01 -7.63703e-01 -4.29646e-02
-8.71200e+01 -7.63274e-01 -4.29840e-02
-8.71100e+01 -7.62844e-01 -4.30034e-02
-8.71000e+01 -7.62413e-01 -4.30228e-02
-8.70900e+01 -7.61983e-01 -4.30421e-02
-8.70800e+01 -7.61553e-01 -4.30615e-02
-8.70700e+01 -7.61122e-01 -4.30809e-02
-8.70600e+01 -7.60691e-01 -4.31003e-02
-8.70500e+01 -7.60260e-01 -4.31197e-02
-8.70400e+01 -7.59829e-01 -4.31391e-02
-8.70300e+01 -7.59397e-01 -4.31585e-02
-8.70200e+01 -7.58965e-01 -4.31779e-02
-8.70100e+01 -7.58534e-01 -4.31973e-02
-8.70000e+01 -7.58101e-01 -4.32167e-02
-8.69900e+01 -7.57669e-01 -4.32362e-02
-8.69800e+01 -7.57237e-01 -4.32556e-02
-8.69700e+01 -7.56804e-01 -4.32750e-02
-8.69600e+01 -7.56371e-01 -4.32944e-02
-8.69500e+01 -7.55938e-01 -4.33139e-02
-8.69400e+01 -7.55505e-01 -4.33333e-02
-8.69300e+01 -7.55072e-01 -4.33527e-02
-8.69200e+01 -7.54638e-01 -4.33722e-02
-8.69100e+01 -7.54204e-01 -4.33916e-02
-8.69000e+01 -7.53770e-01 -4.34111e-02
-8.68900e+01 -7.53336e-01 -4.34305e-02
-8.68800e+01 -7.52901e-01 -4.34500e-02
-8.68700e+01 -7.52467e-01 -4.34695e-02
-8.68600e+01 -7.52032e-01 -4.34889e-02
-8.68500e+01 -7.51597e-01 -4.35084e-02
-8.68400e+01 -7.51162e-01 -4.35279e-02
-8.68300e+01 -7.50727e-01 -4.35473e-02
-8.68200e+01 -7.50291e-01 -4.35668e-02
-8.68100e+01 -7.49855e-01 -4.35863e-02
-8.68000e+01 -7.49419e-01 -4.36058e-02
-8.67900e+01 -7.48983e-01 -4.36253e-02
-8.67800e+01 -7.48547e-01 -4.36448e-02
-8.67700e+01 -7.48110e-01 -4.36642e-02
-8.67600e+01 -7.47673e-01 -4.36837e-02
-8.67500e+01 -7.47237e-01 -4.37032e-02
-8.67400e+01 -7.46799e-01 -4.37228e-02
-8.67300e+01 -7.46362e-01 -4.37423e-02
-8.67200e+01 -7.45925e-01 -4.37618e-02
-8.67100e+01 -7.45487e-01 -4.37813e-02
-8.67000e+01 -7.45049e-01 -4.38008e-02
-8.66900e+01 -7.44611e-01 -4.38203e-02
-8.66800e+01 -7.44173e-01 -4.38399e-02
-8.66700e+01 -7.43734e-01 -4.38594e-02
-8.66600e+01 -7.43295e-01 -4.38789e-02
-8.66500e+01 -7.42856e-01 -4.38985e-02
-8.66400e+01 -7.42417e-01 -4.39180e-02
-8.66300e+01 -7.41978e-01 -4.39375e-02
-8.66200e+01 -7.41539e-01 -4.39571e-02
-8.66100e+01 -7.41099e-01 -4.39766e-02
-8.66000e+01 -7.40659e-01 -4.39962e-02
-8.65900e+01 -7.40219e-01 -4.40157e-02
-8.65800e+01 -7.39779e-01 -4.40353e-02
-8.65700e+01 -7.39338e-01 -4.40549e-02
-8.65600e+01 -7.38898e-01 -4.40744e-02
-8.65500e+01 -7.38457e-01 -4.40940e-02
-8.65400e+01 -7.38016e-01 -4.41136e-02
-8.65300e+01 -7.37575e-01 -4.41332e-02
-8.65200e+01 -7.37133e-01 -4.41527e-02
-8.65100e+01 -7.36692e-01 -4.41723e-02
-8.65000e+01 -7.36250e-01 -4.41919e-02
-8.64900e+01 -7.35808e-01 -4.42115e-02
-8.64800e+01 -7.35365e-01 -4.42311e-02
-8.64700e+01 -7.34923e-01 -4.42507e-02
-8.64600e+01 -7.34480e-01 -4.42703e-02
-8.64500e+01 -7.34038e-01 -4.42899e-02
-8.64400e+01 -7.33595e-01 -4.43095e-02
-8.64300e+01 -7.33151e-01 -4.43291e-02
-8.64200e+01 -7.32708e-01 -4.43487e-02
-8.64100e+01 -7.32264e-01 -4.43684e-02
-8.64000e+01 -7.31821e-01 -4.43880e-02
-8.63900e+01 -7.31377e-01 -4.44076e-02
-8.63800e+01 -7.30933e-01 -4.44272e-02
-8.63700e+01 -7.30488e-01 -4.44469e-02
-8.63600e+01 -7.30044e-01 -4.44665e-02
-8.63500e+01 -7.29599e-01 -4.44861e-02
-8.63400e+01 -7.29154e-01 -4.45058e-02
-8.63300e+01 -7.28709e-01 -4.45254e-02
-8.63200e+01 -7.28263e-01 -4.45451e-02
-8.63100e+01 -7.27818e-01 -4.45647e-02
-8.63000e+01 -7.27372e-01 -4.45844e-02
-8.62900e+01 -7.26926e-01 -4.46040e-02
-8.62800e+01 -7.26480e-01 -4.46237e-02
-8.62700e+01 -7.26034e-01 -4.46434e-02
-8.62600e+01 -7.25587e-01 -4.46630e-02
-8.62500e+01 -7.25140e-01 -4.46827e-02
-8.62400e+01 -7.24693e-01 -4.47024e-02
-8.62300e+01 -7.24246e-01 -4.47221e-02
-8.62200e+01 -7.23799e-01 -4.47418e-02
-8.62100e+01 -7.23352e-01 -4.47615e-02
-8.62000e+01 -7.22904e-01 -4.47811e-02
-8.61900e+01 -7.22456e-01 -4.48008e-02
-8.61800e+01 -7.22008e-01 -4.48205e-02
-8.61700e+01 -7.21559e-01 -4.48402e-02
-8.61600e+01 -7.21111e-01 -4.48599e-02
-8.61500e+01 -7.20662e-01 -4.48797e-02
-8.61400e+01 -7.20213e-01 -4.48994e-02
-8.61300e+01 -7.19764e-01 -4.49191e-02
-8.61200e+01 -7.19315e-01 -4.49388e-02
-8.61100e+01 -7.18866e-01 -4.49585e-02
-8.61000e+01 -7.18416e-01 -4.49783e-02
-8.60900e+01 -7.17966e-01 -4.49980e-02
-8.60800e+01 -7.17516e-01 -4.50177e-02
-8.60700e+01 -7.17066e-01 -4.50374e-02
-8.60600e+01 -7.16615e-01 -4.50572e-02
-8.60500e+01 -7.16164e-01 -4.50769e-02
-8.60400e+01 -7.15714e-01 -4.50967e-02
-8.60300e+01 -7.15263e-01 -4.51164e-02
-8.60200e+01 -7.14811e-01 -4.51362e-02
-8.60100e+01 -7.14360e-01 -4.51559e-02
-8.60000e+01 -7.13908e-01 -4.51757e-02
-8.59900e+01 -7.13456e-01 -4.51955e-02
-8.59800e+01 -7.13004e-01 -4.52152e-02
-8.59700e+01 -7.12552e-01 -4.52350e-02
-8.59600e+01 -7.12100e-01 -4.52548e-02
-8.59500e+01 -7.11647e-01 -4.52746e-02
-8.59400e+01 -7.11194e-01 -4.52943e-02
-8.59300e+01 -7.10741e-01 -4.53141e-02
-8.59200e+01 -7.10288e-01 -4.53339e-02
-8.59100e+01 -7.09834e-01 -4.53537e-02
-8.59000e+01 -7.09381e-01 -4.53735e-02
-8.58900e+01 -7.08927e-01 -4.53933e-02
-8.58800e+01 -7.08473e-01 -4.54131e-02
-8.58700e+01 -7.08019e-01 -4.54329e-02
-8.58600e+01 -7.07564e-01 -4.54527e-02
-8.58500e+01 -7.07110e-01 -4.54725e-02
-8.58400e+01 -7.06655e-01 -4.54923e-02
-8.58300e+01 -7.06200e-01 -4.55122e-02
-8.58200e+01 -7.05744e-01 -4.55320e-02
-8.58100e+01 -7.05289e-01 -4.55518e-02
-8.58000e+01 -7.04833e-01 -4.55716e-02
-8.57900e+01 -7.04378e-01 -4.55915e-02
-8.57800e+01 -7.03922e-01 -4.56113e-02
-8.57700e+01 -7.03465e-01 -4.56311e-02
-8.57600e+01 -7.03009e-01 -4.56510e-02
-8.57500e+01 -7.02552e-01 -4.56708e-02
-8.57400e+01 -7.02096e-01 -4.56907e-02
-8.57300e+01 -7.01639e-01 -4.57105e-02
-8.57200e+01 -7.01181e-01 -4.57304e-02
-8.57100e+01 -7.00724e-01 -4.57503e-02
-8.57000e+01 -7.00266e-01 -4.57701e-02
-8.56900e+01 -6.99809e-01 -4.57900e-02
-8.56800e+01 -6.99351e-01 -4.58099e-02
-8.56700e+01 -6.98892e-01 -4.58297e-02
-8.56600e+01 -6.98434e-01 -4.58496e-02
-8.56500e+01 -6.97975e-01 -4.58695e-02
-8.56400e+01 -6.97517e-01 -4.58894e-02
-8.56300e+01 -6.97058e-01 -4.59093e-02
-8.56200e+01 -6.96598e-01 -4.59292e-02
-8.56100e+01 -6.96139e-01 -4.59491e-02
-8.56000e+01 -6.95679e-01 -4.59690e-02
-8.55900e+01 -6.95220e-01 -4.59889e-02
-8.55800e+01 -6.94760e-01 -4.60088e-02
-8.55700e+01 -6.94299e-01 -4.60287e-02
-8.55600e+01 -6.93839e-01 -4.60486e-02
-8.55500e+01 -6.93378e-01 -4.60685e-02
-8.55400e+01 -6.92918e-01 -4.60884e-02
-8.55300e+01 -6.92457e-01 -4.61083e-02
-8.55200e+01 -6.91996e-01 -4.61283e-02
-8.55100e+01 -6.91534e-01 -4.61482e-02
-8.55000e+01 -6.91073e-01 -4.61681e-02
-8.54900e+01 -6.90611e-01 -4.61881e-02
-8.54800e+01 -6.90149e-01 -4.62080e-02
-8.54700e+01 -6.89687e-01 -4.62280e-02
-8.54600e+01 -6.89224e-01 -4.62479e-02
-8.54500e+01 -6.88762e-01 -4.62679e-02
-8.54400e+01 -6.88299e-01 -4.62878e-02
-8.54300e+01 -6.87836e-01 -4.63078e-02
-8.54200e+01 -6.87373e-01 -4.63277e-02
-8.54100e+01 -6.86909e-01 -4.63477e-02
-8.54000e+01 -6.86446e-01 -4.63677e-02
-8.53900e+01 -6.85982e-01 -4.63876e-02
-8.53800e+01 -6.85518e-01 -4.64076e-02
-8.53700e+01 -6.85054e-01 -4.64276e-02
-8.53600e+01 -6.84589e-01 -4.64476e-02
-8.53500e+01 -6.84125e-01 -4.64675e-02
-8.53400e+01 -6.83660e-01 -4.64875e-02
-8.53300e+01 -6.83195e-01 -4.65075e-02
-8.53200e+01 -6.82730e-01 -4.65275e-02
-8.53100e+01 -6.82265e-01 -4.65475e-02
-8.53000e+01 -6.81799e-01 -4.65675e-02
-8.52900e+01 -6.81333e-01 -4.65875e-02
-8.52800e+01 -6.80867e-01 -4.66075e-02
-8.52700e+01 -6.80401e-01 -4.66276e-02
-8.52600e+01 -6.79935e-01 -4.66476e-02
-8.52500e+01 -6.79468e-01 -4.66676e-02
-8.52400e+01 -6.79001e-01 -4.66876e-02
-8.52300e+01 -6.78534e-01 -4.67076e-02
-8.52200e+01 -6.78067e-01 -4.67277e-02
-8.52100e+01 -6.77600e-01 -4.67477e-02
-8.52000e+01 -6.77132e-01 -4.67677e-02
-8.51900e+01 -6.76664e-01 -4.67878e-02
-8.51800e+01 -6.76196e-01 -4.68078e-02
-8.51700e+01 -6.75728e-01 -4.68279e-02
-8.51600e+01 -6.75260e-01 -4.68479e-02
-8.51500e+01 -6.74791e-01 -4.68680e-02
-8.51400e+01 -6.74323e-01 -4.68880e-02
-8.51300e+01 -6.73854e-01 -4.69081e-02
-8.51200e+01 -6.73384e-01 -4.69282e-02
-8.51100e+01 -6.72915e-01 -4.69482e-02
-8.51000e+01 -6.72445e-01 -4.69683e-02
-8.50900e+01 -6.71976e-01 -4.69884e-02
-8.50800e+01 -6.71506e-01 -4.70085e-02
-8.50700e+01 -6.71035e-01 -4.70285e-02
-8.50600e+01 -6.70565e-01 -4.70486e-02
-8.50500e+01 -6.70095e-01 -4.70687e-02
-8.50400e+01 -6.69624e-01 -4.70888e-02
-8.50300e+01 -6.69153e-01 -4.71089e-02
-8.50200e+01 -6.68682e-01 -4.71290e-02
-8.50100e+01 -6.68210e-01 -4.71491e-02
-8.50000e+01 -6.67739e-01 -4.71692e-02
-8.49900e+01 -6.67267e-01 -4.71893e-02
-8.49800e+01 -6.66795e-01 -4.72094e-02
-8.49700e+01 -6.66323e-01 -4.72295e-02
-8.49600e+01 -6.65850e-01 -4.72497e-02
-8.49500e+01 -6.65378e-01 -4.72698e-02
-8.49400e+01 -6.64905e-01 -4.72899e-02
-8.49300e+01 -6.64432e-01 -4.73100e-02
-8.49200e+01 -6.63959e-01 -4.73302e-02
-8.49100e+01 -6.63485e-01 -4.73503e-02
-8.49000e+01 -6.63012e-01 -4.73705e-02
-8.48900e+01 -6.62538e-01 -4.73906e-02
-8.48800e+01 -6.62064e-01 -4.74107e-02
-8.48700e+01 -6.61590e-01 -4.74309e-02
-8.48600e+01 -6.61115e-01 -4.74510e-02
-8.48500e+01 -6.60641e-01 -4.74712e-02
-8.48400e+01 -6.60166e-01 -4.74914e-02
-8.48300e+01 -6.59691e-01 -4.75115e-02
-8.48200e+01 -6.59216e-01 -4.75317e-02
-8.48100e+01 -6.58740e-01 -4.75519e-02
-8.48000e+01 -6.58264e-01 -4.75720e-02
-8.47900e+01 -6.57789e-01 -4.75922e-02
-8.47800e+01 -6.57313e-01 -4.76124e-02
-8.47700e+01 -6.56836e-01 -4.76326e-02
-8.47600e+01 -6.56360e-01 -4.76528e-02
-8.47500e+01 -6.55883e-01 -4.76730e-02
-8.47400e+01 -6.55407e-01 -4.76932e-02
-8.47300e+01 -6.54929e-01 -4.77134e-02
-8.47200e+01 -6.54452e-01 -4.77336e-02
-8.47100e+01 -6.53975e-01 -4.77538e-02
-8.47000e+01 -6.53497e-01 -4.77740e-02
-8.46900e+01 -6.53019e-01 -4.77942e-02
-8.46800e+01 -6.52541e-01 -4.78144e-02
-8.46700e+01 -6.52063e-01 -4.78346e-02
-8.46600e+01 -6.51585e-01 -4.78549e-02
-8.46500e+01 -6.51106e-01 -4.78751e-02
-8.46400e+01 -6.50627e-01 -4.78953e-02
-8.46300e+01 -6.50148e-01 -4.79156e-02
-8.46200e+01 -6.49669e-01 -4.79358e-02
-8.46100e+01 -6.49189e-01 -4.79560e-02
-8.46000e+01 -6.48710e-01 -4.79763e-02
-8.45900e+01 -6.48230e-01 -4.79965e-02
-8.45800e+01 -6.47750e-01 -4.80168e-02
-8.45700e+01 -6.47269e-01 -4.80370e-02
-8.45600e+01 -6.46789e-01 -4.80573e-02
-8.45500e+01 -6.46308e-01 -4.80775e-02
-8.45400e+01 -6.45827e-01 -4.80978e-02
-8.45300e+01 -6.45346e-01 -4.81181e-02
-8.45200e+01 -6.44865e-01 -4.81384e-02
-8.45100e+01 -6.44384e-01 -4.81586e-02
-8.45000e+01 -6.43902e-01 -4.81789e-02
-8.44900e+01 -6.43420e-01 -4.81992e-02
-8.44800e+01 -6.42938e-01 -4.82195e-02
-8.44700e+01 -6.42456e-01 -4.82398e-02
-8.44600e+01 -6.41973e-01 -4.82601e-02
-8.44500e+01 -6.41490e-01 -4.82804e-02
-8.44400e+01 -6.41008e-01 -4.83007e-02
-8.44300e+01 -6.40524e-01 -4.83210e-02
-8.44200e+01 -6.40041e-01 -4.83413e-02
-8.44100e+01 -6.39558e-01 -4.83616e-02
-8.44000e+01 -6.39074e-01 -4.83819e-02
-8.43900e+01 -6.38590e-01 -4.84022e-02
-8.43800e+01 -6.38106e-01 -4.84225e-02
-8.43700e+01 -6.37621e-01 -4.84428e-02
-8.43600e+01 -6.37137e-01 -4.84632e-02
-8.43500e+01 -6.36652e-01 -4.84835e-02
-8.43400e+01 -6.36167e-01 -4.85038e-02
-8.43300e+01 -6.35682e-01 -4.85242e-02
-8.43200e+01 -6.35197e-01 -4.85445e-02
-8.43100e+01 -6.34711e-01 -4.85649e-02
-8.43000e+01 -6.34226e-01 -4.85852e-02
-8.42900e+01 -6.33740e-01 -4.86056e-02
-8.42800e+01 -6.33253e-01 -4.86259e-02
-8.42700e+01 -6.32767e-01 -4.86463e-02
-8.42600e+01 -6.32280e-01 -4.86666e-02
-8.42500e+01 -6.31794e-01 -4.86870e-02
-8.42400e+01 -6.31307e-01 -4.87074e-02
-8.42300e+01 -6.30820e-01 -4.87277e-02
-8.42200e+01 -6.30332e-01 -4.87481e-02
-8.42100e+01 -6.29845e-01 -4.87685e-02
-8.42000e+01 -6.29357e-01 -4.87889e-02
-8.41900e+01 -6.28869e-01 -4.88093e-02
-8.41800e+01 -6.28381e-01 -4.88297e-02
-8.41700e+01 -6.27892e-01 -4.88500e-02
-8.41600e+01 -6.27404e-01 -4.88704e-02
-8.41500e+01 -6.26915e-01 -4.88908e-02
-8.41400e+01 -6.26426e-01 -4.89112e-02
-8.41300e+01 -6.25937e-01 -4.89317e-02
-8.41200e+01 -6.25447e-01 -4.89521e-02
-8.41100e+01 -6.24958e-01 -4.89725e-02
-8.41000e+01 -6.24468e-01 -4.89929e-02
-8.40900e+01 -6.23978e-01 -4.90133e-02
-8.40800e+01 -6.23487e-01 -4.90337e-02
-8.40700e+01 -6.22997e-01 -4.90542e-02
-8.40600e+01 -6.22506e-01 -4.90746e-02
-8.40500e+01 -6.22016e-01 -4.90950e-02
-8.40400e+01 -6.21524e-01 -4.91155e-02
-8.40300e+01 -6.21033e-01 -4.91359e-02
-8.40200e+01 -6.20542e-01 -4.91564e-02
-8.40100e+01 -6.20050e-01 -4.91768e-02
-8.40000e+01 -6.19558e-01 -4.91973e-02
-8.39900e+01 -6.19066e-01 -4.92177e-02
-8.39800e+01 -6.18574e-01 -4.92382e-02
-8.39700e+01 -6.18081e-01 -4.92586e-02
-8.39600e+01 -6.17589e-01 -4.92791e-02
-8.39500e+01 -6.17096e-01 -4.92996e-02
-8.39400e+01 -6.16603e-01 -4.93200e-02
-8.39300e+01 -6.16109e-01 -4.93405e-02
-8.39200e+01 -6.15616e-01 -4.93610e-02
-8.39100e+01 -6.15122e-01 -4.93815e-02
-8.39000e+01 -6.14628e-01 -4.94020e-02
-8.38900e+01 -6.14134e-01 -4.94224e-02
-8.38800e+01 -6.13640e-01 -4.94429e-02
-8.38700e+01 -6.13145e-01 -4.94634e-02
-8.38600e+01 -6.12651e-01 -4.94839e-02
-8.38500e+01 -6.12156e-01 -4.95044e-02
-8.38400e+01 -6.11660e-01 -4.95249e-02
-8.38300e+01 -6.11165e-01 -4.95455e-02
-8.38200e+01 -6.10670e-01 -4.95660e-02
-8.38100e+01 -6.10174e-01 -4.95865e-02
-8.38000e+01 -6.09678e-01 -4.96070e-02
-8.37900e+01 -6.09182e-01 -4.96275e-02
-8.37800e+01 -6.08685e-01 -4.96481e-02
-8.37700e+01 -6.08189e-01 -4.96686e-02
-8.37600e+01 -6.07692e-01 -4.96891e-02
-8.37500e+01 -6.07195e-01 -4.97097e-02
-8.37400e+01 -6.06698e-01 -4.97302e-02
-8.37300e+01 -6.06200e-01 -4.97507e-02
-8.37200e+01 -6.05703e-01 -4.97713e-02
-8.37100e+01 -6.05205e-01 -4.97918e-02
-8.37000e+01 -6.04707e-01 -4.98124e-02
-8.36900e+01 -6.04209e-01 -4.98330e-02
-8.36800e+01 -6.03710e-01 -4.98535e-02
-8.36700e+01 -6.03212e-01 -4.98741e-02
-8.36600e+01 -6.02713e-01 -4.98947e-02
-8.36500e+01 -6.02214e-01 -4.99152e-02
-8.36400e+01 -6.01714e-01 -4.99358e-02
-8.36300e+01 -6.01215e-01 -4.99564e-02
-8.36200e+01 -6.00715e-01 -4.99770e-02
-8.36100e+01 -6.00215e-01 -4.99976e-02
-8.36000e+01 -5.99715e-01 -5.00181e-02
-8.35900e+01 -5.99215e-01 -5.00387e-02
-8.35800e+01 -5.98715e-01 -5.00593e-02
-8.35700e+01 -5.98214e-01 -5.00799e-02
-8.35600e+01 -5.97713e-01 -5.01005e-02
-8.35500e+01 -5.97212e-01 -5.01211e-02
-8.35400e+01 -5.96711e-01 -5.01418e-02
-8.35300e+01 -5.96209e-01 -5.01624e-02
-8.35200e+01 -5.95707e-01 -5.01830e-02
-8.35100e+01 -5.95205e-01 -5.02036e-02
-8.35000e+01 -5.94703e-01 -5.02242e-02
-8.34900e+01 -5.94201e-01 -5.02449e-02
-8.34800e+01 -5.93698e-01 -5.02655e-02
-8.34700e+01 -5.93196e-01 -5.02861e-02
-8.34600e+01 -5.92693e-01 -5.03068e-02
-8.34500e+01 -5.92189e-01 -5.03274e-02
-8.34400e+01 -5.91686e-01 -5.03480e-02
-8.34300e+01 -5.91182e-01 -5.03687e-02
-8.34200e+01 -5.90679e-01 -5.03893e-02
-8.34100e+01 -5.90175e-01 -5.04100e-02
-8.34000e+01 -5.89670e-01 -5.04307e-02
-8.33900e+01 -5.89166e-01 -5.04513e-02
-8.33800e+01 -5.88661e-01 -5.04720e-02
-8.33700e+01 -5.88157e-01 -5.04927e-02
-8.33600e+01 -5.87652e-01 -5.05133e-02
-8.33500e+01 -5.87146e-01 -5.05340e-02
-8.33400e+01 -5.86641e-01 -5.05547e-02
-8.33300e+01 -5.86135e-01 -5.05754e-02
-8.33200e+01 -5.85629e-01 -5.05961e-02
-8.33100e+01 -5.85123e-01 -5.06167e-02
-8.33000e+01 -5.84617e-01 -5.06374e-02
-8.32900e+01 -5.84111e-01 -5.06581e-02
-8.32800e+01 -5.83604e-01 -5.06788e-02
-8.32700e+01 -5.83097e-01 -5.06995e-02
-8.32600e+01 -5.82590e-01 -5.07202e-02
-8.32500e+01 -5.82083e-01 -5.07410e-02
-8.32400e+01 -5.81575e-01 -5.07617e-02
-8.32300e+01 -5.81067e-01 -5.07824e-02
-8.32200e+01 -5.80559e-01 -5.08031e-02
-8.32100e+01 -5.80051e-01 -5.08238e-02
-8.32000e+01 -5.79543e-01 -5.08446e-02
-8.31900e+01 -5.79034e-01 -5.08653e-02
-8.31800e+01 -5.78526e-01 -5.08860e-02
-8.31700e+01 -5.78017e-01 -5.09068e-02
-8.31600e+01 -5.77508e-01 -5.09275e-02
-8.31500e+01 -5.76998e-01 -5.09483e-02
-8.31400e+01 -5.76489e-01 -5.09690e-02
-8.31300e+01 -5.75979e-01 -5.09898e-02
-8.31200e+01 -5.75469e-01 -5.10105e-02
-8.31100e+01 -5.74959e-01 -5.10313e-02
-8.31000e+01 -5.74448e-01 -5.10520e-02
-8.30900e+01 -5.73938e-01 -5.10728e-02
-8.30800e+01 -5.73427e-01 -5.10936e-02
-8.30700e+01 -5.72916e-01 -5.11143e-02
-8.30600e+01 -5.72404e-01 -5.11351e-02
-8.30500e+01 -5.71893e-01 -5.11559e-02
-8.30400e+01 -5.71381e-01 -5.11767e-02
-8.30300e+01 -5.70869e-01 -5.11975e-02
-8.30200e+01 -5.70357e-01 -5.12183e-02
-8.30100e+01 -5.69845e-01 -5.12390e-02
-8.30000e+01 -5.69333e-01 -5.12598e-02
-8.29900e+01 -5.68820e-01 -5.12806e-02
-8.29800e+01 -5.68307e-01 -5.13014e-02
-8.29700e+01 -5.67794e-01 -5.13223e-02
-8.29600e+01 -5.67281e-01 -5.13431e-02
-8.29500e+01 -5.66767e-01 -5.13639e-02
-8.29400e+01 -5.66253e-01 -5.13847e-02
-8.29300e+01 -5.65739e-01 -5.14055e-02
-8.29200e+01 -5.65225e-01 -5.14263e-02
-8.29100e+01 -5.64711e-01 -5.14472e-02
-8.29000e+01 -5.64196e-01 -5.14680e-02
-8.28900e+01 -5.63681e-01 -5.14888e-02
-8.28800e+01 -5.63166e-01 -5.15097e-02
-8.28700e+01 -5.62651e-01 -5.15305e-02
-8.28600e+01 -5.62136e-01 -5.15514e-02
-8.28500e+01 -5.61620e-01 -5.15722e-02
-8.28400e+01 -5.61104e-01 -5.15931e-02
-8.28300e+01 -5.60588e-01 -5.16139e-02
-8.28200e+01 -5.60072e-01 -5.16348e-02
-8.28100e+01 -5.59556e-01 -5.16556e-02
-8.28000e+01 -5.59039e-01 -5.16765e-02
-8.27900e+01 -5.58522e-01 -5.16974e-02
-8.27800e+01 -5.58005e-01 -5.17182e-02
-8.27700e+01 -5.57488e-01 -5.17391e-02
-8.27600e+01 -5.56970e-01 -5.17599e-02
-8.27500e+01 -5.56453e-01 -5.17808e-02
-8.27400e+01 -5.55935e-01 -5.18016e-02
-8.27300e+01 -5.55416e-01 -5.18224e-02
-8.27200e+01 -5.54898e-01 -5.18432e-02
-8.27100e+01 -5.54380e-01 -5.18640e-02
-8.27000e+01 -5.53861e-01 -5.18848e-02
-8.26900e+01 -5.53342e-01 -5.19056e-02
-8.26800e+01 -5.52823e-01 -5.19264e-02
-8.26700e+01 -5.52303e-01 -5.19471e-02
-8.26600e+01 -5.51784e-01 -5.19679e-02
-8.26500e+01 -5.51264e-01 -5.19887e-02
-8.26400e+01 -5.50744e-01 -5.20094e-02
-8.26300e+01 -5.50224e-01 -5.20301e-02
-8.26200e+01 -5.49703e-01 -5.20509e-02
-8.26100e+01 -5.49183e-01 -5.20716e-02
-8.26000e+01 -5.48662e-01 -5.20923e-02
-8.25900e+01 -5.48141e-01 -5.21130e-02
-8.25800e+01 -5.47620e-01 -5.21337e-02
-8.25700e+01 -5.47098e-01 -5.21544e-02
-8.25600e+01 -5.46577e-01 -5.21751e-02
-8.25500e+01 -5.46055e-01 -5.21958e-02
-8.25400e+01 -5.45533e-01 -5.22165e-02
-8.25300e+01 -5.45010e-01 -5.22371e-02
-8.25200e+01 -5.44488e-01 -5.22578e-02
-8.25100e+01 -5.43965e-01 -5.22784e-02
-8.25000e+01 -5.43442e-01 -5.22991e-02
-8.24900e+01 -5.42919e-01 -5.23197e-02
-8.24800e+01 -5.42396e-01 -5.23403e-02
-8.24700e+01 -5.41873e-01 -5.23609e-02
-8.24600e+01 -5.41349e-01 -5.23815e-02
-8.24500e+01 -5.40825e-01 -5.24021e-02
-8.24400e+01 -5.40301e-01 -5.24227e-02
-8.24300e+01 -5.39776e-01 -5.24433e-02
-8.24200e+01 -5.39252e-01 -5.24639e-02
-8.24100e+01 -5.38727e-01 -5.24845e-02
-8.24000e+01 -5.38202e-01 -5.25050e-02
-8.23900e+01 -5.37677e-01 -5.25256e-02
-8.23800e+01 -5.37152e-01 -5.25461e-02
-8.23700e+01 -5.36626e-01 -5.25667e-02
-8.23600e+01 -5.36100e-01 -5.25872e-02
-8.23500e+01 -5.35574e-01 -5.26077e-02
-8.23400e+01 -5.35048e-01 -5.26282e-02
-8.23300e+01 -5.34522e-01 -5.26488e-02
-8.23200e+01 -5.33995e-01 -5.26693e-02
-8.23100e+01 -5.33468e-01 -5.26897e-02
-8.23000e+01 -5.32941e-01 -5.27102e-02
-8.22900e+01 -5.32414e-01 -5.27307e-02
-8.22800e+01 -5.31887e-01 -5.27512e-02
-8.22700e+01 -5.31359e-01 -5.27716e-02
-8.22600e+01 -5.30831e-01 -5.27921e-02
-8.22500e+01 -5.30303e-01 -5.28125e-02
-8.22400e+01 -5.29775e-01 -5.28330e-02
-8.22300e+01 -5.29247e-01 -5.28534e-02
-8.22200e+01 -5.28718e-01 -5.28738e-02
-8.22100e+01 -5.28189e-01 -5.28943e-02
-8.22000e+01 -5.27660e-01 -5.29147e-02
-8.21900e+01 -5.27131e-01 -5.29351e-02
-8.21800e+01 -5.26602e-01 -5.29555e-02
-8.21700e+01 -5.26072e-01 -5.29758e-02
-8.21600e+01 -5.25542e-01 -5.29962e-02
-8.21500e+01 -5.25012e-01 -5.30166e-02
-8.21400e+01 -5.24482e-01 -5.30369e-02
-8.21300e+01 -5.23951e-01 -5.30573e-02
-8.21200e+01 -5.23421e-01 -5.30776e-02
-8.21100e+01 -5.22890e-01 -5.30980e-02
-8.21000e+01 -5.22359e-01 -5.31183e-02
-8.20900e+01 -5.21827e-01 -5.31386e-02
-8.20800e+01 -5.21296e-01 -5.31589e-02
-8.20700e+01 -5.20764e-01 -5.31793e-02
-8.20600e+01 -5.20232e-01 -5.31996e-02
-8.20500e+01 -5.19700e-01 -5.32198e-02
-8.20400e+01 -5.19168e-01 -5.32401e-02
-8.20300e+01 -5.18635e-01 -5.32604e-02
-8.20200e+01 -5.18103e-01 -5.32807e-02
-8.20100e+01 -5.17570e-01 -5.33009e-02
-8.20000e+01 -5.17037e-01 -5.33212e-02
-8.19900e+01 -5.16503e-01 -5.33414e-02
-8.19800e+01 -5.15970e-01 -5.33617e-02
-8.19700e+01 -5.15436e-01 -5.33819e-02
-8.19600e+01 -5.14902e-01 -5.34021e-02
-8.19500e+01 -5.14368e-01 -5.34223e-02
-8.19400e+01 -5.13834e-01 -5.34425e-02
-8.19300e+01 -5.13299e-01 -5.34627e-02
-8.19200e+01 -5.12764e-01 -5.34829e-02
-8.19100e+01 -5.12229e-01 -5.35031e-02
-8.19000e+01 -5.11694e-01 -5.35233e-02
-8.18900e+01 -5.11159e-01 -5.35435e-02
-8.18800e+01 -5.10623e-01 -5.35636e-02
-8.18700e+01 -5.10088e-01 -5.35838e-02
-8.18600e+01 -5.09552e-01 -5.36039e-02
-8.18500e+01 -5.09016e-01 -5.36241e-02
-8.18400e+01 -5.08479e-01 -5.36442e-02
-8.18300e+01 -5.07943e-01 -5.36643e-02
-8.18200e+01 -5.07406e-01 -5.36844e-02
-8.18100e+01 -5.06869e-01 -5.37045e-02
-8.18000e+01 -5.06332e-01 -5.37246e-02
-8.17900e+01 -5.05795e-01 -5.37447e-02
-8.17800e+01 -5.05257e-01 -5.37648e-02
-8.17700e+01 -5.04719e-01 -5.37849e-02
-8.17600e+01 -5.04181e-01 -5.38049e-02
-8.17500e+01 -5.03643e-01 -5.38250e-02
-8.17400e+01 -5.03105e-01 -5.38451e-02
-8.17300e+01 -5.02566e-01 -5.38651e-02
-8.17200e+01 -5.02028e-01 -5.38851e-02
-8.17100e+01 -5.01489e-01 -5.39052e-02
-8.17000e+01 -5.00949e-01 -5.39252e-02
-8.16900e+01 -5.00410e-01 -5.39452e-02
-8.16800e+01 -4.99871e-01 -5.39652e-02
-8.16700e+01 -4.99331e-01 -5.39852e-02
-8.16600e+01 -4.98791e-01 -5.40052e-02
-8.16500e+01 -4.98251e-01 -5.40252e-02
-8.16400e+01 -4.97710e-01 -5.40452e-02
-8.16300e+01 -4.97170e-01 -5.40651e-02
-8.16200e+01 -4.96629e-01 -5.40851e-02
-8.16100e+01 -4.96088e-01 -5.41050e-02
-8.16000e+01 -4.95547e-01 -5.41250e-02
-8.15900e+01 -4.95006e-01 -5.41449e-02
-8.15800e+01 -4.94464e-01 -5.41648e-02
-8.15700e+01 -4.93922e-01 -5.41848e-02
-8.15600e+01 -4.93380e-01 -5.42047e-02
-8.15500e+01 -4.92838e-01 -5.42246e-02
-8.15400e+01 -4.92296e-01 -5.42445e-02
-8.15300e+01 -4.91753e-01 -5.42644e-02
-8.15200e+01 -4.91211e-01 -5.42843e-02
-8.15100e+01 -4.90668e-01 -5.43041e-02
-8.15000e+01 -4.90124e-01 -5.43240e-02
-8.14900e+01 -4.89581e-01 -5.43439e-02
-8.14800e+01 -4.89038e-01 -5.43637e-02
-8.14700e+01 -4.88494e-01 -5.43835e-02
-8.14600e+01 -4.87950e-01 -5.44034e-02
-8.14500e+01 -4.87406e-01 -5.44232e-02
-8.14400e+01 -4.86861e-01 -5.44430e-02
-8.14300e+01 -4.86317e-01 -5.44628e-02
-8.14200e+01 -4.85772e-01 -5.44827e-02
-8.14100e+01 -4.85227e-01 -5.45024e-02
-8.14000e+01 -4.84682e-01 -5.45222e-02
-8.13900e+01 -4.84137e-01 -5.45420e-02
-8.13800e+01 -4.83591e-01 -5.45618e-02
-8.13700e+01 -4.83046e-01 -5.45816e-02
-8.13600e+01 -4.82500e-01 -5.46013e-02
-8.13500e+01 -4.81954e-01 -5.46211e-02
-8.13400e+01 -4.81407e-01 -5.46408e-02
-8.13300e+01 -4.80861e-01 -5.46605e-02
-8.13200e+01 -4.80314e-01 -5.46803e-02
-8.13100e+01 -4.79767e-01 -5.47000e-02
-8.13000e+01 -4.79220e-01 -5.47197e-02
-8.12900e+01 -4.78673e-01 -5.47394e-02
-8.12800e+01 -4.78125e-01 -5.47591e-02
-8.12700e+01 -4.77578e-01 -5.47788e-02
-8.12600e+01 -4.77030e-01 -5.47985e-02
-8.12500e+01 -4.76482e-01 -5.48181e-02
-8.12400e+01 -4.75933e-01 -5.48378e-02
-8.12300e+01 -4.75385e-01 -5.48575e-02
-8.12200e+01 -4.74836e-01 -5.48771e-02
-8.12100e+01 -4.74287e-01 -5.48968e-02
-8.12000e+01 -4.73738e-01 -5.49164e-02
-8.11900e+01 -4.73189e-01 -5.49360e-02
-8.11800e+01 -4.72640e-01 -5.49556e-02
-8.11700e+01 -4.72090e-01 -5.49753e-02
-8.11600e+01 -4.71540e-01 -5.49949e-02
-8.11500e+01 -4.70990e-01 -5.50145e-02
-8.11400e+01 -4.70440e-01 -5.50340e-02
-8.11300e+01 -4.69889e-01 -5.50536e-02
-8.11200e+01 -4.69339e-01 -5.50732e-02
-8.11100e+01 -4.68788e-01 -5.50928e-02
-8.11000e+01 -4.68237e-01 -5.51123e-02
-8.10900e+01 -4.67686e-01 -5.51319e-02
-8.10800e+01 -4.67134e-01 -5.51514e-02
-8.10700e+01 -4.66583e-01 -5.51709e-02
-8.10600e+01 -4.66031e-01 -5.51905e-02
-8.10500e+01 -4.65479e-01 -5.52100e-02
-8.10400e+01 -4.64927e-01 -5.52295e-02
-8.10300e+01 -4.64374e-01 -5.52490e-02
-8.10200e+01 -4.63822e-01 -5.52685e-02
-8.10100e+01 -4.63269e-01 -5.52880e-02
-8.10000e+01 -4.62716e-01 -5.53075e-02
-8.09900e+01 -4.62163e-01 -5.53269e-02
-8.09800e+01 -4.61609e-01 -5.53464e-02
-8.09700e+01 -4.61056e-01 -5.53659e-02
-8.09600e+01 -4.60502e-01 -5.53853e-02
-8.09500e+01 -4.59948e-01 -5.54048e-02
-8.09400e+01 -4.59394e-01 -5.54242e-02
-8.09300e+01 -4.58840e-01 -5.54436e-02
-8.09200e+01 -4.58285e-01 -5.54630e-02
-8.09100e+01 -4.57730e-01 -5.54824e-02
-8.09000e+01 -4.57175e-01 -5.55018e-02
-8.08900e+01 -4.56620e-01 -5.55212e-02
-8.08800e+01 -4.56065e-01 -5.55406e-02
-8.08700e+01 -4.55509e-01 -5.55600e-02
-8.08600e+01 -4.54954e-01 -5.55794e-02
-8.08500e+01 -4.54398e-01 -5.55987e-02
-8.08400e+01 -4.53842e-01 -5.56181e-02
-8.08300e+01 -4.53285e-01 -5.56375e-02
-8.08200e+01 -4.52729e-01 -5.56568e-02
-8.08100e+01 -4.52172e-01 -5.56761e-02
-8.08000e+01 -4.51615e-01 -5.56955e-02
-8.07900e+01 -4.51058e-01 -5.57148e-02
-8.07800e+01 -4.50501e-01 -5.57341e-02
-8.07700e+01 -4.49944e-01 -5.57534e-02
-8.07600e+01 -4.49386e-01 -5.57727e-02
-8.07500e+01 -4.48828e-01 -5.57920e-02
-8.07400e+01 -4.48270e-01 -5.58112e-02
-8.07300e+01 -4.47712e-01 -5.58305e-02
-8.07200e+01 -4.47154e-01 -5.58498e-02
-8.07100e+01 -4.46595e-01 -5.58690e-02
-8.07000e+01 -4.46036e-01 -5.58883e-02
-8.06900e+01 -4.45477e-01 -5.59075e-02
-8.06800e+01 -4.44918e-01 -5.59268e-02
-8.06700e+01 -4.44359e-01 -5.59460e-02
-8.06600e+01 -4.43799e-01 -5.59652e-02
-8.06500e+01 -4.43239e-01 -5.59844e-02
-8.06400e+01 -4.42679e-01 -5.60036e-02
-8.06300e+01 -4.42119e-01 -5.60228e-02
-8.06200e+01 -4.41559e-01 -5.60420e-02
-8.06100e+01 -4.40999e-01 -5.60612e-02
-8.06000e+01 -4.40438e-01 -5.60803e-02
-8.05900e+01 -4.39877e-01 -5.60995e-02
-8.05800e+01 -4.39316e-01 -5.61187e-02
-8.05700e+01 -4.38755e-01 -5.61378e-02
-8.05600e+01 -4.38193e-01 -5.61569e-02
-8.05500e+01 -4.37631e-01 -5.61761e-02
-8.05400e+01 -4.37070e-01 -5.61952e-02
-8.05300e+01 -4.36508e-01 -5.62143e-02
-8.05200e+01 -4.35945e-01 -5.62334e-02
-8.05100e+01 -4.35383e-01 -5.62525e-02
-8.05000e+01 -4.34820e-01 -5.62716e-02
-8.04900e+01 -4.34257e-01 -5.62907e-02
-8.04800e+01 -4.33694e-01 -5.63098e-02
-8.04700e+01 -4.33131e-01 -5.63289e-02
-8.04600e+01 -4.32568e-01 -5.63479e-02
-8.04500e+01 -4.32004e-01 -5.63670e-02
-8.04400e+01 -4.31440e-01 -5.63860e-02
-8.04300e+01 -4.30877e-01 -5.64051e-02
-8.04200e+01 -4.30312e-01 -5.64241e-02
-8.04100e+01 -4.29748e-01 -5.64431e-02
-8.04000e+01 -4.29184e-01 -5.64621e-02
-8.03900e+01 -4.28619e-01 -5.64811e-02
-8.03800e+01 -4.28054e-01 -5.65001e-02
-8.03700e+01 -4.27489e-01 -5.65191e-02
-8.03600e+01 -4.26924e-01 -5.65381e-02
-8.03500e+01 -4.26358e-01 -5.65571e-02
-8.03400e+01 -4.25792e-01 -5.65761e-02
-8.03300e+01 -4.25227e-01 -5.65950e-02
-8.03200e+01 -4.24660e-01 -5.66140e-02
-8.03100e+01 -4.24094e-01 -5.66329e-02
-8.03000e+01 -4.23528e-01 -5.66519e-02
-8.02900e+01 -4.22961e-01 -5.66708e-02
-8.02800e+01 -4.22394e-01 -5.66897e-02
-8.02700e+01 -4.21827e-01 -5.67086e-02
-8.02600e+01 -4.21260e-01 -5.67276e-02
-8.02500e+01 -4.20693e-01 -5.67465e-02
-8.02400e+01 -4.20125e-01 -5.67653e-02
-8.02300e+01 -4.19558e-01 -5.67842e-02
-8.02200e+01 -4.18990e-01 -5.68031e-02
-8.02100e+01 -4.18421e-01 -5.68220e-02
-8.02000e+01 -4.17853e-01 -5.68408e-02
-8.01900e+01 -4.17285e-01 -5.68597e-02
-8.01800e+01 -4.16716e-01 -5.68785e-02
-8.01700e+01 -4.16147e-01 -5.68974e-02
-8.01600e+01 -4.15578e-01 -5.69162e-02
-8.01500e+01 -4.15009e-01 -5.69350e-02
-8.01400e+01 -4.14439e-01 -5.69538e-02
-8.01300e+01 -4.13870e-01 -5.69727e-02
-8.01200e+01 -4.13300e-01 -5.69915e-02
-8.01100e+01 -4.12730e-01 -5.70102e-02
-8.01000e+01 -4.12160e-01 -5.70290e-02
-8.00900e+01 -4.11589e-01 -5.70478e-02
-8.00800e+01 -4.11019e-01 -5.70666e-02
-8.00700e+01 -4.10448e-01 -5.70853e-02
-8.00600e+01 -4.09877e-01 -5.71041e-02
-8.00500e+01 -4.09306e-01 -5.71228e-02
-8.00400e+01 -4.08735e-01 -5.71416e-02
-8.00300e+01 -4.08163e-01 -5.71603e-02
-8.00200e+01 -4.07591e-01 -5.71790e-02
-8.00100e+01 -4.07019e-01 -5.71977e-02
-8.00000e+01 -4.06447e-01 -5.72165e-02
-7.99900e+01 -4.05875e-01 -5.72352e-02
-7.99800e+01 -4.05303e-01 -5.72538e-02
-7.99700e+01 -4.04730e-01 -5.72725e-02
-7.99600e+01 -4.04157e-01 -5.72912e-02
-7.99500e+01 -4.03584e-01 -5.73099e-02
-7.99400e+01 -4.03011e-01 -5.73285e-02
-7.99300e+01 -4.02438e-01 -5.73472e-02
-7.99200e+01 -4.01864e-01 -5.73658e-02
-7.99100e+01 -4.01290e-01 -5.73845e-02
-7.99000e+01 -4.00716e-01 -5.74031e-02
-7.98900e+01 -4.00142e-01 -5.74217e-02
-7.98800e+01 -3.99568e-01 -5.74403e-02
-7.98700e+01 -3.98993e-01 -5.74589e-02
-7.98600e+01 -3.98419e-01 -5.74775e-02
-7.98500e+01 -3.97844e-01 -5.74961e-02
-7.98400e+01 -3.97269e-01 -5.75147e-02
-7.98300e+01 -3.96694e-01 -5.75333e-02
-7.98200e+01 -3.96118e-01 -5.75519e-02
-7.98100e+01 -3.95543e-01 -5.75704e-02
-7.98000e+01 -3.94967e-01 -5.75890e-02
-7.97900e+01 -3.94391e-01 -5.76075e-02
-7.97800e+01 -3.93815e-01 -5.76261e-02
-7.97700e+01 -3.93238e-01 -5.76446e-02
-7.97600e+01 -3.92662e-01 -5.76631e-02
-7.97500e+01 -3.92085e-01 -5.76816e-02
-7.97400e+01 -3.91508e-01 -5.77001e-02
-7.97300e+01 -3.90931e-01 -5.77186e-02
-7.97200e+01 -3.90354e-01 -5.77371e-02
-7.97100e+01 -3.89776e-01 -5.77556e-02
-7.97000e+01 -3.89199e-01 -5.77741e-02
-7.96900e+01 -3.88621e-01 -5.77925e-02
-7.96800e+01 -3.88043e-01 -5.78110e-02
-7.96700e+01 -3.87465e-01 -5.78294e-02
-7.96600e+01 -3.86886e-01 -5.78479e-02
-7.96500e+01 -3.86308e-01 -5.78663e-02
-7.96400e+01 -3.85729e-01 -5.78848e-02
-7.96300e+01 -3.85150e-01 -5.79032e-02
-7.96200e+01 -3.84571e-01 -5.79216e-02
-7.96100e+01 -3.83992e-01 -5.79400e-02
-7.96000e+01 -3.83412e-01 -5.79584e-02
-7.95900e+01 -3.82832e-01 -5.79768e-02
-7.95800e+01 -3.82252e-01 -5.79952e-02
-7.95700e+01 -3.81672e-01 -5.80135e-02
-7.95600e+01 -3.81092e-01 -5.80319e-02
-7.95500e+01 -3.80512e-01 -5.80503e-02
-7.95400e+01 -3.79931e-01 -5.80686e-02
-7.95300e+01 -3.79350e-01 -5.80870e-02
-7.95200e+01 -3.78769e-01 -5.81053e-02
-7.95100e+01 -3.78188e-01 -5.81236e-02
-7.95000e+01 -3.77607e-01 -5.81420e-02
-7.94900e+01 -3.77025e-01 -5.81603e-02
-7.94800e+01 -3.76444e-01 -5.81786e-02
-7.94700e+01 -3.75862e-01 -5.81969e-02
-7.94600e+01 -3.75280e-01 -5.82152e-02
-7.94500e+01 -3.74698e-01 -5.82334e-02
-7.94400e+01 -3.74115e-01 -5.82517e-02
-7.94300e+01 -3.73533e-01 -5.82700e-02
-7.94200e+01 -3.72950e-01 -5.82882e-02
-7.94100e+01 -3.72367e-01 -5.83065e-02
-7.94000e+01 -3.71784e-01 -5.83247e-02
-7.93900e+01 -3.71200e-01 -5.83430e-02
-7.93800e+01 -3.70617e-01 -5.83612e-02
-7.93700e+01 -3.70033e-01 -5.83794e-02
-7.93600e+01 -3.69449e-01 -5.83976e-02
-7.93500e+01 -3.68865e-01 -5.84158e-02
-7.93400e+01 -3.68281e-01 -5.84340e-02
-7.93300e+01 -3.67696e-01 -5.84522e-02
-7.93200e+01 -3.67112e-01 -5.84704e-02
-7.93100e+01 -3.66527e-01 -5.84886e-02
-7.93000e+01 -3.65942e-01 -5.85067e-02
-7.92900e+01 -3.65357e-01 -5.85249e-02
-7.92800e+01 -3.64772e-01 -5.85430e-02
-7.92700e+01 -3.64186e-01 -5.85612e-02
-7.92600e+01 -3.63600e-01 -5.85793e-02
-7.92500e+01 -3.63014e-01 -5.85975e-02
-7.92400e+01 -3.62428e-01 -5.86156e-02
-7.92300e+01 -3.61842e-01 -5.86337e-02
-7.92200e+01 -3.61256e-01 -5.86518e-02
-7.92100e+01 -3.60669e-01 -5.86699e-02
-7.92000e+01 -3.60082e-01 -5.86880e-02
-7.91900e+01 -3.59495e-01 -5.87061e-02
-7.91800e+01 -3.58908e-01 -5.87241e-02
-7.91700e+01 -3.58321e-01 -5.87422e-02
-7.91600e+01 -3.57733e-01 -5.87603e-02
-7.91500e+01 -3.57146e-01 -5.87783e-02
-7.91400e+01 -3.56558e-01 -5.87963e-02
-7.91300e+01 -3.55970e-01 -5.88144e-02
-7.91200e+01 -3.55382e-01 -5.88324e-02
-7.91100e+01 -3.54793e-01 -5.88504e-02
-7.91000e+01 -3.54204e-01 -5.88684e-02
-7.90900e+01 -3.53616e-01 -5.88864e-02
-7.90800e+01 -3.53027e-01 -5.89044e-02
-7.90700e+01 -3.52438e-01 -5.89224e-02
-7.90600e+01 -3.51848e-01 -5.89404e-02
-7.90500e+01 -3.51259e-01 -5.89584e-02
-7.90400e+01 -3.50669e-01 -5.89763e-02
-7.90300e+01 -3.50079e-01 -5.89943e-02
-7.90200e+01 -3.49489e-01 -5.90122e-02
-7.90100e+01 -3.48899e-01 -5.90302e-02
-7.90000e+01 -3.48309e-01 -5.90481e-02
-7.89900e+01 -3.47718e-01 -5.90661e-02
-7.89800e+01 -3.47127e-01 -5.90840e-02
-7.89700e+01 -3.46536e-01 -5.91019e-02
-7.89600e+01 -3.45945e-01 -5.91198e-02
-7.89500e+01 -3.45354e-01 -5.91377e-02
-7.89400e+01 -3.44763e-01 -5.91556e-02
-7.89300e+01 -3.44171e-01 -5.91734e-02
-7.89200e+01 -3.43579e-01 -5.91913e-02
-7.89100e+01 -3.42987e-01 -5.92092e-02
-7.89000e+01 -3.42395e-01 -5.92270e-02
-7.88900e+01 -3.41803e-01 -5.92449e-02
-7.88800e+01 -3.41210e-01 -5.92627e-02
-7.88700e+01 -3.40617e-01 -5.92806e-02
-7.88600e+01 -3.40024e-01 -5.92984e-02
-7.88500e+01 -3.39431e-01 -5.93162e-02
-7.88400e+01 -3.38838e-01 -5.93340e-02
-7.88300e+01 -3.38245e-01 -5.93518e-02
-7.88200e+01 -3.37651e-01 -5.93696e-02
-7.88100e+01 -3.37057e-01 -5.93874e-02
-7.88000e+01 -3.36463e-01 -5.94052e-02
-7.87900e+01 -3.35869e-01 -5.94230e-02
-7.87800e+01 -3.35275e-01 -5.94407e-02
-7.87700e+01 -3.34680e-01 -5.94585e-02
-7.87600e+01 -3.34086e-01 -5.94762e-02
-7.87500e+01 -3.33491e-01 -5.94940e-02
-7.87400e+01 -3.32896e-01 -5.95117e-02
-7.87300e+01 -3.32301e-01 -5.95294e-02
-7.87200e+01 -3.31705e-01 -5.95471e-02
-7.87100e+01 -3.31110e-01 -5.95649e-02
-7.87000e+01 -3.30514e-01 -5.95826e-02
-7.86900e+01 -3.29918e-01 -5.96002e-02
-7.86800e+01 -3.29322e-01 -5.96179e-02
-7.86700e+01 -3.28726e-01 -5.96356e-02
-7.86600e+01 -3.28129e-01 -5.96533e-02
-7.86500e+01 -3.27533e-01 -5.96709e-02
-7.86400e+01 -3.26936e-01 -5.96886e-02
-7.86300e+01 -3.26339e-01 -5.97063e-02
-7.86200e+01 -3.25742e-01 -5.97239e-02
-7.86100e+01 -3.25144e-01 -5.97415e-02
-7.86000e+01 -3.24547e-01 -5.97591e-02
-7.85900e+01 -3.23949e-01 -5.97768e-02
-7.85800e+01 -3.23351e-01 -5.97944e-02
-7.85700e+01 -3.22753e-01 -5.98120e-02
-7.85600e+01 -3.22155e-01 -5.98296e-02
-7.85500e+01 -3.21557e-01 -5.98472e-02
-7.85400e+01 -3.20958e-01 -5.98647e-02
-7.85300e+01 -3.20359e-01 -5.98823e-02
-7.85200e+01 -3.19760e-01 -5.98999e-02
-7.85100e+01 -3.19161e-01 -5.99174e-02
-7.85000e+01 -3.18562e-01 -5.99350e-02
-7.84900e+01 -3.17963e-01 -5.99525e-02
-7.84800e+01 -3.17363e-01 -5.99700e-02
-7.84700e+01 -3.16763e-01 -5.99876e-02
-7.84600e+01 -3.16163e-01 -6.00051e-02
-7.84500e+01 -3.15563e-01 -6.00226e-02
-7.84400e+01 -3.14963e-01 -6.00401e-02
-7.84300e+01 -3.14362e-01 -6.00576e-02
-7.84200e+01 -3.13762e-01 -6.00751e-02
-7.84100e+01 -3.13161e-01 -6.00926e-02
-7.84000e+01 -3.12560e-01 -6.01100e-02
-7.83900e+01 -3.11959e-01 -6.01275e-02
-7.83800e+01 -3.11357e-01 -6.01449e-02
-7.83700e+01 -3.10756e-01 -6.01624e-02
-7.83600e+01 -3.10154e-01 -6.01798e-02
-7.83500e+01 -3.09552e-01 -6.01973e-02
-7.83400e+01 -3.08950e-01 -6.02147e-02
-7.83300e+01 -3.08348e-01 -6.02321e-02
-7.83200e+01 -3.07745e-01 -6.02495e-02
-7.83100e+01 -3.07143e-01 -6.02669e-02
-7.83000e+01 -3.06540e-01 -6.02843e-02
-7.82900e+01 -3.05937e-01 -6.03017e-02
-7.82800e+01 -3.05334e-01 -6.03191e-02
-7.82700e+01 -3.04731e-01 -6.03364e-02
-7.82600e+01 -3.04127e-01 -6.03538e-02
-7.82500e+01 -3.03524e-01 -6.03711e-02
-7.82400e+01 -3.02920e-01 -6.03885e-02
-7.82300e+01 -3.02316e-01 -6.04058e-02
-7.82200e+01 -3.01712e-01 -6.04232e-02
-7.82100e+01 -3.01107e-01 -6.04405e-02
-7.82000e+01 -3.00503e-01 -6.04578e-02
-7.81900e+01 -2.99898e-01 -6.04751e-02
-7.81800e+01 -2.99293e-01 -6.04924e-02
-7.81700e+01 -2.98688e-01 -6.05097e-02
-7.81600e+01 -2.98083e-01 -6.05270e-02
-7.81500e+01 -2.97478e-01 -6.05443e-02
-7.81400e+01 -2.96872e-01 -6.05615e-02
-7.81300e+01 -2.96267e-01 -6.05788e-02
-7.81200e+01 -2.95661e-01 -6.05961e-02
-7.81100e+01 -2.95055e-01 -6.06133e-02
-7.81000e+01 -2.94449e-01 -6.06305e-02
-7.80900e+01 -2.93842e-01 -6.06478e-02
-7.80800e+01 -2.93236e-01 -6.06650e-02
-7.80700e+01 -2.92629e-01 -6.06822e-02
-7.80600e+01 -2.92022e-01 -6.06994e-02
-7.80500e+01 -2.91415e-01 -6.07166e-02
-7.80400e+01 -2.90808e-01 -6.07338e-02
-7.80300e+01 -2.90200e-01 -6.07510e-02
-7.80200e+01 -2.89593e-01 -6.07682e-02
-7.80100e+01 -2.88985e-01 -6.07853e-02
-7.80000e+01 -2.88377e-01 -6.08025e-02
-7.79900e+01 -2.87769e-01 -6.08196e-02
-7.79800e+01 -2.87161e-01 -6.08368e-02
-7.79700e+01 -2.86552e-01 -6.08539e-02
-7.79600e+01 -2.85943e-01 -6.08711e-02
-7.79500e+01 -2.85335e-01 -6.08882e-02
-7.79400e+01 -2.84726e-01 -6.09053e-02
-7.79300e+01 -2.84117e-01 -6.09224e-02
-7.79200e+01 -2.83507e-01 -6.09395e-02
-7.79100e+01 -2.82898e-01 -6.09566e-02
-7.79000e+01 -2.82288e-01 -6.09737e-02
-7.78900e+01 -2.81678e-01 -6.09908e-02
-7.78800e+01 -2.81068e-01 -6.10078e-02
-7.78700e+01 -2.80458e-01 -6.10249e-02
-7.78600e+01 -2.79848e-01 -6.10419e-02
-7.78500e+01 -2.79237e-01 -6.10590e-02
-7.78400e+01 -2.78627e-01 -6.10760e-02
-7.78300e+01 -2.78016e-01 -6.10931e-02
-7.78200e+01 -2.77405e-01 -6.11101e-02
-7.78100e+01 -2.76794e-01 -6.11271e-02
-7.78000e+01 -2.76182e-01 -6.11441e-02
-7.77900e+01 -2.75571e-01 -6.11611e-02
-7.77800e+01 -2.74959e-01 -6.11781e-02
-7.77700e+01 -2.74347e-01 -6.11951e-02
-7.77600e+01 -2.73735e-01 -6.12120e-02
-7.77500e+01 -2.73123e-01 -6.12290e-02
-7.77400e+01 -2.72510e-01 -6.12460e-02
-7.77300e+01 -2.71898e-01 -6.12629e-02
-7.77200e+01 -2.71285e-01 -6.12799e-02
-7.77100e+01 -2.70672e-01 -6.12968e-02
-7.77000e+01 -2.70059e-01 -6.13137e-02
-7.76900e+01 -2.69446e-01 -6.13307e-02
-7.76800e+01 -2.68833e-01 -6.13476e-02
-7.76700e+01 -2.68219e-01 -6.13645e-02
-7.76600e+01 -2.67605e-01 -6.13814e-02
-7.76500e+01 -2.66991e-01 -6.13983e-02
-7.76400e+01 -2.66377e-01 -6.14151e-02
-7.76300e+01 -2.65763e-01 -6.14320e-02
-7.76200e+01 -2.65149e-01 -6.14489e-02
-7.76100e+01 -2.64534e-01 -6.14657e-02
-7.76000e+01 -2.63919e-01 -6.14826e-02
-7.75900e+01 -2.63305e-01 -6.14994e-02
-7.75800e+01 -2.62689e-01 -6.15163e-02
-7.75700e+01 -2.62074e-01 -6.15331e-02
-7.75600e+01 -2.61459e-01 -6.15499e-02
-7.75500e+01 -2.60843e-01 -6.15667e-02
-7.75400e+01 -2.60227e-01 -6.15835e-02
-7.75300e+01 -2.59612e-01 -6.16003e-02
-7.75200e+01 -2.58995e-01 -6.16171e-02
-7.75100e+01 -2.58379e-01 -6.16339e-02
-7.75000e+01 -2.57763e-01 -6.16507e-02
-7.74900e+01 -2.57146e-01 -6.16675e-02
-7.74800e+01 -2.56529e-01 -6.16842e-02
-7.74700e+01 -2.55913e-01 -6.17010e-02
-7.74600e+01 -2.55295e-01 -6.17177e-02
-7.74500e+01 -2.54678e-01 -6.17344e-02
-7.74400e+01 -2.54061e-01 -6.17512e-02
-7.74300e+01 -2.53443e-01 -6.17679e-02
-7.74200e+01 -2.52825e-01 -6.17846e-02
-7.74100e+01 -2.52207e-01 -6.18013e-02
-7.74000e+01 -2.51589e-01 -6.18180e-02
-7.73900e+01 -2.50971e-01 -6.18347e-02
-7.73800e+01 -2.50353e-01 -6.18514e-02
-7.73700e+01 -2.49734e-01 -6.18681e-02
-7.73600e+01 -2.49115e-01 -6.18847e-02
-7.73500e+01 -2.48496e-01 -6.19014e-02
-7.73400e+01 -2.47877e-01 -6.19180e-02
-7.73300e+01 -2.47258e-01 -6.19347e-02
-7.73200e+01 -2.46639e-01 -6.19513e-02
-7.73100e+01 -2.46019e-01 -6.19679e-02
-7.73000e+01 -2.45399e-01 -6.19846e-02
-7.72900e+01 -2.44779e-01 -6.20012e-02
-7.72800e+01 -2.44159e-01 -6.20178e-02
-7.72700e+01 -2.43539e-01 -6.20344e-02
-7.72600e+01 -2.42919e-01 -6.20510e-02
-7.72500e+01 -2.42298e-01 -6.20675e-02
-7.72400e+01 -2.41677e-01 -6.20841e-02
-7.72300e+01 -2.41056e-01 -6.21007e-02
-7.72200e+01 -2.40435e-01 -6.21172e-02
-7.72100e+01 -2.39814e-01 -6.21338e-02
-7.72000e+01 -2.39192e-01 -6.21503e-02
-7.71900e+01 -2.38571e-01 -6.21669e-02
-7.71800e+01 -2.37949e-01 -6.21834e-02
-7.71700e+01 -2.37327e-01 -6.21999e-02
-7.71600e+01 -2.36705e-01 -6.22164e-02
-7.71500e+01 -2.36083e-01 -6.22329e-02
-7.71400e+01 -2.35460e-01 -6.22494e-02
-7.71300e+01 -2.34838e-01 -6.22659e-02
-7.71200e+01 -2.34215e-01 -6.22824e-02
-7.71100e+01 -2.33592e-01 -6.22989e-02
-7.71000e+01 -2.32969e-01 -6.23153e-02
-7.70900e+01 -2.32346e-01 -6.23318e-02
-7.70800e+01 -2.31723e-01 -6.23482e-02
-7.70700e+01 -2.31099e-01 -6.23647e-02
-7.70600e+01 -2.30475e-01 -6.23811e-02
-7.70500e+01 -2.29851e-01 -6.23975e-02
-7.70400e+01 -2.29227e-01 -6.24140e-02
-7.70300e+01 -2.28603e-01 -6.24304e-02
-7.70200e+01 -2.27979e-01 -6.24468e-02
-7.70100e+01 -2.27354e-01 -6.24632e-02
-7.70000e+01 -2.26729e-01 -6.24796e-02
[truncated: 948,813 more chars]
