# Supplementary material for: A One-Bead-Per-Saccharide (1BPS) Model for Glycosaminoglycans
Source: J Chem Theory Comput. 2023 Jul 17;19(16):5491–502. doi: 10.1021/acs.jctc.3c00238 (PMC10448712; doi:10.1021/acs.jctc.3c00238)
Supplement: Supplementary file 2 — ct3c00238_si_002.zip [file ct3c00238_si_002.zip › SGS.xvg]

0.00000e+00 8.70960e+01 3.82584e-01
1.00000e-02 8.70922e+01 3.82583e-01
2.00000e-02 8.70883e+01 3.82581e-01
3.00000e-02 8.70845e+01 3.82579e-01
4.00000e-02 8.70807e+01 3.82577e-01
5.00000e-02 8.70769e+01 3.82575e-01
6.00000e-02 8.70730e+01 3.82573e-01
7.00000e-02 8.70692e+01 3.82571e-01
8.00000e-02 8.70654e+01 3.82569e-01
9.00000e-02 8.70616e+01 3.82567e-01
1.00000e-01 8.70577e+01 3.82565e-01
1.10000e-01 8.70539e+01 3.82562e-01
1.20000e-01 8.70501e+01 3.82560e-01
1.30000e-01 8.70463e+01 3.82558e-01
1.40000e-01 8.70424e+01 3.82556e-01
1.50000e-01 8.70386e+01 3.82553e-01
1.60000e-01 8.70348e+01 3.82551e-01
1.70000e-01 8.70309e+01 3.82549e-01
1.80000e-01 8.70271e+01 3.82546e-01
1.90000e-01 8.70233e+01 3.82544e-01
2.00000e-01 8.70195e+01 3.82541e-01
2.10000e-01 8.70156e+01 3.82539e-01
2.20000e-01 8.70118e+01 3.82536e-01
2.30000e-01 8.70080e+01 3.82534e-01
2.40000e-01 8.70042e+01 3.82531e-01
2.50000e-01 8.70003e+01 3.82528e-01
2.60000e-01 8.69965e+01 3.82525e-01
2.70000e-01 8.69927e+01 3.82523e-01
2.80000e-01 8.69889e+01 3.82520e-01
2.90000e-01 8.69850e+01 3.82517e-01
3.00000e-01 8.69812e+01 3.82514e-01
3.10000e-01 8.69774e+01 3.82511e-01
3.20000e-01 8.69736e+01 3.82508e-01
3.30000e-01 8.69697e+01 3.82505e-01
3.40000e-01 8.69659e+01 3.82502e-01
3.50000e-01 8.69621e+01 3.82499e-01
3.60000e-01 8.69583e+01 3.82496e-01
3.70000e-01 8.69544e+01 3.82493e-01
3.80000e-01 8.69506e+01 3.82490e-01
3.90000e-01 8.69468e+01 3.82487e-01
4.00000e-01 8.69430e+01 3.82484e-01
4.10000e-01 8.69391e+01 3.82480e-01
4.20000e-01 8.69353e+01 3.82477e-01
4.30000e-01 8.69315e+01 3.82474e-01
4.40000e-01 8.69277e+01 3.82470e-01
4.50000e-01 8.69238e+01 3.82467e-01
4.60000e-01 8.69200e+01 3.82464e-01
4.70000e-01 8.69162e+01 3.82460e-01
4.80000e-01 8.69124e+01 3.82457e-01
4.90000e-01 8.69085e+01 3.82453e-01
5.00000e-01 8.69047e+01 3.82450e-01
5.10000e-01 8.69009e+01 3.82446e-01
5.20000e-01 8.68971e+01 3.82443e-01
5.30000e-01 8.68932e+01 3.82440e-01
5.40000e-01 8.68894e+01 3.82437e-01
5.50000e-01 8.68856e+01 3.82434e-01
5.60000e-01 8.68818e+01 3.82431e-01
5.70000e-01 8.68780e+01 3.82429e-01
5.80000e-01 8.68741e+01 3.82426e-01
5.90000e-01 8.68703e+01 3.82424e-01
6.00000e-01 8.68665e+01 3.82423e-01
6.10000e-01 8.68627e+01 3.82421e-01
6.20000e-01 8.68588e+01 3.82419e-01
6.30000e-01 8.68550e+01 3.82418e-01
6.40000e-01 8.68512e+01 3.82417e-01
6.50000e-01 8.68474e+01 3.82416e-01
6.60000e-01 8.68435e+01 3.82415e-01
6.70000e-01 8.68397e+01 3.82414e-01
6.80000e-01 8.68359e+01 3.82414e-01
6.90000e-01 8.68321e+01 3.82414e-01
7.00000e-01 8.68282e+01 3.82414e-01
7.10000e-01 8.68244e+01 3.82414e-01
7.20000e-01 8.68206e+01 3.82414e-01
7.30000e-01 8.68168e+01 3.82414e-01
7.40000e-01 8.68129e+01 3.82415e-01
7.50000e-01 8.68091e+01 3.82416e-01
7.60000e-01 8.68053e+01 3.82417e-01
7.70000e-01 8.68015e+01 3.82418e-01
7.80000e-01 8.67976e+01 3.82419e-01
7.90000e-01 8.67938e+01 3.82421e-01
8.00000e-01 8.67900e+01 3.82423e-01
8.10000e-01 8.67862e+01 3.82424e-01
8.20000e-01 8.67823e+01 3.82426e-01
8.30000e-01 8.67785e+01 3.82429e-01
8.40000e-01 8.67747e+01 3.82431e-01
8.50000e-01 8.67709e+01 3.82434e-01
8.60000e-01 8.67671e+01 3.82437e-01
8.70000e-01 8.67632e+01 3.82440e-01
8.80000e-01 8.67594e+01 3.82443e-01
8.90000e-01 8.67556e+01 3.82446e-01
9.00000e-01 8.67518e+01 3.82450e-01
9.10000e-01 8.67479e+01 3.82453e-01
9.20000e-01 8.67441e+01 3.82457e-01
9.30000e-01 8.67403e+01 3.82461e-01
9.40000e-01 8.67365e+01 3.82465e-01
9.50000e-01 8.67326e+01 3.82470e-01
9.60000e-01 8.67288e+01 3.82474e-01
9.70000e-01 8.67250e+01 3.82479e-01
9.80000e-01 8.67212e+01 3.82484e-01
9.90000e-01 8.67173e+01 3.82489e-01
1.00000e+00 8.67135e+01 3.82494e-01
1.01000e+00 8.67097e+01 3.82500e-01
1.02000e+00 8.67059e+01 3.82506e-01
1.03000e+00 8.67020e+01 3.82511e-01
1.04000e+00 8.66982e+01 3.82517e-01
1.05000e+00 8.66944e+01 3.82524e-01
1.06000e+00 8.66906e+01 3.82530e-01
1.07000e+00 8.66867e+01 3.82537e-01
1.08000e+00 8.66829e+01 3.82543e-01
1.09000e+00 8.66791e+01 3.82550e-01
1.10000e+00 8.66753e+01 3.82557e-01
1.11000e+00 8.66714e+01 3.82565e-01
1.12000e+00 8.66676e+01 3.82572e-01
1.13000e+00 8.66638e+01 3.82580e-01
1.14000e+00 8.66600e+01 3.82588e-01
1.15000e+00 8.66561e+01 3.82596e-01
1.16000e+00 8.66523e+01 3.82604e-01
1.17000e+00 8.66485e+01 3.82612e-01
1.18000e+00 8.66446e+01 3.82621e-01
1.19000e+00 8.66408e+01 3.82629e-01
1.20000e+00 8.66370e+01 3.82638e-01
1.21000e+00 8.66332e+01 3.82647e-01
1.22000e+00 8.66293e+01 3.82657e-01
1.23000e+00 8.66255e+01 3.82666e-01
1.24000e+00 8.66217e+01 3.82676e-01
1.25000e+00 8.66179e+01 3.82686e-01
1.26000e+00 8.66140e+01 3.82696e-01
1.27000e+00 8.66102e+01 3.82706e-01
1.28000e+00 8.66064e+01 3.82716e-01
1.29000e+00 8.66026e+01 3.82727e-01
1.30000e+00 8.65987e+01 3.82737e-01
1.31000e+00 8.65949e+01 3.82748e-01
1.32000e+00 8.65911e+01 3.82759e-01
1.33000e+00 8.65872e+01 3.82770e-01
1.34000e+00 8.65834e+01 3.82782e-01
1.35000e+00 8.65796e+01 3.82793e-01
1.36000e+00 8.65758e+01 3.82805e-01
1.37000e+00 8.65719e+01 3.82817e-01
1.38000e+00 8.65681e+01 3.82829e-01
1.39000e+00 8.65643e+01 3.82842e-01
1.40000e+00 8.65604e+01 3.82854e-01
1.41000e+00 8.65566e+01 3.82867e-01
1.42000e+00 8.65528e+01 3.82880e-01
1.43000e+00 8.65490e+01 3.82893e-01
1.44000e+00 8.65451e+01 3.82906e-01
1.45000e+00 8.65413e+01 3.82919e-01
1.46000e+00 8.65375e+01 3.82933e-01
1.47000e+00 8.65336e+01 3.82947e-01
1.48000e+00 8.65298e+01 3.82961e-01
1.49000e+00 8.65260e+01 3.82975e-01
1.50000e+00 8.65222e+01 3.82989e-01
1.51000e+00 8.65183e+01 3.83003e-01
1.52000e+00 8.65145e+01 3.83018e-01
1.53000e+00 8.65107e+01 3.83032e-01
1.54000e+00 8.65068e+01 3.83047e-01
1.55000e+00 8.65030e+01 3.83061e-01
1.56000e+00 8.64992e+01 3.83076e-01
1.57000e+00 8.64953e+01 3.83091e-01
1.58000e+00 8.64915e+01 3.83105e-01
1.59000e+00 8.64877e+01 3.83120e-01
1.60000e+00 8.64838e+01 3.83135e-01
1.61000e+00 8.64800e+01 3.83149e-01
1.62000e+00 8.64762e+01 3.83164e-01
1.63000e+00 8.64724e+01 3.83179e-01
1.64000e+00 8.64685e+01 3.83194e-01
1.65000e+00 8.64647e+01 3.83209e-01
1.66000e+00 8.64609e+01 3.83224e-01
1.67000e+00 8.64570e+01 3.83239e-01
1.68000e+00 8.64532e+01 3.83254e-01
1.69000e+00 8.64494e+01 3.83269e-01
1.70000e+00 8.64455e+01 3.83284e-01
1.71000e+00 8.64417e+01 3.83299e-01
1.72000e+00 8.64379e+01 3.83314e-01
1.73000e+00 8.64340e+01 3.83329e-01
1.74000e+00 8.64302e+01 3.83344e-01
1.75000e+00 8.64264e+01 3.83359e-01
1.76000e+00 8.64225e+01 3.83375e-01
1.77000e+00 8.64187e+01 3.83390e-01
1.78000e+00 8.64149e+01 3.83405e-01
1.79000e+00 8.64110e+01 3.83421e-01
1.80000e+00 8.64072e+01 3.83436e-01
1.81000e+00 8.64034e+01 3.83451e-01
1.82000e+00 8.63995e+01 3.83467e-01
1.83000e+00 8.63957e+01 3.83482e-01
1.84000e+00 8.63919e+01 3.83498e-01
1.85000e+00 8.63880e+01 3.83513e-01
1.86000e+00 8.63842e+01 3.83529e-01
1.87000e+00 8.63803e+01 3.83545e-01
1.88000e+00 8.63765e+01 3.83560e-01
1.89000e+00 8.63727e+01 3.83576e-01
1.90000e+00 8.63688e+01 3.83592e-01
1.91000e+00 8.63650e+01 3.83608e-01
1.92000e+00 8.63612e+01 3.83623e-01
1.93000e+00 8.63573e+01 3.83639e-01
1.94000e+00 8.63535e+01 3.83655e-01
1.95000e+00 8.63497e+01 3.83671e-01
1.96000e+00 8.63458e+01 3.83687e-01
1.97000e+00 8.63420e+01 3.83703e-01
1.98000e+00 8.63381e+01 3.83719e-01
1.99000e+00 8.63343e+01 3.83735e-01
2.00000e+00 8.63305e+01 3.83751e-01
2.01000e+00 8.63266e+01 3.83767e-01
2.02000e+00 8.63228e+01 3.83783e-01
2.03000e+00 8.63190e+01 3.83799e-01
2.04000e+00 8.63151e+01 3.83816e-01
2.05000e+00 8.63113e+01 3.83832e-01
2.06000e+00 8.63074e+01 3.83848e-01
2.07000e+00 8.63036e+01 3.83865e-01
2.08000e+00 8.62998e+01 3.83881e-01
2.09000e+00 8.62959e+01 3.83897e-01
2.10000e+00 8.62921e+01 3.83914e-01
2.11000e+00 8.62882e+01 3.83930e-01
2.12000e+00 8.62844e+01 3.83947e-01
2.13000e+00 8.62806e+01 3.83963e-01
2.14000e+00 8.62767e+01 3.83980e-01
2.15000e+00 8.62729e+01 3.83996e-01
2.16000e+00 8.62691e+01 3.84013e-01
2.17000e+00 8.62652e+01 3.84030e-01
2.18000e+00 8.62614e+01 3.84046e-01
2.19000e+00 8.62575e+01 3.84063e-01
2.20000e+00 8.62537e+01 3.84080e-01
2.21000e+00 8.62498e+01 3.84096e-01
2.22000e+00 8.62460e+01 3.84113e-01
2.23000e+00 8.62422e+01 3.84130e-01
2.24000e+00 8.62383e+01 3.84147e-01
2.25000e+00 8.62345e+01 3.84164e-01
2.26000e+00 8.62306e+01 3.84181e-01
2.27000e+00 8.62268e+01 3.84198e-01
2.28000e+00 8.62230e+01 3.84215e-01
2.29000e+00 8.62191e+01 3.84232e-01
2.30000e+00 8.62153e+01 3.84249e-01
2.31000e+00 8.62114e+01 3.84266e-01
2.32000e+00 8.62076e+01 3.84283e-01
2.33000e+00 8.62037e+01 3.84301e-01
2.34000e+00 8.61999e+01 3.84318e-01
2.35000e+00 8.61961e+01 3.84335e-01
2.36000e+00 8.61922e+01 3.84352e-01
2.37000e+00 8.61884e+01 3.84370e-01
2.38000e+00 8.61845e+01 3.84387e-01
2.39000e+00 8.61807e+01 3.84405e-01
2.40000e+00 8.61768e+01 3.84422e-01
2.41000e+00 8.61730e+01 3.84440e-01
2.42000e+00 8.61692e+01 3.84457e-01
2.43000e+00 8.61653e+01 3.84475e-01
2.44000e+00 8.61615e+01 3.84492e-01
2.45000e+00 8.61576e+01 3.84510e-01
2.46000e+00 8.61538e+01 3.84527e-01
2.47000e+00 8.61499e+01 3.84545e-01
2.48000e+00 8.61461e+01 3.84563e-01
2.49000e+00 8.61422e+01 3.84581e-01
2.50000e+00 8.61384e+01 3.84598e-01
2.51000e+00 8.61345e+01 3.84616e-01
2.52000e+00 8.61307e+01 3.84634e-01
2.53000e+00 8.61268e+01 3.84651e-01
2.54000e+00 8.61230e+01 3.84669e-01
2.55000e+00 8.61192e+01 3.84686e-01
2.56000e+00 8.61153e+01 3.84704e-01
2.57000e+00 8.61115e+01 3.84721e-01
2.58000e+00 8.61076e+01 3.84738e-01
2.59000e+00 8.61038e+01 3.84755e-01
2.60000e+00 8.60999e+01 3.84772e-01
2.61000e+00 8.60961e+01 3.84789e-01
2.62000e+00 8.60922e+01 3.84806e-01
2.63000e+00 8.60884e+01 3.84823e-01
2.64000e+00 8.60845e+01 3.84840e-01
2.65000e+00 8.60807e+01 3.84857e-01
2.66000e+00 8.60768e+01 3.84873e-01
2.67000e+00 8.60730e+01 3.84890e-01
2.68000e+00 8.60691e+01 3.84906e-01
2.69000e+00 8.60653e+01 3.84923e-01
2.70000e+00 8.60614e+01 3.84939e-01
2.71000e+00 8.60576e+01 3.84955e-01
2.72000e+00 8.60537e+01 3.84971e-01
2.73000e+00 8.60499e+01 3.84988e-01
2.74000e+00 8.60460e+01 3.85004e-01
2.75000e+00 8.60422e+01 3.85019e-01
2.76000e+00 8.60383e+01 3.85035e-01
2.77000e+00 8.60345e+01 3.85051e-01
2.78000e+00 8.60306e+01 3.85067e-01
2.79000e+00 8.60268e+01 3.85082e-01
2.80000e+00 8.60229e+01 3.85098e-01
2.81000e+00 8.60191e+01 3.85113e-01
2.82000e+00 8.60152e+01 3.85129e-01
2.83000e+00 8.60114e+01 3.85144e-01
2.84000e+00 8.60075e+01 3.85159e-01
2.85000e+00 8.60037e+01 3.85175e-01
2.86000e+00 8.59998e+01 3.85190e-01
2.87000e+00 8.59960e+01 3.85205e-01
2.88000e+00 8.59921e+01 3.85220e-01
2.89000e+00 8.59883e+01 3.85234e-01
2.90000e+00 8.59844e+01 3.85249e-01
2.91000e+00 8.59806e+01 3.85264e-01
2.92000e+00 8.59767e+01 3.85279e-01
2.93000e+00 8.59729e+01 3.85293e-01
2.94000e+00 8.59690e+01 3.85308e-01
2.95000e+00 8.59652e+01 3.85322e-01
2.96000e+00 8.59613e+01 3.85336e-01
2.97000e+00 8.59574e+01 3.85351e-01
2.98000e+00 8.59536e+01 3.85365e-01
2.99000e+00 8.59497e+01 3.85379e-01
3.00000e+00 8.59459e+01 3.85393e-01
3.01000e+00 8.59420e+01 3.85407e-01
3.02000e+00 8.59382e+01 3.85421e-01
3.03000e+00 8.59343e+01 3.85434e-01
3.04000e+00 8.59305e+01 3.85448e-01
3.05000e+00 8.59266e+01 3.85462e-01
3.06000e+00 8.59228e+01 3.85475e-01
3.07000e+00 8.59189e+01 3.85489e-01
3.08000e+00 8.59150e+01 3.85502e-01
3.09000e+00 8.59112e+01 3.85516e-01
3.10000e+00 8.59073e+01 3.85529e-01
3.11000e+00 8.59035e+01 3.85542e-01
3.12000e+00 8.58996e+01 3.85555e-01
3.13000e+00 8.58958e+01 3.85568e-01
3.14000e+00 8.58919e+01 3.85581e-01
3.15000e+00 8.58881e+01 3.85594e-01
3.16000e+00 8.58842e+01 3.85607e-01
3.17000e+00 8.58803e+01 3.85619e-01
3.18000e+00 8.58765e+01 3.85632e-01
3.19000e+00 8.58726e+01 3.85645e-01
3.20000e+00 8.58688e+01 3.85657e-01
3.21000e+00 8.58649e+01 3.85670e-01
3.22000e+00 8.58611e+01 3.85682e-01
3.23000e+00 8.58572e+01 3.85694e-01
3.24000e+00 8.58533e+01 3.85706e-01
3.25000e+00 8.58495e+01 3.85719e-01
3.26000e+00 8.58456e+01 3.85731e-01
3.27000e+00 8.58418e+01 3.85743e-01
3.28000e+00 8.58379e+01 3.85754e-01
3.29000e+00 8.58341e+01 3.85766e-01
3.30000e+00 8.58302e+01 3.85778e-01
3.31000e+00 8.58263e+01 3.85790e-01
3.32000e+00 8.58225e+01 3.85801e-01
3.33000e+00 8.58186e+01 3.85813e-01
3.34000e+00 8.58148e+01 3.85824e-01
3.35000e+00 8.58109e+01 3.85835e-01
3.36000e+00 8.58071e+01 3.85847e-01
3.37000e+00 8.58032e+01 3.85858e-01
3.38000e+00 8.57993e+01 3.85869e-01
3.39000e+00 8.57955e+01 3.85880e-01
3.40000e+00 8.57916e+01 3.85891e-01
3.41000e+00 8.57878e+01 3.85902e-01
3.42000e+00 8.57839e+01 3.85913e-01
3.43000e+00 8.57800e+01 3.85923e-01
3.44000e+00 8.57762e+01 3.85934e-01
3.45000e+00 8.57723e+01 3.85945e-01
3.46000e+00 8.57685e+01 3.85955e-01
3.47000e+00 8.57646e+01 3.85966e-01
3.48000e+00 8.57607e+01 3.85976e-01
3.49000e+00 8.57569e+01 3.85986e-01
3.50000e+00 8.57530e+01 3.85996e-01
3.51000e+00 8.57492e+01 3.86007e-01
3.52000e+00 8.57453e+01 3.86017e-01
3.53000e+00 8.57414e+01 3.86027e-01
3.54000e+00 8.57376e+01 3.86038e-01
3.55000e+00 8.57337e+01 3.86048e-01
3.56000e+00 8.57299e+01 3.86059e-01
3.57000e+00 8.57260e+01 3.86070e-01
3.58000e+00 8.57221e+01 3.86081e-01
3.59000e+00 8.57183e+01 3.86092e-01
3.60000e+00 8.57144e+01 3.86103e-01
3.61000e+00 8.57106e+01 3.86114e-01
3.62000e+00 8.57067e+01 3.86125e-01
3.63000e+00 8.57028e+01 3.86136e-01
3.64000e+00 8.56990e+01 3.86148e-01
3.65000e+00 8.56951e+01 3.86159e-01
3.66000e+00 8.56913e+01 3.86171e-01
3.67000e+00 8.56874e+01 3.86182e-01
3.68000e+00 8.56835e+01 3.86194e-01
3.69000e+00 8.56797e+01 3.86206e-01
3.70000e+00 8.56758e+01 3.86218e-01
3.71000e+00 8.56719e+01 3.86230e-01
3.72000e+00 8.56681e+01 3.86242e-01
3.73000e+00 8.56642e+01 3.86254e-01
3.74000e+00 8.56604e+01 3.86267e-01
3.75000e+00 8.56565e+01 3.86279e-01
3.76000e+00 8.56526e+01 3.86292e-01
3.77000e+00 8.56488e+01 3.86304e-01
3.78000e+00 8.56449e+01 3.86317e-01
3.79000e+00 8.56410e+01 3.86330e-01
3.80000e+00 8.56372e+01 3.86342e-01
3.81000e+00 8.56333e+01 3.86355e-01
3.82000e+00 8.56295e+01 3.86368e-01
3.83000e+00 8.56256e+01 3.86382e-01
3.84000e+00 8.56217e+01 3.86395e-01
3.85000e+00 8.56179e+01 3.86408e-01
3.86000e+00 8.56140e+01 3.86422e-01
3.87000e+00 8.56101e+01 3.86435e-01
3.88000e+00 8.56063e+01 3.86449e-01
3.89000e+00 8.56024e+01 3.86462e-01
3.90000e+00 8.55985e+01 3.86476e-01
3.91000e+00 8.55947e+01 3.86490e-01
3.92000e+00 8.55908e+01 3.86504e-01
3.93000e+00 8.55869e+01 3.86518e-01
3.94000e+00 8.55831e+01 3.86532e-01
3.95000e+00 8.55792e+01 3.86546e-01
3.96000e+00 8.55753e+01 3.86561e-01
3.97000e+00 8.55715e+01 3.86575e-01
3.98000e+00 8.55676e+01 3.86589e-01
3.99000e+00 8.55637e+01 3.86604e-01
4.00000e+00 8.55599e+01 3.86619e-01
4.01000e+00 8.55560e+01 3.86634e-01
4.02000e+00 8.55522e+01 3.86648e-01
4.03000e+00 8.55483e+01 3.86663e-01
4.04000e+00 8.55444e+01 3.86678e-01
4.05000e+00 8.55406e+01 3.86694e-01
4.06000e+00 8.55367e+01 3.86709e-01
4.07000e+00 8.55328e+01 3.86724e-01
4.08000e+00 8.55289e+01 3.86740e-01
4.09000e+00 8.55251e+01 3.86755e-01
4.10000e+00 8.55212e+01 3.86771e-01
4.11000e+00 8.55173e+01 3.86786e-01
4.12000e+00 8.55135e+01 3.86802e-01
4.13000e+00 8.55096e+01 3.86818e-01
4.14000e+00 8.55057e+01 3.86834e-01
4.15000e+00 8.55019e+01 3.86850e-01
4.16000e+00 8.54980e+01 3.86866e-01
4.17000e+00 8.54941e+01 3.86882e-01
4.18000e+00 8.54903e+01 3.86899e-01
4.19000e+00 8.54864e+01 3.86915e-01
4.20000e+00 8.54825e+01 3.86932e-01
4.21000e+00 8.54787e+01 3.86948e-01
4.22000e+00 8.54748e+01 3.86965e-01
4.23000e+00 8.54709e+01 3.86982e-01
4.24000e+00 8.54670e+01 3.86999e-01
4.25000e+00 8.54632e+01 3.87015e-01
4.26000e+00 8.54593e+01 3.87033e-01
4.27000e+00 8.54554e+01 3.87050e-01
4.28000e+00 8.54516e+01 3.87067e-01
4.29000e+00 8.54477e+01 3.87084e-01
4.30000e+00 8.54438e+01 3.87102e-01
4.31000e+00 8.54400e+01 3.87119e-01
4.32000e+00 8.54361e+01 3.87137e-01
4.33000e+00 8.54322e+01 3.87154e-01
4.34000e+00 8.54283e+01 3.87172e-01
4.35000e+00 8.54245e+01 3.87190e-01
4.36000e+00 8.54206e+01 3.87208e-01
4.37000e+00 8.54167e+01 3.87226e-01
4.38000e+00 8.54129e+01 3.87244e-01
4.39000e+00 8.54090e+01 3.87263e-01
4.40000e+00 8.54051e+01 3.87281e-01
4.41000e+00 8.54012e+01 3.87299e-01
4.42000e+00 8.53974e+01 3.87318e-01
4.43000e+00 8.53935e+01 3.87336e-01
4.44000e+00 8.53896e+01 3.87355e-01
4.45000e+00 8.53857e+01 3.87374e-01
4.46000e+00 8.53819e+01 3.87393e-01
4.47000e+00 8.53780e+01 3.87412e-01
4.48000e+00 8.53741e+01 3.87431e-01
4.49000e+00 8.53702e+01 3.87450e-01
4.50000e+00 8.53664e+01 3.87469e-01
4.51000e+00 8.53625e+01 3.87488e-01
4.52000e+00 8.53586e+01 3.87508e-01
4.53000e+00 8.53547e+01 3.87527e-01
4.54000e+00 8.53509e+01 3.87546e-01
4.55000e+00 8.53470e+01 3.87564e-01
4.56000e+00 8.53431e+01 3.87583e-01
4.57000e+00 8.53392e+01 3.87602e-01
4.58000e+00 8.53354e+01 3.87620e-01
4.59000e+00 8.53315e+01 3.87638e-01
4.60000e+00 8.53276e+01 3.87657e-01
4.61000e+00 8.53237e+01 3.87675e-01
4.62000e+00 8.53199e+01 3.87693e-01
4.63000e+00 8.53160e+01 3.87711e-01
4.64000e+00 8.53121e+01 3.87729e-01
4.65000e+00 8.53082e+01 3.87746e-01
4.66000e+00 8.53044e+01 3.87764e-01
4.67000e+00 8.53005e+01 3.87781e-01
4.68000e+00 8.52966e+01 3.87799e-01
4.69000e+00 8.52927e+01 3.87816e-01
4.70000e+00 8.52888e+01 3.87833e-01
4.71000e+00 8.52850e+01 3.87850e-01
4.72000e+00 8.52811e+01 3.87867e-01
4.73000e+00 8.52772e+01 3.87884e-01
4.74000e+00 8.52733e+01 3.87901e-01
4.75000e+00 8.52694e+01 3.87918e-01
4.76000e+00 8.52656e+01 3.87934e-01
4.77000e+00 8.52617e+01 3.87950e-01
4.78000e+00 8.52578e+01 3.87967e-01
4.79000e+00 8.52539e+01 3.87983e-01
4.80000e+00 8.52500e+01 3.87999e-01
4.81000e+00 8.52462e+01 3.88015e-01
4.82000e+00 8.52423e+01 3.88031e-01
4.83000e+00 8.52384e+01 3.88047e-01
4.84000e+00 8.52345e+01 3.88062e-01
4.85000e+00 8.52306e+01 3.88078e-01
4.86000e+00 8.52268e+01 3.88093e-01
4.87000e+00 8.52229e+01 3.88109e-01
4.88000e+00 8.52190e+01 3.88124e-01
4.89000e+00 8.52151e+01 3.88139e-01
4.90000e+00 8.52112e+01 3.88154e-01
4.91000e+00 8.52074e+01 3.88169e-01
4.92000e+00 8.52035e+01 3.88184e-01
4.93000e+00 8.51996e+01 3.88198e-01
4.94000e+00 8.51957e+01 3.88213e-01
4.95000e+00 8.51918e+01 3.88227e-01
4.96000e+00 8.51879e+01 3.88242e-01
4.97000e+00 8.51841e+01 3.88256e-01
4.98000e+00 8.51802e+01 3.88270e-01
4.99000e+00 8.51763e+01 3.88284e-01
5.00000e+00 8.51724e+01 3.88298e-01
5.01000e+00 8.51685e+01 3.88312e-01
5.02000e+00 8.51647e+01 3.88325e-01
5.03000e+00 8.51608e+01 3.88339e-01
5.04000e+00 8.51569e+01 3.88352e-01
5.05000e+00 8.51530e+01 3.88366e-01
5.06000e+00 8.51491e+01 3.88379e-01
5.07000e+00 8.51452e+01 3.88392e-01
5.08000e+00 8.51413e+01 3.88405e-01
5.09000e+00 8.51375e+01 3.88418e-01
5.10000e+00 8.51336e+01 3.88431e-01
5.11000e+00 8.51297e+01 3.88444e-01
5.12000e+00 8.51258e+01 3.88456e-01
5.13000e+00 8.51219e+01 3.88469e-01
5.14000e+00 8.51180e+01 3.88481e-01
5.15000e+00 8.51142e+01 3.88493e-01
5.16000e+00 8.51103e+01 3.88506e-01
5.17000e+00 8.51064e+01 3.88518e-01
5.18000e+00 8.51025e+01 3.88530e-01
5.19000e+00 8.50986e+01 3.88541e-01
5.20000e+00 8.50947e+01 3.88553e-01
5.21000e+00 8.50908e+01 3.88565e-01
5.22000e+00 8.50870e+01 3.88576e-01
5.23000e+00 8.50831e+01 3.88588e-01
5.24000e+00 8.50792e+01 3.88599e-01
5.25000e+00 8.50753e+01 3.88610e-01
5.26000e+00 8.50714e+01 3.88621e-01
5.27000e+00 8.50675e+01 3.88632e-01
5.28000e+00 8.50636e+01 3.88643e-01
5.29000e+00 8.50598e+01 3.88654e-01
5.30000e+00 8.50559e+01 3.88665e-01
5.31000e+00 8.50520e+01 3.88675e-01
5.32000e+00 8.50481e+01 3.88685e-01
5.33000e+00 8.50442e+01 3.88696e-01
5.34000e+00 8.50403e+01 3.88706e-01
5.35000e+00 8.50364e+01 3.88716e-01
5.36000e+00 8.50325e+01 3.88726e-01
5.37000e+00 8.50287e+01 3.88736e-01
5.38000e+00 8.50248e+01 3.88746e-01
5.39000e+00 8.50209e+01 3.88755e-01
5.40000e+00 8.50170e+01 3.88765e-01
5.41000e+00 8.50131e+01 3.88774e-01
5.42000e+00 8.50092e+01 3.88784e-01
5.43000e+00 8.50053e+01 3.88793e-01
5.44000e+00 8.50014e+01 3.88802e-01
5.45000e+00 8.49976e+01 3.88811e-01
5.46000e+00 8.49937e+01 3.88820e-01
5.47000e+00 8.49898e+01 3.88829e-01
5.48000e+00 8.49859e+01 3.88838e-01
5.49000e+00 8.49820e+01 3.88846e-01
5.50000e+00 8.49781e+01 3.88855e-01
5.51000e+00 8.49742e+01 3.88863e-01
5.52000e+00 8.49703e+01 3.88871e-01
5.53000e+00 8.49665e+01 3.88880e-01
5.54000e+00 8.49626e+01 3.88889e-01
5.55000e+00 8.49587e+01 3.88897e-01
5.56000e+00 8.49548e+01 3.88906e-01
5.57000e+00 8.49509e+01 3.88915e-01
5.58000e+00 8.49470e+01 3.88923e-01
5.59000e+00 8.49431e+01 3.88932e-01
5.60000e+00 8.49392e+01 3.88941e-01
5.61000e+00 8.49353e+01 3.88950e-01
5.62000e+00 8.49314e+01 3.88959e-01
5.63000e+00 8.49276e+01 3.88968e-01
5.64000e+00 8.49237e+01 3.88977e-01
5.65000e+00 8.49198e+01 3.88986e-01
5.66000e+00 8.49159e+01 3.88995e-01
5.67000e+00 8.49120e+01 3.89004e-01
5.68000e+00 8.49081e+01 3.89013e-01
5.69000e+00 8.49042e+01 3.89022e-01
5.70000e+00 8.49003e+01 3.89032e-01
5.71000e+00 8.48964e+01 3.89041e-01
5.72000e+00 8.48925e+01 3.89050e-01
5.73000e+00 8.48887e+01 3.89060e-01
5.74000e+00 8.48848e+01 3.89069e-01
5.75000e+00 8.48809e+01 3.89079e-01
5.76000e+00 8.48770e+01 3.89088e-01
5.77000e+00 8.48731e+01 3.89098e-01
5.78000e+00 8.48692e+01 3.89107e-01
5.79000e+00 8.48653e+01 3.89117e-01
5.80000e+00 8.48614e+01 3.89127e-01
5.81000e+00 8.48575e+01 3.89136e-01
5.82000e+00 8.48536e+01 3.89146e-01
5.83000e+00 8.48497e+01 3.89156e-01
5.84000e+00 8.48459e+01 3.89166e-01
5.85000e+00 8.48420e+01 3.89176e-01
5.86000e+00 8.48381e+01 3.89186e-01
5.87000e+00 8.48342e+01 3.89196e-01
5.88000e+00 8.48303e+01 3.89206e-01
5.89000e+00 8.48264e+01 3.89216e-01
5.90000e+00 8.48225e+01 3.89226e-01
5.91000e+00 8.48186e+01 3.89236e-01
5.92000e+00 8.48147e+01 3.89247e-01
5.93000e+00 8.48108e+01 3.89257e-01
5.94000e+00 8.48069e+01 3.89267e-01
5.95000e+00 8.48030e+01 3.89278e-01
5.96000e+00 8.47991e+01 3.89288e-01
5.97000e+00 8.47953e+01 3.89298e-01
5.98000e+00 8.47914e+01 3.89309e-01
5.99000e+00 8.47875e+01 3.89319e-01
6.00000e+00 8.47836e+01 3.89330e-01
6.01000e+00 8.47797e+01 3.89341e-01
6.02000e+00 8.47758e+01 3.89351e-01
6.03000e+00 8.47719e+01 3.89362e-01
6.04000e+00 8.47680e+01 3.89373e-01
6.05000e+00 8.47641e+01 3.89384e-01
6.06000e+00 8.47602e+01 3.89394e-01
6.07000e+00 8.47563e+01 3.89405e-01
6.08000e+00 8.47524e+01 3.89416e-01
6.09000e+00 8.47485e+01 3.89427e-01
6.10000e+00 8.47446e+01 3.89438e-01
6.11000e+00 8.47407e+01 3.89449e-01
6.12000e+00 8.47368e+01 3.89460e-01
6.13000e+00 8.47330e+01 3.89472e-01
6.14000e+00 8.47291e+01 3.89483e-01
6.15000e+00 8.47252e+01 3.89494e-01
6.16000e+00 8.47213e+01 3.89505e-01
6.17000e+00 8.47174e+01 3.89517e-01
6.18000e+00 8.47135e+01 3.89528e-01
6.19000e+00 8.47096e+01 3.89539e-01
6.20000e+00 8.47057e+01 3.89551e-01
6.21000e+00 8.47018e+01 3.89562e-01
6.22000e+00 8.46979e+01 3.89574e-01
6.23000e+00 8.46940e+01 3.89585e-01
6.24000e+00 8.46901e+01 3.89597e-01
6.25000e+00 8.46862e+01 3.89609e-01
6.26000e+00 8.46823e+01 3.89620e-01
6.27000e+00 8.46784e+01 3.89632e-01
6.28000e+00 8.46745e+01 3.89644e-01
6.29000e+00 8.46706e+01 3.89656e-01
6.30000e+00 8.46667e+01 3.89668e-01
6.31000e+00 8.46628e+01 3.89680e-01
6.32000e+00 8.46589e+01 3.89692e-01
6.33000e+00 8.46550e+01 3.89704e-01
6.34000e+00 8.46511e+01 3.89716e-01
6.35000e+00 8.46472e+01 3.89728e-01
6.36000e+00 8.46433e+01 3.89740e-01
6.37000e+00 8.46394e+01 3.89752e-01
6.38000e+00 8.46356e+01 3.89764e-01
6.39000e+00 8.46317e+01 3.89777e-01
6.40000e+00 8.46278e+01 3.89789e-01
6.41000e+00 8.46239e+01 3.89801e-01
6.42000e+00 8.46200e+01 3.89814e-01
6.43000e+00 8.46161e+01 3.89826e-01
6.44000e+00 8.46122e+01 3.89839e-01
6.45000e+00 8.46083e+01 3.89851e-01
6.46000e+00 8.46044e+01 3.89864e-01
6.47000e+00 8.46005e+01 3.89877e-01
6.48000e+00 8.45966e+01 3.89889e-01
6.49000e+00 8.45927e+01 3.89902e-01
6.50000e+00 8.45888e+01 3.89915e-01
6.51000e+00 8.45849e+01 3.89928e-01
6.52000e+00 8.45810e+01 3.89941e-01
6.53000e+00 8.45771e+01 3.89953e-01
6.54000e+00 8.45732e+01 3.89966e-01
6.55000e+00 8.45693e+01 3.89979e-01
6.56000e+00 8.45654e+01 3.89993e-01
6.57000e+00 8.45615e+01 3.90006e-01
6.58000e+00 8.45576e+01 3.90019e-01
6.59000e+00 8.45537e+01 3.90032e-01
6.60000e+00 8.45498e+01 3.90045e-01
6.61000e+00 8.45459e+01 3.90059e-01
6.62000e+00 8.45420e+01 3.90072e-01
6.63000e+00 8.45381e+01 3.90086e-01
6.64000e+00 8.45342e+01 3.90099e-01
6.65000e+00 8.45303e+01 3.90113e-01
6.66000e+00 8.45264e+01 3.90126e-01
6.67000e+00 8.45225e+01 3.90140e-01
6.68000e+00 8.45186e+01 3.90154e-01
6.69000e+00 8.45147e+01 3.90168e-01
6.70000e+00 8.45108e+01 3.90181e-01
6.71000e+00 8.45069e+01 3.90195e-01
6.72000e+00 8.45030e+01 3.90209e-01
6.73000e+00 8.44991e+01 3.90223e-01
6.74000e+00 8.44952e+01 3.90237e-01
6.75000e+00 8.44912e+01 3.90251e-01
6.76000e+00 8.44873e+01 3.90266e-01
6.77000e+00 8.44834e+01 3.90280e-01
6.78000e+00 8.44795e+01 3.90294e-01
6.79000e+00 8.44756e+01 3.90308e-01
6.80000e+00 8.44717e+01 3.90323e-01
6.81000e+00 8.44678e+01 3.90337e-01
6.82000e+00 8.44639e+01 3.90352e-01
6.83000e+00 8.44600e+01 3.90366e-01
6.84000e+00 8.44561e+01 3.90381e-01
6.85000e+00 8.44522e+01 3.90395e-01
6.86000e+00 8.44483e+01 3.90410e-01
6.87000e+00 8.44444e+01 3.90425e-01
6.88000e+00 8.44405e+01 3.90440e-01
6.89000e+00 8.44366e+01 3.90455e-01
6.90000e+00 8.44327e+01 3.90469e-01
6.91000e+00 8.44288e+01 3.90484e-01
6.92000e+00 8.44249e+01 3.90499e-01
6.93000e+00 8.44210e+01 3.90514e-01
6.94000e+00 8.44171e+01 3.90530e-01
6.95000e+00 8.44132e+01 3.90545e-01
6.96000e+00 8.44093e+01 3.90560e-01
6.97000e+00 8.44054e+01 3.90575e-01
6.98000e+00 8.44015e+01 3.90591e-01
6.99000e+00 8.43975e+01 3.90606e-01
7.00000e+00 8.43936e+01 3.90622e-01
7.01000e+00 8.43897e+01 3.90637e-01
7.02000e+00 8.43858e+01 3.90653e-01
7.03000e+00 8.43819e+01 3.90668e-01
7.04000e+00 8.43780e+01 3.90684e-01
7.05000e+00 8.43741e+01 3.90700e-01
7.06000e+00 8.43702e+01 3.90715e-01
7.07000e+00 8.43663e+01 3.90731e-01
7.08000e+00 8.43624e+01 3.90747e-01
7.09000e+00 8.43585e+01 3.90763e-01
7.10000e+00 8.43546e+01 3.90779e-01
7.11000e+00 8.43507e+01 3.90795e-01
7.12000e+00 8.43468e+01 3.90811e-01
7.13000e+00 8.43428e+01 3.90827e-01
7.14000e+00 8.43389e+01 3.90843e-01
7.15000e+00 8.43350e+01 3.90860e-01
7.16000e+00 8.43311e+01 3.90876e-01
7.17000e+00 8.43272e+01 3.90892e-01
7.18000e+00 8.43233e+01 3.90909e-01
7.19000e+00 8.43194e+01 3.90925e-01
7.20000e+00 8.43155e+01 3.90942e-01
7.21000e+00 8.43116e+01 3.90958e-01
7.22000e+00 8.43077e+01 3.90975e-01
7.23000e+00 8.43038e+01 3.90992e-01
7.24000e+00 8.42998e+01 3.91008e-01
7.25000e+00 8.42959e+01 3.91025e-01
7.26000e+00 8.42920e+01 3.91042e-01
7.27000e+00 8.42881e+01 3.91059e-01
7.28000e+00 8.42842e+01 3.91076e-01
7.29000e+00 8.42803e+01 3.91093e-01
7.30000e+00 8.42764e+01 3.91110e-01
7.31000e+00 8.42725e+01 3.91127e-01
7.32000e+00 8.42686e+01 3.91144e-01
7.33000e+00 8.42646e+01 3.91162e-01
7.34000e+00 8.42607e+01 3.91179e-01
7.35000e+00 8.42568e+01 3.91196e-01
7.36000e+00 8.42529e+01 3.91214e-01
7.37000e+00 8.42490e+01 3.91231e-01
7.38000e+00 8.42451e+01 3.91248e-01
7.39000e+00 8.42412e+01 3.91266e-01
7.40000e+00 8.42373e+01 3.91284e-01
7.41000e+00 8.42334e+01 3.91301e-01
7.42000e+00 8.42294e+01 3.91319e-01
7.43000e+00 8.42255e+01 3.91337e-01
7.44000e+00 8.42216e+01 3.91355e-01
7.45000e+00 8.42177e+01 3.91372e-01
7.46000e+00 8.42138e+01 3.91390e-01
7.47000e+00 8.42099e+01 3.91408e-01
7.48000e+00 8.42060e+01 3.91426e-01
7.49000e+00 8.42020e+01 3.91444e-01
7.50000e+00 8.41981e+01 3.91463e-01
7.51000e+00 8.41942e+01 3.91481e-01
7.52000e+00 8.41903e+01 3.91499e-01
7.53000e+00 8.41864e+01 3.91517e-01
7.54000e+00 8.41825e+01 3.91535e-01
7.55000e+00 8.41786e+01 3.91553e-01
7.56000e+00 8.41746e+01 3.91571e-01
7.57000e+00 8.41707e+01 3.91589e-01
7.58000e+00 8.41668e+01 3.91607e-01
7.59000e+00 8.41629e+01 3.91625e-01
7.60000e+00 8.41590e+01 3.91643e-01
7.61000e+00 8.41551e+01 3.91661e-01
7.62000e+00 8.41511e+01 3.91679e-01
7.63000e+00 8.41472e+01 3.91697e-01
7.64000e+00 8.41433e+01 3.91715e-01
7.65000e+00 8.41394e+01 3.91733e-01
7.66000e+00 8.41355e+01 3.91751e-01
7.67000e+00 8.41316e+01 3.91769e-01
7.68000e+00 8.41276e+01 3.91786e-01
7.69000e+00 8.41237e+01 3.91804e-01
7.70000e+00 8.41198e+01 3.91822e-01
7.71000e+00 8.41159e+01 3.91840e-01
7.72000e+00 8.41120e+01 3.91858e-01
7.73000e+00 8.41080e+01 3.91875e-01
7.74000e+00 8.41041e+01 3.91893e-01
7.75000e+00 8.41002e+01 3.91911e-01
7.76000e+00 8.40963e+01 3.91928e-01
7.77000e+00 8.40924e+01 3.91946e-01
7.78000e+00 8.40884e+01 3.91964e-01
7.79000e+00 8.40845e+01 3.91981e-01
7.80000e+00 8.40806e+01 3.91999e-01
7.81000e+00 8.40767e+01 3.92017e-01
7.82000e+00 8.40728e+01 3.92034e-01
7.83000e+00 8.40688e+01 3.92052e-01
7.84000e+00 8.40649e+01 3.92069e-01
7.85000e+00 8.40610e+01 3.92087e-01
7.86000e+00 8.40571e+01 3.92104e-01
7.87000e+00 8.40532e+01 3.92122e-01
7.88000e+00 8.40492e+01 3.92139e-01
7.89000e+00 8.40453e+01 3.92157e-01
7.90000e+00 8.40414e+01 3.92174e-01
7.91000e+00 8.40375e+01 3.92192e-01
7.92000e+00 8.40336e+01 3.92209e-01
7.93000e+00 8.40296e+01 3.92226e-01
7.94000e+00 8.40257e+01 3.92244e-01
7.95000e+00 8.40218e+01 3.92261e-01
7.96000e+00 8.40179e+01 3.92278e-01
7.97000e+00 8.40139e+01 3.92296e-01
7.98000e+00 8.40100e+01 3.92313e-01
7.99000e+00 8.40061e+01 3.92330e-01
8.00000e+00 8.40022e+01 3.92347e-01
8.01000e+00 8.39982e+01 3.92365e-01
8.02000e+00 8.39943e+01 3.92382e-01
8.03000e+00 8.39904e+01 3.92399e-01
8.04000e+00 8.39865e+01 3.92416e-01
8.05000e+00 8.39826e+01 3.92433e-01
8.06000e+00 8.39786e+01 3.92450e-01
8.07000e+00 8.39747e+01 3.92467e-01
8.08000e+00 8.39708e+01 3.92485e-01
8.09000e+00 8.39669e+01 3.92502e-01
8.10000e+00 8.39629e+01 3.92519e-01
8.11000e+00 8.39590e+01 3.92536e-01
8.12000e+00 8.39551e+01 3.92553e-01
8.13000e+00 8.39512e+01 3.92570e-01
8.14000e+00 8.39472e+01 3.92587e-01
8.15000e+00 8.39433e+01 3.92604e-01
8.16000e+00 8.39394e+01 3.92621e-01
8.17000e+00 8.39354e+01 3.92638e-01
8.18000e+00 8.39315e+01 3.92654e-01
8.19000e+00 8.39276e+01 3.92671e-01
8.20000e+00 8.39237e+01 3.92688e-01
8.21000e+00 8.39197e+01 3.92705e-01
8.22000e+00 8.39158e+01 3.92722e-01
8.23000e+00 8.39119e+01 3.92739e-01
8.24000e+00 8.39080e+01 3.92755e-01
8.25000e+00 8.39040e+01 3.92772e-01
8.26000e+00 8.39001e+01 3.92789e-01
8.27000e+00 8.38962e+01 3.92806e-01
8.28000e+00 8.38922e+01 3.92822e-01
8.29000e+00 8.38883e+01 3.92839e-01
8.30000e+00 8.38844e+01 3.92856e-01
8.31000e+00 8.38805e+01 3.92872e-01
8.32000e+00 8.38765e+01 3.92889e-01
8.33000e+00 8.38726e+01 3.92906e-01
8.34000e+00 8.38687e+01 3.92922e-01
8.35000e+00 8.38647e+01 3.92939e-01
8.36000e+00 8.38608e+01 3.92955e-01
8.37000e+00 8.38569e+01 3.92972e-01
8.38000e+00 8.38530e+01 3.92989e-01
8.39000e+00 8.38490e+01 3.93005e-01
8.40000e+00 8.38451e+01 3.93022e-01
8.41000e+00 8.38412e+01 3.93038e-01
8.42000e+00 8.38372e+01 3.93054e-01
8.43000e+00 8.38333e+01 3.93071e-01
8.44000e+00 8.38294e+01 3.93087e-01
8.45000e+00 8.38254e+01 3.93104e-01
8.46000e+00 8.38215e+01 3.93120e-01
8.47000e+00 8.38176e+01 3.93136e-01
8.48000e+00 8.38136e+01 3.93153e-01
8.49000e+00 8.38097e+01 3.93169e-01
8.50000e+00 8.38058e+01 3.93185e-01
8.51000e+00 8.38019e+01 3.93202e-01
8.52000e+00 8.37979e+01 3.93218e-01
8.53000e+00 8.37940e+01 3.93234e-01
8.54000e+00 8.37901e+01 3.93250e-01
8.55000e+00 8.37861e+01 3.93266e-01
8.56000e+00 8.37822e+01 3.93282e-01
8.57000e+00 8.37783e+01 3.93298e-01
8.58000e+00 8.37743e+01 3.93314e-01
8.59000e+00 8.37704e+01 3.93330e-01
8.60000e+00 8.37665e+01 3.93346e-01
8.61000e+00 8.37625e+01 3.93362e-01
8.62000e+00 8.37586e+01 3.93378e-01
8.63000e+00 8.37547e+01 3.93394e-01
8.64000e+00 8.37507e+01 3.93410e-01
8.65000e+00 8.37468e+01 3.93425e-01
8.66000e+00 8.37429e+01 3.93441e-01
8.67000e+00 8.37389e+01 3.93457e-01
8.68000e+00 8.37350e+01 3.93472e-01
8.69000e+00 8.37311e+01 3.93488e-01
8.70000e+00 8.37271e+01 3.93503e-01
8.71000e+00 8.37232e+01 3.93519e-01
8.72000e+00 8.37192e+01 3.93534e-01
8.73000e+00 8.37153e+01 3.93550e-01
8.74000e+00 8.37114e+01 3.93565e-01
8.75000e+00 8.37074e+01 3.93581e-01
8.76000e+00 8.37035e+01 3.93596e-01
8.77000e+00 8.36996e+01 3.93611e-01
8.78000e+00 8.36956e+01 3.93626e-01
8.79000e+00 8.36917e+01 3.93641e-01
8.80000e+00 8.36878e+01 3.93657e-01
8.81000e+00 8.36838e+01 3.93672e-01
8.82000e+00 8.36799e+01 3.93687e-01
8.83000e+00 8.36759e+01 3.93702e-01
8.84000e+00 8.36720e+01 3.93717e-01
8.85000e+00 8.36681e+01 3.93732e-01
8.86000e+00 8.36641e+01 3.93747e-01
8.87000e+00 8.36602e+01 3.93762e-01
8.88000e+00 8.36563e+01 3.93776e-01
8.89000e+00 8.36523e+01 3.93791e-01
8.90000e+00 8.36484e+01 3.93806e-01
8.91000e+00 8.36444e+01 3.93821e-01
8.92000e+00 8.36405e+01 3.93835e-01
8.93000e+00 8.36366e+01 3.93850e-01
8.94000e+00 8.36326e+01 3.93865e-01
8.95000e+00 8.36287e+01 3.93879e-01
8.96000e+00 8.36248e+01 3.93894e-01
8.97000e+00 8.36208e+01 3.93908e-01
8.98000e+00 8.36169e+01 3.93923e-01
8.99000e+00 8.36129e+01 3.93937e-01
9.00000e+00 8.36090e+01 3.93951e-01
9.01000e+00 8.36051e+01 3.93966e-01
9.02000e+00 8.36011e+01 3.93980e-01
9.03000e+00 8.35972e+01 3.93994e-01
9.04000e+00 8.35932e+01 3.94008e-01
9.05000e+00 8.35893e+01 3.94023e-01
9.06000e+00 8.35854e+01 3.94037e-01
9.07000e+00 8.35814e+01 3.94051e-01
9.08000e+00 8.35775e+01 3.94065e-01
9.09000e+00 8.35735e+01 3.94079e-01
9.10000e+00 8.35696e+01 3.94093e-01
9.11000e+00 8.35657e+01 3.94107e-01
9.12000e+00 8.35617e+01 3.94121e-01
9.13000e+00 8.35578e+01 3.94135e-01
9.14000e+00 8.35538e+01 3.94148e-01
9.15000e+00 8.35499e+01 3.94162e-01
9.16000e+00 8.35459e+01 3.94176e-01
9.17000e+00 8.35420e+01 3.94190e-01
9.18000e+00 8.35381e+01 3.94203e-01
9.19000e+00 8.35341e+01 3.94217e-01
9.20000e+00 8.35302e+01 3.94231e-01
9.21000e+00 8.35262e+01 3.94244e-01
9.22000e+00 8.35223e+01 3.94258e-01
9.23000e+00 8.35184e+01 3.94271e-01
9.24000e+00 8.35144e+01 3.94284e-01
9.25000e+00 8.35105e+01 3.94298e-01
9.26000e+00 8.35065e+01 3.94311e-01
9.27000e+00 8.35026e+01 3.94325e-01
9.28000e+00 8.34986e+01 3.94338e-01
9.29000e+00 8.34947e+01 3.94351e-01
9.30000e+00 8.34907e+01 3.94364e-01
9.31000e+00 8.34868e+01 3.94377e-01
9.32000e+00 8.34829e+01 3.94391e-01
9.33000e+00 8.34789e+01 3.94404e-01
9.34000e+00 8.34750e+01 3.94417e-01
9.35000e+00 8.34710e+01 3.94430e-01
9.36000e+00 8.34671e+01 3.94443e-01
9.37000e+00 8.34631e+01 3.94456e-01
9.38000e+00 8.34592e+01 3.94468e-01
9.39000e+00 8.34553e+01 3.94481e-01
9.40000e+00 8.34513e+01 3.94494e-01
9.41000e+00 8.34474e+01 3.94507e-01
9.42000e+00 8.34434e+01 3.94520e-01
9.43000e+00 8.34395e+01 3.94532e-01
9.44000e+00 8.34355e+01 3.94545e-01
9.45000e+00 8.34316e+01 3.94558e-01
9.46000e+00 8.34276e+01 3.94570e-01
9.47000e+00 8.34237e+01 3.94583e-01
9.48000e+00 8.34197e+01 3.94595e-01
9.49000e+00 8.34158e+01 3.94608e-01
9.50000e+00 8.34119e+01 3.94620e-01
9.51000e+00 8.34079e+01 3.94632e-01
9.52000e+00 8.34040e+01 3.94645e-01
9.53000e+00 8.34000e+01 3.94657e-01
9.54000e+00 8.33961e+01 3.94670e-01
9.55000e+00 8.33921e+01 3.94682e-01
9.56000e+00 8.33882e+01 3.94694e-01
9.57000e+00 8.33842e+01 3.94707e-01
9.58000e+00 8.33803e+01 3.94719e-01
9.59000e+00 8.33763e+01 3.94731e-01
9.60000e+00 8.33724e+01 3.94744e-01
9.61000e+00 8.33684e+01 3.94756e-01
9.62000e+00 8.33645e+01 3.94768e-01
9.63000e+00 8.33605e+01 3.94781e-01
9.64000e+00 8.33566e+01 3.94793e-01
9.65000e+00 8.33526e+01 3.94805e-01
9.66000e+00 8.33487e+01 3.94818e-01
9.67000e+00 8.33447e+01 3.94830e-01
9.68000e+00 8.33408e+01 3.94842e-01
9.69000e+00 8.33369e+01 3.94855e-01
9.70000e+00 8.33329e+01 3.94867e-01
9.71000e+00 8.33290e+01 3.94879e-01
9.72000e+00 8.33250e+01 3.94891e-01
9.73000e+00 8.33211e+01 3.94904e-01
9.74000e+00 8.33171e+01 3.94916e-01
9.75000e+00 8.33132e+01 3.94928e-01
9.76000e+00 8.33092e+01 3.94941e-01
9.77000e+00 8.33053e+01 3.94953e-01
9.78000e+00 8.33013e+01 3.94965e-01
9.79000e+00 8.32974e+01 3.94977e-01
9.80000e+00 8.32934e+01 3.94990e-01
9.81000e+00 8.32895e+01 3.95002e-01
9.82000e+00 8.32855e+01 3.95014e-01
9.83000e+00 8.32816e+01 3.95026e-01
9.84000e+00 8.32776e+01 3.95038e-01
9.85000e+00 8.32737e+01 3.95051e-01
9.86000e+00 8.32697e+01 3.95063e-01
9.87000e+00 8.32658e+01 3.95075e-01
9.88000e+00 8.32618e+01 3.95087e-01
9.89000e+00 8.32579e+01 3.95099e-01
9.90000e+00 8.32539e+01 3.95112e-01
9.91000e+00 8.32500e+01 3.95124e-01
9.92000e+00 8.32460e+01 3.95136e-01
9.93000e+00 8.32421e+01 3.95148e-01
9.94000e+00 8.32381e+01 3.95160e-01
9.95000e+00 8.32341e+01 3.95172e-01
9.96000e+00 8.32302e+01 3.95185e-01
9.97000e+00 8.32262e+01 3.95197e-01
9.98000e+00 8.32223e+01 3.95209e-01
9.99000e+00 8.32183e+01 3.95221e-01
1.00000e+01 8.32144e+01 3.95233e-01
1.00100e+01 8.32104e+01 3.95245e-01
1.00200e+01 8.32065e+01 3.95257e-01
1.00300e+01 8.32025e+01 3.95269e-01
1.00400e+01 8.31986e+01 3.95281e-01
1.00500e+01 8.31946e+01 3.95294e-01
1.00600e+01 8.31907e+01 3.95306e-01
1.00700e+01 8.31867e+01 3.95318e-01
1.00800e+01 8.31828e+01 3.95330e-01
1.00900e+01 8.31788e+01 3.95342e-01
1.01000e+01 8.31749e+01 3.95354e-01
1.01100e+01 8.31709e+01 3.95366e-01
1.01200e+01 8.31670e+01 3.95378e-01
1.01300e+01 8.31630e+01 3.95390e-01
1.01400e+01 8.31590e+01 3.95402e-01
1.01500e+01 8.31551e+01 3.95414e-01
1.01600e+01 8.31511e+01 3.95426e-01
1.01700e+01 8.31472e+01 3.95438e-01
1.01800e+01 8.31432e+01 3.95450e-01
1.01900e+01 8.31393e+01 3.95462e-01
1.02000e+01 8.31353e+01 3.95474e-01
1.02100e+01 8.31314e+01 3.95486e-01
1.02200e+01 8.31274e+01 3.95498e-01
1.02300e+01 8.31235e+01 3.95510e-01
1.02400e+01 8.31195e+01 3.95522e-01
1.02500e+01 8.31155e+01 3.95534e-01
1.02600e+01 8.31116e+01 3.95546e-01
1.02700e+01 8.31076e+01 3.95558e-01
1.02800e+01 8.31037e+01 3.95570e-01
1.02900e+01 8.30997e+01 3.95582e-01
1.03000e+01 8.30958e+01 3.95594e-01
1.03100e+01 8.30918e+01 3.95606e-01
1.03200e+01 8.30879e+01 3.95618e-01
1.03300e+01 8.30839e+01 3.95630e-01
1.03400e+01 8.30799e+01 3.95642e-01
1.03500e+01 8.30760e+01 3.95654e-01
1.03600e+01 8.30720e+01 3.95666e-01
1.03700e+01 8.30681e+01 3.95678e-01
1.03800e+01 8.30641e+01 3.95690e-01
1.03900e+01 8.30602e+01 3.95701e-01
1.04000e+01 8.30562e+01 3.95713e-01
1.04100e+01 8.30522e+01 3.95725e-01
1.04200e+01 8.30483e+01 3.95737e-01
1.04300e+01 8.30443e+01 3.95749e-01
1.04400e+01 8.30404e+01 3.95761e-01
1.04500e+01 8.30364e+01 3.95773e-01
1.04600e+01 8.30325e+01 3.95785e-01
1.04700e+01 8.30285e+01 3.95796e-01
1.04800e+01 8.30245e+01 3.95808e-01
1.04900e+01 8.30206e+01 3.95820e-01
1.05000e+01 8.30166e+01 3.95832e-01
1.05100e+01 8.30127e+01 3.95844e-01
1.05200e+01 8.30087e+01 3.95856e-01
1.05300e+01 8.30047e+01 3.95868e-01
1.05400e+01 8.30008e+01 3.95880e-01
1.05500e+01 8.29968e+01 3.95893e-01
1.05600e+01 8.29929e+01 3.95905e-01
1.05700e+01 8.29889e+01 3.95918e-01
1.05800e+01 8.29849e+01 3.95931e-01
1.05900e+01 8.29810e+01 3.95943e-01
1.06000e+01 8.29770e+01 3.95956e-01
1.06100e+01 8.29731e+01 3.95970e-01
1.06200e+01 8.29691e+01 3.95983e-01
1.06300e+01 8.29652e+01 3.95996e-01
1.06400e+01 8.29612e+01 3.96010e-01
1.06500e+01 8.29572e+01 3.96023e-01
1.06600e+01 8.29533e+01 3.96037e-01
1.06700e+01 8.29493e+01 3.96051e-01
1.06800e+01 8.29454e+01 3.96065e-01
1.06900e+01 8.29414e+01 3.96079e-01
1.07000e+01 8.29374e+01 3.96093e-01
1.07100e+01 8.29335e+01 3.96107e-01
1.07200e+01 8.29295e+01 3.96122e-01
1.07300e+01 8.29255e+01 3.96136e-01
1.07400e+01 8.29216e+01 3.96151e-01
1.07500e+01 8.29176e+01 3.96166e-01
1.07600e+01 8.29137e+01 3.96181e-01
1.07700e+01 8.29097e+01 3.96196e-01
1.07800e+01 8.29057e+01 3.96211e-01
1.07900e+01 8.29018e+01 3.96226e-01
1.08000e+01 8.28978e+01 3.96242e-01
1.08100e+01 8.28938e+01 3.96257e-01
1.08200e+01 8.28899e+01 3.96273e-01
1.08300e+01 8.28859e+01 3.96289e-01
1.08400e+01 8.28820e+01 3.96305e-01
1.08500e+01 8.28780e+01 3.96321e-01
1.08600e+01 8.28740e+01 3.96337e-01
1.08700e+01 8.28701e+01 3.96353e-01
1.08800e+01 8.28661e+01 3.96370e-01
1.08900e+01 8.28621e+01 3.96386e-01
1.09000e+01 8.28582e+01 3.96403e-01
1.09100e+01 8.28542e+01 3.96419e-01
1.09200e+01 8.28503e+01 3.96436e-01
1.09300e+01 8.28463e+01 3.96453e-01
1.09400e+01 8.28423e+01 3.96470e-01
1.09500e+01 8.28384e+01 3.96488e-01
1.09600e+01 8.28344e+01 3.96505e-01
1.09700e+01 8.28304e+01 3.96522e-01
1.09800e+01 8.28265e+01 3.96540e-01
1.09900e+01 8.28225e+01 3.96558e-01
1.10000e+01 8.28185e+01 3.96576e-01
1.10100e+01 8.28146e+01 3.96594e-01
1.10200e+01 8.28106e+01 3.96612e-01
1.10300e+01 8.28066e+01 3.96630e-01
1.10400e+01 8.28027e+01 3.96648e-01
1.10500e+01 8.27987e+01 3.96667e-01
1.10600e+01 8.27947e+01 3.96685e-01
1.10700e+01 8.27908e+01 3.96704e-01
1.10800e+01 8.27868e+01 3.96723e-01
1.10900e+01 8.27828e+01 3.96742e-01
1.11000e+01 8.27789e+01 3.96761e-01
1.11100e+01 8.27749e+01 3.96780e-01
1.11200e+01 8.27709e+01 3.96799e-01
1.11300e+01 8.27670e+01 3.96819e-01
1.11400e+01 8.27630e+01 3.96838e-01
1.11500e+01 8.27590e+01 3.96858e-01
1.11600e+01 8.27551e+01 3.96878e-01
1.11700e+01 8.27511e+01 3.96898e-01
1.11800e+01 8.27471e+01 3.96918e-01
1.11900e+01 8.27431e+01 3.96938e-01
1.12000e+01 8.27392e+01 3.96958e-01
1.12100e+01 8.27352e+01 3.96978e-01
1.12200e+01 8.27312e+01 3.96999e-01
1.12300e+01 8.27273e+01 3.97020e-01
1.12400e+01 8.27233e+01 3.97040e-01
1.12500e+01 8.27193e+01 3.97061e-01
1.12600e+01 8.27154e+01 3.97082e-01
1.12700e+01 8.27114e+01 3.97103e-01
1.12800e+01 8.27074e+01 3.97125e-01
1.12900e+01 8.27034e+01 3.97146e-01
1.13000e+01 8.26995e+01 3.97168e-01
1.13100e+01 8.26955e+01 3.97189e-01
1.13200e+01 8.26915e+01 3.97211e-01
1.13300e+01 8.26876e+01 3.97233e-01
1.13400e+01 8.26836e+01 3.97255e-01
1.13500e+01 8.26796e+01 3.97277e-01
1.13600e+01 8.26756e+01 3.97299e-01
1.13700e+01 8.26717e+01 3.97321e-01
1.13800e+01 8.26677e+01 3.97344e-01
1.13900e+01 8.26637e+01 3.97366e-01
1.14000e+01 8.26597e+01 3.97389e-01
1.14100e+01 8.26558e+01 3.97412e-01
1.14200e+01 8.26518e+01 3.97435e-01
1.14300e+01 8.26478e+01 3.97458e-01
1.14400e+01 8.26438e+01 3.97481e-01
1.14500e+01 8.26399e+01 3.97504e-01
1.14600e+01 8.26359e+01 3.97528e-01
1.14700e+01 8.26319e+01 3.97551e-01
1.14800e+01 8.26279e+01 3.97575e-01
1.14900e+01 8.26240e+01 3.97599e-01
1.15000e+01 8.26200e+01 3.97623e-01
1.15100e+01 8.26160e+01 3.97647e-01
1.15200e+01 8.26120e+01 3.97670e-01
1.15300e+01 8.26081e+01 3.97694e-01
1.15400e+01 8.26041e+01 3.97717e-01
1.15500e+01 8.26001e+01 3.97740e-01
1.15600e+01 8.25961e+01 3.97762e-01
1.15700e+01 8.25922e+01 3.97785e-01
1.15800e+01 8.25882e+01 3.97807e-01
1.15900e+01 8.25842e+01 3.97829e-01
1.16000e+01 8.25802e+01 3.97851e-01
1.16100e+01 8.25762e+01 3.97872e-01
1.16200e+01 8.25723e+01 3.97893e-01
1.16300e+01 8.25683e+01 3.97914e-01
1.16400e+01 8.25643e+01 3.97935e-01
1.16500e+01 8.25603e+01 3.97955e-01
1.16600e+01 8.25563e+01 3.97976e-01
1.16700e+01 8.25524e+01 3.97996e-01
1.16800e+01 8.25484e+01 3.98015e-01
1.16900e+01 8.25444e+01 3.98035e-01
1.17000e+01 8.25404e+01 3.98054e-01
1.17100e+01 8.25364e+01 3.98073e-01
1.17200e+01 8.25325e+01 3.98092e-01
1.17300e+01 8.25285e+01 3.98111e-01
1.17400e+01 8.25245e+01 3.98129e-01
1.17500e+01 8.25205e+01 3.98147e-01
1.17600e+01 8.25165e+01 3.98165e-01
1.17700e+01 8.25126e+01 3.98183e-01
1.17800e+01 8.25086e+01 3.98200e-01
1.17900e+01 8.25046e+01 3.98217e-01
1.18000e+01 8.25006e+01 3.98234e-01
1.18100e+01 8.24966e+01 3.98251e-01
1.18200e+01 8.24926e+01 3.98267e-01
1.18300e+01 8.24887e+01 3.98283e-01
1.18400e+01 8.24847e+01 3.98299e-01
1.18500e+01 8.24807e+01 3.98315e-01
1.18600e+01 8.24767e+01 3.98330e-01
1.18700e+01 8.24727e+01 3.98346e-01
1.18800e+01 8.24687e+01 3.98361e-01
1.18900e+01 8.24648e+01 3.98375e-01
1.19000e+01 8.24608e+01 3.98390e-01
1.19100e+01 8.24568e+01 3.98404e-01
1.19200e+01 8.24528e+01 3.98418e-01
1.19300e+01 8.24488e+01 3.98432e-01
1.19400e+01 8.24448e+01 3.98445e-01
1.19500e+01 8.24409e+01 3.98459e-01
1.19600e+01 8.24369e+01 3.98472e-01
1.19700e+01 8.24329e+01 3.98485e-01
1.19800e+01 8.24289e+01 3.98497e-01
1.19900e+01 8.24249e+01 3.98510e-01
1.20000e+01 8.24209e+01 3.98522e-01
1.20100e+01 8.24169e+01 3.98534e-01
1.20200e+01 8.24130e+01 3.98545e-01
1.20300e+01 8.24090e+01 3.98557e-01
1.20400e+01 8.24050e+01 3.98568e-01
1.20500e+01 8.24010e+01 3.98579e-01
1.20600e+01 8.23970e+01 3.98589e-01
1.20700e+01 8.23930e+01 3.98600e-01
1.20800e+01 8.23890e+01 3.98610e-01
1.20900e+01 8.23851e+01 3.98620e-01
1.21000e+01 8.23811e+01 3.98630e-01
1.21100e+01 8.23771e+01 3.98639e-01
1.21200e+01 8.23731e+01 3.98648e-01
1.21300e+01 8.23691e+01 3.98657e-01
1.21400e+01 8.23651e+01 3.98666e-01
1.21500e+01 8.23611e+01 3.98674e-01
1.21600e+01 8.23572e+01 3.98683e-01
1.21700e+01 8.23532e+01 3.98691e-01
1.21800e+01 8.23492e+01 3.98699e-01
1.21900e+01 8.23452e+01 3.98706e-01
1.22000e+01 8.23412e+01 3.98713e-01
1.22100e+01 8.23372e+01 3.98720e-01
1.22200e+01 8.23332e+01 3.98727e-01
1.22300e+01 8.23292e+01 3.98734e-01
1.22400e+01 8.23253e+01 3.98740e-01
1.22500e+01 8.23213e+01 3.98746e-01
1.22600e+01 8.23173e+01 3.98752e-01
1.22700e+01 8.23133e+01 3.98758e-01
1.22800e+01 8.23093e+01 3.98763e-01
1.22900e+01 8.23053e+01 3.98768e-01
1.23000e+01 8.23013e+01 3.98773e-01
1.23100e+01 8.22973e+01 3.98778e-01
1.23200e+01 8.22934e+01 3.98782e-01
1.23300e+01 8.22894e+01 3.98786e-01
1.23400e+01 8.22854e+01 3.98790e-01
1.23500e+01 8.22814e+01 3.98794e-01
1.23600e+01 8.22774e+01 3.98798e-01
1.23700e+01 8.22734e+01 3.98801e-01
1.23800e+01 8.22694e+01 3.98804e-01
1.23900e+01 8.22654e+01 3.98807e-01
1.24000e+01 8.22615e+01 3.98809e-01
1.24100e+01 8.22575e+01 3.98811e-01
1.24200e+01 8.22535e+01 3.98813e-01
1.24300e+01 8.22495e+01 3.98815e-01
1.24400e+01 8.22455e+01 3.98817e-01
1.24500e+01 8.22415e+01 3.98818e-01
1.24600e+01 8.22375e+01 3.98819e-01
1.24700e+01 8.22335e+01 3.98820e-01
1.24800e+01 8.22295e+01 3.98820e-01
1.24900e+01 8.22256e+01 3.98821e-01
1.25000e+01 8.22216e+01 3.98821e-01
1.25100e+01 8.22176e+01 3.98821e-01
1.25200e+01 8.22136e+01 3.98821e-01
1.25300e+01 8.22096e+01 3.98822e-01
1.25400e+01 8.22056e+01 3.98823e-01
1.25500e+01 8.22016e+01 3.98824e-01
1.25600e+01 8.21976e+01 3.98825e-01
1.25700e+01 8.21937e+01 3.98827e-01
1.25800e+01 8.21897e+01 3.98828e-01
1.25900e+01 8.21857e+01 3.98830e-01
1.26000e+01 8.21817e+01 3.98833e-01
1.26100e+01 8.21777e+01 3.98835e-01
1.26200e+01 8.21737e+01 3.98838e-01
1.26300e+01 8.21697e+01 3.98841e-01
1.26400e+01 8.21657e+01 3.98844e-01
1.26500e+01 8.21617e+01 3.98848e-01
1.26600e+01 8.21578e+01 3.98851e-01
1.26700e+01 8.21538e+01 3.98855e-01
1.26800e+01 8.21498e+01 3.98859e-01
1.26900e+01 8.21458e+01 3.98864e-01
1.27000e+01 8.21418e+01 3.98868e-01
1.27100e+01 8.21378e+01 3.98873e-01
1.27200e+01 8.21338e+01 3.98878e-01
1.27300e+01 8.21298e+01 3.98884e-01
1.27400e+01 8.21258e+01 3.98889e-01
1.27500e+01 8.21219e+01 3.98895e-01
1.27600e+01 8.21179e+01 3.98901e-01
1.27700e+01 8.21139e+01 3.98907e-01
1.27800e+01 8.21099e+01 3.98914e-01
1.27900e+01 8.21059e+01 3.98921e-01
1.28000e+01 8.21019e+01 3.98928e-01
1.28100e+01 8.20979e+01 3.98935e-01
1.28200e+01 8.20939e+01 3.98942e-01
1.28300e+01 8.20899e+01 3.98950e-01
1.28400e+01 8.20860e+01 3.98958e-01
1.28500e+01 8.20820e+01 3.98966e-01
1.28600e+01 8.20780e+01 3.98975e-01
1.28700e+01 8.20740e+01 3.98984e-01
1.28800e+01 8.20700e+01 3.98992e-01
1.28900e+01 8.20660e+01 3.99002e-01
1.29000e+01 8.20620e+01 3.99011e-01
1.29100e+01 8.20580e+01 3.99021e-01
1.29200e+01 8.20540e+01 3.99030e-01
1.29300e+01 8.20500e+01 3.99041e-01
1.29400e+01 8.20461e+01 3.99051e-01
1.29500e+01 8.20421e+01 3.99062e-01
1.29600e+01 8.20381e+01 3.99072e-01
1.29700e+01 8.20341e+01 3.99083e-01
1.29800e+01 8.20301e+01 3.99095e-01
1.29900e+01 8.20261e+01 3.99106e-01
1.30000e+01 8.20221e+01 3.99118e-01
1.30100e+01 8.20181e+01 3.99130e-01
1.30200e+01 8.20141e+01 3.99142e-01
1.30300e+01 8.20101e+01 3.99155e-01
1.30400e+01 8.20061e+01 3.99167e-01
1.30500e+01 8.20022e+01 3.99180e-01
1.30600e+01 8.19982e+01 3.99194e-01
1.30700e+01 8.19942e+01 3.99207e-01
1.30800e+01 8.19902e+01 3.99221e-01
1.30900e+01 8.19862e+01 3.99235e-01
1.31000e+01 8.19822e+01 3.99249e-01
1.31100e+01 8.19782e+01 3.99263e-01
1.31200e+01 8.19742e+01 3.99278e-01
1.31300e+01 8.19702e+01 3.99293e-01
1.31400e+01 8.19662e+01 3.99308e-01
1.31500e+01 8.19622e+01 3.99323e-01
1.31600e+01 8.19582e+01 3.99339e-01
1.31700e+01 8.19542e+01 3.99355e-01
1.31800e+01 8.19502e+01 3.99371e-01
1.31900e+01 8.19463e+01 3.99387e-01
1.32000e+01 8.19423e+01 3.99403e-01
1.32100e+01 8.19383e+01 3.99420e-01
1.32200e+01 8.19343e+01 3.99437e-01
1.32300e+01 8.19303e+01 3.99455e-01
1.32400e+01 8.19263e+01 3.99472e-01
1.32500e+01 8.19223e+01 3.99490e-01
1.32600e+01 8.19183e+01 3.99508e-01
1.32700e+01 8.19143e+01 3.99526e-01
1.32800e+01 8.19103e+01 3.99544e-01
1.32900e+01 8.19063e+01 3.99563e-01
1.33000e+01 8.19023e+01 3.99582e-01
1.33100e+01 8.18983e+01 3.99601e-01
1.33200e+01 8.18943e+01 3.99620e-01
1.33300e+01 8.18903e+01 3.99640e-01
1.33400e+01 8.18863e+01 3.99660e-01
1.33500e+01 8.18823e+01 3.99680e-01
1.33600e+01 8.18783e+01 3.99700e-01
1.33700e+01 8.18743e+01 3.99721e-01
1.33800e+01 8.18703e+01 3.99742e-01
1.33900e+01 8.18663e+01 3.99763e-01
1.34000e+01 8.18623e+01 3.99784e-01
1.34100e+01 8.18583e+01 3.99806e-01
1.34200e+01 8.18543e+01 3.99828e-01
1.34300e+01 8.18504e+01 3.99850e-01
1.34400e+01 8.18464e+01 3.99872e-01
1.34500e+01 8.18424e+01 3.99894e-01
1.34600e+01 8.18384e+01 3.99917e-01
1.34700e+01 8.18344e+01 3.99940e-01
1.34800e+01 8.18304e+01 3.99963e-01
1.34900e+01 8.18264e+01 3.99987e-01
1.35000e+01 8.18224e+01 4.00010e-01
1.35100e+01 8.18184e+01 4.00034e-01
1.35200e+01 8.18144e+01 4.00058e-01
1.35300e+01 8.18104e+01 4.00081e-01
1.35400e+01 8.18064e+01 4.00105e-01
1.35500e+01 8.18024e+01 4.00129e-01
1.35600e+01 8.17984e+01 4.00152e-01
1.35700e+01 8.17943e+01 4.00176e-01
1.35800e+01 8.17903e+01 4.00199e-01
1.35900e+01 8.17863e+01 4.00222e-01
1.36000e+01 8.17823e+01 4.00246e-01
1.36100e+01 8.17783e+01 4.00269e-01
1.36200e+01 8.17743e+01 4.00292e-01
1.36300e+01 8.17703e+01 4.00315e-01
1.36400e+01 8.17663e+01 4.00338e-01
1.36500e+01 8.17623e+01 4.00361e-01
1.36600e+01 8.17583e+01 4.00384e-01
1.36700e+01 8.17543e+01 4.00407e-01
1.36800e+01 8.17503e+01 4.00430e-01
1.36900e+01 8.17463e+01 4.00453e-01
1.37000e+01 8.17423e+01 4.00476e-01
1.37100e+01 8.17383e+01 4.00498e-01
1.37200e+01 8.17343e+01 4.00521e-01
1.37300e+01 8.17303e+01 4.00544e-01
1.37400e+01 8.17263e+01 4.00566e-01
1.37500e+01 8.17223e+01 4.00589e-01
1.37600e+01 8.17183e+01 4.00611e-01
1.37700e+01 8.17143e+01 4.00634e-01
1.37800e+01 8.17103e+01 4.00656e-01
1.37900e+01 8.17063e+01 4.00678e-01
1.38000e+01 8.17022e+01 4.00701e-01
1.38100e+01 8.16982e+01 4.00723e-01
1.38200e+01 8.16942e+01 4.00745e-01
1.38300e+01 8.16902e+01 4.00767e-01
1.38400e+01 8.16862e+01 4.00789e-01
1.38500e+01 8.16822e+01 4.00811e-01
1.38600e+01 8.16782e+01 4.00833e-01
1.38700e+01 8.16742e+01 4.00855e-01
1.38800e+01 8.16702e+01 4.00877e-01
1.38900e+01 8.16662e+01 4.00898e-01
1.39000e+01 8.16622e+01 4.00920e-01
1.39100e+01 8.16582e+01 4.00942e-01
1.39200e+01 8.16541e+01 4.00963e-01
1.39300e+01 8.16501e+01 4.00985e-01
1.39400e+01 8.16461e+01 4.01007e-01
1.39500e+01 8.16421e+01 4.01028e-01
1.39600e+01 8.16381e+01 4.01049e-01
1.39700e+01 8.16341e+01 4.01071e-01
1.39800e+01 8.16301e+01 4.01092e-01
1.39900e+01 8.16261e+01 4.01113e-01
1.40000e+01 8.16221e+01 4.01135e-01
1.40100e+01 8.16181e+01 4.01156e-01
1.40200e+01 8.16140e+01 4.01177e-01
1.40300e+01 8.16100e+01 4.01198e-01
1.40400e+01 8.16060e+01 4.01219e-01
1.40500e+01 8.16020e+01 4.01240e-01
1.40600e+01 8.15980e+01 4.01261e-01
1.40700e+01 8.15940e+01 4.01281e-01
1.40800e+01 8.15900e+01 4.01302e-01
1.40900e+01 8.15860e+01 4.01323e-01
1.41000e+01 8.15819e+01 4.01344e-01
1.41100e+01 8.15779e+01 4.01364e-01
1.41200e+01 8.15739e+01 4.01385e-01
1.41300e+01 8.15699e+01 4.01405e-01
1.41400e+01 8.15659e+01 4.01426e-01
1.41500e+01 8.15619e+01 4.01446e-01
1.41600e+01 8.15579e+01 4.01467e-01
1.41700e+01 8.15538e+01 4.01487e-01
1.41800e+01 8.15498e+01 4.01507e-01
1.41900e+01 8.15458e+01 4.01527e-01
1.42000e+01 8.15418e+01 4.01547e-01
1.42100e+01 8.15378e+01 4.01568e-01
1.42200e+01 8.15338e+01 4.01588e-01
1.42300e+01 8.15297e+01 4.01608e-01
1.42400e+01 8.15257e+01 4.01628e-01
1.42500e+01 8.15217e+01 4.01647e-01
1.42600e+01 8.15177e+01 4.01667e-01
1.42700e+01 8.15137e+01 4.01687e-01
1.42800e+01 8.15097e+01 4.01707e-01
1.42900e+01 8.15056e+01 4.01726e-01
1.43000e+01 8.15016e+01 4.01746e-01
1.43100e+01 8.14976e+01 4.01766e-01
1.43200e+01 8.14936e+01 4.01785e-01
1.43300e+01 8.14896e+01 4.01805e-01
1.43400e+01 8.14856e+01 4.01824e-01
1.43500e+01 8.14815e+01 4.01843e-01
1.43600e+01 8.14775e+01 4.01863e-01
1.43700e+01 8.14735e+01 4.01882e-01
1.43800e+01 8.14695e+01 4.01901e-01
1.43900e+01 8.14655e+01 4.01920e-01
1.44000e+01 8.14614e+01 4.01939e-01
1.44100e+01 8.14574e+01 4.01958e-01
1.44200e+01 8.14534e+01 4.01977e-01
1.44300e+01 8.14494e+01 4.01996e-01
1.44400e+01 8.14454e+01 4.02015e-01
1.44500e+01 8.14413e+01 4.02034e-01
1.44600e+01 8.14373e+01 4.02053e-01
1.44700e+01 8.14333e+01 4.02072e-01
1.44800e+01 8.14293e+01 4.02090e-01
1.44900e+01 8.14253e+01 4.02109e-01
1.45000e+01 8.14212e+01 4.02127e-01
1.45100e+01 8.14172e+01 4.02146e-01
1.45200e+01 8.14132e+01 4.02164e-01
1.45300e+01 8.14092e+01 4.02182e-01
1.45400e+01 8.14052e+01 4.02200e-01
1.45500e+01 8.14011e+01 4.02218e-01
1.45600e+01 8.13971e+01 4.02236e-01
1.45700e+01 8.13931e+01 4.02254e-01
1.45800e+01 8.13891e+01 4.02271e-01
1.45900e+01 8.13850e+01 4.02288e-01
1.46000e+01 8.13810e+01 4.02306e-01
1.46100e+01 8.13770e+01 4.02323e-01
1.46200e+01 8.13730e+01 4.02339e-01
1.46300e+01 8.13690e+01 4.02356e-01
1.46400e+01 8.13649e+01 4.02373e-01
1.46500e+01 8.13609e+01 4.02389e-01
1.46600e+01 8.13569e+01 4.02405e-01
1.46700e+01 8.13529e+01 4.02421e-01
1.46800e+01 8.13488e+01 4.02437e-01
1.46900e+01 8.13448e+01 4.02453e-01
1.47000e+01 8.13408e+01 4.02469e-01
1.47100e+01 8.13368e+01 4.02484e-01
1.47200e+01 8.13327e+01 4.02500e-01
1.47300e+01 8.13287e+01 4.02515e-01
1.47400e+01 8.13247e+01 4.02530e-01
1.47500e+01 8.13207e+01 4.02545e-01
1.47600e+01 8.13166e+01 4.02560e-01
1.47700e+01 8.13126e+01 4.02574e-01
1.47800e+01 8.13086e+01 4.02589e-01
1.47900e+01 8.13046e+01 4.02603e-01
1.48000e+01 8.13005e+01 4.02617e-01
1.48100e+01 8.12965e+01 4.02631e-01
1.48200e+01 8.12925e+01 4.02645e-01
1.48300e+01 8.12884e+01 4.02659e-01
1.48400e+01 8.12844e+01 4.02672e-01
1.48500e+01 8.12804e+01 4.02686e-01
1.48600e+01 8.12764e+01 4.02699e-01
1.48700e+01 8.12723e+01 4.02712e-01
1.48800e+01 8.12683e+01 4.02725e-01
1.48900e+01 8.12643e+01 4.02738e-01
1.49000e+01 8.12603e+01 4.02751e-01
1.49100e+01 8.12562e+01 4.02763e-01
1.49200e+01 8.12522e+01 4.02776e-01
1.49300e+01 8.12482e+01 4.02788e-01
1.49400e+01 8.12441e+01 4.02800e-01
1.49500e+01 8.12401e+01 4.02812e-01
1.49600e+01 8.12361e+01 4.02824e-01
1.49700e+01 8.12321e+01 4.02836e-01
1.49800e+01 8.12280e+01 4.02847e-01
1.49900e+01 8.12240e+01 4.02858e-01
1.50000e+01 8.12200e+01 4.02870e-01
1.50100e+01 8.12159e+01 4.02881e-01
1.50200e+01 8.12119e+01 4.02892e-01
1.50300e+01 8.12079e+01 4.02902e-01
1.50400e+01 8.12039e+01 4.02913e-01
1.50500e+01 8.11998e+01 4.02924e-01
1.50600e+01 8.11958e+01 4.02934e-01
1.50700e+01 8.11918e+01 4.02944e-01
1.50800e+01 8.11877e+01 4.02954e-01
1.50900e+01 8.11837e+01 4.02964e-01
1.51000e+01 8.11797e+01 4.02974e-01
1.51100e+01 8.11757e+01 4.02983e-01
1.51200e+01 8.11716e+01 4.02993e-01
1.51300e+01 8.11676e+01 4.03002e-01
1.51400e+01 8.11636e+01 4.03011e-01
1.51500e+01 8.11595e+01 4.03020e-01
1.51600e+01 8.11555e+01 4.03029e-01
1.51700e+01 8.11515e+01 4.03038e-01
1.51800e+01 8.11474e+01 4.03046e-01
1.51900e+01 8.11434e+01 4.03055e-01
1.52000e+01 8.11394e+01 4.03063e-01
1.52100e+01 8.11354e+01 4.03071e-01
1.52200e+01 8.11313e+01 4.03079e-01
1.52300e+01 8.11273e+01 4.03087e-01
1.52400e+01 8.11233e+01 4.03095e-01
1.52500e+01 8.11192e+01 4.03102e-01
1.52600e+01 8.11152e+01 4.03109e-01
1.52700e+01 8.11112e+01 4.03117e-01
1.52800e+01 8.11071e+01 4.03124e-01
1.52900e+01 8.11031e+01 4.03131e-01
1.53000e+01 8.10991e+01 4.03137e-01
1.53100e+01 8.10950e+01 4.03144e-01
1.53200e+01 8.10910e+01 4.03150e-01
1.53300e+01 8.10870e+01 4.03157e-01
1.53400e+01 8.10829e+01 4.03163e-01
1.53500e+01 8.10789e+01 4.03169e-01
1.53600e+01 8.10749e+01 4.03175e-01
1.53700e+01 8.10709e+01 4.03181e-01
1.53800e+01 8.10668e+01 4.03186e-01
1.53900e+01 8.10628e+01 4.03192e-01
1.54000e+01 8.10588e+01 4.03197e-01
1.54100e+01 8.10547e+01 4.03202e-01
1.54200e+01 8.10507e+01 4.03207e-01
1.54300e+01 8.10467e+01 4.03212e-01
1.54400e+01 8.10426e+01 4.03217e-01
1.54500e+01 8.10386e+01 4.03221e-01
1.54600e+01 8.10346e+01 4.03226e-01
1.54700e+01 8.10305e+01 4.03230e-01
1.54800e+01 8.10265e+01 4.03234e-01
1.54900e+01 8.10225e+01 4.03238e-01
1.55000e+01 8.10184e+01 4.03242e-01
1.55100e+01 8.10144e+01 4.03246e-01
1.55200e+01 8.10104e+01 4.03250e-01
1.55300e+01 8.10063e+01 4.03254e-01
1.55400e+01 8.10023e+01 4.03259e-01
1.55500e+01 8.09983e+01 4.03263e-01
1.55600e+01 8.09942e+01 4.03268e-01
1.55700e+01 8.09902e+01 4.03273e-01
1.55800e+01 8.09862e+01 4.03279e-01
1.55900e+01 8.09821e+01 4.03285e-01
1.56000e+01 8.09781e+01 4.03290e-01
1.56100e+01 8.09741e+01 4.03297e-01
1.56200e+01 8.09700e+01 4.03303e-01
1.56300e+01 8.09660e+01 4.03309e-01
1.56400e+01 8.09620e+01 4.03316e-01
1.56500e+01 8.09579e+01 4.03323e-01
1.56600e+01 8.09539e+01 4.03330e-01
1.56700e+01 8.09499e+01 4.03338e-01
1.56800e+01 8.09458e+01 4.03346e-01
1.56900e+01 8.09418e+01 4.03353e-01
1.57000e+01 8.09378e+01 4.03362e-01
1.57100e+01 8.09337e+01 4.03370e-01
1.57200e+01 8.09297e+01 4.03378e-01
1.57300e+01 8.09257e+01 4.03387e-01
1.57400e+01 8.09216e+01 4.03396e-01
1.57500e+01 8.09176e+01 4.03406e-01
1.57600e+01 8.09136e+01 4.03415e-01
1.57700e+01 8.09095e+01 4.03425e-01
1.57800e+01 8.09055e+01 4.03435e-01
1.57900e+01 8.09015e+01 4.03445e-01
1.58000e+01 8.08974e+01 4.03455e-01
1.58100e+01 8.08934e+01 4.03466e-01
1.58200e+01 8.08894e+01 4.03477e-01
1.58300e+01 8.08853e+01 4.03488e-01
1.58400e+01 8.08813e+01 4.03499e-01
1.58500e+01 8.08773e+01 4.03510e-01
1.58600e+01 8.08732e+01 4.03522e-01
1.58700e+01 8.08692e+01 4.03534e-01
1.58800e+01 8.08652e+01 4.03546e-01
1.58900e+01 8.08611e+01 4.03559e-01
1.59000e+01 8.08571e+01 4.03571e-01
1.59100e+01 8.08530e+01 4.03584e-01
1.59200e+01 8.08490e+01 4.03597e-01
1.59300e+01 8.08450e+01 4.03610e-01
1.59400e+01 8.08409e+01 4.03624e-01
1.59500e+01 8.08369e+01 4.03638e-01
1.59600e+01 8.08329e+01 4.03652e-01
1.59700e+01 8.08288e+01 4.03666e-01
1.59800e+01 8.08248e+01 4.03680e-01
1.59900e+01 8.08208e+01 4.03695e-01
1.60000e+01 8.08167e+01 4.03710e-01
1.60100e+01 8.08127e+01 4.03725e-01
1.60200e+01 8.08086e+01 4.03740e-01
1.60300e+01 8.08046e+01 4.03756e-01
1.60400e+01 8.08006e+01 4.03771e-01
1.60500e+01 8.07965e+01 4.03787e-01
1.60600e+01 8.07925e+01 4.03804e-01
1.60700e+01 8.07885e+01 4.03820e-01
1.60800e+01 8.07844e+01 4.03837e-01
1.60900e+01 8.07804e+01 4.03854e-01
1.61000e+01 8.07763e+01 4.03871e-01
1.61100e+01 8.07723e+01 4.03888e-01
1.61200e+01 8.07683e+01 4.03906e-01
1.61300e+01 8.07642e+01 4.03923e-01
1.61400e+01 8.07602e+01 4.03941e-01
1.61500e+01 8.07561e+01 4.03960e-01
1.61600e+01 8.07521e+01 4.03978e-01
1.61700e+01 8.07481e+01 4.03997e-01
1.61800e+01 8.07440e+01 4.04016e-01
1.61900e+01 8.07400e+01 4.04035e-01
1.62000e+01 8.07359e+01 4.04054e-01
1.62100e+01 8.07319e+01 4.04074e-01
1.62200e+01 8.07279e+01 4.04094e-01
1.62300e+01 8.07238e+01 4.04114e-01
1.62400e+01 8.07198e+01 4.04134e-01
1.62500e+01 8.07157e+01 4.04154e-01
1.62600e+01 8.07117e+01 4.04175e-01
1.62700e+01 8.07077e+01 4.04196e-01
1.62800e+01 8.07036e+01 4.04217e-01
1.62900e+01 8.06996e+01 4.04239e-01
1.63000e+01 8.06955e+01 4.04260e-01
1.63100e+01 8.06915e+01 4.04282e-01
1.63200e+01 8.06874e+01 4.04304e-01
1.63300e+01 8.06834e+01 4.04326e-01
1.63400e+01 8.06794e+01 4.04349e-01
1.63500e+01 8.06753e+01 4.04372e-01
1.63600e+01 8.06713e+01 4.04395e-01
1.63700e+01 8.06672e+01 4.04418e-01
1.63800e+01 8.06632e+01 4.04441e-01
1.63900e+01 8.06591e+01 4.04465e-01
1.64000e+01 8.06551e+01 4.04489e-01
1.64100e+01 8.06510e+01 4.04513e-01
1.64200e+01 8.06470e+01 4.04537e-01
1.64300e+01 8.06430e+01 4.04561e-01
1.64400e+01 8.06389e+01 4.04586e-01
1.64500e+01 8.06349e+01 4.04611e-01
1.64600e+01 8.06308e+01 4.04636e-01
1.64700e+01 8.06268e+01 4.04662e-01
1.64800e+01 8.06227e+01 4.04688e-01
1.64900e+01 8.06187e+01 4.04713e-01
1.65000e+01 8.06146e+01 4.04739e-01
1.65100e+01 8.06106e+01 4.04766e-01
1.65200e+01 8.06065e+01 4.04792e-01
1.65300e+01 8.06025e+01 4.04817e-01
1.65400e+01 8.05984e+01 4.04843e-01
1.65500e+01 8.05944e+01 4.04869e-01
1.65600e+01 8.05903e+01 4.04894e-01
1.65700e+01 8.05863e+01 4.04919e-01
1.65800e+01 8.05822e+01 4.04944e-01
1.65900e+01 8.05782e+01 4.04969e-01
1.66000e+01 8.05741e+01 4.04994e-01
1.66100e+01 8.05701e+01 4.05019e-01
1.66200e+01 8.05660e+01 4.05043e-01
1.66300e+01 8.05620e+01 4.05068e-01
1.66400e+01 8.05579e+01 4.05092e-01
1.66500e+01 8.05539e+01 4.05116e-01
1.66600e+01 8.05498e+01 4.05140e-01
1.66700e+01 8.05458e+01 4.05163e-01
1.66800e+01 8.05417e+01 4.05187e-01
1.66900e+01 8.05377e+01 4.05210e-01
1.67000e+01 8.05336e+01 4.05234e-01
1.67100e+01 8.05296e+01 4.05257e-01
1.67200e+01 8.05255e+01 4.05280e-01
1.67300e+01 8.05215e+01 4.05302e-01
1.67400e+01 8.05174e+01 4.05325e-01
1.67500e+01 8.05134e+01 4.05348e-01
1.67600e+01 8.05093e+01 4.05370e-01
1.67700e+01 8.05053e+01 4.05392e-01
1.67800e+01 8.05012e+01 4.05414e-01
1.67900e+01 8.04972e+01 4.05436e-01
1.68000e+01 8.04931e+01 4.05458e-01
1.68100e+01 8.04890e+01 4.05480e-01
1.68200e+01 8.04850e+01 4.05501e-01
1.68300e+01 8.04809e+01 4.05522e-01
1.68400e+01 8.04769e+01 4.05544e-01
1.68500e+01 8.04728e+01 4.05565e-01
1.68600e+01 8.04688e+01 4.05585e-01
1.68700e+01 8.04647e+01 4.05606e-01
1.68800e+01 8.04607e+01 4.05627e-01
1.68900e+01 8.04566e+01 4.05647e-01
1.69000e+01 8.04525e+01 4.05667e-01
1.69100e+01 8.04485e+01 4.05687e-01
1.69200e+01 8.04444e+01 4.05707e-01
1.69300e+01 8.04404e+01 4.05727e-01
1.69400e+01 8.04363e+01 4.05747e-01
1.69500e+01 8.04323e+01 4.05766e-01
1.69600e+01 8.04282e+01 4.05786e-01
1.69700e+01 8.04241e+01 4.05805e-01
1.69800e+01 8.04201e+01 4.05824e-01
1.69900e+01 8.04160e+01 4.05843e-01
1.70000e+01 8.04120e+01 4.05862e-01
1.70100e+01 8.04079e+01 4.05880e-01
1.70200e+01 8.04038e+01 4.05899e-01
1.70300e+01 8.03998e+01 4.05917e-01
1.70400e+01 8.03957e+01 4.05935e-01
1.70500e+01 8.03917e+01 4.05953e-01
1.70600e+01 8.03876e+01 4.05971e-01
1.70700e+01 8.03836e+01 4.05989e-01
1.70800e+01 8.03795e+01 4.06006e-01
1.70900e+01 8.03754e+01 4.06023e-01
1.71000e+01 8.03714e+01 4.06041e-01
1.71100e+01 8.03673e+01 4.06058e-01
1.71200e+01 8.03632e+01 4.06075e-01
1.71300e+01 8.03592e+01 4.06092e-01
1.71400e+01 8.03551e+01 4.06108e-01
1.71500e+01 8.03511e+01 4.06125e-01
1.71600e+01 8.03470e+01 4.06141e-01
1.71700e+01 8.03429e+01 4.06157e-01
1.71800e+01 8.03389e+01 4.06173e-01
1.71900e+01 8.03348e+01 4.06189e-01
1.72000e+01 8.03308e+01 4.06205e-01
1.72100e+01 8.03267e+01 4.06220e-01
1.72200e+01 8.03226e+01 4.06236e-01
1.72300e+01 8.03186e+01 4.06251e-01
1.72400e+01 8.03145e+01 4.06266e-01
1.72500e+01 8.03104e+01 4.06281e-01
1.72600e+01 8.03064e+01 4.06296e-01
1.72700e+01 8.03023e+01 4.06311e-01
1.72800e+01 8.02983e+01 4.06325e-01
1.72900e+01 8.02942e+01 4.06340e-01
1.73000e+01 8.02901e+01 4.06354e-01
1.73100e+01 8.02861e+01 4.06368e-01
1.73200e+01 8.02820e+01 4.06382e-01
1.73300e+01 8.02779e+01 4.06396e-01
1.73400e+01 8.02739e+01 4.06409e-01
1.73500e+01 8.02698e+01 4.06423e-01
1.73600e+01 8.02657e+01 4.06436e-01
1.73700e+01 8.02617e+01 4.06449e-01
1.73800e+01 8.02576e+01 4.06462e-01
1.73900e+01 8.02536e+01 4.06475e-01
1.74000e+01 8.02495e+01 4.06488e-01
1.74100e+01 8.02454e+01 4.06500e-01
1.74200e+01 8.02414e+01 4.06513e-01
1.74300e+01 8.02373e+01 4.06525e-01
1.74400e+01 8.02332e+01 4.06537e-01
1.74500e+01 8.02292e+01 4.06549e-01
1.74600e+01 8.02251e+01 4.06561e-01
1.74700e+01 8.02210e+01 4.06572e-01
1.74800e+01 8.02170e+01 4.06584e-01
1.74900e+01 8.02129e+01 4.06595e-01
1.75000e+01 8.02088e+01 4.06606e-01
1.75100e+01 8.02048e+01 4.06618e-01
1.75200e+01 8.02007e+01 4.06629e-01
1.75300e+01 8.01966e+01 4.06640e-01
1.75400e+01 8.01926e+01 4.06651e-01
1.75500e+01 8.01885e+01 4.06662e-01
1.75600e+01 8.01844e+01 4.06674e-01
1.75700e+01 8.01804e+01 4.06685e-01
1.75800e+01 8.01763e+01 4.06696e-01
1.75900e+01 8.01722e+01 4.06707e-01
1.76000e+01 8.01682e+01 4.06719e-01
1.76100e+01 8.01641e+01 4.06730e-01
1.76200e+01 8.01600e+01 4.06741e-01
1.76300e+01 8.01560e+01 4.06753e-01
1.76400e+01 8.01519e+01 4.06764e-01
1.76500e+01 8.01478e+01 4.06775e-01
1.76600e+01 8.01438e+01 4.06787e-01
1.76700e+01 8.01397e+01 4.06798e-01
1.76800e+01 8.01356e+01 4.06810e-01
1.76900e+01 8.01316e+01 4.06821e-01
1.77000e+01 8.01275e+01 4.06833e-01
1.77100e+01 8.01234e+01 4.06844e-01
1.77200e+01 8.01194e+01 4.06856e-01
1.77300e+01 8.01153e+01 4.06867e-01
1.77400e+01 8.01112e+01 4.06879e-01
1.77500e+01 8.01071e+01 4.06890e-01
1.77600e+01 8.01031e+01 4.06902e-01
1.77700e+01 8.00990e+01 4.06914e-01
1.77800e+01 8.00949e+01 4.06925e-01
1.77900e+01 8.00909e+01 4.06937e-01
1.78000e+01 8.00868e+01 4.06949e-01
1.78100e+01 8.00827e+01 4.06960e-01
1.78200e+01 8.00787e+01 4.06972e-01
1.78300e+01 8.00746e+01 4.06984e-01
1.78400e+01 8.00705e+01 4.06996e-01
1.78500e+01 8.00665e+01 4.07007e-01
1.78600e+01 8.00624e+01 4.07019e-01
1.78700e+01 8.00583e+01 4.07031e-01
1.78800e+01 8.00542e+01 4.07043e-01
1.78900e+01 8.00502e+01 4.07055e-01
1.79000e+01 8.00461e+01 4.07066e-01
1.79100e+01 8.00420e+01 4.07078e-01
1.79200e+01 8.00380e+01 4.07090e-01
1.79300e+01 8.00339e+01 4.07102e-01
1.79400e+01 8.00298e+01 4.07114e-01
1.79500e+01 8.00257e+01 4.07126e-01
1.79600e+01 8.00217e+01 4.07138e-01
1.79700e+01 8.00176e+01 4.07150e-01
1.79800e+01 8.00135e+01 4.07162e-01
1.79900e+01 8.00095e+01 4.07174e-01
1.80000e+01 8.00054e+01 4.07186e-01
1.80100e+01 8.00013e+01 4.07198e-01
1.80200e+01 7.99972e+01 4.07210e-01
1.80300e+01 7.99932e+01 4.07222e-01
1.80400e+01 7.99891e+01 4.07235e-01
1.80500e+01 7.99850e+01 4.07247e-01
1.80600e+01 7.99810e+01 4.07259e-01
1.80700e+01 7.99769e+01 4.07271e-01
1.80800e+01 7.99728e+01 4.07283e-01
1.80900e+01 7.99687e+01 4.07295e-01
1.81000e+01 7.99647e+01 4.07308e-01
1.81100e+01 7.99606e+01 4.07320e-01
1.81200e+01 7.99565e+01 4.07332e-01
1.81300e+01 7.99524e+01 4.07345e-01
1.81400e+01 7.99484e+01 4.07357e-01
1.81500e+01 7.99443e+01 4.07369e-01
1.81600e+01 7.99402e+01 4.07382e-01
1.81700e+01 7.99361e+01 4.07394e-01
1.81800e+01 7.99321e+01 4.07406e-01
1.81900e+01 7.99280e+01 4.07419e-01
1.82000e+01 7.99239e+01 4.07431e-01
1.82100e+01 7.99199e+01 4.07444e-01
1.82200e+01 7.99158e+01 4.07456e-01
1.82300e+01 7.99117e+01 4.07469e-01
1.82400e+01 7.99076e+01 4.07481e-01
1.82500e+01 7.99036e+01 4.07494e-01
1.82600e+01 7.98995e+01 4.07506e-01
1.82700e+01 7.98954e+01 4.07519e-01
1.82800e+01 7.98913e+01 4.07531e-01
1.82900e+01 7.98873e+01 4.07544e-01
1.83000e+01 7.98832e+01 4.07556e-01
1.83100e+01 7.98791e+01 4.07569e-01
1.83200e+01 7.98750e+01 4.07582e-01
1.83300e+01 7.98709e+01 4.07594e-01
1.83400e+01 7.98669e+01 4.07607e-01
1.83500e+01 7.98628e+01 4.07620e-01
1.83600e+01 7.98587e+01 4.07633e-01
1.83700e+01 7.98546e+01 4.07645e-01
1.83800e+01 7.98506e+01 4.07658e-01
1.83900e+01 7.98465e+01 4.07671e-01
1.84000e+01 7.98424e+01 4.07684e-01
1.84100e+01 7.98383e+01 4.07696e-01
1.84200e+01 7.98343e+01 4.07709e-01
1.84300e+01 7.98302e+01 4.07722e-01
1.84400e+01 7.98261e+01 4.07735e-01
1.84500e+01 7.98220e+01 4.07748e-01
1.84600e+01 7.98180e+01 4.07761e-01
1.84700e+01 7.98139e+01 4.07774e-01
1.84800e+01 7.98098e+01 4.07787e-01
1.84900e+01 7.98057e+01 4.07800e-01
1.85000e+01 7.98016e+01 4.07813e-01
1.85100e+01 7.97976e+01 4.07826e-01
1.85200e+01 7.97935e+01 4.07839e-01
1.85300e+01 7.97894e+01 4.07852e-01
1.85400e+01 7.97853e+01 4.07865e-01
1.85500e+01 7.97812e+01 4.07879e-01
1.85600e+01 7.97772e+01 4.07892e-01
1.85700e+01 7.97731e+01 4.07905e-01
1.85800e+01 7.97690e+01 4.07919e-01
1.85900e+01 7.97649e+01 4.07933e-01
1.86000e+01 7.97609e+01 4.07946e-01
1.86100e+01 7.97568e+01 4.07960e-01
1.86200e+01 7.97527e+01 4.07974e-01
1.86300e+01 7.97486e+01 4.07988e-01
1.86400e+01 7.97445e+01 4.08002e-01
1.86500e+01 7.97405e+01 4.08016e-01
1.86600e+01 7.97364e+01 4.08030e-01
1.86700e+01 7.97323e+01 4.08045e-01
1.86800e+01 7.97282e+01 4.08059e-01
1.86900e+01 7.97241e+01 4.08073e-01
1.87000e+01 7.97200e+01 4.08088e-01
1.87100e+01 7.97160e+01 4.08102e-01
1.87200e+01 7.97119e+01 4.08117e-01
1.87300e+01 7.97078e+01 4.08132e-01
1.87400e+01 7.97037e+01 4.08146e-01
1.87500e+01 7.96996e+01 4.08161e-01
1.87600e+01 7.96956e+01 4.08176e-01
1.87700e+01 7.96915e+01 4.08191e-01
1.87800e+01 7.96874e+01 4.08206e-01
1.87900e+01 7.96833e+01 4.08222e-01
1.88000e+01 7.96792e+01 4.08237e-01
1.88100e+01 7.96752e+01 4.08252e-01
1.88200e+01 7.96711e+01 4.08267e-01
1.88300e+01 7.96670e+01 4.08283e-01
1.88400e+01 7.96629e+01 4.08298e-01
1.88500e+01 7.96588e+01 4.08314e-01
1.88600e+01 7.96547e+01 4.08330e-01
1.88700e+01 7.96507e+01 4.08346e-01
1.88800e+01 7.96466e+01 4.08361e-01
1.88900e+01 7.96425e+01 4.08377e-01
1.89000e+01 7.96384e+01 4.08393e-01
1.89100e+01 7.96343e+01 4.08409e-01
1.89200e+01 7.96302e+01 4.08426e-01
1.89300e+01 7.96261e+01 4.08442e-01
1.89400e+01 7.96221e+01 4.08458e-01
1.89500e+01 7.96180e+01 4.08474e-01
1.89600e+01 7.96139e+01 4.08491e-01
1.89700e+01 7.96098e+01 4.08507e-01
1.89800e+01 7.96057e+01 4.08524e-01
1.89900e+01 7.96016e+01 4.08541e-01
1.90000e+01 7.95976e+01 4.08558e-01
1.90100e+01 7.95935e+01 4.08574e-01
1.90200e+01 7.95894e+01 4.08591e-01
1.90300e+01 7.95853e+01 4.08608e-01
1.90400e+01 7.95812e+01 4.08625e-01
1.90500e+01 7.95771e+01 4.08642e-01
1.90600e+01 7.95730e+01 4.08660e-01
1.90700e+01 7.95690e+01 4.08677e-01
1.90800e+01 7.95649e+01 4.08694e-01
1.90900e+01 7.95608e+01 4.08712e-01
1.91000e+01 7.95567e+01 4.08729e-01
1.91100e+01 7.95526e+01 4.08747e-01
1.91200e+01 7.95485e+01 4.08765e-01
1.91300e+01 7.95444e+01 4.08782e-01
1.91400e+01 7.95403e+01 4.08800e-01
1.91500e+01 7.95363e+01 4.08818e-01
1.91600e+01 7.95322e+01 4.08836e-01
1.91700e+01 7.95281e+01 4.08854e-01
1.91800e+01 7.95240e+01 4.08872e-01
1.91900e+01 7.95199e+01 4.08890e-01
1.92000e+01 7.95158e+01 4.08909e-01
1.92100e+01 7.95117e+01 4.08927e-01
1.92200e+01 7.95076e+01 4.08945e-01
1.92300e+01 7.95035e+01 4.08964e-01
1.92400e+01 7.94994e+01 4.08983e-01
1.92500e+01 7.94954e+01 4.09001e-01
1.92600e+01 7.94913e+01 4.09020e-01
1.92700e+01 7.94872e+01 4.09039e-01
1.92800e+01 7.94831e+01 4.09058e-01
1.92900e+01 7.94790e+01 4.09077e-01
1.93000e+01 7.94749e+01 4.09096e-01
1.93100e+01 7.94708e+01 4.09115e-01
1.93200e+01 7.94667e+01 4.09134e-01
1.93300e+01 7.94626e+01 4.09153e-01
1.93400e+01 7.94585e+01 4.09173e-01
1.93500e+01 7.94545e+01 4.09192e-01
1.93600e+01 7.94504e+01 4.09212e-01
1.93700e+01 7.94463e+01 4.09231e-01
1.93800e+01 7.94422e+01 4.09251e-01
1.93900e+01 7.94381e+01 4.09270e-01
1.94000e+01 7.94340e+01 4.09290e-01
1.94100e+01 7.94299e+01 4.09310e-01
1.94200e+01 7.94258e+01 4.09330e-01
1.94300e+01 7.94217e+01 4.09350e-01
1.94400e+01 7.94176e+01 4.09370e-01
1.94500e+01 7.94135e+01 4.09390e-01
1.94600e+01 7.94094e+01 4.09411e-01
1.94700e+01 7.94053e+01 4.09431e-01
1.94800e+01 7.94012e+01 4.09451e-01
1.94900e+01 7.93971e+01 4.09472e-01
1.95000e+01 7.93930e+01 4.09492e-01
1.95100e+01 7.93890e+01 4.09513e-01
1.95200e+01 7.93849e+01 4.09534e-01
1.95300e+01 7.93808e+01 4.09554e-01
1.95400e+01 7.93767e+01 4.09574e-01
1.95500e+01 7.93726e+01 4.09594e-01
1.95600e+01 7.93685e+01 4.09615e-01
1.95700e+01 7.93644e+01 4.09635e-01
1.95800e+01 7.93603e+01 4.09655e-01
1.95900e+01 7.93562e+01 4.09675e-01
1.96000e+01 7.93521e+01 4.09694e-01
1.96100e+01 7.93480e+01 4.09714e-01
1.96200e+01 7.93439e+01 4.09734e-01
1.96300e+01 7.93398e+01 4.09753e-01
1.96400e+01 7.93357e+01 4.09773e-01
1.96500e+01 7.93316e+01 4.09792e-01
1.96600e+01 7.93275e+01 4.09811e-01
1.96700e+01 7.93234e+01 4.09831e-01
1.96800e+01 7.93193e+01 4.09850e-01
1.96900e+01 7.93152e+01 4.09869e-01
1.97000e+01 7.93111e+01 4.09888e-01
1.97100e+01 7.93070e+01 4.09907e-01
1.97200e+01 7.93029e+01 4.09926e-01
1.97300e+01 7.92988e+01 4.09944e-01
1.97400e+01 7.92947e+01 4.09963e-01
1.97500e+01 7.92906e+01 4.09982e-01
1.97600e+01 7.92865e+01 4.10000e-01
1.97700e+01 7.92824e+01 4.10018e-01
1.97800e+01 7.92783e+01 4.10037e-01
1.97900e+01 7.92742e+01 4.10055e-01
1.98000e+01 7.92701e+01 4.10073e-01
1.98100e+01 7.92660e+01 4.10091e-01
1.98200e+01 7.92619e+01 4.10109e-01
1.98300e+01 7.92578e+01 4.10127e-01
1.98400e+01 7.92537e+01 4.10145e-01
1.98500e+01 7.92496e+01 4.10163e-01
1.98600e+01 7.92455e+01 4.10180e-01
1.98700e+01 7.92414e+01 4.10198e-01
1.98800e+01 7.92373e+01 4.10215e-01
1.98900e+01 7.92332e+01 4.10233e-01
1.99000e+01 7.92291e+01 4.10250e-01
1.99100e+01 7.92250e+01 4.10267e-01
1.99200e+01 7.92209e+01 4.10285e-01
1.99300e+01 7.92168e+01 4.10302e-01
1.99400e+01 7.92127e+01 4.10319e-01
1.99500e+01 7.92086e+01 4.10336e-01
1.99600e+01 7.92045e+01 4.10352e-01
1.99700e+01 7.92004e+01 4.10369e-01
1.99800e+01 7.91963e+01 4.10386e-01
1.99900e+01 7.91922e+01 4.10402e-01
2.00000e+01 7.91881e+01 4.10419e-01
2.00100e+01 7.91840e+01 4.10435e-01
2.00200e+01 7.91799e+01 4.10452e-01
2.00300e+01 7.91757e+01 4.10468e-01
2.00400e+01 7.91716e+01 4.10484e-01
2.00500e+01 7.91675e+01 4.10500e-01
2.00600e+01 7.91634e+01 4.10516e-01
2.00700e+01 7.91593e+01 4.10532e-01
2.00800e+01 7.91552e+01 4.10548e-01
2.00900e+01 7.91511e+01 4.10564e-01
2.01000e+01 7.91470e+01 4.10579e-01
2.01100e+01 7.91429e+01 4.10595e-01
2.01200e+01 7.91388e+01 4.10610e-01
2.01300e+01 7.91347e+01 4.10626e-01
2.01400e+01 7.91306e+01 4.10641e-01
2.01500e+01 7.91265e+01 4.10656e-01
2.01600e+01 7.91224e+01 4.10672e-01
2.01700e+01 7.91183e+01 4.10687e-01
2.01800e+01 7.91142e+01 4.10702e-01
2.01900e+01 7.91101e+01 4.10717e-01
2.02000e+01 7.91059e+01 4.10732e-01
2.02100e+01 7.91018e+01 4.10746e-01
2.02200e+01 7.90977e+01 4.10761e-01
2.02300e+01 7.90936e+01 4.10776e-01
2.02400e+01 7.90895e+01 4.10790e-01
2.02500e+01 7.90854e+01 4.10804e-01
2.02600e+01 7.90813e+01 4.10819e-01
2.02700e+01 7.90772e+01 4.10833e-01
2.02800e+01 7.90731e+01 4.10847e-01
2.02900e+01 7.90690e+01 4.10861e-01
2.03000e+01 7.90649e+01 4.10875e-01
2.03100e+01 7.90608e+01 4.10889e-01
2.03200e+01 7.90566e+01 4.10903e-01
2.03300e+01 7.90525e+01 4.10917e-01
2.03400e+01 7.90484e+01 4.10931e-01
2.03500e+01 7.90443e+01 4.10944e-01
2.03600e+01 7.90402e+01 4.10958e-01
2.03700e+01 7.90361e+01 4.10971e-01
2.03800e+01 7.90320e+01 4.10985e-01
2.03900e+01 7.90279e+01 4.10998e-01
2.04000e+01 7.90238e+01 4.11011e-01
2.04100e+01 7.90197e+01 4.11024e-01
2.04200e+01 7.90156e+01 4.11037e-01
2.04300e+01 7.90114e+01 4.11050e-01
2.04400e+01 7.90073e+01 4.11063e-01
2.04500e+01 7.90032e+01 4.11076e-01
2.04600e+01 7.89991e+01 4.11088e-01
2.04700e+01 7.89950e+01 4.11101e-01
2.04800e+01 7.89909e+01 4.11114e-01
2.04900e+01 7.89868e+01 4.11126e-01
2.05000e+01 7.89827e+01 4.11138e-01
2.05100e+01 7.89786e+01 4.11151e-01
2.05200e+01 7.89744e+01 4.11163e-01
2.05300e+01 7.89703e+01 4.11175e-01
2.05400e+01 7.89662e+01 4.11188e-01
2.05500e+01 7.89621e+01 4.11200e-01
2.05600e+01 7.89580e+01 4.11212e-01
2.05700e+01 7.89539e+01 4.11225e-01
2.05800e+01 7.89498e+01 4.11237e-01
2.05900e+01 7.89457e+01 4.11250e-01
2.06000e+01 7.89415e+01 4.11262e-01
2.06100e+01 7.89374e+01 4.11275e-01
2.06200e+01 7.89333e+01 4.11287e-01
2.06300e+01 7.89292e+01 4.11300e-01
2.06400e+01 7.89251e+01 4.11312e-01
2.06500e+01 7.89210e+01 4.11325e-01
2.06600e+01 7.89169e+01 4.11337e-01
2.06700e+01 7.89128e+01 4.11350e-01
2.06800e+01 7.89086e+01 4.11362e-01
2.06900e+01 7.89045e+01 4.11375e-01
2.07000e+01 7.89004e+01 4.11388e-01
2.07100e+01 7.88963e+01 4.11400e-01
2.07200e+01 7.88922e+01 4.11413e-01
2.07300e+01 7.88881e+01 4.11426e-01
2.07400e+01 7.88840e+01 4.11438e-01
2.07500e+01 7.88798e+01 4.11451e-01
2.07600e+01 7.88757e+01 4.11464e-01
2.07700e+01 7.88716e+01 4.11476e-01
2.07800e+01 7.88675e+01 4.11489e-01
2.07900e+01 7.88634e+01 4.11502e-01
2.08000e+01 7.88593e+01 4.11515e-01
2.08100e+01 7.88552e+01 4.11527e-01
2.08200e+01 7.88510e+01 4.11540e-01
2.08300e+01 7.88469e+01 4.11553e-01
2.08400e+01 7.88428e+01 4.11566e-01
2.08500e+01 7.88387e+01 4.11579e-01
2.08600e+01 7.88346e+01 4.11592e-01
2.08700e+01 7.88305e+01 4.11604e-01
2.08800e+01 7.88263e+01 4.11617e-01
2.08900e+01 7.88222e+01 4.11630e-01
2.09000e+01 7.88181e+01 4.11643e-01
2.09100e+01 7.88140e+01 4.11656e-01
2.09200e+01 7.88099e+01 4.11669e-01
2.09300e+01 7.88058e+01 4.11682e-01
2.09400e+01 7.88016e+01 4.11695e-01
2.09500e+01 7.87975e+01 4.11708e-01
2.09600e+01 7.87934e+01 4.11721e-01
2.09700e+01 7.87893e+01 4.11734e-01
2.09800e+01 7.87852e+01 4.11747e-01
2.09900e+01 7.87811e+01 4.11760e-01
2.10000e+01 7.87769e+01 4.11773e-01
2.10100e+01 7.87728e+01 4.11786e-01
2.10200e+01 7.87687e+01 4.11799e-01
2.10300e+01 7.87646e+01 4.11813e-01
2.10400e+01 7.87605e+01 4.11826e-01
2.10500e+01 7.87563e+01 4.11839e-01
2.10600e+01 7.87522e+01 4.11852e-01
2.10700e+01 7.87481e+01 4.11865e-01
2.10800e+01 7.87440e+01 4.11878e-01
2.10900e+01 7.87399e+01 4.11892e-01
2.11000e+01 7.87358e+01 4.11905e-01
2.11100e+01 7.87316e+01 4.11918e-01
2.11200e+01 7.87275e+01 4.11931e-01
2.11300e+01 7.87234e+01 4.11945e-01
2.11400e+01 7.87193e+01 4.11958e-01
2.11500e+01 7.87152e+01 4.11971e-01
2.11600e+01 7.87110e+01 4.11984e-01
2.11700e+01 7.87069e+01 4.11998e-01
2.11800e+01 7.87028e+01 4.12011e-01
2.11900e+01 7.86987e+01 4.12024e-01
2.12000e+01 7.86946e+01 4.12038e-01
2.12100e+01 7.86904e+01 4.12051e-01
2.12200e+01 7.86863e+01 4.12065e-01
2.12300e+01 7.86822e+01 4.12078e-01
2.12400e+01 7.86781e+01 4.12092e-01
2.12500e+01 7.86740e+01 4.12105e-01
2.12600e+01 7.86698e+01 4.12118e-01
2.12700e+01 7.86657e+01 4.12132e-01
2.12800e+01 7.86616e+01 4.12145e-01
2.12900e+01 7.86575e+01 4.12159e-01
2.13000e+01 7.86533e+01 4.12172e-01
2.13100e+01 7.86492e+01 4.12186e-01
2.13200e+01 7.86451e+01 4.12200e-01
2.13300e+01 7.86410e+01 4.12213e-01
2.13400e+01 7.86369e+01 4.12227e-01
2.13500e+01 7.86327e+01 4.12240e-01
2.13600e+01 7.86286e+01 4.12254e-01
2.13700e+01 7.86245e+01 4.12268e-01
2.13800e+01 7.86204e+01 4.12281e-01
2.13900e+01 7.86162e+01 4.12295e-01
2.14000e+01 7.86121e+01 4.12309e-01
2.14100e+01 7.86080e+01 4.12322e-01
2.14200e+01 7.86039e+01 4.12336e-01
2.14300e+01 7.85998e+01 4.12350e-01
2.14400e+01 7.85956e+01 4.12363e-01
2.14500e+01 7.85915e+01 4.12377e-01
2.14600e+01 7.85874e+01 4.12391e-01
2.14700e+01 7.85833e+01 4.12405e-01
2.14800e+01 7.85791e+01 4.12419e-01
2.14900e+01 7.85750e+01 4.12432e-01
2.15000e+01 7.85709e+01 4.12446e-01
2.15100e+01 7.85668e+01 4.12460e-01
2.15200e+01 7.85626e+01 4.12474e-01
2.15300e+01 7.85585e+01 4.12489e-01
2.15400e+01 7.85544e+01 4.12503e-01
2.15500e+01 7.85503e+01 4.12518e-01
2.15600e+01 7.85461e+01 4.12533e-01
2.15700e+01 7.85420e+01 4.12548e-01
2.15800e+01 7.85379e+01 4.12563e-01
2.15900e+01 7.85338e+01 4.12579e-01
2.16000e+01 7.85296e+01 4.12595e-01
2.16100e+01 7.85255e+01 4.12611e-01
2.16200e+01 7.85214e+01 4.12627e-01
2.16300e+01 7.85173e+01 4.12643e-01
2.16400e+01 7.85131e+01 4.12660e-01
2.16500e+01 7.85090e+01 4.12677e-01
2.16600e+01 7.85049e+01 4.12694e-01
2.16700e+01 7.85007e+01 4.12711e-01
2.16800e+01 7.84966e+01 4.12728e-01
2.16900e+01 7.84925e+01 4.12746e-01
2.17000e+01 7.84884e+01 4.12763e-01
2.17100e+01 7.84842e+01 4.12781e-01
2.17200e+01 7.84801e+01 4.12800e-01
2.17300e+01 7.84760e+01 4.12818e-01
2.17400e+01 7.84719e+01 4.12837e-01
2.17500e+01 7.84677e+01 4.12855e-01
2.17600e+01 7.84636e+01 4.12874e-01
2.17700e+01 7.84595e+01 4.12894e-01
2.17800e+01 7.84553e+01 4.12913e-01
2.17900e+01 7.84512e+01 4.12932e-01
2.18000e+01 7.84471e+01 4.12952e-01
2.18100e+01 7.84430e+01 4.12972e-01
2.18200e+01 7.84388e+01 4.12992e-01
2.18300e+01 7.84347e+01 4.13013e-01
2.18400e+01 7.84306e+01 4.13033e-01
2.18500e+01 7.84264e+01 4.13054e-01
2.18600e+01 7.84223e+01 4.13075e-01
2.18700e+01 7.84182e+01 4.13097e-01
2.18800e+01 7.84140e+01 4.13118e-01
2.18900e+01 7.84099e+01 4.13140e-01
2.19000e+01 7.84058e+01 4.13161e-01
2.19100e+01 7.84016e+01 4.13183e-01
2.19200e+01 7.83975e+01 4.13206e-01
2.19300e+01 7.83934e+01 4.13228e-01
2.19400e+01 7.83892e+01 4.13251e-01
2.19500e+01 7.83851e+01 4.13273e-01
2.19600e+01 7.83810e+01 4.13296e-01
2.19700e+01 7.83768e+01 4.13320e-01
2.19800e+01 7.83727e+01 4.13343e-01
2.19900e+01 7.83686e+01 4.13367e-01
2.20000e+01 7.83644e+01 4.13391e-01
2.20100e+01 7.83603e+01 4.13415e-01
2.20200e+01 7.83562e+01 4.13439e-01
2.20300e+01 7.83520e+01 4.13463e-01
2.20400e+01 7.83479e+01 4.13488e-01
2.20500e+01 7.83438e+01 4.13513e-01
2.20600e+01 7.83396e+01 4.13538e-01
2.20700e+01 7.83355e+01 4.13563e-01
2.20800e+01 7.83314e+01 4.13589e-01
2.20900e+01 7.83272e+01 4.13614e-01
2.21000e+01 7.83231e+01 4.13640e-01
2.21100e+01 7.83190e+01 4.13666e-01
2.21200e+01 7.83148e+01 4.13692e-01
2.21300e+01 7.83107e+01 4.13719e-01
2.21400e+01 7.83065e+01 4.13745e-01
2.21500e+01 7.83024e+01 4.13772e-01
2.21600e+01 7.82983e+01 4.13799e-01
2.21700e+01 7.82941e+01 4.13827e-01
2.21800e+01 7.82900e+01 4.13854e-01
2.21900e+01 7.82859e+01 4.13882e-01
2.22000e+01 7.82817e+01 4.13910e-01
2.22100e+01 7.82776e+01 4.13938e-01
2.22200e+01 7.82734e+01 4.13966e-01
2.22300e+01 7.82693e+01 4.13994e-01
2.22400e+01 7.82652e+01 4.14023e-01
2.22500e+01 7.82610e+01 4.14052e-01
2.22600e+01 7.82569e+01 4.14081e-01
2.22700e+01 7.82527e+01 4.14110e-01
2.22800e+01 7.82486e+01 4.14140e-01
2.22900e+01 7.82445e+01 4.14170e-01
2.23000e+01 7.82403e+01 4.14199e-01
2.23100e+01 7.82362e+01 4.14230e-01
2.23200e+01 7.82320e+01 4.14260e-01
2.23300e+01 7.82279e+01 4.14290e-01
2.23400e+01 7.82237e+01 4.14321e-01
2.23500e+01 7.82196e+01 4.14352e-01
2.23600e+01 7.82155e+01 4.14383e-01
2.23700e+01 7.82113e+01 4.14414e-01
2.23800e+01 7.82072e+01 4.14446e-01
2.23900e+01 7.82030e+01 4.14478e-01
2.24000e+01 7.81989e+01 4.14509e-01
2.24100e+01 7.81947e+01 4.14542e-01
2.24200e+01 7.81906e+01 4.14574e-01
2.24300e+01 7.81864e+01 4.14606e-01
2.24400e+01 7.81823e+01 4.14639e-01
2.24500e+01 7.81781e+01 4.14672e-01
2.24600e+01 7.81740e+01 4.14705e-01
2.24700e+01 7.81699e+01 4.14738e-01
2.24800e+01 7.81657e+01 4.14772e-01
2.24900e+01 7.81616e+01 4.14806e-01
2.25000e+01 7.81574e+01 4.14840e-01
2.25100e+01 7.81533e+01 4.14873e-01
2.25200e+01 7.81491e+01 4.14907e-01
2.25300e+01 7.81450e+01 4.14940e-01
2.25400e+01 7.81408e+01 4.14972e-01
2.25500e+01 7.81367e+01 4.15004e-01
2.25600e+01 7.81325e+01 4.15035e-01
2.25700e+01 7.81284e+01 4.15066e-01
2.25800e+01 7.81242e+01 4.15097e-01
2.25900e+01 7.81201e+01 4.15127e-01
2.26000e+01 7.81159e+01 4.15157e-01
2.26100e+01 7.81118e+01 4.15186e-01
2.26200e+01 7.81076e+01 4.15215e-01
2.26300e+01 7.81035e+01 4.15243e-01
2.26400e+01 7.80993e+01 4.15271e-01
2.26500e+01 7.80951e+01 4.15298e-01
2.26600e+01 7.80910e+01 4.15325e-01
2.26700e+01 7.80868e+01 4.15351e-01
2.26800e+01 7.80827e+01 4.15377e-01
2.26900e+01 7.80785e+01 4.15403e-01
2.27000e+01 7.80744e+01 4.15428e-01
2.27100e+01 7.80702e+01 4.15452e-01
2.27200e+01 7.80661e+01 4.15476e-01
2.27300e+01 7.80619e+01 4.15500e-01
2.27400e+01 7.80578e+01 4.15523e-01
2.27500e+01 7.80536e+01 4.15546e-01
2.27600e+01 7.80495e+01 4.15568e-01
2.27700e+01 7.80453e+01 4.15590e-01
2.27800e+01 7.80411e+01 4.15611e-01
2.27900e+01 7.80370e+01 4.15632e-01
2.28000e+01 7.80328e+01 4.15652e-01
2.28100e+01 7.80287e+01 4.15672e-01
2.28200e+01 7.80245e+01 4.15692e-01
2.28300e+01 7.80204e+01 4.15711e-01
2.28400e+01 7.80162e+01 4.15729e-01
2.28500e+01 7.80120e+01 4.15747e-01
2.28600e+01 7.80079e+01 4.15765e-01
2.28700e+01 7.80037e+01 4.15782e-01
2.28800e+01 7.79996e+01 4.15799e-01
2.28900e+01 7.79954e+01 4.15815e-01
2.29000e+01 7.79913e+01 4.15831e-01
2.29100e+01 7.79871e+01 4.15846e-01
2.29200e+01 7.79829e+01 4.15861e-01
2.29300e+01 7.79788e+01 4.15875e-01
2.29400e+01 7.79746e+01 4.15889e-01
2.29500e+01 7.79705e+01 4.15902e-01
2.29600e+01 7.79663e+01 4.15915e-01
2.29700e+01 7.79621e+01 4.15928e-01
2.29800e+01 7.79580e+01 4.15940e-01
2.29900e+01 7.79538e+01 4.15951e-01
2.30000e+01 7.79497e+01 4.15963e-01
2.30100e+01 7.79455e+01 4.15973e-01
2.30200e+01 7.79413e+01 4.15983e-01
2.30300e+01 7.79372e+01 4.15993e-01
2.30400e+01 7.79330e+01 4.16002e-01
2.30500e+01 7.79289e+01 4.16011e-01
2.30600e+01 7.79247e+01 4.16020e-01
2.30700e+01 7.79205e+01 4.16027e-01
2.30800e+01 7.79164e+01 4.16035e-01
2.30900e+01 7.79122e+01 4.16042e-01
2.31000e+01 7.79081e+01 4.16048e-01
2.31100e+01 7.79039e+01 4.16054e-01
2.31200e+01 7.78997e+01 4.16060e-01
2.31300e+01 7.78956e+01 4.16065e-01
2.31400e+01 7.78914e+01 4.16070e-01
2.31500e+01 7.78873e+01 4.16074e-01
2.31600e+01 7.78831e+01 4.16078e-01
2.31700e+01 7.78789e+01 4.16081e-01
2.31800e+01 7.78748e+01 4.16084e-01
2.31900e+01 7.78706e+01 4.16086e-01
2.32000e+01 7.78665e+01 4.16088e-01
2.32100e+01 7.78623e+01 4.16089e-01
2.32200e+01 7.78581e+01 4.16090e-01
2.32300e+01 7.78540e+01 4.16091e-01
2.32400e+01 7.78498e+01 4.16091e-01
2.32500e+01 7.78456e+01 4.16090e-01
2.32600e+01 7.78415e+01 4.16089e-01
2.32700e+01 7.78373e+01 4.16088e-01
2.32800e+01 7.78332e+01 4.16086e-01
2.32900e+01 7.78290e+01 4.16084e-01
2.33000e+01 7.78248e+01 4.16081e-01
2.33100e+01 7.78207e+01 4.16078e-01
2.33200e+01 7.78165e+01 4.16074e-01
2.33300e+01 7.78124e+01 4.16070e-01
2.33400e+01 7.78082e+01 4.16065e-01
2.33500e+01 7.78040e+01 4.16060e-01
2.33600e+01 7.77999e+01 4.16055e-01
2.33700e+01 7.77957e+01 4.16049e-01
2.33800e+01 7.77916e+01 4.16042e-01
2.33900e+01 7.77874e+01 4.16035e-01
2.34000e+01 7.77832e+01 4.16028e-01
2.34100e+01 7.77791e+01 4.16020e-01
2.34200e+01 7.77749e+01 4.16012e-01
2.34300e+01 7.77708e+01 4.16003e-01
2.34400e+01 7.77666e+01 4.15994e-01
2.34500e+01 7.77624e+01 4.15984e-01
2.34600e+01 7.77583e+01 4.15974e-01
2.34700e+01 7.77541e+01 4.15963e-01
2.34800e+01 7.77500e+01 4.15952e-01
2.34900e+01 7.77458e+01 4.15941e-01
2.35000e+01 7.77416e+01 4.15929e-01
2.35100e+01 7.77375e+01 4.15917e-01
2.35200e+01 7.77333e+01 4.15905e-01
2.35300e+01 7.77292e+01 4.15894e-01
2.35400e+01 7.77250e+01 4.15884e-01
2.35500e+01 7.77208e+01 4.15874e-01
2.35600e+01 7.77167e+01 4.15864e-01
2.35700e+01 7.77125e+01 4.15856e-01
2.35800e+01 7.77084e+01 4.15847e-01
2.35900e+01 7.77042e+01 4.15839e-01
2.36000e+01 7.77001e+01 4.15832e-01
2.36100e+01 7.76959e+01 4.15825e-01
2.36200e+01 7.76917e+01 4.15818e-01
2.36300e+01 7.76876e+01 4.15813e-01
2.36400e+01 7.76834e+01 4.15807e-01
2.36500e+01 7.76793e+01 4.15802e-01
2.36600e+01 7.76751e+01 4.15798e-01
2.36700e+01 7.76709e+01 4.15794e-01
2.36800e+01 7.76668e+01 4.15791e-01
2.36900e+01 7.76626e+01 4.15788e-01
2.37000e+01 7.76585e+01 4.15786e-01
2.37100e+01 7.76543e+01 4.15784e-01
2.37200e+01 7.76502e+01 4.15783e-01
2.37300e+01 7.76460e+01 4.15782e-01
2.37400e+01 7.76418e+01 4.15781e-01
2.37500e+01 7.76377e+01 4.15782e-01
2.37600e+01 7.76335e+01 4.15782e-01
2.37700e+01 7.76294e+01 4.15784e-01
2.37800e+01 7.76252e+01 4.15785e-01
2.37900e+01 7.76211e+01 4.15788e-01
2.38000e+01 7.76169e+01 4.15790e-01
2.38100e+01 7.76127e+01 4.15794e-01
2.38200e+01 7.76086e+01 4.15798e-01
2.38300e+01 7.76044e+01 4.15802e-01
2.38400e+01 7.76003e+01 4.15807e-01
2.38500e+01 7.75961e+01 4.15812e-01
2.38600e+01 7.75919e+01 4.15818e-01
2.38700e+01 7.75878e+01 4.15824e-01
2.38800e+01 7.75836e+01 4.15831e-01
2.38900e+01 7.75795e+01 4.15838e-01
2.39000e+01 7.75753e+01 4.15846e-01
2.39100e+01 7.75712e+01 4.15855e-01
2.39200e+01 7.75670e+01 4.15863e-01
2.39300e+01 7.75628e+01 4.15873e-01
2.39400e+01 7.75587e+01 4.15883e-01
2.39500e+01 7.75545e+01 4.15893e-01
2.39600e+01 7.75504e+01 4.15904e-01
2.39700e+01 7.75462e+01 4.15915e-01
2.39800e+01 7.75420e+01 4.15927e-01
2.39900e+01 7.75379e+01 4.15940e-01
2.40000e+01 7.75337e+01 4.15953e-01
2.40100e+01 7.75296e+01 4.15966e-01
2.40200e+01 7.75254e+01 4.15980e-01
2.40300e+01 7.75212e+01 4.15995e-01
2.40400e+01 7.75171e+01 4.16010e-01
2.40500e+01 7.75129e+01 4.16025e-01
2.40600e+01 7.75088e+01 4.16041e-01
2.40700e+01 7.75046e+01 4.16058e-01
2.40800e+01 7.75004e+01 4.16075e-01
2.40900e+01 7.74963e+01 4.16092e-01
2.41000e+01 7.74921e+01 4.16110e-01
2.41100e+01 7.74880e+01 4.16129e-01
2.41200e+01 7.74838e+01 4.16148e-01
2.41300e+01 7.74796e+01 4.16167e-01
2.41400e+01 7.74755e+01 4.16187e-01
2.41500e+01 7.74713e+01 4.16208e-01
2.41600e+01 7.74672e+01 4.16229e-01
2.41700e+01 7.74630e+01 4.16251e-01
2.41800e+01 7.74588e+01 4.16273e-01
2.41900e+01 7.74547e+01 4.16296e-01
2.42000e+01 7.74505e+01 4.16319e-01
2.42100e+01 7.74463e+01 4.16342e-01
2.42200e+01 7.74422e+01 4.16366e-01
2.42300e+01 7.74380e+01 4.16391e-01
2.42400e+01 7.74338e+01 4.16416e-01
2.42500e+01 7.74297e+01 4.16442e-01
2.42600e+01 7.74255e+01 4.16468e-01
2.42700e+01 7.74214e+01 4.16495e-01
2.42800e+01 7.74172e+01 4.16522e-01
2.42900e+01 7.74130e+01 4.16550e-01
2.43000e+01 7.74089e+01 4.16578e-01
2.43100e+01 7.74047e+01 4.16607e-01
2.43200e+01 7.74005e+01 4.16636e-01
2.43300e+01 7.73964e+01 4.16666e-01
2.43400e+01 7.73922e+01 4.16696e-01
2.43500e+01 7.73880e+01 4.16727e-01
2.43600e+01 7.73839e+01 4.16758e-01
2.43700e+01 7.73797e+01 4.16790e-01
2.43800e+01 7.73755e+01 4.16822e-01
2.43900e+01 7.73714e+01 4.16855e-01
2.44000e+01 7.73672e+01 4.16888e-01
2.44100e+01 7.73630e+01 4.16922e-01
2.44200e+01 7.73588e+01 4.16956e-01
2.44300e+01 7.73547e+01 4.16991e-01
2.44400e+01 7.73505e+01 4.17026e-01
2.44500e+01 7.73463e+01 4.17062e-01
2.44600e+01 7.73422e+01 4.17099e-01
2.44700e+01 7.73380e+01 4.17136e-01
2.44800e+01 7.73338e+01 4.17173e-01
2.44900e+01 7.73296e+01 4.17211e-01
2.45000e+01 7.73255e+01 4.17249e-01
2.45100e+01 7.73213e+01 4.17288e-01
2.45200e+01 7.73171e+01 4.17326e-01
2.45300e+01 7.73130e+01 4.17364e-01
2.45400e+01 7.73088e+01 4.17401e-01
2.45500e+01 7.73046e+01 4.17439e-01
2.45600e+01 7.73004e+01 4.17475e-01
2.45700e+01 7.72963e+01 4.17512e-01
2.45800e+01 7.72921e+01 4.17548e-01
2.45900e+01 7.72879e+01 4.17584e-01
2.46000e+01 7.72837e+01 4.17620e-01
2.46100e+01 7.72796e+01 4.17655e-01
2.46200e+01 7.72754e+01 4.17691e-01
2.46300e+01 7.72712e+01 4.17725e-01
2.46400e+01 7.72670e+01 4.17760e-01
2.46500e+01 7.72628e+01 4.17794e-01
2.46600e+01 7.72587e+01 4.17828e-01
2.46700e+01 7.72545e+01 4.17861e-01
2.46800e+01 7.72503e+01 4.17894e-01
2.46900e+01 7.72461e+01 4.17927e-01
2.47000e+01 7.72420e+01 4.17960e-01
2.47100e+01 7.72378e+01 4.17992e-01
2.47200e+01 7.72336e+01 4.18024e-01
2.47300e+01 7.72294e+01 4.18055e-01
2.47400e+01 7.72252e+01 4.18087e-01
2.47500e+01 7.72211e+01 4.18118e-01
2.47600e+01 7.72169e+01 4.18148e-01
2.47700e+01 7.72127e+01 4.18179e-01
2.47800e+01 7.72085e+01 4.18209e-01
2.47900e+01 7.72043e+01 4.18238e-01
2.48000e+01 7.72001e+01 4.18268e-01
2.48100e+01 7.71960e+01 4.18297e-01
2.48200e+01 7.71918e+01 4.18326e-01
2.48300e+01 7.71876e+01 4.18354e-01
2.48400e+01 7.71834e+01 4.18382e-01
2.48500e+01 7.71792e+01 4.18410e-01
2.48600e+01 7.71750e+01 4.18438e-01
2.48700e+01 7.71709e+01 4.18465e-01
2.48800e+01 7.71667e+01 4.18492e-01
2.48900e+01 7.71625e+01 4.18518e-01
2.49000e+01 7.71583e+01 4.18545e-01
2.49100e+01 7.71541e+01 4.18571e-01
2.49200e+01 7.71499e+01 4.18596e-01
2.49300e+01 7.71457e+01 4.18622e-01
2.49400e+01 7.71416e+01 4.18647e-01
2.49500e+01 7.71374e+01 4.18671e-01
2.49600e+01 7.71332e+01 4.18696e-01
2.49700e+01 7.71290e+01 4.18720e-01
2.49800e+01 7.71248e+01 4.18744e-01
2.49900e+01 7.71206e+01 4.18767e-01
2.50000e+01 7.71164e+01 4.18790e-01
2.50100e+01 7.71122e+01 4.18813e-01
2.50200e+01 7.71081e+01 4.18836e-01
2.50300e+01 7.71039e+01 4.18858e-01
2.50400e+01 7.70997e+01 4.18880e-01
2.50500e+01 7.70955e+01 4.18901e-01
2.50600e+01 7.70913e+01 4.18923e-01
2.50700e+01 7.70871e+01 4.18944e-01
2.50800e+01 7.70829e+01 4.18964e-01
2.50900e+01 7.70787e+01 4.18985e-01
2.51000e+01 7.70745e+01 4.19005e-01
2.51100e+01 7.70704e+01 4.19024e-01
2.51200e+01 7.70662e+01 4.19044e-01
2.51300e+01 7.70620e+01 4.19063e-01
2.51400e+01 7.70578e+01 4.19082e-01
2.51500e+01 7.70536e+01 4.19100e-01
2.51600e+01 7.70494e+01 4.19118e-01
2.51700e+01 7.70452e+01 4.19136e-01
2.51800e+01 7.70410e+01 4.19153e-01
2.51900e+01 7.70368e+01 4.19171e-01
2.52000e+01 7.70326e+01 4.19188e-01
2.52100e+01 7.70284e+01 4.19204e-01
2.52200e+01 7.70242e+01 4.19220e-01
2.52300e+01 7.70201e+01 4.19236e-01
2.52400e+01 7.70159e+01 4.19252e-01
2.52500e+01 7.70117e+01 4.19267e-01
2.52600e+01 7.70075e+01 4.19282e-01
2.52700e+01 7.70033e+01 4.19297e-01
2.52800e+01 7.69991e+01 4.19311e-01
2.52900e+01 7.69949e+01 4.19325e-01
2.53000e+01 7.69907e+01 4.19339e-01
2.53100e+01 7.69865e+01 4.19353e-01
2.53200e+01 7.69823e+01 4.19366e-01
2.53300e+01 7.69781e+01 4.19379e-01
2.53400e+01 7.69739e+01 4.19391e-01
2.53500e+01 7.69697e+01 4.19403e-01
2.53600e+01 7.69655e+01 4.19415e-01
2.53700e+01 7.69614e+01 4.19427e-01
2.53800e+01 7.69572e+01 4.19438e-01
2.53900e+01 7.69530e+01 4.19449e-01
2.54000e+01 7.69488e+01 4.19459e-01
2.54100e+01 7.69446e+01 4.19470e-01
2.54200e+01 7.69404e+01 4.19480e-01
2.54300e+01 7.69362e+01 4.19489e-01
2.54400e+01 7.69320e+01 4.19499e-01
2.54500e+01 7.69278e+01 4.19508e-01
2.54600e+01 7.69236e+01 4.19517e-01
2.54700e+01 7.69194e+01 4.19525e-01
2.54800e+01 7.69152e+01 4.19533e-01
2.54900e+01 7.69110e+01 4.19541e-01
2.55000e+01 7.69068e+01 4.19548e-01
2.55100e+01 7.69026e+01 4.19556e-01
2.55200e+01 7.68984e+01 4.19563e-01
2.55300e+01 7.68942e+01 4.19570e-01
2.55400e+01 7.68900e+01 4.19578e-01
2.55500e+01 7.68858e+01 4.19585e-01
2.55600e+01 7.68816e+01 4.19593e-01
2.55700e+01 7.68774e+01 4.19600e-01
2.55800e+01 7.68732e+01 4.19608e-01
2.55900e+01 7.68691e+01 4.19615e-01
2.56000e+01 7.68649e+01 4.19623e-01
2.56100e+01 7.68607e+01 4.19630e-01
2.56200e+01 7.68565e+01 4.19638e-01
2.56300e+01 7.68523e+01 4.19646e-01
2.56400e+01 7.68481e+01 4.19653e-01
2.56500e+01 7.68439e+01 4.19661e-01
2.56600e+01 7.68397e+01 4.19669e-01
2.56700e+01 7.68355e+01 4.19676e-01
2.56800e+01 7.68313e+01 4.19684e-01
2.56900e+01 7.68271e+01 4.19692e-01
2.57000e+01 7.68229e+01 4.19700e-01
2.57100e+01 7.68187e+01 4.19708e-01
2.57200e+01 7.68145e+01 4.19715e-01
2.57300e+01 7.68103e+01 4.19723e-01
2.57400e+01 7.68061e+01 4.19731e-01
2.57500e+01 7.68019e+01 4.19739e-01
2.57600e+01 7.67977e+01 4.19747e-01
2.57700e+01 7.67935e+01 4.19755e-01
2.57800e+01 7.67893e+01 4.19763e-01
2.57900e+01 7.67851e+01 4.19771e-01
2.58000e+01 7.67809e+01 4.19779e-01
2.58100e+01 7.67767e+01 4.19787e-01
2.58200e+01 7.67725e+01 4.19795e-01
2.58300e+01 7.67683e+01 4.19803e-01
2.58400e+01 7.67641e+01 4.19811e-01
2.58500e+01 7.67599e+01 4.19820e-01
2.58600e+01 7.67557e+01 4.19828e-01
2.58700e+01 7.67515e+01 4.19836e-01
2.58800e+01 7.67473e+01 4.19844e-01
2.58900e+01 7.67431e+01 4.19852e-01
2.59000e+01 7.67389e+01 4.19861e-01
2.59100e+01 7.67347e+01 4.19869e-01
2.59200e+01 7.67305e+01 4.19877e-01
2.59300e+01 7.67263e+01 4.19886e-01
2.59400e+01 7.67221e+01 4.19894e-01
2.59500e+01 7.67179e+01 4.19902e-01
2.59600e+01 7.67137e+01 4.19911e-01
2.59700e+01 7.67095e+01 4.19919e-01
2.59800e+01 7.67053e+01 4.19928e-01
2.59900e+01 7.67011e+01 4.19936e-01
2.60000e+01 7.66969e+01 4.19945e-01
2.60100e+01 7.66927e+01 4.19953e-01
2.60200e+01 7.66885e+01 4.19962e-01
2.60300e+01 7.66843e+01 4.19971e-01
2.60400e+01 7.66801e+01 4.19979e-01
2.60500e+01 7.66759e+01 4.19988e-01
2.60600e+01 7.66717e+01 4.19996e-01
2.60700e+01 7.66675e+01 4.20005e-01
2.60800e+01 7.66633e+01 4.20014e-01
2.60900e+01 7.66591e+01 4.20023e-01
2.61000e+01 7.66549e+01 4.20031e-01
2.61100e+01 7.66507e+01 4.20040e-01
2.61200e+01 7.66465e+01 4.20049e-01
2.61300e+01 7.66423e+01 4.20058e-01
2.61400e+01 7.66381e+01 4.20067e-01
2.61500e+01 7.66339e+01 4.20075e-01
2.61600e+01 7.66297e+01 4.20084e-01
2.61700e+01 7.66255e+01 4.20093e-01
2.61800e+01 7.66213e+01 4.20102e-01
2.61900e+01 7.66171e+01 4.20111e-01
2.62000e+01 7.66129e+01 4.20120e-01
2.62100e+01 7.66087e+01 4.20129e-01
2.62200e+01 7.66045e+01 4.20138e-01
2.62300e+01 7.66003e+01 4.20147e-01
2.62400e+01 7.65961e+01 4.20156e-01
2.62500e+01 7.65919e+01 4.20165e-01
2.62600e+01 7.65877e+01 4.20175e-01
2.62700e+01 7.65835e+01 4.20184e-01
2.62800e+01 7.65793e+01 4.20193e-01
2.62900e+01 7.65751e+01 4.20202e-01
2.63000e+01 7.65709e+01 4.20211e-01
2.63100e+01 7.65667e+01 4.20221e-01
2.63200e+01 7.65625e+01 4.20230e-01
2.63300e+01 7.65583e+01 4.20239e-01
2.63400e+01 7.65541e+01 4.20249e-01
2.63500e+01 7.65499e+01 4.20258e-01
2.63600e+01 7.65457e+01 4.20267e-01
2.63700e+01 7.65415e+01 4.20277e-01
2.63800e+01 7.65373e+01 4.20286e-01
2.63900e+01 7.65331e+01 4.20296e-01
2.64000e+01 7.65289e+01 4.20305e-01
2.64100e+01 7.65247e+01 4.20315e-01
2.64200e+01 7.65205e+01 4.20324e-01
2.64300e+01 7.65163e+01 4.20334e-01
2.64400e+01 7.65121e+01 4.20343e-01
2.64500e+01 7.65079e+01 4.20353e-01
2.64600e+01 7.65037e+01 4.20362e-01
2.64700e+01 7.64995e+01 4.20372e-01
2.64800e+01 7.64953e+01 4.20382e-01
2.64900e+01 7.64911e+01 4.20391e-01
2.65000e+01 7.64869e+01 4.20401e-01
2.65100e+01 7.64827e+01 4.20411e-01
2.65200e+01 7.64785e+01 4.20421e-01
2.65300e+01 7.64742e+01 4.20432e-01
2.65400e+01 7.64700e+01 4.20442e-01
2.65500e+01 7.64658e+01 4.20453e-01
2.65600e+01 7.64616e+01 4.20464e-01
2.65700e+01 7.64574e+01 4.20476e-01
2.65800e+01 7.64532e+01 4.20488e-01
2.65900e+01 7.64490e+01 4.20500e-01
2.66000e+01 7.64448e+01 4.20512e-01
2.66100e+01 7.64406e+01 4.20525e-01
2.66200e+01 7.64364e+01 4.20538e-01
2.66300e+01 7.64322e+01 4.20551e-01
2.66400e+01 7.64280e+01 4.20564e-01
2.66500e+01 7.64238e+01 4.20578e-01
2.66600e+01 7.64196e+01 4.20592e-01
2.66700e+01 7.64154e+01 4.20607e-01
2.66800e+01 7.64112e+01 4.20621e-01
2.66900e+01 7.64070e+01 4.20636e-01
2.67000e+01 7.64028e+01 4.20651e-01
2.67100e+01 7.63986e+01 4.20667e-01
2.67200e+01 7.63943e+01 4.20682e-01
2.67300e+01 7.63901e+01 4.20698e-01
2.67400e+01 7.63859e+01 4.20714e-01
2.67500e+01 7.63817e+01 4.20731e-01
2.67600e+01 7.63775e+01 4.20748e-01
2.67700e+01 7.63733e+01 4.20765e-01
2.67800e+01 7.63691e+01 4.20782e-01
2.67900e+01 7.63649e+01 4.20800e-01
2.68000e+01 7.63607e+01 4.20818e-01
2.68100e+01 7.63565e+01 4.20836e-01
2.68200e+01 7.63523e+01 4.20854e-01
2.68300e+01 7.63481e+01 4.20873e-01
2.68400e+01 7.63439e+01 4.20892e-01
2.68500e+01 7.63396e+01 4.20911e-01
2.68600e+01 7.63354e+01 4.20931e-01
2.68700e+01 7.63312e+01 4.20951e-01
2.68800e+01 7.63270e+01 4.20971e-01
2.68900e+01 7.63228e+01 4.20991e-01
2.69000e+01 7.63186e+01 4.21012e-01
2.69100e+01 7.63144e+01 4.21033e-01
2.69200e+01 7.63102e+01 4.21054e-01
2.69300e+01 7.63060e+01 4.21076e-01
2.69400e+01 7.63018e+01 4.21098e-01
2.69500e+01 7.62975e+01 4.21120e-01
2.69600e+01 7.62933e+01 4.21142e-01
2.69700e+01 7.62891e+01 4.21165e-01
2.69800e+01 7.62849e+01 4.21187e-01
2.69900e+01 7.62807e+01 4.21211e-01
2.70000e+01 7.62765e+01 4.21234e-01
2.70100e+01 7.62723e+01 4.21258e-01
2.70200e+01 7.62681e+01 4.21282e-01
2.70300e+01 7.62638e+01 4.21306e-01
2.70400e+01 7.62596e+01 4.21331e-01
2.70500e+01 7.62554e+01 4.21356e-01
2.70600e+01 7.62512e+01 4.21381e-01
2.70700e+01 7.62470e+01 4.21406e-01
2.70800e+01 7.62428e+01 4.21432e-01
2.70900e+01 7.62386e+01 4.21458e-01
2.71000e+01 7.62343e+01 4.21484e-01
2.71100e+01 7.62301e+01 4.21510e-01
2.71200e+01 7.62259e+01 4.21537e-01
2.71300e+01 7.62217e+01 4.21564e-01
2.71400e+01 7.62175e+01 4.21592e-01
2.71500e+01 7.62133e+01 4.21619e-01
2.71600e+01 7.62091e+01 4.21647e-01
2.71700e+01 7.62048e+01 4.21675e-01
2.71800e+01 7.62006e+01 4.21704e-01
2.71900e+01 7.61964e+01 4.21733e-01
2.72000e+01 7.61922e+01 4.21762e-01
2.72100e+01 7.61880e+01 4.21791e-01
2.72200e+01 7.61837e+01 4.21820e-01
2.72300e+01 7.61795e+01 4.21850e-01
2.72400e+01 7.61753e+01 4.21880e-01
2.72500e+01 7.61711e+01 4.21911e-01
2.72600e+01 7.61669e+01 4.21941e-01
2.72700e+01 7.61627e+01 4.21972e-01
2.72800e+01 7.61584e+01 4.22004e-01
2.72900e+01 7.61542e+01 4.22035e-01
2.73000e+01 7.61500e+01 4.22067e-01
2.73100e+01 7.61458e+01 4.22099e-01
2.73200e+01 7.61416e+01 4.22131e-01
2.73300e+01 7.61373e+01 4.22164e-01
2.73400e+01 7.61331e+01 4.22197e-01
2.73500e+01 7.61289e+01 4.22230e-01
2.73600e+01 7.61247e+01 4.22263e-01
2.73700e+01 7.61204e+01 4.22297e-01
2.73800e+01 7.61162e+01 4.22331e-01
2.73900e+01 7.61120e+01 4.22365e-01
2.74000e+01 7.61078e+01 4.22400e-01
2.74100e+01 7.61035e+01 4.22435e-01
2.74200e+01 7.60993e+01 4.22470e-01
2.74300e+01 7.60951e+01 4.22505e-01
2.74400e+01 7.60909e+01 4.22541e-01
2.74500e+01 7.60866e+01 4.22577e-01
2.74600e+01 7.60824e+01 4.22613e-01
2.74700e+01 7.60782e+01 4.22650e-01
2.74800e+01 7.60740e+01 4.22686e-01
2.74900e+01 7.60697e+01 4.22723e-01
2.75000e+01 7.60655e+01 4.22761e-01
2.75100e+01 7.60613e+01 4.22798e-01
2.75200e+01 7.60571e+01 4.22835e-01
2.75300e+01 7.60528e+01 4.22871e-01
2.75400e+01 7.60486e+01 4.22907e-01
2.75500e+01 7.60444e+01 4.22943e-01
2.75600e+01 7.60401e+01 4.22978e-01
2.75700e+01 7.60359e+01 4.23013e-01
2.75800e+01 7.60317e+01 4.23047e-01
2.75900e+01 7.60274e+01 4.23081e-01
2.76000e+01 7.60232e+01 4.23115e-01
2.76100e+01 7.60190e+01 4.23148e-01
2.76200e+01 7.60148e+01 4.23180e-01
2.76300e+01 7.60105e+01 4.23213e-01
2.76400e+01 7.60063e+01 4.23245e-01
2.76500e+01 7.60021e+01 4.23276e-01
2.76600e+01 7.59978e+01 4.23307e-01
2.76700e+01 7.59936e+01 4.23338e-01
2.76800e+01 7.59894e+01 4.23368e-01
2.76900e+01 7.59851e+01 4.23398e-01
2.77000e+01 7.59809e+01 4.23427e-01
2.77100e+01 7.59767e+01 4.23456e-01
2.77200e+01 7.59724e+01 4.23485e-01
2.77300e+01 7.59682e+01 4.23513e-01
2.77400e+01 7.59640e+01 4.23541e-01
2.77500e+01 7.59597e+01 4.23568e-01
2.77600e+01 7.59555e+01 4.23595e-01
2.77700e+01 7.59512e+01 4.23621e-01
2.77800e+01 7.59470e+01 4.23648e-01
2.77900e+01 7.59428e+01 4.23673e-01
2.78000e+01 7.59385e+01 4.23699e-01
2.78100e+01 7.59343e+01 4.23723e-01
2.78200e+01 7.59301e+01 4.23748e-01
2.78300e+01 7.59258e+01 4.23772e-01
2.78400e+01 7.59216e+01 4.23795e-01
2.78500e+01 7.59173e+01 4.23819e-01
2.78600e+01 7.59131e+01 4.23841e-01
2.78700e+01 7.59089e+01 4.23864e-01
2.78800e+01 7.59046e+01 4.23886e-01
2.78900e+01 7.59004e+01 4.23907e-01
2.79000e+01 7.58962e+01 4.23928e-01
2.79100e+01 7.58919e+01 4.23949e-01
2.79200e+01 7.58877e+01 4.23969e-01
2.79300e+01 7.58834e+01 4.23989e-01
2.79400e+01 7.58792e+01 4.24009e-01
2.79500e+01 7.58750e+01 4.24028e-01
2.79600e+01 7.58707e+01 4.24046e-01
2.79700e+01 7.58665e+01 4.24065e-01
2.79800e+01 7.58622e+01 4.24083e-01
2.79900e+01 7.58580e+01 4.24100e-01
2.80000e+01 7.58537e+01 4.24117e-01
2.80100e+01 7.58495e+01 4.24134e-01
2.80200e+01 7.58453e+01 4.24150e-01
2.80300e+01 7.58410e+01 4.24165e-01
2.80400e+01 7.58368e+01 4.24181e-01
2.80500e+01 7.58325e+01 4.24196e-01
2.80600e+01 7.58283e+01 4.24210e-01
2.80700e+01 7.58241e+01 4.24224e-01
2.80800e+01 7.58198e+01 4.24238e-01
2.80900e+01 7.58156e+01 4.24251e-01
2.81000e+01 7.58113e+01 4.24264e-01
2.81100e+01 7.58071e+01 4.24277e-01
2.81200e+01 7.58028e+01 4.24289e-01
2.81300e+01 7.57986e+01 4.24300e-01
2.81400e+01 7.57944e+01 4.24311e-01
2.81500e+01 7.57901e+01 4.24322e-01
2.81600e+01 7.57859e+01 4.24333e-01
2.81700e+01 7.57816e+01 4.24343e-01
2.81800e+01 7.57774e+01 4.24352e-01
2.81900e+01 7.57731e+01 4.24361e-01
2.82000e+01 7.57689e+01 4.24370e-01
2.82100e+01 7.57647e+01 4.24378e-01
2.82200e+01 7.57604e+01 4.24386e-01
2.82300e+01 7.57562e+01 4.24394e-01
2.82400e+01 7.57519e+01 4.24401e-01
2.82500e+01 7.57477e+01 4.24407e-01
2.82600e+01 7.57434e+01 4.24414e-01
2.82700e+01 7.57392e+01 4.24419e-01
2.82800e+01 7.57349e+01 4.24425e-01
2.82900e+01 7.57307e+01 4.24430e-01
2.83000e+01 7.57265e+01 4.24434e-01
2.83100e+01 7.57222e+01 4.24439e-01
2.83200e+01 7.57180e+01 4.24442e-01
2.83300e+01 7.57137e+01 4.24446e-01
2.83400e+01 7.57095e+01 4.24449e-01
2.83500e+01 7.57052e+01 4.24451e-01
2.83600e+01 7.57010e+01 4.24453e-01
2.83700e+01 7.56967e+01 4.24455e-01
2.83800e+01 7.56925e+01 4.24456e-01
2.83900e+01 7.56883e+01 4.24457e-01
2.84000e+01 7.56840e+01 4.24457e-01
2.84100e+01 7.56798e+01 4.24457e-01
2.84200e+01 7.56755e+01 4.24457e-01
2.84300e+01 7.56713e+01 4.24456e-01
2.84400e+01 7.56670e+01 4.24455e-01
2.84500e+01 7.56628e+01 4.24453e-01
2.84600e+01 7.56585e+01 4.24451e-01
2.84700e+01 7.56543e+01 4.24449e-01
2.84800e+01 7.56501e+01 4.24446e-01
2.84900e+01 7.56458e+01 4.24443e-01
2.85000e+01 7.56416e+01 4.24439e-01
2.85100e+01 7.56373e+01 4.24435e-01
2.85200e+01 7.56331e+01 4.24432e-01
2.85300e+01 7.56288e+01 4.24429e-01
2.85400e+01 7.56246e+01 4.24426e-01
2.85500e+01 7.56203e+01 4.24424e-01
2.85600e+01 7.56161e+01 4.24422e-01
2.85700e+01 7.56119e+01 4.24421e-01
2.85800e+01 7.56076e+01 4.24419e-01
2.85900e+01 7.56034e+01 4.24419e-01
2.86000e+01 7.55991e+01 4.24418e-01
2.86100e+01 7.55949e+01 4.24418e-01
2.86200e+01 7.55906e+01 4.24418e-01
2.86300e+01 7.55864e+01 4.24419e-01
2.86400e+01 7.55821e+01 4.24420e-01
2.86500e+01 7.55779e+01 4.24421e-01
2.86600e+01 7.55737e+01 4.24423e-01
2.86700e+01 7.55694e+01 4.24425e-01
2.86800e+01 7.55652e+01 4.24427e-01
2.86900e+01 7.55609e+01 4.24430e-01
2.87000e+01 7.55567e+01 4.24433e-01
2.87100e+01 7.55524e+01 4.24436e-01
2.87200e+01 7.55482e+01 4.24440e-01
2.87300e+01 7.55439e+01 4.24444e-01
2.87400e+01 7.55397e+01 4.24449e-01
2.87500e+01 7.55355e+01 4.24453e-01
2.87600e+01 7.55312e+01 4.24459e-01
2.87700e+01 7.55270e+01 4.24464e-01
2.87800e+01 7.55227e+01 4.24470e-01
2.87900e+01 7.55185e+01 4.24476e-01
2.88000e+01 7.55142e+01 4.24483e-01
2.88100e+01 7.55100e+01 4.24490e-01
2.88200e+01 7.55057e+01 4.24497e-01
2.88300e+01 7.55015e+01 4.24505e-01
2.88400e+01 7.54973e+01 4.24513e-01
2.88500e+01 7.54930e+01 4.24522e-01
2.88600e+01 7.54888e+01 4.24530e-01
2.88700e+01 7.54845e+01 4.24539e-01
2.88800e+01 7.54803e+01 4.24549e-01
2.88900e+01 7.54760e+01 4.24559e-01
2.89000e+01 7.54718e+01 4.24569e-01
2.89100e+01 7.54675e+01 4.24580e-01
2.89200e+01 7.54633e+01 4.24590e-01
2.89300e+01 7.54590e+01 4.24602e-01
2.89400e+01 7.54548e+01 4.24613e-01
2.89500e+01 7.54506e+01 4.24625e-01
2.89600e+01 7.54463e+01 4.24638e-01
2.89700e+01 7.54421e+01 4.24650e-01
2.89800e+01 7.54378e+01 4.24663e-01
2.89900e+01 7.54336e+01 4.24677e-01
2.90000e+01 7.54293e+01 4.24691e-01
2.90100e+01 7.54251e+01 4.24705e-01
2.90200e+01 7.54208e+01 4.24719e-01
2.90300e+01 7.54166e+01 4.24734e-01
2.90400e+01 7.54123e+01 4.24749e-01
2.90500e+01 7.54081e+01 4.24765e-01
2.90600e+01 7.54038e+01 4.24781e-01
2.90700e+01 7.53996e+01 4.24797e-01
2.90800e+01 7.53953e+01 4.24814e-01
2.90900e+01 7.53911e+01 4.24831e-01
2.91000e+01 7.53868e+01 4.24848e-01
2.91100e+01 7.53826e+01 4.24866e-01
2.91200e+01 7.53783e+01 4.24884e-01
2.91300e+01 7.53741e+01 4.24902e-01
2.91400e+01 7.53698e+01 4.24921e-01
2.91500e+01 7.53656e+01 4.24940e-01
2.91600e+01 7.53614e+01 4.24960e-01
2.91700e+01 7.53571e+01 4.24979e-01
2.91800e+01 7.53529e+01 4.25000e-01
2.91900e+01 7.53486e+01 4.25020e-01
2.92000e+01 7.53444e+01 4.25041e-01
2.92100e+01 7.53401e+01 4.25062e-01
2.92200e+01 7.53358e+01 4.25084e-01
2.92300e+01 7.53316e+01 4.25106e-01
2.92400e+01 7.53273e+01 4.25128e-01
2.92500e+01 7.53231e+01 4.25151e-01
2.92600e+01 7.53188e+01 4.25174e-01
2.92700e+01 7.53146e+01 4.25198e-01
2.92800e+01 7.53103e+01 4.25221e-01
2.92900e+01 7.53061e+01 4.25245e-01
2.93000e+01 7.53018e+01 4.25270e-01
2.93100e+01 7.52976e+01 4.25295e-01
2.93200e+01 7.52933e+01 4.25320e-01
2.93300e+01 7.52891e+01 4.25346e-01
2.93400e+01 7.52848e+01 4.25372e-01
2.93500e+01 7.52806e+01 4.25398e-01
2.93600e+01 7.52763e+01 4.25424e-01
2.93700e+01 7.52721e+01 4.25451e-01
2.93800e+01 7.52678e+01 4.25479e-01
2.93900e+01 7.52636e+01 4.25506e-01
2.94000e+01 7.52593e+01 4.25534e-01
2.94100e+01 7.52550e+01 4.25563e-01
2.94200e+01 7.52508e+01 4.25592e-01
2.94300e+01 7.52465e+01 4.25621e-01
2.94400e+01 7.52423e+01 4.25650e-01
2.94500e+01 7.52380e+01 4.25680e-01
2.94600e+01 7.52338e+01 4.25710e-01
2.94700e+01 7.52295e+01 4.25741e-01
2.94800e+01 7.52252e+01 4.25772e-01
2.94900e+01 7.52210e+01 4.25803e-01
2.95000e+01 7.52167e+01 4.25835e-01
2.95100e+01 7.52125e+01 4.25866e-01
2.95200e+01 7.52082e+01 4.25898e-01
2.95300e+01 7.52040e+01 4.25929e-01
2.95400e+01 7.51997e+01 4.25960e-01
2.95500e+01 7.51954e+01 4.25991e-01
2.95600e+01 7.51912e+01 4.26021e-01
2.95700e+01 7.51869e+01 4.26052e-01
2.95800e+01 7.51827e+01 4.26082e-01
2.95900e+01 7.51784e+01 4.26111e-01
2.96000e+01 7.51741e+01 4.26141e-01
2.96100e+01 7.51699e+01 4.26170e-01
2.96200e+01 7.51656e+01 4.26199e-01
2.96300e+01 7.51613e+01 4.26228e-01
2.96400e+01 7.51571e+01 4.26257e-01
2.96500e+01 7.51528e+01 4.26285e-01
2.96600e+01 7.51486e+01 4.26314e-01
2.96700e+01 7.51443e+01 4.26342e-01
2.96800e+01 7.51400e+01 4.26369e-01
2.96900e+01 7.51358e+01 4.26397e-01
2.97000e+01 7.51315e+01 4.26424e-01
2.97100e+01 7.51272e+01 4.26451e-01
2.97200e+01 7.51230e+01 4.26478e-01
2.97300e+01 7.51187e+01 4.26504e-01
2.97400e+01 7.51144e+01 4.26531e-01
2.97500e+01 7.51102e+01 4.26557e-01
2.97600e+01 7.51059e+01 4.26582e-01
2.97700e+01 7.51016e+01 4.26608e-01
2.97800e+01 7.50974e+01 4.26633e-01
2.97900e+01 7.50931e+01 4.26658e-01
2.98000e+01 7.50888e+01 4.26683e-01
2.98100e+01 7.50846e+01 4.26708e-01
2.98200e+01 7.50803e+01 4.26732e-01
2.98300e+01 7.50760e+01 4.26757e-01
2.98400e+01 7.50718e+01 4.26781e-01
2.98500e+01 7.50675e+01 4.26804e-01
2.98600e+01 7.50632e+01 4.26828e-01
2.98700e+01 7.50590e+01 4.26851e-01
2.98800e+01 7.50547e+01 4.26874e-01
2.98900e+01 7.50504e+01 4.26897e-01
2.99000e+01 7.50462e+01 4.26919e-01
2.99100e+01 7.50419e+01 4.26942e-01
2.99200e+01 7.50376e+01 4.26964e-01
2.99300e+01 7.50334e+01 4.26986e-01
2.99400e+01 7.50291e+01 4.27007e-01
2.99500e+01 7.50248e+01 4.27029e-01
2.99600e+01 7.50205e+01 4.27050e-01
2.99700e+01 7.50163e+01 4.27071e-01
2.99800e+01 7.50120e+01 4.27091e-01
2.99900e+01 7.50077e+01 4.27112e-01
3.00000e+01 7.50035e+01 4.27132e-01
3.00100e+01 7.49992e+01 4.27152e-01
3.00200e+01 7.49949e+01 4.27172e-01
3.00300e+01 7.49906e+01 4.27191e-01
3.00400e+01 7.49864e+01 4.27210e-01
3.00500e+01 7.49821e+01 4.27229e-01
3.00600e+01 7.49778e+01 4.27248e-01
3.00700e+01 7.49736e+01 4.27267e-01
3.00800e+01 7.49693e+01 4.27285e-01
3.00900e+01 7.49650e+01 4.27303e-01
3.01000e+01 7.49607e+01 4.27321e-01
3.01100e+01 7.49565e+01 4.27339e-01
3.01200e+01 7.49522e+01 4.27356e-01
3.01300e+01 7.49479e+01 4.27373e-01
3.01400e+01 7.49436e+01 4.27390e-01
3.01500e+01 7.49394e+01 4.27407e-01
3.01600e+01 7.49351e+01 4.27423e-01
3.01700e+01 7.49308e+01 4.27439e-01
3.01800e+01 7.49265e+01 4.27455e-01
3.01900e+01 7.49223e+01 4.27471e-01
3.02000e+01 7.49180e+01 4.27487e-01
3.02100e+01 7.49137e+01 4.27502e-01
3.02200e+01 7.49094e+01 4.27517e-01
3.02300e+01 7.49052e+01 4.27532e-01
3.02400e+01 7.49009e+01 4.27546e-01
3.02500e+01 7.48966e+01 4.27561e-01
3.02600e+01 7.48923e+01 4.27575e-01
3.02700e+01 7.48881e+01 4.27589e-01
3.02800e+01 7.48838e+01 4.27602e-01
3.02900e+01 7.48795e+01 4.27616e-01
3.03000e+01 7.48752e+01 4.27629e-01
3.03100e+01 7.48710e+01 4.27642e-01
3.03200e+01 7.48667e+01 4.27655e-01
3.03300e+01 7.48624e+01 4.27667e-01
3.03400e+01 7.48581e+01 4.27679e-01
3.03500e+01 7.48539e+01 4.27691e-01
3.03600e+01 7.48496e+01 4.27703e-01
3.03700e+01 7.48453e+01 4.27714e-01
3.03800e+01 7.48410e+01 4.27726e-01
3.03900e+01 7.48368e+01 4.27737e-01
3.04000e+01 7.48325e+01 4.27748e-01
3.04100e+01 7.48282e+01 4.27758e-01
3.04200e+01 7.48239e+01 4.27769e-01
3.04300e+01 7.48196e+01 4.27779e-01
3.04400e+01 7.48154e+01 4.27789e-01
3.04500e+01 7.48111e+01 4.27798e-01
3.04600e+01 7.48068e+01 4.27808e-01
3.04700e+01 7.48025e+01 4.27817e-01
3.04800e+01 7.47983e+01 4.27826e-01
3.04900e+01 7.47940e+01 4.27834e-01
3.05000e+01 7.47897e+01 4.27843e-01
3.05100e+01 7.47854e+01 4.27851e-01
3.05200e+01 7.47811e+01 4.27860e-01
3.05300e+01 7.47769e+01 4.27868e-01
3.05400e+01 7.47726e+01 4.27877e-01
3.05500e+01 7.47683e+01 4.27886e-01
3.05600e+01 7.47640e+01 4.27895e-01
3.05700e+01 7.47597e+01 4.27904e-01
3.05800e+01 7.47555e+01 4.27913e-01
3.05900e+01 7.47512e+01 4.27922e-01
3.06000e+01 7.47469e+01 4.27932e-01
3.06100e+01 7.47426e+01 4.27941e-01
3.06200e+01 7.47383e+01 4.27951e-01
3.06300e+01 7.47341e+01 4.27960e-01
3.06400e+01 7.47298e+01 4.27970e-01
3.06500e+01 7.47255e+01 4.27980e-01
3.06600e+01 7.47212e+01 4.27990e-01
3.06700e+01 7.47169e+01 4.28000e-01
3.06800e+01 7.47127e+01 4.28010e-01
3.06900e+01 7.47084e+01 4.28020e-01
3.07000e+01 7.47041e+01 4.28030e-01
3.07100e+01 7.46998e+01 4.28041e-01
3.07200e+01 7.46955e+01 4.28051e-01
3.07300e+01 7.46913e+01 4.28062e-01
3.07400e+01 7.46870e+01 4.28073e-01
3.07500e+01 7.46827e+01 4.28083e-01
3.07600e+01 7.46784e+01 4.28094e-01
3.07700e+01 7.46741e+01 4.28105e-01
3.07800e+01 7.46699e+01 4.28117e-01
3.07900e+01 7.46656e+01 4.28128e-01
3.08000e+01 7.46613e+01 4.28139e-01
3.08100e+01 7.46570e+01 4.28151e-01
3.08200e+01 7.46527e+01 4.28162e-01
3.08300e+01 7.46485e+01 4.28174e-01
3.08400e+01 7.46442e+01 4.28185e-01
3.08500e+01 7.46399e+01 4.28197e-01
3.08600e+01 7.46356e+01 4.28209e-01
3.08700e+01 7.46313e+01 4.28221e-01
3.08800e+01 7.46270e+01 4.28233e-01
3.08900e+01 7.46228e+01 4.28246e-01
3.09000e+01 7.46185e+01 4.28258e-01
3.09100e+01 7.46142e+01 4.28270e-01
3.09200e+01 7.46099e+01 4.28283e-01
3.09300e+01 7.46056e+01 4.28296e-01
3.09400e+01 7.46013e+01 4.28308e-01
3.09500e+01 7.45971e+01 4.28321e-01
3.09600e+01 7.45928e+01 4.28334e-01
3.09700e+01 7.45885e+01 4.28347e-01
3.09800e+01 7.45842e+01 4.28360e-01
3.09900e+01 7.45799e+01 4.28374e-01
3.10000e+01 7.45756e+01 4.28387e-01
3.10100e+01 7.45714e+01 4.28400e-01
3.10200e+01 7.45671e+01 4.28414e-01
3.10300e+01 7.45628e+01 4.28428e-01
3.10400e+01 7.45585e+01 4.28441e-01
3.10500e+01 7.45542e+01 4.28455e-01
3.10600e+01 7.45499e+01 4.28469e-01
3.10700e+01 7.45457e+01 4.28483e-01
3.10800e+01 7.45414e+01 4.28497e-01
3.10900e+01 7.45371e+01 4.28512e-01
3.11000e+01 7.45328e+01 4.28526e-01
3.11100e+01 7.45285e+01 4.28540e-01
3.11200e+01 7.45242e+01 4.28555e-01
3.11300e+01 7.45199e+01 4.28570e-01
3.11400e+01 7.45157e+01 4.28584e-01
3.11500e+01 7.45114e+01 4.28599e-01
3.11600e+01 7.45071e+01 4.28614e-01
3.11700e+01 7.45028e+01 4.28629e-01
3.11800e+01 7.44985e+01 4.28644e-01
3.11900e+01 7.44942e+01 4.28660e-01
3.12000e+01 7.44899e+01 4.28675e-01
3.12100e+01 7.44857e+01 4.28691e-01
3.12200e+01 7.44814e+01 4.28706e-01
3.12300e+01 7.44771e+01 4.28722e-01
3.12400e+01 7.44728e+01 4.28738e-01
3.12500e+01 7.44685e+01 4.28753e-01
3.12600e+01 7.44642e+01 4.28769e-01
3.12700e+01 7.44599e+01 4.28786e-01
3.12800e+01 7.44556e+01 4.28802e-01
3.12900e+01 7.44514e+01 4.28818e-01
3.13000e+01 7.44471e+01 4.28834e-01
3.13100e+01 7.44428e+01 4.28851e-01
3.13200e+01 7.44385e+01 4.28867e-01
3.13300e+01 7.44342e+01 4.28884e-01
3.13400e+01 7.44299e+01 4.28901e-01
3.13500e+01 7.44256e+01 4.28918e-01
3.13600e+01 7.44213e+01 4.28935e-01
3.13700e+01 7.44170e+01 4.28952e-01
3.13800e+01 7.44128e+01 4.28969e-01
3.13900e+01 7.44085e+01 4.28986e-01
3.14000e+01 7.44042e+01 4.29004e-01
3.14100e+01 7.43999e+01 4.29021e-01
3.14200e+01 7.43956e+01 4.29039e-01
3.14300e+01 7.43913e+01 4.29056e-01
3.14400e+01 7.43870e+01 4.29074e-01
3.14500e+01 7.43827e+01 4.29092e-01
3.14600e+01 7.43784e+01 4.29110e-01
3.14700e+01 7.43741e+01 4.29128e-01
3.14800e+01 7.43698e+01 4.29146e-01
3.14900e+01 7.43656e+01 4.29165e-01
3.15000e+01 7.43613e+01 4.29183e-01
3.15100e+01 7.43570e+01 4.29201e-01
3.15200e+01 7.43527e+01 4.29220e-01
3.15300e+01 7.43484e+01 4.29238e-01
3.15400e+01 7.43441e+01 4.29257e-01
3.15500e+01 7.43398e+01 4.29275e-01
3.15600e+01 7.43355e+01 4.29294e-01
3.15700e+01 7.43312e+01 4.29312e-01
3.15800e+01 7.43269e+01 4.29331e-01
3.15900e+01 7.43226e+01 4.29349e-01
3.16000e+01 7.43183e+01 4.29368e-01
3.16100e+01 7.43140e+01 4.29387e-01
3.16200e+01 7.43097e+01 4.29405e-01
3.16300e+01 7.43055e+01 4.29424e-01
3.16400e+01 7.43012e+01 4.29442e-01
3.16500e+01 7.42969e+01 4.29461e-01
3.16600e+01 7.42926e+01 4.29480e-01
3.16700e+01 7.42883e+01 4.29498e-01
3.16800e+01 7.42840e+01 4.29517e-01
3.16900e+01 7.42797e+01 4.29535e-01
3.17000e+01 7.42754e+01 4.29554e-01
3.17100e+01 7.42711e+01 4.29573e-01
3.17200e+01 7.42668e+01 4.29591e-01
3.17300e+01 7.42625e+01 4.29610e-01
3.17400e+01 7.42582e+01 4.29629e-01
3.17500e+01 7.42539e+01 4.29648e-01
3.17600e+01 7.42496e+01 4.29666e-01
3.17700e+01 7.42453e+01 4.29685e-01
3.17800e+01 7.42410e+01 4.29704e-01
3.17900e+01 7.42367e+01 4.29723e-01
3.18000e+01 7.42324e+01 4.29741e-01
3.18100e+01 7.42281e+01 4.29760e-01
3.18200e+01 7.42238e+01 4.29779e-01
3.18300e+01 7.42195e+01 4.29798e-01
3.18400e+01 7.42152e+01 4.29816e-01
3.18500e+01 7.42109e+01 4.29835e-01
3.18600e+01 7.42066e+01 4.29854e-01
3.18700e+01 7.42023e+01 4.29873e-01
3.18800e+01 7.41980e+01 4.29892e-01
3.18900e+01 7.41937e+01 4.29911e-01
3.19000e+01 7.41894e+01 4.29930e-01
3.19100e+01 7.41851e+01 4.29949e-01
3.19200e+01 7.41808e+01 4.29967e-01
3.19300e+01 7.41765e+01 4.29986e-01
3.19400e+01 7.41722e+01 4.30005e-01
3.19500e+01 7.41679e+01 4.30024e-01
3.19600e+01 7.41636e+01 4.30043e-01
3.19700e+01 7.41593e+01 4.30062e-01
3.19800e+01 7.41550e+01 4.30081e-01
3.19900e+01 7.41507e+01 4.30100e-01
3.20000e+01 7.41464e+01 4.30119e-01
3.20100e+01 7.41421e+01 4.30138e-01
3.20200e+01 7.41378e+01 4.30157e-01
3.20300e+01 7.41335e+01 4.30176e-01
3.20400e+01 7.41292e+01 4.30195e-01
3.20500e+01 7.41249e+01 4.30214e-01
3.20600e+01 7.41206e+01 4.30233e-01
3.20700e+01 7.41163e+01 4.30252e-01
3.20800e+01 7.41120e+01 4.30271e-01
3.20900e+01 7.41077e+01 4.30290e-01
3.21000e+01 7.41034e+01 4.30310e-01
3.21100e+01 7.40991e+01 4.30329e-01
3.21200e+01 7.40948e+01 4.30348e-01
3.21300e+01 7.40905e+01 4.30367e-01
3.21400e+01 7.40862e+01 4.30386e-01
3.21500e+01 7.40819e+01 4.30405e-01
3.21600e+01 7.40776e+01 4.30424e-01
3.21700e+01 7.40733e+01 4.30444e-01
3.21800e+01 7.40690e+01 4.30463e-01
3.21900e+01 7.40647e+01 4.30482e-01
3.22000e+01 7.40604e+01 4.30501e-01
3.22100e+01 7.40561e+01 4.30520e-01
3.22200e+01 7.40518e+01 4.30540e-01
3.22300e+01 7.40475e+01 4.30559e-01
3.22400e+01 7.40432e+01 4.30578e-01
3.22500e+01 7.40389e+01 4.30597e-01
3.22600e+01 7.40345e+01 4.30617e-01
3.22700e+01 7.40302e+01 4.30636e-01
3.22800e+01 7.40259e+01 4.30655e-01
3.22900e+01 7.40216e+01 4.30675e-01
3.23000e+01 7.40173e+01 4.30694e-01
3.23100e+01 7.40130e+01 4.30713e-01
3.23200e+01 7.40087e+01 4.30733e-01
3.23300e+01 7.40044e+01 4.30752e-01
3.23400e+01 7.40001e+01 4.30771e-01
3.23500e+01 7.39958e+01 4.30791e-01
3.23600e+01 7.39915e+01 4.30810e-01
3.23700e+01 7.39872e+01 4.30830e-01
3.23800e+01 7.39829e+01 4.30849e-01
3.23900e+01 7.39785e+01 4.30868e-01
3.24000e+01 7.39742e+01 4.30888e-01
3.24100e+01 7.39699e+01 4.30907e-01
3.24200e+01 7.39656e+01 4.30927e-01
3.24300e+01 7.39613e+01 4.30946e-01
3.24400e+01 7.39570e+01 4.30966e-01
3.24500e+01 7.39527e+01 4.30985e-01
3.24600e+01 7.39484e+01 4.31005e-01
3.24700e+01 7.39441e+01 4.31024e-01
3.24800e+01 7.39398e+01 4.31044e-01
3.24900e+01 7.39355e+01 4.31063e-01
3.25000e+01 7.39311e+01 4.31083e-01
3.25100e+01 7.39268e+01 4.31102e-01
3.25200e+01 7.39225e+01 4.31122e-01
3.25300e+01 7.39182e+01 4.31141e-01
3.25400e+01 7.39139e+01 4.31161e-01
3.25500e+01 7.39096e+01 4.31180e-01
3.25600e+01 7.39053e+01 4.31200e-01
3.25700e+01 7.39010e+01 4.31219e-01
3.25800e+01 7.38966e+01 4.31238e-01
3.25900e+01 7.38923e+01 4.31258e-01
3.26000e+01 7.38880e+01 4.31277e-01
3.26100e+01 7.38837e+01 4.31296e-01
3.26200e+01 7.38794e+01 4.31316e-01
3.26300e+01 7.38751e+01 4.31335e-01
3.26400e+01 7.38708e+01 4.31354e-01
3.26500e+01 7.38665e+01 4.31373e-01
3.26600e+01 7.38621e+01 4.31392e-01
3.26700e+01 7.38578e+01 4.31412e-01
3.26800e+01 7.38535e+01 4.31431e-01
3.26900e+01 7.38492e+01 4.31450e-01
3.27000e+01 7.38449e+01 4.31469e-01
3.27100e+01 7.38406e+01 4.31488e-01
3.27200e+01 7.38363e+01 4.31507e-01
3.27300e+01 7.38319e+01 4.31526e-01
3.27400e+01 7.38276e+01 4.31545e-01
3.27500e+01 7.38233e+01 4.31564e-01
3.27600e+01 7.38190e+01 4.31583e-01
3.27700e+01 7.38147e+01 4.31602e-01
3.27800e+01 7.38104e+01 4.31620e-01
3.27900e+01 7.38060e+01 4.31639e-01
3.28000e+01 7.38017e+01 4.31658e-01
3.28100e+01 7.37974e+01 4.31677e-01
3.28200e+01 7.37931e+01 4.31696e-01
3.28300e+01 7.37888e+01 4.31714e-01
3.28400e+01 7.37845e+01 4.31733e-01
3.28500e+01 7.37801e+01 4.31752e-01
3.28600e+01 7.37758e+01 4.31770e-01
3.28700e+01 7.37715e+01 4.31789e-01
3.28800e+01 7.37672e+01 4.31808e-01
3.28900e+01 7.37629e+01 4.31826e-01
3.29000e+01 7.37586e+01 4.31845e-01
3.29100e+01 7.37542e+01 4.31863e-01
3.29200e+01 7.37499e+01 4.31882e-01
3.29300e+01 7.37456e+01 4.31900e-01
3.29400e+01 7.37413e+01 4.31919e-01
3.29500e+01 7.37370e+01 4.31937e-01
3.29600e+01 7.37326e+01 4.31955e-01
3.29700e+01 7.37283e+01 4.31974e-01
3.29800e+01 7.37240e+01 4.31992e-01
3.29900e+01 7.37197e+01 4.32011e-01
3.30000e+01 7.37154e+01 4.32029e-01
3.30100e+01 7.37110e+01 4.32047e-01
3.30200e+01 7.37067e+01 4.32065e-01
3.30300e+01 7.37024e+01 4.32084e-01
3.30400e+01 7.36981e+01 4.32102e-01
3.30500e+01 7.36938e+01 4.32120e-01
3.30600e+01 7.36894e+01 4.32138e-01
3.30700e+01 7.36851e+01 4.32156e-01
3.30800e+01 7.36808e+01 4.32174e-01
3.30900e+01 7.36765e+01 4.32192e-01
3.31000e+01 7.36721e+01 4.32210e-01
3.31100e+01 7.36678e+01 4.32229e-01
3.31200e+01 7.36635e+01 4.32247e-01
3.31300e+01 7.36592e+01 4.32264e-01
3.31400e+01 7.36549e+01 4.32282e-01
3.31500e+01 7.36505e+01 4.32300e-01
3.31600e+01 7.36462e+01 4.32318e-01
3.31700e+01 7.36419e+01 4.32336e-01
3.31800e+01 7.36376e+01 4.32354e-01
3.31900e+01 7.36332e+01 4.32372e-01
3.32000e+01 7.36289e+01 4.32390e-01
3.32100e+01 7.36246e+01 4.32407e-01
3.32200e+01 7.36203e+01 4.32425e-01
3.32300e+01 7.36159e+01 4.32443e-01
3.32400e+01 7.36116e+01 4.32461e-01
3.32500e+01 7.36073e+01 4.32478e-01
3.32600e+01 7.36030e+01 4.32496e-01
3.32700e+01 7.35986e+01 4.32513e-01
3.32800e+01 7.35943e+01 4.32531e-01
3.32900e+01 7.35900e+01 4.32549e-01
3.33000e+01 7.35857e+01 4.32566e-01
3.33100e+01 7.35813e+01 4.32584e-01
3.33200e+01 7.35770e+01 4.32601e-01
3.33300e+01 7.35727e+01 4.32619e-01
3.33400e+01 7.35684e+01 4.32636e-01
3.33500e+01 7.35640e+01 4.32653e-01
3.33600e+01 7.35597e+01 4.32671e-01
3.33700e+01 7.35554e+01 4.32688e-01
3.33800e+01 7.35511e+01 4.32706e-01
3.33900e+01 7.35467e+01 4.32723e-01
3.34000e+01 7.35424e+01 4.32740e-01
3.34100e+01 7.35381e+01 4.32757e-01
3.34200e+01 7.35337e+01 4.32775e-01
3.34300e+01 7.35294e+01 4.32792e-01
3.34400e+01 7.35251e+01 4.32809e-01
3.34500e+01 7.35208e+01 4.32826e-01
3.34600e+01 7.35164e+01 4.32843e-01
3.34700e+01 7.35121e+01 4.32861e-01
3.34800e+01 7.35078e+01 4.32878e-01
3.34900e+01 7.35035e+01 4.32895e-01
3.35000e+01 7.34991e+01 4.32912e-01
3.35100e+01 7.34948e+01 4.32929e-01
3.35200e+01 7.34905e+01 4.32946e-01
3.35300e+01 7.34861e+01 4.32963e-01
3.35400e+01 7.34818e+01 4.32981e-01
3.35500e+01 7.34775e+01 4.32998e-01
3.35600e+01 7.34731e+01 4.33015e-01
3.35700e+01 7.34688e+01 4.33033e-01
3.35800e+01 7.34645e+01 4.33051e-01
3.35900e+01 7.34602e+01 4.33069e-01
3.36000e+01 7.34558e+01 4.33086e-01
3.36100e+01 7.34515e+01 4.33104e-01
3.36200e+01 7.34472e+01 4.33122e-01
3.36300e+01 7.34428e+01 4.33141e-01
3.36400e+01 7.34385e+01 4.33159e-01
3.36500e+01 7.34342e+01 4.33177e-01
3.36600e+01 7.34298e+01 4.33196e-01
3.36700e+01 7.34255e+01 4.33214e-01
3.36800e+01 7.34212e+01 4.33233e-01
3.36900e+01 7.34168e+01 4.33251e-01
3.37000e+01 7.34125e+01 4.33270e-01
3.37100e+01 7.34082e+01 4.33289e-01
3.37200e+01 7.34038e+01 4.33308e-01
3.37300e+01 7.33995e+01 4.33327e-01
3.37400e+01 7.33952e+01 4.33346e-01
3.37500e+01 7.33908e+01 4.33365e-01
3.37600e+01 7.33865e+01 4.33385e-01
3.37700e+01 7.33822e+01 4.33404e-01
3.37800e+01 7.33778e+01 4.33424e-01
3.37900e+01 7.33735e+01 4.33443e-01
3.38000e+01 7.33692e+01 4.33463e-01
3.38100e+01 7.33648e+01 4.33483e-01
3.38200e+01 7.33605e+01 4.33503e-01
3.38300e+01 7.33562e+01 4.33523e-01
3.38400e+01 7.33518e+01 4.33543e-01
3.38500e+01 7.33475e+01 4.33563e-01
3.38600e+01 7.33432e+01 4.33583e-01
3.38700e+01 7.33388e+01 4.33603e-01
3.38800e+01 7.33345e+01 4.33624e-01
3.38900e+01 7.33301e+01 4.33644e-01
3.39000e+01 7.33258e+01 4.33665e-01
3.39100e+01 7.33215e+01 4.33685e-01
3.39200e+01 7.33171e+01 4.33706e-01
3.39300e+01 7.33128e+01 4.33727e-01
3.39400e+01 7.33085e+01 4.33748e-01
3.39500e+01 7.33041e+01 4.33769e-01
3.39600e+01 7.32998e+01 4.33790e-01
3.39700e+01 7.32955e+01 4.33811e-01
3.39800e+01 7.32911e+01 4.33833e-01
3.39900e+01 7.32868e+01 4.33854e-01
3.40000e+01 7.32824e+01 4.33875e-01
3.40100e+01 7.32781e+01 4.33897e-01
3.40200e+01 7.32738e+01 4.33919e-01
3.40300e+01 7.32694e+01 4.33940e-01
3.40400e+01 7.32651e+01 4.33962e-01
3.40500e+01 7.32607e+01 4.33984e-01
3.40600e+01 7.32564e+01 4.34006e-01
3.40700e+01 7.32521e+01 4.34028e-01
3.40800e+01 7.32477e+01 4.34051e-01
3.40900e+01 7.32434e+01 4.34073e-01
3.41000e+01 7.32390e+01 4.34095e-01
3.41100e+01 7.32347e+01 4.34118e-01
3.41200e+01 7.32304e+01 4.34140e-01
3.41300e+01 7.32260e+01 4.34163e-01
3.41400e+01 7.32217e+01 4.34186e-01
3.41500e+01 7.32173e+01 4.34208e-01
3.41600e+01 7.32130e+01 4.34231e-01
3.41700e+01 7.32086e+01 4.34254e-01
3.41800e+01 7.32043e+01 4.34277e-01
3.41900e+01 7.32000e+01 4.34301e-01
3.42000e+01 7.31956e+01 4.34324e-01
3.42100e+01 7.31913e+01 4.34347e-01
3.42200e+01 7.31869e+01 4.34371e-01
3.42300e+01 7.31826e+01 4.34394e-01
3.42400e+01 7.31782e+01 4.34418e-01
3.42500e+01 7.31739e+01 4.34442e-01
3.42600e+01 7.31696e+01 4.34465e-01
3.42700e+01 7.31652e+01 4.34489e-01
3.42800e+01 7.31609e+01 4.34513e-01
3.42900e+01 7.31565e+01 4.34537e-01
3.43000e+01 7.31522e+01 4.34562e-01
3.43100e+01 7.31478e+01 4.34586e-01
3.43200e+01 7.31435e+01 4.34610e-01
3.43300e+01 7.31391e+01 4.34635e-01
3.43400e+01 7.31348e+01 4.34659e-01
3.43500e+01 7.31304e+01 4.34684e-01
3.43600e+01 7.31261e+01 4.34709e-01
3.43700e+01 7.31217e+01 4.34733e-01
3.43800e+01 7.31174e+01 4.34758e-01
3.43900e+01 7.31131e+01 4.34783e-01
3.44000e+01 7.31087e+01 4.34808e-01
3.44100e+01 7.31044e+01 4.34834e-01
3.44200e+01 7.31000e+01 4.34859e-01
3.44300e+01 7.30957e+01 4.34884e-01
3.44400e+01 7.30913e+01 4.34910e-01
3.44500e+01 7.30870e+01 4.34935e-01
3.44600e+01 7.30826e+01 4.34961e-01
3.44700e+01 7.30783e+01 4.34986e-01
3.44800e+01 7.30739e+01 4.35012e-01
3.44900e+01 7.30696e+01 4.35038e-01
3.45000e+01 7.30652e+01 4.35064e-01
3.45100e+01 7.30609e+01 4.35090e-01
3.45200e+01 7.30565e+01 4.35116e-01
3.45300e+01 7.30522e+01 4.35141e-01
3.45400e+01 7.30478e+01 4.35166e-01
3.45500e+01 7.30435e+01 4.35192e-01
3.45600e+01 7.30391e+01 4.35216e-01
3.45700e+01 7.30347e+01 4.35241e-01
3.45800e+01 7.30304e+01 4.35265e-01
3.45900e+01 7.30260e+01 4.35290e-01
3.46000e+01 7.30217e+01 4.35314e-01
3.46100e+01 7.30173e+01 4.35337e-01
3.46200e+01 7.30130e+01 4.35361e-01
3.46300e+01 7.30086e+01 4.35384e-01
3.46400e+01 7.30043e+01 4.35407e-01
3.46500e+01 7.29999e+01 4.35430e-01
3.46600e+01 7.29956e+01 4.35453e-01
3.46700e+01 7.29912e+01 4.35475e-01
3.46800e+01 7.29869e+01 4.35498e-01
3.46900e+01 7.29825e+01 4.35520e-01
3.47000e+01 7.29781e+01 4.35542e-01
3.47100e+01 7.29738e+01 4.35563e-01
3.47200e+01 7.29694e+01 4.35585e-01
3.47300e+01 7.29651e+01 4.35606e-01
3.47400e+01 7.29607e+01 4.35627e-01
3.47500e+01 7.29564e+01 4.35648e-01
3.47600e+01 7.29520e+01 4.35668e-01
3.47700e+01 7.29477e+01 4.35688e-01
3.47800e+01 7.29433e+01 4.35709e-01
3.47900e+01 7.29389e+01 4.35729e-01
3.48000e+01 7.29346e+01 4.35748e-01
3.48100e+01 7.29302e+01 4.35768e-01
3.48200e+01 7.29259e+01 4.35787e-01
3.48300e+01 7.29215e+01 4.35806e-01
3.48400e+01 7.29172e+01 4.35825e-01
3.48500e+01 7.29128e+01 4.35843e-01
3.48600e+01 7.29084e+01 4.35862e-01
3.48700e+01 7.29041e+01 4.35880e-01
3.48800e+01 7.28997e+01 4.35898e-01
3.48900e+01 7.28954e+01 4.35916e-01
3.49000e+01 7.28910e+01 4.35933e-01
3.49100e+01 7.28866e+01 4.35951e-01
3.49200e+01 7.28823e+01 4.35968e-01
3.49300e+01 7.28779e+01 4.35985e-01
3.49400e+01 7.28736e+01 4.36001e-01
3.49500e+01 7.28692e+01 4.36018e-01
3.49600e+01 7.28648e+01 4.36034e-01
3.49700e+01 7.28605e+01 4.36050e-01
3.49800e+01 7.28561e+01 4.36066e-01
3.49900e+01 7.28518e+01 4.36082e-01
3.50000e+01 7.28474e+01 4.36097e-01
3.50100e+01 7.28430e+01 4.36112e-01
3.50200e+01 7.28387e+01 4.36127e-01
3.50300e+01 7.28343e+01 4.36142e-01
3.50400e+01 7.28300e+01 4.36156e-01
3.50500e+01 7.28256e+01 4.36171e-01
3.50600e+01 7.28212e+01 4.36185e-01
3.50700e+01 7.28169e+01 4.36199e-01
3.50800e+01 7.28125e+01 4.36212e-01
3.50900e+01 7.28081e+01 4.36226e-01
3.51000e+01 7.28038e+01 4.36239e-01
3.51100e+01 7.27994e+01 4.36252e-01
3.51200e+01 7.27951e+01 4.36265e-01
3.51300e+01 7.27907e+01 4.36278e-01
3.51400e+01 7.27863e+01 4.36290e-01
3.51500e+01 7.27820e+01 4.36302e-01
3.51600e+01 7.27776e+01 4.36314e-01
3.51700e+01 7.27732e+01 4.36326e-01
3.51800e+01 7.27689e+01 4.36337e-01
3.51900e+01 7.27645e+01 4.36349e-01
3.52000e+01 7.27601e+01 4.36360e-01
3.52100e+01 7.27558e+01 4.36371e-01
3.52200e+01 7.27514e+01 4.36381e-01
3.52300e+01 7.27471e+01 4.36392e-01
3.52400e+01 7.27427e+01 4.36402e-01
3.52500e+01 7.27383e+01 4.36412e-01
3.52600e+01 7.27340e+01 4.36422e-01
3.52700e+01 7.27296e+01 4.36432e-01
3.52800e+01 7.27252e+01 4.36441e-01
3.52900e+01 7.27209e+01 4.36450e-01
3.53000e+01 7.27165e+01 4.36459e-01
3.53100e+01 7.27121e+01 4.36468e-01
3.53200e+01 7.27078e+01 4.36476e-01
3.53300e+01 7.27034e+01 4.36485e-01
3.53400e+01 7.26990e+01 4.36493e-01
3.53500e+01 7.26947e+01 4.36501e-01
3.53600e+01 7.26903e+01 4.36508e-01
3.53700e+01 7.26860e+01 4.36516e-01
3.53800e+01 7.26816e+01 4.36523e-01
3.53900e+01 7.26772e+01 4.36530e-01
3.54000e+01 7.26729e+01 4.36537e-01
3.54100e+01 7.26685e+01 4.36543e-01
3.54200e+01 7.26641e+01 4.36550e-01
3.54300e+01 7.26598e+01 4.36556e-01
3.54400e+01 7.26554e+01 4.36562e-01
3.54500e+01 7.26510e+01 4.36568e-01
3.54600e+01 7.26467e+01 4.36573e-01
3.54700e+01 7.26423e+01 4.36579e-01
3.54800e+01 7.26379e+01 4.36584e-01
3.54900e+01 7.26336e+01 4.36588e-01
3.55000e+01 7.26292e+01 4.36593e-01
3.55100e+01 7.26248e+01 4.36598e-01
3.55200e+01 7.26205e+01 4.36603e-01
3.55300e+01 7.26161e+01 4.36608e-01
3.55400e+01 7.26117e+01 4.36613e-01
3.55500e+01 7.26074e+01 4.36619e-01
3.55600e+01 7.26030e+01 4.36625e-01
3.55700e+01 7.25986e+01 4.36631e-01
3.55800e+01 7.25943e+01 4.36637e-01
3.55900e+01 7.25899e+01 4.36643e-01
3.56000e+01 7.25855e+01 4.36650e-01
3.56100e+01 7.25812e+01 4.36657e-01
3.56200e+01 7.25768e+01 4.36664e-01
3.56300e+01 7.25724e+01 4.36672e-01
3.56400e+01 7.25681e+01 4.36679e-01
3.56500e+01 7.25637e+01 4.36687e-01
3.56600e+01 7.25593e+01 4.36695e-01
3.56700e+01 7.25550e+01 4.36704e-01
3.56800e+01 7.25506e+01 4.36712e-01
3.56900e+01 7.25462e+01 4.36721e-01
3.57000e+01 7.25419e+01 4.36730e-01
3.57100e+01 7.25375e+01 4.36739e-01
3.57200e+01 7.25331e+01 4.36749e-01
3.57300e+01 7.25288e+01 4.36758e-01
3.57400e+01 7.25244e+01 4.36768e-01
3.57500e+01 7.25200e+01 4.36779e-01
3.57600e+01 7.25157e+01 4.36789e-01
3.57700e+01 7.25113e+01 4.36800e-01
3.57800e+01 7.25069e+01 4.36810e-01
3.57900e+01 7.25026e+01 4.36821e-01
3.58000e+01 7.24982e+01 4.36833e-01
3.58100e+01 7.24938e+01 4.36844e-01
3.58200e+01 7.24895e+01 4.36856e-01
3.58300e+01 7.24851e+01 4.36868e-01
3.58400e+01 7.24807e+01 4.36880e-01
3.58500e+01 7.24764e+01 4.36893e-01
3.58600e+01 7.24720e+01 4.36905e-01
3.58700e+01 7.24676e+01 4.36918e-01
3.58800e+01 7.24632e+01 4.36931e-01
3.58900e+01 7.24589e+01 4.36945e-01
3.59000e+01 7.24545e+01 4.36958e-01
3.59100e+01 7.24501e+01 4.36972e-01
3.59200e+01 7.24458e+01 4.36986e-01
3.59300e+01 7.24414e+01 4.37000e-01
3.59400e+01 7.24370e+01 4.37015e-01
3.59500e+01 7.24327e+01 4.37030e-01
3.59600e+01 7.24283e+01 4.37045e-01
3.59700e+01 7.24239e+01 4.37060e-01
3.59800e+01 7.24195e+01 4.37075e-01
3.59900e+01 7.24152e+01 4.37091e-01
3.60000e+01 7.24108e+01 4.37107e-01
3.60100e+01 7.24064e+01 4.37123e-01
3.60200e+01 7.24021e+01 4.37139e-01
3.60300e+01 7.23977e+01 4.37156e-01
3.60400e+01 7.23933e+01 4.37173e-01
3.60500e+01 7.23889e+01 4.37190e-01
3.60600e+01 7.23846e+01 4.37207e-01
3.60700e+01 7.23802e+01 4.37224e-01
3.60800e+01 7.23758e+01 4.37242e-01
3.60900e+01 7.23715e+01 4.37260e-01
3.61000e+01 7.23671e+01 4.37278e-01
3.61100e+01 7.23627e+01 4.37296e-01
3.61200e+01 7.23583e+01 4.37315e-01
3.61300e+01 7.23540e+01 4.37334e-01
3.61400e+01 7.23496e+01 4.37353e-01
3.61500e+01 7.23452e+01 4.37372e-01
3.61600e+01 7.23408e+01 4.37392e-01
3.61700e+01 7.23365e+01 4.37412e-01
3.61800e+01 7.23321e+01 4.37432e-01
3.61900e+01 7.23277e+01 4.37452e-01
3.62000e+01 7.23233e+01 4.37472e-01
3.62100e+01 7.23190e+01 4.37493e-01
3.62200e+01 7.23146e+01 4.37514e-01
3.62300e+01 7.23102e+01 4.37535e-01
3.62400e+01 7.23058e+01 4.37556e-01
3.62500e+01 7.23015e+01 4.37578e-01
3.62600e+01 7.22971e+01 4.37600e-01
3.62700e+01 7.22927e+01 4.37622e-01
3.62800e+01 7.22883e+01 4.37644e-01
3.62900e+01 7.22840e+01 4.37667e-01
3.63000e+01 7.22796e+01 4.37689e-01
3.63100e+01 7.22752e+01 4.37712e-01
3.63200e+01 7.22708e+01 4.37735e-01
3.63300e+01 7.22665e+01 4.37759e-01
3.63400e+01 7.22621e+01 4.37782e-01
3.63500e+01 7.22577e+01 4.37806e-01
3.63600e+01 7.22533e+01 4.37830e-01
3.63700e+01 7.22489e+01 4.37855e-01
3.63800e+01 7.22446e+01 4.37879e-01
3.63900e+01 7.22402e+01 4.37904e-01
3.64000e+01 7.22358e+01 4.37929e-01
3.64100e+01 7.22314e+01 4.37954e-01
3.64200e+01 7.22270e+01 4.37980e-01
3.64300e+01 7.22227e+01 4.38006e-01
3.64400e+01 7.22183e+01 4.38032e-01
3.64500e+01 7.22139e+01 4.38058e-01
3.64600e+01 7.22095e+01 4.38084e-01
3.64700e+01 7.22051e+01 4.38111e-01
3.64800e+01 7.22008e+01 4.38138e-01
3.64900e+01 7.21964e+01 4.38165e-01
3.65000e+01 7.21920e+01 4.38192e-01
3.65100e+01 7.21876e+01 4.38219e-01
3.65200e+01 7.21832e+01 4.38246e-01
3.65300e+01 7.21789e+01 4.38273e-01
3.65400e+01 7.21745e+01 4.38300e-01
3.65500e+01 7.21701e+01 4.38327e-01
3.65600e+01 7.21657e+01 4.38354e-01
3.65700e+01 7.21613e+01 4.38380e-01
3.65800e+01 7.21569e+01 4.38406e-01
3.65900e+01 7.21526e+01 4.38432e-01
3.66000e+01 7.21482e+01 4.38458e-01
3.66100e+01 7.21438e+01 4.38484e-01
3.66200e+01 7.21394e+01 4.38509e-01
3.66300e+01 7.21350e+01 4.38535e-01
3.66400e+01 7.21306e+01 4.38560e-01
3.66500e+01 7.21262e+01 4.38585e-01
3.66600e+01 7.21219e+01 4.38610e-01
3.66700e+01 7.21175e+01 4.38635e-01
3.66800e+01 7.21131e+01 4.38660e-01
3.66900e+01 7.21087e+01 4.38684e-01
3.67000e+01 7.21043e+01 4.38708e-01
3.67100e+01 7.20999e+01 4.38732e-01
3.67200e+01 7.20955e+01 4.38756e-01
3.67300e+01 7.20911e+01 4.38780e-01
3.67400e+01 7.20868e+01 4.38804e-01
3.67500e+01 7.20824e+01 4.38827e-01
3.67600e+01 7.20780e+01 4.38851e-01
3.67700e+01 7.20736e+01 4.38874e-01
3.67800e+01 7.20692e+01 4.38897e-01
3.67900e+01 7.20648e+01 4.38920e-01
3.68000e+01 7.20604e+01 4.38943e-01
3.68100e+01 7.20560e+01 4.38965e-01
3.68200e+01 7.20516e+01 4.38987e-01
3.68300e+01 7.20473e+01 4.39010e-01
3.68400e+01 7.20429e+01 4.39032e-01
3.68500e+01 7.20385e+01 4.39054e-01
3.68600e+01 7.20341e+01 4.39075e-01
3.68700e+01 7.20297e+01 4.39097e-01
3.68800e+01 7.20253e+01 4.39118e-01
3.68900e+01 7.20209e+01 4.39140e-01
3.69000e+01 7.20165e+01 4.39161e-01
3.69100e+01 7.20121e+01 4.39182e-01
3.69200e+01 7.20077e+01 4.39203e-01
3.69300e+01 7.20033e+01 4.39223e-01
3.69400e+01 7.19990e+01 4.39244e-01
3.69500e+01 7.19946e+01 4.39264e-01
3.69600e+01 7.19902e+01 4.39284e-01
3.69700e+01 7.19858e+01 4.39304e-01
3.69800e+01 7.19814e+01 4.39324e-01
3.69900e+01 7.19770e+01 4.39344e-01
3.70000e+01 7.19726e+01 4.39363e-01
3.70100e+01 7.19682e+01 4.39382e-01
3.70200e+01 7.19638e+01 4.39402e-01
3.70300e+01 7.19594e+01 4.39421e-01
3.70400e+01 7.19550e+01 4.39440e-01
3.70500e+01 7.19506e+01 4.39458e-01
3.70600e+01 7.19462e+01 4.39477e-01
3.70700e+01 7.19418e+01 4.39495e-01
3.70800e+01 7.19374e+01 4.39513e-01
3.70900e+01 7.19330e+01 4.39531e-01
3.71000e+01 7.19286e+01 4.39549e-01
3.71100e+01 7.19243e+01 4.39567e-01
3.71200e+01 7.19199e+01 4.39585e-01
3.71300e+01 7.19155e+01 4.39602e-01
3.71400e+01 7.19111e+01 4.39619e-01
3.71500e+01 7.19067e+01 4.39637e-01
3.71600e+01 7.19023e+01 4.39653e-01
3.71700e+01 7.18979e+01 4.39670e-01
3.71800e+01 7.18935e+01 4.39687e-01
3.71900e+01 7.18891e+01 4.39703e-01
3.72000e+01 7.18847e+01 4.39720e-01
3.72100e+01 7.18803e+01 4.39736e-01
3.72200e+01 7.18759e+01 4.39752e-01
3.72300e+01 7.18715e+01 4.39768e-01
3.72400e+01 7.18671e+01 4.39783e-01
3.72500e+01 7.18627e+01 4.39799e-01
3.72600e+01 7.18583e+01 4.39814e-01
3.72700e+01 7.18539e+01 4.39829e-01
3.72800e+01 7.18495e+01 4.39844e-01
3.72900e+01 7.18451e+01 4.39859e-01
3.73000e+01 7.18407e+01 4.39874e-01
3.73100e+01 7.18363e+01 4.39889e-01
3.73200e+01 7.18319e+01 4.39903e-01
3.73300e+01 7.18275e+01 4.39917e-01
3.73400e+01 7.18231e+01 4.39931e-01
3.73500e+01 7.18187e+01 4.39945e-01
3.73600e+01 7.18143e+01 4.39959e-01
3.73700e+01 7.18099e+01 4.39973e-01
3.73800e+01 7.18055e+01 4.39986e-01
3.73900e+01 7.18011e+01 4.39999e-01
3.74000e+01 7.17967e+01 4.40012e-01
3.74100e+01 7.17923e+01 4.40025e-01
3.74200e+01 7.17879e+01 4.40038e-01
3.74300e+01 7.17835e+01 4.40051e-01
3.74400e+01 7.17791e+01 4.40063e-01
3.74500e+01 7.17747e+01 4.40076e-01
3.74600e+01 7.17703e+01 4.40088e-01
3.74700e+01 7.17659e+01 4.40100e-01
3.74800e+01 7.17615e+01 4.40112e-01
3.74900e+01 7.17571e+01 4.40123e-01
3.75000e+01 7.17527e+01 4.40135e-01
3.75100e+01 7.17483e+01 4.40146e-01
3.75200e+01 7.17439e+01 4.40158e-01
3.75300e+01 7.17395e+01 4.40170e-01
3.75400e+01 7.17351e+01 4.40181e-01
3.75500e+01 7.17307e+01 4.40193e-01
3.75600e+01 7.17263e+01 4.40205e-01
3.75700e+01 7.17219e+01 4.40218e-01
3.75800e+01 7.17175e+01 4.40230e-01
3.75900e+01 7.17131e+01 4.40242e-01
3.76000e+01 7.17087e+01 4.40255e-01
3.76100e+01 7.17043e+01 4.40267e-01
3.76200e+01 7.16999e+01 4.40280e-01
3.76300e+01 7.16955e+01 4.40293e-01
3.76400e+01 7.16911e+01 4.40306e-01
3.76500e+01 7.16867e+01 4.40319e-01
3.76600e+01 7.16823e+01 4.40332e-01
3.76700e+01 7.16779e+01 4.40345e-01
3.76800e+01 7.16735e+01 4.40359e-01
3.76900e+01 7.16691e+01 4.40372e-01
3.77000e+01 7.16647e+01 4.40386e-01
3.77100e+01 7.16602e+01 4.40399e-01
3.77200e+01 7.16558e+01 4.40413e-01
3.77300e+01 7.16514e+01 4.40427e-01
3.77400e+01 7.16470e+01 4.40441e-01
3.77500e+01 7.16426e+01 4.40455e-01
3.77600e+01 7.16382e+01 4.40470e-01
3.77700e+01 7.16338e+01 4.40484e-01
3.77800e+01 7.16294e+01 4.40498e-01
3.77900e+01 7.16250e+01 4.40513e-01
3.78000e+01 7.16206e+01 4.40528e-01
3.78100e+01 7.16162e+01 4.40543e-01
3.78200e+01 7.16118e+01 4.40557e-01
3.78300e+01 7.16074e+01 4.40572e-01
3.78400e+01 7.16030e+01 4.40588e-01
3.78500e+01 7.15986e+01 4.40603e-01
3.78600e+01 7.15942e+01 4.40618e-01
3.78700e+01 7.15898e+01 4.40634e-01
3.78800e+01 7.15854e+01 4.40649e-01
3.78900e+01 7.15810e+01 4.40665e-01
3.79000e+01 7.15765e+01 4.40681e-01
3.79100e+01 7.15721e+01 4.40697e-01
3.79200e+01 7.15677e+01 4.40713e-01
3.79300e+01 7.15633e+01 4.40729e-01
3.79400e+01 7.15589e+01 4.40745e-01
3.79500e+01 7.15545e+01 4.40761e-01
3.79600e+01 7.15501e+01 4.40778e-01
3.79700e+01 7.15457e+01 4.40795e-01
3.79800e+01 7.15413e+01 4.40811e-01
3.79900e+01 7.15369e+01 4.40828e-01
3.80000e+01 7.15325e+01 4.40845e-01
3.80100e+01 7.15281e+01 4.40862e-01
3.80200e+01 7.15237e+01 4.40879e-01
3.80300e+01 7.15192e+01 4.40896e-01
3.80400e+01 7.15148e+01 4.40914e-01
3.80500e+01 7.15104e+01 4.40931e-01
3.80600e+01 7.15060e+01 4.40949e-01
3.80700e+01 7.15016e+01 4.40966e-01
3.80800e+01 7.14972e+01 4.40984e-01
3.80900e+01 7.14928e+01 4.41002e-01
3.81000e+01 7.14884e+01 4.41020e-01
3.81100e+01 7.14840e+01 4.41038e-01
3.81200e+01 7.14796e+01 4.41056e-01
3.81300e+01 7.14751e+01 4.41075e-01
3.81400e+01 7.14707e+01 4.41093e-01
3.81500e+01 7.14663e+01 4.41112e-01
3.81600e+01 7.14619e+01 4.41130e-01
3.81700e+01 7.14575e+01 4.41149e-01
3.81800e+01 7.14531e+01 4.41168e-01
3.81900e+01 7.14487e+01 4.41187e-01
3.82000e+01 7.14443e+01 4.41206e-01
3.82100e+01 7.14399e+01 4.41225e-01
3.82200e+01 7.14354e+01 4.41245e-01
3.82300e+01 7.14310e+01 4.41264e-01
3.82400e+01 7.14266e+01 4.41284e-01
3.82500e+01 7.14222e+01 4.41303e-01
3.82600e+01 7.14178e+01 4.41323e-01
3.82700e+01 7.14134e+01 4.41343e-01
3.82800e+01 7.14090e+01 4.41363e-01
3.82900e+01 7.14045e+01 4.41383e-01
3.83000e+01 7.14001e+01 4.41404e-01
3.83100e+01 7.13957e+01 4.41424e-01
3.83200e+01 7.13913e+01 4.41444e-01
3.83300e+01 7.13869e+01 4.41465e-01
3.83400e+01 7.13825e+01 4.41485e-01
3.83500e+01 7.13781e+01 4.41506e-01
3.83600e+01 7.13736e+01 4.41527e-01
3.83700e+01 7.13692e+01 4.41548e-01
3.83800e+01 7.13648e+01 4.41569e-01
3.83900e+01 7.13604e+01 4.41590e-01
3.84000e+01 7.13560e+01 4.41612e-01
3.84100e+01 7.13516e+01 4.41633e-01
3.84200e+01 7.13472e+01 4.41655e-01
3.84300e+01 7.13427e+01 4.41676e-01
3.84400e+01 7.13383e+01 4.41698e-01
3.84500e+01 7.13339e+01 4.41720e-01
3.84600e+01 7.13295e+01 4.41742e-01
3.84700e+01 7.13251e+01 4.41764e-01
3.84800e+01 7.13206e+01 4.41786e-01
3.84900e+01 7.13162e+01 4.41809e-01
3.85000e+01 7.13118e+01 4.41831e-01
3.85100e+01 7.13074e+01 4.41854e-01
3.85200e+01 7.13030e+01 4.41876e-01
3.85300e+01 7.12986e+01 4.41899e-01
3.85400e+01 7.12941e+01 4.41922e-01
3.85500e+01 7.12897e+01 4.41945e-01
3.85600e+01 7.12853e+01 4.41967e-01
3.85700e+01 7.12809e+01 4.41990e-01
3.85800e+01 7.12765e+01 4.42014e-01
3.85900e+01 7.12720e+01 4.42037e-01
3.86000e+01 7.12676e+01 4.42060e-01
3.86100e+01 7.12632e+01 4.42083e-01
3.86200e+01 7.12588e+01 4.42107e-01
3.86300e+01 7.12544e+01 4.42130e-01
3.86400e+01 7.12499e+01 4.42154e-01
3.86500e+01 7.12455e+01 4.42177e-01
3.86600e+01 7.12411e+01 4.42201e-01
3.86700e+01 7.12367e+01 4.42225e-01
3.86800e+01 7.12322e+01 4.42249e-01
3.86900e+01 7.12278e+01 4.42272e-01
3.87000e+01 7.12234e+01 4.42296e-01
3.87100e+01 7.12190e+01 4.42321e-01
3.87200e+01 7.12146e+01 4.42345e-01
3.87300e+01 7.12101e+01 4.42369e-01
3.87400e+01 7.12057e+01 4.42393e-01
3.87500e+01 7.12013e+01 4.42418e-01
3.87600e+01 7.11969e+01 4.42442e-01
3.87700e+01 7.11924e+01 4.42467e-01
3.87800e+01 7.11880e+01 4.42491e-01
3.87900e+01 7.11836e+01 4.42516e-01
3.88000e+01 7.11792e+01 4.42541e-01
3.88100e+01 7.11747e+01 4.42566e-01
3.88200e+01 7.11703e+01 4.42591e-01
3.88300e+01 7.11659e+01 4.42616e-01
3.88400e+01 7.11615e+01 4.42641e-01
3.88500e+01 7.11570e+01 4.42666e-01
3.88600e+01 7.11526e+01 4.42691e-01
3.88700e+01 7.11482e+01 4.42716e-01
3.88800e+01 7.11437e+01 4.42742e-01
3.88900e+01 7.11393e+01 4.42767e-01
3.89000e+01 7.11349e+01 4.42793e-01
3.89100e+01 7.11305e+01 4.42819e-01
3.89200e+01 7.11260e+01 4.42844e-01
3.89300e+01 7.11216e+01 4.42870e-01
3.89400e+01 7.11172e+01 4.42896e-01
3.89500e+01 7.11127e+01 4.42922e-01
3.89600e+01 7.11083e+01 4.42948e-01
3.89700e+01 7.11039e+01 4.42974e-01
3.89800e+01 7.10995e+01 4.43000e-01
3.89900e+01 7.10950e+01 4.43026e-01
3.90000e+01 7.10906e+01 4.43053e-01
3.90100e+01 7.10862e+01 4.43079e-01
3.90200e+01 7.10817e+01 4.43106e-01
3.90300e+01 7.10773e+01 4.43132e-01
3.90400e+01 7.10729e+01 4.43159e-01
3.90500e+01 7.10684e+01 4.43186e-01
3.90600e+01 7.10640e+01 4.43213e-01
3.90700e+01 7.10596e+01 4.43239e-01
3.90800e+01 7.10551e+01 4.43266e-01
3.90900e+01 7.10507e+01 4.43293e-01
3.91000e+01 7.10463e+01 4.43321e-01
3.91100e+01 7.10418e+01 4.43348e-01
3.91200e+01 7.10374e+01 4.43375e-01
3.91300e+01 7.10330e+01 4.43402e-01
3.91400e+01 7.10285e+01 4.43430e-01
3.91500e+01 7.10241e+01 4.43457e-01
3.91600e+01 7.10197e+01 4.43485e-01
3.91700e+01 7.10152e+01 4.43513e-01
3.91800e+01 7.10108e+01 4.43540e-01
3.91900e+01 7.10064e+01 4.43568e-01
3.92000e+01 7.10019e+01 4.43596e-01
3.92100e+01 7.09975e+01 4.43624e-01
3.92200e+01 7.09931e+01 4.43652e-01
3.92300e+01 7.09886e+01 4.43680e-01
3.92400e+01 7.09842e+01 4.43708e-01
3.92500e+01 7.09798e+01 4.43737e-01
3.92600e+01 7.09753e+01 4.43765e-01
3.92700e+01 7.09709e+01 4.43794e-01
3.92800e+01 7.09664e+01 4.43822e-01
3.92900e+01 7.09620e+01 4.43851e-01
3.93000e+01 7.09576e+01 4.43879e-01
3.93100e+01 7.09531e+01 4.43908e-01
3.93200e+01 7.09487e+01 4.43937e-01
3.93300e+01 7.09442e+01 4.43966e-01
3.93400e+01 7.09398e+01 4.43995e-01
3.93500e+01 7.09354e+01 4.44024e-01
3.93600e+01 7.09309e+01 4.44053e-01
3.93700e+01 7.09265e+01 4.44082e-01
3.93800e+01 7.09220e+01 4.44112e-01
3.93900e+01 7.09176e+01 4.44141e-01
3.94000e+01 7.09132e+01 4.44170e-01
3.94100e+01 7.09087e+01 4.44200e-01
3.94200e+01 7.09043e+01 4.44230e-01
3.94300e+01 7.08998e+01 4.44259e-01
3.94400e+01 7.08954e+01 4.44289e-01
3.94500e+01 7.08909e+01 4.44319e-01
3.94600e+01 7.08865e+01 4.44349e-01
3.94700e+01 7.08821e+01 4.44379e-01
3.94800e+01 7.08776e+01 4.44409e-01
3.94900e+01 7.08732e+01 4.44439e-01
3.95000e+01 7.08687e+01 4.44469e-01
3.95100e+01 7.08643e+01 4.44499e-01
3.95200e+01 7.08598e+01 4.44529e-01
3.95300e+01 7.08554e+01 4.44559e-01
3.95400e+01 7.08509e+01 4.44588e-01
3.95500e+01 7.08465e+01 4.44616e-01
3.95600e+01 7.08421e+01 4.44644e-01
3.95700e+01 7.08376e+01 4.44672e-01
3.95800e+01 7.08332e+01 4.44700e-01
3.95900e+01 7.08287e+01 4.44727e-01
3.96000e+01 7.08243e+01 4.44754e-01
3.96100e+01 7.08198e+01 4.44780e-01
3.96200e+01 7.08154e+01 4.44807e-01
3.96300e+01 7.08109e+01 4.44832e-01
3.96400e+01 7.08065e+01 4.44858e-01
3.96500e+01 7.08020e+01 4.44883e-01
3.96600e+01 7.07976e+01 4.44907e-01
3.96700e+01 7.07931e+01 4.44932e-01
3.96800e+01 7.07887e+01 4.44956e-01
3.96900e+01 7.07842e+01 4.44979e-01
3.97000e+01 7.07798e+01 4.45002e-01
3.97100e+01 7.07753e+01 4.45025e-01
3.97200e+01 7.07709e+01 4.45048e-01
3.97300e+01 7.07664e+01 4.45070e-01
3.97400e+01 7.07620e+01 4.45092e-01
3.97500e+01 7.07575e+01 4.45113e-01
3.97600e+01 7.07531e+01 4.45134e-01
3.97700e+01 7.07486e+01 4.45155e-01
3.97800e+01 7.07442e+01 4.45175e-01
3.97900e+01 7.07397e+01 4.45195e-01
3.98000e+01 7.07353e+01 4.45215e-01
3.98100e+01 7.07308e+01 4.45234e-01
3.98200e+01 7.07264e+01 4.45253e-01
3.98300e+01 7.07219e+01 4.45271e-01
3.98400e+01 7.07175e+01 4.45289e-01
3.98500e+01 7.07130e+01 4.45307e-01
3.98600e+01 7.07086e+01 4.45325e-01
3.98700e+01 7.07041e+01 4.45342e-01
3.98800e+01 7.06996e+01 4.45358e-01
3.98900e+01 7.06952e+01 4.45375e-01
3.99000e+01 7.06907e+01 4.45391e-01
3.99100e+01 7.06863e+01 4.45406e-01
3.99200e+01 7.06818e+01 4.45422e-01
3.99300e+01 7.06774e+01 4.45436e-01
3.99400e+01 7.06729e+01 4.45451e-01
3.99500e+01 7.06685e+01 4.45465e-01
3.99600e+01 7.06640e+01 4.45479e-01
3.99700e+01 7.06596e+01 4.45492e-01
3.99800e+01 7.06551e+01 4.45505e-01
3.99900e+01 7.06506e+01 4.45518e-01
4.00000e+01 7.06462e+01 4.45531e-01
4.00100e+01 7.06417e+01 4.45543e-01
4.00200e+01 7.06373e+01 4.45554e-01
4.00300e+01 7.06328e+01 4.45565e-01
4.00400e+01 7.06284e+01 4.45576e-01
4.00500e+01 7.06239e+01 4.45587e-01
4.00600e+01 7.06195e+01 4.45597e-01
4.00700e+01 7.06150e+01 4.45607e-01
4.00800e+01 7.06105e+01 4.45616e-01
4.00900e+01 7.06061e+01 4.45625e-01
4.01000e+01 7.06016e+01 4.45634e-01
4.01100e+01 7.05972e+01 4.45642e-01
4.01200e+01 7.05927e+01 4.45650e-01
4.01300e+01 7.05883e+01 4.45658e-01
4.01400e+01 7.05838e+01 4.45665e-01
4.01500e+01 7.05793e+01 4.45672e-01
4.01600e+01 7.05749e+01 4.45679e-01
4.01700e+01 7.05704e+01 4.45685e-01
4.01800e+01 7.05660e+01 4.45691e-01
4.01900e+01 7.05615e+01 4.45696e-01
4.02000e+01 7.05571e+01 4.45701e-01
4.02100e+01 7.05526e+01 4.45706e-01
4.02200e+01 7.05481e+01 4.45711e-01
4.02300e+01 7.05437e+01 4.45715e-01
4.02400e+01 7.05392e+01 4.45718e-01
4.02500e+01 7.05348e+01 4.45722e-01
4.02600e+01 7.05303e+01 4.45725e-01
4.02700e+01 7.05259e+01 4.45727e-01
4.02800e+01 7.05214e+01 4.45729e-01
4.02900e+01 7.05169e+01 4.45731e-01
4.03000e+01 7.05125e+01 4.45733e-01
4.03100e+01 7.05080e+01 4.45734e-01
4.03200e+01 7.05036e+01 4.45735e-01
4.03300e+01 7.04991e+01 4.45735e-01
4.03400e+01 7.04947e+01 4.45735e-01
4.03500e+01 7.04902e+01 4.45735e-01
4.03600e+01 7.04857e+01 4.45734e-01
4.03700e+01 7.04813e+01 4.45733e-01
4.03800e+01 7.04768e+01 4.45731e-01
4.03900e+01 7.04724e+01 4.45730e-01
4.04000e+01 7.04679e+01 4.45728e-01
4.04100e+01 7.04635e+01 4.45725e-01
4.04200e+01 7.04590e+01 4.45722e-01
4.04300e+01 7.04545e+01 4.45719e-01
4.04400e+01 7.04501e+01 4.45715e-01
4.04500e+01 7.04456e+01 4.45711e-01
4.04600e+01 7.04412e+01 4.45707e-01
4.04700e+01 7.04367e+01 4.45702e-01
4.04800e+01 7.04323e+01 4.45697e-01
4.04900e+01 7.04278e+01 4.45692e-01
4.05000e+01 7.04233e+01 4.45686e-01
4.05100e+01 7.04189e+01 4.45681e-01
4.05200e+01 7.04144e+01 4.45675e-01
4.05300e+01 7.04100e+01 4.45671e-01
4.05400e+01 7.04055e+01 4.45666e-01
4.05500e+01 7.04011e+01 4.45663e-01
4.05600e+01 7.03966e+01 4.45659e-01
4.05700e+01 7.03922e+01 4.45656e-01
4.05800e+01 7.03877e+01 4.45654e-01
4.05900e+01 7.03832e+01 4.45652e-01
4.06000e+01 7.03788e+01 4.45650e-01
4.06100e+01 7.03743e+01 4.45649e-01
4.06200e+01 7.03699e+01 4.45649e-01
4.06300e+01 7.03654e+01 4.45649e-01
4.06400e+01 7.03610e+01 4.45649e-01
4.06500e+01 7.03565e+01 4.45650e-01
4.06600e+01 7.03520e+01 4.45652e-01
4.06700e+01 7.03476e+01 4.45653e-01
4.06800e+01 7.03431e+01 4.45656e-01
4.06900e+01 7.03387e+01 4.45658e-01
4.07000e+01 7.03342e+01 4.45662e-01
4.07100e+01 7.03298e+01 4.45665e-01
4.07200e+01 7.03253e+01 4.45670e-01
4.07300e+01 7.03208e+01 4.45674e-01
4.07400e+01 7.03164e+01 4.45679e-01
4.07500e+01 7.03119e+01 4.45685e-01
4.07600e+01 7.03075e+01 4.45691e-01
4.07700e+01 7.03030e+01 4.45698e-01
4.07800e+01 7.02986e+01 4.45705e-01
4.07900e+01 7.02941e+01 4.45712e-01
4.08000e+01 7.02896e+01 4.45720e-01
4.08100e+01 7.02852e+01 4.45728e-01
4.08200e+01 7.02807e+01 4.45737e-01
4.08300e+01 7.02763e+01 4.45747e-01
4.08400e+01 7.02718e+01 4.45756e-01
4.08500e+01 7.02674e+01 4.45767e-01
4.08600e+01 7.02629e+01 4.45778e-01
4.08700e+01 7.02584e+01 4.45789e-01
4.08800e+01 7.02540e+01 4.45801e-01
4.08900e+01 7.02495e+01 4.45813e-01
4.09000e+01 7.02451e+01 4.45825e-01
4.09100e+01 7.02406e+01 4.45838e-01
4.09200e+01 7.02362e+01 4.45852e-01
4.09300e+01 7.02317e+01 4.45866e-01
4.09400e+01 7.02272e+01 4.45881e-01
4.09500e+01 7.02228e+01 4.45896e-01
4.09600e+01 7.02183e+01 4.45911e-01
4.09700e+01 7.02139e+01 4.45927e-01
4.09800e+01 7.02094e+01 4.45944e-01
4.09900e+01 7.02049e+01 4.45960e-01
4.10000e+01 7.02005e+01 4.45978e-01
4.10100e+01 7.01960e+01 4.45996e-01
4.10200e+01 7.01916e+01 4.46014e-01
4.10300e+01 7.01871e+01 4.46033e-01
4.10400e+01 7.01826e+01 4.46052e-01
4.10500e+01 7.01782e+01 4.46072e-01
4.10600e+01 7.01737e+01 4.46092e-01
4.10700e+01 7.01693e+01 4.46112e-01
4.10800e+01 7.01648e+01 4.46134e-01
4.10900e+01 7.01603e+01 4.46155e-01
4.11000e+01 7.01559e+01 4.46177e-01
4.11100e+01 7.01514e+01 4.46200e-01
4.11200e+01 7.01469e+01 4.46223e-01
4.11300e+01 7.01425e+01 4.46246e-01
4.11400e+01 7.01380e+01 4.46270e-01
4.11500e+01 7.01336e+01 4.46295e-01
4.11600e+01 7.01291e+01 4.46320e-01
4.11700e+01 7.01246e+01 4.46345e-01
4.11800e+01 7.01202e+01 4.46371e-01
4.11900e+01 7.01157e+01 4.46397e-01
4.12000e+01 7.01112e+01 4.46424e-01
4.12100e+01 7.01068e+01 4.46451e-01
4.12200e+01 7.01023e+01 4.46479e-01
4.12300e+01 7.00978e+01 4.46507e-01
4.12400e+01 7.00934e+01 4.46536e-01
4.12500e+01 7.00889e+01 4.46565e-01
4.12600e+01 7.00845e+01 4.46594e-01
4.12700e+01 7.00800e+01 4.46624e-01
4.12800e+01 7.00755e+01 4.46655e-01
4.12900e+01 7.00711e+01 4.46686e-01
4.13000e+01 7.00666e+01 4.46718e-01
4.13100e+01 7.00621e+01 4.46749e-01
4.13200e+01 7.00577e+01 4.46782e-01
4.13300e+01 7.00532e+01 4.46815e-01
4.13400e+01 7.00487e+01 4.46848e-01
4.13500e+01 7.00442e+01 4.46882e-01
4.13600e+01 7.00398e+01 4.46916e-01
4.13700e+01 7.00353e+01 4.46951e-01
4.13800e+01 7.00308e+01 4.46986e-01
4.13900e+01 7.00264e+01 4.47022e-01
4.14000e+01 7.00219e+01 4.47058e-01
4.14100e+01 7.00174e+01 4.47095e-01
4.14200e+01 7.00130e+01 4.47132e-01
4.14300e+01 7.00085e+01 4.47170e-01
4.14400e+01 7.00040e+01 4.47208e-01
4.14500e+01 6.99995e+01 4.47246e-01
4.14600e+01 6.99951e+01 4.47285e-01
4.14700e+01 6.99906e+01 4.47325e-01
4.14800e+01 6.99861e+01 4.47365e-01
4.14900e+01 6.99816e+01 4.47405e-01
4.15000e+01 6.99772e+01 4.47446e-01
4.15100e+01 6.99727e+01 4.47487e-01
4.15200e+01 6.99682e+01 4.47528e-01
4.15300e+01 6.99637e+01 4.47568e-01
4.15400e+01 6.99593e+01 4.47608e-01
4.15500e+01 6.99548e+01 4.47648e-01
4.15600e+01 6.99503e+01 4.47687e-01
4.15700e+01 6.99458e+01 4.47726e-01
4.15800e+01 6.99414e+01 4.47765e-01
4.15900e+01 6.99369e+01 4.47803e-01
4.16000e+01 6.99324e+01 4.47841e-01
4.16100e+01 6.99279e+01 4.47879e-01
4.16200e+01 6.99235e+01 4.47917e-01
4.16300e+01 6.99190e+01 4.47954e-01
4.16400e+01 6.99145e+01 4.47990e-01
4.16500e+01 6.99100e+01 4.48027e-01
4.16600e+01 6.99055e+01 4.48063e-01
4.16700e+01 6.99011e+01 4.48099e-01
4.16800e+01 6.98966e+01 4.48134e-01
4.16900e+01 6.98921e+01 4.48170e-01
4.17000e+01 6.98876e+01 4.48205e-01
4.17100e+01 6.98831e+01 4.48239e-01
4.17200e+01 6.98786e+01 4.48273e-01
4.17300e+01 6.98742e+01 4.48307e-01
4.17400e+01 6.98697e+01 4.48341e-01
4.17500e+01 6.98652e+01 4.48374e-01
4.17600e+01 6.98607e+01 4.48407e-01
4.17700e+01 6.98562e+01 4.48440e-01
4.17800e+01 6.98517e+01 4.48472e-01
4.17900e+01 6.98473e+01 4.48504e-01
4.18000e+01 6.98428e+01 4.48536e-01
4.18100e+01 6.98383e+01 4.48567e-01
4.18200e+01 6.98338e+01 4.48598e-01
4.18300e+01 6.98293e+01 4.48629e-01
4.18400e+01 6.98248e+01 4.48659e-01
4.18500e+01 6.98203e+01 4.48689e-01
4.18600e+01 6.98159e+01 4.48719e-01
4.18700e+01 6.98114e+01 4.48748e-01
4.18800e+01 6.98069e+01 4.48777e-01
4.18900e+01 6.98024e+01 4.48806e-01
4.19000e+01 6.97979e+01 4.48835e-01
4.19100e+01 6.97934e+01 4.48863e-01
4.19200e+01 6.97889e+01 4.48891e-01
4.19300e+01 6.97844e+01 4.48918e-01
4.19400e+01 6.97799e+01 4.48945e-01
4.19500e+01 6.97755e+01 4.48972e-01
4.19600e+01 6.97710e+01 4.48999e-01
4.19700e+01 6.97665e+01 4.49025e-01
4.19800e+01 6.97620e+01 4.49051e-01
4.19900e+01 6.97575e+01 4.49076e-01
4.20000e+01 6.97530e+01 4.49102e-01
4.20100e+01 6.97485e+01 4.49127e-01
4.20200e+01 6.97440e+01 4.49151e-01
4.20300e+01 6.97395e+01 4.49176e-01
4.20400e+01 6.97350e+01 4.49200e-01
4.20500e+01 6.97305e+01 4.49223e-01
4.20600e+01 6.97261e+01 4.49247e-01
4.20700e+01 6.97216e+01 4.49270e-01
4.20800e+01 6.97171e+01 4.49292e-01
4.20900e+01 6.97126e+01 4.49315e-01
4.21000e+01 6.97081e+01 4.49337e-01
4.21100e+01 6.97036e+01 4.49358e-01
4.21200e+01 6.96991e+01 4.49380e-01
4.21300e+01 6.96946e+01 4.49401e-01
4.21400e+01 6.96901e+01 4.49422e-01
4.21500e+01 6.96856e+01 4.49442e-01
4.21600e+01 6.96811e+01 4.49462e-01
4.21700e+01 6.96766e+01 4.49482e-01
4.21800e+01 6.96721e+01 4.49502e-01
4.21900e+01 6.96676e+01 4.49521e-01
4.22000e+01 6.96631e+01 4.49540e-01
4.22100e+01 6.96586e+01 4.49558e-01
4.22200e+01 6.96541e+01 4.49576e-01
4.22300e+01 6.96497e+01 4.49594e-01
4.22400e+01 6.96452e+01 4.49612e-01
4.22500e+01 6.96407e+01 4.49629e-01
4.22600e+01 6.96362e+01 4.49646e-01
4.22700e+01 6.96317e+01 4.49662e-01
4.22800e+01 6.96272e+01 4.49679e-01
4.22900e+01 6.96227e+01 4.49695e-01
4.23000e+01 6.96182e+01 4.49710e-01
4.23100e+01 6.96137e+01 4.49726e-01
4.23200e+01 6.96092e+01 4.49741e-01
4.23300e+01 6.96047e+01 4.49755e-01
4.23400e+01 6.96002e+01 4.49770e-01
4.23500e+01 6.95957e+01 4.49784e-01
4.23600e+01 6.95912e+01 4.49797e-01
4.23700e+01 6.95867e+01 4.49811e-01
4.23800e+01 6.95822e+01 4.49824e-01
4.23900e+01 6.95777e+01 4.49837e-01
4.24000e+01 6.95732e+01 4.49849e-01
4.24100e+01 6.95687e+01 4.49861e-01
4.24200e+01 6.95642e+01 4.49873e-01
4.24300e+01 6.95597e+01 4.49884e-01
4.24400e+01 6.95552e+01 4.49896e-01
4.24500e+01 6.95507e+01 4.49906e-01
4.24600e+01 6.95462e+01 4.49917e-01
4.24700e+01 6.95417e+01 4.49927e-01
4.24800e+01 6.95372e+01 4.49937e-01
4.24900e+01 6.95327e+01 4.49947e-01
4.25000e+01 6.95282e+01 4.49956e-01
4.25100e+01 6.95237e+01 4.49965e-01
4.25200e+01 6.95192e+01 4.49974e-01
4.25300e+01 6.95147e+01 4.49983e-01
4.25400e+01 6.95102e+01 4.49992e-01
4.25500e+01 6.95057e+01 4.50001e-01
4.25600e+01 6.95012e+01 4.50011e-01
4.25700e+01 6.94967e+01 4.50020e-01
4.25800e+01 6.94922e+01 4.50029e-01
4.25900e+01 6.94877e+01 4.50039e-01
4.26000e+01 6.94832e+01 4.50048e-01
4.26100e+01 6.94787e+01 4.50057e-01
4.26200e+01 6.94742e+01 4.50067e-01
4.26300e+01 6.94697e+01 4.50076e-01
4.26400e+01 6.94652e+01 4.50086e-01
4.26500e+01 6.94607e+01 4.50095e-01
4.26600e+01 6.94562e+01 4.50105e-01
4.26700e+01 6.94517e+01 4.50114e-01
4.26800e+01 6.94472e+01 4.50124e-01
4.26900e+01 6.94427e+01 4.50134e-01
4.27000e+01 6.94382e+01 4.50143e-01
4.27100e+01 6.94337e+01 4.50153e-01
4.27200e+01 6.94292e+01 4.50163e-01
4.27300e+01 6.94247e+01 4.50173e-01
4.27400e+01 6.94202e+01 4.50182e-01
4.27500e+01 6.94157e+01 4.50192e-01
4.27600e+01 6.94112e+01 4.50202e-01
4.27700e+01 6.94067e+01 4.50212e-01
4.27800e+01 6.94022e+01 4.50222e-01
4.27900e+01 6.93977e+01 4.50232e-01
4.28000e+01 6.93932e+01 4.50242e-01
4.28100e+01 6.93887e+01 4.50252e-01
4.28200e+01 6.93842e+01 4.50262e-01
4.28300e+01 6.93797e+01 4.50272e-01
4.28400e+01 6.93752e+01 4.50282e-01
4.28500e+01 6.93707e+01 4.50293e-01
4.28600e+01 6.93662e+01 4.50303e-01
4.28700e+01 6.93617e+01 4.50313e-01
4.28800e+01 6.93572e+01 4.50323e-01
4.28900e+01 6.93527e+01 4.50334e-01
4.29000e+01 6.93481e+01 4.50344e-01
4.29100e+01 6.93436e+01 4.50354e-01
4.29200e+01 6.93391e+01 4.50365e-01
4.29300e+01 6.93346e+01 4.50375e-01
4.29400e+01 6.93301e+01 4.50386e-01
4.29500e+01 6.93256e+01 4.50396e-01
4.29600e+01 6.93211e+01 4.50407e-01
4.29700e+01 6.93166e+01 4.50417e-01
4.29800e+01 6.93121e+01 4.50428e-01
4.29900e+01 6.93076e+01 4.50438e-01
4.30000e+01 6.93031e+01 4.50449e-01
4.30100e+01 6.92986e+01 4.50460e-01
4.30200e+01 6.92941e+01 4.50470e-01
4.30300e+01 6.92896e+01 4.50481e-01
4.30400e+01 6.92851e+01 4.50492e-01
4.30500e+01 6.92806e+01 4.50503e-01
4.30600e+01 6.92761e+01 4.50514e-01
4.30700e+01 6.92716e+01 4.50524e-01
4.30800e+01 6.92671e+01 4.50535e-01
4.30900e+01 6.92626e+01 4.50546e-01
4.31000e+01 6.92581e+01 4.50557e-01
4.31100e+01 6.92536e+01 4.50568e-01
4.31200e+01 6.92490e+01 4.50579e-01
4.31300e+01 6.92445e+01 4.50590e-01
4.31400e+01 6.92400e+01 4.50601e-01
4.31500e+01 6.92355e+01 4.50613e-01
4.31600e+01 6.92310e+01 4.50624e-01
4.31700e+01 6.92265e+01 4.50635e-01
4.31800e+01 6.92220e+01 4.50646e-01
4.31900e+01 6.92175e+01 4.50657e-01
4.32000e+01 6.92130e+01 4.50669e-01
4.32100e+01 6.92085e+01 4.50680e-01
4.32200e+01 6.92040e+01 4.50691e-01
4.32300e+01 6.91995e+01 4.50703e-01
4.32400e+01 6.91950e+01 4.50714e-01
4.32500e+01 6.91905e+01 4.50726e-01
4.32600e+01 6.91860e+01 4.50737e-01
4.32700e+01 6.91814e+01 4.50749e-01
4.32800e+01 6.91769e+01 4.50760e-01
4.32900e+01 6.91724e+01 4.50772e-01
4.33000e+01 6.91679e+01 4.50783e-01
4.33100e+01 6.91634e+01 4.50795e-01
4.33200e+01 6.91589e+01 4.50807e-01
4.33300e+01 6.91544e+01 4.50818e-01
4.33400e+01 6.91499e+01 4.50830e-01
4.33500e+01 6.91454e+01 4.50842e-01
4.33600e+01 6.91409e+01 4.50854e-01
4.33700e+01 6.91364e+01 4.50866e-01
4.33800e+01 6.91319e+01 4.50877e-01
4.33900e+01 6.91273e+01 4.50889e-01
4.34000e+01 6.91228e+01 4.50901e-01
4.34100e+01 6.91183e+01 4.50913e-01
4.34200e+01 6.91138e+01 4.50925e-01
4.34300e+01 6.91093e+01 4.50937e-01
4.34400e+01 6.91048e+01 4.50949e-01
4.34500e+01 6.91003e+01 4.50961e-01
4.34600e+01 6.90958e+01 4.50973e-01
4.34700e+01 6.90913e+01 4.50986e-01
4.34800e+01 6.90868e+01 4.50998e-01
4.34900e+01 6.90823e+01 4.51010e-01
4.35000e+01 6.90777e+01 4.51022e-01
4.35100e+01 6.90732e+01 4.51035e-01
4.35200e+01 6.90687e+01 4.51047e-01
4.35300e+01 6.90642e+01 4.51061e-01
4.35400e+01 6.90597e+01 4.51074e-01
4.35500e+01 6.90552e+01 4.51088e-01
4.35600e+01 6.90507e+01 4.51102e-01
4.35700e+01 6.90462e+01 4.51116e-01
4.35800e+01 6.90417e+01 4.51130e-01
4.35900e+01 6.90371e+01 4.51145e-01
4.36000e+01 6.90326e+01 4.51161e-01
4.36100e+01 6.90281e+01 4.51176e-01
4.36200e+01 6.90236e+01 4.51192e-01
4.36300e+01 6.90191e+01 4.51208e-01
4.36400e+01 6.90146e+01 4.51225e-01
4.36500e+01 6.90101e+01 4.51241e-01
4.36600e+01 6.90056e+01 4.51259e-01
4.36700e+01 6.90010e+01 4.51276e-01
4.36800e+01 6.89965e+01 4.51294e-01
4.36900e+01 6.89920e+01 4.51312e-01
4.37000e+01 6.89875e+01 4.51330e-01
4.37100e+01 6.89830e+01 4.51349e-01
4.37200e+01 6.89785e+01 4.51368e-01
4.37300e+01 6.89740e+01 4.51387e-01
4.37400e+01 6.89695e+01 4.51407e-01
4.37500e+01 6.89649e+01 4.51427e-01
4.37600e+01 6.89604e+01 4.51447e-01
4.37700e+01 6.89559e+01 4.51467e-01
4.37800e+01 6.89514e+01 4.51488e-01
4.37900e+01 6.89469e+01 4.51509e-01
4.38000e+01 6.89424e+01 4.51531e-01
4.38100e+01 6.89379e+01 4.51553e-01
4.38200e+01 6.89333e+01 4.51575e-01
4.38300e+01 6.89288e+01 4.51597e-01
4.38400e+01 6.89243e+01 4.51620e-01
4.38500e+01 6.89198e+01 4.51643e-01
4.38600e+01 6.89153e+01 4.51666e-01
4.38700e+01 6.89108e+01 4.51690e-01
4.38800e+01 6.89062e+01 4.51714e-01
4.38900e+01 6.89017e+01 4.51738e-01
4.39000e+01 6.88972e+01 4.51763e-01
4.39100e+01 6.88927e+01 4.51788e-01
4.39200e+01 6.88882e+01 4.51813e-01
4.39300e+01 6.88836e+01 4.51839e-01
4.39400e+01 6.88791e+01 4.51865e-01
4.39500e+01 6.88746e+01 4.51891e-01
4.39600e+01 6.88701e+01 4.51917e-01
4.39700e+01 6.88656e+01 4.51944e-01
4.39800e+01 6.88611e+01 4.51971e-01
4.39900e+01 6.88565e+01 4.51999e-01
4.40000e+01 6.88520e+01 4.52026e-01
4.40100e+01 6.88475e+01 4.52054e-01
4.40200e+01 6.88430e+01 4.52083e-01
4.40300e+01 6.88385e+01 4.52111e-01
4.40400e+01 6.88339e+01 4.52140e-01
4.40500e+01 6.88294e+01 4.52170e-01
4.40600e+01 6.88249e+01 4.52199e-01
4.40700e+01 6.88204e+01 4.52229e-01
4.40800e+01 6.88158e+01 4.52259e-01
4.40900e+01 6.88113e+01 4.52290e-01
4.41000e+01 6.88068e+01 4.52321e-01
4.41100e+01 6.88023e+01 4.52352e-01
4.41200e+01 6.87977e+01 4.52383e-01
4.41300e+01 6.87932e+01 4.52415e-01
4.41400e+01 6.87887e+01 4.52447e-01
4.41500e+01 6.87842e+01 4.52480e-01
4.41600e+01 6.87797e+01 4.52512e-01
4.41700e+01 6.87751e+01 4.52546e-01
4.41800e+01 6.87706e+01 4.52579e-01
4.41900e+01 6.87661e+01 4.52613e-01
4.42000e+01 6.87615e+01 4.52647e-01
4.42100e+01 6.87570e+01 4.52681e-01
4.42200e+01 6.87525e+01 4.52715e-01
4.42300e+01 6.87480e+01 4.52750e-01
4.42400e+01 6.87434e+01 4.52786e-01
4.42500e+01 6.87389e+01 4.52821e-01
4.42600e+01 6.87344e+01 4.52857e-01
4.42700e+01 6.87299e+01 4.52893e-01
4.42800e+01 6.87253e+01 4.52930e-01
4.42900e+01 6.87208e+01 4.52966e-01
4.43000e+01 6.87163e+01 4.53004e-01
4.43100e+01 6.87117e+01 4.53041e-01
4.43200e+01 6.87072e+01 4.53079e-01
4.43300e+01 6.87027e+01 4.53117e-01
4.43400e+01 6.86981e+01 4.53155e-01
4.43500e+01 6.86936e+01 4.53194e-01
4.43600e+01 6.86891e+01 4.53233e-01
4.43700e+01 6.86845e+01 4.53272e-01
4.43800e+01 6.86800e+01 4.53312e-01
4.43900e+01 6.86755e+01 4.53352e-01
4.44000e+01 6.86709e+01 4.53392e-01
4.44100e+01 6.86664e+01 4.53432e-01
4.44200e+01 6.86619e+01 4.53473e-01
4.44300e+01 6.86573e+01 4.53514e-01
4.44400e+01 6.86528e+01 4.53556e-01
4.44500e+01 6.86483e+01 4.53598e-01
4.44600e+01 6.86437e+01 4.53640e-01
4.44700e+01 6.86392e+01 4.53682e-01
4.44800e+01 6.86347e+01 4.53725e-01
4.44900e+01 6.86301e+01 4.53768e-01
4.45000e+01 6.86256e+01 4.53811e-01
4.45100e+01 6.86210e+01 4.53854e-01
4.45200e+01 6.86165e+01 4.53897e-01
4.45300e+01 6.86120e+01 4.53940e-01
4.45400e+01 6.86074e+01 4.53982e-01
4.45500e+01 6.86029e+01 4.54023e-01
4.45600e+01 6.85984e+01 4.54064e-01
4.45700e+01 6.85938e+01 4.54105e-01
4.45800e+01 6.85893e+01 4.54145e-01
4.45900e+01 6.85847e+01 4.54185e-01
4.46000e+01 6.85802e+01 4.54224e-01
4.46100e+01 6.85756e+01 4.54263e-01
4.46200e+01 6.85711e+01 4.54301e-01
4.46300e+01 6.85666e+01 4.54339e-01
4.46400e+01 6.85620e+01 4.54377e-01
4.46500e+01 6.85575e+01 4.54414e-01
4.46600e+01 6.85529e+01 4.54451e-01
4.46700e+01 6.85484e+01 4.54487e-01
4.46800e+01 6.85438e+01 4.54523e-01
4.46900e+01 6.85393e+01 4.54558e-01
4.47000e+01 6.85347e+01 4.54593e-01
4.47100e+01 6.85302e+01 4.54627e-01
4.47200e+01 6.85257e+01 4.54661e-01
4.47300e+01 6.85211e+01 4.54695e-01
4.47400e+01 6.85166e+01 4.54728e-01
4.47500e+01 6.85120e+01 4.54761e-01
4.47600e+01 6.85075e+01 4.54793e-01
4.47700e+01 6.85029e+01 4.54825e-01
4.47800e+01 6.84984e+01 4.54856e-01
4.47900e+01 6.84938e+01 4.54887e-01
4.48000e+01 6.84893e+01 4.54918e-01
4.48100e+01 6.84847e+01 4.54948e-01
4.48200e+01 6.84802e+01 4.54977e-01
4.48300e+01 6.84756e+01 4.55006e-01
4.48400e+01 6.84711e+01 4.55035e-01
4.48500e+01 6.84665e+01 4.55063e-01
4.48600e+01 6.84620e+01 4.55091e-01
4.48700e+01 6.84574e+01 4.55119e-01
4.48800e+01 6.84529e+01 4.55146e-01
4.48900e+01 6.84483e+01 4.55172e-01
4.49000e+01 6.84438e+01 4.55198e-01
4.49100e+01 6.84392e+01 4.55224e-01
4.49200e+01 6.84347e+01 4.55249e-01
4.49300e+01 6.84301e+01 4.55274e-01
4.49400e+01 6.84256e+01 4.55298e-01
4.49500e+01 6.84210e+01 4.55322e-01
4.49600e+01 6.84164e+01 4.55345e-01
4.49700e+01 6.84119e+01 4.55368e-01
4.49800e+01 6.84073e+01 4.55391e-01
4.49900e+01 6.84028e+01 4.55413e-01
4.50000e+01 6.83982e+01 4.55435e-01
4.50100e+01 6.83937e+01 4.55456e-01
4.50200e+01 6.83891e+01 4.55476e-01
4.50300e+01 6.83846e+01 4.55497e-01
4.50400e+01 6.83800e+01 4.55517e-01
4.50500e+01 6.83755e+01 4.55536e-01
4.50600e+01 6.83709e+01 4.55555e-01
4.50700e+01 6.83663e+01 4.55574e-01
4.50800e+01 6.83618e+01 4.55592e-01
4.50900e+01 6.83572e+01 4.55609e-01
4.51000e+01 6.83527e+01 4.55627e-01
4.51100e+01 6.83481e+01 4.55643e-01
4.51200e+01 6.83436e+01 4.55660e-01
4.51300e+01 6.83390e+01 4.55676e-01
4.51400e+01 6.83344e+01 4.55691e-01
4.51500e+01 6.83299e+01 4.55706e-01
4.51600e+01 6.83253e+01 4.55721e-01
4.51700e+01 6.83208e+01 4.55735e-01
4.51800e+01 6.83162e+01 4.55749e-01
4.51900e+01 6.83117e+01 4.55762e-01
4.52000e+01 6.83071e+01 4.55775e-01
4.52100e+01 6.83025e+01 4.55787e-01
4.52200e+01 6.82980e+01 4.55799e-01
4.52300e+01 6.82934e+01 4.55810e-01
4.52400e+01 6.82889e+01 4.55822e-01
4.52500e+01 6.82843e+01 4.55832e-01
4.52600e+01 6.82798e+01 4.55842e-01
4.52700e+01 6.82752e+01 4.55852e-01
4.52800e+01 6.82706e+01 4.55861e-01
4.52900e+01 6.82661e+01 4.55870e-01
4.53000e+01 6.82615e+01 4.55879e-01
4.53100e+01 6.82570e+01 4.55886e-01
4.53200e+01 6.82524e+01 4.55894e-01
4.53300e+01 6.82478e+01 4.55901e-01
4.53400e+01 6.82433e+01 4.55908e-01
4.53500e+01 6.82387e+01 4.55914e-01
4.53600e+01 6.82342e+01 4.55920e-01
4.53700e+01 6.82296e+01 4.55925e-01
4.53800e+01 6.82251e+01 4.55930e-01
4.53900e+01 6.82205e+01 4.55934e-01
4.54000e+01 6.82159e+01 4.55938e-01
4.54100e+01 6.82114e+01 4.55942e-01
4.54200e+01 6.82068e+01 4.55945e-01
4.54300e+01 6.82023e+01 4.55947e-01
4.54400e+01 6.81977e+01 4.55950e-01
4.54500e+01 6.81931e+01 4.55951e-01
4.54600e+01 6.81886e+01 4.55953e-01
4.54700e+01 6.81840e+01 4.55954e-01
4.54800e+01 6.81795e+01 4.55954e-01
4.54900e+01 6.81749e+01 4.55954e-01
4.55000e+01 6.81703e+01 4.55954e-01
4.55100e+01 6.81658e+01 4.55953e-01
4.55200e+01 6.81612e+01 4.55953e-01
4.55300e+01 6.81567e+01 4.55953e-01
4.55400e+01 6.81521e+01 4.55953e-01
4.55500e+01 6.81475e+01 4.55954e-01
4.55600e+01 6.81430e+01 4.55954e-01
4.55700e+01 6.81384e+01 4.55955e-01
4.55800e+01 6.81339e+01 4.55957e-01
4.55900e+01 6.81293e+01 4.55958e-01
4.56000e+01 6.81247e+01 4.55960e-01
4.56100e+01 6.81202e+01 4.55962e-01
4.56200e+01 6.81156e+01 4.55964e-01
4.56300e+01 6.81111e+01 4.55967e-01
4.56400e+01 6.81065e+01 4.55969e-01
4.56500e+01 6.81019e+01 4.55972e-01
4.56600e+01 6.80974e+01 4.55976e-01
4.56700e+01 6.80928e+01 4.55979e-01
4.56800e+01 6.80883e+01 4.55983e-01
4.56900e+01 6.80837e+01 4.55987e-01
4.57000e+01 6.80791e+01 4.55991e-01
4.57100e+01 6.80746e+01 4.55996e-01
4.57200e+01 6.80700e+01 4.56001e-01
4.57300e+01 6.80655e+01 4.56006e-01
4.57400e+01 6.80609e+01 4.56011e-01
4.57500e+01 6.80563e+01 4.56017e-01
4.57600e+01 6.80518e+01 4.56023e-01
4.57700e+01 6.80472e+01 4.56029e-01
4.57800e+01 6.80427e+01 4.56035e-01
4.57900e+01 6.80381e+01 4.56042e-01
4.58000e+01 6.80335e+01 4.56048e-01
4.58100e+01 6.80290e+01 4.56055e-01
4.58200e+01 6.80244e+01 4.56063e-01
4.58300e+01 6.80199e+01 4.56070e-01
4.58400e+01 6.80153e+01 4.56078e-01
4.58500e+01 6.80107e+01 4.56086e-01
4.58600e+01 6.80062e+01 4.56095e-01
4.58700e+01 6.80016e+01 4.56103e-01
4.58800e+01 6.79971e+01 4.56112e-01
4.58900e+01 6.79925e+01 4.56121e-01
4.59000e+01 6.79879e+01 4.56131e-01
4.59100e+01 6.79834e+01 4.56140e-01
4.59200e+01 6.79788e+01 4.56150e-01
4.59300e+01 6.79742e+01 4.56160e-01
4.59400e+01 6.79697e+01 4.56171e-01
4.59500e+01 6.79651e+01 4.56181e-01
4.59600e+01 6.79606e+01 4.56192e-01
4.59700e+01 6.79560e+01 4.56204e-01
4.59800e+01 6.79514e+01 4.56215e-01
4.59900e+01 6.79469e+01 4.56227e-01
4.60000e+01 6.79423e+01 4.56239e-01
4.60100e+01 6.79378e+01 4.56251e-01
4.60200e+01 6.79332e+01 4.56263e-01
4.60300e+01 6.79286e+01 4.56276e-01
4.60400e+01 6.79241e+01 4.56289e-01
4.60500e+01 6.79195e+01 4.56302e-01
4.60600e+01 6.79149e+01 4.56315e-01
4.60700e+01 6.79104e+01 4.56329e-01
4.60800e+01 6.79058e+01 4.56343e-01
4.60900e+01 6.79012e+01 4.56357e-01
4.61000e+01 6.78967e+01 4.56372e-01
4.61100e+01 6.78921e+01 4.56387e-01
4.61200e+01 6.78876e+01 4.56402e-01
4.61300e+01 6.78830e+01 4.56417e-01
4.61400e+01 6.78784e+01 4.56432e-01
4.61500e+01 6.78739e+01 4.56448e-01
4.61600e+01 6.78693e+01 4.56464e-01
4.61700e+01 6.78647e+01 4.56480e-01
4.61800e+01 6.78602e+01 4.56497e-01
4.61900e+01 6.78556e+01 4.56514e-01
4.62000e+01 6.78510e+01 4.56531e-01
4.62100e+01 6.78465e+01 4.56548e-01
4.62200e+01 6.78419e+01 4.56565e-01
4.62300e+01 6.78373e+01 4.56583e-01
4.62400e+01 6.78328e+01 4.56601e-01
4.62500e+01 6.78282e+01 4.56619e-01
4.62600e+01 6.78236e+01 4.56638e-01
4.62700e+01 6.78191e+01 4.56657e-01
4.62800e+01 6.78145e+01 4.56676e-01
4.62900e+01 6.78099e+01 4.56695e-01
4.63000e+01 6.78054e+01 4.56715e-01
4.63100e+01 6.78008e+01 4.56734e-01
4.63200e+01 6.77962e+01 4.56754e-01
4.63300e+01 6.77917e+01 4.56775e-01
4.63400e+01 6.77871e+01 4.56795e-01
4.63500e+01 6.77825e+01 4.56816e-01
4.63600e+01 6.77780e+01 4.56837e-01
4.63700e+01 6.77734e+01 4.56859e-01
4.63800e+01 6.77688e+01 4.56880e-01
4.63900e+01 6.77643e+01 4.56902e-01
4.64000e+01 6.77597e+01 4.56924e-01
4.64100e+01 6.77551e+01 4.56947e-01
4.64200e+01 6.77506e+01 4.56969e-01
4.64300e+01 6.77460e+01 4.56992e-01
4.64400e+01 6.77414e+01 4.57015e-01
4.64500e+01 6.77368e+01 4.57038e-01
4.64600e+01 6.77323e+01 4.57062e-01
4.64700e+01 6.77277e+01 4.57086e-01
4.64800e+01 6.77231e+01 4.57110e-01
4.64900e+01 6.77186e+01 4.57134e-01
4.65000e+01 6.77140e+01 4.57159e-01
4.65100e+01 6.77094e+01 4.57184e-01
4.65200e+01 6.77048e+01 4.57209e-01
4.65300e+01 6.77003e+01 4.57234e-01
4.65400e+01 6.76957e+01 4.57259e-01
4.65500e+01 6.76911e+01 4.57284e-01
4.65600e+01 6.76866e+01 4.57309e-01
4.65700e+01 6.76820e+01 4.57335e-01
4.65800e+01 6.76774e+01 4.57360e-01
4.65900e+01 6.76728e+01 4.57385e-01
4.66000e+01 6.76683e+01 4.57411e-01
4.66100e+01 6.76637e+01 4.57437e-01
4.66200e+01 6.76591e+01 4.57462e-01
4.66300e+01 6.76545e+01 4.57488e-01
4.66400e+01 6.76500e+01 4.57514e-01
4.66500e+01 6.76454e+01 4.57540e-01
4.66600e+01 6.76408e+01 4.57566e-01
4.66700e+01 6.76362e+01 4.57592e-01
4.66800e+01 6.76317e+01 4.57619e-01
4.66900e+01 6.76271e+01 4.57645e-01
4.67000e+01 6.76225e+01 4.57671e-01
4.67100e+01 6.76179e+01 4.57698e-01
4.67200e+01 6.76134e+01 4.57724e-01
4.67300e+01 6.76088e+01 4.57751e-01
4.67400e+01 6.76042e+01 4.57778e-01
4.67500e+01 6.75996e+01 4.57805e-01
4.67600e+01 6.75950e+01 4.57832e-01
4.67700e+01 6.75905e+01 4.57859e-01
4.67800e+01 6.75859e+01 4.57886e-01
4.67900e+01 6.75813e+01 4.57913e-01
4.68000e+01 6.75767e+01 4.57940e-01
4.68100e+01 6.75721e+01 4.57968e-01
4.68200e+01 6.75676e+01 4.57995e-01
4.68300e+01 6.75630e+01 4.58022e-01
4.68400e+01 6.75584e+01 4.58050e-01
4.68500e+01 6.75538e+01 4.58078e-01
4.68600e+01 6.75492e+01 4.58106e-01
4.68700e+01 6.75447e+01 4.58133e-01
4.68800e+01 6.75401e+01 4.58161e-01
4.68900e+01 6.75355e+01 4.58189e-01
4.69000e+01 6.75309e+01 4.58217e-01
4.69100e+01 6.75263e+01 4.58246e-01
4.69200e+01 6.75218e+01 4.58274e-01
4.69300e+01 6.75172e+01 4.58302e-01
4.69400e+01 6.75126e+01 4.58331e-01
4.69500e+01 6.75080e+01 4.58359e-01
4.69600e+01 6.75034e+01 4.58388e-01
4.69700e+01 6.74988e+01 4.58417e-01
4.69800e+01 6.74943e+01 4.58445e-01
4.69900e+01 6.74897e+01 4.58474e-01
4.70000e+01 6.74851e+01 4.58503e-01
4.70100e+01 6.74805e+01 4.58532e-01
4.70200e+01 6.74759e+01 4.58561e-01
4.70300e+01 6.74713e+01 4.58591e-01
4.70400e+01 6.74667e+01 4.58620e-01
4.70500e+01 6.74622e+01 4.58649e-01
4.70600e+01 6.74576e+01 4.58679e-01
4.70700e+01 6.74530e+01 4.58708e-01
4.70800e+01 6.74484e+01 4.58738e-01
4.70900e+01 6.74438e+01 4.58768e-01
4.71000e+01 6.74392e+01 4.58797e-01
4.71100e+01 6.74346e+01 4.58827e-01
4.71200e+01 6.74300e+01 4.58857e-01
4.71300e+01 6.74255e+01 4.58887e-01
4.71400e+01 6.74209e+01 4.58917e-01
4.71500e+01 6.74163e+01 4.58948e-01
4.71600e+01 6.74117e+01 4.58978e-01
4.71700e+01 6.74071e+01 4.59008e-01
4.71800e+01 6.74025e+01 4.59039e-01
4.71900e+01 6.73979e+01 4.59069e-01
4.72000e+01 6.73933e+01 4.59100e-01
4.72100e+01 6.73887e+01 4.59131e-01
4.72200e+01 6.73841e+01 4.59162e-01
4.72300e+01 6.73796e+01 4.59193e-01
4.72400e+01 6.73750e+01 4.59224e-01
4.72500e+01 6.73704e+01 4.59255e-01
4.72600e+01 6.73658e+01 4.59286e-01
4.72700e+01 6.73612e+01 4.59317e-01
4.72800e+01 6.73566e+01 4.59348e-01
4.72900e+01 6.73520e+01 4.59380e-01
4.73000e+01 6.73474e+01 4.59411e-01
4.73100e+01 6.73428e+01 4.59443e-01
4.73200e+01 6.73382e+01 4.59474e-01
4.73300e+01 6.73336e+01 4.59506e-01
4.73400e+01 6.73290e+01 4.59538e-01
4.73500e+01 6.73244e+01 4.59570e-01
4.73600e+01 6.73198e+01 4.59602e-01
4.73700e+01 6.73152e+01 4.59634e-01
4.73800e+01 6.73106e+01 4.59666e-01
4.73900e+01 6.73060e+01 4.59699e-01
4.74000e+01 6.73014e+01 4.59731e-01
4.74100e+01 6.72968e+01 4.59763e-01
4.74200e+01 6.72922e+01 4.59796e-01
4.74300e+01 6.72876e+01 4.59828e-01
4.74400e+01 6.72831e+01 4.59861e-01
4.74500e+01 6.72785e+01 4.59894e-01
4.74600e+01 6.72739e+01 4.59927e-01
4.74700e+01 6.72693e+01 4.59960e-01
4.74800e+01 6.72647e+01 4.59993e-01
4.74900e+01 6.72601e+01 4.60026e-01
4.75000e+01 6.72555e+01 4.60059e-01
4.75100e+01 6.72509e+01 4.60092e-01
4.75200e+01 6.72463e+01 4.60125e-01
4.75300e+01 6.72417e+01 4.60157e-01
4.75400e+01 6.72370e+01 4.60189e-01
4.75500e+01 6.72324e+01 4.60221e-01
4.75600e+01 6.72278e+01 4.60252e-01
4.75700e+01 6.72232e+01 4.60283e-01
4.75800e+01 6.72186e+01 4.60313e-01
4.75900e+01 6.72140e+01 4.60344e-01
4.76000e+01 6.72094e+01 4.60374e-01
4.76100e+01 6.72048e+01 4.60403e-01
4.76200e+01 6.72002e+01 4.60432e-01
4.76300e+01 6.71956e+01 4.60461e-01
4.76400e+01 6.71910e+01 4.60490e-01
4.76500e+01 6.71864e+01 4.60518e-01
4.76600e+01 6.71818e+01 4.60545e-01
4.76700e+01 6.71772e+01 4.60573e-01
4.76800e+01 6.71726e+01 4.60600e-01
4.76900e+01 6.71680e+01 4.60627e-01
4.77000e+01 6.71634e+01 4.60653e-01
4.77100e+01 6.71588e+01 4.60679e-01
4.77200e+01 6.71542e+01 4.60705e-01
4.77300e+01 6.71496e+01 4.60730e-01
4.77400e+01 6.71450e+01 4.60755e-01
4.77500e+01 6.71403e+01 4.60779e-01
4.77600e+01 6.71357e+01 4.60804e-01
4.77700e+01 6.71311e+01 4.60827e-01
4.77800e+01 6.71265e+01 4.60851e-01
4.77900e+01 6.71219e+01 4.60874e-01
4.78000e+01 6.71173e+01 4.60897e-01
4.78100e+01 6.71127e+01 4.60919e-01
4.78200e+01 6.71081e+01 4.60942e-01
4.78300e+01 6.71035e+01 4.60963e-01
4.78400e+01 6.70989e+01 4.60985e-01
4.78500e+01 6.70943e+01 4.61006e-01
4.78600e+01 6.70896e+01 4.61027e-01
4.78700e+01 6.70850e+01 4.61047e-01
4.78800e+01 6.70804e+01 4.61067e-01
4.78900e+01 6.70758e+01 4.61087e-01
4.79000e+01 6.70712e+01 4.61106e-01
4.79100e+01 6.70666e+01 4.61125e-01
4.79200e+01 6.70620e+01 4.61143e-01
4.79300e+01 6.70574e+01 4.61162e-01
4.79400e+01 6.70528e+01 4.61179e-01
4.79500e+01 6.70481e+01 4.61197e-01
4.79600e+01 6.70435e+01 4.61214e-01
4.79700e+01 6.70389e+01 4.61231e-01
4.79800e+01 6.70343e+01 4.61247e-01
4.79900e+01 6.70297e+01 4.61264e-01
4.80000e+01 6.70251e+01 4.61279e-01
4.80100e+01 6.70205e+01 4.61295e-01
4.80200e+01 6.70159e+01 4.61310e-01
4.80300e+01 6.70112e+01 4.61325e-01
4.80400e+01 6.70066e+01 4.61339e-01
4.80500e+01 6.70020e+01 4.61353e-01
4.80600e+01 6.69974e+01 4.61367e-01
4.80700e+01 6.69928e+01 4.61380e-01
4.80800e+01 6.69882e+01 4.61393e-01
4.80900e+01 6.69836e+01 4.61405e-01
4.81000e+01 6.69789e+01 4.61418e-01
4.81100e+01 6.69743e+01 4.61430e-01
4.81200e+01 6.69697e+01 4.61441e-01
4.81300e+01 6.69651e+01 4.61452e-01
4.81400e+01 6.69605e+01 4.61463e-01
4.81500e+01 6.69559e+01 4.61474e-01
4.81600e+01 6.69513e+01 4.61484e-01
4.81700e+01 6.69466e+01 4.61493e-01
4.81800e+01 6.69420e+01 4.61503e-01
4.81900e+01 6.69374e+01 4.61512e-01
4.82000e+01 6.69328e+01 4.61521e-01
4.82100e+01 6.69282e+01 4.61529e-01
4.82200e+01 6.69236e+01 4.61537e-01
4.82300e+01 6.69190e+01 4.61545e-01
4.82400e+01 6.69143e+01 4.61552e-01
4.82500e+01 6.69097e+01 4.61559e-01
4.82600e+01 6.69051e+01 4.61566e-01
4.82700e+01 6.69005e+01 4.61572e-01
4.82800e+01 6.68959e+01 4.61578e-01
4.82900e+01 6.68913e+01 4.61583e-01
4.83000e+01 6.68866e+01 4.61588e-01
4.83100e+01 6.68820e+01 4.61593e-01
4.83200e+01 6.68774e+01 4.61598e-01
4.83300e+01 6.68728e+01 4.61602e-01
4.83400e+01 6.68682e+01 4.61606e-01
4.83500e+01 6.68636e+01 4.61609e-01
4.83600e+01 6.68589e+01 4.61612e-01
4.83700e+01 6.68543e+01 4.61615e-01
4.83800e+01 6.68497e+01 4.61617e-01
4.83900e+01 6.68451e+01 4.61619e-01
4.84000e+01 6.68405e+01 4.61621e-01
4.84100e+01 6.68359e+01 4.61622e-01
4.84200e+01 6.68313e+01 4.61623e-01
4.84300e+01 6.68266e+01 4.61624e-01
4.84400e+01 6.68220e+01 4.61624e-01
4.84500e+01 6.68174e+01 4.61624e-01
4.84600e+01 6.68128e+01 4.61623e-01
4.84700e+01 6.68082e+01 4.61623e-01
4.84800e+01 6.68036e+01 4.61621e-01
4.84900e+01 6.67989e+01 4.61620e-01
4.85000e+01 6.67943e+01 4.61618e-01
4.85100e+01 6.67897e+01 4.61616e-01
4.85200e+01 6.67851e+01 4.61615e-01
4.85300e+01 6.67805e+01 4.61613e-01
4.85400e+01 6.67759e+01 4.61613e-01
4.85500e+01 6.67712e+01 4.61612e-01
4.85600e+01 6.67666e+01 4.61612e-01
4.85700e+01 6.67620e+01 4.61613e-01
4.85800e+01 6.67574e+01 4.61613e-01
4.85900e+01 6.67528e+01 4.61614e-01
4.86000e+01 6.67482e+01 4.61616e-01
4.86100e+01 6.67435e+01 4.61618e-01
4.86200e+01 6.67389e+01 4.61620e-01
4.86300e+01 6.67343e+01 4.61622e-01
4.86400e+01 6.67297e+01 4.61625e-01
4.86500e+01 6.67251e+01 4.61628e-01
4.86600e+01 6.67205e+01 4.61632e-01
4.86700e+01 6.67158e+01 4.61636e-01
4.86800e+01 6.67112e+01 4.61640e-01
4.86900e+01 6.67066e+01 4.61645e-01
4.87000e+01 6.67020e+01 4.61650e-01
4.87100e+01 6.66974e+01 4.61656e-01
4.87200e+01 6.66928e+01 4.61662e-01
4.87300e+01 6.66881e+01 4.61668e-01
4.87400e+01 6.66835e+01 4.61674e-01
4.87500e+01 6.66789e+01 4.61681e-01
4.87600e+01 6.66743e+01 4.61689e-01
4.87700e+01 6.66697e+01 4.61696e-01
4.87800e+01 6.66651e+01 4.61704e-01
4.87900e+01 6.66604e+01 4.61713e-01
4.88000e+01 6.66558e+01 4.61721e-01
4.88100e+01 6.66512e+01 4.61731e-01
4.88200e+01 6.66466e+01 4.61740e-01
4.88300e+01 6.66420e+01 4.61750e-01
4.88400e+01 6.66374e+01 4.61760e-01
4.88500e+01 6.66327e+01 4.61771e-01
4.88600e+01 6.66281e+01 4.61782e-01
4.88700e+01 6.66235e+01 4.61793e-01
4.88800e+01 6.66189e+01 4.61805e-01
4.88900e+01 6.66143e+01 4.61817e-01
4.89000e+01 6.66097e+01 4.61829e-01
4.89100e+01 6.66050e+01 4.61842e-01
4.89200e+01 6.66004e+01 4.61855e-01
4.89300e+01 6.65958e+01 4.61869e-01
4.89400e+01 6.65912e+01 4.61883e-01
4.89500e+01 6.65866e+01 4.61897e-01
4.89600e+01 6.65819e+01 4.61911e-01
4.89700e+01 6.65773e+01 4.61926e-01
4.89800e+01 6.65727e+01 4.61942e-01
4.89900e+01 6.65681e+01 4.61958e-01
4.90000e+01 6.65635e+01 4.61974e-01
4.90100e+01 6.65588e+01 4.61990e-01
4.90200e+01 6.65542e+01 4.62007e-01
4.90300e+01 6.65496e+01 4.62024e-01
4.90400e+01 6.65450e+01 4.62042e-01
4.90500e+01 6.65404e+01 4.62060e-01
4.90600e+01 6.65357e+01 4.62078e-01
4.90700e+01 6.65311e+01 4.62096e-01
4.90800e+01 6.65265e+01 4.62116e-01
4.90900e+01 6.65219e+01 4.62135e-01
4.91000e+01 6.65173e+01 4.62155e-01
4.91100e+01 6.65126e+01 4.62175e-01
4.91200e+01 6.65080e+01 4.62195e-01
4.91300e+01 6.65034e+01 4.62216e-01
4.91400e+01 6.64988e+01 4.62237e-01
4.91500e+01 6.64941e+01 4.62259e-01
4.91600e+01 6.64895e+01 4.62281e-01
4.91700e+01 6.64849e+01 4.62303e-01
4.91800e+01 6.64803e+01 4.62326e-01
4.91900e+01 6.64757e+01 4.62349e-01
4.92000e+01 6.64710e+01 4.62372e-01
4.92100e+01 6.64664e+01 4.62396e-01
4.92200e+01 6.64618e+01 4.62420e-01
4.92300e+01 6.64572e+01 4.62445e-01
4.92400e+01 6.64525e+01 4.62470e-01
4.92500e+01 6.64479e+01 4.62495e-01
4.92600e+01 6.64433e+01 4.62521e-01
4.92700e+01 6.64387e+01 4.62546e-01
4.92800e+01 6.64340e+01 4.62573e-01
4.92900e+01 6.64294e+01 4.62600e-01
4.93000e+01 6.64248e+01 4.62627e-01
4.93100e+01 6.64202e+01 4.62654e-01
4.93200e+01 6.64155e+01 4.62682e-01
4.93300e+01 6.64109e+01 4.62710e-01
4.93400e+01 6.64063e+01 4.62739e-01
4.93500e+01 6.64016e+01 4.62768e-01
4.93600e+01 6.63970e+01 4.62797e-01
4.93700e+01 6.63924e+01 4.62826e-01
4.93800e+01 6.63878e+01 4.62856e-01
4.93900e+01 6.63831e+01 4.62887e-01
4.94000e+01 6.63785e+01 4.62918e-01
4.94100e+01 6.63739e+01 4.62949e-01
4.94200e+01 6.63692e+01 4.62980e-01
4.94300e+01 6.63646e+01 4.63012e-01
4.94400e+01 6.63600e+01 4.63044e-01
4.94500e+01 6.63554e+01 4.63077e-01
4.94600e+01 6.63507e+01 4.63110e-01
4.94700e+01 6.63461e+01 4.63143e-01
4.94800e+01 6.63415e+01 4.63177e-01
4.94900e+01 6.63368e+01 4.63211e-01
4.95000e+01 6.63322e+01 4.63245e-01
4.95100e+01 6.63276e+01 4.63280e-01
4.95200e+01 6.63229e+01 4.63314e-01
4.95300e+01 6.63183e+01 4.63348e-01
4.95400e+01 6.63137e+01 4.63382e-01
4.95500e+01 6.63090e+01 4.63416e-01
4.95600e+01 6.63044e+01 4.63450e-01
4.95700e+01 6.62998e+01 4.63484e-01
4.95800e+01 6.62951e+01 4.63517e-01
4.95900e+01 6.62905e+01 4.63550e-01
4.96000e+01 6.62859e+01 4.63583e-01
4.96100e+01 6.62812e+01 4.63616e-01
4.96200e+01 6.62766e+01 4.63649e-01
4.96300e+01 6.62719e+01 4.63682e-01
4.96400e+01 6.62673e+01 4.63714e-01
4.96500e+01 6.62627e+01 4.63747e-01
4.96600e+01 6.62580e+01 4.63779e-01
4.96700e+01 6.62534e+01 4.63811e-01
4.96800e+01 6.62488e+01 4.63843e-01
4.96900e+01 6.62441e+01 4.63875e-01
4.97000e+01 6.62395e+01 4.63906e-01
4.97100e+01 6.62348e+01 4.63938e-01
4.97200e+01 6.62302e+01 4.63969e-01
4.97300e+01 6.62256e+01 4.64000e-01
4.97400e+01 6.62209e+01 4.64031e-01
4.97500e+01 6.62163e+01 4.64062e-01
4.97600e+01 6.62116e+01 4.64093e-01
4.97700e+01 6.62070e+01 4.64123e-01
4.97800e+01 6.62024e+01 4.64154e-01
4.97900e+01 6.61977e+01 4.64184e-01
4.98000e+01 6.61931e+01 4.64214e-01
4.98100e+01 6.61884e+01 4.64244e-01
4.98200e+01 6.61838e+01 4.64274e-01
4.98300e+01 6.61791e+01 4.64303e-01
4.98400e+01 6.61745e+01 4.64333e-01
4.98500e+01 6.61699e+01 4.64362e-01
4.98600e+01 6.61652e+01 4.64391e-01
4.98700e+01 6.61606e+01 4.64420e-01
4.98800e+01 6.61559e+01 4.64449e-01
4.98900e+01 6.61513e+01 4.64478e-01
4.99000e+01 6.61466e+01 4.64507e-01
4.99100e+01 6.61420e+01 4.64535e-01
4.99200e+01 6.61373e+01 4.64563e-01
4.99300e+01 6.61327e+01 4.64591e-01
4.99400e+01 6.61281e+01 4.64619e-01
4.99500e+01 6.61234e+01 4.64647e-01
4.99600e+01 6.61188e+01 4.64675e-01
4.99700e+01 6.61141e+01 4.64702e-01
4.99800e+01 6.61095e+01 4.64730e-01
4.99900e+01 6.61048e+01 4.64757e-01
5.00000e+01 6.61002e+01 4.64784e-01
5.00100e+01 6.60955e+01 4.64811e-01
5.00200e+01 6.60909e+01 4.64837e-01
5.00300e+01 6.60862e+01 4.64864e-01
5.00400e+01 6.60816e+01 4.64890e-01
5.00500e+01 6.60769e+01 4.64917e-01
5.00600e+01 6.60723e+01 4.64943e-01
5.00700e+01 6.60676e+01 4.64969e-01
5.00800e+01 6.60630e+01 4.64994e-01
5.00900e+01 6.60583e+01 4.65020e-01
5.01000e+01 6.60537e+01 4.65046e-01
5.01100e+01 6.60490e+01 4.65071e-01
5.01200e+01 6.60444e+01 4.65096e-01
5.01300e+01 6.60397e+01 4.65121e-01
5.01400e+01 6.60351e+01 4.65146e-01
5.01500e+01 6.60304e+01 4.65171e-01
5.01600e+01 6.60258e+01 4.65195e-01
5.01700e+01 6.60211e+01 4.65220e-01
5.01800e+01 6.60165e+01 4.65244e-01
5.01900e+01 6.60118e+01 4.65268e-01
5.02000e+01 6.60072e+01 4.65292e-01
5.02100e+01 6.60025e+01 4.65316e-01
5.02200e+01 6.59979e+01 4.65340e-01
5.02300e+01 6.59932e+01 4.65363e-01
5.02400e+01 6.59885e+01 4.65387e-01
5.02500e+01 6.59839e+01 4.65410e-01
5.02600e+01 6.59792e+01 4.65433e-01
5.02700e+01 6.59746e+01 4.65456e-01
5.02800e+01 6.59699e+01 4.65478e-01
5.02900e+01 6.59653e+01 4.65501e-01
5.03000e+01 6.59606e+01 4.65524e-01
5.03100e+01 6.59560e+01 4.65546e-01
5.03200e+01 6.59513e+01 4.65568e-01
5.03300e+01 6.59467e+01 4.65590e-01
5.03400e+01 6.59420e+01 4.65612e-01
5.03500e+01 6.59373e+01 4.65633e-01
5.03600e+01 6.59327e+01 4.65655e-01
5.03700e+01 6.59280e+01 4.65676e-01
5.03800e+01 6.59234e+01 4.65698e-01
5.03900e+01 6.59187e+01 4.65719e-01
5.04000e+01 6.59141e+01 4.65740e-01
5.04100e+01 6.59094e+01 4.65760e-01
5.04200e+01 6.59047e+01 4.65781e-01
5.04300e+01 6.59001e+01 4.65801e-01
5.04400e+01 6.58954e+01 4.65822e-01
5.04500e+01 6.58908e+01 4.65842e-01
5.04600e+01 6.58861e+01 4.65862e-01
5.04700e+01 6.58815e+01 4.65882e-01
5.04800e+01 6.58768e+01 4.65901e-01
5.04900e+01 6.58721e+01 4.65921e-01
5.05000e+01 6.58675e+01 4.65940e-01
5.05100e+01 6.58628e+01 4.65960e-01
5.05200e+01 6.58582e+01 4.65979e-01
5.05300e+01 6.58535e+01 4.65998e-01
5.05400e+01 6.58488e+01 4.66018e-01
5.05500e+01 6.58442e+01 4.66037e-01
5.05600e+01 6.58395e+01 4.66056e-01
5.05700e+01 6.58349e+01 4.66076e-01
5.05800e+01 6.58302e+01 4.66095e-01
5.05900e+01 6.58255e+01 4.66114e-01
5.06000e+01 6.58209e+01 4.66134e-01
5.06100e+01 6.58162e+01 4.66153e-01
5.06200e+01 6.58115e+01 4.66172e-01
5.06300e+01 6.58069e+01 4.66192e-01
5.06400e+01 6.58022e+01 4.66211e-01
5.06500e+01 6.57976e+01 4.66231e-01
5.06600e+01 6.57929e+01 4.66250e-01
5.06700e+01 6.57882e+01 4.66269e-01
5.06800e+01 6.57836e+01 4.66289e-01
5.06900e+01 6.57789e+01 4.66308e-01
5.07000e+01 6.57742e+01 4.66327e-01
5.07100e+01 6.57696e+01 4.66347e-01
5.07200e+01 6.57649e+01 4.66366e-01
5.07300e+01 6.57603e+01 4.66386e-01
5.07400e+01 6.57556e+01 4.66405e-01
5.07500e+01 6.57509e+01 4.66425e-01
5.07600e+01 6.57463e+01 4.66444e-01
5.07700e+01 6.57416e+01 4.66463e-01
5.07800e+01 6.57369e+01 4.66483e-01
5.07900e+01 6.57323e+01 4.66502e-01
5.08000e+01 6.57276e+01 4.66522e-01
5.08100e+01 6.57229e+01 4.66541e-01
5.08200e+01 6.57183e+01 4.66561e-01
5.08300e+01 6.57136e+01 4.66580e-01
5.08400e+01 6.57089e+01 4.66600e-01
5.08500e+01 6.57043e+01 4.66619e-01
5.08600e+01 6.56996e+01 4.66639e-01
5.08700e+01 6.56949e+01 4.66658e-01
5.08800e+01 6.56903e+01 4.66678e-01
5.08900e+01 6.56856e+01 4.66697e-01
5.09000e+01 6.56809e+01 4.66717e-01
5.09100e+01 6.56763e+01 4.66736e-01
5.09200e+01 6.56716e+01 4.66756e-01
5.09300e+01 6.56669e+01 4.66775e-01
5.09400e+01 6.56623e+01 4.66795e-01
5.09500e+01 6.56576e+01 4.66814e-01
5.09600e+01 6.56529e+01 4.66834e-01
5.09700e+01 6.56483e+01 4.66853e-01
5.09800e+01 6.56436e+01 4.66873e-01
5.09900e+01 6.56389e+01 4.66892e-01
5.10000e+01 6.56343e+01 4.66912e-01
5.10100e+01 6.56296e+01 4.66931e-01
5.10200e+01 6.56249e+01 4.66951e-01
5.10300e+01 6.56203e+01 4.66971e-01
5.10400e+01 6.56156e+01 4.66990e-01
5.10500e+01 6.56109e+01 4.67010e-01
5.10600e+01 6.56062e+01 4.67029e-01
5.10700e+01 6.56016e+01 4.67049e-01
5.10800e+01 6.55969e+01 4.67068e-01
5.10900e+01 6.55922e+01 4.67088e-01
5.11000e+01 6.55876e+01 4.67108e-01
5.11100e+01 6.55829e+01 4.67127e-01
5.11200e+01 6.55782e+01 4.67147e-01
5.11300e+01 6.55735e+01 4.67166e-01
5.11400e+01 6.55689e+01 4.67186e-01
5.11500e+01 6.55642e+01 4.67206e-01
5.11600e+01 6.55595e+01 4.67225e-01
5.11700e+01 6.55549e+01 4.67245e-01
5.11800e+01 6.55502e+01 4.67264e-01
5.11900e+01 6.55455e+01 4.67284e-01
5.12000e+01 6.55408e+01 4.67304e-01
5.12100e+01 6.55362e+01 4.67323e-01
5.12200e+01 6.55315e+01 4.67343e-01
5.12300e+01 6.55268e+01 4.67363e-01
5.12400e+01 6.55221e+01 4.67382e-01
5.12500e+01 6.55175e+01 4.67402e-01
5.12600e+01 6.55128e+01 4.67422e-01
5.12700e+01 6.55081e+01 4.67441e-01
5.12800e+01 6.55035e+01 4.67461e-01
5.12900e+01 6.54988e+01 4.67481e-01
5.13000e+01 6.54941e+01 4.67500e-01
5.13100e+01 6.54894e+01 4.67520e-01
5.13200e+01 6.54848e+01 4.67540e-01
5.13300e+01 6.54801e+01 4.67560e-01
5.13400e+01 6.54754e+01 4.67579e-01
5.13500e+01 6.54707e+01 4.67599e-01
5.13600e+01 6.54660e+01 4.67619e-01
5.13700e+01 6.54614e+01 4.67638e-01
5.13800e+01 6.54567e+01 4.67658e-01
5.13900e+01 6.54520e+01 4.67678e-01
5.14000e+01 6.54473e+01 4.67698e-01
5.14100e+01 6.54427e+01 4.67717e-01
5.14200e+01 6.54380e+01 4.67737e-01
5.14300e+01 6.54333e+01 4.67757e-01
5.14400e+01 6.54286e+01 4.67777e-01
5.14500e+01 6.54240e+01 4.67796e-01
5.14600e+01 6.54193e+01 4.67816e-01
5.14700e+01 6.54146e+01 4.67836e-01
5.14800e+01 6.54099e+01 4.67856e-01
5.14900e+01 6.54052e+01 4.67875e-01
5.15000e+01 6.54006e+01 4.67895e-01
5.15100e+01 6.53959e+01 4.67915e-01
5.15200e+01 6.53912e+01 4.67935e-01
5.15300e+01 6.53865e+01 4.67955e-01
5.15400e+01 6.53818e+01 4.67974e-01
5.15500e+01 6.53772e+01 4.67994e-01
5.15600e+01 6.53725e+01 4.68014e-01
5.15700e+01 6.53678e+01 4.68034e-01
5.15800e+01 6.53631e+01 4.68054e-01
5.15900e+01 6.53584e+01 4.68074e-01
5.16000e+01 6.53538e+01 4.68094e-01
5.16100e+01 6.53491e+01 4.68114e-01
5.16200e+01 6.53444e+01 4.68134e-01
5.16300e+01 6.53397e+01 4.68154e-01
5.16400e+01 6.53350e+01 4.68174e-01
5.16500e+01 6.53304e+01 4.68194e-01
5.16600e+01 6.53257e+01 4.68214e-01
5.16700e+01 6.53210e+01 4.68234e-01
5.16800e+01 6.53163e+01 4.68254e-01
5.16900e+01 6.53116e+01 4.68274e-01
5.17000e+01 6.53069e+01 4.68294e-01
5.17100e+01 6.53023e+01 4.68314e-01
5.17200e+01 6.52976e+01 4.68334e-01
5.17300e+01 6.52929e+01 4.68354e-01
5.17400e+01 6.52882e+01 4.68374e-01
5.17500e+01 6.52835e+01 4.68394e-01
5.17600e+01 6.52788e+01 4.68414e-01
5.17700e+01 6.52742e+01 4.68434e-01
5.17800e+01 6.52695e+01 4.68455e-01
5.17900e+01 6.52648e+01 4.68475e-01
5.18000e+01 6.52601e+01 4.68495e-01
5.18100e+01 6.52554e+01 4.68515e-01
5.18200e+01 6.52507e+01 4.68535e-01
5.18300e+01 6.52460e+01 4.68556e-01
5.18400e+01 6.52414e+01 4.68576e-01
5.18500e+01 6.52367e+01 4.68596e-01
5.18600e+01 6.52320e+01 4.68616e-01
5.18700e+01 6.52273e+01 4.68637e-01
5.18800e+01 6.52226e+01 4.68657e-01
5.18900e+01 6.52179e+01 4.68677e-01
5.19000e+01 6.52132e+01 4.68698e-01
5.19100e+01 6.52086e+01 4.68718e-01
5.19200e+01 6.52039e+01 4.68738e-01
5.19300e+01 6.51992e+01 4.68759e-01
5.19400e+01 6.51945e+01 4.68779e-01
5.19500e+01 6.51898e+01 4.68800e-01
5.19600e+01 6.51851e+01 4.68820e-01
5.19700e+01 6.51804e+01 4.68840e-01
5.19800e+01 6.51757e+01 4.68861e-01
5.19900e+01 6.51711e+01 4.68881e-01
5.20000e+01 6.51664e+01 4.68902e-01
5.20100e+01 6.51617e+01 4.68922e-01
5.20200e+01 6.51570e+01 4.68943e-01
5.20300e+01 6.51523e+01 4.68963e-01
5.20400e+01 6.51476e+01 4.68984e-01
5.20500e+01 6.51429e+01 4.69004e-01
5.20600e+01 6.51382e+01 4.69025e-01
5.20700e+01 6.51335e+01 4.69045e-01
5.20800e+01 6.51288e+01 4.69066e-01
5.20900e+01 6.51242e+01 4.69087e-01
5.21000e+01 6.51195e+01 4.69107e-01
5.21100e+01 6.51148e+01 4.69128e-01
5.21200e+01 6.51101e+01 4.69148e-01
5.21300e+01 6.51054e+01 4.69169e-01
5.21400e+01 6.51007e+01 4.69190e-01
5.21500e+01 6.50960e+01 4.69210e-01
5.21600e+01 6.50913e+01 4.69231e-01
5.21700e+01 6.50866e+01 4.69252e-01
5.21800e+01 6.50819e+01 4.69273e-01
5.21900e+01 6.50772e+01 4.69293e-01
5.22000e+01 6.50725e+01 4.69314e-01
5.22100e+01 6.50678e+01 4.69335e-01
5.22200e+01 6.50632e+01 4.69356e-01
5.22300e+01 6.50585e+01 4.69376e-01
5.22400e+01 6.50538e+01 4.69397e-01
5.22500e+01 6.50491e+01 4.69418e-01
5.22600e+01 6.50444e+01 4.69439e-01
5.22700e+01 6.50397e+01 4.69460e-01
5.22800e+01 6.50350e+01 4.69480e-01
5.22900e+01 6.50303e+01 4.69501e-01
5.23000e+01 6.50256e+01 4.69522e-01
5.23100e+01 6.50209e+01 4.69543e-01
5.23200e+01 6.50162e+01 4.69564e-01
5.23300e+01 6.50115e+01 4.69585e-01
5.23400e+01 6.50068e+01 4.69606e-01
5.23500e+01 6.50021e+01 4.69627e-01
5.23600e+01 6.49974e+01 4.69648e-01
5.23700e+01 6.49927e+01 4.69669e-01
5.23800e+01 6.49880e+01 4.69690e-01
5.23900e+01 6.49833e+01 4.69711e-01
5.24000e+01 6.49786e+01 4.69732e-01
5.24100e+01 6.49739e+01 4.69753e-01
5.24200e+01 6.49692e+01 4.69774e-01
5.24300e+01 6.49645e+01 4.69795e-01
5.24400e+01 6.49598e+01 4.69816e-01
5.24500e+01 6.49551e+01 4.69837e-01
5.24600e+01 6.49504e+01 4.69858e-01
5.24700e+01 6.49458e+01 4.69879e-01
5.24800e+01 6.49411e+01 4.69900e-01
5.24900e+01 6.49364e+01 4.69922e-01
5.25000e+01 6.49317e+01 4.69943e-01
5.25100e+01 6.49270e+01 4.69964e-01
5.25200e+01 6.49223e+01 4.69985e-01
5.25300e+01 6.49176e+01 4.70006e-01
5.25400e+01 6.49129e+01 4.70027e-01
5.25500e+01 6.49082e+01 4.70048e-01
5.25600e+01 6.49035e+01 4.70069e-01
5.25700e+01 6.48988e+01 4.70089e-01
5.25800e+01 6.48941e+01 4.70110e-01
5.25900e+01 6.48894e+01 4.70131e-01
5.26000e+01 6.48846e+01 4.70151e-01
5.26100e+01 6.48799e+01 4.70172e-01
5.26200e+01 6.48752e+01 4.70192e-01
5.26300e+01 6.48705e+01 4.70213e-01
5.26400e+01 6.48658e+01 4.70233e-01
5.26500e+01 6.48611e+01 4.70253e-01
5.26600e+01 6.48564e+01 4.70274e-01
5.26700e+01 6.48517e+01 4.70294e-01
5.26800e+01 6.48470e+01 4.70314e-01
5.26900e+01 6.48423e+01 4.70334e-01
5.27000e+01 6.48376e+01 4.70354e-01
5.27100e+01 6.48329e+01 4.70374e-01
5.27200e+01 6.48282e+01 4.70394e-01
5.27300e+01 6.48235e+01 4.70414e-01
5.27400e+01 6.48188e+01 4.70433e-01
5.27500e+01 6.48141e+01 4.70453e-01
5.27600e+01 6.48094e+01 4.70473e-01
5.27700e+01 6.48047e+01 4.70492e-01
5.27800e+01 6.48000e+01 4.70512e-01
5.27900e+01 6.47953e+01 4.70531e-01
5.28000e+01 6.47906e+01 4.70551e-01
5.28100e+01 6.47859e+01 4.70570e-01
5.28200e+01 6.47812e+01 4.70589e-01
5.28300e+01 6.47765e+01 4.70609e-01
5.28400e+01 6.47718e+01 4.70628e-01
5.28500e+01 6.47670e+01 4.70647e-01
5.28600e+01 6.47623e+01 4.70666e-01
5.28700e+01 6.47576e+01 4.70685e-01
5.28800e+01 6.47529e+01 4.70704e-01
5.28900e+01 6.47482e+01 4.70723e-01
5.29000e+01 6.47435e+01 4.70741e-01
5.29100e+01 6.47388e+01 4.70760e-01
5.29200e+01 6.47341e+01 4.70779e-01
5.29300e+01 6.47294e+01 4.70797e-01
5.29400e+01 6.47247e+01 4.70816e-01
5.29500e+01 6.47200e+01 4.70834e-01
5.29600e+01 6.47153e+01 4.70853e-01
5.29700e+01 6.47106e+01 4.70871e-01
5.29800e+01 6.47058e+01 4.70890e-01
5.29900e+01 6.47011e+01 4.70908e-01
5.30000e+01 6.46964e+01 4.70926e-01
5.30100e+01 6.46917e+01 4.70944e-01
5.30200e+01 6.46870e+01 4.70962e-01
5.30300e+01 6.46823e+01 4.70980e-01
5.30400e+01 6.46776e+01 4.70998e-01
5.30500e+01 6.46729e+01 4.71016e-01
5.30600e+01 6.46682e+01 4.71034e-01
5.30700e+01 6.46635e+01 4.71052e-01
5.30800e+01 6.46588e+01 4.71070e-01
5.30900e+01 6.46540e+01 4.71087e-01
5.31000e+01 6.46493e+01 4.71105e-01
5.31100e+01 6.46446e+01 4.71122e-01
5.31200e+01 6.46399e+01 4.71140e-01
5.31300e+01 6.46352e+01 4.71157e-01
5.31400e+01 6.46305e+01 4.71175e-01
5.31500e+01 6.46258e+01 4.71192e-01
5.31600e+01 6.46211e+01 4.71209e-01
5.31700e+01 6.46163e+01 4.71226e-01
5.31800e+01 6.46116e+01 4.71243e-01
5.31900e+01 6.46069e+01 4.71261e-01
5.32000e+01 6.46022e+01 4.71278e-01
5.32100e+01 6.45975e+01 4.71294e-01
5.32200e+01 6.45928e+01 4.71311e-01
5.32300e+01 6.45881e+01 4.71328e-01
5.32400e+01 6.45834e+01 4.71345e-01
5.32500e+01 6.45786e+01 4.71362e-01
5.32600e+01 6.45739e+01 4.71378e-01
5.32700e+01 6.45692e+01 4.71395e-01
5.32800e+01 6.45645e+01 4.71411e-01
5.32900e+01 6.45598e+01 4.71428e-01
5.33000e+01 6.45551e+01 4.71444e-01
5.33100e+01 6.45504e+01 4.71461e-01
5.33200e+01 6.45456e+01 4.71477e-01
5.33300e+01 6.45409e+01 4.71493e-01
5.33400e+01 6.45362e+01 4.71509e-01
5.33500e+01 6.45315e+01 4.71525e-01
5.33600e+01 6.45268e+01 4.71541e-01
5.33700e+01 6.45221e+01 4.71557e-01
5.33800e+01 6.45174e+01 4.71573e-01
5.33900e+01 6.45126e+01 4.71589e-01
5.34000e+01 6.45079e+01 4.71605e-01
5.34100e+01 6.45032e+01 4.71621e-01
5.34200e+01 6.44985e+01 4.71636e-01
5.34300e+01 6.44938e+01 4.71652e-01
5.34400e+01 6.44891e+01 4.71668e-01
5.34500e+01 6.44843e+01 4.71683e-01
5.34600e+01 6.44796e+01 4.71699e-01
5.34700e+01 6.44749e+01 4.71714e-01
5.34800e+01 6.44702e+01 4.71729e-01
5.34900e+01 6.44655e+01 4.71745e-01
5.35000e+01 6.44608e+01 4.71760e-01
5.35100e+01 6.44560e+01 4.71775e-01
5.35200e+01 6.44513e+01 4.71791e-01
5.35300e+01 6.44466e+01 4.71806e-01
5.35400e+01 6.44419e+01 4.71822e-01
5.35500e+01 6.44372e+01 4.71838e-01
5.35600e+01 6.44324e+01 4.71855e-01
5.35700e+01 6.44277e+01 4.71871e-01
5.35800e+01 6.44230e+01 4.71888e-01
5.35900e+01 6.44183e+01 4.71905e-01
5.36000e+01 6.44136e+01 4.71923e-01
5.36100e+01 6.44088e+01 4.71940e-01
5.36200e+01 6.44041e+01 4.71958e-01
5.36300e+01 6.43994e+01 4.71976e-01
5.36400e+01 6.43947e+01 4.71994e-01
5.36500e+01 6.43900e+01 4.72013e-01
5.36600e+01 6.43852e+01 4.72031e-01
5.36700e+01 6.43805e+01 4.72050e-01
5.36800e+01 6.43758e+01 4.72069e-01
5.36900e+01 6.43711e+01 4.72089e-01
5.37000e+01 6.43664e+01 4.72108e-01
5.37100e+01 6.43616e+01 4.72128e-01
5.37200e+01 6.43569e+01 4.72148e-01
5.37300e+01 6.43522e+01 4.72168e-01
5.37400e+01 6.43475e+01 4.72189e-01
5.37500e+01 6.43428e+01 4.72210e-01
5.37600e+01 6.43380e+01 4.72231e-01
5.37700e+01 6.43333e+01 4.72252e-01
5.37800e+01 6.43286e+01 4.72273e-01
5.37900e+01 6.43239e+01 4.72295e-01
5.38000e+01 6.43191e+01 4.72317e-01
5.38100e+01 6.43144e+01 4.72339e-01
5.38200e+01 6.43097e+01 4.72361e-01
5.38300e+01 6.43050e+01 4.72383e-01
5.38400e+01 6.43003e+01 4.72406e-01
5.38500e+01 6.42955e+01 4.72429e-01
5.38600e+01 6.42908e+01 4.72452e-01
5.38700e+01 6.42861e+01 4.72476e-01
5.38800e+01 6.42814e+01 4.72499e-01
5.38900e+01 6.42766e+01 4.72523e-01
5.39000e+01 6.42719e+01 4.72547e-01
5.39100e+01 6.42672e+01 4.72572e-01
5.39200e+01 6.42625e+01 4.72596e-01
5.39300e+01 6.42577e+01 4.72621e-01
5.39400e+01 6.42530e+01 4.72646e-01
5.39500e+01 6.42483e+01 4.72671e-01
5.39600e+01 6.42435e+01 4.72697e-01
5.39700e+01 6.42388e+01 4.72722e-01
5.39800e+01 6.42341e+01 4.72748e-01
5.39900e+01 6.42294e+01 4.72774e-01
5.40000e+01 6.42246e+01 4.72801e-01
5.40100e+01 6.42199e+01 4.72827e-01
5.40200e+01 6.42152e+01 4.72854e-01
5.40300e+01 6.42105e+01 4.72881e-01
5.40400e+01 6.42057e+01 4.72908e-01
5.40500e+01 6.42010e+01 4.72936e-01
5.40600e+01 6.41963e+01 4.72963e-01
5.40700e+01 6.41915e+01 4.72991e-01
5.40800e+01 6.41868e+01 4.73020e-01
5.40900e+01 6.41821e+01 4.73048e-01
5.41000e+01 6.41773e+01 4.73077e-01
5.41100e+01 6.41726e+01 4.73105e-01
5.41200e+01 6.41679e+01 4.73134e-01
5.41300e+01 6.41631e+01 4.73164e-01
5.41400e+01 6.41584e+01 4.73193e-01
5.41500e+01 6.41537e+01 4.73223e-01
5.41600e+01 6.41490e+01 4.73253e-01
5.41700e+01 6.41442e+01 4.73283e-01
5.41800e+01 6.41395e+01 4.73314e-01
5.41900e+01 6.41348e+01 4.73344e-01
5.42000e+01 6.41300e+01 4.73375e-01
5.42100e+01 6.41253e+01 4.73406e-01
5.42200e+01 6.41206e+01 4.73437e-01
5.42300e+01 6.41158e+01 4.73469e-01
5.42400e+01 6.41111e+01 4.73501e-01
5.42500e+01 6.41063e+01 4.73533e-01
5.42600e+01 6.41016e+01 4.73565e-01
5.42700e+01 6.40969e+01 4.73597e-01
5.42800e+01 6.40921e+01 4.73630e-01
5.42900e+01 6.40874e+01 4.73663e-01
5.43000e+01 6.40827e+01 4.73696e-01
5.43100e+01 6.40779e+01 4.73729e-01
5.43200e+01 6.40732e+01 4.73763e-01
5.43300e+01 6.40685e+01 4.73797e-01
5.43400e+01 6.40637e+01 4.73831e-01
5.43500e+01 6.40590e+01 4.73865e-01
5.43600e+01 6.40542e+01 4.73900e-01
5.43700e+01 6.40495e+01 4.73934e-01
5.43800e+01 6.40448e+01 4.73969e-01
5.43900e+01 6.40400e+01 4.74004e-01
5.44000e+01 6.40353e+01 4.74040e-01
5.44100e+01 6.40305e+01 4.74075e-01
5.44200e+01 6.40258e+01 4.74111e-01
5.44300e+01 6.40211e+01 4.74147e-01
5.44400e+01 6.40163e+01 4.74183e-01
5.44500e+01 6.40116e+01 4.74220e-01
5.44600e+01 6.40068e+01 4.74257e-01
5.44700e+01 6.40021e+01 4.74294e-01
5.44800e+01 6.39973e+01 4.74331e-01
5.44900e+01 6.39926e+01 4.74368e-01
5.45000e+01 6.39879e+01 4.74406e-01
5.45100e+01 6.39831e+01 4.74443e-01
5.45200e+01 6.39784e+01 4.74481e-01
5.45300e+01 6.39736e+01 4.74518e-01
5.45400e+01 6.39689e+01 4.74554e-01
5.45500e+01 6.39641e+01 4.74591e-01
5.45600e+01 6.39594e+01 4.74627e-01
5.45700e+01 6.39546e+01 4.74663e-01
5.45800e+01 6.39499e+01 4.74698e-01
5.45900e+01 6.39451e+01 4.74733e-01
5.46000e+01 6.39404e+01 4.74768e-01
5.46100e+01 6.39357e+01 4.74803e-01
5.46200e+01 6.39309e+01 4.74837e-01
5.46300e+01 6.39262e+01 4.74871e-01
5.46400e+01 6.39214e+01 4.74905e-01
5.46500e+01 6.39167e+01 4.74938e-01
5.46600e+01 6.39119e+01 4.74971e-01
5.46700e+01 6.39072e+01 4.75004e-01
5.46800e+01 6.39024e+01 4.75036e-01
5.46900e+01 6.38977e+01 4.75068e-01
5.47000e+01 6.38929e+01 4.75100e-01
5.47100e+01 6.38882e+01 4.75132e-01
5.47200e+01 6.38834e+01 4.75163e-01
5.47300e+01 6.38787e+01 4.75194e-01
5.47400e+01 6.38739e+01 4.75225e-01
5.47500e+01 6.38691e+01 4.75255e-01
5.47600e+01 6.38644e+01 4.75285e-01
5.47700e+01 6.38596e+01 4.75315e-01
5.47800e+01 6.38549e+01 4.75344e-01
5.47900e+01 6.38501e+01 4.75373e-01
5.48000e+01 6.38454e+01 4.75402e-01
5.48100e+01 6.38406e+01 4.75430e-01
5.48200e+01 6.38359e+01 4.75459e-01
5.48300e+01 6.38311e+01 4.75487e-01
5.48400e+01 6.38264e+01 4.75514e-01
5.48500e+01 6.38216e+01 4.75541e-01
5.48600e+01 6.38169e+01 4.75568e-01
5.48700e+01 6.38121e+01 4.75595e-01
5.48800e+01 6.38073e+01 4.75622e-01
5.48900e+01 6.38026e+01 4.75648e-01
5.49000e+01 6.37978e+01 4.75673e-01
5.49100e+01 6.37931e+01 4.75699e-01
5.49200e+01 6.37883e+01 4.75724e-01
5.49300e+01 6.37836e+01 4.75749e-01
5.49400e+01 6.37788e+01 4.75773e-01
5.49500e+01 6.37740e+01 4.75798e-01
5.49600e+01 6.37693e+01 4.75822e-01
5.49700e+01 6.37645e+01 4.75845e-01
5.49800e+01 6.37598e+01 4.75869e-01
5.49900e+01 6.37550e+01 4.75892e-01
5.50000e+01 6.37502e+01 4.75914e-01
5.50100e+01 6.37455e+01 4.75937e-01
5.50200e+01 6.37407e+01 4.75959e-01
5.50300e+01 6.37360e+01 4.75981e-01
5.50400e+01 6.37312e+01 4.76002e-01
5.50500e+01 6.37264e+01 4.76024e-01
5.50600e+01 6.37217e+01 4.76045e-01
5.50700e+01 6.37169e+01 4.76065e-01
5.50800e+01 6.37122e+01 4.76086e-01
5.50900e+01 6.37074e+01 4.76106e-01
5.51000e+01 6.37026e+01 4.76125e-01
5.51100e+01 6.36979e+01 4.76145e-01
5.51200e+01 6.36931e+01 4.76164e-01
5.51300e+01 6.36884e+01 4.76183e-01
5.51400e+01 6.36836e+01 4.76201e-01
5.51500e+01 6.36788e+01 4.76219e-01
5.51600e+01 6.36741e+01 4.76237e-01
5.51700e+01 6.36693e+01 4.76255e-01
5.51800e+01 6.36645e+01 4.76272e-01
5.51900e+01 6.36598e+01 4.76289e-01
5.52000e+01 6.36550e+01 4.76306e-01
5.52100e+01 6.36503e+01 4.76322e-01
5.52200e+01 6.36455e+01 4.76338e-01
5.52300e+01 6.36407e+01 4.76354e-01
5.52400e+01 6.36360e+01 4.76370e-01
5.52500e+01 6.36312e+01 4.76385e-01
5.52600e+01 6.36264e+01 4.76400e-01
5.52700e+01 6.36217e+01 4.76414e-01
5.52800e+01 6.36169e+01 4.76428e-01
5.52900e+01 6.36121e+01 4.76442e-01
5.53000e+01 6.36074e+01 4.76456e-01
5.53100e+01 6.36026e+01 4.76469e-01
5.53200e+01 6.35979e+01 4.76482e-01
5.53300e+01 6.35931e+01 4.76495e-01
5.53400e+01 6.35883e+01 4.76508e-01
5.53500e+01 6.35836e+01 4.76520e-01
5.53600e+01 6.35788e+01 4.76532e-01
5.53700e+01 6.35740e+01 4.76543e-01
5.53800e+01 6.35693e+01 4.76554e-01
5.53900e+01 6.35645e+01 4.76565e-01
5.54000e+01 6.35597e+01 4.76576e-01
5.54100e+01 6.35550e+01 4.76586e-01
5.54200e+01 6.35502e+01 4.76596e-01
5.54300e+01 6.35454e+01 4.76606e-01
5.54400e+01 6.35407e+01 4.76615e-01
5.54500e+01 6.35359e+01 4.76624e-01
5.54600e+01 6.35311e+01 4.76633e-01
5.54700e+01 6.35264e+01 4.76642e-01
5.54800e+01 6.35216e+01 4.76650e-01
5.54900e+01 6.35168e+01 4.76658e-01
5.55000e+01 6.35121e+01 4.76665e-01
5.55100e+01 6.35073e+01 4.76673e-01
5.55200e+01 6.35025e+01 4.76681e-01
5.55300e+01 6.34978e+01 4.76689e-01
5.55400e+01 6.34930e+01 4.76697e-01
5.55500e+01 6.34882e+01 4.76705e-01
5.55600e+01 6.34835e+01 4.76714e-01
5.55700e+01 6.34787e+01 4.76723e-01
5.55800e+01 6.34739e+01 4.76732e-01
5.55900e+01 6.34692e+01 4.76741e-01
5.56000e+01 6.34644e+01 4.76750e-01
5.56100e+01 6.34596e+01 4.76760e-01
5.56200e+01 6.34549e+01 4.76770e-01
5.56300e+01 6.34501e+01 4.76780e-01
5.56400e+01 6.34453e+01 4.76790e-01
5.56500e+01 6.34406e+01 4.76800e-01
5.56600e+01 6.34358e+01 4.76811e-01
5.56700e+01 6.34310e+01 4.76822e-01
5.56800e+01 6.34263e+01 4.76833e-01
5.56900e+01 6.34215e+01 4.76844e-01
5.57000e+01 6.34167e+01 4.76856e-01
5.57100e+01 6.34119e+01 4.76867e-01
5.57200e+01 6.34072e+01 4.76879e-01
5.57300e+01 6.34024e+01 4.76891e-01
5.57400e+01 6.33976e+01 4.76904e-01
5.57500e+01 6.33929e+01 4.76916e-01
5.57600e+01 6.33881e+01 4.76929e-01
5.57700e+01 6.33833e+01 4.76942e-01
5.57800e+01 6.33786e+01 4.76955e-01
5.57900e+01 6.33738e+01 4.76968e-01
5.58000e+01 6.33690e+01 4.76982e-01
5.58100e+01 6.33643e+01 4.76995e-01
5.58200e+01 6.33595e+01 4.77009e-01
5.58300e+01 6.33547e+01 4.77024e-01
5.58400e+01 6.33499e+01 4.77038e-01
5.58500e+01 6.33452e+01 4.77052e-01
5.58600e+01 6.33404e+01 4.77067e-01
5.58700e+01 6.33356e+01 4.77082e-01
5.58800e+01 6.33309e+01 4.77097e-01
5.58900e+01 6.33261e+01 4.77113e-01
5.59000e+01 6.33213e+01 4.77128e-01
5.59100e+01 6.33166e+01 4.77144e-01
5.59200e+01 6.33118e+01 4.77160e-01
5.59300e+01 6.33070e+01 4.77176e-01
5.59400e+01 6.33022e+01 4.77193e-01
5.59500e+01 6.32975e+01 4.77209e-01
5.59600e+01 6.32927e+01 4.77226e-01
5.59700e+01 6.32879e+01 4.77243e-01
5.59800e+01 6.32831e+01 4.77261e-01
5.59900e+01 6.32784e+01 4.77278e-01
5.60000e+01 6.32736e+01 4.77296e-01
5.60100e+01 6.32688e+01 4.77314e-01
5.60200e+01 6.32641e+01 4.77332e-01
5.60300e+01 6.32593e+01 4.77350e-01
5.60400e+01 6.32545e+01 4.77368e-01
5.60500e+01 6.32497e+01 4.77387e-01
5.60600e+01 6.32450e+01 4.77406e-01
5.60700e+01 6.32402e+01 4.77425e-01
5.60800e+01 6.32354e+01 4.77444e-01
5.60900e+01 6.32306e+01 4.77464e-01
5.61000e+01 6.32259e+01 4.77484e-01
5.61100e+01 6.32211e+01 4.77504e-01
5.61200e+01 6.32163e+01 4.77524e-01
5.61300e+01 6.32115e+01 4.77544e-01
5.61400e+01 6.32068e+01 4.77565e-01
5.61500e+01 6.32020e+01 4.77585e-01
5.61600e+01 6.31972e+01 4.77606e-01
5.61700e+01 6.31924e+01 4.77627e-01
5.61800e+01 6.31877e+01 4.77649e-01
5.61900e+01 6.31829e+01 4.77670e-01
5.62000e+01 6.31781e+01 4.77692e-01
5.62100e+01 6.31733e+01 4.77714e-01
5.62200e+01 6.31685e+01 4.77736e-01
5.62300e+01 6.31638e+01 4.77759e-01
5.62400e+01 6.31590e+01 4.77781e-01
5.62500e+01 6.31542e+01 4.77804e-01
5.62600e+01 6.31494e+01 4.77827e-01
5.62700e+01 6.31447e+01 4.77851e-01
5.62800e+01 6.31399e+01 4.77874e-01
5.62900e+01 6.31351e+01 4.77898e-01
5.63000e+01 6.31303e+01 4.77921e-01
5.63100e+01 6.31255e+01 4.77946e-01
5.63200e+01 6.31208e+01 4.77970e-01
5.63300e+01 6.31160e+01 4.77994e-01
5.63400e+01 6.31112e+01 4.78019e-01
5.63500e+01 6.31064e+01 4.78044e-01
5.63600e+01 6.31016e+01 4.78069e-01
5.63700e+01 6.30969e+01 4.78094e-01
5.63800e+01 6.30921e+01 4.78120e-01
5.63900e+01 6.30873e+01 4.78145e-01
5.64000e+01 6.30825e+01 4.78171e-01
5.64100e+01 6.30777e+01 4.78198e-01
5.64200e+01 6.30730e+01 4.78224e-01
5.64300e+01 6.30682e+01 4.78250e-01
5.64400e+01 6.30634e+01 4.78277e-01
5.64500e+01 6.30586e+01 4.78304e-01
5.64600e+01 6.30538e+01 4.78331e-01
5.64700e+01 6.30490e+01 4.78359e-01
5.64800e+01 6.30443e+01 4.78386e-01
5.64900e+01 6.30395e+01 4.78414e-01
5.65000e+01 6.30347e+01 4.78442e-01
5.65100e+01 6.30299e+01 4.78470e-01
5.65200e+01 6.30251e+01 4.78498e-01
5.65300e+01 6.30203e+01 4.78526e-01
5.65400e+01 6.30155e+01 4.78553e-01
5.65500e+01 6.30108e+01 4.78581e-01
5.65600e+01 6.30060e+01 4.78609e-01
5.65700e+01 6.30012e+01 4.78636e-01
5.65800e+01 6.29964e+01 4.78663e-01
5.65900e+01 6.29916e+01 4.78691e-01
5.66000e+01 6.29868e+01 4.78718e-01
5.66100e+01 6.29820e+01 4.78745e-01
5.66200e+01 6.29773e+01 4.78772e-01
5.66300e+01 6.29725e+01 4.78798e-01
5.66400e+01 6.29677e+01 4.78825e-01
5.66500e+01 6.29629e+01 4.78852e-01
5.66600e+01 6.29581e+01 4.78878e-01
5.66700e+01 6.29533e+01 4.78905e-01
5.66800e+01 6.29485e+01 4.78931e-01
5.66900e+01 6.29437e+01 4.78957e-01
5.67000e+01 6.29389e+01 4.78983e-01
5.67100e+01 6.29342e+01 4.79009e-01
5.67200e+01 6.29294e+01 4.79035e-01
5.67300e+01 6.29246e+01 4.79061e-01
5.67400e+01 6.29198e+01 4.79086e-01
5.67500e+01 6.29150e+01 4.79112e-01
5.67600e+01 6.29102e+01 4.79137e-01
5.67700e+01 6.29054e+01 4.79163e-01
5.67800e+01 6.29006e+01 4.79188e-01
5.67900e+01 6.28958e+01 4.79213e-01
5.68000e+01 6.28910e+01 4.79238e-01
5.68100e+01 6.28862e+01 4.79263e-01
5.68200e+01 6.28814e+01 4.79288e-01
5.68300e+01 6.28767e+01 4.79313e-01
5.68400e+01 6.28719e+01 4.79337e-01
5.68500e+01 6.28671e+01 4.79362e-01
5.68600e+01 6.28623e+01 4.79386e-01
5.68700e+01 6.28575e+01 4.79411e-01
5.68800e+01 6.28527e+01 4.79435e-01
5.68900e+01 6.28479e+01 4.79459e-01
5.69000e+01 6.28431e+01 4.79483e-01
5.69100e+01 6.28383e+01 4.79507e-01
5.69200e+01 6.28335e+01 4.79531e-01
5.69300e+01 6.28287e+01 4.79555e-01
5.69400e+01 6.28239e+01 4.79578e-01
5.69500e+01 6.28191e+01 4.79602e-01
5.69600e+01 6.28143e+01 4.79625e-01
5.69700e+01 6.28095e+01 4.79649e-01
5.69800e+01 6.28047e+01 4.79672e-01
5.69900e+01 6.27999e+01 4.79695e-01
5.70000e+01 6.27951e+01 4.79718e-01
5.70100e+01 6.27903e+01 4.79741e-01
5.70200e+01 6.27855e+01 4.79764e-01
5.70300e+01 6.27807e+01 4.79786e-01
5.70400e+01 6.27759e+01 4.79809e-01
5.70500e+01 6.27711e+01 4.79831e-01
5.70600e+01 6.27663e+01 4.79854e-01
5.70700e+01 6.27616e+01 4.79876e-01
5.70800e+01 6.27568e+01 4.79898e-01
5.70900e+01 6.27520e+01 4.79920e-01
5.71000e+01 6.27472e+01 4.79942e-01
5.71100e+01 6.27424e+01 4.79964e-01
5.71200e+01 6.27376e+01 4.79986e-01
5.71300e+01 6.27328e+01 4.80008e-01
5.71400e+01 6.27280e+01 4.80029e-01
5.71500e+01 6.27232e+01 4.80051e-01
5.71600e+01 6.27184e+01 4.80072e-01
5.71700e+01 6.27136e+01 4.80093e-01
5.71800e+01 6.27088e+01 4.80114e-01
5.71900e+01 6.27040e+01 4.80135e-01
5.72000e+01 6.26991e+01 4.80156e-01
5.72100e+01 6.26943e+01 4.80177e-01
5.72200e+01 6.26895e+01 4.80198e-01
5.72300e+01 6.26847e+01 4.80219e-01
5.72400e+01 6.26799e+01 4.80239e-01
5.72500e+01 6.26751e+01 4.80260e-01
5.72600e+01 6.26703e+01 4.80280e-01
5.72700e+01 6.26655e+01 4.80300e-01
5.72800e+01 6.26607e+01 4.80320e-01
5.72900e+01 6.26559e+01 4.80340e-01
5.73000e+01 6.26511e+01 4.80360e-01
5.73100e+01 6.26463e+01 4.80380e-01
5.73200e+01 6.26415e+01 4.80400e-01
5.73300e+01 6.26367e+01 4.80419e-01
5.73400e+01 6.26319e+01 4.80439e-01
5.73500e+01 6.26271e+01 4.80458e-01
5.73600e+01 6.26223e+01 4.80478e-01
5.73700e+01 6.26175e+01 4.80497e-01
5.73800e+01 6.26127e+01 4.80516e-01
5.73900e+01 6.26079e+01 4.80535e-01
5.74000e+01 6.26031e+01 4.80554e-01
5.74100e+01 6.25983e+01 4.80573e-01
5.74200e+01 6.25935e+01 4.80591e-01
5.74300e+01 6.25887e+01 4.80610e-01
5.74400e+01 6.25839e+01 4.80628e-01
5.74500e+01 6.25790e+01 4.80647e-01
5.74600e+01 6.25742e+01 4.80665e-01
5.74700e+01 6.25694e+01 4.80683e-01
5.74800e+01 6.25646e+01 4.80701e-01
5.74900e+01 6.25598e+01 4.80719e-01
5.75000e+01 6.25550e+01 4.80737e-01
5.75100e+01 6.25502e+01 4.80755e-01
5.75200e+01 6.25454e+01 4.80773e-01
5.75300e+01 6.25406e+01 4.80791e-01
5.75400e+01 6.25358e+01 4.80810e-01
5.75500e+01 6.25310e+01 4.80828e-01
5.75600e+01 6.25262e+01 4.80847e-01
5.75700e+01 6.25214e+01 4.80865e-01
5.75800e+01 6.25165e+01 4.80884e-01
5.75900e+01 6.25117e+01 4.80903e-01
5.76000e+01 6.25069e+01 4.80923e-01
5.76100e+01 6.25021e+01 4.80942e-01
5.76200e+01 6.24973e+01 4.80961e-01
5.76300e+01 6.24925e+01 4.80981e-01
5.76400e+01 6.24877e+01 4.81001e-01
5.76500e+01 6.24829e+01 4.81021e-01
5.76600e+01 6.24781e+01 4.81041e-01
5.76700e+01 6.24733e+01 4.81061e-01
5.76800e+01 6.24684e+01 4.81081e-01
5.76900e+01 6.24636e+01 4.81102e-01
5.77000e+01 6.24588e+01 4.81122e-01
5.77100e+01 6.24540e+01 4.81143e-01
5.77200e+01 6.24492e+01 4.81164e-01
5.77300e+01 6.24444e+01 4.81185e-01
5.77400e+01 6.24396e+01 4.81206e-01
5.77500e+01 6.24348e+01 4.81228e-01
5.77600e+01 6.24300e+01 4.81249e-01
5.77700e+01 6.24251e+01 4.81271e-01
5.77800e+01 6.24203e+01 4.81293e-01
5.77900e+01 6.24155e+01 4.81315e-01
5.78000e+01 6.24107e+01 4.81337e-01
5.78100e+01 6.24059e+01 4.81359e-01
5.78200e+01 6.24011e+01 4.81381e-01
5.78300e+01 6.23963e+01 4.81404e-01
5.78400e+01 6.23914e+01 4.81426e-01
5.78500e+01 6.23866e+01 4.81449e-01
5.78600e+01 6.23818e+01 4.81472e-01
5.78700e+01 6.23770e+01 4.81495e-01
5.78800e+01 6.23722e+01 4.81518e-01
5.78900e+01 6.23674e+01 4.81542e-01
5.79000e+01 6.23626e+01 4.81565e-01
5.79100e+01 6.23577e+01 4.81589e-01
5.79200e+01 6.23529e+01 4.81613e-01
5.79300e+01 6.23481e+01 4.81637e-01
5.79400e+01 6.23433e+01 4.81661e-01
5.79500e+01 6.23385e+01 4.81685e-01
5.79600e+01 6.23337e+01 4.81709e-01
5.79700e+01 6.23288e+01 4.81734e-01
5.79800e+01 6.23240e+01 4.81759e-01
5.79900e+01 6.23192e+01 4.81783e-01
5.80000e+01 6.23144e+01 4.81808e-01
5.80100e+01 6.23096e+01 4.81833e-01
5.80200e+01 6.23048e+01 4.81859e-01
5.80300e+01 6.22999e+01 4.81884e-01
5.80400e+01 6.22951e+01 4.81910e-01
5.80500e+01 6.22903e+01 4.81935e-01
5.80600e+01 6.22855e+01 4.81961e-01
5.80700e+01 6.22807e+01 4.81987e-01
5.80800e+01 6.22758e+01 4.82013e-01
5.80900e+01 6.22710e+01 4.82039e-01
5.81000e+01 6.22662e+01 4.82066e-01
5.81100e+01 6.22614e+01 4.82092e-01
5.81200e+01 6.22566e+01 4.82119e-01
5.81300e+01 6.22517e+01 4.82146e-01
5.81400e+01 6.22469e+01 4.82173e-01
5.81500e+01 6.22421e+01 4.82200e-01
5.81600e+01 6.22373e+01 4.82227e-01
5.81700e+01 6.22324e+01 4.82255e-01
5.81800e+01 6.22276e+01 4.82282e-01
5.81900e+01 6.22228e+01 4.82310e-01
5.82000e+01 6.22180e+01 4.82338e-01
5.82100e+01 6.22132e+01 4.82366e-01
5.82200e+01 6.22083e+01 4.82394e-01
5.82300e+01 6.22035e+01 4.82422e-01
5.82400e+01 6.21987e+01 4.82451e-01
5.82500e+01 6.21939e+01 4.82479e-01
5.82600e+01 6.21890e+01 4.82508e-01
5.82700e+01 6.21842e+01 4.82537e-01
5.82800e+01 6.21794e+01 4.82566e-01
5.82900e+01 6.21746e+01 4.82595e-01
5.83000e+01 6.21697e+01 4.82624e-01
5.83100e+01 6.21649e+01 4.82653e-01
5.83200e+01 6.21601e+01 4.82683e-01
5.83300e+01 6.21552e+01 4.82713e-01
5.83400e+01 6.21504e+01 4.82743e-01
5.83500e+01 6.21456e+01 4.82773e-01
5.83600e+01 6.21408e+01 4.82803e-01
5.83700e+01 6.21359e+01 4.82833e-01
5.83800e+01 6.21311e+01 4.82863e-01
5.83900e+01 6.21263e+01 4.82894e-01
5.84000e+01 6.21215e+01 4.82925e-01
5.84100e+01 6.21166e+01 4.82956e-01
5.84200e+01 6.21118e+01 4.82987e-01
5.84300e+01 6.21070e+01 4.83018e-01
5.84400e+01 6.21021e+01 4.83049e-01
5.84500e+01 6.20973e+01 4.83081e-01
5.84600e+01 6.20925e+01 4.83112e-01
5.84700e+01 6.20876e+01 4.83144e-01
5.84800e+01 6.20828e+01 4.83176e-01
5.84900e+01 6.20780e+01 4.83208e-01
5.85000e+01 6.20731e+01 4.83240e-01
5.85100e+01 6.20683e+01 4.83272e-01
5.85200e+01 6.20635e+01 4.83304e-01
5.85300e+01 6.20586e+01 4.83336e-01
5.85400e+01 6.20538e+01 4.83368e-01
5.85500e+01 6.20490e+01 4.83399e-01
5.85600e+01 6.20441e+01 4.83430e-01
5.85700e+01 6.20393e+01 4.83461e-01
5.85800e+01 6.20345e+01 4.83492e-01
5.85900e+01 6.20296e+01 4.83523e-01
5.86000e+01 6.20248e+01 4.83554e-01
5.86100e+01 6.20200e+01 4.83584e-01
5.86200e+01 6.20151e+01 4.83614e-01
5.86300e+01 6.20103e+01 4.83644e-01
5.86400e+01 6.20055e+01 4.83674e-01
5.86500e+01 6.20006e+01 4.83704e-01
5.86600e+01 6.19958e+01 4.83733e-01
5.86700e+01 6.19909e+01 4.83763e-01
5.86800e+01 6.19861e+01 4.83792e-01
5.86900e+01 6.19813e+01 4.83821e-01
5.87000e+01 6.19764e+01 4.83850e-01
5.87100e+01 6.19716e+01 4.83879e-01
5.87200e+01 6.19668e+01 4.83907e-01
5.87300e+01 6.19619e+01 4.83935e-01
5.87400e+01 6.19571e+01 4.83964e-01
5.87500e+01 6.19522e+01 4.83991e-01
5.87600e+01 6.19474e+01 4.84019e-01
5.87700e+01 6.19426e+01 4.84047e-01
5.87800e+01 6.19377e+01 4.84074e-01
5.87900e+01 6.19329e+01 4.84102e-01
5.88000e+01 6.19280e+01 4.84129e-01
5.88100e+01 6.19232e+01 4.84156e-01
5.88200e+01 6.19184e+01 4.84182e-01
5.88300e+01 6.19135e+01 4.84209e-01
5.88400e+01 6.19087e+01 4.84235e-01
5.88500e+01 6.19038e+01 4.84262e-01
5.88600e+01 6.18990e+01 4.84288e-01
5.88700e+01 6.18941e+01 4.84314e-01
5.88800e+01 6.18893e+01 4.84339e-01
5.88900e+01 6.18845e+01 4.84365e-01
5.89000e+01 6.18796e+01 4.84390e-01
5.89100e+01 6.18748e+01 4.84415e-01
5.89200e+01 6.18699e+01 4.84440e-01
5.89300e+01 6.18651e+01 4.84465e-01
5.89400e+01 6.18602e+01 4.84490e-01
5.89500e+01 6.18554e+01 4.84514e-01
5.89600e+01 6.18505e+01 4.84539e-01
5.89700e+01 6.18457e+01 4.84563e-01
5.89800e+01 6.18408e+01 4.84587e-01
5.89900e+01 6.18360e+01 4.84611e-01
5.90000e+01 6.18312e+01 4.84634e-01
5.90100e+01 6.18263e+01 4.84658e-01
5.90200e+01 6.18215e+01 4.84681e-01
5.90300e+01 6.18166e+01 4.84704e-01
5.90400e+01 6.18118e+01 4.84727e-01
5.90500e+01 6.18069e+01 4.84750e-01
5.90600e+01 6.18021e+01 4.84772e-01
5.90700e+01 6.17972e+01 4.84795e-01
5.90800e+01 6.17924e+01 4.84817e-01
5.90900e+01 6.17875e+01 4.84839e-01
5.91000e+01 6.17827e+01 4.84861e-01
5.91100e+01 6.17778e+01 4.84883e-01
5.91200e+01 6.17730e+01 4.84904e-01
5.91300e+01 6.17681e+01 4.84925e-01
5.91400e+01 6.17633e+01 4.84947e-01
5.91500e+01 6.17584e+01 4.84968e-01
5.91600e+01 6.17536e+01 4.84988e-01
5.91700e+01 6.17487e+01 4.85009e-01
5.91800e+01 6.17439e+01 4.85030e-01
5.91900e+01 6.17390e+01 4.85050e-01
5.92000e+01 6.17342e+01 4.85070e-01
5.92100e+01 6.17293e+01 4.85090e-01
5.92200e+01 6.17245e+01 4.85110e-01
5.92300e+01 6.17196e+01 4.85129e-01
5.92400e+01 6.17148e+01 4.85149e-01
5.92500e+01 6.17099e+01 4.85168e-01
5.92600e+01 6.17051e+01 4.85187e-01
5.92700e+01 6.17002e+01 4.85206e-01
5.92800e+01 6.16954e+01 4.85225e-01
5.92900e+01 6.16905e+01 4.85243e-01
5.93000e+01 6.16857e+01 4.85262e-01
5.93100e+01 6.16808e+01 4.85280e-01
5.93200e+01 6.16760e+01 4.85298e-01
5.93300e+01 6.16711e+01 4.85316e-01
5.93400e+01 6.16663e+01 4.85334e-01
5.93500e+01 6.16614e+01 4.85351e-01
5.93600e+01 6.16566e+01 4.85369e-01
5.93700e+01 6.16517e+01 4.85386e-01
5.93800e+01 6.16468e+01 4.85403e-01
5.93900e+01 6.16420e+01 4.85420e-01
5.94000e+01 6.16371e+01 4.85436e-01
5.94100e+01 6.16323e+01 4.85453e-01
5.94200e+01 6.16274e+01 4.85469e-01
5.94300e+01 6.16226e+01 4.85485e-01
5.94400e+01 6.16177e+01 4.85501e-01
5.94500e+01 6.16129e+01 4.85517e-01
5.94600e+01 6.16080e+01 4.85533e-01
5.94700e+01 6.16031e+01 4.85548e-01
5.94800e+01 6.15983e+01 4.85563e-01
5.94900e+01 6.15934e+01 4.85578e-01
5.95000e+01 6.15886e+01 4.85593e-01
5.95100e+01 6.15837e+01 4.85608e-01
5.95200e+01 6.15789e+01 4.85623e-01
5.95300e+01 6.15740e+01 4.85638e-01
5.95400e+01 6.15692e+01 4.85654e-01
5.95500e+01 6.15643e+01 4.85669e-01
5.95600e+01 6.15594e+01 4.85685e-01
5.95700e+01 6.15546e+01 4.85700e-01
5.95800e+01 6.15497e+01 4.85716e-01
5.95900e+01 6.15449e+01 4.85732e-01
5.96000e+01 6.15400e+01 4.85748e-01
5.96100e+01 6.15352e+01 4.85764e-01
5.96200e+01 6.15303e+01 4.85781e-01
5.96300e+01 6.15254e+01 4.85797e-01
5.96400e+01 6.15206e+01 4.85814e-01
5.96500e+01 6.15157e+01 4.85831e-01
5.96600e+01 6.15109e+01 4.85847e-01
5.96700e+01 6.15060e+01 4.85864e-01
5.96800e+01 6.15012e+01 4.85882e-01
5.96900e+01 6.14963e+01 4.85899e-01
5.97000e+01 6.14914e+01 4.85916e-01
5.97100e+01 6.14866e+01 4.85934e-01
5.97200e+01 6.14817e+01 4.85951e-01
5.97300e+01 6.14769e+01 4.85969e-01
5.97400e+01 6.14720e+01 4.85987e-01
5.97500e+01 6.14671e+01 4.86005e-01
5.97600e+01 6.14623e+01 4.86023e-01
5.97700e+01 6.14574e+01 4.86042e-01
5.97800e+01 6.14526e+01 4.86060e-01
5.97900e+01 6.14477e+01 4.86079e-01
5.98000e+01 6.14428e+01 4.86098e-01
5.98100e+01 6.14380e+01 4.86116e-01
5.98200e+01 6.14331e+01 4.86135e-01
5.98300e+01 6.14282e+01 4.86155e-01
5.98400e+01 6.14234e+01 4.86174e-01
5.98500e+01 6.14185e+01 4.86193e-01
5.98600e+01 6.14137e+01 4.86213e-01
5.98700e+01 6.14088e+01 4.86232e-01
5.98800e+01 6.14039e+01 4.86252e-01
5.98900e+01 6.13991e+01 4.86272e-01
5.99000e+01 6.13942e+01 4.86292e-01
5.99100e+01 6.13893e+01 4.86312e-01
5.99200e+01 6.13845e+01 4.86333e-01
5.99300e+01 6.13796e+01 4.86353e-01
5.99400e+01 6.13748e+01 4.86374e-01
5.99500e+01 6.13699e+01 4.86394e-01
5.99600e+01 6.13650e+01 4.86415e-01
5.99700e+01 6.13602e+01 4.86436e-01
5.99800e+01 6.13553e+01 4.86457e-01
5.99900e+01 6.13504e+01 4.86478e-01
6.00000e+01 6.13456e+01 4.86500e-01
6.00100e+01 6.13407e+01 4.86521e-01
6.00200e+01 6.13358e+01 4.86543e-01
6.00300e+01 6.13310e+01 4.86565e-01
6.00400e+01 6.13261e+01 4.86587e-01
6.00500e+01 6.13212e+01 4.86609e-01
6.00600e+01 6.13164e+01 4.86631e-01
6.00700e+01 6.13115e+01 4.86653e-01
6.00800e+01 6.13066e+01 4.86676e-01
6.00900e+01 6.13018e+01 4.86698e-01
6.01000e+01 6.12969e+01 4.86721e-01
6.01100e+01 6.12920e+01 4.86744e-01
6.01200e+01 6.12872e+01 4.86767e-01
6.01300e+01 6.12823e+01 4.86790e-01
6.01400e+01 6.12774e+01 4.86813e-01
6.01500e+01 6.12726e+01 4.86836e-01
6.01600e+01 6.12677e+01 4.86860e-01
6.01700e+01 6.12628e+01 4.86883e-01
6.01800e+01 6.12580e+01 4.86907e-01
6.01900e+01 6.12531e+01 4.86931e-01
6.02000e+01 6.12482e+01 4.86955e-01
6.02100e+01 6.12434e+01 4.86979e-01
6.02200e+01 6.12385e+01 4.87003e-01
6.02300e+01 6.12336e+01 4.87028e-01
6.02400e+01 6.12287e+01 4.87052e-01
6.02500e+01 6.12239e+01 4.87077e-01
6.02600e+01 6.12190e+01 4.87102e-01
6.02700e+01 6.12141e+01 4.87127e-01
6.02800e+01 6.12093e+01 4.87152e-01
6.02900e+01 6.12044e+01 4.87177e-01
6.03000e+01 6.11995e+01 4.87202e-01
6.03100e+01 6.11946e+01 4.87228e-01
6.03200e+01 6.11898e+01 4.87253e-01
6.03300e+01 6.11849e+01 4.87279e-01
6.03400e+01 6.11800e+01 4.87305e-01
6.03500e+01 6.11752e+01 4.87331e-01
6.03600e+01 6.11703e+01 4.87357e-01
6.03700e+01 6.11654e+01 4.87383e-01
6.03800e+01 6.11605e+01 4.87410e-01
6.03900e+01 6.11557e+01 4.87436e-01
6.04000e+01 6.11508e+01 4.87463e-01
6.04100e+01 6.11459e+01 4.87490e-01
6.04200e+01 6.11410e+01 4.87517e-01
6.04300e+01 6.11362e+01 4.87544e-01
6.04400e+01 6.11313e+01 4.87571e-01
6.04500e+01 6.11264e+01 4.87598e-01
6.04600e+01 6.11215e+01 4.87626e-01
6.04700e+01 6.11167e+01 4.87653e-01
6.04800e+01 6.11118e+01 4.87681e-01
6.04900e+01 6.11069e+01 4.87709e-01
6.05000e+01 6.11020e+01 4.87737e-01
6.05100e+01 6.10972e+01 4.87765e-01
6.05200e+01 6.10923e+01 4.87793e-01
6.05300e+01 6.10874e+01 4.87820e-01
6.05400e+01 6.10825e+01 4.87848e-01
6.05500e+01 6.10776e+01 4.87876e-01
6.05600e+01 6.10728e+01 4.87904e-01
6.05700e+01 6.10679e+01 4.87932e-01
6.05800e+01 6.10630e+01 4.87959e-01
6.05900e+01 6.10581e+01 4.87987e-01
6.06000e+01 6.10532e+01 4.88014e-01
6.06100e+01 6.10484e+01 4.88042e-01
6.06200e+01 6.10435e+01 4.88069e-01
6.06300e+01 6.10386e+01 4.88097e-01
6.06400e+01 6.10337e+01 4.88124e-01
6.06500e+01 6.10288e+01 4.88151e-01
6.06600e+01 6.10240e+01 4.88178e-01
6.06700e+01 6.10191e+01 4.88205e-01
6.06800e+01 6.10142e+01 4.88233e-01
6.06900e+01 6.10093e+01 4.88260e-01
6.07000e+01 6.10044e+01 4.88287e-01
6.07100e+01 6.09995e+01 4.88313e-01
6.07200e+01 6.09947e+01 4.88340e-01
6.07300e+01 6.09898e+01 4.88367e-01
6.07400e+01 6.09849e+01 4.88394e-01
6.07500e+01 6.09800e+01 4.88421e-01
6.07600e+01 6.09751e+01 4.88447e-01
6.07700e+01 6.09702e+01 4.88474e-01
6.07800e+01 6.09654e+01 4.88500e-01
6.07900e+01 6.09605e+01 4.88527e-01
6.08000e+01 6.09556e+01 4.88553e-01
6.08100e+01 6.09507e+01 4.88580e-01
6.08200e+01 6.09458e+01 4.88606e-01
6.08300e+01 6.09409e+01 4.88632e-01
6.08400e+01 6.09360e+01 4.88659e-01
6.08500e+01 6.09312e+01 4.88685e-01
6.08600e+01 6.09263e+01 4.88711e-01
6.08700e+01 6.09214e+01 4.88737e-01
6.08800e+01 6.09165e+01 4.88763e-01
6.08900e+01 6.09116e+01 4.88789e-01
6.09000e+01 6.09067e+01 4.88815e-01
6.09100e+01 6.09018e+01 4.88841e-01
6.09200e+01 6.08969e+01 4.88866e-01
6.09300e+01 6.08920e+01 4.88892e-01
6.09400e+01 6.08872e+01 4.88918e-01
6.09500e+01 6.08823e+01 4.88943e-01
6.09600e+01 6.08774e+01 4.88969e-01
6.09700e+01 6.08725e+01 4.88994e-01
6.09800e+01 6.08676e+01 4.89020e-01
6.09900e+01 6.08627e+01 4.89045e-01
6.10000e+01 6.08578e+01 4.89071e-01
6.10100e+01 6.08529e+01 4.89096e-01
6.10200e+01 6.08480e+01 4.89121e-01
6.10300e+01 6.08431e+01 4.89146e-01
6.10400e+01 6.08383e+01 4.89172e-01
6.10500e+01 6.08334e+01 4.89197e-01
6.10600e+01 6.08285e+01 4.89222e-01
6.10700e+01 6.08236e+01 4.89247e-01
6.10800e+01 6.08187e+01 4.89272e-01
6.10900e+01 6.08138e+01 4.89296e-01
6.11000e+01 6.08089e+01 4.89321e-01
6.11100e+01 6.08040e+01 4.89346e-01
6.11200e+01 6.07991e+01 4.89371e-01
6.11300e+01 6.07942e+01 4.89395e-01
6.11400e+01 6.07893e+01 4.89420e-01
6.11500e+01 6.07844e+01 4.89444e-01
6.11600e+01 6.07795e+01 4.89469e-01
6.11700e+01 6.07746e+01 4.89493e-01
6.11800e+01 6.07697e+01 4.89518e-01
6.11900e+01 6.07649e+01 4.89542e-01
6.12000e+01 6.07600e+01 4.89566e-01
6.12100e+01 6.07551e+01 4.89590e-01
6.12200e+01 6.07502e+01 4.89615e-01
6.12300e+01 6.07453e+01 4.89639e-01
6.12400e+01 6.07404e+01 4.89663e-01
6.12500e+01 6.07355e+01 4.89687e-01
6.12600e+01 6.07306e+01 4.89711e-01
6.12700e+01 6.07257e+01 4.89735e-01
6.12800e+01 6.07208e+01 4.89758e-01
6.12900e+01 6.07159e+01 4.89782e-01
6.13000e+01 6.07110e+01 4.89806e-01
6.13100e+01 6.07061e+01 4.89830e-01
6.13200e+01 6.07012e+01 4.89853e-01
6.13300e+01 6.06963e+01 4.89877e-01
6.13400e+01 6.06914e+01 4.89900e-01
6.13500e+01 6.06865e+01 4.89924e-01
6.13600e+01 6.06816e+01 4.89947e-01
6.13700e+01 6.06767e+01 4.89970e-01
6.13800e+01 6.06718e+01 4.89994e-01
6.13900e+01 6.06669e+01 4.90017e-01
6.14000e+01 6.06620e+01 4.90040e-01
6.14100e+01 6.06571e+01 4.90063e-01
6.14200e+01 6.06522e+01 4.90086e-01
6.14300e+01 6.06473e+01 4.90109e-01
6.14400e+01 6.06424e+01 4.90132e-01
6.14500e+01 6.06375e+01 4.90155e-01
6.14600e+01 6.06326e+01 4.90178e-01
6.14700e+01 6.06277e+01 4.90201e-01
6.14800e+01 6.06228e+01 4.90224e-01
6.14900e+01 6.06179e+01 4.90246e-01
6.15000e+01 6.06130e+01 4.90269e-01
6.15100e+01 6.06081e+01 4.90292e-01
6.15200e+01 6.06032e+01 4.90314e-01
6.15300e+01 6.05983e+01 4.90336e-01
6.15400e+01 6.05934e+01 4.90359e-01
6.15500e+01 6.05885e+01 4.90381e-01
6.15600e+01 6.05836e+01 4.90403e-01
6.15700e+01 6.05787e+01 4.90425e-01
6.15800e+01 6.05738e+01 4.90447e-01
6.15900e+01 6.05688e+01 4.90469e-01
6.16000e+01 6.05639e+01 4.90490e-01
6.16100e+01 6.05590e+01 4.90512e-01
6.16200e+01 6.05541e+01 4.90533e-01
6.16300e+01 6.05492e+01 4.90555e-01
6.16400e+01 6.05443e+01 4.90576e-01
6.16500e+01 6.05394e+01 4.90597e-01
6.16600e+01 6.05345e+01 4.90619e-01
6.16700e+01 6.05296e+01 4.90640e-01
6.16800e+01 6.05247e+01 4.90661e-01
6.16900e+01 6.05198e+01 4.90681e-01
6.17000e+01 6.05149e+01 4.90702e-01
6.17100e+01 6.05100e+01 4.90723e-01
6.17200e+01 6.05051e+01 4.90743e-01
6.17300e+01 6.05002e+01 4.90764e-01
6.17400e+01 6.04953e+01 4.90784e-01
6.17500e+01 6.04903e+01 4.90805e-01
6.17600e+01 6.04854e+01 4.90825e-01
6.17700e+01 6.04805e+01 4.90845e-01
6.17800e+01 6.04756e+01 4.90865e-01
6.17900e+01 6.04707e+01 4.90885e-01
6.18000e+01 6.04658e+01 4.90905e-01
6.18100e+01 6.04609e+01 4.90924e-01
6.18200e+01 6.04560e+01 4.90944e-01
6.18300e+01 6.04511e+01 4.90963e-01
6.18400e+01 6.04462e+01 4.90983e-01
6.18500e+01 6.04413e+01 4.91002e-01
6.18600e+01 6.04363e+01 4.91021e-01
6.18700e+01 6.04314e+01 4.91041e-01
6.18800e+01 6.04265e+01 4.91060e-01
6.18900e+01 6.04216e+01 4.91079e-01
6.19000e+01 6.04167e+01 4.91097e-01
6.19100e+01 6.04118e+01 4.91116e-01
6.19200e+01 6.04069e+01 4.91135e-01
6.19300e+01 6.04020e+01 4.91153e-01
6.19400e+01 6.03971e+01 4.91172e-01
6.19500e+01 6.03921e+01 4.91190e-01
6.19600e+01 6.03872e+01 4.91209e-01
6.19700e+01 6.03823e+01 4.91227e-01
6.19800e+01 6.03774e+01 4.91245e-01
6.19900e+01 6.03725e+01 4.91263e-01
6.20000e+01 6.03676e+01 4.91281e-01
6.20100e+01 6.03627e+01 4.91299e-01
6.20200e+01 6.03578e+01 4.91316e-01
6.20300e+01 6.03528e+01 4.91334e-01
6.20400e+01 6.03479e+01 4.91351e-01
6.20500e+01 6.03430e+01 4.91369e-01
6.20600e+01 6.03381e+01 4.91386e-01
6.20700e+01 6.03332e+01 4.91403e-01
6.20800e+01 6.03283e+01 4.91421e-01
6.20900e+01 6.03234e+01 4.91438e-01
6.21000e+01 6.03184e+01 4.91455e-01
6.21100e+01 6.03135e+01 4.91471e-01
6.21200e+01 6.03086e+01 4.91488e-01
6.21300e+01 6.03037e+01 4.91505e-01
6.21400e+01 6.02988e+01 4.91521e-01
6.21500e+01 6.02939e+01 4.91538e-01
6.21600e+01 6.02890e+01 4.91554e-01
6.21700e+01 6.02840e+01 4.91571e-01
6.21800e+01 6.02791e+01 4.91587e-01
6.21900e+01 6.02742e+01 4.91603e-01
6.22000e+01 6.02693e+01 4.91619e-01
6.22100e+01 6.02644e+01 4.91635e-01
6.22200e+01 6.02595e+01 4.91651e-01
6.22300e+01 6.02545e+01 4.91666e-01
6.22400e+01 6.02496e+01 4.91682e-01
6.22500e+01 6.02447e+01 4.91697e-01
6.22600e+01 6.02398e+01 4.91713e-01
6.22700e+01 6.02349e+01 4.91728e-01
6.22800e+01 6.02300e+01 4.91744e-01
6.22900e+01 6.02250e+01 4.91759e-01
6.23000e+01 6.02201e+01 4.91774e-01
6.23100e+01 6.02152e+01 4.91789e-01
6.23200e+01 6.02103e+01 4.91804e-01
6.23300e+01 6.02054e+01 4.91818e-01
6.23400e+01 6.02004e+01 4.91833e-01
6.23500e+01 6.01955e+01 4.91848e-01
6.23600e+01 6.01906e+01 4.91862e-01
6.23700e+01 6.01857e+01 4.91876e-01
6.23800e+01 6.01808e+01 4.91891e-01
6.23900e+01 6.01759e+01 4.91905e-01
6.24000e+01 6.01709e+01 4.91919e-01
6.24100e+01 6.01660e+01 4.91933e-01
6.24200e+01 6.01611e+01 4.91947e-01
6.24300e+01 6.01562e+01 4.91961e-01
6.24400e+01 6.01513e+01 4.91975e-01
6.24500e+01 6.01463e+01 4.91988e-01
6.24600e+01 6.01414e+01 4.92002e-01
6.24700e+01 6.01365e+01 4.92015e-01
6.24800e+01 6.01316e+01 4.92028e-01
6.24900e+01 6.01267e+01 4.92042e-01
6.25000e+01 6.01217e+01 4.92055e-01
6.25100e+01 6.01168e+01 4.92068e-01
6.25200e+01 6.01119e+01 4.92082e-01
6.25300e+01 6.01070e+01 4.92096e-01
6.25400e+01 6.01021e+01 4.92110e-01
6.25500e+01 6.00971e+01 4.92124e-01
6.25600e+01 6.00922e+01 4.92139e-01
6.25700e+01 6.00873e+01 4.92154e-01
6.25800e+01 6.00824e+01 4.92170e-01
6.25900e+01 6.00774e+01 4.92186e-01
6.26000e+01 6.00725e+01 4.92202e-01
6.26100e+01 6.00676e+01 4.92218e-01
6.26200e+01 6.00627e+01 4.92235e-01
6.26300e+01 6.00578e+01 4.92252e-01
6.26400e+01 6.00528e+01 4.92269e-01
6.26500e+01 6.00479e+01 4.92287e-01
6.26600e+01 6.00430e+01 4.92305e-01
6.26700e+01 6.00381e+01 4.92323e-01
6.26800e+01 6.00331e+01 4.92342e-01
6.26900e+01 6.00282e+01 4.92361e-01
6.27000e+01 6.00233e+01 4.92380e-01
6.27100e+01 6.00184e+01 4.92399e-01
6.27200e+01 6.00134e+01 4.92419e-01
6.27300e+01 6.00085e+01 4.92440e-01
6.27400e+01 6.00036e+01 4.92460e-01
6.27500e+01 5.99987e+01 4.92481e-01
6.27600e+01 5.99938e+01 4.92502e-01
6.27700e+01 5.99888e+01 4.92523e-01
6.27800e+01 5.99839e+01 4.92545e-01
6.27900e+01 5.99790e+01 4.92567e-01
6.28000e+01 5.99740e+01 4.92590e-01
6.28100e+01 5.99691e+01 4.92612e-01
6.28200e+01 5.99642e+01 4.92635e-01
6.28300e+01 5.99593e+01 4.92659e-01
6.28400e+01 5.99543e+01 4.92682e-01
6.28500e+01 5.99494e+01 4.92706e-01
6.28600e+01 5.99445e+01 4.92730e-01
6.28700e+01 5.99396e+01 4.92755e-01
6.28800e+01 5.99346e+01 4.92780e-01
6.28900e+01 5.99297e+01 4.92805e-01
6.29000e+01 5.99248e+01 4.92831e-01
6.29100e+01 5.99198e+01 4.92856e-01
6.29200e+01 5.99149e+01 4.92883e-01
6.29300e+01 5.99100e+01 4.92909e-01
6.29400e+01 5.99051e+01 4.92936e-01
6.29500e+01 5.99001e+01 4.92963e-01
6.29600e+01 5.98952e+01 4.92990e-01
6.29700e+01 5.98903e+01 4.93018e-01
6.29800e+01 5.98853e+01 4.93046e-01
6.29900e+01 5.98804e+01 4.93075e-01
6.30000e+01 5.98755e+01 4.93103e-01
6.30100e+01 5.98706e+01 4.93132e-01
6.30200e+01 5.98656e+01 4.93161e-01
6.30300e+01 5.98607e+01 4.93191e-01
6.30400e+01 5.98558e+01 4.93221e-01
6.30500e+01 5.98508e+01 4.93251e-01
6.30600e+01 5.98459e+01 4.93282e-01
6.30700e+01 5.98410e+01 4.93313e-01
6.30800e+01 5.98360e+01 4.93344e-01
6.30900e+01 5.98311e+01 4.93375e-01
6.31000e+01 5.98262e+01 4.93407e-01
6.31100e+01 5.98212e+01 4.93439e-01
6.31200e+01 5.98163e+01 4.93472e-01
6.31300e+01 5.98114e+01 4.93504e-01
6.31400e+01 5.98064e+01 4.93538e-01
6.31500e+01 5.98015e+01 4.93571e-01
6.31600e+01 5.97965e+01 4.93605e-01
6.31700e+01 5.97916e+01 4.93639e-01
6.31800e+01 5.97867e+01 4.93673e-01
6.31900e+01 5.97817e+01 4.93708e-01
6.32000e+01 5.97768e+01 4.93743e-01
6.32100e+01 5.97719e+01 4.93778e-01
6.32200e+01 5.97669e+01 4.93813e-01
6.32300e+01 5.97620e+01 4.93849e-01
6.32400e+01 5.97570e+01 4.93885e-01
6.32500e+01 5.97521e+01 4.93922e-01
6.32600e+01 5.97472e+01 4.93959e-01
6.32700e+01 5.97422e+01 4.93996e-01
6.32800e+01 5.97373e+01 4.94033e-01
6.32900e+01 5.97323e+01 4.94071e-01
6.33000e+01 5.97274e+01 4.94109e-01
6.33100e+01 5.97225e+01 4.94148e-01
6.33200e+01 5.97175e+01 4.94186e-01
6.33300e+01 5.97126e+01 4.94225e-01
6.33400e+01 5.97076e+01 4.94265e-01
6.33500e+01 5.97027e+01 4.94305e-01
6.33600e+01 5.96978e+01 4.94344e-01
6.33700e+01 5.96928e+01 4.94385e-01
6.33800e+01 5.96879e+01 4.94425e-01
6.33900e+01 5.96829e+01 4.94466e-01
6.34000e+01 5.96780e+01 4.94508e-01
6.34100e+01 5.96730e+01 4.94549e-01
6.34200e+01 5.96681e+01 4.94591e-01
6.34300e+01 5.96631e+01 4.94633e-01
6.34400e+01 5.96582e+01 4.94676e-01
6.34500e+01 5.96532e+01 4.94718e-01
6.34600e+01 5.96483e+01 4.94762e-01
6.34700e+01 5.96434e+01 4.94805e-01
6.34800e+01 5.96384e+01 4.94849e-01
6.34900e+01 5.96335e+01 4.94893e-01
6.35000e+01 5.96285e+01 4.94937e-01
6.35100e+01 5.96236e+01 4.94982e-01
6.35200e+01 5.96186e+01 4.95025e-01
6.35300e+01 5.96137e+01 4.95069e-01
6.35400e+01 5.96087e+01 4.95112e-01
6.35500e+01 5.96038e+01 4.95154e-01
6.35600e+01 5.95988e+01 4.95197e-01
6.35700e+01 5.95938e+01 4.95238e-01
6.35800e+01 5.95889e+01 4.95279e-01
6.35900e+01 5.95839e+01 4.95320e-01
6.36000e+01 5.95790e+01 4.95361e-01
6.36100e+01 5.95740e+01 4.95400e-01
6.36200e+01 5.95691e+01 4.95440e-01
6.36300e+01 5.95641e+01 4.95479e-01
6.36400e+01 5.95592e+01 4.95517e-01
6.36500e+01 5.95542e+01 4.95556e-01
6.36600e+01 5.95493e+01 4.95593e-01
6.36700e+01 5.95443e+01 4.95631e-01
6.36800e+01 5.95393e+01 4.95667e-01
6.36900e+01 5.95344e+01 4.95704e-01
6.37000e+01 5.95294e+01 4.95740e-01
6.37100e+01 5.95245e+01 4.95775e-01
6.37200e+01 5.95195e+01 4.95810e-01
6.37300e+01 5.95146e+01 4.95845e-01
6.37400e+01 5.95096e+01 4.95879e-01
6.37500e+01 5.95046e+01 4.95913e-01
6.37600e+01 5.94997e+01 4.95946e-01
6.37700e+01 5.94947e+01 4.95979e-01
6.37800e+01 5.94898e+01 4.96011e-01
6.37900e+01 5.94848e+01 4.96043e-01
6.38000e+01 5.94798e+01 4.96074e-01
6.38100e+01 5.94749e+01 4.96105e-01
6.38200e+01 5.94699e+01 4.96136e-01
6.38300e+01 5.94650e+01 4.96166e-01
6.38400e+01 5.94600e+01 4.96196e-01
6.38500e+01 5.94550e+01 4.96225e-01
6.38600e+01 5.94501e+01 4.96254e-01
6.38700e+01 5.94451e+01 4.96282e-01
6.38800e+01 5.94401e+01 4.96310e-01
6.38900e+01 5.94352e+01 4.96338e-01
6.39000e+01 5.94302e+01 4.96365e-01
6.39100e+01 5.94253e+01 4.96392e-01
6.39200e+01 5.94203e+01 4.96418e-01
6.39300e+01 5.94153e+01 4.96444e-01
6.39400e+01 5.94104e+01 4.96469e-01
6.39500e+01 5.94054e+01 4.96494e-01
6.39600e+01 5.94004e+01 4.96518e-01
6.39700e+01 5.93955e+01 4.96542e-01
6.39800e+01 5.93905e+01 4.96566e-01
6.39900e+01 5.93855e+01 4.96589e-01
6.40000e+01 5.93806e+01 4.96611e-01
6.40100e+01 5.93756e+01 4.96634e-01
6.40200e+01 5.93706e+01 4.96655e-01
6.40300e+01 5.93657e+01 4.96677e-01
6.40400e+01 5.93607e+01 4.96698e-01
6.40500e+01 5.93557e+01 4.96718e-01
6.40600e+01 5.93508e+01 4.96738e-01
6.40700e+01 5.93458e+01 4.96758e-01
6.40800e+01 5.93408e+01 4.96777e-01
6.40900e+01 5.93359e+01 4.96795e-01
6.41000e+01 5.93309e+01 4.96814e-01
6.41100e+01 5.93259e+01 4.96831e-01
6.41200e+01 5.93210e+01 4.96849e-01
6.41300e+01 5.93160e+01 4.96866e-01
6.41400e+01 5.93110e+01 4.96882e-01
6.41500e+01 5.93061e+01 4.96898e-01
6.41600e+01 5.93011e+01 4.96914e-01
6.41700e+01 5.92961e+01 4.96929e-01
6.41800e+01 5.92911e+01 4.96943e-01
6.41900e+01 5.92862e+01 4.96958e-01
6.42000e+01 5.92812e+01 4.96971e-01
6.42100e+01 5.92762e+01 4.96985e-01
6.42200e+01 5.92713e+01 4.96998e-01
6.42300e+01 5.92663e+01 4.97010e-01
6.42400e+01 5.92613e+01 4.97022e-01
6.42500e+01 5.92564e+01 4.97034e-01
6.42600e+01 5.92514e+01 4.97045e-01
6.42700e+01 5.92464e+01 4.97056e-01
6.42800e+01 5.92414e+01 4.97066e-01
6.42900e+01 5.92365e+01 4.97076e-01
6.43000e+01 5.92315e+01 4.97085e-01
6.43100e+01 5.92265e+01 4.97094e-01
6.43200e+01 5.92216e+01 4.97103e-01
6.43300e+01 5.92166e+01 4.97111e-01
6.43400e+01 5.92116e+01 4.97118e-01
6.43500e+01 5.92067e+01 4.97125e-01
6.43600e+01 5.92017e+01 4.97132e-01
6.43700e+01 5.91967e+01 4.97138e-01
6.43800e+01 5.91917e+01 4.97144e-01
6.43900e+01 5.91868e+01 4.97150e-01
6.44000e+01 5.91818e+01 4.97155e-01
6.44100e+01 5.91768e+01 4.97159e-01
6.44200e+01 5.91719e+01 4.97163e-01
6.44300e+01 5.91669e+01 4.97167e-01
6.44400e+01 5.91619e+01 4.97170e-01
6.44500e+01 5.91569e+01 4.97173e-01
6.44600e+01 5.91520e+01 4.97175e-01
6.44700e+01 5.91470e+01 4.97177e-01
6.44800e+01 5.91420e+01 4.97178e-01
6.44900e+01 5.91370e+01 4.97179e-01
6.45000e+01 5.91321e+01 4.97180e-01
6.45100e+01 5.91271e+01 4.97180e-01
6.45200e+01 5.91221e+01 4.97181e-01
6.45300e+01 5.91172e+01 4.97183e-01
6.45400e+01 5.91122e+01 4.97185e-01
6.45500e+01 5.91072e+01 4.97187e-01
6.45600e+01 5.91022e+01 4.97190e-01
6.45700e+01 5.90973e+01 4.97193e-01
6.45800e+01 5.90923e+01 4.97196e-01
6.45900e+01 5.90873e+01 4.97200e-01
6.46000e+01 5.90824e+01 4.97205e-01
6.46100e+01 5.90774e+01 4.97210e-01
6.46200e+01 5.90724e+01 4.97215e-01
6.46300e+01 5.90674e+01 4.97221e-01
6.46400e+01 5.90625e+01 4.97227e-01
6.46500e+01 5.90575e+01 4.97233e-01
6.46600e+01 5.90525e+01 4.97240e-01
6.46700e+01 5.90476e+01 4.97248e-01
6.46800e+01 5.90426e+01 4.97256e-01
6.46900e+01 5.90376e+01 4.97264e-01
6.47000e+01 5.90326e+01 4.97273e-01
6.47100e+01 5.90277e+01 4.97282e-01
6.47200e+01 5.90227e+01 4.97292e-01
6.47300e+01 5.90177e+01 4.97302e-01
6.47400e+01 5.90127e+01 4.97313e-01
6.47500e+01 5.90078e+01 4.97323e-01
6.47600e+01 5.90028e+01 4.97335e-01
6.47700e+01 5.89978e+01 4.97347e-01
6.47800e+01 5.89928e+01 4.97359e-01
6.47900e+01 5.89879e+01 4.97372e-01
6.48000e+01 5.89829e+01 4.97385e-01
6.48100e+01 5.89779e+01 4.97398e-01
6.48200e+01 5.89730e+01 4.97412e-01
6.48300e+01 5.89680e+01 4.97427e-01
6.48400e+01 5.89630e+01 4.97442e-01
6.48500e+01 5.89580e+01 4.97457e-01
6.48600e+01 5.89531e+01 4.97473e-01
6.48700e+01 5.89481e+01 4.97489e-01
6.48800e+01 5.89431e+01 4.97506e-01
6.48900e+01 5.89381e+01 4.97523e-01
6.49000e+01 5.89332e+01 4.97540e-01
6.49100e+01 5.89282e+01 4.97558e-01
6.49200e+01 5.89232e+01 4.97576e-01
6.49300e+01 5.89182e+01 4.97595e-01
6.49400e+01 5.89133e+01 4.97614e-01
6.49500e+01 5.89083e+01 4.97634e-01
6.49600e+01 5.89033e+01 4.97654e-01
6.49700e+01 5.88983e+01 4.97675e-01
6.49800e+01 5.88933e+01 4.97696e-01
6.49900e+01 5.88884e+01 4.97717e-01
6.50000e+01 5.88834e+01 4.97739e-01
6.50100e+01 5.88784e+01 4.97761e-01
6.50200e+01 5.88734e+01 4.97784e-01
6.50300e+01 5.88685e+01 4.97807e-01
6.50400e+01 5.88635e+01 4.97831e-01
6.50500e+01 5.88585e+01 4.97855e-01
6.50600e+01 5.88535e+01 4.97879e-01
6.50700e+01 5.88485e+01 4.97904e-01
6.50800e+01 5.88436e+01 4.97929e-01
6.50900e+01 5.88386e+01 4.97955e-01
6.51000e+01 5.88336e+01 4.97981e-01
6.51100e+01 5.88286e+01 4.98008e-01
6.51200e+01 5.88236e+01 4.98035e-01
6.51300e+01 5.88187e+01 4.98062e-01
6.51400e+01 5.88137e+01 4.98090e-01
6.51500e+01 5.88087e+01 4.98118e-01
6.51600e+01 5.88037e+01 4.98147e-01
6.51700e+01 5.87987e+01 4.98176e-01
6.51800e+01 5.87938e+01 4.98206e-01
6.51900e+01 5.87888e+01 4.98236e-01
6.52000e+01 5.87838e+01 4.98267e-01
6.52100e+01 5.87788e+01 4.98298e-01
6.52200e+01 5.87738e+01 4.98329e-01
6.52300e+01 5.87688e+01 4.98361e-01
6.52400e+01 5.87639e+01 4.98393e-01
6.52500e+01 5.87589e+01 4.98426e-01
6.52600e+01 5.87539e+01 4.98459e-01
6.52700e+01 5.87489e+01 4.98493e-01
6.52800e+01 5.87439e+01 4.98527e-01
6.52900e+01 5.87389e+01 4.98561e-01
6.53000e+01 5.87340e+01 4.98596e-01
6.53100e+01 5.87290e+01 4.98631e-01
6.53200e+01 5.87240e+01 4.98667e-01
6.53300e+01 5.87190e+01 4.98703e-01
6.53400e+01 5.87140e+01 4.98740e-01
6.53500e+01 5.87090e+01 4.98777e-01
6.53600e+01 5.87040e+01 4.98814e-01
6.53700e+01 5.86990e+01 4.98852e-01
6.53800e+01 5.86941e+01 4.98891e-01
6.53900e+01 5.86891e+01 4.98929e-01
6.54000e+01 5.86841e+01 4.98969e-01
6.54100e+01 5.86791e+01 4.99008e-01
6.54200e+01 5.86741e+01 4.99048e-01
6.54300e+01 5.86691e+01 4.99089e-01
6.54400e+01 5.86641e+01 4.99130e-01
6.54500e+01 5.86591e+01 4.99171e-01
6.54600e+01 5.86541e+01 4.99213e-01
6.54700e+01 5.86491e+01 4.99255e-01
6.54800e+01 5.86441e+01 4.99298e-01
6.54900e+01 5.86392e+01 4.99341e-01
6.55000e+01 5.86342e+01 4.99385e-01
6.55100e+01 5.86292e+01 4.99428e-01
6.55200e+01 5.86242e+01 4.99472e-01
6.55300e+01 5.86192e+01 4.99515e-01
6.55400e+01 5.86142e+01 4.99558e-01
6.55500e+01 5.86092e+01 4.99600e-01
6.55600e+01 5.86042e+01 4.99642e-01
6.55700e+01 5.85992e+01 4.99684e-01
6.55800e+01 5.85942e+01 4.99726e-01
6.55900e+01 5.85892e+01 4.99768e-01
6.56000e+01 5.85842e+01 4.99809e-01
6.56100e+01 5.85792e+01 4.99850e-01
6.56200e+01 5.85742e+01 4.99890e-01
6.56300e+01 5.85692e+01 4.99931e-01
6.56400e+01 5.85642e+01 4.99971e-01
6.56500e+01 5.85592e+01 5.00010e-01
6.56600e+01 5.85542e+01 5.00050e-01
6.56700e+01 5.85492e+01 5.00089e-01
6.56800e+01 5.85442e+01 5.00128e-01
6.56900e+01 5.85392e+01 5.00167e-01
6.57000e+01 5.85342e+01 5.00205e-01
6.57100e+01 5.85292e+01 5.00243e-01
6.57200e+01 5.85242e+01 5.00281e-01
6.57300e+01 5.85192e+01 5.00319e-01
6.57400e+01 5.85142e+01 5.00356e-01
6.57500e+01 5.85092e+01 5.00393e-01
6.57600e+01 5.85042e+01 5.00430e-01
6.57700e+01 5.84992e+01 5.00466e-01
6.57800e+01 5.84942e+01 5.00502e-01
6.57900e+01 5.84892e+01 5.00538e-01
6.58000e+01 5.84842e+01 5.00574e-01
6.58100e+01 5.84792e+01 5.00609e-01
6.58200e+01 5.84741e+01 5.00644e-01
6.58300e+01 5.84691e+01 5.00679e-01
6.58400e+01 5.84641e+01 5.00713e-01
6.58500e+01 5.84591e+01 5.00748e-01
6.58600e+01 5.84541e+01 5.00782e-01
6.58700e+01 5.84491e+01 5.00815e-01
6.58800e+01 5.84441e+01 5.00849e-01
6.58900e+01 5.84391e+01 5.00882e-01
6.59000e+01 5.84341e+01 5.00915e-01
6.59100e+01 5.84291e+01 5.00947e-01
6.59200e+01 5.84241e+01 5.00980e-01
6.59300e+01 5.84191e+01 5.01012e-01
6.59400e+01 5.84140e+01 5.01043e-01
6.59500e+01 5.84090e+01 5.01075e-01
6.59600e+01 5.84040e+01 5.01106e-01
6.59700e+01 5.83990e+01 5.01137e-01
6.59800e+01 5.83940e+01 5.01168e-01
6.59900e+01 5.83890e+01 5.01198e-01
6.60000e+01 5.83840e+01 5.01228e-01
6.60100e+01 5.83790e+01 5.01258e-01
6.60200e+01 5.83740e+01 5.01287e-01
6.60300e+01 5.83689e+01 5.01317e-01
6.60400e+01 5.83639e+01 5.01346e-01
6.60500e+01 5.83589e+01 5.01374e-01
6.60600e+01 5.83539e+01 5.01403e-01
6.60700e+01 5.83489e+01 5.01431e-01
6.60800e+01 5.83439e+01 5.01459e-01
6.60900e+01 5.83389e+01 5.01486e-01
6.61000e+01 5.83338e+01 5.01514e-01
6.61100e+01 5.83288e+01 5.01541e-01
6.61200e+01 5.83238e+01 5.01568e-01
6.61300e+01 5.83188e+01 5.01594e-01
6.61400e+01 5.83138e+01 5.01620e-01
6.61500e+01 5.83088e+01 5.01646e-01
6.61600e+01 5.83037e+01 5.01672e-01
6.61700e+01 5.82987e+01 5.01697e-01
6.61800e+01 5.82937e+01 5.01722e-01
6.61900e+01 5.82887e+01 5.01747e-01
6.62000e+01 5.82837e+01 5.01772e-01
6.62100e+01 5.82787e+01 5.01796e-01
6.62200e+01 5.82736e+01 5.01820e-01
6.62300e+01 5.82686e+01 5.01844e-01
6.62400e+01 5.82636e+01 5.01867e-01
6.62500e+01 5.82586e+01 5.01890e-01
6.62600e+01 5.82536e+01 5.01913e-01
6.62700e+01 5.82485e+01 5.01936e-01
6.62800e+01 5.82435e+01 5.01958e-01
6.62900e+01 5.82385e+01 5.01980e-01
6.63000e+01 5.82335e+01 5.02002e-01
6.63100e+01 5.82285e+01 5.02024e-01
6.63200e+01 5.82234e+01 5.02045e-01
6.63300e+01 5.82184e+01 5.02066e-01
6.63400e+01 5.82134e+01 5.02086e-01
6.63500e+01 5.82084e+01 5.02107e-01
6.63600e+01 5.82034e+01 5.02127e-01
6.63700e+01 5.81983e+01 5.02147e-01
6.63800e+01 5.81933e+01 5.02166e-01
6.63900e+01 5.81883e+01 5.02186e-01
6.64000e+01 5.81833e+01 5.02205e-01
6.64100e+01 5.81783e+01 5.02223e-01
6.64200e+01 5.81732e+01 5.02242e-01
6.64300e+01 5.81682e+01 5.02260e-01
6.64400e+01 5.81632e+01 5.02278e-01
6.64500e+01 5.81582e+01 5.02296e-01
6.64600e+01 5.81531e+01 5.02313e-01
6.64700e+01 5.81481e+01 5.02330e-01
6.64800e+01 5.81431e+01 5.02347e-01
6.64900e+01 5.81381e+01 5.02363e-01
6.65000e+01 5.81330e+01 5.02380e-01
6.65100e+01 5.81280e+01 5.02396e-01
6.65200e+01 5.81230e+01 5.02412e-01
6.65300e+01 5.81180e+01 5.02428e-01
6.65400e+01 5.81129e+01 5.02445e-01
6.65500e+01 5.81079e+01 5.02461e-01
6.65600e+01 5.81029e+01 5.02478e-01
6.65700e+01 5.80979e+01 5.02494e-01
6.65800e+01 5.80928e+01 5.02511e-01
6.65900e+01 5.80878e+01 5.02528e-01
6.66000e+01 5.80828e+01 5.02544e-01
6.66100e+01 5.80778e+01 5.02561e-01
6.66200e+01 5.80727e+01 5.02578e-01
6.66300e+01 5.80677e+01 5.02595e-01
6.66400e+01 5.80627e+01 5.02612e-01
6.66500e+01 5.80577e+01 5.02630e-01
6.66600e+01 5.80526e+01 5.02647e-01
6.66700e+01 5.80476e+01 5.02664e-01
6.66800e+01 5.80426e+01 5.02681e-01
6.66900e+01 5.80376e+01 5.02699e-01
6.67000e+01 5.80325e+01 5.02716e-01
6.67100e+01 5.80275e+01 5.02734e-01
6.67200e+01 5.80225e+01 5.02752e-01
6.67300e+01 5.80175e+01 5.02769e-01
6.67400e+01 5.80124e+01 5.02787e-01
6.67500e+01 5.80074e+01 5.02805e-01
6.67600e+01 5.80024e+01 5.02823e-01
6.67700e+01 5.79973e+01 5.02841e-01
6.67800e+01 5.79923e+01 5.02859e-01
6.67900e+01 5.79873e+01 5.02877e-01
6.68000e+01 5.79823e+01 5.02896e-01
6.68100e+01 5.79772e+01 5.02914e-01
6.68200e+01 5.79722e+01 5.02932e-01
6.68300e+01 5.79672e+01 5.02951e-01
6.68400e+01 5.79621e+01 5.02969e-01
6.68500e+01 5.79571e+01 5.02988e-01
6.68600e+01 5.79521e+01 5.03007e-01
6.68700e+01 5.79470e+01 5.03025e-01
6.68800e+01 5.79420e+01 5.03044e-01
6.68900e+01 5.79370e+01 5.03063e-01
6.69000e+01 5.79320e+01 5.03082e-01
6.69100e+01 5.79269e+01 5.03101e-01
6.69200e+01 5.79219e+01 5.03120e-01
6.69300e+01 5.79169e+01 5.03139e-01
6.69400e+01 5.79118e+01 5.03158e-01
6.69500e+01 5.79068e+01 5.03178e-01
6.69600e+01 5.79018e+01 5.03197e-01
6.69700e+01 5.78967e+01 5.03217e-01
6.69800e+01 5.78917e+01 5.03236e-01
6.69900e+01 5.78867e+01 5.03256e-01
6.70000e+01 5.78816e+01 5.03276e-01
6.70100e+01 5.78766e+01 5.03295e-01
6.70200e+01 5.78716e+01 5.03315e-01
6.70300e+01 5.78665e+01 5.03335e-01
6.70400e+01 5.78615e+01 5.03355e-01
6.70500e+01 5.78565e+01 5.03375e-01
6.70600e+01 5.78514e+01 5.03395e-01
6.70700e+01 5.78464e+01 5.03415e-01
6.70800e+01 5.78414e+01 5.03436e-01
6.70900e+01 5.78363e+01 5.03456e-01
6.71000e+01 5.78313e+01 5.03476e-01
6.71100e+01 5.78263e+01 5.03497e-01
6.71200e+01 5.78212e+01 5.03517e-01
6.71300e+01 5.78162e+01 5.03538e-01
6.71400e+01 5.78112e+01 5.03559e-01
6.71500e+01 5.78061e+01 5.03579e-01
6.71600e+01 5.78011e+01 5.03600e-01
6.71700e+01 5.77961e+01 5.03621e-01
6.71800e+01 5.77910e+01 5.03642e-01
6.71900e+01 5.77860e+01 5.03663e-01
6.72000e+01 5.77809e+01 5.03684e-01
6.72100e+01 5.77759e+01 5.03705e-01
6.72200e+01 5.77709e+01 5.03727e-01
6.72300e+01 5.77658e+01 5.03748e-01
6.72400e+01 5.77608e+01 5.03770e-01
6.72500e+01 5.77558e+01 5.03791e-01
6.72600e+01 5.77507e+01 5.03813e-01
6.72700e+01 5.77457e+01 5.03834e-01
6.72800e+01 5.77406e+01 5.03856e-01
6.72900e+01 5.77356e+01 5.03878e-01
6.73000e+01 5.77306e+01 5.03899e-01
6.73100e+01 5.77255e+01 5.03921e-01
6.73200e+01 5.77205e+01 5.03943e-01
6.73300e+01 5.77154e+01 5.03965e-01
6.73400e+01 5.77104e+01 5.03988e-01
6.73500e+01 5.77054e+01 5.04010e-01
6.73600e+01 5.77003e+01 5.04032e-01
6.73700e+01 5.76953e+01 5.04054e-01
6.73800e+01 5.76902e+01 5.04077e-01
6.73900e+01 5.76852e+01 5.04099e-01
6.74000e+01 5.76802e+01 5.04122e-01
6.74100e+01 5.76751e+01 5.04145e-01
6.74200e+01 5.76701e+01 5.04167e-01
6.74300e+01 5.76650e+01 5.04190e-01
6.74400e+01 5.76600e+01 5.04213e-01
6.74500e+01 5.76550e+01 5.04236e-01
6.74600e+01 5.76499e+01 5.04259e-01
6.74700e+01 5.76449e+01 5.04282e-01
6.74800e+01 5.76398e+01 5.04305e-01
6.74900e+01 5.76348e+01 5.04328e-01
6.75000e+01 5.76297e+01 5.04352e-01
6.75100e+01 5.76247e+01 5.04375e-01
6.75200e+01 5.76197e+01 5.04398e-01
6.75300e+01 5.76146e+01 5.04422e-01
6.75400e+01 5.76096e+01 5.04446e-01
6.75500e+01 5.76045e+01 5.04469e-01
6.75600e+01 5.75995e+01 5.04493e-01
6.75700e+01 5.75944e+01 5.04517e-01
6.75800e+01 5.75894e+01 5.04542e-01
6.75900e+01 5.75843e+01 5.04566e-01
6.76000e+01 5.75793e+01 5.04590e-01
6.76100e+01 5.75742e+01 5.04615e-01
6.76200e+01 5.75692e+01 5.04639e-01
6.76300e+01 5.75642e+01 5.04664e-01
6.76400e+01 5.75591e+01 5.04689e-01
6.76500e+01 5.75541e+01 5.04714e-01
6.76600e+01 5.75490e+01 5.04739e-01
6.76700e+01 5.75440e+01 5.04764e-01
6.76800e+01 5.75389e+01 5.04789e-01
6.76900e+01 5.75339e+01 5.04814e-01
6.77000e+01 5.75288e+01 5.04840e-01
6.77100e+01 5.75238e+01 5.04865e-01
6.77200e+01 5.75187e+01 5.04891e-01
6.77300e+01 5.75137e+01 5.04917e-01
6.77400e+01 5.75086e+01 5.04942e-01
6.77500e+01 5.75036e+01 5.04968e-01
6.77600e+01 5.74985e+01 5.04995e-01
6.77700e+01 5.74935e+01 5.05021e-01
6.77800e+01 5.74884e+01 5.05047e-01
6.77900e+01 5.74834e+01 5.05073e-01
6.78000e+01 5.74783e+01 5.05100e-01
6.78100e+01 5.74733e+01 5.05127e-01
6.78200e+01 5.74682e+01 5.05153e-01
6.78300e+01 5.74632e+01 5.05180e-01
6.78400e+01 5.74581e+01 5.05207e-01
6.78500e+01 5.74531e+01 5.05234e-01
6.78600e+01 5.74480e+01 5.05261e-01
6.78700e+01 5.74430e+01 5.05289e-01
6.78800e+01 5.74379e+01 5.05316e-01
6.78900e+01 5.74329e+01 5.05344e-01
6.79000e+01 5.74278e+01 5.05371e-01
6.79100e+01 5.74227e+01 5.05399e-01
6.79200e+01 5.74177e+01 5.05427e-01
6.79300e+01 5.74126e+01 5.05455e-01
6.79400e+01 5.74076e+01 5.05483e-01
6.79500e+01 5.74025e+01 5.05511e-01
6.79600e+01 5.73975e+01 5.05539e-01
6.79700e+01 5.73924e+01 5.05567e-01
6.79800e+01 5.73874e+01 5.05596e-01
6.79900e+01 5.73823e+01 5.05624e-01
6.80000e+01 5.73772e+01 5.05653e-01
6.80100e+01 5.73722e+01 5.05682e-01
6.80200e+01 5.73671e+01 5.05711e-01
6.80300e+01 5.73621e+01 5.05740e-01
6.80400e+01 5.73570e+01 5.05769e-01
6.80500e+01 5.73520e+01 5.05798e-01
6.80600e+01 5.73469e+01 5.05827e-01
6.80700e+01 5.73418e+01 5.05857e-01
6.80800e+01 5.73368e+01 5.05886e-01
6.80900e+01 5.73317e+01 5.05916e-01
6.81000e+01 5.73267e+01 5.05946e-01
6.81100e+01 5.73216e+01 5.05976e-01
6.81200e+01 5.73165e+01 5.06006e-01
6.81300e+01 5.73115e+01 5.06036e-01
6.81400e+01 5.73064e+01 5.06066e-01
6.81500e+01 5.73014e+01 5.06096e-01
6.81600e+01 5.72963e+01 5.06127e-01
6.81700e+01 5.72912e+01 5.06157e-01
6.81800e+01 5.72862e+01 5.06188e-01
6.81900e+01 5.72811e+01 5.06219e-01
6.82000e+01 5.72761e+01 5.06250e-01
6.82100e+01 5.72710e+01 5.06281e-01
6.82200e+01 5.72659e+01 5.06312e-01
6.82300e+01 5.72609e+01 5.06343e-01
6.82400e+01 5.72558e+01 5.06374e-01
6.82500e+01 5.72507e+01 5.06405e-01
6.82600e+01 5.72457e+01 5.06437e-01
6.82700e+01 5.72406e+01 5.06469e-01
6.82800e+01 5.72355e+01 5.06500e-01
6.82900e+01 5.72305e+01 5.06532e-01
6.83000e+01 5.72254e+01 5.06564e-01
6.83100e+01 5.72204e+01 5.06596e-01
6.83200e+01 5.72153e+01 5.06628e-01
6.83300e+01 5.72102e+01 5.06660e-01
6.83400e+01 5.72052e+01 5.06693e-01
6.83500e+01 5.72001e+01 5.06725e-01
6.83600e+01 5.71950e+01 5.06758e-01
6.83700e+01 5.71900e+01 5.06791e-01
6.83800e+01 5.71849e+01 5.06823e-01
6.83900e+01 5.71798e+01 5.06856e-01
6.84000e+01 5.71747e+01 5.06889e-01
6.84100e+01 5.71697e+01 5.06922e-01
6.84200e+01 5.71646e+01 5.06956e-01
6.84300e+01 5.71595e+01 5.06989e-01
6.84400e+01 5.71545e+01 5.07023e-01
6.84500e+01 5.71494e+01 5.07056e-01
6.84600e+01 5.71443e+01 5.07090e-01
6.84700e+01 5.71393e+01 5.07124e-01
6.84800e+01 5.71342e+01 5.07157e-01
6.84900e+01 5.71291e+01 5.07191e-01
6.85000e+01 5.71240e+01 5.07225e-01
6.85100e+01 5.71190e+01 5.07260e-01
6.85200e+01 5.71139e+01 5.07293e-01
6.85300e+01 5.71088e+01 5.07327e-01
6.85400e+01 5.71037e+01 5.07360e-01
6.85500e+01 5.70987e+01 5.07394e-01
6.85600e+01 5.70936e+01 5.07427e-01
6.85700e+01 5.70885e+01 5.07460e-01
6.85800e+01 5.70835e+01 5.07492e-01
6.85900e+01 5.70784e+01 5.07525e-01
6.86000e+01 5.70733e+01 5.07557e-01
6.86100e+01 5.70682e+01 5.07589e-01
6.86200e+01 5.70631e+01 5.07621e-01
6.86300e+01 5.70581e+01 5.07652e-01
6.86400e+01 5.70530e+01 5.07684e-01
6.86500e+01 5.70479e+01 5.07715e-01
6.86600e+01 5.70428e+01 5.07746e-01
6.86700e+01 5.70378e+01 5.07776e-01
6.86800e+01 5.70327e+01 5.07807e-01
6.86900e+01 5.70276e+01 5.07837e-01
6.87000e+01 5.70225e+01 5.07868e-01
6.87100e+01 5.70175e+01 5.07897e-01
6.87200e+01 5.70124e+01 5.07927e-01
6.87300e+01 5.70073e+01 5.07957e-01
6.87400e+01 5.70022e+01 5.07986e-01
6.87500e+01 5.69971e+01 5.08015e-01
6.87600e+01 5.69921e+01 5.08044e-01
6.87700e+01 5.69870e+01 5.08073e-01
6.87800e+01 5.69819e+01 5.08101e-01
6.87900e+01 5.69768e+01 5.08130e-01
6.88000e+01 5.69717e+01 5.08158e-01
6.88100e+01 5.69666e+01 5.08186e-01
6.88200e+01 5.69616e+01 5.08213e-01
6.88300e+01 5.69565e+01 5.08241e-01
6.88400e+01 5.69514e+01 5.08268e-01
6.88500e+01 5.69463e+01 5.08295e-01
6.88600e+01 5.69412e+01 5.08322e-01
6.88700e+01 5.69362e+01 5.08349e-01
6.88800e+01 5.69311e+01 5.08375e-01
6.88900e+01 5.69260e+01 5.08401e-01
6.89000e+01 5.69209e+01 5.08427e-01
6.89100e+01 5.69158e+01 5.08453e-01
6.89200e+01 5.69107e+01 5.08479e-01
6.89300e+01 5.69056e+01 5.08504e-01
6.89400e+01 5.69006e+01 5.08529e-01
6.89500e+01 5.68955e+01 5.08554e-01
6.89600e+01 5.68904e+01 5.08579e-01
6.89700e+01 5.68853e+01 5.08604e-01
6.89800e+01 5.68802e+01 5.08628e-01
6.89900e+01 5.68751e+01 5.08652e-01
6.90000e+01 5.68700e+01 5.08676e-01
6.90100e+01 5.68650e+01 5.08700e-01
6.90200e+01 5.68599e+01 5.08724e-01
6.90300e+01 5.68548e+01 5.08747e-01
6.90400e+01 5.68497e+01 5.08770e-01
6.90500e+01 5.68446e+01 5.08793e-01
6.90600e+01 5.68395e+01 5.08816e-01
6.90700e+01 5.68344e+01 5.08839e-01
6.90800e+01 5.68293e+01 5.08861e-01
6.90900e+01 5.68243e+01 5.08883e-01
6.91000e+01 5.68192e+01 5.08905e-01
6.91100e+01 5.68141e+01 5.08927e-01
6.91200e+01 5.68090e+01 5.08948e-01
6.91300e+01 5.68039e+01 5.08970e-01
6.91400e+01 5.67988e+01 5.08991e-01
6.91500e+01 5.67937e+01 5.09012e-01
6.91600e+01 5.67886e+01 5.09032e-01
6.91700e+01 5.67835e+01 5.09053e-01
6.91800e+01 5.67784e+01 5.09073e-01
6.91900e+01 5.67734e+01 5.09093e-01
6.92000e+01 5.67683e+01 5.09113e-01
6.92100e+01 5.67632e+01 5.09133e-01
6.92200e+01 5.67581e+01 5.09152e-01
6.92300e+01 5.67530e+01 5.09171e-01
6.92400e+01 5.67479e+01 5.09190e-01
6.92500e+01 5.67428e+01 5.09209e-01
6.92600e+01 5.67377e+01 5.09228e-01
6.92700e+01 5.67326e+01 5.09246e-01
6.92800e+01 5.67275e+01 5.09265e-01
6.92900e+01 5.67224e+01 5.09283e-01
6.93000e+01 5.67173e+01 5.09300e-01
6.93100e+01 5.67122e+01 5.09318e-01
6.93200e+01 5.67072e+01 5.09335e-01
6.93300e+01 5.67021e+01 5.09353e-01
6.93400e+01 5.66970e+01 5.09370e-01
6.93500e+01 5.66919e+01 5.09386e-01
6.93600e+01 5.66868e+01 5.09403e-01
6.93700e+01 5.66817e+01 5.09419e-01
6.93800e+01 5.66766e+01 5.09436e-01
6.93900e+01 5.66715e+01 5.09452e-01
6.94000e+01 5.66664e+01 5.09467e-01
6.94100e+01 5.66613e+01 5.09483e-01
6.94200e+01 5.66562e+01 5.09498e-01
6.94300e+01 5.66511e+01 5.09513e-01
6.94400e+01 5.66460e+01 5.09528e-01
6.94500e+01 5.66409e+01 5.09543e-01
6.94600e+01 5.66358e+01 5.09558e-01
6.94700e+01 5.66307e+01 5.09572e-01
6.94800e+01 5.66256e+01 5.09586e-01
6.94900e+01 5.66205e+01 5.09600e-01
6.95000e+01 5.66154e+01 5.09614e-01
6.95100e+01 5.66104e+01 5.09627e-01
6.95200e+01 5.66053e+01 5.09641e-01
6.95300e+01 5.66002e+01 5.09655e-01
6.95400e+01 5.65951e+01 5.09670e-01
6.95500e+01 5.65900e+01 5.09684e-01
6.95600e+01 5.65849e+01 5.09698e-01
6.95700e+01 5.65798e+01 5.09713e-01
6.95800e+01 5.65747e+01 5.09728e-01
6.95900e+01 5.65696e+01 5.09743e-01
6.96000e+01 5.65645e+01 5.09758e-01
6.96100e+01 5.65594e+01 5.09774e-01
6.96200e+01 5.65543e+01 5.09789e-01
6.96300e+01 5.65492e+01 5.09805e-01
6.96400e+01 5.65441e+01 5.09821e-01
6.96500e+01 5.65390e+01 5.09837e-01
6.96600e+01 5.65339e+01 5.09854e-01
6.96700e+01 5.65288e+01 5.09870e-01
6.96800e+01 5.65237e+01 5.09887e-01
6.96900e+01 5.65186e+01 5.09904e-01
6.97000e+01 5.65135e+01 5.09921e-01
6.97100e+01 5.65084e+01 5.09938e-01
6.97200e+01 5.65033e+01 5.09955e-01
6.97300e+01 5.64982e+01 5.09973e-01
6.97400e+01 5.64931e+01 5.09990e-01
6.97500e+01 5.64880e+01 5.10008e-01
6.97600e+01 5.64829e+01 5.10026e-01
6.97700e+01 5.64778e+01 5.10044e-01
6.97800e+01 5.64727e+01 5.10063e-01
6.97900e+01 5.64676e+01 5.10081e-01
6.98000e+01 5.64625e+01 5.10100e-01
6.98100e+01 5.64574e+01 5.10119e-01
6.98200e+01 5.64523e+01 5.10138e-01
6.98300e+01 5.64472e+01 5.10157e-01
6.98400e+01 5.64421e+01 5.10177e-01
6.98500e+01 5.64370e+01 5.10196e-01
6.98600e+01 5.64319e+01 5.10216e-01
6.98700e+01 5.64268e+01 5.10236e-01
6.98800e+01 5.64217e+01 5.10256e-01
6.98900e+01 5.64166e+01 5.10276e-01
6.99000e+01 5.64115e+01 5.10297e-01
6.99100e+01 5.64064e+01 5.10318e-01
6.99200e+01 5.64013e+01 5.10338e-01
6.99300e+01 5.63962e+01 5.10359e-01
6.99400e+01 5.63911e+01 5.10380e-01
6.99500e+01 5.63860e+01 5.10402e-01
6.99600e+01 5.63809e+01 5.10423e-01
6.99700e+01 5.63758e+01 5.10445e-01
6.99800e+01 5.63706e+01 5.10467e-01
6.99900e+01 5.63655e+01 5.10489e-01
7.00000e+01 5.63604e+01 5.10511e-01
7.00100e+01 5.63553e+01 5.10533e-01
7.00200e+01 5.63502e+01 5.10556e-01
7.00300e+01 5.63451e+01 5.10579e-01
7.00400e+01 5.63400e+01 5.10602e-01
7.00500e+01 5.63349e+01 5.10625e-01
7.00600e+01 5.63298e+01 5.10648e-01
7.00700e+01 5.63247e+01 5.10671e-01
7.00800e+01 5.63196e+01 5.10695e-01
7.00900e+01 5.63145e+01 5.10719e-01
7.01000e+01 5.63094e+01 5.10743e-01
7.01100e+01 5.63043e+01 5.10767e-01
7.01200e+01 5.62992e+01 5.10791e-01
7.01300e+01 5.62941e+01 5.10815e-01
7.01400e+01 5.62889e+01 5.10840e-01
7.01500e+01 5.62838e+01 5.10865e-01
7.01600e+01 5.62787e+01 5.10890e-01
7.01700e+01 5.62736e+01 5.10915e-01
7.01800e+01 5.62685e+01 5.10940e-01
7.01900e+01 5.62634e+01 5.10966e-01
7.02000e+01 5.62583e+01 5.10992e-01
7.02100e+01 5.62532e+01 5.11017e-01
7.02200e+01 5.62481e+01 5.11043e-01
7.02300e+01 5.62430e+01 5.11070e-01
7.02400e+01 5.62378e+01 5.11096e-01
7.02500e+01 5.62327e+01 5.11122e-01
7.02600e+01 5.62276e+01 5.11149e-01
7.02700e+01 5.62225e+01 5.11176e-01
7.02800e+01 5.62174e+01 5.11203e-01
7.02900e+01 5.62123e+01 5.11230e-01
7.03000e+01 5.62072e+01 5.11258e-01
7.03100e+01 5.62021e+01 5.11285e-01
7.03200e+01 5.61969e+01 5.11313e-01
7.03300e+01 5.61918e+01 5.11341e-01
7.03400e+01 5.61867e+01 5.11369e-01
7.03500e+01 5.61816e+01 5.11397e-01
7.03600e+01 5.61765e+01 5.11426e-01
7.03700e+01 5.61714e+01 5.11454e-01
7.03800e+01 5.61663e+01 5.11483e-01
7.03900e+01 5.61612e+01 5.11512e-01
7.04000e+01 5.61560e+01 5.11541e-01
7.04100e+01 5.61509e+01 5.11571e-01
7.04200e+01 5.61458e+01 5.11600e-01
7.04300e+01 5.61407e+01 5.11630e-01
7.04400e+01 5.61356e+01 5.11660e-01
7.04500e+01 5.61305e+01 5.11690e-01
7.04600e+01 5.61253e+01 5.11720e-01
7.04700e+01 5.61202e+01 5.11750e-01
7.04800e+01 5.61151e+01 5.11781e-01
7.04900e+01 5.61100e+01 5.11812e-01
7.05000e+01 5.61049e+01 5.11842e-01
7.05100e+01 5.60997e+01 5.11873e-01
7.05200e+01 5.60946e+01 5.11904e-01
7.05300e+01 5.60895e+01 5.11935e-01
7.05400e+01 5.60844e+01 5.11966e-01
7.05500e+01 5.60793e+01 5.11997e-01
7.05600e+01 5.60742e+01 5.12028e-01
7.05700e+01 5.60690e+01 5.12059e-01
7.05800e+01 5.60639e+01 5.12090e-01
7.05900e+01 5.60588e+01 5.12121e-01
7.06000e+01 5.60537e+01 5.12152e-01
7.06100e+01 5.60485e+01 5.12182e-01
7.06200e+01 5.60434e+01 5.12213e-01
7.06300e+01 5.60383e+01 5.12244e-01
7.06400e+01 5.60332e+01 5.12275e-01
7.06500e+01 5.60281e+01 5.12306e-01
7.06600e+01 5.60229e+01 5.12337e-01
7.06700e+01 5.60178e+01 5.12368e-01
7.06800e+01 5.60127e+01 5.12398e-01
7.06900e+01 5.60076e+01 5.12429e-01
7.07000e+01 5.60024e+01 5.12460e-01
7.07100e+01 5.59973e+01 5.12491e-01
7.07200e+01 5.59922e+01 5.12522e-01
7.07300e+01 5.59871e+01 5.12552e-01
7.07400e+01 5.59819e+01 5.12583e-01
7.07500e+01 5.59768e+01 5.12614e-01
7.07600e+01 5.59717e+01 5.12645e-01
7.07700e+01 5.59666e+01 5.12675e-01
7.07800e+01 5.59614e+01 5.12706e-01
7.07900e+01 5.59563e+01 5.12737e-01
7.08000e+01 5.59512e+01 5.12767e-01
7.08100e+01 5.59460e+01 5.12798e-01
7.08200e+01 5.59409e+01 5.12829e-01
7.08300e+01 5.59358e+01 5.12859e-01
7.08400e+01 5.59307e+01 5.12890e-01
7.08500e+01 5.59255e+01 5.12921e-01
7.08600e+01 5.59204e+01 5.12951e-01
7.08700e+01 5.59153e+01 5.12982e-01
7.08800e+01 5.59101e+01 5.13013e-01
7.08900e+01 5.59050e+01 5.13043e-01
7.09000e+01 5.58999e+01 5.13074e-01
7.09100e+01 5.58948e+01 5.13105e-01
7.09200e+01 5.58896e+01 5.13135e-01
7.09300e+01 5.58845e+01 5.13166e-01
7.09400e+01 5.58794e+01 5.13196e-01
7.09500e+01 5.58742e+01 5.13227e-01
7.09600e+01 5.58691e+01 5.13257e-01
7.09700e+01 5.58640e+01 5.13288e-01
7.09800e+01 5.58588e+01 5.13319e-01
7.09900e+01 5.58537e+01 5.13349e-01
7.10000e+01 5.58486e+01 5.13380e-01
7.10100e+01 5.58434e+01 5.13410e-01
7.10200e+01 5.58383e+01 5.13441e-01
7.10300e+01 5.58332e+01 5.13471e-01
7.10400e+01 5.58280e+01 5.13502e-01
7.10500e+01 5.58229e+01 5.13532e-01
7.10600e+01 5.58178e+01 5.13563e-01
7.10700e+01 5.58126e+01 5.13593e-01
7.10800e+01 5.58075e+01 5.13623e-01
7.10900e+01 5.58023e+01 5.13654e-01
7.11000e+01 5.57972e+01 5.13684e-01
7.11100e+01 5.57921e+01 5.13715e-01
7.11200e+01 5.57869e+01 5.13745e-01
7.11300e+01 5.57818e+01 5.13776e-01
7.11400e+01 5.57767e+01 5.13806e-01
7.11500e+01 5.57715e+01 5.13836e-01
7.11600e+01 5.57664e+01 5.13867e-01
7.11700e+01 5.57612e+01 5.13897e-01
7.11800e+01 5.57561e+01 5.13927e-01
7.11900e+01 5.57510e+01 5.13958e-01
7.12000e+01 5.57458e+01 5.13988e-01
7.12100e+01 5.57407e+01 5.14019e-01
7.12200e+01 5.57355e+01 5.14049e-01
7.12300e+01 5.57304e+01 5.14079e-01
7.12400e+01 5.57253e+01 5.14109e-01
7.12500e+01 5.57201e+01 5.14140e-01
7.12600e+01 5.57150e+01 5.14170e-01
7.12700e+01 5.57098e+01 5.14200e-01
7.12800e+01 5.57047e+01 5.14231e-01
7.12900e+01 5.56996e+01 5.14261e-01
7.13000e+01 5.56944e+01 5.14291e-01
7.13100e+01 5.56893e+01 5.14321e-01
7.13200e+01 5.56841e+01 5.14352e-01
7.13300e+01 5.56790e+01 5.14382e-01
7.13400e+01 5.56738e+01 5.14412e-01
7.13500e+01 5.56687e+01 5.14442e-01
7.13600e+01 5.56635e+01 5.14473e-01
7.13700e+01 5.56584e+01 5.14503e-01
7.13800e+01 5.56533e+01 5.14533e-01
7.13900e+01 5.56481e+01 5.14563e-01
7.14000e+01 5.56430e+01 5.14593e-01
7.14100e+01 5.56378e+01 5.14623e-01
7.14200e+01 5.56327e+01 5.14654e-01
7.14300e+01 5.56275e+01 5.14684e-01
7.14400e+01 5.56224e+01 5.14714e-01
7.14500e+01 5.56172e+01 5.14744e-01
7.14600e+01 5.56121e+01 5.14774e-01
7.14700e+01 5.56069e+01 5.14804e-01
7.14800e+01 5.56018e+01 5.14834e-01
7.14900e+01 5.55966e+01 5.14864e-01
7.15000e+01 5.55915e+01 5.14894e-01
7.15100e+01 5.55863e+01 5.14924e-01
7.15200e+01 5.55812e+01 5.14954e-01
7.15300e+01 5.55760e+01 5.14984e-01
7.15400e+01 5.55709e+01 5.15014e-01
7.15500e+01 5.55657e+01 5.15044e-01
7.15600e+01 5.55606e+01 5.15073e-01
7.15700e+01 5.55554e+01 5.15103e-01
7.15800e+01 5.55503e+01 5.15133e-01
7.15900e+01 5.55451e+01 5.15162e-01
7.16000e+01 5.55400e+01 5.15191e-01
7.16100e+01 5.55348e+01 5.15221e-01
7.16200e+01 5.55297e+01 5.15250e-01
7.16300e+01 5.55245e+01 5.15279e-01
7.16400e+01 5.55194e+01 5.15308e-01
7.16500e+01 5.55142e+01 5.15337e-01
7.16600e+01 5.55091e+01 5.15366e-01
7.16700e+01 5.55039e+01 5.15394e-01
7.16800e+01 5.54988e+01 5.15423e-01
7.16900e+01 5.54936e+01 5.15452e-01
7.17000e+01 5.54885e+01 5.15480e-01
7.17100e+01 5.54833e+01 5.15509e-01
7.17200e+01 5.54781e+01 5.15537e-01
7.17300e+01 5.54730e+01 5.15566e-01
7.17400e+01 5.54678e+01 5.15594e-01
7.17500e+01 5.54627e+01 5.15622e-01
7.17600e+01 5.54575e+01 5.15650e-01
7.17700e+01 5.54524e+01 5.15678e-01
7.17800e+01 5.54472e+01 5.15706e-01
7.17900e+01 5.54420e+01 5.15734e-01
7.18000e+01 5.54369e+01 5.15762e-01
7.18100e+01 5.54317e+01 5.15789e-01
7.18200e+01 5.54266e+01 5.15817e-01
7.18300e+01 5.54214e+01 5.15844e-01
7.18400e+01 5.54163e+01 5.15872e-01
7.18500e+01 5.54111e+01 5.15899e-01
7.18600e+01 5.54059e+01 5.15927e-01
7.18700e+01 5.54008e+01 5.15954e-01
7.18800e+01 5.53956e+01 5.15981e-01
7.18900e+01 5.53905e+01 5.16008e-01
7.19000e+01 5.53853e+01 5.16035e-01
7.19100e+01 5.53801e+01 5.16062e-01
7.19200e+01 5.53750e+01 5.16089e-01
7.19300e+01 5.53698e+01 5.16116e-01
7.19400e+01 5.53647e+01 5.16142e-01
7.19500e+01 5.53595e+01 5.16169e-01
7.19600e+01 5.53543e+01 5.16195e-01
7.19700e+01 5.53492e+01 5.16222e-01
7.19800e+01 5.53440e+01 5.16248e-01
7.19900e+01 5.53388e+01 5.16275e-01
7.20000e+01 5.53337e+01 5.16301e-01
7.20100e+01 5.53285e+01 5.16327e-01
7.20200e+01 5.53234e+01 5.16353e-01
7.20300e+01 5.53182e+01 5.16379e-01
7.20400e+01 5.53130e+01 5.16405e-01
7.20500e+01 5.53079e+01 5.16431e-01
7.20600e+01 5.53027e+01 5.16456e-01
7.20700e+01 5.52975e+01 5.16482e-01
7.20800e+01 5.52924e+01 5.16508e-01
7.20900e+01 5.52872e+01 5.16533e-01
7.21000e+01 5.52820e+01 5.16559e-01
7.21100e+01 5.52769e+01 5.16584e-01
7.21200e+01 5.52717e+01 5.16609e-01
7.21300e+01 5.52665e+01 5.16634e-01
7.21400e+01 5.52614e+01 5.16660e-01
7.21500e+01 5.52562e+01 5.16685e-01
7.21600e+01 5.52510e+01 5.16710e-01
7.21700e+01 5.52459e+01 5.16734e-01
7.21800e+01 5.52407e+01 5.16759e-01
7.21900e+01 5.52355e+01 5.16784e-01
7.22000e+01 5.52304e+01 5.16809e-01
7.22100e+01 5.52252e+01 5.16833e-01
7.22200e+01 5.52200e+01 5.16858e-01
7.22300e+01 5.52149e+01 5.16882e-01
7.22400e+01 5.52097e+01 5.16907e-01
7.22500e+01 5.52045e+01 5.16931e-01
7.22600e+01 5.51994e+01 5.16955e-01
7.22700e+01 5.51942e+01 5.16979e-01
7.22800e+01 5.51890e+01 5.17003e-01
7.22900e+01 5.51838e+01 5.17027e-01
7.23000e+01 5.51787e+01 5.17051e-01
7.23100e+01 5.51735e+01 5.17075e-01
7.23200e+01 5.51683e+01 5.17099e-01
7.23300e+01 5.51632e+01 5.17122e-01
7.23400e+01 5.51580e+01 5.17146e-01
7.23500e+01 5.51528e+01 5.17169e-01
7.23600e+01 5.51477e+01 5.17193e-01
7.23700e+01 5.51425e+01 5.17216e-01
7.23800e+01 5.51373e+01 5.17239e-01
7.23900e+01 5.51321e+01 5.17262e-01
7.24000e+01 5.51270e+01 5.17285e-01
7.24100e+01 5.51218e+01 5.17309e-01
7.24200e+01 5.51166e+01 5.17331e-01
7.24300e+01 5.51114e+01 5.17354e-01
7.24400e+01 5.51063e+01 5.17377e-01
7.24500e+01 5.51011e+01 5.17400e-01
7.24600e+01 5.50959e+01 5.17422e-01
7.24700e+01 5.50907e+01 5.17445e-01
7.24800e+01 5.50856e+01 5.17467e-01
7.24900e+01 5.50804e+01 5.17490e-01
7.25000e+01 5.50752e+01 5.17512e-01
7.25100e+01 5.50700e+01 5.17534e-01
7.25200e+01 5.50649e+01 5.17557e-01
7.25300e+01 5.50597e+01 5.17579e-01
7.25400e+01 5.50545e+01 5.17601e-01
7.25500e+01 5.50493e+01 5.17624e-01
7.25600e+01 5.50442e+01 5.17646e-01
7.25700e+01 5.50390e+01 5.17669e-01
7.25800e+01 5.50338e+01 5.17691e-01
7.25900e+01 5.50286e+01 5.17714e-01
7.26000e+01 5.50235e+01 5.17736e-01
7.26100e+01 5.50183e+01 5.17759e-01
7.26200e+01 5.50131e+01 5.17781e-01
7.26300e+01 5.50079e+01 5.17804e-01
7.26400e+01 5.50027e+01 5.17826e-01
7.26500e+01 5.49976e+01 5.17849e-01
7.26600e+01 5.49924e+01 5.17871e-01
7.26700e+01 5.49872e+01 5.17894e-01
7.26800e+01 5.49820e+01 5.17917e-01
7.26900e+01 5.49769e+01 5.17939e-01
7.27000e+01 5.49717e+01 5.17962e-01
7.27100e+01 5.49665e+01 5.17985e-01
7.27200e+01 5.49613e+01 5.18007e-01
7.27300e+01 5.49561e+01 5.18030e-01
7.27400e+01 5.49510e+01 5.18053e-01
7.27500e+01 5.49458e+01 5.18076e-01
7.27600e+01 5.49406e+01 5.18098e-01
7.27700e+01 5.49354e+01 5.18121e-01
7.27800e+01 5.49302e+01 5.18144e-01
7.27900e+01 5.49250e+01 5.18167e-01
7.28000e+01 5.49199e+01 5.18190e-01
7.28100e+01 5.49147e+01 5.18213e-01
7.28200e+01 5.49095e+01 5.18236e-01
7.28300e+01 5.49043e+01 5.18259e-01
7.28400e+01 5.48991e+01 5.18282e-01
7.28500e+01 5.48940e+01 5.18305e-01
7.28600e+01 5.48888e+01 5.18328e-01
7.28700e+01 5.48836e+01 5.18351e-01
7.28800e+01 5.48784e+01 5.18374e-01
7.28900e+01 5.48732e+01 5.18397e-01
7.29000e+01 5.48680e+01 5.18420e-01
7.29100e+01 5.48629e+01 5.18443e-01
7.29200e+01 5.48577e+01 5.18466e-01
7.29300e+01 5.48525e+01 5.18489e-01
7.29400e+01 5.48473e+01 5.18512e-01
7.29500e+01 5.48421e+01 5.18536e-01
7.29600e+01 5.48369e+01 5.18559e-01
7.29700e+01 5.48317e+01 5.18582e-01
7.29800e+01 5.48266e+01 5.18605e-01
7.29900e+01 5.48214e+01 5.18629e-01
7.30000e+01 5.48162e+01 5.18652e-01
7.30100e+01 5.48110e+01 5.18675e-01
7.30200e+01 5.48058e+01 5.18699e-01
7.30300e+01 5.48006e+01 5.18722e-01
7.30400e+01 5.47954e+01 5.18745e-01
7.30500e+01 5.47902e+01 5.18769e-01
7.30600e+01 5.47851e+01 5.18792e-01
7.30700e+01 5.47799e+01 5.18816e-01
7.30800e+01 5.47747e+01 5.18839e-01
7.30900e+01 5.47695e+01 5.18863e-01
7.31000e+01 5.47643e+01 5.18886e-01
7.31100e+01 5.47591e+01 5.18910e-01
7.31200e+01 5.47539e+01 5.18933e-01
7.31300e+01 5.47487e+01 5.18957e-01
7.31400e+01 5.47435e+01 5.18980e-01
7.31500e+01 5.47384e+01 5.19004e-01
7.31600e+01 5.47332e+01 5.19028e-01
7.31700e+01 5.47280e+01 5.19051e-01
7.31800e+01 5.47228e+01 5.19075e-01
7.31900e+01 5.47176e+01 5.19099e-01
7.32000e+01 5.47124e+01 5.19122e-01
7.32100e+01 5.47072e+01 5.19146e-01
7.32200e+01 5.47020e+01 5.19170e-01
7.32300e+01 5.46968e+01 5.19194e-01
7.32400e+01 5.46916e+01 5.19217e-01
7.32500e+01 5.46864e+01 5.19241e-01
7.32600e+01 5.46813e+01 5.19265e-01
7.32700e+01 5.46761e+01 5.19289e-01
7.32800e+01 5.46709e+01 5.19313e-01
7.32900e+01 5.46657e+01 5.19337e-01
7.33000e+01 5.46605e+01 5.19361e-01
7.33100e+01 5.46553e+01 5.19385e-01
7.33200e+01 5.46501e+01 5.19409e-01
7.33300e+01 5.46449e+01 5.19433e-01
7.33400e+01 5.46397e+01 5.19457e-01
7.33500e+01 5.46345e+01 5.19481e-01
7.33600e+01 5.46293e+01 5.19505e-01
7.33700e+01 5.46241e+01 5.19529e-01
7.33800e+01 5.46189e+01 5.19553e-01
7.33900e+01 5.46137e+01 5.19577e-01
7.34000e+01 5.46085e+01 5.19601e-01
7.34100e+01 5.46033e+01 5.19625e-01
7.34200e+01 5.45981e+01 5.19649e-01
7.34300e+01 5.45929e+01 5.19673e-01
7.34400e+01 5.45877e+01 5.19698e-01
7.34500e+01 5.45826e+01 5.19722e-01
7.34600e+01 5.45774e+01 5.19746e-01
7.34700e+01 5.45722e+01 5.19770e-01
7.34800e+01 5.45670e+01 5.19795e-01
7.34900e+01 5.45618e+01 5.19819e-01
7.35000e+01 5.45566e+01 5.19843e-01
7.35100e+01 5.45514e+01 5.19868e-01
7.35200e+01 5.45462e+01 5.19892e-01
7.35300e+01 5.45410e+01 5.19917e-01
7.35400e+01 5.45358e+01 5.19941e-01
7.35500e+01 5.45306e+01 5.19966e-01
7.35600e+01 5.45254e+01 5.19990e-01
7.35700e+01 5.45202e+01 5.20015e-01
7.35800e+01 5.45150e+01 5.20040e-01
7.35900e+01 5.45098e+01 5.20065e-01
7.36000e+01 5.45046e+01 5.20090e-01
7.36100e+01 5.44994e+01 5.20115e-01
7.36200e+01 5.44942e+01 5.20139e-01
7.36300e+01 5.44890e+01 5.20165e-01
7.36400e+01 5.44838e+01 5.20190e-01
7.36500e+01 5.44786e+01 5.20215e-01
7.36600e+01 5.44734e+01 5.20240e-01
7.36700e+01 5.44682e+01 5.20265e-01
7.36800e+01 5.44629e+01 5.20291e-01
7.36900e+01 5.44577e+01 5.20316e-01
7.37000e+01 5.44525e+01 5.20341e-01
7.37100e+01 5.44473e+01 5.20367e-01
7.37200e+01 5.44421e+01 5.20392e-01
7.37300e+01 5.44369e+01 5.20418e-01
7.37400e+01 5.44317e+01 5.20444e-01
7.37500e+01 5.44265e+01 5.20469e-01
7.37600e+01 5.44213e+01 5.20495e-01
7.37700e+01 5.44161e+01 5.20521e-01
7.37800e+01 5.44109e+01 5.20547e-01
7.37900e+01 5.44057e+01 5.20573e-01
7.38000e+01 5.44005e+01 5.20599e-01
7.38100e+01 5.43953e+01 5.20625e-01
7.38200e+01 5.43901e+01 5.20651e-01
7.38300e+01 5.43849e+01 5.20677e-01
7.38400e+01 5.43797e+01 5.20703e-01
7.38500e+01 5.43745e+01 5.20729e-01
7.38600e+01 5.43693e+01 5.20756e-01
7.38700e+01 5.43640e+01 5.20782e-01
7.38800e+01 5.43588e+01 5.20808e-01
7.38900e+01 5.43536e+01 5.20835e-01
7.39000e+01 5.43484e+01 5.20861e-01
7.39100e+01 5.43432e+01 5.20888e-01
7.39200e+01 5.43380e+01 5.20915e-01
7.39300e+01 5.43328e+01 5.20941e-01
7.39400e+01 5.43276e+01 5.20968e-01
7.39500e+01 5.43224e+01 5.20995e-01
7.39600e+01 5.43172e+01 5.21022e-01
7.39700e+01 5.43120e+01 5.21049e-01
7.39800e+01 5.43067e+01 5.21076e-01
7.39900e+01 5.43015e+01 5.21103e-01
7.40000e+01 5.42963e+01 5.21130e-01
7.40100e+01 5.42911e+01 5.21157e-01
7.40200e+01 5.42859e+01 5.21184e-01
7.40300e+01 5.42807e+01 5.21211e-01
7.40400e+01 5.42755e+01 5.21239e-01
7.40500e+01 5.42703e+01 5.21266e-01
7.40600e+01 5.42651e+01 5.21293e-01
7.40700e+01 5.42598e+01 5.21321e-01
7.40800e+01 5.42546e+01 5.21348e-01
7.40900e+01 5.42494e+01 5.21376e-01
7.41000e+01 5.42442e+01 5.21404e-01
7.41100e+01 5.42390e+01 5.21431e-01
7.41200e+01 5.42338e+01 5.21459e-01
7.41300e+01 5.42286e+01 5.21487e-01
7.41400e+01 5.42233e+01 5.21515e-01
7.41500e+01 5.42181e+01 5.21543e-01
7.41600e+01 5.42129e+01 5.21571e-01
7.41700e+01 5.42077e+01 5.21599e-01
7.41800e+01 5.42025e+01 5.21627e-01
7.41900e+01 5.41973e+01 5.21655e-01
7.42000e+01 5.41920e+01 5.21683e-01
7.42100e+01 5.41868e+01 5.21711e-01
7.42200e+01 5.41816e+01 5.21740e-01
7.42300e+01 5.41764e+01 5.21768e-01
7.42400e+01 5.41712e+01 5.21796e-01
7.42500e+01 5.41660e+01 5.21825e-01
7.42600e+01 5.41607e+01 5.21853e-01
7.42700e+01 5.41555e+01 5.21882e-01
7.42800e+01 5.41503e+01 5.21911e-01
7.42900e+01 5.41451e+01 5.21939e-01
7.43000e+01 5.41399e+01 5.21968e-01
7.43100e+01 5.41346e+01 5.21997e-01
7.43200e+01 5.41294e+01 5.22026e-01
7.43300e+01 5.41242e+01 5.22055e-01
7.43400e+01 5.41190e+01 5.22084e-01
7.43500e+01 5.41138e+01 5.22113e-01
7.43600e+01 5.41085e+01 5.22142e-01
7.43700e+01 5.41033e+01 5.22171e-01
7.43800e+01 5.40981e+01 5.22200e-01
7.43900e+01 5.40929e+01 5.22229e-01
7.44000e+01 5.40876e+01 5.22259e-01
7.44100e+01 5.40824e+01 5.22288e-01
7.44200e+01 5.40772e+01 5.22317e-01
7.44300e+01 5.40720e+01 5.22347e-01
7.44400e+01 5.40668e+01 5.22376e-01
7.44500e+01 5.40615e+01 5.22406e-01
7.44600e+01 5.40563e+01 5.22436e-01
7.44700e+01 5.40511e+01 5.22465e-01
7.44800e+01 5.40459e+01 5.22495e-01
7.44900e+01 5.40406e+01 5.22525e-01
7.45000e+01 5.40354e+01 5.22555e-01
7.45100e+01 5.40302e+01 5.22584e-01
7.45200e+01 5.40250e+01 5.22614e-01
7.45300e+01 5.40197e+01 5.22644e-01
7.45400e+01 5.40145e+01 5.22674e-01
7.45500e+01 5.40093e+01 5.22704e-01
7.45600e+01 5.40041e+01 5.22734e-01
7.45700e+01 5.39988e+01 5.22764e-01
7.45800e+01 5.39936e+01 5.22794e-01
7.45900e+01 5.39884e+01 5.22823e-01
7.46000e+01 5.39831e+01 5.22853e-01
7.46100e+01 5.39779e+01 5.22883e-01
7.46200e+01 5.39727e+01 5.22913e-01
7.46300e+01 5.39675e+01 5.22943e-01
7.46400e+01 5.39622e+01 5.22973e-01
7.46500e+01 5.39570e+01 5.23003e-01
7.46600e+01 5.39518e+01 5.23032e-01
7.46700e+01 5.39465e+01 5.23062e-01
7.46800e+01 5.39413e+01 5.23092e-01
7.46900e+01 5.39361e+01 5.23122e-01
7.47000e+01 5.39308e+01 5.23152e-01
7.47100e+01 5.39256e+01 5.23182e-01
7.47200e+01 5.39204e+01 5.23211e-01
7.47300e+01 5.39151e+01 5.23241e-01
7.47400e+01 5.39099e+01 5.23271e-01
7.47500e+01 5.39047e+01 5.23301e-01
7.47600e+01 5.38994e+01 5.23331e-01
7.47700e+01 5.38942e+01 5.23361e-01
7.47800e+01 5.38890e+01 5.23390e-01
7.47900e+01 5.38837e+01 5.23420e-01
7.48000e+01 5.38785e+01 5.23450e-01
7.48100e+01 5.38733e+01 5.23480e-01
7.48200e+01 5.38680e+01 5.23510e-01
7.48300e+01 5.38628e+01 5.23539e-01
7.48400e+01 5.38576e+01 5.23569e-01
7.48500e+01 5.38523e+01 5.23599e-01
7.48600e+01 5.38471e+01 5.23629e-01
7.48700e+01 5.38419e+01 5.23659e-01
7.48800e+01 5.38366e+01 5.23689e-01
7.48900e+01 5.38314e+01 5.23718e-01
7.49000e+01 5.38261e+01 5.23748e-01
7.49100e+01 5.38209e+01 5.23778e-01
7.49200e+01 5.38157e+01 5.23808e-01
7.49300e+01 5.38104e+01 5.23837e-01
7.49400e+01 5.38052e+01 5.23867e-01
7.49500e+01 5.38000e+01 5.23897e-01
7.49600e+01 5.37947e+01 5.23927e-01
7.49700e+01 5.37895e+01 5.23957e-01
7.49800e+01 5.37842e+01 5.23986e-01
7.49900e+01 5.37790e+01 5.24016e-01
7.50000e+01 5.37738e+01 5.24046e-01
7.50100e+01 5.37685e+01 5.24076e-01
7.50200e+01 5.37633e+01 5.24105e-01
7.50300e+01 5.37580e+01 5.24135e-01
7.50400e+01 5.37528e+01 5.24165e-01
7.50500e+01 5.37476e+01 5.24195e-01
7.50600e+01 5.37423e+01 5.24225e-01
7.50700e+01 5.37371e+01 5.24254e-01
7.50800e+01 5.37318e+01 5.24284e-01
7.50900e+01 5.37266e+01 5.24314e-01
7.51000e+01 5.37213e+01 5.24344e-01
7.51100e+01 5.37161e+01 5.24373e-01
7.51200e+01 5.37109e+01 5.24403e-01
7.51300e+01 5.37056e+01 5.24433e-01
7.51400e+01 5.37004e+01 5.24463e-01
7.51500e+01 5.36951e+01 5.24492e-01
7.51600e+01 5.36899e+01 5.24522e-01
7.51700e+01 5.36846e+01 5.24552e-01
7.51800e+01 5.36794e+01 5.24581e-01
7.51900e+01 5.36741e+01 5.24611e-01
7.52000e+01 5.36689e+01 5.24641e-01
7.52100e+01 5.36636e+01 5.24671e-01
7.52200e+01 5.36584e+01 5.24700e-01
7.52300e+01 5.36531e+01 5.24730e-01
7.52400e+01 5.36479e+01 5.24760e-01
7.52500e+01 5.36427e+01 5.24790e-01
7.52600e+01 5.36374e+01 5.24819e-01
7.52700e+01 5.36322e+01 5.24849e-01
7.52800e+01 5.36269e+01 5.24879e-01
7.52900e+01 5.36217e+01 5.24908e-01
7.53000e+01 5.36164e+01 5.24938e-01
7.53100e+01 5.36112e+01 5.24968e-01
7.53200e+01 5.36059e+01 5.24998e-01
7.53300e+01 5.36007e+01 5.25027e-01
7.53400e+01 5.35954e+01 5.25057e-01
7.53500e+01 5.35902e+01 5.25087e-01
7.53600e+01 5.35849e+01 5.25116e-01
7.53700e+01 5.35797e+01 5.25146e-01
7.53800e+01 5.35744e+01 5.25176e-01
7.53900e+01 5.35692e+01 5.25205e-01
7.54000e+01 5.35639e+01 5.25235e-01
7.54100e+01 5.35586e+01 5.25265e-01
7.54200e+01 5.35534e+01 5.25294e-01
7.54300e+01 5.35481e+01 5.25324e-01
7.54400e+01 5.35429e+01 5.25354e-01
7.54500e+01 5.35376e+01 5.25383e-01
7.54600e+01 5.35324e+01 5.25413e-01
7.54700e+01 5.35271e+01 5.25443e-01
7.54800e+01 5.35219e+01 5.25472e-01
7.54900e+01 5.35166e+01 5.25502e-01
7.55000e+01 5.35114e+01 5.25532e-01
7.55100e+01 5.35061e+01 5.25561e-01
7.55200e+01 5.35009e+01 5.25591e-01
7.55300e+01 5.34956e+01 5.25620e-01
7.55400e+01 5.34903e+01 5.25650e-01
7.55500e+01 5.34851e+01 5.25679e-01
7.55600e+01 5.34798e+01 5.25708e-01
7.55700e+01 5.34746e+01 5.25737e-01
7.55800e+01 5.34693e+01 5.25766e-01
7.55900e+01 5.34641e+01 5.25794e-01
7.56000e+01 5.34588e+01 5.25823e-01
7.56100e+01 5.34535e+01 5.25852e-01
7.56200e+01 5.34483e+01 5.25880e-01
7.56300e+01 5.34430e+01 5.25908e-01
7.56400e+01 5.34378e+01 5.25937e-01
7.56500e+01 5.34325e+01 5.25965e-01
7.56600e+01 5.34272e+01 5.25993e-01
7.56700e+01 5.34220e+01 5.26021e-01
7.56800e+01 5.34167e+01 5.26048e-01
7.56900e+01 5.34115e+01 5.26076e-01
7.57000e+01 5.34062e+01 5.26104e-01
7.57100e+01 5.34009e+01 5.26131e-01
7.57200e+01 5.33957e+01 5.26159e-01
7.57300e+01 5.33904e+01 5.26186e-01
7.57400e+01 5.33852e+01 5.26213e-01
7.57500e+01 5.33799e+01 5.26240e-01
7.57600e+01 5.33746e+01 5.26267e-01
7.57700e+01 5.33694e+01 5.26294e-01
7.57800e+01 5.33641e+01 5.26321e-01
7.57900e+01 5.33588e+01 5.26347e-01
7.58000e+01 5.33536e+01 5.26374e-01
7.58100e+01 5.33483e+01 5.26400e-01
7.58200e+01 5.33430e+01 5.26426e-01
7.58300e+01 5.33378e+01 5.26453e-01
7.58400e+01 5.33325e+01 5.26479e-01
7.58500e+01 5.33273e+01 5.26505e-01
7.58600e+01 5.33220e+01 5.26531e-01
7.58700e+01 5.33167e+01 5.26556e-01
7.58800e+01 5.33115e+01 5.26582e-01
7.58900e+01 5.33062e+01 5.26608e-01
7.59000e+01 5.33009e+01 5.26633e-01
7.59100e+01 5.32957e+01 5.26658e-01
7.59200e+01 5.32904e+01 5.26684e-01
7.59300e+01 5.32851e+01 5.26709e-01
7.59400e+01 5.32799e+01 5.26734e-01
7.59500e+01 5.32746e+01 5.26759e-01
7.59600e+01 5.32693e+01 5.26783e-01
7.59700e+01 5.32641e+01 5.26808e-01
7.59800e+01 5.32588e+01 5.26833e-01
7.59900e+01 5.32535e+01 5.26857e-01
7.60000e+01 5.32482e+01 5.26882e-01
7.60100e+01 5.32430e+01 5.26906e-01
7.60200e+01 5.32377e+01 5.26930e-01
7.60300e+01 5.32324e+01 5.26954e-01
7.60400e+01 5.32272e+01 5.26978e-01
7.60500e+01 5.32219e+01 5.27002e-01
7.60600e+01 5.32166e+01 5.27026e-01
7.60700e+01 5.32114e+01 5.27049e-01
7.60800e+01 5.32061e+01 5.27073e-01
7.60900e+01 5.32008e+01 5.27096e-01
7.61000e+01 5.31955e+01 5.27120e-01
7.61100e+01 5.31903e+01 5.27143e-01
7.61200e+01 5.31850e+01 5.27166e-01
7.61300e+01 5.31797e+01 5.27189e-01
7.61400e+01 5.31745e+01 5.27212e-01
7.61500e+01 5.31692e+01 5.27235e-01
7.61600e+01 5.31639e+01 5.27257e-01
7.61700e+01 5.31586e+01 5.27280e-01
7.61800e+01 5.31534e+01 5.27302e-01
7.61900e+01 5.31481e+01 5.27325e-01
7.62000e+01 5.31428e+01 5.27347e-01
7.62100e+01 5.31376e+01 5.27369e-01
7.62200e+01 5.31323e+01 5.27391e-01
7.62300e+01 5.31270e+01 5.27413e-01
7.62400e+01 5.31217e+01 5.27435e-01
7.62500e+01 5.31165e+01 5.27456e-01
7.62600e+01 5.31112e+01 5.27478e-01
7.62700e+01 5.31059e+01 5.27500e-01
7.62800e+01 5.31006e+01 5.27521e-01
7.62900e+01 5.30954e+01 5.27542e-01
7.63000e+01 5.30901e+01 5.27563e-01
7.63100e+01 5.30848e+01 5.27584e-01
7.63200e+01 5.30795e+01 5.27605e-01
7.63300e+01 5.30743e+01 5.27626e-01
7.63400e+01 5.30690e+01 5.27647e-01
7.63500e+01 5.30637e+01 5.27668e-01
7.63600e+01 5.30584e+01 5.27688e-01
7.63700e+01 5.30531e+01 5.27709e-01
7.63800e+01 5.30479e+01 5.27729e-01
7.63900e+01 5.30426e+01 5.27749e-01
7.64000e+01 5.30373e+01 5.27769e-01
7.64100e+01 5.30320e+01 5.27789e-01
7.64200e+01 5.30268e+01 5.27809e-01
7.64300e+01 5.30215e+01 5.27829e-01
7.64400e+01 5.30162e+01 5.27849e-01
7.64500e+01 5.30109e+01 5.27868e-01
7.64600e+01 5.30056e+01 5.27888e-01
7.64700e+01 5.30004e+01 5.27907e-01
7.64800e+01 5.29951e+01 5.27926e-01
7.64900e+01 5.29898e+01 5.27946e-01
7.65000e+01 5.29845e+01 5.27965e-01
7.65100e+01 5.29792e+01 5.27984e-01
7.65200e+01 5.29740e+01 5.28003e-01
7.65300e+01 5.29687e+01 5.28022e-01
7.65400e+01 5.29634e+01 5.28042e-01
7.65500e+01 5.29581e+01 5.28062e-01
7.65600e+01 5.29528e+01 5.28082e-01
7.65700e+01 5.29476e+01 5.28102e-01
7.65800e+01 5.29423e+01 5.28123e-01
7.65900e+01 5.29370e+01 5.28143e-01
7.66000e+01 5.29317e+01 5.28164e-01
7.66100e+01 5.29264e+01 5.28185e-01
7.66200e+01 5.29212e+01 5.28206e-01
7.66300e+01 5.29159e+01 5.28227e-01
7.66400e+01 5.29106e+01 5.28249e-01
7.66500e+01 5.29053e+01 5.28271e-01
7.66600e+01 5.29000e+01 5.28293e-01
7.66700e+01 5.28947e+01 5.28315e-01
7.66800e+01 5.28895e+01 5.28337e-01
7.66900e+01 5.28842e+01 5.28360e-01
7.67000e+01 5.28789e+01 5.28382e-01
7.67100e+01 5.28736e+01 5.28405e-01
7.67200e+01 5.28683e+01 5.28428e-01
7.67300e+01 5.28630e+01 5.28451e-01
7.67400e+01 5.28578e+01 5.28475e-01
7.67500e+01 5.28525e+01 5.28498e-01
7.67600e+01 5.28472e+01 5.28522e-01
7.67700e+01 5.28419e+01 5.28546e-01
7.67800e+01 5.28366e+01 5.28570e-01
7.67900e+01 5.28313e+01 5.28595e-01
7.68000e+01 5.28260e+01 5.28619e-01
7.68100e+01 5.28208e+01 5.28644e-01
7.68200e+01 5.28155e+01 5.28669e-01
7.68300e+01 5.28102e+01 5.28694e-01
7.68400e+01 5.28049e+01 5.28720e-01
7.68500e+01 5.27996e+01 5.28745e-01
7.68600e+01 5.27943e+01 5.28771e-01
7.68700e+01 5.27890e+01 5.28797e-01
7.68800e+01 5.27837e+01 5.28823e-01
7.68900e+01 5.27785e+01 5.28849e-01
7.69000e+01 5.27732e+01 5.28875e-01
7.69100e+01 5.27679e+01 5.28902e-01
7.69200e+01 5.27626e+01 5.28929e-01
7.69300e+01 5.27573e+01 5.28956e-01
7.69400e+01 5.27520e+01 5.28983e-01
7.69500e+01 5.27467e+01 5.29011e-01
7.69600e+01 5.27414e+01 5.29038e-01
7.69700e+01 5.27361e+01 5.29066e-01
7.69800e+01 5.27309e+01 5.29094e-01
7.69900e+01 5.27256e+01 5.29122e-01
7.70000e+01 5.27203e+01 5.29150e-01
7.70100e+01 5.27150e+01 5.29179e-01
7.70200e+01 5.27097e+01 5.29208e-01
7.70300e+01 5.27044e+01 5.29237e-01
7.70400e+01 5.26991e+01 5.29266e-01
7.70500e+01 5.26938e+01 5.29295e-01
7.70600e+01 5.26885e+01 5.29324e-01
7.70700e+01 5.26832e+01 5.29354e-01
7.70800e+01 5.26779e+01 5.29384e-01
7.70900e+01 5.26726e+01 5.29414e-01
7.71000e+01 5.26673e+01 5.29444e-01
7.71100e+01 5.26620e+01 5.29475e-01
7.71200e+01 5.26567e+01 5.29505e-01
7.71300e+01 5.26515e+01 5.29536e-01
7.71400e+01 5.26462e+01 5.29567e-01
7.71500e+01 5.26409e+01 5.29598e-01
7.71600e+01 5.26356e+01 5.29630e-01
7.71700e+01 5.26303e+01 5.29661e-01
7.71800e+01 5.26250e+01 5.29693e-01
7.71900e+01 5.26197e+01 5.29725e-01
7.72000e+01 5.26144e+01 5.29757e-01
7.72100e+01 5.26091e+01 5.29789e-01
7.72200e+01 5.26038e+01 5.29822e-01
7.72300e+01 5.25985e+01 5.29855e-01
7.72400e+01 5.25932e+01 5.29887e-01
7.72500e+01 5.25879e+01 5.29921e-01
7.72600e+01 5.25826e+01 5.29954e-01
7.72700e+01 5.25773e+01 5.29987e-01
7.72800e+01 5.25720e+01 5.30021e-01
7.72900e+01 5.25667e+01 5.30055e-01
7.73000e+01 5.25614e+01 5.30089e-01
7.73100e+01 5.25561e+01 5.30123e-01
7.73200e+01 5.25508e+01 5.30157e-01
7.73300e+01 5.25455e+01 5.30192e-01
7.73400e+01 5.25402e+01 5.30227e-01
7.73500e+01 5.25349e+01 5.30262e-01
7.73600e+01 5.25296e+01 5.30297e-01
7.73700e+01 5.25243e+01 5.30332e-01
7.73800e+01 5.25190e+01 5.30368e-01
7.73900e+01 5.25137e+01 5.30403e-01
7.74000e+01 5.25084e+01 5.30439e-01
7.74100e+01 5.25031e+01 5.30475e-01
7.74200e+01 5.24978e+01 5.30512e-01
7.74300e+01 5.24924e+01 5.30548e-01
7.74400e+01 5.24871e+01 5.30585e-01
7.74500e+01 5.24818e+01 5.30622e-01
7.74600e+01 5.24765e+01 5.30659e-01
7.74700e+01 5.24712e+01 5.30696e-01
7.74800e+01 5.24659e+01 5.30733e-01
7.74900e+01 5.24606e+01 5.30771e-01
7.75000e+01 5.24553e+01 5.30809e-01
7.75100e+01 5.24500e+01 5.30847e-01
7.75200e+01 5.24447e+01 5.30884e-01
7.75300e+01 5.24394e+01 5.30922e-01
7.75400e+01 5.24341e+01 5.30959e-01
7.75500e+01 5.24288e+01 5.30996e-01
7.75600e+01 5.24234e+01 5.31033e-01
7.75700e+01 5.24181e+01 5.31070e-01
7.75800e+01 5.24128e+01 5.31106e-01
7.75900e+01 5.24075e+01 5.31143e-01
7.76000e+01 5.24022e+01 5.31179e-01
7.76100e+01 5.23969e+01 5.31215e-01
7.76200e+01 5.23916e+01 5.31251e-01
7.76300e+01 5.23863e+01 5.31287e-01
7.76400e+01 5.23809e+01 5.31323e-01
7.76500e+01 5.23756e+01 5.31358e-01
7.76600e+01 5.23703e+01 5.31393e-01
7.76700e+01 5.23650e+01 5.31428e-01
7.76800e+01 5.23597e+01 5.31463e-01
7.76900e+01 5.23544e+01 5.31498e-01
7.77000e+01 5.23491e+01 5.31533e-01
7.77100e+01 5.23437e+01 5.31567e-01
7.77200e+01 5.23384e+01 5.31601e-01
7.77300e+01 5.23331e+01 5.31635e-01
7.77400e+01 5.23278e+01 5.31669e-01
7.77500e+01 5.23225e+01 5.31703e-01
7.77600e+01 5.23172e+01 5.31737e-01
7.77700e+01 5.23118e+01 5.31770e-01
7.77800e+01 5.23065e+01 5.31803e-01
7.77900e+01 5.23012e+01 5.31836e-01
7.78000e+01 5.22959e+01 5.31869e-01
7.78100e+01 5.22906e+01 5.31902e-01
7.78200e+01 5.22853e+01 5.31935e-01
7.78300e+01 5.22799e+01 5.31967e-01
7.78400e+01 5.22746e+01 5.31999e-01
7.78500e+01 5.22693e+01 5.32031e-01
7.78600e+01 5.22640e+01 5.32063e-01
7.78700e+01 5.22587e+01 5.32095e-01
7.78800e+01 5.22533e+01 5.32126e-01
7.78900e+01 5.22480e+01 5.32158e-01
7.79000e+01 5.22427e+01 5.32189e-01
7.79100e+01 5.22374e+01 5.32220e-01
7.79200e+01 5.22320e+01 5.32251e-01
7.79300e+01 5.22267e+01 5.32282e-01
7.79400e+01 5.22214e+01 5.32312e-01
7.79500e+01 5.22161e+01 5.32342e-01
7.79600e+01 5.22108e+01 5.32373e-01
7.79700e+01 5.22054e+01 5.32403e-01
7.79800e+01 5.22001e+01 5.32432e-01
7.79900e+01 5.21948e+01 5.32462e-01
7.80000e+01 5.21895e+01 5.32492e-01
7.80100e+01 5.21841e+01 5.32521e-01
7.80200e+01 5.21788e+01 5.32550e-01
7.80300e+01 5.21735e+01 5.32579e-01
7.80400e+01 5.21682e+01 5.32608e-01
7.80500e+01 5.21628e+01 5.32637e-01
7.80600e+01 5.21575e+01 5.32665e-01
7.80700e+01 5.21522e+01 5.32694e-01
7.80800e+01 5.21468e+01 5.32722e-01
7.80900e+01 5.21415e+01 5.32750e-01
7.81000e+01 5.21362e+01 5.32777e-01
7.81100e+01 5.21309e+01 5.32805e-01
7.81200e+01 5.21255e+01 5.32833e-01
7.81300e+01 5.21202e+01 5.32860e-01
7.81400e+01 5.21149e+01 5.32887e-01
7.81500e+01 5.21095e+01 5.32914e-01
7.81600e+01 5.21042e+01 5.32941e-01
7.81700e+01 5.20989e+01 5.32967e-01
7.81800e+01 5.20936e+01 5.32994e-01
7.81900e+01 5.20882e+01 5.33020e-01
7.82000e+01 5.20829e+01 5.33046e-01
7.82100e+01 5.20776e+01 5.33072e-01
7.82200e+01 5.20722e+01 5.33098e-01
7.82300e+01 5.20669e+01 5.33124e-01
7.82400e+01 5.20616e+01 5.33149e-01
7.82500e+01 5.20562e+01 5.33174e-01
7.82600e+01 5.20509e+01 5.33200e-01
7.82700e+01 5.20456e+01 5.33224e-01
7.82800e+01 5.20402e+01 5.33249e-01
7.82900e+01 5.20349e+01 5.33274e-01
7.83000e+01 5.20296e+01 5.33298e-01
7.83100e+01 5.20242e+01 5.33323e-01
7.83200e+01 5.20189e+01 5.33347e-01
7.83300e+01 5.20136e+01 5.33371e-01
7.83400e+01 5.20082e+01 5.33394e-01
7.83500e+01 5.20029e+01 5.33418e-01
7.83600e+01 5.19976e+01 5.33441e-01
7.83700e+01 5.19922e+01 5.33465e-01
7.83800e+01 5.19869e+01 5.33488e-01
7.83900e+01 5.19816e+01 5.33511e-01
7.84000e+01 5.19762e+01 5.33533e-01
7.84100e+01 5.19709e+01 5.33556e-01
7.84200e+01 5.19656e+01 5.33578e-01
7.84300e+01 5.19602e+01 5.33601e-01
7.84400e+01 5.19549e+01 5.33623e-01
7.84500e+01 5.19496e+01 5.33644e-01
7.84600e+01 5.19442e+01 5.33666e-01
7.84700e+01 5.19389e+01 5.33688e-01
7.84800e+01 5.19336e+01 5.33709e-01
7.84900e+01 5.19282e+01 5.33730e-01
7.85000e+01 5.19229e+01 5.33751e-01
7.85100e+01 5.19175e+01 5.33772e-01
7.85200e+01 5.19122e+01 5.33793e-01
7.85300e+01 5.19069e+01 5.33815e-01
7.85400e+01 5.19015e+01 5.33836e-01
7.85500e+01 5.18962e+01 5.33857e-01
7.85600e+01 5.18908e+01 5.33878e-01
7.85700e+01 5.18855e+01 5.33900e-01
7.85800e+01 5.18802e+01 5.33921e-01
7.85900e+01 5.18748e+01 5.33943e-01
7.86000e+01 5.18695e+01 5.33964e-01
7.86100e+01 5.18642e+01 5.33986e-01
7.86200e+01 5.18588e+01 5.34008e-01
7.86300e+01 5.18535e+01 5.34030e-01
7.86400e+01 5.18481e+01 5.34052e-01
7.86500e+01 5.18428e+01 5.34074e-01
7.86600e+01 5.18374e+01 5.34096e-01
7.86700e+01 5.18321e+01 5.34118e-01
7.86800e+01 5.18268e+01 5.34140e-01
7.86900e+01 5.18214e+01 5.34162e-01
7.87000e+01 5.18161e+01 5.34184e-01
7.87100e+01 5.18107e+01 5.34207e-01
7.87200e+01 5.18054e+01 5.34229e-01
7.87300e+01 5.18001e+01 5.34252e-01
7.87400e+01 5.17947e+01 5.34274e-01
7.87500e+01 5.17894e+01 5.34297e-01
7.87600e+01 5.17840e+01 5.34319e-01
7.87700e+01 5.17787e+01 5.34342e-01
7.87800e+01 5.17733e+01 5.34365e-01
7.87900e+01 5.17680e+01 5.34388e-01
7.88000e+01 5.17627e+01 5.34411e-01
7.88100e+01 5.17573e+01 5.34434e-01
7.88200e+01 5.17520e+01 5.34457e-01
7.88300e+01 5.17466e+01 5.34480e-01
7.88400e+01 5.17413e+01 5.34504e-01
7.88500e+01 5.17359e+01 5.34527e-01
7.88600e+01 5.17306e+01 5.34550e-01
7.88700e+01 5.17252e+01 5.34574e-01
7.88800e+01 5.17199e+01 5.34597e-01
7.88900e+01 5.17145e+01 5.34621e-01
7.89000e+01 5.17092e+01 5.34644e-01
7.89100e+01 5.17039e+01 5.34668e-01
7.89200e+01 5.16985e+01 5.34692e-01
7.89300e+01 5.16932e+01 5.34716e-01
7.89400e+01 5.16878e+01 5.34740e-01
7.89500e+01 5.16825e+01 5.34764e-01
7.89600e+01 5.16771e+01 5.34788e-01
7.89700e+01 5.16718e+01 5.34812e-01
7.89800e+01 5.16664e+01 5.34836e-01
7.89900e+01 5.16611e+01 5.34860e-01
7.90000e+01 5.16557e+01 5.34885e-01
7.90100e+01 5.16504e+01 5.34909e-01
7.90200e+01 5.16450e+01 5.34934e-01
7.90300e+01 5.16397e+01 5.34958e-01
7.90400e+01 5.16343e+01 5.34983e-01
7.90500e+01 5.16290e+01 5.35007e-01
7.90600e+01 5.16236e+01 5.35032e-01
7.90700e+01 5.16183e+01 5.35057e-01
7.90800e+01 5.16129e+01 5.35082e-01
7.90900e+01 5.16076e+01 5.35107e-01
7.91000e+01 5.16022e+01 5.35132e-01
7.91100e+01 5.15969e+01 5.35157e-01
7.91200e+01 5.15915e+01 5.35182e-01
7.91300e+01 5.15862e+01 5.35207e-01
7.91400e+01 5.15808e+01 5.35232e-01
7.91500e+01 5.15755e+01 5.35258e-01
7.91600e+01 5.15701e+01 5.35283e-01
7.91700e+01 5.15648e+01 5.35309e-01
7.91800e+01 5.15594e+01 5.35334e-01
7.91900e+01 5.15541e+01 5.35360e-01
7.92000e+01 5.15487e+01 5.35386e-01
7.92100e+01 5.15433e+01 5.35411e-01
7.92200e+01 5.15380e+01 5.35437e-01
7.92300e+01 5.15326e+01 5.35463e-01
7.92400e+01 5.15273e+01 5.35489e-01
7.92500e+01 5.15219e+01 5.35515e-01
7.92600e+01 5.15166e+01 5.35541e-01
7.92700e+01 5.15112e+01 5.35567e-01
7.92800e+01 5.15059e+01 5.35594e-01
7.92900e+01 5.15005e+01 5.35620e-01
7.93000e+01 5.14951e+01 5.35646e-01
7.93100e+01 5.14898e+01 5.35673e-01
7.93200e+01 5.14844e+01 5.35699e-01
7.93300e+01 5.14791e+01 5.35726e-01
7.93400e+01 5.14737e+01 5.35752e-01
7.93500e+01 5.14684e+01 5.35779e-01
7.93600e+01 5.14630e+01 5.35806e-01
7.93700e+01 5.14576e+01 5.35833e-01
7.93800e+01 5.14523e+01 5.35860e-01
7.93900e+01 5.14469e+01 5.35887e-01
7.94000e+01 5.14416e+01 5.35914e-01
7.94100e+01 5.14362e+01 5.35941e-01
7.94200e+01 5.14308e+01 5.35968e-01
7.94300e+01 5.14255e+01 5.35995e-01
7.94400e+01 5.14201e+01 5.36023e-01
7.94500e+01 5.14148e+01 5.36050e-01
7.94600e+01 5.14094e+01 5.36078e-01
7.94700e+01 5.14040e+01 5.36105e-01
7.94800e+01 5.13987e+01 5.36133e-01
7.94900e+01 5.13933e+01 5.36160e-01
7.95000e+01 5.13880e+01 5.36188e-01
7.95100e+01 5.13826e+01 5.36216e-01
7.95200e+01 5.13772e+01 5.36244e-01
7.95300e+01 5.13719e+01 5.36272e-01
7.95400e+01 5.13665e+01 5.36300e-01
7.95500e+01 5.13612e+01 5.36328e-01
7.95600e+01 5.13558e+01 5.36356e-01
7.95700e+01 5.13504e+01 5.36384e-01
7.95800e+01 5.13451e+01 5.36413e-01
7.95900e+01 5.13397e+01 5.36441e-01
7.96000e+01 5.13343e+01 5.36470e-01
7.96100e+01 5.13290e+01 5.36498e-01
7.96200e+01 5.13236e+01 5.36527e-01
7.96300e+01 5.13182e+01 5.36556e-01
7.96400e+01 5.13129e+01 5.36584e-01
7.96500e+01 5.13075e+01 5.36613e-01
7.96600e+01 5.13021e+01 5.36642e-01
7.96700e+01 5.12968e+01 5.36671e-01
7.96800e+01 5.12914e+01 5.36700e-01
7.96900e+01 5.12860e+01 5.36730e-01
7.97000e+01 5.12807e+01 5.36759e-01
7.97100e+01 5.12753e+01 5.36788e-01
7.97200e+01 5.12699e+01 5.36818e-01
7.97300e+01 5.12646e+01 5.36847e-01
7.97400e+01 5.12592e+01 5.36877e-01
7.97500e+01 5.12538e+01 5.36906e-01
7.97600e+01 5.12485e+01 5.36936e-01
7.97700e+01 5.12431e+01 5.36966e-01
7.97800e+01 5.12377e+01 5.36996e-01
7.97900e+01 5.12323e+01 5.37026e-01
7.98000e+01 5.12270e+01 5.37056e-01
7.98100e+01 5.12216e+01 5.37086e-01
7.98200e+01 5.12162e+01 5.37116e-01
7.98300e+01 5.12109e+01 5.37146e-01
7.98400e+01 5.12055e+01 5.37177e-01
7.98500e+01 5.12001e+01 5.37207e-01
7.98600e+01 5.11947e+01 5.37238e-01
7.98700e+01 5.11894e+01 5.37268e-01
7.98800e+01 5.11840e+01 5.37299e-01
7.98900e+01 5.11786e+01 5.37330e-01
7.99000e+01 5.11733e+01 5.37360e-01
7.99100e+01 5.11679e+01 5.37391e-01
7.99200e+01 5.11625e+01 5.37422e-01
7.99300e+01 5.11571e+01 5.37453e-01
7.99400e+01 5.11518e+01 5.37484e-01
7.99500e+01 5.11464e+01 5.37516e-01
7.99600e+01 5.11410e+01 5.37547e-01
7.99700e+01 5.11356e+01 5.37578e-01
7.99800e+01 5.11303e+01 5.37610e-01
7.99900e+01 5.11249e+01 5.37641e-01
8.00000e+01 5.11195e+01 5.37673e-01
8.00100e+01 5.11141e+01 5.37704e-01
8.00200e+01 5.11088e+01 5.37736e-01
8.00300e+01 5.11034e+01 5.37768e-01
8.00400e+01 5.10980e+01 5.37800e-01
8.00500e+01 5.10926e+01 5.37832e-01
8.00600e+01 5.10872e+01 5.37864e-01
8.00700e+01 5.10819e+01 5.37896e-01
8.00800e+01 5.10765e+01 5.37928e-01
8.00900e+01 5.10711e+01 5.37960e-01
8.01000e+01 5.10657e+01 5.37993e-01
8.01100e+01 5.10603e+01 5.38025e-01
8.01200e+01 5.10550e+01 5.38058e-01
8.01300e+01 5.10496e+01 5.38090e-01
8.01400e+01 5.10442e+01 5.38123e-01
8.01500e+01 5.10388e+01 5.38156e-01
8.01600e+01 5.10334e+01 5.38188e-01
8.01700e+01 5.10281e+01 5.38221e-01
8.01800e+01 5.10227e+01 5.38254e-01
8.01900e+01 5.10173e+01 5.38287e-01
8.02000e+01 5.10119e+01 5.38321e-01
8.02100e+01 5.10065e+01 5.38354e-01
8.02200e+01 5.10011e+01 5.38387e-01
8.02300e+01 5.09958e+01 5.38420e-01
8.02400e+01 5.09904e+01 5.38454e-01
8.02500e+01 5.09850e+01 5.38487e-01
8.02600e+01 5.09796e+01 5.38521e-01
8.02700e+01 5.09742e+01 5.38555e-01
8.02800e+01 5.09688e+01 5.38588e-01
8.02900e+01 5.09634e+01 5.38622e-01
8.03000e+01 5.09581e+01 5.38656e-01
8.03100e+01 5.09527e+01 5.38690e-01
8.03200e+01 5.09473e+01 5.38724e-01
8.03300e+01 5.09419e+01 5.38758e-01
8.03400e+01 5.09365e+01 5.38792e-01
8.03500e+01 5.09311e+01 5.38827e-01
8.03600e+01 5.09257e+01 5.38861e-01
8.03700e+01 5.09203e+01 5.38895e-01
8.03800e+01 5.09150e+01 5.38930e-01
8.03900e+01 5.09096e+01 5.38964e-01
8.04000e+01 5.09042e+01 5.38999e-01
8.04100e+01 5.08988e+01 5.39034e-01
8.04200e+01 5.08934e+01 5.39069e-01
8.04300e+01 5.08880e+01 5.39104e-01
8.04400e+01 5.08826e+01 5.39138e-01
8.04500e+01 5.08772e+01 5.39174e-01
8.04600e+01 5.08718e+01 5.39209e-01
8.04700e+01 5.08664e+01 5.39244e-01
8.04800e+01 5.08610e+01 5.39279e-01
8.04900e+01 5.08557e+01 5.39314e-01
8.05000e+01 5.08503e+01 5.39350e-01
8.05100e+01 5.08449e+01 5.39385e-01
8.05200e+01 5.08395e+01 5.39421e-01
8.05300e+01 5.08341e+01 5.39456e-01
8.05400e+01 5.08287e+01 5.39491e-01
8.05500e+01 5.08233e+01 5.39526e-01
8.05600e+01 5.08179e+01 5.39561e-01
8.05700e+01 5.08125e+01 5.39596e-01
8.05800e+01 5.08071e+01 5.39631e-01
8.05900e+01 5.08017e+01 5.39666e-01
8.06000e+01 5.07963e+01 5.39701e-01
8.06100e+01 5.07909e+01 5.39735e-01
8.06200e+01 5.07855e+01 5.39770e-01
8.06300e+01 5.07801e+01 5.39805e-01
8.06400e+01 5.07747e+01 5.39839e-01
8.06500e+01 5.07693e+01 5.39873e-01
8.06600e+01 5.07639e+01 5.39908e-01
8.06700e+01 5.07585e+01 5.39942e-01
8.06800e+01 5.07531e+01 5.39976e-01
8.06900e+01 5.07477e+01 5.40010e-01
8.07000e+01 5.07423e+01 5.40044e-01
8.07100e+01 5.07369e+01 5.40078e-01
8.07200e+01 5.07315e+01 5.40112e-01
8.07300e+01 5.07261e+01 5.40146e-01
8.07400e+01 5.07207e+01 5.40179e-01
8.07500e+01 5.07153e+01 5.40213e-01
8.07600e+01 5.07099e+01 5.40246e-01
8.07700e+01 5.07045e+01 5.40280e-01
8.07800e+01 5.06991e+01 5.40313e-01
8.07900e+01 5.06937e+01 5.40346e-01
8.08000e+01 5.06883e+01 5.40380e-01
8.08100e+01 5.06829e+01 5.40413e-01
8.08200e+01 5.06775e+01 5.40446e-01
8.08300e+01 5.06721e+01 5.40479e-01
8.08400e+01 5.06667e+01 5.40512e-01
8.08500e+01 5.06613e+01 5.40545e-01
8.08600e+01 5.06559e+01 5.40577e-01
8.08700e+01 5.06505e+01 5.40610e-01
8.08800e+01 5.06451e+01 5.40643e-01
8.08900e+01 5.06396e+01 5.40675e-01
8.09000e+01 5.06342e+01 5.40708e-01
8.09100e+01 5.06288e+01 5.40740e-01
8.09200e+01 5.06234e+01 5.40772e-01
8.09300e+01 5.06180e+01 5.40805e-01
8.09400e+01 5.06126e+01 5.40837e-01
8.09500e+01 5.06072e+01 5.40869e-01
8.09600e+01 5.06018e+01 5.40901e-01
8.09700e+01 5.05964e+01 5.40933e-01
8.09800e+01 5.05910e+01 5.40965e-01
8.09900e+01 5.05856e+01 5.40997e-01
8.10000e+01 5.05802e+01 5.41028e-01
8.10100e+01 5.05747e+01 5.41060e-01
8.10200e+01 5.05693e+01 5.41091e-01
8.10300e+01 5.05639e+01 5.41123e-01
8.10400e+01 5.05585e+01 5.41154e-01
8.10500e+01 5.05531e+01 5.41186e-01
8.10600e+01 5.05477e+01 5.41217e-01
8.10700e+01 5.05423e+01 5.41248e-01
8.10800e+01 5.05369e+01 5.41279e-01
8.10900e+01 5.05315e+01 5.41310e-01
8.11000e+01 5.05260e+01 5.41341e-01
8.11100e+01 5.05206e+01 5.41372e-01
8.11200e+01 5.05152e+01 5.41403e-01
8.11300e+01 5.05098e+01 5.41433e-01
8.11400e+01 5.05044e+01 5.41464e-01
8.11500e+01 5.04990e+01 5.41495e-01
8.11600e+01 5.04936e+01 5.41525e-01
8.11700e+01 5.04881e+01 5.41556e-01
8.11800e+01 5.04827e+01 5.41586e-01
8.11900e+01 5.04773e+01 5.41616e-01
8.12000e+01 5.04719e+01 5.41646e-01
8.12100e+01 5.04665e+01 5.41676e-01
8.12200e+01 5.04611e+01 5.41706e-01
8.12300e+01 5.04556e+01 5.41736e-01
8.12400e+01 5.04502e+01 5.41766e-01
8.12500e+01 5.04448e+01 5.41796e-01
8.12600e+01 5.04394e+01 5.41826e-01
8.12700e+01 5.04340e+01 5.41855e-01
8.12800e+01 5.04285e+01 5.41885e-01
8.12900e+01 5.04231e+01 5.41915e-01
8.13000e+01 5.04177e+01 5.41944e-01
8.13100e+01 5.04123e+01 5.41973e-01
8.13200e+01 5.04069e+01 5.42003e-01
8.13300e+01 5.04014e+01 5.42032e-01
8.13400e+01 5.03960e+01 5.42061e-01
8.13500e+01 5.03906e+01 5.42090e-01
8.13600e+01 5.03852e+01 5.42119e-01
8.13700e+01 5.03798e+01 5.42148e-01
8.13800e+01 5.03743e+01 5.42177e-01
8.13900e+01 5.03689e+01 5.42205e-01
8.14000e+01 5.03635e+01 5.42234e-01
8.14100e+01 5.03581e+01 5.42263e-01
8.14200e+01 5.03527e+01 5.42291e-01
8.14300e+01 5.03472e+01 5.42320e-01
8.14400e+01 5.03418e+01 5.42348e-01
8.14500e+01 5.03364e+01 5.42376e-01
8.14600e+01 5.03310e+01 5.42404e-01
8.14700e+01 5.03255e+01 5.42433e-01
8.14800e+01 5.03201e+01 5.42461e-01
8.14900e+01 5.03147e+01 5.42489e-01
8.15000e+01 5.03093e+01 5.42516e-01
8.15100e+01 5.03038e+01 5.42544e-01
8.15200e+01 5.02984e+01 5.42572e-01
8.15300e+01 5.02930e+01 5.42600e-01
8.15400e+01 5.02876e+01 5.42627e-01
8.15500e+01 5.02821e+01 5.42655e-01
8.15600e+01 5.02767e+01 5.42682e-01
8.15700e+01 5.02713e+01 5.42710e-01
8.15800e+01 5.02659e+01 5.42737e-01
8.15900e+01 5.02604e+01 5.42764e-01
8.16000e+01 5.02550e+01 5.42791e-01
8.16100e+01 5.02496e+01 5.42819e-01
8.16200e+01 5.02441e+01 5.42846e-01
8.16300e+01 5.02387e+01 5.42873e-01
8.16400e+01 5.02333e+01 5.42899e-01
8.16500e+01 5.02279e+01 5.42926e-01
8.16600e+01 5.02224e+01 5.42953e-01
8.16700e+01 5.02170e+01 5.42980e-01
8.16800e+01 5.02116e+01 5.43006e-01
8.16900e+01 5.02061e+01 5.43033e-01
8.17000e+01 5.02007e+01 5.43059e-01
8.17100e+01 5.01953e+01 5.43086e-01
8.17200e+01 5.01898e+01 5.43112e-01
8.17300e+01 5.01844e+01 5.43138e-01
8.17400e+01 5.01790e+01 5.43164e-01
8.17500e+01 5.01735e+01 5.43190e-01
8.17600e+01 5.01681e+01 5.43216e-01
8.17700e+01 5.01627e+01 5.43242e-01
8.17800e+01 5.01573e+01 5.43268e-01
8.17900e+01 5.01518e+01 5.43294e-01
8.18000e+01 5.01464e+01 5.43320e-01
8.18100e+01 5.01410e+01 5.43345e-01
8.18200e+01 5.01355e+01 5.43371e-01
8.18300e+01 5.01301e+01 5.43396e-01
8.18400e+01 5.01247e+01 5.43422e-01
8.18500e+01 5.01192e+01 5.43447e-01
8.18600e+01 5.01138e+01 5.43472e-01
8.18700e+01 5.01083e+01 5.43498e-01
8.18800e+01 5.01029e+01 5.43523e-01
8.18900e+01 5.00975e+01 5.43548e-01
8.19000e+01 5.00920e+01 5.43573e-01
8.19100e+01 5.00866e+01 5.43598e-01
8.19200e+01 5.00812e+01 5.43622e-01
8.19300e+01 5.00757e+01 5.43647e-01
8.19400e+01 5.00703e+01 5.43672e-01
8.19500e+01 5.00649e+01 5.43697e-01
8.19600e+01 5.00594e+01 5.43721e-01
8.19700e+01 5.00540e+01 5.43746e-01
8.19800e+01 5.00485e+01 5.43770e-01
8.19900e+01 5.00431e+01 5.43794e-01
8.20000e+01 5.00377e+01 5.43819e-01
8.20100e+01 5.00322e+01 5.43843e-01
8.20200e+01 5.00268e+01 5.43867e-01
8.20300e+01 5.00214e+01 5.43891e-01
8.20400e+01 5.00159e+01 5.43915e-01
8.20500e+01 5.00105e+01 5.43939e-01
8.20600e+01 5.00050e+01 5.43963e-01
8.20700e+01 4.99996e+01 5.43986e-01
8.20800e+01 4.99942e+01 5.44010e-01
8.20900e+01 4.99887e+01 5.44034e-01
8.21000e+01 4.99833e+01 5.44057e-01
8.21100e+01 4.99778e+01 5.44081e-01
8.21200e+01 4.99724e+01 5.44104e-01
8.21300e+01 4.99670e+01 5.44127e-01
8.21400e+01 4.99615e+01 5.44150e-01
8.21500e+01 4.99561e+01 5.44174e-01
8.21600e+01 4.99506e+01 5.44197e-01
8.21700e+01 4.99452e+01 5.44220e-01
8.21800e+01 4.99397e+01 5.44243e-01
8.21900e+01 4.99343e+01 5.44266e-01
8.22000e+01 4.99289e+01 5.44288e-01
8.22100e+01 4.99234e+01 5.44311e-01
8.22200e+01 4.99180e+01 5.44334e-01
8.22300e+01 4.99125e+01 5.44356e-01
8.22400e+01 4.99071e+01 5.44379e-01
8.22500e+01 4.99016e+01 5.44401e-01
8.22600e+01 4.98962e+01 5.44424e-01
8.22700e+01 4.98908e+01 5.44446e-01
8.22800e+01 4.98853e+01 5.44468e-01
8.22900e+01 4.98799e+01 5.44490e-01
8.23000e+01 4.98744e+01 5.44512e-01
8.23100e+01 4.98690e+01 5.44534e-01
8.23200e+01 4.98635e+01 5.44556e-01
8.23300e+01 4.98581e+01 5.44578e-01
8.23400e+01 4.98526e+01 5.44600e-01
8.23500e+01 4.98472e+01 5.44622e-01
8.23600e+01 4.98417e+01 5.44643e-01
8.23700e+01 4.98363e+01 5.44665e-01
8.23800e+01 4.98309e+01 5.44686e-01
8.23900e+01 4.98254e+01 5.44708e-01
8.24000e+01 4.98200e+01 5.44729e-01
8.24100e+01 4.98145e+01 5.44750e-01
8.24200e+01 4.98091e+01 5.44772e-01
8.24300e+01 4.98036e+01 5.44793e-01
8.24400e+01 4.97982e+01 5.44814e-01
8.24500e+01 4.97927e+01 5.44835e-01
8.24600e+01 4.97873e+01 5.44856e-01
8.24700e+01 4.97818e+01 5.44876e-01
8.24800e+01 4.97764e+01 5.44897e-01
8.24900e+01 4.97709e+01 5.44918e-01
8.25000e+01 4.97655e+01 5.44938e-01
8.25100e+01 4.97600e+01 5.44959e-01
8.25200e+01 4.97546e+01 5.44980e-01
8.25300e+01 4.97491e+01 5.45001e-01
8.25400e+01 4.97437e+01 5.45022e-01
8.25500e+01 4.97382e+01 5.45044e-01
8.25600e+01 4.97328e+01 5.45065e-01
8.25700e+01 4.97273e+01 5.45087e-01
8.25800e+01 4.97219e+01 5.45109e-01
8.25900e+01 4.97164e+01 5.45131e-01
8.26000e+01 4.97110e+01 5.45154e-01
8.26100e+01 4.97055e+01 5.45176e-01
8.26200e+01 4.97001e+01 5.45199e-01
8.26300e+01 4.96946e+01 5.45222e-01
8.26400e+01 4.96892e+01 5.45245e-01
8.26500e+01 4.96837e+01 5.45268e-01
8.26600e+01 4.96783e+01 5.45292e-01
8.26700e+01 4.96728e+01 5.45315e-01
8.26800e+01 4.96673e+01 5.45339e-01
8.26900e+01 4.96619e+01 5.45363e-01
8.27000e+01 4.96564e+01 5.45387e-01
8.27100e+01 4.96510e+01 5.45412e-01
8.27200e+01 4.96455e+01 5.45437e-01
8.27300e+01 4.96401e+01 5.45461e-01
8.27400e+01 4.96346e+01 5.45486e-01
8.27500e+01 4.96292e+01 5.45511e-01
8.27600e+01 4.96237e+01 5.45537e-01
8.27700e+01 4.96183e+01 5.45562e-01
8.27800e+01 4.96128e+01 5.45588e-01
8.27900e+01 4.96073e+01 5.45614e-01
8.28000e+01 4.96019e+01 5.45640e-01
8.28100e+01 4.95964e+01 5.45666e-01
8.28200e+01 4.95910e+01 5.45693e-01
8.28300e+01 4.95855e+01 5.45720e-01
8.28400e+01 4.95801e+01 5.45746e-01
8.28500e+01 4.95746e+01 5.45773e-01
8.28600e+01 4.95691e+01 5.45801e-01
8.28700e+01 4.95637e+01 5.45828e-01
8.28800e+01 4.95582e+01 5.45856e-01
8.28900e+01 4.95528e+01 5.45884e-01
8.29000e+01 4.95473e+01 5.45912e-01
8.29100e+01 4.95419e+01 5.45940e-01
8.29200e+01 4.95364e+01 5.45968e-01
8.29300e+01 4.95309e+01 5.45997e-01
8.29400e+01 4.95255e+01 5.46025e-01
8.29500e+01 4.95200e+01 5.46054e-01
8.29600e+01 4.95146e+01 5.46083e-01
8.29700e+01 4.95091e+01 5.46113e-01
8.29800e+01 4.95036e+01 5.46142e-01
8.29900e+01 4.94982e+01 5.46172e-01
8.30000e+01 4.94927e+01 5.46202e-01
8.30100e+01 4.94872e+01 5.46232e-01
8.30200e+01 4.94818e+01 5.46262e-01
8.30300e+01 4.94763e+01 5.46292e-01
8.30400e+01 4.94709e+01 5.46323e-01
8.30500e+01 4.94654e+01 5.46354e-01
8.30600e+01 4.94599e+01 5.46385e-01
8.30700e+01 4.94545e+01 5.46416e-01
8.30800e+01 4.94490e+01 5.46447e-01
8.30900e+01 4.94435e+01 5.46479e-01
8.31000e+01 4.94381e+01 5.46511e-01
8.31100e+01 4.94326e+01 5.46542e-01
8.31200e+01 4.94271e+01 5.46575e-01
8.31300e+01 4.94217e+01 5.46607e-01
8.31400e+01 4.94162e+01 5.46639e-01
8.31500e+01 4.94107e+01 5.46672e-01
8.31600e+01 4.94053e+01 5.46705e-01
8.31700e+01 4.93998e+01 5.46738e-01
8.31800e+01 4.93943e+01 5.46771e-01
8.31900e+01 4.93889e+01 5.46805e-01
8.32000e+01 4.93834e+01 5.46838e-01
8.32100e+01 4.93779e+01 5.46872e-01
8.32200e+01 4.93725e+01 5.46906e-01
8.32300e+01 4.93670e+01 5.46940e-01
8.32400e+01 4.93615e+01 5.46974e-01
8.32500e+01 4.93561e+01 5.47009e-01
8.32600e+01 4.93506e+01 5.47044e-01
8.32700e+01 4.93451e+01 5.47079e-01
8.32800e+01 4.93396e+01 5.47114e-01
8.32900e+01 4.93342e+01 5.47149e-01
8.33000e+01 4.93287e+01 5.47185e-01
8.33100e+01 4.93232e+01 5.47220e-01
8.33200e+01 4.93178e+01 5.47256e-01
8.33300e+01 4.93123e+01 5.47292e-01
8.33400e+01 4.93068e+01 5.47328e-01
8.33500e+01 4.93013e+01 5.47365e-01
8.33600e+01 4.92959e+01 5.47401e-01
8.33700e+01 4.92904e+01 5.47438e-01
8.33800e+01 4.92849e+01 5.47475e-01
8.33900e+01 4.92794e+01 5.47512e-01
8.34000e+01 4.92740e+01 5.47550e-01
8.34100e+01 4.92685e+01 5.47587e-01
8.34200e+01 4.92630e+01 5.47625e-01
8.34300e+01 4.92575e+01 5.47663e-01
8.34400e+01 4.92521e+01 5.47701e-01
8.34500e+01 4.92466e+01 5.47739e-01
8.34600e+01 4.92411e+01 5.47778e-01
8.34700e+01 4.92356e+01 5.47816e-01
8.34800e+01 4.92302e+01 5.47855e-01
8.34900e+01 4.92247e+01 5.47894e-01
8.35000e+01 4.92192e+01 5.47934e-01
8.35100e+01 4.92137e+01 5.47973e-01
8.35200e+01 4.92082e+01 5.48012e-01
8.35300e+01 4.92028e+01 5.48051e-01
8.35400e+01 4.91973e+01 5.48090e-01
8.35500e+01 4.91918e+01 5.48128e-01
8.35600e+01 4.91863e+01 5.48167e-01
8.35700e+01 4.91808e+01 5.48205e-01
8.35800e+01 4.91753e+01 5.48244e-01
8.35900e+01 4.91699e+01 5.48282e-01
8.36000e+01 4.91644e+01 5.48320e-01
8.36100e+01 4.91589e+01 5.48358e-01
8.36200e+01 4.91534e+01 5.48396e-01
8.36300e+01 4.91479e+01 5.48433e-01
8.36400e+01 4.91424e+01 5.48471e-01
8.36500e+01 4.91370e+01 5.48508e-01
8.36600e+01 4.91315e+01 5.48545e-01
8.36700e+01 4.91260e+01 5.48582e-01
8.36800e+01 4.91205e+01 5.48619e-01
8.36900e+01 4.91150e+01 5.48656e-01
8.37000e+01 4.91095e+01 5.48693e-01
8.37100e+01 4.91040e+01 5.48729e-01
8.37200e+01 4.90986e+01 5.48765e-01
8.37300e+01 4.90931e+01 5.48802e-01
8.37400e+01 4.90876e+01 5.48838e-01
8.37500e+01 4.90821e+01 5.48874e-01
8.37600e+01 4.90766e+01 5.48910e-01
8.37700e+01 4.90711e+01 5.48945e-01
8.37800e+01 4.90656e+01 5.48981e-01
8.37900e+01 4.90601e+01 5.49016e-01
8.38000e+01 4.90546e+01 5.49052e-01
8.38100e+01 4.90492e+01 5.49087e-01
8.38200e+01 4.90437e+01 5.49122e-01
8.38300e+01 4.90382e+01 5.49157e-01
8.38400e+01 4.90327e+01 5.49191e-01
8.38500e+01 4.90272e+01 5.49226e-01
8.38600e+01 4.90217e+01 5.49260e-01
8.38700e+01 4.90162e+01 5.49295e-01
8.38800e+01 4.90107e+01 5.49329e-01
8.38900e+01 4.90052e+01 5.49363e-01
8.39000e+01 4.89997e+01 5.49397e-01
8.39100e+01 4.89942e+01 5.49431e-01
8.39200e+01 4.89887e+01 5.49464e-01
8.39300e+01 4.89832e+01 5.49498e-01
8.39400e+01 4.89777e+01 5.49531e-01
8.39500e+01 4.89722e+01 5.49564e-01
8.39600e+01 4.89668e+01 5.49597e-01
8.39700e+01 4.89613e+01 5.49630e-01
8.39800e+01 4.89558e+01 5.49663e-01
8.39900e+01 4.89503e+01 5.49696e-01
8.40000e+01 4.89448e+01 5.49728e-01
8.40100e+01 4.89393e+01 5.49761e-01
8.40200e+01 4.89338e+01 5.49793e-01
8.40300e+01 4.89283e+01 5.49825e-01
8.40400e+01 4.89228e+01 5.49857e-01
8.40500e+01 4.89173e+01 5.49889e-01
8.40600e+01 4.89118e+01 5.49921e-01
8.40700e+01 4.89063e+01 5.49952e-01
8.40800e+01 4.89008e+01 5.49984e-01
8.40900e+01 4.88953e+01 5.50015e-01
8.41000e+01 4.88898e+01 5.50046e-01
8.41100e+01 4.88843e+01 5.50077e-01
8.41200e+01 4.88788e+01 5.50108e-01
8.41300e+01 4.88733e+01 5.50139e-01
8.41400e+01 4.88678e+01 5.50170e-01
8.41500e+01 4.88623e+01 5.50200e-01
8.41600e+01 4.88568e+01 5.50230e-01
8.41700e+01 4.88513e+01 5.50261e-01
8.41800e+01 4.88458e+01 5.50291e-01
8.41900e+01 4.88403e+01 5.50321e-01
8.42000e+01 4.88348e+01 5.50350e-01
8.42100e+01 4.88293e+01 5.50380e-01
8.42200e+01 4.88237e+01 5.50410e-01
8.42300e+01 4.88182e+01 5.50439e-01
8.42400e+01 4.88127e+01 5.50468e-01
8.42500e+01 4.88072e+01 5.50497e-01
8.42600e+01 4.88017e+01 5.50526e-01
8.42700e+01 4.87962e+01 5.50555e-01
8.42800e+01 4.87907e+01 5.50584e-01
8.42900e+01 4.87852e+01 5.50612e-01
8.43000e+01 4.87797e+01 5.50641e-01
8.43100e+01 4.87742e+01 5.50669e-01
8.43200e+01 4.87687e+01 5.50697e-01
8.43300e+01 4.87632e+01 5.50725e-01
8.43400e+01 4.87577e+01 5.50753e-01
8.43500e+01 4.87522e+01 5.50781e-01
8.43600e+01 4.87467e+01 5.50808e-01
8.43700e+01 4.87412e+01 5.50836e-01
8.43800e+01 4.87356e+01 5.50863e-01
8.43900e+01 4.87301e+01 5.50890e-01
8.44000e+01 4.87246e+01 5.50917e-01
8.44100e+01 4.87191e+01 5.50944e-01
8.44200e+01 4.87136e+01 5.50971e-01
8.44300e+01 4.87081e+01 5.50998e-01
8.44400e+01 4.87026e+01 5.51024e-01
8.44500e+01 4.86971e+01 5.51051e-01
8.44600e+01 4.86916e+01 5.51077e-01
8.44700e+01 4.86861e+01 5.51103e-01
8.44800e+01 4.86805e+01 5.51129e-01
8.44900e+01 4.86750e+01 5.51155e-01
8.45000e+01 4.86695e+01 5.51180e-01
8.45100e+01 4.86640e+01 5.51206e-01
8.45200e+01 4.86585e+01 5.51232e-01
8.45300e+01 4.86530e+01 5.51258e-01
8.45400e+01 4.86475e+01 5.51283e-01
8.45500e+01 4.86420e+01 5.51309e-01
8.45600e+01 4.86364e+01 5.51335e-01
8.45700e+01 4.86309e+01 5.51361e-01
8.45800e+01 4.86254e+01 5.51387e-01
8.45900e+01 4.86199e+01 5.51413e-01
8.46000e+01 4.86144e+01 5.51440e-01
8.46100e+01 4.86089e+01 5.51466e-01
8.46200e+01 4.86034e+01 5.51492e-01
8.46300e+01 4.85978e+01 5.51519e-01
8.46400e+01 4.85923e+01 5.51545e-01
8.46500e+01 4.85868e+01 5.51572e-01
8.46600e+01 4.85813e+01 5.51598e-01
8.46700e+01 4.85758e+01 5.51625e-01
8.46800e+01 4.85703e+01 5.51651e-01
8.46900e+01 4.85648e+01 5.51678e-01
8.47000e+01 4.85592e+01 5.51705e-01
8.47100e+01 4.85537e+01 5.51732e-01
8.47200e+01 4.85482e+01 5.51759e-01
8.47300e+01 4.85427e+01 5.51786e-01
8.47400e+01 4.85372e+01 5.51813e-01
8.47500e+01 4.85316e+01 5.51840e-01
8.47600e+01 4.85261e+01 5.51867e-01
8.47700e+01 4.85206e+01 5.51894e-01
8.47800e+01 4.85151e+01 5.51922e-01
8.47900e+01 4.85096e+01 5.51949e-01
8.48000e+01 4.85041e+01 5.51976e-01
8.48100e+01 4.84985e+01 5.52004e-01
8.48200e+01 4.84930e+01 5.52031e-01
8.48300e+01 4.84875e+01 5.52059e-01
8.48400e+01 4.84820e+01 5.52087e-01
8.48500e+01 4.84764e+01 5.52114e-01
8.48600e+01 4.84709e+01 5.52142e-01
8.48700e+01 4.84654e+01 5.52170e-01
8.48800e+01 4.84599e+01 5.52198e-01
8.48900e+01 4.84544e+01 5.52226e-01
8.49000e+01 4.84488e+01 5.52254e-01
8.49100e+01 4.84433e+01 5.52282e-01
8.49200e+01 4.84378e+01 5.52310e-01
8.49300e+01 4.84323e+01 5.52338e-01
8.49400e+01 4.84267e+01 5.52366e-01
8.49500e+01 4.84212e+01 5.52395e-01
8.49600e+01 4.84157e+01 5.52423e-01
8.49700e+01 4.84102e+01 5.52452e-01
8.49800e+01 4.84046e+01 5.52480e-01
8.49900e+01 4.83991e+01 5.52509e-01
8.50000e+01 4.83936e+01 5.52537e-01
8.50100e+01 4.83881e+01 5.52566e-01
8.50200e+01 4.83825e+01 5.52595e-01
8.50300e+01 4.83770e+01 5.52624e-01
8.50400e+01 4.83715e+01 5.52652e-01
8.50500e+01 4.83660e+01 5.52681e-01
8.50600e+01 4.83604e+01 5.52710e-01
8.50700e+01 4.83549e+01 5.52739e-01
8.50800e+01 4.83494e+01 5.52769e-01
8.50900e+01 4.83439e+01 5.52798e-01
8.51000e+01 4.83383e+01 5.52827e-01
8.51100e+01 4.83328e+01 5.52856e-01
8.51200e+01 4.83273e+01 5.52886e-01
8.51300e+01 4.83217e+01 5.52915e-01
8.51400e+01 4.83162e+01 5.52944e-01
8.51500e+01 4.83107e+01 5.52974e-01
8.51600e+01 4.83052e+01 5.53004e-01
8.51700e+01 4.82996e+01 5.53033e-01
8.51800e+01 4.82941e+01 5.53063e-01
8.51900e+01 4.82886e+01 5.53093e-01
8.52000e+01 4.82830e+01 5.53123e-01
8.52100e+01 4.82775e+01 5.53153e-01
8.52200e+01 4.82720e+01 5.53183e-01
8.52300e+01 4.82664e+01 5.53213e-01
8.52400e+01 4.82609e+01 5.53243e-01
8.52500e+01 4.82554e+01 5.53273e-01
8.52600e+01 4.82498e+01 5.53303e-01
8.52700e+01 4.82443e+01 5.53333e-01
8.52800e+01 4.82388e+01 5.53364e-01
8.52900e+01 4.82332e+01 5.53394e-01
8.53000e+01 4.82277e+01 5.53424e-01
8.53100e+01 4.82222e+01 5.53455e-01
8.53200e+01 4.82166e+01 5.53486e-01
8.53300e+01 4.82111e+01 5.53516e-01
8.53400e+01 4.82056e+01 5.53547e-01
8.53500e+01 4.82000e+01 5.53578e-01
8.53600e+01 4.81945e+01 5.53608e-01
8.53700e+01 4.81890e+01 5.53639e-01
8.53800e+01 4.81834e+01 5.53670e-01
8.53900e+01 4.81779e+01 5.53701e-01
8.54000e+01 4.81723e+01 5.53732e-01
8.54100e+01 4.81668e+01 5.53763e-01
8.54200e+01 4.81613e+01 5.53795e-01
8.54300e+01 4.81557e+01 5.53826e-01
8.54400e+01 4.81502e+01 5.53857e-01
8.54500e+01 4.81447e+01 5.53889e-01
8.54600e+01 4.81391e+01 5.53920e-01
8.54700e+01 4.81336e+01 5.53951e-01
8.54800e+01 4.81280e+01 5.53983e-01
8.54900e+01 4.81225e+01 5.54015e-01
8.55000e+01 4.81170e+01 5.54046e-01
8.55100e+01 4.81114e+01 5.54078e-01
8.55200e+01 4.81059e+01 5.54110e-01
8.55300e+01 4.81003e+01 5.54141e-01
8.55400e+01 4.80948e+01 5.54173e-01
8.55500e+01 4.80893e+01 5.54204e-01
8.55600e+01 4.80837e+01 5.54236e-01
8.55700e+01 4.80782e+01 5.54267e-01
8.55800e+01 4.80726e+01 5.54298e-01
8.55900e+01 4.80671e+01 5.54330e-01
8.56000e+01 4.80615e+01 5.54361e-01
8.56100e+01 4.80560e+01 5.54392e-01
8.56200e+01 4.80505e+01 5.54423e-01
8.56300e+01 4.80449e+01 5.54455e-01
8.56400e+01 4.80394e+01 5.54486e-01
8.56500e+01 4.80338e+01 5.54517e-01
8.56600e+01 4.80283e+01 5.54548e-01
8.56700e+01 4.80227e+01 5.54579e-01
8.56800e+01 4.80172e+01 5.54609e-01
8.56900e+01 4.80116e+01 5.54640e-01
8.57000e+01 4.80061e+01 5.54671e-01
8.57100e+01 4.80005e+01 5.54702e-01
8.57200e+01 4.79950e+01 5.54733e-01
8.57300e+01 4.79894e+01 5.54763e-01
8.57400e+01 4.79839e+01 5.54794e-01
8.57500e+01 4.79784e+01 5.54824e-01
8.57600e+01 4.79728e+01 5.54855e-01
8.57700e+01 4.79673e+01 5.54885e-01
8.57800e+01 4.79617e+01 5.54916e-01
8.57900e+01 4.79562e+01 5.54946e-01
8.58000e+01 4.79506e+01 5.54976e-01
8.58100e+01 4.79451e+01 5.55007e-01
8.58200e+01 4.79395e+01 5.55037e-01
8.58300e+01 4.79340e+01 5.55067e-01
8.58400e+01 4.79284e+01 5.55097e-01
8.58500e+01 4.79229e+01 5.55127e-01
8.58600e+01 4.79173e+01 5.55158e-01
8.58700e+01 4.79117e+01 5.55188e-01
8.58800e+01 4.79062e+01 5.55217e-01
8.58900e+01 4.79006e+01 5.55247e-01
8.59000e+01 4.78951e+01 5.55277e-01
8.59100e+01 4.78895e+01 5.55307e-01
8.59200e+01 4.78840e+01 5.55337e-01
8.59300e+01 4.78784e+01 5.55367e-01
8.59400e+01 4.78729e+01 5.55396e-01
8.59500e+01 4.78673e+01 5.55426e-01
8.59600e+01 4.78618e+01 5.55455e-01
8.59700e+01 4.78562e+01 5.55485e-01
8.59800e+01 4.78507e+01 5.55515e-01
8.59900e+01 4.78451e+01 5.55544e-01
8.60000e+01 4.78396e+01 5.55573e-01
8.60100e+01 4.78340e+01 5.55603e-01
8.60200e+01 4.78284e+01 5.55632e-01
8.60300e+01 4.78229e+01 5.55661e-01
8.60400e+01 4.78173e+01 5.55691e-01
8.60500e+01 4.78118e+01 5.55720e-01
8.60600e+01 4.78062e+01 5.55749e-01
8.60700e+01 4.78007e+01 5.55778e-01
8.60800e+01 4.77951e+01 5.55807e-01
8.60900e+01 4.77895e+01 5.55836e-01
8.61000e+01 4.77840e+01 5.55865e-01
8.61100e+01 4.77784e+01 5.55894e-01
8.61200e+01 4.77729e+01 5.55923e-01
8.61300e+01 4.77673e+01 5.55951e-01
8.61400e+01 4.77617e+01 5.55980e-01
8.61500e+01 4.77562e+01 5.56009e-01
8.61600e+01 4.77506e+01 5.56037e-01
8.61700e+01 4.77451e+01 5.56066e-01
8.61800e+01 4.77395e+01 5.56095e-01
8.61900e+01 4.77339e+01 5.56123e-01
8.62000e+01 4.77284e+01 5.56152e-01
8.62100e+01 4.77228e+01 5.56180e-01
8.62200e+01 4.77173e+01 5.56208e-01
8.62300e+01 4.77117e+01 5.56237e-01
8.62400e+01 4.77061e+01 5.56265e-01
8.62500e+01 4.77006e+01 5.56293e-01
8.62600e+01 4.76950e+01 5.56322e-01
8.62700e+01 4.76894e+01 5.56350e-01
8.62800e+01 4.76839e+01 5.56378e-01
8.62900e+01 4.76783e+01 5.56406e-01
8.63000e+01 4.76727e+01 5.56434e-01
8.63100e+01 4.76672e+01 5.56462e-01
8.63200e+01 4.76616e+01 5.56490e-01
8.63300e+01 4.76561e+01 5.56518e-01
8.63400e+01 4.76505e+01 5.56545e-01
8.63500e+01 4.76449e+01 5.56573e-01
8.63600e+01 4.76394e+01 5.56601e-01
8.63700e+01 4.76338e+01 5.56629e-01
8.63800e+01 4.76282e+01 5.56656e-01
8.63900e+01 4.76227e+01 5.56684e-01
8.64000e+01 4.76171e+01 5.56711e-01
8.64100e+01 4.76115e+01 5.56739e-01
8.64200e+01 4.76060e+01 5.56766e-01
8.64300e+01 4.76004e+01 5.56794e-01
8.64400e+01 4.75948e+01 5.56821e-01
8.64500e+01 4.75893e+01 5.56848e-01
8.64600e+01 4.75837e+01 5.56876e-01
8.64700e+01 4.75781e+01 5.56903e-01
8.64800e+01 4.75725e+01 5.56930e-01
8.64900e+01 4.75670e+01 5.56957e-01
8.65000e+01 4.75614e+01 5.56984e-01
8.65100e+01 4.75558e+01 5.57011e-01
8.65200e+01 4.75503e+01 5.57039e-01
8.65300e+01 4.75447e+01 5.57066e-01
8.65400e+01 4.75391e+01 5.57093e-01
8.65500e+01 4.75336e+01 5.57121e-01
8.65600e+01 4.75280e+01 5.57149e-01
8.65700e+01 4.75224e+01 5.57177e-01
8.65800e+01 4.75168e+01 5.57205e-01
8.65900e+01 4.75113e+01 5.57233e-01
8.66000e+01 4.75057e+01 5.57261e-01
8.66100e+01 4.75001e+01 5.57289e-01
8.66200e+01 4.74945e+01 5.57318e-01
8.66300e+01 4.74890e+01 5.57346e-01
8.66400e+01 4.74834e+01 5.57375e-01
8.66500e+01 4.74778e+01 5.57404e-01
8.66600e+01 4.74723e+01 5.57433e-01
8.66700e+01 4.74667e+01 5.57462e-01
8.66800e+01 4.74611e+01 5.57491e-01
8.66900e+01 4.74555e+01 5.57521e-01
8.67000e+01 4.74500e+01 5.57550e-01
8.67100e+01 4.74444e+01 5.57580e-01
8.67200e+01 4.74388e+01 5.57610e-01
8.67300e+01 4.74332e+01 5.57640e-01
8.67400e+01 4.74276e+01 5.57670e-01
8.67500e+01 4.74221e+01 5.57700e-01
8.67600e+01 4.74165e+01 5.57730e-01
8.67700e+01 4.74109e+01 5.57760e-01
8.67800e+01 4.74053e+01 5.57791e-01
8.67900e+01 4.73998e+01 5.57821e-01
8.68000e+01 4.73942e+01 5.57852e-01
8.68100e+01 4.73886e+01 5.57883e-01
8.68200e+01 4.73830e+01 5.57914e-01
8.68300e+01 4.73774e+01 5.57945e-01
8.68400e+01 4.73719e+01 5.57976e-01
8.68500e+01 4.73663e+01 5.58008e-01
8.68600e+01 4.73607e+01 5.58039e-01
8.68700e+01 4.73551e+01 5.58071e-01
8.68800e+01 4.73495e+01 5.58103e-01
8.68900e+01 4.73440e+01 5.58134e-01
8.69000e+01 4.73384e+01 5.58166e-01
8.69100e+01 4.73328e+01 5.58198e-01
8.69200e+01 4.73272e+01 5.58231e-01
8.69300e+01 4.73216e+01 5.58263e-01
8.69400e+01 4.73161e+01 5.58296e-01
8.69500e+01 4.73105e+01 5.58328e-01
8.69600e+01 4.73049e+01 5.58361e-01
8.69700e+01 4.72993e+01 5.58394e-01
8.69800e+01 4.72937e+01 5.58427e-01
8.69900e+01 4.72881e+01 5.58460e-01
8.70000e+01 4.72825e+01 5.58493e-01
8.70100e+01 4.72770e+01 5.58527e-01
8.70200e+01 4.72714e+01 5.58560e-01
8.70300e+01 4.72658e+01 5.58594e-01
8.70400e+01 4.72602e+01 5.58627e-01
8.70500e+01 4.72546e+01 5.58661e-01
8.70600e+01 4.72490e+01 5.58695e-01
8.70700e+01 4.72434e+01 5.58729e-01
8.70800e+01 4.72379e+01 5.58764e-01
8.70900e+01 4.72323e+01 5.58798e-01
8.71000e+01 4.72267e+01 5.58832e-01
8.71100e+01 4.72211e+01 5.58867e-01
8.71200e+01 4.72155e+01 5.58902e-01
8.71300e+01 4.72099e+01 5.58937e-01
8.71400e+01 4.72043e+01 5.58972e-01
8.71500e+01 4.71987e+01 5.59007e-01
8.71600e+01 4.71931e+01 5.59042e-01
8.71700e+01 4.71876e+01 5.59077e-01
8.71800e+01 4.71820e+01 5.59113e-01
8.71900e+01 4.71764e+01 5.59149e-01
8.72000e+01 4.71708e+01 5.59184e-01
8.72100e+01 4.71652e+01 5.59220e-01
8.72200e+01 4.71596e+01 5.59256e-01
8.72300e+01 4.71540e+01 5.59292e-01
8.72400e+01 4.71484e+01 5.59328e-01
8.72500e+01 4.71428e+01 5.59365e-01
8.72600e+01 4.71372e+01 5.59401e-01
8.72700e+01 4.71316e+01 5.59438e-01
8.72800e+01 4.71260e+01 5.59475e-01
8.72900e+01 4.71204e+01 5.59512e-01
8.73000e+01 4.71148e+01 5.59549e-01
8.73100e+01 4.71093e+01 5.59586e-01
8.73200e+01 4.71037e+01 5.59623e-01
8.73300e+01 4.70981e+01 5.59660e-01
8.73400e+01 4.70925e+01 5.59698e-01
8.73500e+01 4.70869e+01 5.59735e-01
8.73600e+01 4.70813e+01 5.59773e-01
8.73700e+01 4.70757e+01 5.59811e-01
8.73800e+01 4.70701e+01 5.59849e-01
8.73900e+01 4.70645e+01 5.59887e-01
8.74000e+01 4.70589e+01 5.59925e-01
8.74100e+01 4.70533e+01 5.59964e-01
8.74200e+01 4.70477e+01 5.60002e-01
8.74300e+01 4.70421e+01 5.60041e-01
8.74400e+01 4.70365e+01 5.60080e-01
8.74500e+01 4.70309e+01 5.60118e-01
8.74600e+01 4.70253e+01 5.60157e-01
8.74700e+01 4.70197e+01 5.60197e-01
8.74800e+01 4.70141e+01 5.60236e-01
8.74900e+01 4.70085e+01 5.60275e-01
8.75000e+01 4.70029e+01 5.60315e-01
8.75100e+01 4.69973e+01 5.60354e-01
8.75200e+01 4.69917e+01 5.60393e-01
8.75300e+01 4.69860e+01 5.60433e-01
8.75400e+01 4.69804e+01 5.60472e-01
8.75500e+01 4.69748e+01 5.60510e-01
8.75600e+01 4.69692e+01 5.60549e-01
8.75700e+01 4.69636e+01 5.60588e-01
8.75800e+01 4.69580e+01 5.60626e-01
8.75900e+01 4.69524e+01 5.60664e-01
8.76000e+01 4.69468e+01 5.60702e-01
8.76100e+01 4.69412e+01 5.60740e-01
8.76200e+01 4.69356e+01 5.60778e-01
8.76300e+01 4.69300e+01 5.60816e-01
8.76400e+01 4.69244e+01 5.60853e-01
8.76500e+01 4.69188e+01 5.60891e-01
8.76600e+01 4.69132e+01 5.60928e-01
8.76700e+01 4.69076e+01 5.60965e-01
8.76800e+01 4.69019e+01 5.61002e-01
8.76900e+01 4.68963e+01 5.61038e-01
8.77000e+01 4.68907e+01 5.61075e-01
8.77100e+01 4.68851e+01 5.61111e-01
8.77200e+01 4.68795e+01 5.61148e-01
8.77300e+01 4.68739e+01 5.61184e-01
8.77400e+01 4.68683e+01 5.61220e-01
8.77500e+01 4.68627e+01 5.61255e-01
8.77600e+01 4.68570e+01 5.61291e-01
8.77700e+01 4.68514e+01 5.61327e-01
8.77800e+01 4.68458e+01 5.61362e-01
8.77900e+01 4.68402e+01 5.61397e-01
8.78000e+01 4.68346e+01 5.61432e-01
8.78100e+01 4.68290e+01 5.61467e-01
8.78200e+01 4.68234e+01 5.61502e-01
8.78300e+01 4.68178e+01 5.61536e-01
8.78400e+01 4.68121e+01 5.61571e-01
8.78500e+01 4.68065e+01 5.61605e-01
8.78600e+01 4.68009e+01 5.61639e-01
8.78700e+01 4.67953e+01 5.61673e-01
8.78800e+01 4.67897e+01 5.61707e-01
8.78900e+01 4.67841e+01 5.61740e-01
8.79000e+01 4.67784e+01 5.61774e-01
8.79100e+01 4.67728e+01 5.61807e-01
8.79200e+01 4.67672e+01 5.61840e-01
8.79300e+01 4.67616e+01 5.61874e-01
8.79400e+01 4.67560e+01 5.61906e-01
8.79500e+01 4.67503e+01 5.61939e-01
8.79600e+01 4.67447e+01 5.61972e-01
8.79700e+01 4.67391e+01 5.62004e-01
8.79800e+01 4.67335e+01 5.62036e-01
8.79900e+01 4.67279e+01 5.62068e-01
8.80000e+01 4.67222e+01 5.62100e-01
8.80100e+01 4.67166e+01 5.62132e-01
8.80200e+01 4.67110e+01 5.62164e-01
8.80300e+01 4.67054e+01 5.62195e-01
8.80400e+01 4.66998e+01 5.62227e-01
8.80500e+01 4.66941e+01 5.62258e-01
8.80600e+01 4.66885e+01 5.62289e-01
8.80700e+01 4.66829e+01 5.62320e-01
8.80800e+01 4.66773e+01 5.62351e-01
8.80900e+01 4.66716e+01 5.62381e-01
8.81000e+01 4.66660e+01 5.62411e-01
8.81100e+01 4.66604e+01 5.62442e-01
8.81200e+01 4.66548e+01 5.62472e-01
8.81300e+01 4.66491e+01 5.62502e-01
8.81400e+01 4.66435e+01 5.62532e-01
8.81500e+01 4.66379e+01 5.62561e-01
8.81600e+01 4.66323e+01 5.62591e-01
8.81700e+01 4.66266e+01 5.62620e-01
8.81800e+01 4.66210e+01 5.62649e-01
8.81900e+01 4.66154e+01 5.62678e-01
8.82000e+01 4.66098e+01 5.62707e-01
8.82100e+01 4.66041e+01 5.62736e-01
8.82200e+01 4.65985e+01 5.62765e-01
8.82300e+01 4.65929e+01 5.62793e-01
8.82400e+01 4.65872e+01 5.62821e-01
8.82500e+01 4.65816e+01 5.62849e-01
8.82600e+01 4.65760e+01 5.62877e-01
8.82700e+01 4.65704e+01 5.62905e-01
8.82800e+01 4.65647e+01 5.62933e-01
8.82900e+01 4.65591e+01 5.62960e-01
8.83000e+01 4.65535e+01 5.62988e-01
8.83100e+01 4.65478e+01 5.63015e-01
8.83200e+01 4.65422e+01 5.63042e-01
8.83300e+01 4.65366e+01 5.63069e-01
8.83400e+01 4.65310e+01 5.63095e-01
8.83500e+01 4.65253e+01 5.63122e-01
8.83600e+01 4.65197e+01 5.63148e-01
8.83700e+01 4.65141e+01 5.63175e-01
8.83800e+01 4.65084e+01 5.63201e-01
8.83900e+01 4.65028e+01 5.63227e-01
8.84000e+01 4.64972e+01 5.63253e-01
8.84100e+01 4.64915e+01 5.63278e-01
8.84200e+01 4.64859e+01 5.63304e-01
8.84300e+01 4.64803e+01 5.63329e-01
8.84400e+01 4.64746e+01 5.63354e-01
8.84500e+01 4.64690e+01 5.63379e-01
8.84600e+01 4.64634e+01 5.63404e-01
8.84700e+01 4.64577e+01 5.63429e-01
8.84800e+01 4.64521e+01 5.63454e-01
8.84900e+01 4.64465e+01 5.63478e-01
8.85000e+01 4.64408e+01 5.63502e-01
8.85100e+01 4.64352e+01 5.63527e-01
8.85200e+01 4.64296e+01 5.63551e-01
8.85300e+01 4.64239e+01 5.63575e-01
8.85400e+01 4.64183e+01 5.63600e-01
8.85500e+01 4.64126e+01 5.63624e-01
8.85600e+01 4.64070e+01 5.63649e-01
8.85700e+01 4.64014e+01 5.63673e-01
8.85800e+01 4.63957e+01 5.63698e-01
8.85900e+01 4.63901e+01 5.63723e-01
8.86000e+01 4.63845e+01 5.63748e-01
8.86100e+01 4.63788e+01 5.63773e-01
8.86200e+01 4.63732e+01 5.63798e-01
8.86300e+01 4.63675e+01 5.63823e-01
8.86400e+01 4.63619e+01 5.63848e-01
8.86500e+01 4.63563e+01 5.63873e-01
8.86600e+01 4.63506e+01 5.63898e-01
8.86700e+01 4.63450e+01 5.63924e-01
8.86800e+01 4.63394e+01 5.63949e-01
8.86900e+01 4.63337e+01 5.63975e-01
8.87000e+01 4.63281e+01 5.64000e-01
8.87100e+01 4.63224e+01 5.64026e-01
8.87200e+01 4.63168e+01 5.64051e-01
8.87300e+01 4.63112e+01 5.64077e-01
8.87400e+01 4.63055e+01 5.64103e-01
8.87500e+01 4.62999e+01 5.64129e-01
8.87600e+01 4.62942e+01 5.64155e-01
8.87700e+01 4.62886e+01 5.64181e-01
8.87800e+01 4.62829e+01 5.64207e-01
8.87900e+01 4.62773e+01 5.64233e-01
8.88000e+01 4.62717e+01 5.64259e-01
8.88100e+01 4.62660e+01 5.64286e-01
8.88200e+01 4.62604e+01 5.64312e-01
8.88300e+01 4.62547e+01 5.64339e-01
8.88400e+01 4.62491e+01 5.64365e-01
8.88500e+01 4.62434e+01 5.64392e-01
8.88600e+01 4.62378e+01 5.64418e-01
8.88700e+01 4.62322e+01 5.64445e-01
8.88800e+01 4.62265e+01 5.64472e-01
8.88900e+01 4.62209e+01 5.64499e-01
8.89000e+01 4.62152e+01 5.64526e-01
8.89100e+01 4.62096e+01 5.64553e-01
8.89200e+01 4.62039e+01 5.64580e-01
8.89300e+01 4.61983e+01 5.64607e-01
8.89400e+01 4.61926e+01 5.64634e-01
8.89500e+01 4.61870e+01 5.64661e-01
8.89600e+01 4.61813e+01 5.64689e-01
8.89700e+01 4.61757e+01 5.64716e-01
8.89800e+01 4.61701e+01 5.64744e-01
8.89900e+01 4.61644e+01 5.64771e-01
8.90000e+01 4.61588e+01 5.64799e-01
8.90100e+01 4.61531e+01 5.64826e-01
8.90200e+01 4.61475e+01 5.64854e-01
8.90300e+01 4.61418e+01 5.64882e-01
8.90400e+01 4.61362e+01 5.64910e-01
8.90500e+01 4.61305e+01 5.64938e-01
8.90600e+01 4.61249e+01 5.64966e-01
8.90700e+01 4.61192e+01 5.64994e-01
8.90800e+01 4.61136e+01 5.65022e-01
8.90900e+01 4.61079e+01 5.65050e-01
8.91000e+01 4.61023e+01 5.65079e-01
8.91100e+01 4.60966e+01 5.65107e-01
8.91200e+01 4.60910e+01 5.65136e-01
8.91300e+01 4.60853e+01 5.65164e-01
8.91400e+01 4.60797e+01 5.65193e-01
8.91500e+01 4.60740e+01 5.65221e-01
8.91600e+01 4.60684e+01 5.65250e-01
8.91700e+01 4.60627e+01 5.65279e-01
8.91800e+01 4.60570e+01 5.65308e-01
8.91900e+01 4.60514e+01 5.65337e-01
8.92000e+01 4.60457e+01 5.65366e-01
8.92100e+01 4.60401e+01 5.65395e-01
8.92200e+01 4.60344e+01 5.65424e-01
8.92300e+01 4.60288e+01 5.65453e-01
8.92400e+01 4.60231e+01 5.65482e-01
8.92500e+01 4.60175e+01 5.65512e-01
8.92600e+01 4.60118e+01 5.65541e-01
8.92700e+01 4.60062e+01 5.65571e-01
8.92800e+01 4.60005e+01 5.65600e-01
8.92900e+01 4.59948e+01 5.65630e-01
8.93000e+01 4.59892e+01 5.65660e-01
8.93100e+01 4.59835e+01 5.65689e-01
8.93200e+01 4.59779e+01 5.65719e-01
8.93300e+01 4.59722e+01 5.65749e-01
8.93400e+01 4.59666e+01 5.65779e-01
8.93500e+01 4.59609e+01 5.65809e-01
8.93600e+01 4.59552e+01 5.65839e-01
8.93700e+01 4.59496e+01 5.65869e-01
8.93800e+01 4.59439e+01 5.65900e-01
8.93900e+01 4.59383e+01 5.65930e-01
8.94000e+01 4.59326e+01 5.65960e-01
8.94100e+01 4.59269e+01 5.65991e-01
8.94200e+01 4.59213e+01 5.66021e-01
8.94300e+01 4.59156e+01 5.66052e-01
8.94400e+01 4.59100e+01 5.66082e-01
8.94500e+01 4.59043e+01 5.66113e-01
8.94600e+01 4.58986e+01 5.66144e-01
8.94700e+01 4.58930e+01 5.66175e-01
8.94800e+01 4.58873e+01 5.66206e-01
8.94900e+01 4.58817e+01 5.66237e-01
8.95000e+01 4.58760e+01 5.66268e-01
8.95100e+01 4.58703e+01 5.66299e-01
8.95200e+01 4.58647e+01 5.66330e-01
8.95300e+01 4.58590e+01 5.66362e-01
8.95400e+01 4.58533e+01 5.66393e-01
8.95500e+01 4.58477e+01 5.66424e-01
8.95600e+01 4.58420e+01 5.66456e-01
8.95700e+01 4.58364e+01 5.66487e-01
8.95800e+01 4.58307e+01 5.66519e-01
8.95900e+01 4.58250e+01 5.66550e-01
8.96000e+01 4.58194e+01 5.66582e-01
8.96100e+01 4.58137e+01 5.66614e-01
8.96200e+01 4.58080e+01 5.66645e-01
8.96300e+01 4.58024e+01 5.66677e-01
8.96400e+01 4.57967e+01 5.66709e-01
8.96500e+01 4.57910e+01 5.66741e-01
8.96600e+01 4.57854e+01 5.66773e-01
8.96700e+01 4.57797e+01 5.66805e-01
8.96800e+01 4.57740e+01 5.66837e-01
8.96900e+01 4.57683e+01 5.66869e-01
8.97000e+01 4.57627e+01 5.66902e-01
8.97100e+01 4.57570e+01 5.66934e-01
8.97200e+01 4.57513e+01 5.66966e-01
8.97300e+01 4.57457e+01 5.66999e-01
8.97400e+01 4.57400e+01 5.67031e-01
8.97500e+01 4.57343e+01 5.67064e-01
8.97600e+01 4.57287e+01 5.67096e-01
8.97700e+01 4.57230e+01 5.67129e-01
8.97800e+01 4.57173e+01 5.67161e-01
8.97900e+01 4.57116e+01 5.67194e-01
8.98000e+01 4.57060e+01 5.67227e-01
8.98100e+01 4.57003e+01 5.67260e-01
8.98200e+01 4.56946e+01 5.67293e-01
8.98300e+01 4.56890e+01 5.67326e-01
8.98400e+01 4.56833e+01 5.67359e-01
8.98500e+01 4.56776e+01 5.67392e-01
8.98600e+01 4.56719e+01 5.67425e-01
8.98700e+01 4.56663e+01 5.67458e-01
8.98800e+01 4.56606e+01 5.67491e-01
8.98900e+01 4.56549e+01 5.67525e-01
8.99000e+01 4.56492e+01 5.67558e-01
8.99100e+01 4.56436e+01 5.67591e-01
8.99200e+01 4.56379e+01 5.67625e-01
8.99300e+01 4.56322e+01 5.67658e-01
8.99400e+01 4.56265e+01 5.67692e-01
8.99500e+01 4.56209e+01 5.67726e-01
8.99600e+01 4.56152e+01 5.67759e-01
8.99700e+01 4.56095e+01 5.67793e-01
8.99800e+01 4.56038e+01 5.67827e-01
8.99900e+01 4.55981e+01 5.67861e-01
9.00000e+01 4.55925e+01 5.67895e-01
9.00100e+01 4.55868e+01 5.67929e-01
9.00200e+01 4.55811e+01 5.67963e-01
9.00300e+01 4.55754e+01 5.67997e-01
9.00400e+01 4.55697e+01 5.68031e-01
9.00500e+01 4.55641e+01 5.68065e-01
9.00600e+01 4.55584e+01 5.68100e-01
9.00700e+01 4.55527e+01 5.68134e-01
9.00800e+01 4.55470e+01 5.68168e-01
9.00900e+01 4.55413e+01 5.68203e-01
9.01000e+01 4.55357e+01 5.68237e-01
9.01100e+01 4.55300e+01 5.68272e-01
9.01200e+01 4.55243e+01 5.68306e-01
9.01300e+01 4.55186e+01 5.68341e-01
9.01400e+01 4.55129e+01 5.68376e-01
9.01500e+01 4.55072e+01 5.68411e-01
9.01600e+01 4.55016e+01 5.68445e-01
9.01700e+01 4.54959e+01 5.68480e-01
9.01800e+01 4.54902e+01 5.68515e-01
9.01900e+01 4.54845e+01 5.68550e-01
9.02000e+01 4.54788e+01 5.68585e-01
9.02100e+01 4.54731e+01 5.68621e-01
9.02200e+01 4.54674e+01 5.68656e-01
9.02300e+01 4.54618e+01 5.68691e-01
9.02400e+01 4.54561e+01 5.68726e-01
9.02500e+01 4.54504e+01 5.68762e-01
9.02600e+01 4.54447e+01 5.68797e-01
9.02700e+01 4.54390e+01 5.68833e-01
9.02800e+01 4.54333e+01 5.68868e-01
9.02900e+01 4.54276e+01 5.68904e-01
9.03000e+01 4.54219e+01 5.68939e-01
9.03100e+01 4.54162e+01 5.68975e-01
9.03200e+01 4.54106e+01 5.69011e-01
9.03300e+01 4.54049e+01 5.69047e-01
9.03400e+01 4.53992e+01 5.69082e-01
9.03500e+01 4.53935e+01 5.69118e-01
9.03600e+01 4.53878e+01 5.69154e-01
9.03700e+01 4.53821e+01 5.69190e-01
9.03800e+01 4.53764e+01 5.69226e-01
9.03900e+01 4.53707e+01 5.69263e-01
9.04000e+01 4.53650e+01 5.69299e-01
9.04100e+01 4.53593e+01 5.69335e-01
9.04200e+01 4.53536e+01 5.69371e-01
9.04300e+01 4.53479e+01 5.69408e-01
9.04400e+01 4.53423e+01 5.69444e-01
9.04500e+01 4.53366e+01 5.69481e-01
9.04600e+01 4.53309e+01 5.69517e-01
9.04700e+01 4.53252e+01 5.69554e-01
9.04800e+01 4.53195e+01 5.69591e-01
9.04900e+01 4.53138e+01 5.69627e-01
9.05000e+01 4.53081e+01 5.69664e-01
9.05100e+01 4.53024e+01 5.69701e-01
9.05200e+01 4.52967e+01 5.69738e-01
9.05300e+01 4.52910e+01 5.69774e-01
9.05400e+01 4.52853e+01 5.69811e-01
9.05500e+01 4.52796e+01 5.69847e-01
9.05600e+01 4.52739e+01 5.69884e-01
9.05700e+01 4.52682e+01 5.69920e-01
9.05800e+01 4.52625e+01 5.69957e-01
9.05900e+01 4.52568e+01 5.69993e-01
9.06000e+01 4.52511e+01 5.70029e-01
9.06100e+01 4.52454e+01 5.70066e-01
9.06200e+01 4.52397e+01 5.70102e-01
9.06300e+01 4.52340e+01 5.70138e-01
9.06400e+01 4.52283e+01 5.70174e-01
9.06500e+01 4.52226e+01 5.70210e-01
9.06600e+01 4.52169e+01 5.70246e-01
9.06700e+01 4.52112e+01 5.70282e-01
9.06800e+01 4.52055e+01 5.70317e-01
9.06900e+01 4.51998e+01 5.70353e-01
9.07000e+01 4.51941e+01 5.70389e-01
9.07100e+01 4.51884e+01 5.70425e-01
9.07200e+01 4.51827e+01 5.70460e-01
9.07300e+01 4.51770e+01 5.70496e-01
9.07400e+01 4.51713e+01 5.70531e-01
9.07500e+01 4.51655e+01 5.70567e-01
9.07600e+01 4.51598e+01 5.70602e-01
9.07700e+01 4.51541e+01 5.70637e-01
9.07800e+01 4.51484e+01 5.70672e-01
9.07900e+01 4.51427e+01 5.70708e-01
9.08000e+01 4.51370e+01 5.70743e-01
9.08100e+01 4.51313e+01 5.70778e-01
9.08200e+01 4.51256e+01 5.70813e-01
9.08300e+01 4.51199e+01 5.70848e-01
9.08400e+01 4.51142e+01 5.70883e-01
9.08500e+01 4.51085e+01 5.70918e-01
9.08600e+01 4.51028e+01 5.70952e-01
9.08700e+01 4.50971e+01 5.70987e-01
9.08800e+01 4.50913e+01 5.71022e-01
9.08900e+01 4.50856e+01 5.71056e-01
9.09000e+01 4.50799e+01 5.71091e-01
9.09100e+01 4.50742e+01 5.71125e-01
9.09200e+01 4.50685e+01 5.71160e-01
9.09300e+01 4.50628e+01 5.71194e-01
9.09400e+01 4.50571e+01 5.71228e-01
9.09500e+01 4.50514e+01 5.71263e-01
9.09600e+01 4.50457e+01 5.71297e-01
9.09700e+01 4.50399e+01 5.71331e-01
9.09800e+01 4.50342e+01 5.71365e-01
9.09900e+01 4.50285e+01 5.71399e-01
9.10000e+01 4.50228e+01 5.71433e-01
9.10100e+01 4.50171e+01 5.71467e-01
9.10200e+01 4.50114e+01 5.71501e-01
9.10300e+01 4.50057e+01 5.71535e-01
9.10400e+01 4.49999e+01 5.71569e-01
9.10500e+01 4.49942e+01 5.71602e-01
9.10600e+01 4.49885e+01 5.71636e-01
9.10700e+01 4.49828e+01 5.71670e-01
9.10800e+01 4.49771e+01 5.71703e-01
9.10900e+01 4.49714e+01 5.71737e-01
9.11000e+01 4.49656e+01 5.71770e-01
9.11100e+01 4.49599e+01 5.71803e-01
9.11200e+01 4.49542e+01 5.71837e-01
9.11300e+01 4.49485e+01 5.71870e-01
9.11400e+01 4.49428e+01 5.71903e-01
9.11500e+01 4.49370e+01 5.71936e-01
9.11600e+01 4.49313e+01 5.71969e-01
9.11700e+01 4.49256e+01 5.72002e-01
9.11800e+01 4.49199e+01 5.72035e-01
9.11900e+01 4.49142e+01 5.72068e-01
9.12000e+01 4.49084e+01 5.72101e-01
9.12100e+01 4.49027e+01 5.72134e-01
9.12200e+01 4.48970e+01 5.72166e-01
9.12300e+01 4.48913e+01 5.72199e-01
9.12400e+01 4.48856e+01 5.72232e-01
9.12500e+01 4.48798e+01 5.72264e-01
9.12600e+01 4.48741e+01 5.72297e-01
9.12700e+01 4.48684e+01 5.72329e-01
9.12800e+01 4.48627e+01 5.72362e-01
9.12900e+01 4.48569e+01 5.72394e-01
9.13000e+01 4.48512e+01 5.72426e-01
9.13100e+01 4.48455e+01 5.72458e-01
9.13200e+01 4.48398e+01 5.72491e-01
9.13300e+01 4.48340e+01 5.72523e-01
9.13400e+01 4.48283e+01 5.72555e-01
9.13500e+01 4.48226e+01 5.72587e-01
9.13600e+01 4.48169e+01 5.72619e-01
9.13700e+01 4.48111e+01 5.72650e-01
9.13800e+01 4.48054e+01 5.72682e-01
9.13900e+01 4.47997e+01 5.72714e-01
9.14000e+01 4.47940e+01 5.72746e-01
9.14100e+01 4.47882e+01 5.72777e-01
9.14200e+01 4.47825e+01 5.72809e-01
9.14300e+01 4.47768e+01 5.72841e-01
9.14400e+01 4.47710e+01 5.72872e-01
9.14500e+01 4.47653e+01 5.72903e-01
9.14600e+01 4.47596e+01 5.72935e-01
9.14700e+01 4.47539e+01 5.72966e-01
9.14800e+01 4.47481e+01 5.72997e-01
9.14900e+01 4.47424e+01 5.73028e-01
9.15000e+01 4.47367e+01 5.73060e-01
9.15100e+01 4.47309e+01 5.73091e-01
9.15200e+01 4.47252e+01 5.73122e-01
9.15300e+01 4.47195e+01 5.73153e-01
9.15400e+01 4.47137e+01 5.73184e-01
9.15500e+01 4.47080e+01 5.73216e-01
9.15600e+01 4.47023e+01 5.73247e-01
9.15700e+01 4.46965e+01 5.73279e-01
9.15800e+01 4.46908e+01 5.73310e-01
9.15900e+01 4.46851e+01 5.73342e-01
9.16000e+01 4.46793e+01 5.73373e-01
9.16100e+01 4.46736e+01 5.73405e-01
9.16200e+01 4.46679e+01 5.73436e-01
9.16300e+01 4.46621e+01 5.73468e-01
9.16400e+01 4.46564e+01 5.73500e-01
9.16500e+01 4.46507e+01 5.73532e-01
9.16600e+01 4.46449e+01 5.73564e-01
9.16700e+01 4.46392e+01 5.73596e-01
9.16800e+01 4.46335e+01 5.73628e-01
9.16900e+01 4.46277e+01 5.73660e-01
9.17000e+01 4.46220e+01 5.73692e-01
9.17100e+01 4.46163e+01 5.73724e-01
9.17200e+01 4.46105e+01 5.73756e-01
9.17300e+01 4.46048e+01 5.73788e-01
9.17400e+01 4.45990e+01 5.73821e-01
9.17500e+01 4.45933e+01 5.73853e-01
9.17600e+01 4.45876e+01 5.73886e-01
9.17700e+01 4.45818e+01 5.73918e-01
9.17800e+01 4.45761e+01 5.73951e-01
9.17900e+01 4.45703e+01 5.73983e-01
9.18000e+01 4.45646e+01 5.74016e-01
9.18100e+01 4.45589e+01 5.74048e-01
9.18200e+01 4.45531e+01 5.74081e-01
9.18300e+01 4.45474e+01 5.74114e-01
9.18400e+01 4.45416e+01 5.74147e-01
9.18500e+01 4.45359e+01 5.74180e-01
9.18600e+01 4.45302e+01 5.74212e-01
9.18700e+01 4.45244e+01 5.74245e-01
9.18800e+01 4.45187e+01 5.74279e-01
9.18900e+01 4.45129e+01 5.74312e-01
9.19000e+01 4.45072e+01 5.74345e-01
9.19100e+01 4.45014e+01 5.74378e-01
9.19200e+01 4.44957e+01 5.74411e-01
9.19300e+01 4.44900e+01 5.74444e-01
9.19400e+01 4.44842e+01 5.74478e-01
9.19500e+01 4.44785e+01 5.74511e-01
9.19600e+01 4.44727e+01 5.74545e-01
9.19700e+01 4.44670e+01 5.74578e-01
9.19800e+01 4.44612e+01 5.74612e-01
9.19900e+01 4.44555e+01 5.74645e-01
9.20000e+01 4.44497e+01 5.74679e-01
9.20100e+01 4.44440e+01 5.74713e-01
9.20200e+01 4.44382e+01 5.74746e-01
9.20300e+01 4.44325e+01 5.74780e-01
9.20400e+01 4.44267e+01 5.74814e-01
9.20500e+01 4.44210e+01 5.74848e-01
9.20600e+01 4.44153e+01 5.74882e-01
9.20700e+01 4.44095e+01 5.74916e-01
9.20800e+01 4.44038e+01 5.74950e-01
9.20900e+01 4.43980e+01 5.74984e-01
9.21000e+01 4.43923e+01 5.75018e-01
9.21100e+01 4.43865e+01 5.75052e-01
9.21200e+01 4.43808e+01 5.75087e-01
9.21300e+01 4.43750e+01 5.75121e-01
9.21400e+01 4.43693e+01 5.75155e-01
9.21500e+01 4.43635e+01 5.75190e-01
9.21600e+01 4.43577e+01 5.75224e-01
9.21700e+01 4.43520e+01 5.75259e-01
9.21800e+01 4.43462e+01 5.75293e-01
9.21900e+01 4.43405e+01 5.75328e-01
9.22000e+01 4.43347e+01 5.75363e-01
9.22100e+01 4.43290e+01 5.75397e-01
9.22200e+01 4.43232e+01 5.75432e-01
9.22300e+01 4.43175e+01 5.75467e-01
9.22400e+01 4.43117e+01 5.75502e-01
9.22500e+01 4.43060e+01 5.75537e-01
9.22600e+01 4.43002e+01 5.75572e-01
9.22700e+01 4.42945e+01 5.75607e-01
9.22800e+01 4.42887e+01 5.75642e-01
9.22900e+01 4.42829e+01 5.75677e-01
9.23000e+01 4.42772e+01 5.75712e-01
9.23100e+01 4.42714e+01 5.75747e-01
9.23200e+01 4.42657e+01 5.75783e-01
9.23300e+01 4.42599e+01 5.75818e-01
9.23400e+01 4.42542e+01 5.75853e-01
9.23500e+01 4.42484e+01 5.75889e-01
9.23600e+01 4.42426e+01 5.75924e-01
9.23700e+01 4.42369e+01 5.75960e-01
9.23800e+01 4.42311e+01 5.75996e-01
9.23900e+01 4.42254e+01 5.76031e-01
9.24000e+01 4.42196e+01 5.76067e-01
9.24100e+01 4.42138e+01 5.76103e-01
9.24200e+01 4.42081e+01 5.76138e-01
9.24300e+01 4.42023e+01 5.76174e-01
9.24400e+01 4.41965e+01 5.76210e-01
9.24500e+01 4.41908e+01 5.76246e-01
9.24600e+01 4.41850e+01 5.76282e-01
9.24700e+01 4.41793e+01 5.76318e-01
9.24800e+01 4.41735e+01 5.76354e-01
9.24900e+01 4.41677e+01 5.76391e-01
9.25000e+01 4.41620e+01 5.76427e-01
9.25100e+01 4.41562e+01 5.76463e-01
9.25200e+01 4.41504e+01 5.76499e-01
9.25300e+01 4.41447e+01 5.76535e-01
9.25400e+01 4.41389e+01 5.76571e-01
9.25500e+01 4.41331e+01 5.76606e-01
9.25600e+01 4.41274e+01 5.76642e-01
9.25700e+01 4.41216e+01 5.76677e-01
9.25800e+01 4.41158e+01 5.76712e-01
9.25900e+01 4.41101e+01 5.76747e-01
9.26000e+01 4.41043e+01 5.76782e-01
9.26100e+01 4.40985e+01 5.76816e-01
9.26200e+01 4.40928e+01 5.76851e-01
9.26300e+01 4.40870e+01 5.76885e-01
9.26400e+01 4.40812e+01 5.76920e-01
9.26500e+01 4.40755e+01 5.76954e-01
9.26600e+01 4.40697e+01 5.76988e-01
9.26700e+01 4.40639e+01 5.77021e-01
9.26800e+01 4.40582e+01 5.77055e-01
9.26900e+01 4.40524e+01 5.77089e-01
9.27000e+01 4.40466e+01 5.77122e-01
9.27100e+01 4.40408e+01 5.77155e-01
9.27200e+01 4.40351e+01 5.77188e-01
9.27300e+01 4.40293e+01 5.77221e-01
9.27400e+01 4.40235e+01 5.77254e-01
9.27500e+01 4.40178e+01 5.77286e-01
9.27600e+01 4.40120e+01 5.77319e-01
9.27700e+01 4.40062e+01 5.77351e-01
9.27800e+01 4.40004e+01 5.77383e-01
9.27900e+01 4.39947e+01 5.77415e-01
9.28000e+01 4.39889e+01 5.77447e-01
9.28100e+01 4.39831e+01 5.77479e-01
9.28200e+01 4.39773e+01 5.77510e-01
9.28300e+01 4.39716e+01 5.77542e-01
9.28400e+01 4.39658e+01 5.77573e-01
9.28500e+01 4.39600e+01 5.77604e-01
9.28600e+01 4.39542e+01 5.77635e-01
9.28700e+01 4.39485e+01 5.77666e-01
9.28800e+01 4.39427e+01 5.77697e-01
9.28900e+01 4.39369e+01 5.77727e-01
9.29000e+01 4.39311e+01 5.77758e-01
9.29100e+01 4.39253e+01 5.77788e-01
9.29200e+01 4.39196e+01 5.77818e-01
9.29300e+01 4.39138e+01 5.77848e-01
9.29400e+01 4.39080e+01 5.77878e-01
9.29500e+01 4.39022e+01 5.77907e-01
9.29600e+01 4.38965e+01 5.77937e-01
9.29700e+01 4.38907e+01 5.77966e-01
9.29800e+01 4.38849e+01 5.77995e-01
9.29900e+01 4.38791e+01 5.78024e-01
9.30000e+01 4.38733e+01 5.78053e-01
9.30100e+01 4.38676e+01 5.78082e-01
9.30200e+01 4.38618e+01 5.78110e-01
9.30300e+01 4.38560e+01 5.78139e-01
9.30400e+01 4.38502e+01 5.78167e-01
9.30500e+01 4.38444e+01 5.78195e-01
9.30600e+01 4.38386e+01 5.78223e-01
9.30700e+01 4.38329e+01 5.78251e-01
9.30800e+01 4.38271e+01 5.78279e-01
9.30900e+01 4.38213e+01 5.78306e-01
9.31000e+01 4.38155e+01 5.78334e-01
9.31100e+01 4.38097e+01 5.78361e-01
9.31200e+01 4.38039e+01 5.78388e-01
9.31300e+01 4.37982e+01 5.78415e-01
9.31400e+01 4.37924e+01 5.78442e-01
9.31500e+01 4.37866e+01 5.78468e-01
9.31600e+01 4.37808e+01 5.78495e-01
9.31700e+01 4.37750e+01 5.78521e-01
9.31800e+01 4.37692e+01 5.78547e-01
9.31900e+01 4.37635e+01 5.78574e-01
9.32000e+01 4.37577e+01 5.78599e-01
9.32100e+01 4.37519e+01 5.78625e-01
9.32200e+01 4.37461e+01 5.78651e-01
9.32300e+01 4.37403e+01 5.78676e-01
9.32400e+01 4.37345e+01 5.78702e-01
9.32500e+01 4.37287e+01 5.78727e-01
9.32600e+01 4.37229e+01 5.78752e-01
9.32700e+01 4.37172e+01 5.78777e-01
9.32800e+01 4.37114e+01 5.78801e-01
9.32900e+01 4.37056e+01 5.78826e-01
9.33000e+01 4.36998e+01 5.78850e-01
9.33100e+01 4.36940e+01 5.78875e-01
9.33200e+01 4.36882e+01 5.78899e-01
9.33300e+01 4.36824e+01 5.78923e-01
9.33400e+01 4.36766e+01 5.78946e-01
9.33500e+01 4.36708e+01 5.78970e-01
9.33600e+01 4.36651e+01 5.78994e-01
9.33700e+01 4.36593e+01 5.79017e-01
9.33800e+01 4.36535e+01 5.79040e-01
9.33900e+01 4.36477e+01 5.79063e-01
9.34000e+01 4.36419e+01 5.79086e-01
9.34100e+01 4.36361e+01 5.79109e-01
9.34200e+01 4.36303e+01 5.79132e-01
9.34300e+01 4.36245e+01 5.79154e-01
9.34400e+01 4.36187e+01 5.79177e-01
9.34500e+01 4.36129e+01 5.79199e-01
9.34600e+01 4.36071e+01 5.79221e-01
9.34700e+01 4.36014e+01 5.79243e-01
9.34800e+01 4.35956e+01 5.79264e-01
9.34900e+01 4.35898e+01 5.79286e-01
9.35000e+01 4.35840e+01 5.79307e-01
9.35100e+01 4.35782e+01 5.79329e-01
9.35200e+01 4.35724e+01 5.79351e-01
9.35300e+01 4.35666e+01 5.79373e-01
9.35400e+01 4.35608e+01 5.79395e-01
9.35500e+01 4.35550e+01 5.79417e-01
9.35600e+01 4.35492e+01 5.79440e-01
9.35700e+01 4.35434e+01 5.79463e-01
9.35800e+01 4.35376e+01 5.79486e-01
9.35900e+01 4.35318e+01 5.79510e-01
9.36000e+01 4.35260e+01 5.79533e-01
9.36100e+01 4.35202e+01 5.79557e-01
9.36200e+01 4.35144e+01 5.79581e-01
9.36300e+01 4.35086e+01 5.79606e-01
9.36400e+01 4.35029e+01 5.79630e-01
9.36500e+01 4.34971e+01 5.79655e-01
9.36600e+01 4.34913e+01 5.79680e-01
9.36700e+01 4.34855e+01 5.79706e-01
9.36800e+01 4.34797e+01 5.79731e-01
9.36900e+01 4.34739e+01 5.79757e-01
9.37000e+01 4.34681e+01 5.79783e-01
9.37100e+01 4.34623e+01 5.79810e-01
9.37200e+01 4.34565e+01 5.79836e-01
9.37300e+01 4.34507e+01 5.79863e-01
9.37400e+01 4.34449e+01 5.79890e-01
9.37500e+01 4.34391e+01 5.79918e-01
9.37600e+01 4.34333e+01 5.79945e-01
9.37700e+01 4.34275e+01 5.79973e-01
9.37800e+01 4.34217e+01 5.80001e-01
9.37900e+01 4.34159e+01 5.80029e-01
9.38000e+01 4.34101e+01 5.80058e-01
9.38100e+01 4.34043e+01 5.80087e-01
9.38200e+01 4.33985e+01 5.80116e-01
9.38300e+01 4.33927e+01 5.80145e-01
9.38400e+01 4.33869e+01 5.80175e-01
9.38500e+01 4.33811e+01 5.80204e-01
9.38600e+01 4.33753e+01 5.80234e-01
9.38700e+01 4.33695e+01 5.80265e-01
9.38800e+01 4.33637e+01 5.80295e-01
9.38900e+01 4.33579e+01 5.80326e-01
9.39000e+01 4.33521e+01 5.80357e-01
9.39100e+01 4.33463e+01 5.80388e-01
9.39200e+01 4.33404e+01 5.80420e-01
9.39300e+01 4.33346e+01 5.80451e-01
9.39400e+01 4.33288e+01 5.80483e-01
9.39500e+01 4.33230e+01 5.80516e-01
9.39600e+01 4.33172e+01 5.80548e-01
9.39700e+01 4.33114e+01 5.80581e-01
9.39800e+01 4.33056e+01 5.80614e-01
9.39900e+01 4.32998e+01 5.80647e-01
9.40000e+01 4.32940e+01 5.80680e-01
9.40100e+01 4.32882e+01 5.80714e-01
9.40200e+01 4.32824e+01 5.80748e-01
9.40300e+01 4.32766e+01 5.80782e-01
9.40400e+01 4.32708e+01 5.80816e-01
9.40500e+01 4.32650e+01 5.80851e-01
9.40600e+01 4.32592e+01 5.80886e-01
9.40700e+01 4.32534e+01 5.80921e-01
9.40800e+01 4.32475e+01 5.80956e-01
9.40900e+01 4.32417e+01 5.80992e-01
9.41000e+01 4.32359e+01 5.81028e-01
9.41100e+01 4.32301e+01 5.81064e-01
9.41200e+01 4.32243e+01 5.81100e-01
9.41300e+01 4.32185e+01 5.81137e-01
9.41400e+01 4.32127e+01 5.81174e-01
9.41500e+01 4.32069e+01 5.81211e-01
9.41600e+01 4.32011e+01 5.81248e-01
9.41700e+01 4.31952e+01 5.81286e-01
9.41800e+01 4.31894e+01 5.81324e-01
9.41900e+01 4.31836e+01 5.81362e-01
9.42000e+01 4.31778e+01 5.81400e-01
9.42100e+01 4.31720e+01 5.81438e-01
9.42200e+01 4.31662e+01 5.81477e-01
9.42300e+01 4.31604e+01 5.81516e-01
9.42400e+01 4.31545e+01 5.81556e-01
9.42500e+01 4.31487e+01 5.81595e-01
9.42600e+01 4.31429e+01 5.81635e-01
9.42700e+01 4.31371e+01 5.81675e-01
9.42800e+01 4.31313e+01 5.81715e-01
9.42900e+01 4.31255e+01 5.81756e-01
9.43000e+01 4.31196e+01 5.81796e-01
9.43100e+01 4.31138e+01 5.81837e-01
9.43200e+01 4.31080e+01 5.81878e-01
9.43300e+01 4.31022e+01 5.81920e-01
9.43400e+01 4.30964e+01 5.81962e-01
9.43500e+01 4.30905e+01 5.82004e-01
9.43600e+01 4.30847e+01 5.82046e-01
9.43700e+01 4.30789e+01 5.82088e-01
9.43800e+01 4.30731e+01 5.82131e-01
9.43900e+01 4.30673e+01 5.82174e-01
9.44000e+01 4.30614e+01 5.82217e-01
9.44100e+01 4.30556e+01 5.82260e-01
9.44200e+01 4.30498e+01 5.82304e-01
9.44300e+01 4.30440e+01 5.82348e-01
9.44400e+01 4.30381e+01 5.82392e-01
9.44500e+01 4.30323e+01 5.82437e-01
9.44600e+01 4.30265e+01 5.82481e-01
9.44700e+01 4.30207e+01 5.82526e-01
9.44800e+01 4.30148e+01 5.82571e-01
9.44900e+01 4.30090e+01 5.82617e-01
9.45000e+01 4.30032e+01 5.82662e-01
9.45100e+01 4.29974e+01 5.82708e-01
9.45200e+01 4.29915e+01 5.82753e-01
9.45300e+01 4.29857e+01 5.82799e-01
9.45400e+01 4.29799e+01 5.82844e-01
9.45500e+01 4.29741e+01 5.82889e-01
9.45600e+01 4.29682e+01 5.82934e-01
9.45700e+01 4.29624e+01 5.82978e-01
9.45800e+01 4.29566e+01 5.83023e-01
9.45900e+01 4.29507e+01 5.83067e-01
9.46000e+01 4.29449e+01 5.83111e-01
9.46100e+01 4.29391e+01 5.83155e-01
9.46200e+01 4.29332e+01 5.83199e-01
9.46300e+01 4.29274e+01 5.83243e-01
9.46400e+01 4.29216e+01 5.83286e-01
9.46500e+01 4.29157e+01 5.83329e-01
9.46600e+01 4.29099e+01 5.83373e-01
9.46700e+01 4.29041e+01 5.83416e-01
9.46800e+01 4.28982e+01 5.83458e-01
9.46900e+01 4.28924e+01 5.83501e-01
9.47000e+01 4.28866e+01 5.83544e-01
9.47100e+01 4.28807e+01 5.83586e-01
9.47200e+01 4.28749e+01 5.83628e-01
9.47300e+01 4.28691e+01 5.83670e-01
9.47400e+01 4.28632e+01 5.83712e-01
9.47500e+01 4.28574e+01 5.83754e-01
9.47600e+01 4.28516e+01 5.83795e-01
9.47700e+01 4.28457e+01 5.83836e-01
9.47800e+01 4.28399e+01 5.83878e-01
9.47900e+01 4.28340e+01 5.83919e-01
9.48000e+01 4.28282e+01 5.83959e-01
9.48100e+01 4.28224e+01 5.84000e-01
9.48200e+01 4.28165e+01 5.84041e-01
9.48300e+01 4.28107e+01 5.84081e-01
9.48400e+01 4.28048e+01 5.84121e-01
9.48500e+01 4.27990e+01 5.84161e-01
9.48600e+01 4.27932e+01 5.84201e-01
9.48700e+01 4.27873e+01 5.84241e-01
9.48800e+01 4.27815e+01 5.84280e-01
9.48900e+01 4.27756e+01 5.84319e-01
9.49000e+01 4.27698e+01 5.84359e-01
9.49100e+01 4.27639e+01 5.84398e-01
9.49200e+01 4.27581e+01 5.84437e-01
9.49300e+01 4.27523e+01 5.84475e-01
9.49400e+01 4.27464e+01 5.84514e-01
9.49500e+01 4.27406e+01 5.84552e-01
9.49600e+01 4.27347e+01 5.84590e-01
9.49700e+01 4.27289e+01 5.84628e-01
9.49800e+01 4.27230e+01 5.84666e-01
9.49900e+01 4.27172e+01 5.84704e-01
9.50000e+01 4.27113e+01 5.84741e-01
9.50100e+01 4.27055e+01 5.84779e-01
9.50200e+01 4.26996e+01 5.84816e-01
9.50300e+01 4.26938e+01 5.84853e-01
9.50400e+01 4.26879e+01 5.84890e-01
9.50500e+01 4.26821e+01 5.84927e-01
9.50600e+01 4.26762e+01 5.84963e-01
9.50700e+01 4.26704e+01 5.84999e-01
9.50800e+01 4.26645e+01 5.85036e-01
9.50900e+01 4.26587e+01 5.85072e-01
9.51000e+01 4.26528e+01 5.85108e-01
9.51100e+01 4.26470e+01 5.85143e-01
9.51200e+01 4.26411e+01 5.85179e-01
9.51300e+01 4.26353e+01 5.85214e-01
9.51400e+01 4.26294e+01 5.85249e-01
9.51500e+01 4.26236e+01 5.85284e-01
9.51600e+01 4.26177e+01 5.85319e-01
9.51700e+01 4.26119e+01 5.85354e-01
9.51800e+01 4.26060e+01 5.85389e-01
9.51900e+01 4.26002e+01 5.85423e-01
9.52000e+01 4.25943e+01 5.85457e-01
9.52100e+01 4.25885e+01 5.85491e-01
9.52200e+01 4.25826e+01 5.85525e-01
9.52300e+01 4.25767e+01 5.85559e-01
9.52400e+01 4.25709e+01 5.85592e-01
9.52500e+01 4.25650e+01 5.85626e-01
9.52600e+01 4.25592e+01 5.85659e-01
9.52700e+01 4.25533e+01 5.85692e-01
9.52800e+01 4.25475e+01 5.85725e-01
9.52900e+01 4.25416e+01 5.85758e-01
9.53000e+01 4.25357e+01 5.85790e-01
9.53100e+01 4.25299e+01 5.85823e-01
9.53200e+01 4.25240e+01 5.85855e-01
9.53300e+01 4.25182e+01 5.85887e-01
9.53400e+01 4.25123e+01 5.85919e-01
9.53500e+01 4.25065e+01 5.85950e-01
9.53600e+01 4.25006e+01 5.85982e-01
9.53700e+01 4.24947e+01 5.86013e-01
9.53800e+01 4.24889e+01 5.86045e-01
9.53900e+01 4.24830e+01 5.86076e-01
9.54000e+01 4.24771e+01 5.86107e-01
9.54100e+01 4.24713e+01 5.86137e-01
9.54200e+01 4.24654e+01 5.86168e-01
9.54300e+01 4.24596e+01 5.86198e-01
9.54400e+01 4.24537e+01 5.86229e-01
9.54500e+01 4.24478e+01 5.86259e-01
9.54600e+01 4.24420e+01 5.86288e-01
9.54700e+01 4.24361e+01 5.86318e-01
9.54800e+01 4.24303e+01 5.86348e-01
9.54900e+01 4.24244e+01 5.86377e-01
9.55000e+01 4.24185e+01 5.86406e-01
9.55100e+01 4.24127e+01 5.86436e-01
9.55200e+01 4.24068e+01 5.86465e-01
9.55300e+01 4.24009e+01 5.86494e-01
9.55400e+01 4.23951e+01 5.86524e-01
9.55500e+01 4.23892e+01 5.86553e-01
9.55600e+01 4.23833e+01 5.86582e-01
9.55700e+01 4.23775e+01 5.86612e-01
9.55800e+01 4.23716e+01 5.86642e-01
9.55900e+01 4.23657e+01 5.86671e-01
9.56000e+01 4.23599e+01 5.86701e-01
9.56100e+01 4.23540e+01 5.86731e-01
9.56200e+01 4.23481e+01 5.86761e-01
9.56300e+01 4.23423e+01 5.86791e-01
9.56400e+01 4.23364e+01 5.86820e-01
9.56500e+01 4.23305e+01 5.86850e-01
9.56600e+01 4.23247e+01 5.86881e-01
9.56700e+01 4.23188e+01 5.86911e-01
9.56800e+01 4.23129e+01 5.86941e-01
9.56900e+01 4.23071e+01 5.86971e-01
9.57000e+01 4.23012e+01 5.87001e-01
9.57100e+01 4.22953e+01 5.87032e-01
9.57200e+01 4.22894e+01 5.87062e-01
9.57300e+01 4.22836e+01 5.87093e-01
9.57400e+01 4.22777e+01 5.87123e-01
9.57500e+01 4.22718e+01 5.87154e-01
9.57600e+01 4.22660e+01 5.87185e-01
9.57700e+01 4.22601e+01 5.87215e-01
9.57800e+01 4.22542e+01 5.87246e-01
9.57900e+01 4.22483e+01 5.87277e-01
9.58000e+01 4.22425e+01 5.87308e-01
9.58100e+01 4.22366e+01 5.87339e-01
9.58200e+01 4.22307e+01 5.87370e-01
9.58300e+01 4.22248e+01 5.87401e-01
9.58400e+01 4.22190e+01 5.87432e-01
9.58500e+01 4.22131e+01 5.87463e-01
9.58600e+01 4.22072e+01 5.87494e-01
9.58700e+01 4.22013e+01 5.87526e-01
9.58800e+01 4.21955e+01 5.87557e-01
9.58900e+01 4.21896e+01 5.87589e-01
9.59000e+01 4.21837e+01 5.87620e-01
9.59100e+01 4.21778e+01 5.87652e-01
9.59200e+01 4.21720e+01 5.87683e-01
9.59300e+01 4.21661e+01 5.87715e-01
9.59400e+01 4.21602e+01 5.87747e-01
9.59500e+01 4.21543e+01 5.87778e-01
9.59600e+01 4.21485e+01 5.87810e-01
9.59700e+01 4.21426e+01 5.87842e-01
9.59800e+01 4.21367e+01 5.87874e-01
9.59900e+01 4.21308e+01 5.87906e-01
9.60000e+01 4.21249e+01 5.87938e-01
9.60100e+01 4.21191e+01 5.87970e-01
9.60200e+01 4.21132e+01 5.88003e-01
9.60300e+01 4.21073e+01 5.88035e-01
9.60400e+01 4.21014e+01 5.88067e-01
9.60500e+01 4.20955e+01 5.88100e-01
9.60600e+01 4.20897e+01 5.88132e-01
9.60700e+01 4.20838e+01 5.88165e-01
9.60800e+01 4.20779e+01 5.88197e-01
9.60900e+01 4.20720e+01 5.88230e-01
9.61000e+01 4.20661e+01 5.88262e-01
9.61100e+01 4.20603e+01 5.88295e-01
9.61200e+01 4.20544e+01 5.88328e-01
9.61300e+01 4.20485e+01 5.88361e-01
9.61400e+01 4.20426e+01 5.88394e-01
9.61500e+01 4.20367e+01 5.88427e-01
9.61600e+01 4.20308e+01 5.88460e-01
9.61700e+01 4.20249e+01 5.88493e-01
9.61800e+01 4.20191e+01 5.88526e-01
9.61900e+01 4.20132e+01 5.88559e-01
9.62000e+01 4.20073e+01 5.88592e-01
9.62100e+01 4.20014e+01 5.88626e-01
9.62200e+01 4.19955e+01 5.88659e-01
9.62300e+01 4.19896e+01 5.88692e-01
9.62400e+01 4.19837e+01 5.88726e-01
9.62500e+01 4.19779e+01 5.88760e-01
9.62600e+01 4.19720e+01 5.88793e-01
9.62700e+01 4.19661e+01 5.88827e-01
9.62800e+01 4.19602e+01 5.88861e-01
9.62900e+01 4.19543e+01 5.88894e-01
9.63000e+01 4.19484e+01 5.88928e-01
9.63100e+01 4.19425e+01 5.88962e-01
9.63200e+01 4.19366e+01 5.88996e-01
9.63300e+01 4.19307e+01 5.89030e-01
9.63400e+01 4.19249e+01 5.89064e-01
9.63500e+01 4.19190e+01 5.89098e-01
9.63600e+01 4.19131e+01 5.89133e-01
9.63700e+01 4.19072e+01 5.89167e-01
9.63800e+01 4.19013e+01 5.89201e-01
9.63900e+01 4.18954e+01 5.89236e-01
9.64000e+01 4.18895e+01 5.89270e-01
9.64100e+01 4.18836e+01 5.89305e-01
9.64200e+01 4.18777e+01 5.89339e-01
9.64300e+01 4.18718e+01 5.89374e-01
9.64400e+01 4.18659e+01 5.89408e-01
9.64500e+01 4.18600e+01 5.89443e-01
9.64600e+01 4.18541e+01 5.89478e-01
9.64700e+01 4.18482e+01 5.89513e-01
9.64800e+01 4.18424e+01 5.89548e-01
9.64900e+01 4.18365e+01 5.89583e-01
9.65000e+01 4.18306e+01 5.89618e-01
9.65100e+01 4.18247e+01 5.89653e-01
9.65200e+01 4.18188e+01 5.89688e-01
9.65300e+01 4.18129e+01 5.89723e-01
9.65400e+01 4.18070e+01 5.89758e-01
9.65500e+01 4.18011e+01 5.89793e-01
9.65600e+01 4.17952e+01 5.89828e-01
9.65700e+01 4.17893e+01 5.89863e-01
9.65800e+01 4.17834e+01 5.89898e-01
9.65900e+01 4.17775e+01 5.89933e-01
9.66000e+01 4.17716e+01 5.89968e-01
9.66100e+01 4.17657e+01 5.90003e-01
9.66200e+01 4.17598e+01 5.90038e-01
9.66300e+01 4.17539e+01 5.90073e-01
9.66400e+01 4.17480e+01 5.90108e-01
9.66500e+01 4.17421e+01 5.90143e-01
9.66600e+01 4.17362e+01 5.90177e-01
9.66700e+01 4.17303e+01 5.90212e-01
9.66800e+01 4.17244e+01 5.90247e-01
9.66900e+01 4.17185e+01 5.90282e-01
9.67000e+01 4.17126e+01 5.90317e-01
9.67100e+01 4.17067e+01 5.90352e-01
9.67200e+01 4.17008e+01 5.90387e-01
9.67300e+01 4.16949e+01 5.90421e-01
9.67400e+01 4.16890e+01 5.90456e-01
9.67500e+01 4.16830e+01 5.90491e-01
9.67600e+01 4.16771e+01 5.90526e-01
9.67700e+01 4.16712e+01 5.90561e-01
9.67800e+01 4.16653e+01 5.90595e-01
9.67900e+01 4.16594e+01 5.90630e-01
9.68000e+01 4.16535e+01 5.90665e-01
9.68100e+01 4.16476e+01 5.90700e-01
9.68200e+01 4.16417e+01 5.90734e-01
9.68300e+01 4.16358e+01 5.90769e-01
9.68400e+01 4.16299e+01 5.90804e-01
9.68500e+01 4.16240e+01 5.90839e-01
9.68600e+01 4.16181e+01 5.90873e-01
9.68700e+01 4.16122e+01 5.90908e-01
9.68800e+01 4.16063e+01 5.90943e-01
9.68900e+01 4.16003e+01 5.90977e-01
9.69000e+01 4.15944e+01 5.91012e-01
9.69100e+01 4.15885e+01 5.91047e-01
9.69200e+01 4.15826e+01 5.91081e-01
9.69300e+01 4.15767e+01 5.91116e-01
9.69400e+01 4.15708e+01 5.91150e-01
9.69500e+01 4.15649e+01 5.91185e-01
9.69600e+01 4.15590e+01 5.91220e-01
9.69700e+01 4.15531e+01 5.91254e-01
9.69800e+01 4.15471e+01 5.91289e-01
9.69900e+01 4.15412e+01 5.91323e-01
9.70000e+01 4.15353e+01 5.91358e-01
9.70100e+01 4.15294e+01 5.91392e-01
9.70200e+01 4.15235e+01 5.91427e-01
9.70300e+01 4.15176e+01 5.91461e-01
9.70400e+01 4.15117e+01 5.91496e-01
9.70500e+01 4.15057e+01 5.91530e-01
9.70600e+01 4.14998e+01 5.91565e-01
9.70700e+01 4.14939e+01 5.91599e-01
9.70800e+01 4.14880e+01 5.91634e-01
9.70900e+01 4.14821e+01 5.91668e-01
9.71000e+01 4.14762e+01 5.91703e-01
9.71100e+01 4.14702e+01 5.91737e-01
9.71200e+01 4.14643e+01 5.91771e-01
9.71300e+01 4.14584e+01 5.91806e-01
9.71400e+01 4.14525e+01 5.91840e-01
9.71500e+01 4.14466e+01 5.91875e-01
9.71600e+01 4.14407e+01 5.91909e-01
9.71700e+01 4.14347e+01 5.91943e-01
9.71800e+01 4.14288e+01 5.91978e-01
9.71900e+01 4.14229e+01 5.92012e-01
9.72000e+01 4.14170e+01 5.92046e-01
9.72100e+01 4.14111e+01 5.92081e-01
9.72200e+01 4.14051e+01 5.92115e-01
9.72300e+01 4.13992e+01 5.92149e-01
9.72400e+01 4.13933e+01 5.92184e-01
9.72500e+01 4.13874e+01 5.92218e-01
9.72600e+01 4.13814e+01 5.92252e-01
9.72700e+01 4.13755e+01 5.92286e-01
9.72800e+01 4.13696e+01 5.92321e-01
9.72900e+01 4.13637e+01 5.92355e-01
9.73000e+01 4.13578e+01 5.92389e-01
9.73100e+01 4.13518e+01 5.92423e-01
9.73200e+01 4.13459e+01 5.92457e-01
9.73300e+01 4.13400e+01 5.92492e-01
9.73400e+01 4.13341e+01 5.92526e-01
9.73500e+01 4.13281e+01 5.92560e-01
9.73600e+01 4.13222e+01 5.92594e-01
9.73700e+01 4.13163e+01 5.92628e-01
9.73800e+01 4.13104e+01 5.92662e-01
9.73900e+01 4.13044e+01 5.92696e-01
9.74000e+01 4.12985e+01 5.92731e-01
9.74100e+01 4.12926e+01 5.92765e-01
9.74200e+01 4.12866e+01 5.92799e-01
9.74300e+01 4.12807e+01 5.92833e-01
9.74400e+01 4.12748e+01 5.92867e-01
9.74500e+01 4.12689e+01 5.92901e-01
9.74600e+01 4.12629e+01 5.92935e-01
9.74700e+01 4.12570e+01 5.92969e-01
9.74800e+01 4.12511e+01 5.93003e-01
9.74900e+01 4.12451e+01 5.93037e-01
9.75000e+01 4.12392e+01 5.93071e-01
9.75100e+01 4.12333e+01 5.93105e-01
9.75200e+01 4.12273e+01 5.93139e-01
9.75300e+01 4.12214e+01 5.93173e-01
9.75400e+01 4.12155e+01 5.93207e-01
9.75500e+01 4.12095e+01 5.93242e-01
9.75600e+01 4.12036e+01 5.93276e-01
9.75700e+01 4.11977e+01 5.93310e-01
9.75800e+01 4.11918e+01 5.93345e-01
9.75900e+01 4.11858e+01 5.93379e-01
9.76000e+01 4.11799e+01 5.93413e-01
9.76100e+01 4.11739e+01 5.93448e-01
9.76200e+01 4.11680e+01 5.93482e-01
9.76300e+01 4.11621e+01 5.93517e-01
9.76400e+01 4.11561e+01 5.93551e-01
9.76500e+01 4.11502e+01 5.93586e-01
9.76600e+01 4.11443e+01 5.93621e-01
9.76700e+01 4.11383e+01 5.93655e-01
9.76800e+01 4.11324e+01 5.93690e-01
9.76900e+01 4.11265e+01 5.93725e-01
9.77000e+01 4.11205e+01 5.93760e-01
9.77100e+01 4.11146e+01 5.93795e-01
9.77200e+01 4.11086e+01 5.93830e-01
9.77300e+01 4.11027e+01 5.93865e-01
9.77400e+01 4.10968e+01 5.93900e-01
9.77500e+01 4.10908e+01 5.93935e-01
9.77600e+01 4.10849e+01 5.93970e-01
9.77700e+01 4.10790e+01 5.94005e-01
9.77800e+01 4.10730e+01 5.94040e-01
9.77900e+01 4.10671e+01 5.94075e-01
9.78000e+01 4.10611e+01 5.94111e-01
9.78100e+01 4.10552e+01 5.94146e-01
9.78200e+01 4.10492e+01 5.94181e-01
9.78300e+01 4.10433e+01 5.94217e-01
9.78400e+01 4.10374e+01 5.94252e-01
9.78500e+01 4.10314e+01 5.94288e-01
9.78600e+01 4.10255e+01 5.94323e-01
9.78700e+01 4.10195e+01 5.94359e-01
9.78800e+01 4.10136e+01 5.94395e-01
9.78900e+01 4.10076e+01 5.94430e-01
9.79000e+01 4.10017e+01 5.94466e-01
9.79100e+01 4.09958e+01 5.94502e-01
9.79200e+01 4.09898e+01 5.94538e-01
9.79300e+01 4.09839e+01 5.94573e-01
9.79400e+01 4.09779e+01 5.94609e-01
9.79500e+01 4.09720e+01 5.94645e-01
9.79600e+01 4.09660e+01 5.94681e-01
9.79700e+01 4.09601e+01 5.94717e-01
9.79800e+01 4.09541e+01 5.94753e-01
9.79900e+01 4.09482e+01 5.94789e-01
9.80000e+01 4.09422e+01 5.94826e-01
9.80100e+01 4.09363e+01 5.94862e-01
9.80200e+01 4.09303e+01 5.94898e-01
9.80300e+01 4.09244e+01 5.94934e-01
9.80400e+01 4.09184e+01 5.94971e-01
9.80500e+01 4.09125e+01 5.95007e-01
9.80600e+01 4.09065e+01 5.95043e-01
9.80700e+01 4.09006e+01 5.95080e-01
9.80800e+01 4.08946e+01 5.95116e-01
9.80900e+01 4.08887e+01 5.95153e-01
9.81000e+01 4.08827e+01 5.95190e-01
9.81100e+01 4.08768e+01 5.95226e-01
9.81200e+01 4.08708e+01 5.95263e-01
9.81300e+01 4.08649e+01 5.95300e-01
9.81400e+01 4.08589e+01 5.95336e-01
9.81500e+01 4.08530e+01 5.95373e-01
9.81600e+01 4.08470e+01 5.95410e-01
9.81700e+01 4.08411e+01 5.95447e-01
9.81800e+01 4.08351e+01 5.95484e-01
9.81900e+01 4.08292e+01 5.95521e-01
9.82000e+01 4.08232e+01 5.95558e-01
9.82100e+01 4.08172e+01 5.95595e-01
9.82200e+01 4.08113e+01 5.95632e-01
9.82300e+01 4.08053e+01 5.95669e-01
9.82400e+01 4.07994e+01 5.95706e-01
9.82500e+01 4.07934e+01 5.95744e-01
9.82600e+01 4.07875e+01 5.95781e-01
9.82700e+01 4.07815e+01 5.95818e-01
9.82800e+01 4.07755e+01 5.95856e-01
9.82900e+01 4.07696e+01 5.95893e-01
9.83000e+01 4.07636e+01 5.95930e-01
9.83100e+01 4.07577e+01 5.95968e-01
9.83200e+01 4.07517e+01 5.96006e-01
9.83300e+01 4.07457e+01 5.96043e-01
9.83400e+01 4.07398e+01 5.96081e-01
9.83500e+01 4.07338e+01 5.96118e-01
9.83600e+01 4.07279e+01 5.96156e-01
9.83700e+01 4.07219e+01 5.96194e-01
9.83800e+01 4.07159e+01 5.96232e-01
9.83900e+01 4.07100e+01 5.96270e-01
9.84000e+01 4.07040e+01 5.96307e-01
9.84100e+01 4.06981e+01 5.96345e-01
9.84200e+01 4.06921e+01 5.96383e-01
9.84300e+01 4.06861e+01 5.96421e-01
9.84400e+01 4.06802e+01 5.96459e-01
9.84500e+01 4.06742e+01 5.96498e-01
9.84600e+01 4.06682e+01 5.96536e-01
9.84700e+01 4.06623e+01 5.96574e-01
9.84800e+01 4.06563e+01 5.96612e-01
9.84900e+01 4.06503e+01 5.96650e-01
9.85000e+01 4.06444e+01 5.96689e-01
9.85100e+01 4.06384e+01 5.96727e-01
9.85200e+01 4.06324e+01 5.96765e-01
9.85300e+01 4.06265e+01 5.96804e-01
9.85400e+01 4.06205e+01 5.96842e-01
9.85500e+01 4.06145e+01 5.96880e-01
9.85600e+01 4.06086e+01 5.96918e-01
9.85700e+01 4.06026e+01 5.96956e-01
9.85800e+01 4.05966e+01 5.96994e-01
9.85900e+01 4.05906e+01 5.97032e-01
9.86000e+01 4.05847e+01 5.97070e-01
9.86100e+01 4.05787e+01 5.97108e-01
9.86200e+01 4.05727e+01 5.97146e-01
9.86300e+01 4.05668e+01 5.97184e-01
9.86400e+01 4.05608e+01 5.97222e-01
9.86500e+01 4.05548e+01 5.97259e-01
9.86600e+01 4.05488e+01 5.97297e-01
9.86700e+01 4.05429e+01 5.97335e-01
9.86800e+01 4.05369e+01 5.97372e-01
9.86900e+01 4.05309e+01 5.97410e-01
9.87000e+01 4.05249e+01 5.97447e-01
9.87100e+01 4.05190e+01 5.97485e-01
9.87200e+01 4.05130e+01 5.97522e-01
9.87300e+01 4.05070e+01 5.97559e-01
9.87400e+01 4.05010e+01 5.97597e-01
9.87500e+01 4.04951e+01 5.97634e-01
9.87600e+01 4.04891e+01 5.97671e-01
9.87700e+01 4.04831e+01 5.97709e-01
9.87800e+01 4.04771e+01 5.97746e-01
9.87900e+01 4.04712e+01 5.97783e-01
9.88000e+01 4.04652e+01 5.97820e-01
9.88100e+01 4.04592e+01 5.97857e-01
9.88200e+01 4.04532e+01 5.97894e-01
9.88300e+01 4.04473e+01 5.97931e-01
9.88400e+01 4.04413e+01 5.97968e-01
9.88500e+01 4.04353e+01 5.98005e-01
9.88600e+01 4.04293e+01 5.98041e-01
9.88700e+01 4.04233e+01 5.98078e-01
9.88800e+01 4.04173e+01 5.98115e-01
9.88900e+01 4.04114e+01 5.98152e-01
9.89000e+01 4.04054e+01 5.98188e-01
9.89100e+01 4.03994e+01 5.98225e-01
9.89200e+01 4.03934e+01 5.98261e-01
9.89300e+01 4.03874e+01 5.98298e-01
9.89400e+01 4.03815e+01 5.98334e-01
9.89500e+01 4.03755e+01 5.98371e-01
9.89600e+01 4.03695e+01 5.98407e-01
9.89700e+01 4.03635e+01 5.98443e-01
9.89800e+01 4.03575e+01 5.98480e-01
9.89900e+01 4.03515e+01 5.98516e-01
9.90000e+01 4.03455e+01 5.98552e-01
9.90100e+01 4.03396e+01 5.98588e-01
9.90200e+01 4.03336e+01 5.98624e-01
9.90300e+01 4.03276e+01 5.98660e-01
9.90400e+01 4.03216e+01 5.98696e-01
9.90500e+01 4.03156e+01 5.98732e-01
9.90600e+01 4.03096e+01 5.98768e-01
9.90700e+01 4.03036e+01 5.98804e-01
9.90800e+01 4.02977e+01 5.98840e-01
9.90900e+01 4.02917e+01 5.98876e-01
9.91000e+01 4.02857e+01 5.98912e-01
9.91100e+01 4.02797e+01 5.98947e-01
9.91200e+01 4.02737e+01 5.98983e-01
9.91300e+01 4.02677e+01 5.99019e-01
9.91400e+01 4.02617e+01 5.99054e-01
9.91500e+01 4.02557e+01 5.99090e-01
9.91600e+01 4.02497e+01 5.99125e-01
9.91700e+01 4.02437e+01 5.99161e-01
9.91800e+01 4.02378e+01 5.99196e-01
9.91900e+01 4.02318e+01 5.99232e-01
9.92000e+01 4.02258e+01 5.99267e-01
9.92100e+01 4.02198e+01 5.99302e-01
9.92200e+01 4.02138e+01 5.99337e-01
9.92300e+01 4.02078e+01 5.99373e-01
9.92400e+01 4.02018e+01 5.99408e-01
9.92500e+01 4.01958e+01 5.99443e-01
9.92600e+01 4.01898e+01 5.99478e-01
9.92700e+01 4.01838e+01 5.99513e-01
9.92800e+01 4.01778e+01 5.99548e-01
9.92900e+01 4.01718e+01 5.99583e-01
9.93000e+01 4.01658e+01 5.99618e-01
9.93100e+01 4.01598e+01 5.99653e-01
9.93200e+01 4.01538e+01 5.99688e-01
9.93300e+01 4.01478e+01 5.99722e-01
9.93400e+01 4.01418e+01 5.99757e-01
9.93500e+01 4.01358e+01 5.99792e-01
9.93600e+01 4.01298e+01 5.99826e-01
9.93700e+01 4.01238e+01 5.99861e-01
9.93800e+01 4.01178e+01 5.99895e-01
9.93900e+01 4.01118e+01 5.99930e-01
9.94000e+01 4.01058e+01 5.99964e-01
9.94100e+01 4.00998e+01 5.99999e-01
9.94200e+01 4.00938e+01 6.00033e-01
9.94300e+01 4.00878e+01 6.00068e-01
9.94400e+01 4.00818e+01 6.00102e-01
9.94500e+01 4.00758e+01 6.00136e-01
9.94600e+01 4.00698e+01 6.00170e-01
9.94700e+01 4.00638e+01 6.00204e-01
9.94800e+01 4.00578e+01 6.00239e-01
9.94900e+01 4.00518e+01 6.00273e-01
9.95000e+01 4.00458e+01 6.00307e-01
9.95100e+01 4.00398e+01 6.00341e-01
9.95200e+01 4.00338e+01 6.00375e-01
9.95300e+01 4.00278e+01 6.00409e-01
9.95400e+01 4.00218e+01 6.00443e-01
9.95500e+01 4.00158e+01 6.00477e-01
9.95600e+01 4.00098e+01 6.00511e-01
9.95700e+01 4.00038e+01 6.00545e-01
9.95800e+01 3.99978e+01 6.00579e-01
9.95900e+01 3.99918e+01 6.00613e-01
9.96000e+01 3.99858e+01 6.00647e-01
9.96100e+01 3.99798e+01 6.00681e-01
9.96200e+01 3.99738e+01 6.00715e-01
9.96300e+01 3.99678e+01 6.00750e-01
9.96400e+01 3.99618e+01 6.00784e-01
9.96500e+01 3.99557e+01 6.00818e-01
9.96600e+01 3.99497e+01 6.00852e-01
9.96700e+01 3.99437e+01 6.00886e-01
9.96800e+01 3.99377e+01 6.00920e-01
9.96900e+01 3.99317e+01 6.00955e-01
9.97000e+01 3.99257e+01 6.00989e-01
9.97100e+01 3.99197e+01 6.01023e-01
9.97200e+01 3.99137e+01 6.01057e-01
9.97300e+01 3.99077e+01 6.01091e-01
9.97400e+01 3.99017e+01 6.01126e-01
9.97500e+01 3.98956e+01 6.01160e-01
9.97600e+01 3.98896e+01 6.01194e-01
9.97700e+01 3.98836e+01 6.01228e-01
9.97800e+01 3.98776e+01 6.01263e-01
9.97900e+01 3.98716e+01 6.01297e-01
9.98000e+01 3.98656e+01 6.01331e-01
9.98100e+01 3.98596e+01 6.01366e-01
9.98200e+01 3.98536e+01 6.01400e-01
9.98300e+01 3.98475e+01 6.01434e-01
9.98400e+01 3.98415e+01 6.01469e-01
9.98500e+01 3.98355e+01 6.01503e-01
9.98600e+01 3.98295e+01 6.01537e-01
9.98700e+01 3.98235e+01 6.01572e-01
9.98800e+01 3.98175e+01 6.01606e-01
9.98900e+01 3.98115e+01 6.01641e-01
9.99000e+01 3.98054e+01 6.01675e-01
9.99100e+01 3.97994e+01 6.01710e-01
9.99200e+01 3.97934e+01 6.01744e-01
9.99300e+01 3.97874e+01 6.01778e-01
9.99400e+01 3.97814e+01 6.01813e-01
9.99500e+01 3.97753e+01 6.01847e-01
9.99600e+01 3.97693e+01 6.01882e-01
9.99700e+01 3.97633e+01 6.01916e-01
9.99800e+01 3.97573e+01 6.01951e-01
9.99900e+01 3.97513e+01 6.01985e-01
1.00000e+02 3.97452e+01 6.02020e-01
1.00010e+02 3.97392e+01 6.02054e-01
1.00020e+02 3.97332e+01 6.02089e-01
1.00030e+02 3.97272e+01 6.02123e-01
1.00040e+02 3.97212e+01 6.02158e-01
1.00050e+02 3.97151e+01 6.02193e-01
1.00060e+02 3.97091e+01 6.02227e-01
1.00070e+02 3.97031e+01 6.02262e-01
1.00080e+02 3.96971e+01 6.02296e-01
1.00090e+02 3.96911e+01 6.02331e-01
1.00100e+02 3.96850e+01 6.02366e-01
1.00110e+02 3.96790e+01 6.02400e-01
1.00120e+02 3.96730e+01 6.02435e-01
1.00130e+02 3.96670e+01 6.02470e-01
1.00140e+02 3.96609e+01 6.02504e-01
1.00150e+02 3.96549e+01 6.02539e-01
1.00160e+02 3.96489e+01 6.02574e-01
1.00170e+02 3.96429e+01 6.02608e-01
1.00180e+02 3.96368e+01 6.02643e-01
1.00190e+02 3.96308e+01 6.02678e-01
1.00200e+02 3.96248e+01 6.02712e-01
1.00210e+02 3.96187e+01 6.02747e-01
1.00220e+02 3.96127e+01 6.02782e-01
1.00230e+02 3.96067e+01 6.02817e-01
1.00240e+02 3.96007e+01 6.02851e-01
1.00250e+02 3.95946e+01 6.02886e-01
1.00260e+02 3.95886e+01 6.02921e-01
1.00270e+02 3.95826e+01 6.02956e-01
1.00280e+02 3.95765e+01 6.02991e-01
1.00290e+02 3.95705e+01 6.03026e-01
1.00300e+02 3.95645e+01 6.03060e-01
1.00310e+02 3.95585e+01 6.03095e-01
1.00320e+02 3.95524e+01 6.03130e-01
1.00330e+02 3.95464e+01 6.03165e-01
1.00340e+02 3.95404e+01 6.03200e-01
1.00350e+02 3.95343e+01 6.03235e-01
1.00360e+02 3.95283e+01 6.03270e-01
1.00370e+02 3.95223e+01 6.03305e-01
1.00380e+02 3.95162e+01 6.03339e-01
1.00390e+02 3.95102e+01 6.03374e-01
1.00400e+02 3.95042e+01 6.03409e-01
1.00410e+02 3.94981e+01 6.03444e-01
1.00420e+02 3.94921e+01 6.03479e-01
1.00430e+02 3.94861e+01 6.03514e-01
1.00440e+02 3.94800e+01 6.03549e-01
1.00450e+02 3.94740e+01 6.03584e-01
1.00460e+02 3.94680e+01 6.03619e-01
1.00470e+02 3.94619e+01 6.03654e-01
1.00480e+02 3.94559e+01 6.03689e-01
1.00490e+02 3.94498e+01 6.03724e-01
1.00500e+02 3.94438e+01 6.03759e-01
1.00510e+02 3.94378e+01 6.03794e-01
1.00520e+02 3.94317e+01 6.03829e-01
1.00530e+02 3.94257e+01 6.03864e-01
1.00540e+02 3.94197e+01 6.03900e-01
1.00550e+02 3.94136e+01 6.03935e-01
1.00560e+02 3.94076e+01 6.03970e-01
1.00570e+02 3.94015e+01 6.04005e-01
1.00580e+02 3.93955e+01 6.04040e-01
1.00590e+02 3.93895e+01 6.04075e-01
1.00600e+02 3.93834e+01 6.04110e-01
1.00610e+02 3.93774e+01 6.04145e-01
1.00620e+02 3.93713e+01 6.04180e-01
1.00630e+02 3.93653e+01 6.04215e-01
1.00640e+02 3.93592e+01 6.04250e-01
1.00650e+02 3.93532e+01 6.04285e-01
1.00660e+02 3.93472e+01 6.04320e-01
1.00670e+02 3.93411e+01 6.04355e-01
1.00680e+02 3.93351e+01 6.04390e-01
1.00690e+02 3.93290e+01 6.04426e-01
1.00700e+02 3.93230e+01 6.04461e-01
1.00710e+02 3.93169e+01 6.04496e-01
1.00720e+02 3.93109e+01 6.04531e-01
1.00730e+02 3.93048e+01 6.04566e-01
1.00740e+02 3.92988e+01 6.04601e-01
1.00750e+02 3.92928e+01 6.04636e-01
1.00760e+02 3.92867e+01 6.04671e-01
1.00770e+02 3.92807e+01 6.04706e-01
1.00780e+02 3.92746e+01 6.04741e-01
1.00790e+02 3.92686e+01 6.04776e-01
1.00800e+02 3.92625e+01 6.04812e-01
1.00810e+02 3.92565e+01 6.04847e-01
1.00820e+02 3.92504e+01 6.04882e-01
1.00830e+02 3.92444e+01 6.04917e-01
1.00840e+02 3.92383e+01 6.04952e-01
1.00850e+02 3.92323e+01 6.04987e-01
1.00860e+02 3.92262e+01 6.05022e-01
1.00870e+02 3.92202e+01 6.05057e-01
1.00880e+02 3.92141e+01 6.05092e-01
1.00890e+02 3.92081e+01 6.05127e-01
1.00900e+02 3.92020e+01 6.05163e-01
1.00910e+02 3.91960e+01 6.05198e-01
1.00920e+02 3.91899e+01 6.05233e-01
1.00930e+02 3.91839e+01 6.05268e-01
1.00940e+02 3.91778e+01 6.05303e-01
1.00950e+02 3.91718e+01 6.05338e-01
1.00960e+02 3.91657e+01 6.05373e-01
1.00970e+02 3.91597e+01 6.05408e-01
1.00980e+02 3.91536e+01 6.05443e-01
1.00990e+02 3.91475e+01 6.05479e-01
1.01000e+02 3.91415e+01 6.05514e-01
1.01010e+02 3.91354e+01 6.05549e-01
1.01020e+02 3.91294e+01 6.05584e-01
1.01030e+02 3.91233e+01 6.05619e-01
1.01040e+02 3.91173e+01 6.05654e-01
1.01050e+02 3.91112e+01 6.05689e-01
1.01060e+02 3.91052e+01 6.05725e-01
1.01070e+02 3.90991e+01 6.05760e-01
1.01080e+02 3.90930e+01 6.05795e-01
1.01090e+02 3.90870e+01 6.05830e-01
1.01100e+02 3.90809e+01 6.05865e-01
1.01110e+02 3.90749e+01 6.05900e-01
1.01120e+02 3.90688e+01 6.05935e-01
1.01130e+02 3.90627e+01 6.05970e-01
1.01140e+02 3.90567e+01 6.06006e-01
1.01150e+02 3.90506e+01 6.06041e-01
1.01160e+02 3.90446e+01 6.06076e-01
1.01170e+02 3.90385e+01 6.06111e-01
1.01180e+02 3.90324e+01 6.06146e-01
1.01190e+02 3.90264e+01 6.06181e-01
1.01200e+02 3.90203e+01 6.06217e-01
1.01210e+02 3.90143e+01 6.06252e-01
1.01220e+02 3.90082e+01 6.06287e-01
1.01230e+02 3.90021e+01 6.06322e-01
1.01240e+02 3.89961e+01 6.06357e-01
1.01250e+02 3.89900e+01 6.06392e-01
1.01260e+02 3.89839e+01 6.06427e-01
1.01270e+02 3.89779e+01 6.06463e-01
1.01280e+02 3.89718e+01 6.06498e-01
1.01290e+02 3.89657e+01 6.06533e-01
1.01300e+02 3.89597e+01 6.06568e-01
1.01310e+02 3.89536e+01 6.06603e-01
1.01320e+02 3.89475e+01 6.06638e-01
1.01330e+02 3.89415e+01 6.06674e-01
1.01340e+02 3.89354e+01 6.06709e-01
1.01350e+02 3.89293e+01 6.06744e-01
1.01360e+02 3.89233e+01 6.06779e-01
1.01370e+02 3.89172e+01 6.06814e-01
1.01380e+02 3.89111e+01 6.06850e-01
1.01390e+02 3.89051e+01 6.06885e-01
1.01400e+02 3.88990e+01 6.06920e-01
1.01410e+02 3.88929e+01 6.06955e-01
1.01420e+02 3.88869e+01 6.06990e-01
1.01430e+02 3.88808e+01 6.07025e-01
1.01440e+02 3.88747e+01 6.07061e-01
1.01450e+02 3.88687e+01 6.07096e-01
1.01460e+02 3.88626e+01 6.07131e-01
1.01470e+02 3.88565e+01 6.07166e-01
1.01480e+02 3.88504e+01 6.07201e-01
1.01490e+02 3.88444e+01 6.07237e-01
1.01500e+02 3.88383e+01 6.07272e-01
1.01510e+02 3.88322e+01 6.07307e-01
1.01520e+02 3.88261e+01 6.07342e-01
1.01530e+02 3.88201e+01 6.07378e-01
1.01540e+02 3.88140e+01 6.07413e-01
1.01550e+02 3.88079e+01 6.07449e-01
1.01560e+02 3.88018e+01 6.07485e-01
1.01570e+02 3.87958e+01 6.07521e-01
1.01580e+02 3.87897e+01 6.07557e-01
1.01590e+02 3.87836e+01 6.07593e-01
1.01600e+02 3.87775e+01 6.07629e-01
1.01610e+02 3.87715e+01 6.07665e-01
1.01620e+02 3.87654e+01 6.07702e-01
1.01630e+02 3.87593e+01 6.07738e-01
1.01640e+02 3.87532e+01 6.07775e-01
1.01650e+02 3.87472e+01 6.07811e-01
1.01660e+02 3.87411e+01 6.07848e-01
1.01670e+02 3.87350e+01 6.07885e-01
1.01680e+02 3.87289e+01 6.07922e-01
1.01690e+02 3.87228e+01 6.07959e-01
1.01700e+02 3.87168e+01 6.07997e-01
1.01710e+02 3.87107e+01 6.08034e-01
1.01720e+02 3.87046e+01 6.08071e-01
1.01730e+02 3.86985e+01 6.08109e-01
1.01740e+02 3.86924e+01 6.08146e-01
1.01750e+02 3.86864e+01 6.08184e-01
1.01760e+02 3.86803e+01 6.08222e-01
1.01770e+02 3.86742e+01 6.08260e-01
1.01780e+02 3.86681e+01 6.08298e-01
1.01790e+02 3.86620e+01 6.08336e-01
1.01800e+02 3.86559e+01 6.08374e-01
1.01810e+02 3.86499e+01 6.08413e-01
1.01820e+02 3.86438e+01 6.08451e-01
1.01830e+02 3.86377e+01 6.08490e-01
1.01840e+02 3.86316e+01 6.08528e-01
1.01850e+02 3.86255e+01 6.08567e-01
1.01860e+02 3.86194e+01 6.08606e-01
1.01870e+02 3.86134e+01 6.08645e-01
1.01880e+02 3.86073e+01 6.08684e-01
1.01890e+02 3.86012e+01 6.08723e-01
1.01900e+02 3.85951e+01 6.08763e-01
1.01910e+02 3.85890e+01 6.08802e-01
1.01920e+02 3.85829e+01 6.08842e-01
1.01930e+02 3.85768e+01 6.08881e-01
1.01940e+02 3.85707e+01 6.08921e-01
1.01950e+02 3.85646e+01 6.08961e-01
1.01960e+02 3.85586e+01 6.09001e-01
1.01970e+02 3.85525e+01 6.09041e-01
1.01980e+02 3.85464e+01 6.09081e-01
1.01990e+02 3.85403e+01 6.09121e-01
1.02000e+02 3.85342e+01 6.09161e-01
1.02010e+02 3.85281e+01 6.09202e-01
1.02020e+02 3.85220e+01 6.09242e-01
1.02030e+02 3.85159e+01 6.09283e-01
1.02040e+02 3.85098e+01 6.09324e-01
1.02050e+02 3.85037e+01 6.09364e-01
1.02060e+02 3.84976e+01 6.09405e-01
1.02070e+02 3.84915e+01 6.09446e-01
1.02080e+02 3.84854e+01 6.09488e-01
1.02090e+02 3.84794e+01 6.09529e-01
1.02100e+02 3.84733e+01 6.09570e-01
1.02110e+02 3.84672e+01 6.09612e-01
1.02120e+02 3.84611e+01 6.09653e-01
1.02130e+02 3.84550e+01 6.09695e-01
1.02140e+02 3.84489e+01 6.09737e-01
1.02150e+02 3.84428e+01 6.09779e-01
1.02160e+02 3.84367e+01 6.09821e-01
1.02170e+02 3.84306e+01 6.09863e-01
1.02180e+02 3.84245e+01 6.09905e-01
1.02190e+02 3.84184e+01 6.09947e-01
1.02200e+02 3.84123e+01 6.09990e-01
1.02210e+02 3.84062e+01 6.10032e-01
1.02220e+02 3.84001e+01 6.10075e-01
1.02230e+02 3.83940e+01 6.10117e-01
1.02240e+02 3.83879e+01 6.10160e-01
1.02250e+02 3.83818e+01 6.10203e-01
1.02260e+02 3.83757e+01 6.10246e-01
1.02270e+02 3.83696e+01 6.10289e-01
1.02280e+02 3.83635e+01 6.10332e-01
1.02290e+02 3.83574e+01 6.10376e-01
1.02300e+02 3.83513e+01 6.10419e-01
1.02310e+02 3.83452e+01 6.10463e-01
1.02320e+02 3.83390e+01 6.10506e-01
1.02330e+02 3.83329e+01 6.10550e-01
1.02340e+02 3.83268e+01 6.10594e-01
1.02350e+02 3.83207e+01 6.10638e-01
1.02360e+02 3.83146e+01 6.10682e-01
1.02370e+02 3.83085e+01 6.10726e-01
1.02380e+02 3.83024e+01 6.10770e-01
1.02390e+02 3.82963e+01 6.10815e-01
1.02400e+02 3.82902e+01 6.10859e-01
1.02410e+02 3.82841e+01 6.10904e-01
1.02420e+02 3.82780e+01 6.10948e-01
1.02430e+02 3.82719e+01 6.10993e-01
1.02440e+02 3.82658e+01 6.11038e-01
1.02450e+02 3.82596e+01 6.11083e-01
1.02460e+02 3.82535e+01 6.11128e-01
1.02470e+02 3.82474e+01 6.11173e-01
1.02480e+02 3.82413e+01 6.11219e-01
1.02490e+02 3.82352e+01 6.11264e-01
1.02500e+02 3.82291e+01 6.11310e-01
1.02510e+02 3.82230e+01 6.11355e-01
1.02520e+02 3.82169e+01 6.11400e-01
1.02530e+02 3.82107e+01 6.11445e-01
1.02540e+02 3.82046e+01 6.11490e-01
1.02550e+02 3.81985e+01 6.11534e-01
1.02560e+02 3.81924e+01 6.11579e-01
1.02570e+02 3.81863e+01 6.11623e-01
1.02580e+02 3.81802e+01 6.11667e-01
1.02590e+02 3.81741e+01 6.11710e-01
1.02600e+02 3.81679e+01 6.11753e-01
1.02610e+02 3.81618e+01 6.11796e-01
1.02620e+02 3.81557e+01 6.11839e-01
1.02630e+02 3.81496e+01 6.11882e-01
1.02640e+02 3.81435e+01 6.11924e-01
1.02650e+02 3.81373e+01 6.11966e-01
1.02660e+02 3.81312e+01 6.12008e-01
1.02670e+02 3.81251e+01 6.12050e-01
1.02680e+02 3.81190e+01 6.12091e-01
1.02690e+02 3.81129e+01 6.12133e-01
1.02700e+02 3.81067e+01 6.12174e-01
1.02710e+02 3.81006e+01 6.12214e-01
1.02720e+02 3.80945e+01 6.12255e-01
1.02730e+02 3.80884e+01 6.12295e-01
1.02740e+02 3.80822e+01 6.12335e-01
1.02750e+02 3.80761e+01 6.12375e-01
1.02760e+02 3.80700e+01 6.12414e-01
1.02770e+02 3.80639e+01 6.12454e-01
1.02780e+02 3.80578e+01 6.12493e-01
1.02790e+02 3.80516e+01 6.12532e-01
1.02800e+02 3.80455e+01 6.12570e-01
1.02810e+02 3.80394e+01 6.12609e-01
1.02820e+02 3.80332e+01 6.12647e-01
1.02830e+02 3.80271e+01 6.12685e-01
1.02840e+02 3.80210e+01 6.12722e-01
1.02850e+02 3.80149e+01 6.12760e-01
1.02860e+02 3.80087e+01 6.12797e-01
1.02870e+02 3.80026e+01 6.12834e-01
1.02880e+02 3.79965e+01 6.12870e-01
1.02890e+02 3.79904e+01 6.12907e-01
1.02900e+02 3.79842e+01 6.12943e-01
1.02910e+02 3.79781e+01 6.12979e-01
1.02920e+02 3.79720e+01 6.13015e-01
1.02930e+02 3.79658e+01 6.13051e-01
1.02940e+02 3.79597e+01 6.13086e-01
1.02950e+02 3.79536e+01 6.13121e-01
1.02960e+02 3.79474e+01 6.13156e-01
1.02970e+02 3.79413e+01 6.13190e-01
1.02980e+02 3.79352e+01 6.13225e-01
1.02990e+02 3.79290e+01 6.13259e-01
1.03000e+02 3.79229e+01 6.13293e-01
1.03010e+02 3.79168e+01 6.13326e-01
1.03020e+02 3.79106e+01 6.13360e-01
1.03030e+02 3.79045e+01 6.13393e-01
1.03040e+02 3.78984e+01 6.13426e-01
1.03050e+02 3.78922e+01 6.13459e-01
1.03060e+02 3.78861e+01 6.13491e-01
1.03070e+02 3.78800e+01 6.13523e-01
1.03080e+02 3.78738e+01 6.13555e-01
1.03090e+02 3.78677e+01 6.13587e-01
1.03100e+02 3.78616e+01 6.13619e-01
1.03110e+02 3.78554e+01 6.13650e-01
1.03120e+02 3.78493e+01 6.13681e-01
1.03130e+02 3.78432e+01 6.13712e-01
1.03140e+02 3.78370e+01 6.13742e-01
1.03150e+02 3.78309e+01 6.13773e-01
1.03160e+02 3.78247e+01 6.13803e-01
1.03170e+02 3.78186e+01 6.13833e-01
1.03180e+02 3.78125e+01 6.13862e-01
1.03190e+02 3.78063e+01 6.13892e-01
1.03200e+02 3.78002e+01 6.13921e-01
1.03210e+02 3.77940e+01 6.13950e-01
1.03220e+02 3.77879e+01 6.13978e-01
1.03230e+02 3.77818e+01 6.14007e-01
1.03240e+02 3.77756e+01 6.14035e-01
1.03250e+02 3.77695e+01 6.14063e-01
1.03260e+02 3.77633e+01 6.14091e-01
1.03270e+02 3.77572e+01 6.14118e-01
1.03280e+02 3.77511e+01 6.14146e-01
1.03290e+02 3.77449e+01 6.14173e-01
1.03300e+02 3.77388e+01 6.14199e-01
1.03310e+02 3.77326e+01 6.14226e-01
1.03320e+02 3.77265e+01 6.14252e-01
1.03330e+02 3.77204e+01 6.14278e-01
1.03340e+02 3.77142e+01 6.14304e-01
1.03350e+02 3.77081e+01 6.14330e-01
1.03360e+02 3.77019e+01 6.14355e-01
1.03370e+02 3.76958e+01 6.14381e-01
1.03380e+02 3.76896e+01 6.14405e-01
1.03390e+02 3.76835e+01 6.14430e-01
1.03400e+02 3.76773e+01 6.14455e-01
1.03410e+02 3.76712e+01 6.14479e-01
1.03420e+02 3.76651e+01 6.14503e-01
1.03430e+02 3.76589e+01 6.14527e-01
1.03440e+02 3.76528e+01 6.14550e-01
1.03450e+02 3.76466e+01 6.14573e-01
1.03460e+02 3.76405e+01 6.14596e-01
1.03470e+02 3.76343e+01 6.14619e-01
1.03480e+02 3.76282e+01 6.14642e-01
1.03490e+02 3.76220e+01 6.14664e-01
1.03500e+02 3.76159e+01 6.14686e-01
1.03510e+02 3.76097e+01 6.14708e-01
1.03520e+02 3.76036e+01 6.14731e-01
1.03530e+02 3.75975e+01 6.14753e-01
1.03540e+02 3.75913e+01 6.14776e-01
1.03550e+02 3.75852e+01 6.14799e-01
1.03560e+02 3.75790e+01 6.14822e-01
1.03570e+02 3.75729e+01 6.14846e-01
1.03580e+02 3.75667e+01 6.14870e-01
1.03590e+02 3.75606e+01 6.14894e-01
1.03600e+02 3.75544e+01 6.14918e-01
1.03610e+02 3.75483e+01 6.14942e-01
1.03620e+02 3.75421e+01 6.14967e-01
1.03630e+02 3.75360e+01 6.14992e-01
1.03640e+02 3.75298e+01 6.15017e-01
1.03650e+02 3.75237e+01 6.15043e-01
1.03660e+02 3.75175e+01 6.15068e-01
1.03670e+02 3.75114e+01 6.15094e-01
1.03680e+02 3.75052e+01 6.15120e-01
1.03690e+02 3.74991e+01 6.15147e-01
1.03700e+02 3.74929e+01 6.15174e-01
1.03710e+02 3.74868e+01 6.15200e-01
1.03720e+02 3.74806e+01 6.15228e-01
1.03730e+02 3.74745e+01 6.15255e-01
1.03740e+02 3.74683e+01 6.15283e-01
1.03750e+02 3.74621e+01 6.15310e-01
1.03760e+02 3.74560e+01 6.15338e-01
1.03770e+02 3.74498e+01 6.15367e-01
1.03780e+02 3.74437e+01 6.15395e-01
1.03790e+02 3.74375e+01 6.15424e-01
1.03800e+02 3.74314e+01 6.15453e-01
1.03810e+02 3.74252e+01 6.15482e-01
1.03820e+02 3.74191e+01 6.15512e-01
1.03830e+02 3.74129e+01 6.15542e-01
1.03840e+02 3.74068e+01 6.15572e-01
1.03850e+02 3.74006e+01 6.15602e-01
1.03860e+02 3.73944e+01 6.15633e-01
1.03870e+02 3.73883e+01 6.15663e-01
1.03880e+02 3.73821e+01 6.15694e-01
1.03890e+02 3.73760e+01 6.15725e-01
1.03900e+02 3.73698e+01 6.15757e-01
1.03910e+02 3.73637e+01 6.15789e-01
1.03920e+02 3.73575e+01 6.15820e-01
1.03930e+02 3.73513e+01 6.15853e-01
1.03940e+02 3.73452e+01 6.15885e-01
1.03950e+02 3.73390e+01 6.15918e-01
1.03960e+02 3.73329e+01 6.15951e-01
1.03970e+02 3.73267e+01 6.15984e-01
1.03980e+02 3.73205e+01 6.16017e-01
1.03990e+02 3.73144e+01 6.16051e-01
1.04000e+02 3.73082e+01 6.16084e-01
1.04010e+02 3.73021e+01 6.16119e-01
1.04020e+02 3.72959e+01 6.16153e-01
1.04030e+02 3.72897e+01 6.16187e-01
1.04040e+02 3.72836e+01 6.16222e-01
1.04050e+02 3.72774e+01 6.16257e-01
1.04060e+02 3.72713e+01 6.16293e-01
1.04070e+02 3.72651e+01 6.16328e-01
1.04080e+02 3.72589e+01 6.16364e-01
1.04090e+02 3.72528e+01 6.16400e-01
1.04100e+02 3.72466e+01 6.16436e-01
1.04110e+02 3.72404e+01 6.16472e-01
1.04120e+02 3.72343e+01 6.16509e-01
1.04130e+02 3.72281e+01 6.16546e-01
1.04140e+02 3.72219e+01 6.16583e-01
1.04150e+02 3.72158e+01 6.16621e-01
1.04160e+02 3.72096e+01 6.16658e-01
1.04170e+02 3.72034e+01 6.16696e-01
1.04180e+02 3.71973e+01 6.16735e-01
1.04190e+02 3.71911e+01 6.16773e-01
1.04200e+02 3.71849e+01 6.16812e-01
1.04210e+02 3.71788e+01 6.16850e-01
1.04220e+02 3.71726e+01 6.16890e-01
1.04230e+02 3.71664e+01 6.16929e-01
1.04240e+02 3.71603e+01 6.16968e-01
1.04250e+02 3.71541e+01 6.17008e-01
1.04260e+02 3.71479e+01 6.17048e-01
1.04270e+02 3.71418e+01 6.17089e-01
1.04280e+02 3.71356e+01 6.17129e-01
1.04290e+02 3.71294e+01 6.17170e-01
1.04300e+02 3.71232e+01 6.17211e-01
1.04310e+02 3.71171e+01 6.17252e-01
1.04320e+02 3.71109e+01 6.17294e-01
1.04330e+02 3.71047e+01 6.17336e-01
1.04340e+02 3.70985e+01 6.17378e-01
1.04350e+02 3.70924e+01 6.17420e-01
1.04360e+02 3.70862e+01 6.17462e-01
1.04370e+02 3.70800e+01 6.17505e-01
1.04380e+02 3.70738e+01 6.17548e-01
1.04390e+02 3.70677e+01 6.17591e-01
1.04400e+02 3.70615e+01 6.17635e-01
1.04410e+02 3.70553e+01 6.17678e-01
1.04420e+02 3.70491e+01 6.17722e-01
1.04430e+02 3.70430e+01 6.17766e-01
1.04440e+02 3.70368e+01 6.17811e-01
1.04450e+02 3.70306e+01 6.17855e-01
1.04460e+02 3.70244e+01 6.17900e-01
1.04470e+02 3.70182e+01 6.17945e-01
1.04480e+02 3.70121e+01 6.17991e-01
1.04490e+02 3.70059e+01 6.18036e-01
1.04500e+02 3.69997e+01 6.18082e-01
1.04510e+02 3.69935e+01 6.18128e-01
1.04520e+02 3.69873e+01 6.18174e-01
1.04530e+02 3.69812e+01 6.18220e-01
1.04540e+02 3.69750e+01 6.18265e-01
1.04550e+02 3.69688e+01 6.18311e-01
1.04560e+02 3.69626e+01 6.18357e-01
1.04570e+02 3.69564e+01 6.18402e-01
1.04580e+02 3.69502e+01 6.18448e-01
1.04590e+02 3.69441e+01 6.18493e-01
1.04600e+02 3.69379e+01 6.18538e-01
1.04610e+02 3.69317e+01 6.18584e-01
1.04620e+02 3.69255e+01 6.18629e-01
1.04630e+02 3.69193e+01 6.18674e-01
1.04640e+02 3.69131e+01 6.18719e-01
1.04650e+02 3.69069e+01 6.18764e-01
1.04660e+02 3.69008e+01 6.18809e-01
1.04670e+02 3.68946e+01 6.18854e-01
1.04680e+02 3.68884e+01 6.18899e-01
1.04690e+02 3.68822e+01 6.18944e-01
1.04700e+02 3.68760e+01 6.18988e-01
1.04710e+02 3.68698e+01 6.19033e-01
1.04720e+02 3.68636e+01 6.19078e-01
1.04730e+02 3.68574e+01 6.19122e-01
1.04740e+02 3.68512e+01 6.19166e-01
1.04750e+02 3.68450e+01 6.19211e-01
1.04760e+02 3.68389e+01 6.19255e-01
1.04770e+02 3.68327e+01 6.19300e-01
1.04780e+02 3.68265e+01 6.19344e-01
1.04790e+02 3.68203e+01 6.19388e-01
1.04800e+02 3.68141e+01 6.19432e-01
1.04810e+02 3.68079e+01 6.19476e-01
1.04820e+02 3.68017e+01 6.19520e-01
1.04830e+02 3.67955e+01 6.19564e-01
1.04840e+02 3.67893e+01 6.19608e-01
1.04850e+02 3.67831e+01 6.19651e-01
1.04860e+02 3.67769e+01 6.19695e-01
1.04870e+02 3.67707e+01 6.19739e-01
1.04880e+02 3.67645e+01 6.19782e-01
1.04890e+02 3.67583e+01 6.19826e-01
1.04900e+02 3.67521e+01 6.19869e-01
1.04910e+02 3.67459e+01 6.19913e-01
1.04920e+02 3.67397e+01 6.19956e-01
1.04930e+02 3.67335e+01 6.19999e-01
1.04940e+02 3.67273e+01 6.20043e-01
1.04950e+02 3.67211e+01 6.20086e-01
1.04960e+02 3.67149e+01 6.20129e-01
1.04970e+02 3.67087e+01 6.20172e-01
1.04980e+02 3.67025e+01 6.20215e-01
1.04990e+02 3.66963e+01 6.20258e-01
1.05000e+02 3.66901e+01 6.20300e-01
1.05010e+02 3.66839e+01 6.20343e-01
1.05020e+02 3.66777e+01 6.20386e-01
1.05030e+02 3.66715e+01 6.20429e-01
1.05040e+02 3.66653e+01 6.20471e-01
1.05050e+02 3.66591e+01 6.20514e-01
1.05060e+02 3.66529e+01 6.20556e-01
1.05070e+02 3.66467e+01 6.20598e-01
1.05080e+02 3.66405e+01 6.20641e-01
1.05090e+02 3.66343e+01 6.20683e-01
1.05100e+02 3.66281e+01 6.20725e-01
1.05110e+02 3.66218e+01 6.20767e-01
1.05120e+02 3.66156e+01 6.20809e-01
1.05130e+02 3.66094e+01 6.20851e-01
1.05140e+02 3.66032e+01 6.20893e-01
1.05150e+02 3.65970e+01 6.20935e-01
1.05160e+02 3.65908e+01 6.20977e-01
1.05170e+02 3.65846e+01 6.21019e-01
1.05180e+02 3.65784e+01 6.21060e-01
1.05190e+02 3.65722e+01 6.21102e-01
1.05200e+02 3.65660e+01 6.21144e-01
1.05210e+02 3.65597e+01 6.21185e-01
1.05220e+02 3.65535e+01 6.21227e-01
1.05230e+02 3.65473e+01 6.21268e-01
1.05240e+02 3.65411e+01 6.21309e-01
1.05250e+02 3.65349e+01 6.21351e-01
1.05260e+02 3.65287e+01 6.21392e-01
1.05270e+02 3.65225e+01 6.21433e-01
1.05280e+02 3.65163e+01 6.21474e-01
1.05290e+02 3.65100e+01 6.21515e-01
1.05300e+02 3.65038e+01 6.21556e-01
1.05310e+02 3.64976e+01 6.21597e-01
1.05320e+02 3.64914e+01 6.21638e-01
1.05330e+02 3.64852e+01 6.21678e-01
1.05340e+02 3.64790e+01 6.21719e-01
1.05350e+02 3.64727e+01 6.21760e-01
1.05360e+02 3.64665e+01 6.21800e-01
1.05370e+02 3.64603e+01 6.21841e-01
1.05380e+02 3.64541e+01 6.21881e-01
1.05390e+02 3.64479e+01 6.21921e-01
1.05400e+02 3.64417e+01 6.21962e-01
1.05410e+02 3.64354e+01 6.22002e-01
1.05420e+02 3.64292e+01 6.22042e-01
1.05430e+02 3.64230e+01 6.22082e-01
1.05440e+02 3.64168e+01 6.22122e-01
1.05450e+02 3.64105e+01 6.22162e-01
1.05460e+02 3.64043e+01 6.22202e-01
1.05470e+02 3.63981e+01 6.22242e-01
1.05480e+02 3.63919e+01 6.22282e-01
1.05490e+02 3.63857e+01 6.22322e-01
1.05500e+02 3.63794e+01 6.22361e-01
1.05510e+02 3.63732e+01 6.22401e-01
1.05520e+02 3.63670e+01 6.22441e-01
1.05530e+02 3.63608e+01 6.22480e-01
1.05540e+02 3.63545e+01 6.22520e-01
1.05550e+02 3.63483e+01 6.22559e-01
1.05560e+02 3.63421e+01 6.22598e-01
1.05570e+02 3.63359e+01 6.22638e-01
1.05580e+02 3.63296e+01 6.22677e-01
1.05590e+02 3.63234e+01 6.22716e-01
1.05600e+02 3.63172e+01 6.22755e-01
1.05610e+02 3.63110e+01 6.22795e-01
1.05620e+02 3.63047e+01 6.22834e-01
1.05630e+02 3.62985e+01 6.22873e-01
1.05640e+02 3.62923e+01 6.22912e-01
1.05650e+02 3.62860e+01 6.22951e-01
1.05660e+02 3.62798e+01 6.22990e-01
1.05670e+02 3.62736e+01 6.23028e-01
1.05680e+02 3.62673e+01 6.23067e-01
1.05690e+02 3.62611e+01 6.23106e-01
1.05700e+02 3.62549e+01 6.23145e-01
1.05710e+02 3.62487e+01 6.23183e-01
1.05720e+02 3.62424e+01 6.23222e-01
1.05730e+02 3.62362e+01 6.23261e-01
1.05740e+02 3.62300e+01 6.23299e-01
1.05750e+02 3.62237e+01 6.23338e-01
1.05760e+02 3.62175e+01 6.23376e-01
1.05770e+02 3.62113e+01 6.23414e-01
1.05780e+02 3.62050e+01 6.23453e-01
1.05790e+02 3.61988e+01 6.23491e-01
1.05800e+02 3.61925e+01 6.23529e-01
1.05810e+02 3.61863e+01 6.23567e-01
1.05820e+02 3.61801e+01 6.23605e-01
1.05830e+02 3.61738e+01 6.23644e-01
1.05840e+02 3.61676e+01 6.23682e-01
1.05850e+02 3.61614e+01 6.23720e-01
1.05860e+02 3.61551e+01 6.23758e-01
1.05870e+02 3.61489e+01 6.23795e-01
1.05880e+02 3.61427e+01 6.23833e-01
1.05890e+02 3.61364e+01 6.23871e-01
1.05900e+02 3.61302e+01 6.23909e-01
1.05910e+02 3.61239e+01 6.23947e-01
1.05920e+02 3.61177e+01 6.23984e-01
1.05930e+02 3.61115e+01 6.24022e-01
1.05940e+02 3.61052e+01 6.24059e-01
1.05950e+02 3.60990e+01 6.24097e-01
1.05960e+02 3.60927e+01 6.24134e-01
1.05970e+02 3.60865e+01 6.24172e-01
1.05980e+02 3.60803e+01 6.24209e-01
1.05990e+02 3.60740e+01 6.24247e-01
1.06000e+02 3.60678e+01 6.24284e-01
1.06010e+02 3.60615e+01 6.24321e-01
1.06020e+02 3.60553e+01 6.24358e-01
1.06030e+02 3.60490e+01 6.24395e-01
1.06040e+02 3.60428e+01 6.24432e-01
1.06050e+02 3.60365e+01 6.24470e-01
1.06060e+02 3.60303e+01 6.24507e-01
1.06070e+02 3.60241e+01 6.24543e-01
1.06080e+02 3.60178e+01 6.24580e-01
1.06090e+02 3.60116e+01 6.24617e-01
1.06100e+02 3.60053e+01 6.24654e-01
1.06110e+02 3.59991e+01 6.24691e-01
1.06120e+02 3.59928e+01 6.24727e-01
1.06130e+02 3.59866e+01 6.24764e-01
1.06140e+02 3.59803e+01 6.24801e-01
1.06150e+02 3.59741e+01 6.24837e-01
1.06160e+02 3.59678e+01 6.24874e-01
1.06170e+02 3.59616e+01 6.24910e-01
1.06180e+02 3.59553e+01 6.24947e-01
1.06190e+02 3.59491e+01 6.24983e-01
1.06200e+02 3.59428e+01 6.25019e-01
1.06210e+02 3.59366e+01 6.25056e-01
1.06220e+02 3.59303e+01 6.25092e-01
1.06230e+02 3.59241e+01 6.25128e-01
1.06240e+02 3.59178e+01 6.25164e-01
1.06250e+02 3.59116e+01 6.25200e-01
1.06260e+02 3.59053e+01 6.25236e-01
1.06270e+02 3.58991e+01 6.25272e-01
1.06280e+02 3.58928e+01 6.25308e-01
1.06290e+02 3.58866e+01 6.25344e-01
1.06300e+02 3.58803e+01 6.25380e-01
1.06310e+02 3.58741e+01 6.25416e-01
1.06320e+02 3.58678e+01 6.25452e-01
1.06330e+02 3.58616e+01 6.25487e-01
1.06340e+02 3.58553e+01 6.25523e-01
1.06350e+02 3.58490e+01 6.25559e-01
1.06360e+02 3.58428e+01 6.25594e-01
1.06370e+02 3.58365e+01 6.25630e-01
1.06380e+02 3.58303e+01 6.25665e-01
1.06390e+02 3.58240e+01 6.25701e-01
1.06400e+02 3.58178e+01 6.25736e-01
1.06410e+02 3.58115e+01 6.25771e-01
1.06420e+02 3.58052e+01 6.25807e-01
1.06430e+02 3.57990e+01 6.25842e-01
1.06440e+02 3.57927e+01 6.25877e-01
1.06450e+02 3.57865e+01 6.25912e-01
1.06460e+02 3.57802e+01 6.25947e-01
1.06470e+02 3.57740e+01 6.25982e-01
1.06480e+02 3.57677e+01 6.26017e-01
1.06490e+02 3.57614e+01 6.26052e-01
1.06500e+02 3.57552e+01 6.26087e-01
1.06510e+02 3.57489e+01 6.26122e-01
1.06520e+02 3.57426e+01 6.26157e-01
1.06530e+02 3.57364e+01 6.26192e-01
1.06540e+02 3.57301e+01 6.26227e-01
1.06550e+02 3.57239e+01 6.26262e-01
1.06560e+02 3.57176e+01 6.26298e-01
1.06570e+02 3.57113e+01 6.26333e-01
1.06580e+02 3.57051e+01 6.26368e-01
1.06590e+02 3.56988e+01 6.26404e-01
1.06600e+02 3.56925e+01 6.26439e-01
1.06610e+02 3.56863e+01 6.26475e-01
1.06620e+02 3.56800e+01 6.26511e-01
1.06630e+02 3.56737e+01 6.26547e-01
1.06640e+02 3.56675e+01 6.26582e-01
1.06650e+02 3.56612e+01 6.26618e-01
1.06660e+02 3.56550e+01 6.26654e-01
1.06670e+02 3.56487e+01 6.26690e-01
1.06680e+02 3.56424e+01 6.26727e-01
1.06690e+02 3.56361e+01 6.26763e-01
1.06700e+02 3.56299e+01 6.26799e-01
1.06710e+02 3.56236e+01 6.26836e-01
1.06720e+02 3.56173e+01 6.26872e-01
1.06730e+02 3.56111e+01 6.26909e-01
1.06740e+02 3.56048e+01 6.26945e-01
1.06750e+02 3.55985e+01 6.26982e-01
1.06760e+02 3.55923e+01 6.27019e-01
1.06770e+02 3.55860e+01 6.27055e-01
1.06780e+02 3.55797e+01 6.27092e-01
1.06790e+02 3.55735e+01 6.27129e-01
1.06800e+02 3.55672e+01 6.27166e-01
1.06810e+02 3.55609e+01 6.27204e-01
1.06820e+02 3.55546e+01 6.27241e-01
1.06830e+02 3.55484e+01 6.27278e-01
1.06840e+02 3.55421e+01 6.27315e-01
1.06850e+02 3.55358e+01 6.27353e-01
1.06860e+02 3.55295e+01 6.27390e-01
1.06870e+02 3.55233e+01 6.27428e-01
1.06880e+02 3.55170e+01 6.27465e-01
1.06890e+02 3.55107e+01 6.27503e-01
1.06900e+02 3.55044e+01 6.27541e-01
1.06910e+02 3.54982e+01 6.27579e-01
1.06920e+02 3.54919e+01 6.27617e-01
1.06930e+02 3.54856e+01 6.27655e-01
1.06940e+02 3.54793e+01 6.27693e-01
1.06950e+02 3.54731e+01 6.27731e-01
1.06960e+02 3.54668e+01 6.27769e-01
1.06970e+02 3.54605e+01 6.27808e-01
1.06980e+02 3.54542e+01 6.27846e-01
1.06990e+02 3.54480e+01 6.27884e-01
1.07000e+02 3.54417e+01 6.27923e-01
1.07010e+02 3.54354e+01 6.27962e-01
1.07020e+02 3.54291e+01 6.28000e-01
1.07030e+02 3.54228e+01 6.28039e-01
1.07040e+02 3.54166e+01 6.28078e-01
1.07050e+02 3.54103e+01 6.28117e-01
1.07060e+02 3.54040e+01 6.28156e-01
1.07070e+02 3.53977e+01 6.28195e-01
1.07080e+02 3.53914e+01 6.28234e-01
1.07090e+02 3.53851e+01 6.28273e-01
1.07100e+02 3.53789e+01 6.28312e-01
1.07110e+02 3.53726e+01 6.28352e-01
1.07120e+02 3.53663e+01 6.28391e-01
1.07130e+02 3.53600e+01 6.28430e-01
1.07140e+02 3.53537e+01 6.28470e-01
1.07150e+02 3.53474e+01 6.28510e-01
1.07160e+02 3.53412e+01 6.28549e-01
1.07170e+02 3.53349e+01 6.28589e-01
1.07180e+02 3.53286e+01 6.28629e-01
1.07190e+02 3.53223e+01 6.28669e-01
1.07200e+02 3.53160e+01 6.28709e-01
1.07210e+02 3.53097e+01 6.28749e-01
1.07220e+02 3.53034e+01 6.28789e-01
1.07230e+02 3.52971e+01 6.28829e-01
1.07240e+02 3.52909e+01 6.28870e-01
1.07250e+02 3.52846e+01 6.28910e-01
1.07260e+02 3.52783e+01 6.28951e-01
1.07270e+02 3.52720e+01 6.28991e-01
1.07280e+02 3.52657e+01 6.29032e-01
1.07290e+02 3.52594e+01 6.29072e-01
1.07300e+02 3.52531e+01 6.29113e-01
1.07310e+02 3.52468e+01 6.29154e-01
1.07320e+02 3.52405e+01 6.29195e-01
1.07330e+02 3.52342e+01 6.29236e-01
1.07340e+02 3.52280e+01 6.29277e-01
1.07350e+02 3.52217e+01 6.29318e-01
1.07360e+02 3.52154e+01 6.29359e-01
1.07370e+02 3.52091e+01 6.29400e-01
1.07380e+02 3.52028e+01 6.29442e-01
1.07390e+02 3.51965e+01 6.29483e-01
1.07400e+02 3.51902e+01 6.29525e-01
1.07410e+02 3.51839e+01 6.29566e-01
1.07420e+02 3.51776e+01 6.29608e-01
1.07430e+02 3.51713e+01 6.29649e-01
1.07440e+02 3.51650e+01 6.29691e-01
1.07450e+02 3.51587e+01 6.29733e-01
1.07460e+02 3.51524e+01 6.29775e-01
1.07470e+02 3.51461e+01 6.29817e-01
1.07480e+02 3.51398e+01 6.29859e-01
1.07490e+02 3.51335e+01 6.29901e-01
1.07500e+02 3.51272e+01 6.29943e-01
1.07510e+02 3.51209e+01 6.29986e-01
1.07520e+02 3.51146e+01 6.30028e-01
1.07530e+02 3.51083e+01 6.30070e-01
1.07540e+02 3.51020e+01 6.30112e-01
1.07550e+02 3.50957e+01 6.30154e-01
1.07560e+02 3.50894e+01 6.30196e-01
1.07570e+02 3.50831e+01 6.30238e-01
1.07580e+02 3.50768e+01 6.30279e-01
1.07590e+02 3.50705e+01 6.30321e-01
1.07600e+02 3.50642e+01 6.30363e-01
1.07610e+02 3.50579e+01 6.30404e-01
1.07620e+02 3.50516e+01 6.30446e-01
1.07630e+02 3.50453e+01 6.30487e-01
1.07640e+02 3.50390e+01 6.30528e-01
1.07650e+02 3.50327e+01 6.30570e-01
1.07660e+02 3.50264e+01 6.30611e-01
1.07670e+02 3.50201e+01 6.30652e-01
1.07680e+02 3.50138e+01 6.30693e-01
1.07690e+02 3.50075e+01 6.30734e-01
1.07700e+02 3.50011e+01 6.30775e-01
1.07710e+02 3.49948e+01 6.30816e-01
1.07720e+02 3.49885e+01 6.30857e-01
1.07730e+02 3.49822e+01 6.30898e-01
1.07740e+02 3.49759e+01 6.30938e-01
1.07750e+02 3.49696e+01 6.30979e-01
1.07760e+02 3.49633e+01 6.31019e-01
1.07770e+02 3.49570e+01 6.31060e-01
1.07780e+02 3.49507e+01 6.31100e-01
1.07790e+02 3.49444e+01 6.31140e-01
1.07800e+02 3.49380e+01 6.31181e-01
1.07810e+02 3.49317e+01 6.31221e-01
1.07820e+02 3.49254e+01 6.31261e-01
1.07830e+02 3.49191e+01 6.31301e-01
1.07840e+02 3.49128e+01 6.31341e-01
1.07850e+02 3.49065e+01 6.31381e-01
1.07860e+02 3.49002e+01 6.31421e-01
1.07870e+02 3.48939e+01 6.31461e-01
1.07880e+02 3.48875e+01 6.31500e-01
1.07890e+02 3.48812e+01 6.31540e-01
1.07900e+02 3.48749e+01 6.31580e-01
1.07910e+02 3.48686e+01 6.31619e-01
1.07920e+02 3.48623e+01 6.31659e-01
1.07930e+02 3.48560e+01 6.31698e-01
1.07940e+02 3.48496e+01 6.31737e-01
1.07950e+02 3.48433e+01 6.31776e-01
1.07960e+02 3.48370e+01 6.31816e-01
1.07970e+02 3.48307e+01 6.31855e-01
1.07980e+02 3.48244e+01 6.31894e-01
1.07990e+02 3.48180e+01 6.31933e-01
1.08000e+02 3.48117e+01 6.31972e-01
1.08010e+02 3.48054e+01 6.32010e-01
1.08020e+02 3.47991e+01 6.32049e-01
1.08030e+02 3.47928e+01 6.32088e-01
1.08040e+02 3.47864e+01 6.32127e-01
1.08050e+02 3.47801e+01 6.32165e-01
1.08060e+02 3.47738e+01 6.32204e-01
1.08070e+02 3.47675e+01 6.32242e-01
1.08080e+02 3.47612e+01 6.32280e-01
1.08090e+02 3.47548e+01 6.32319e-01
1.08100e+02 3.47485e+01 6.32357e-01
1.08110e+02 3.47422e+01 6.32395e-01
1.08120e+02 3.47359e+01 6.32433e-01
1.08130e+02 3.47295e+01 6.32471e-01
1.08140e+02 3.47232e+01 6.32509e-01
1.08150e+02 3.47169e+01 6.32547e-01
1.08160e+02 3.47106e+01 6.32585e-01
1.08170e+02 3.47042e+01 6.32623e-01
1.08180e+02 3.46979e+01 6.32660e-01
1.08190e+02 3.46916e+01 6.32698e-01
1.08200e+02 3.46853e+01 6.32735e-01
1.08210e+02 3.46789e+01 6.32773e-01
1.08220e+02 3.46726e+01 6.32810e-01
1.08230e+02 3.46663e+01 6.32848e-01
1.08240e+02 3.46599e+01 6.32885e-01
1.08250e+02 3.46536e+01 6.32922e-01
1.08260e+02 3.46473e+01 6.32959e-01
1.08270e+02 3.46410e+01 6.32996e-01
1.08280e+02 3.46346e+01 6.33033e-01
1.08290e+02 3.46283e+01 6.33070e-01
1.08300e+02 3.46220e+01 6.33107e-01
1.08310e+02 3.46156e+01 6.33144e-01
1.08320e+02 3.46093e+01 6.33181e-01
1.08330e+02 3.46030e+01 6.33217e-01
1.08340e+02 3.45966e+01 6.33254e-01
1.08350e+02 3.45903e+01 6.33290e-01
1.08360e+02 3.45840e+01 6.33327e-01
1.08370e+02 3.45776e+01 6.33363e-01
1.08380e+02 3.45713e+01 6.33400e-01
1.08390e+02 3.45650e+01 6.33436e-01
1.08400e+02 3.45586e+01 6.33472e-01
1.08410e+02 3.45523e+01 6.33508e-01
1.08420e+02 3.45460e+01 6.33544e-01
1.08430e+02 3.45396e+01 6.33580e-01
1.08440e+02 3.45333e+01 6.33616e-01
1.08450e+02 3.45270e+01 6.33652e-01
1.08460e+02 3.45206e+01 6.33688e-01
1.08470e+02 3.45143e+01 6.33723e-01
1.08480e+02 3.45079e+01 6.33759e-01
1.08490e+02 3.45016e+01 6.33795e-01
1.08500e+02 3.44953e+01 6.33830e-01
1.08510e+02 3.44889e+01 6.33866e-01
1.08520e+02 3.44826e+01 6.33901e-01
1.08530e+02 3.44763e+01 6.33937e-01
1.08540e+02 3.44699e+01 6.33973e-01
1.08550e+02 3.44636e+01 6.34009e-01
1.08560e+02 3.44572e+01 6.34045e-01
1.08570e+02 3.44509e+01 6.34082e-01
1.08580e+02 3.44446e+01 6.34118e-01
1.08590e+02 3.44382e+01 6.34155e-01
1.08600e+02 3.44319e+01 6.34192e-01
1.08610e+02 3.44255e+01 6.34229e-01
1.08620e+02 3.44192e+01 6.34266e-01
1.08630e+02 3.44128e+01 6.34303e-01
1.08640e+02 3.44065e+01 6.34340e-01
1.08650e+02 3.44002e+01 6.34378e-01
1.08660e+02 3.43938e+01 6.34415e-01
1.08670e+02 3.43875e+01 6.34453e-01
1.08680e+02 3.43811e+01 6.34491e-01
1.08690e+02 3.43748e+01 6.34529e-01
1.08700e+02 3.43684e+01 6.34567e-01
1.08710e+02 3.43621e+01 6.34605e-01
1.08720e+02 3.43557e+01 6.34644e-01
1.08730e+02 3.43494e+01 6.34682e-01
1.08740e+02 3.43430e+01 6.34721e-01
1.08750e+02 3.43367e+01 6.34760e-01
1.08760e+02 3.43304e+01 6.34799e-01
1.08770e+02 3.43240e+01 6.34838e-01
1.08780e+02 3.43177e+01 6.34877e-01
1.08790e+02 3.43113e+01 6.34917e-01
1.08800e+02 3.43050e+01 6.34956e-01
1.08810e+02 3.42986e+01 6.34996e-01
1.08820e+02 3.42923e+01 6.35036e-01
1.08830e+02 3.42859e+01 6.35076e-01
1.08840e+02 3.42796e+01 6.35116e-01
1.08850e+02 3.42732e+01 6.35156e-01
1.08860e+02 3.42669e+01 6.35196e-01
1.08870e+02 3.42605e+01 6.35237e-01
1.08880e+02 3.42541e+01 6.35277e-01
1.08890e+02 3.42478e+01 6.35318e-01
1.08900e+02 3.42414e+01 6.35359e-01
1.08910e+02 3.42351e+01 6.35400e-01
1.08920e+02 3.42287e+01 6.35441e-01
1.08930e+02 3.42224e+01 6.35483e-01
1.08940e+02 3.42160e+01 6.35524e-01
1.08950e+02 3.42097e+01 6.35566e-01
1.08960e+02 3.42033e+01 6.35607e-01
1.08970e+02 3.41970e+01 6.35649e-01
1.08980e+02 3.41906e+01 6.35691e-01
1.08990e+02 3.41842e+01 6.35733e-01
1.09000e+02 3.41779e+01 6.35776e-01
1.09010e+02 3.41715e+01 6.35818e-01
1.09020e+02 3.41652e+01 6.35861e-01
1.09030e+02 3.41588e+01 6.35903e-01
1.09040e+02 3.41525e+01 6.35946e-01
1.09050e+02 3.41461e+01 6.35989e-01
1.09060e+02 3.41397e+01 6.36032e-01
1.09070e+02 3.41334e+01 6.36075e-01
1.09080e+02 3.41270e+01 6.36119e-01
1.09090e+02 3.41206e+01 6.36162e-01
1.09100e+02 3.41143e+01 6.36206e-01
1.09110e+02 3.41079e+01 6.36250e-01
1.09120e+02 3.41016e+01 6.36294e-01
1.09130e+02 3.40952e+01 6.36338e-01
1.09140e+02 3.40888e+01 6.36382e-01
1.09150e+02 3.40825e+01 6.36426e-01
1.09160e+02 3.40761e+01 6.36471e-01
1.09170e+02 3.40697e+01 6.36515e-01
1.09180e+02 3.40634e+01 6.36560e-01
1.09190e+02 3.40570e+01 6.36605e-01
1.09200e+02 3.40506e+01 6.36650e-01
1.09210e+02 3.40443e+01 6.36695e-01
1.09220e+02 3.40379e+01 6.36741e-01
1.09230e+02 3.40315e+01 6.36786e-01
1.09240e+02 3.40252e+01 6.36832e-01
1.09250e+02 3.40188e+01 6.36877e-01
1.09260e+02 3.40124e+01 6.36923e-01
1.09270e+02 3.40061e+01 6.36969e-01
1.09280e+02 3.39997e+01 6.37015e-01
1.09290e+02 3.39933e+01 6.37062e-01
1.09300e+02 3.39870e+01 6.37108e-01
1.09310e+02 3.39806e+01 6.37155e-01
1.09320e+02 3.39742e+01 6.37201e-01
1.09330e+02 3.39678e+01 6.37248e-01
1.09340e+02 3.39615e+01 6.37295e-01
1.09350e+02 3.39551e+01 6.37342e-01
1.09360e+02 3.39487e+01 6.37389e-01
1.09370e+02 3.39423e+01 6.37437e-01
1.09380e+02 3.39360e+01 6.37484e-01
1.09390e+02 3.39296e+01 6.37532e-01
1.09400e+02 3.39232e+01 6.37580e-01
1.09410e+02 3.39168e+01 6.37628e-01
1.09420e+02 3.39105e+01 6.37676e-01
1.09430e+02 3.39041e+01 6.37724e-01
1.09440e+02 3.38977e+01 6.37772e-01
1.09450e+02 3.38913e+01 6.37821e-01
1.09460e+02 3.38850e+01 6.37869e-01
1.09470e+02 3.38786e+01 6.37918e-01
1.09480e+02 3.38722e+01 6.37967e-01
1.09490e+02 3.38658e+01 6.38016e-01
1.09500e+02 3.38594e+01 6.38065e-01
1.09510e+02 3.38531e+01 6.38114e-01
1.09520e+02 3.38467e+01 6.38163e-01
1.09530e+02 3.38403e+01 6.38212e-01
1.09540e+02 3.38339e+01 6.38260e-01
1.09550e+02 3.38275e+01 6.38308e-01
1.09560e+02 3.38211e+01 6.38356e-01
1.09570e+02 3.38148e+01 6.38404e-01
1.09580e+02 3.38084e+01 6.38451e-01
1.09590e+02 3.38020e+01 6.38498e-01
1.09600e+02 3.37956e+01 6.38545e-01
1.09610e+02 3.37892e+01 6.38592e-01
1.09620e+02 3.37828e+01 6.38638e-01
1.09630e+02 3.37765e+01 6.38684e-01
1.09640e+02 3.37701e+01 6.38730e-01
1.09650e+02 3.37637e+01 6.38776e-01
1.09660e+02 3.37573e+01 6.38822e-01
1.09670e+02 3.37509e+01 6.38867e-01
1.09680e+02 3.37445e+01 6.38912e-01
1.09690e+02 3.37381e+01 6.38957e-01
1.09700e+02 3.37317e+01 6.39001e-01
1.09710e+02 3.37253e+01 6.39045e-01
1.09720e+02 3.37190e+01 6.39089e-01
1.09730e+02 3.37126e+01 6.39133e-01
1.09740e+02 3.37062e+01 6.39177e-01
1.09750e+02 3.36998e+01 6.39220e-01
1.09760e+02 3.36934e+01 6.39263e-01
1.09770e+02 3.36870e+01 6.39306e-01
1.09780e+02 3.36806e+01 6.39348e-01
1.09790e+02 3.36742e+01 6.39391e-01
1.09800e+02 3.36678e+01 6.39433e-01
1.09810e+02 3.36614e+01 6.39475e-01
1.09820e+02 3.36550e+01 6.39516e-01
1.09830e+02 3.36486e+01 6.39558e-01
1.09840e+02 3.36422e+01 6.39599e-01
1.09850e+02 3.36358e+01 6.39639e-01
1.09860e+02 3.36294e+01 6.39680e-01
1.09870e+02 3.36230e+01 6.39721e-01
1.09880e+02 3.36166e+01 6.39761e-01
1.09890e+02 3.36102e+01 6.39801e-01
1.09900e+02 3.36038e+01 6.39840e-01
1.09910e+02 3.35974e+01 6.39880e-01
1.09920e+02 3.35910e+01 6.39919e-01
1.09930e+02 3.35846e+01 6.39958e-01
1.09940e+02 3.35782e+01 6.39996e-01
1.09950e+02 3.35718e+01 6.40035e-01
1.09960e+02 3.35654e+01 6.40073e-01
1.09970e+02 3.35590e+01 6.40111e-01
1.09980e+02 3.35526e+01 6.40149e-01
1.09990e+02 3.35462e+01 6.40186e-01
1.10000e+02 3.35398e+01 6.40223e-01
1.10010e+02 3.35334e+01 6.40260e-01
1.10020e+02 3.35270e+01 6.40297e-01
1.10030e+02 3.35206e+01 6.40334e-01
1.10040e+02 3.35142e+01 6.40370e-01
1.10050e+02 3.35078e+01 6.40406e-01
1.10060e+02 3.35014e+01 6.40442e-01
1.10070e+02 3.34950e+01 6.40477e-01
1.10080e+02 3.34886e+01 6.40513e-01
1.10090e+02 3.34822e+01 6.40548e-01
1.10100e+02 3.34758e+01 6.40582e-01
1.10110e+02 3.34694e+01 6.40617e-01
1.10120e+02 3.34630e+01 6.40651e-01
1.10130e+02 3.34566e+01 6.40685e-01
1.10140e+02 3.34502e+01 6.40719e-01
1.10150e+02 3.34438e+01 6.40753e-01
1.10160e+02 3.34374e+01 6.40786e-01
1.10170e+02 3.34310e+01 6.40819e-01
1.10180e+02 3.34245e+01 6.40852e-01
1.10190e+02 3.34181e+01 6.40885e-01
1.10200e+02 3.34117e+01 6.40917e-01
1.10210e+02 3.34053e+01 6.40949e-01
1.10220e+02 3.33989e+01 6.40981e-01
1.10230e+02 3.33925e+01 6.41013e-01
1.10240e+02 3.33861e+01 6.41044e-01
1.10250e+02 3.33797e+01 6.41076e-01
1.10260e+02 3.33733e+01 6.41107e-01
1.10270e+02 3.33669e+01 6.41137e-01
1.10280e+02 3.33604e+01 6.41168e-01
1.10290e+02 3.33540e+01 6.41198e-01
1.10300e+02 3.33476e+01 6.41228e-01
1.10310e+02 3.33412e+01 6.41258e-01
1.10320e+02 3.33348e+01 6.41287e-01
1.10330e+02 3.33284e+01 6.41316e-01
1.10340e+02 3.33220e+01 6.41345e-01
1.10350e+02 3.33156e+01 6.41374e-01
1.10360e+02 3.33091e+01 6.41403e-01
1.10370e+02 3.33027e+01 6.41431e-01
1.10380e+02 3.32963e+01 6.41459e-01
1.10390e+02 3.32899e+01 6.41487e-01
1.10400e+02 3.32835e+01 6.41514e-01
1.10410e+02 3.32771e+01 6.41542e-01
1.10420e+02 3.32707e+01 6.41569e-01
1.10430e+02 3.32642e+01 6.41595e-01
1.10440e+02 3.32578e+01 6.41622e-01
1.10450e+02 3.32514e+01 6.41648e-01
1.10460e+02 3.32450e+01 6.41674e-01
1.10470e+02 3.32386e+01 6.41700e-01
1.10480e+02 3.32322e+01 6.41726e-01
1.10490e+02 3.32257e+01 6.41751e-01
1.10500e+02 3.32193e+01 6.41776e-01
1.10510e+02 3.32129e+01 6.41802e-01
1.10520e+02 3.32065e+01 6.41827e-01
1.10530e+02 3.32001e+01 6.41853e-01
1.10540e+02 3.31936e+01 6.41879e-01
1.10550e+02 3.31872e+01 6.41905e-01
1.10560e+02 3.31808e+01 6.41932e-01
1.10570e+02 3.31744e+01 6.41959e-01
1.10580e+02 3.31680e+01 6.41986e-01
1.10590e+02 3.31615e+01 6.42013e-01
1.10600e+02 3.31551e+01 6.42041e-01
1.10610e+02 3.31487e+01 6.42069e-01
1.10620e+02 3.31423e+01 6.42097e-01
1.10630e+02 3.31359e+01 6.42126e-01
1.10640e+02 3.31294e+01 6.42155e-01
1.10650e+02 3.31230e+01 6.42184e-01
1.10660e+02 3.31166e+01 6.42214e-01
1.10670e+02 3.31102e+01 6.42244e-01
1.10680e+02 3.31038e+01 6.42274e-01
1.10690e+02 3.30973e+01 6.42304e-01
1.10700e+02 3.30909e+01 6.42335e-01
1.10710e+02 3.30845e+01 6.42366e-01
1.10720e+02 3.30781e+01 6.42397e-01
1.10730e+02 3.30716e+01 6.42429e-01
1.10740e+02 3.30652e+01 6.42460e-01
1.10750e+02 3.30588e+01 6.42493e-01
1.10760e+02 3.30524e+01 6.42525e-01
1.10770e+02 3.30459e+01 6.42558e-01
1.10780e+02 3.30395e+01 6.42591e-01
1.10790e+02 3.30331e+01 6.42624e-01
1.10800e+02 3.30267e+01 6.42658e-01
1.10810e+02 3.30202e+01 6.42691e-01
1.10820e+02 3.30138e+01 6.42726e-01
1.10830e+02 3.30074e+01 6.42760e-01
1.10840e+02 3.30009e+01 6.42795e-01
1.10850e+02 3.29945e+01 6.42830e-01
1.10860e+02 3.29881e+01 6.42865e-01
1.10870e+02 3.29817e+01 6.42901e-01
1.10880e+02 3.29752e+01 6.42937e-01
1.10890e+02 3.29688e+01 6.42973e-01
1.10900e+02 3.29624e+01 6.43010e-01
1.10910e+02 3.29559e+01 6.43046e-01
1.10920e+02 3.29495e+01 6.43083e-01
1.10930e+02 3.29431e+01 6.43121e-01
1.10940e+02 3.29367e+01 6.43159e-01
1.10950e+02 3.29302e+01 6.43196e-01
1.10960e+02 3.29238e+01 6.43235e-01
1.10970e+02 3.29174e+01 6.43273e-01
1.10980e+02 3.29109e+01 6.43312e-01
1.10990e+02 3.29045e+01 6.43351e-01
1.11000e+02 3.28981e+01 6.43391e-01
1.11010e+02 3.28916e+01 6.43430e-01
1.11020e+02 3.28852e+01 6.43470e-01
1.11030e+02 3.28788e+01 6.43511e-01
1.11040e+02 3.28723e+01 6.43551e-01
1.11050e+02 3.28659e+01 6.43592e-01
1.11060e+02 3.28594e+01 6.43633e-01
1.11070e+02 3.28530e+01 6.43675e-01
1.11080e+02 3.28466e+01 6.43717e-01
1.11090e+02 3.28401e+01 6.43759e-01
1.11100e+02 3.28337e+01 6.43801e-01
[truncated: 251,031 more chars]
