# Supplementary material for: A One-Bead-Per-Saccharide (1BPS) Model for Glycosaminoglycans
Source: J Chem Theory Comput. 2023 Jul 17;19(16):5491–502. doi: 10.1021/acs.jctc.3c00238 (PMC10448712; doi:10.1021/acs.jctc.3c00238)
Supplement: Supplementary file 2 — ct3c00238_si_002.zip [file ct3c00238_si_002.zip › SGSG.xvg]

-1.80000e+02 -3.26298e+00 2.31458e-02
-1.79990e+02 -3.26321e+00 2.30870e-02
-1.79980e+02 -3.26344e+00 2.30281e-02
-1.79970e+02 -3.26367e+00 2.29692e-02
-1.79960e+02 -3.26390e+00 2.29104e-02
-1.79950e+02 -3.26413e+00 2.28515e-02
-1.79940e+02 -3.26436e+00 2.27927e-02
-1.79930e+02 -3.26458e+00 2.27338e-02
-1.79920e+02 -3.26481e+00 2.26750e-02
-1.79910e+02 -3.26504e+00 2.26161e-02
-1.79900e+02 -3.26526e+00 2.25573e-02
-1.79890e+02 -3.26549e+00 2.24985e-02
-1.79880e+02 -3.26571e+00 2.24397e-02
-1.79870e+02 -3.26594e+00 2.23809e-02
-1.79860e+02 -3.26616e+00 2.23221e-02
-1.79850e+02 -3.26638e+00 2.22633e-02
-1.79840e+02 -3.26661e+00 2.22045e-02
-1.79830e+02 -3.26683e+00 2.21457e-02
-1.79820e+02 -3.26705e+00 2.20869e-02
-1.79810e+02 -3.26727e+00 2.20281e-02
-1.79800e+02 -3.26749e+00 2.19694e-02
-1.79790e+02 -3.26771e+00 2.19106e-02
-1.79780e+02 -3.26793e+00 2.18518e-02
-1.79770e+02 -3.26814e+00 2.17931e-02
-1.79760e+02 -3.26836e+00 2.17343e-02
-1.79750e+02 -3.26858e+00 2.16756e-02
-1.79740e+02 -3.26880e+00 2.16169e-02
-1.79730e+02 -3.26901e+00 2.15581e-02
-1.79720e+02 -3.26923e+00 2.14994e-02
-1.79710e+02 -3.26944e+00 2.14407e-02
-1.79700e+02 -3.26966e+00 2.13820e-02
-1.79690e+02 -3.26987e+00 2.13233e-02
-1.79680e+02 -3.27008e+00 2.12645e-02
-1.79670e+02 -3.27029e+00 2.12059e-02
-1.79660e+02 -3.27051e+00 2.11472e-02
-1.79650e+02 -3.27072e+00 2.10885e-02
-1.79640e+02 -3.27093e+00 2.10298e-02
-1.79630e+02 -3.27114e+00 2.09711e-02
-1.79620e+02 -3.27135e+00 2.09124e-02
-1.79610e+02 -3.27156e+00 2.08538e-02
-1.79600e+02 -3.27176e+00 2.07951e-02
-1.79590e+02 -3.27197e+00 2.07365e-02
-1.79580e+02 -3.27218e+00 2.06778e-02
-1.79570e+02 -3.27239e+00 2.06192e-02
-1.79560e+02 -3.27259e+00 2.05605e-02
-1.79550e+02 -3.27280e+00 2.05019e-02
-1.79540e+02 -3.27300e+00 2.04433e-02
-1.79530e+02 -3.27321e+00 2.03847e-02
-1.79520e+02 -3.27341e+00 2.03261e-02
-1.79510e+02 -3.27361e+00 2.02674e-02
-1.79500e+02 -3.27382e+00 2.02088e-02
-1.79490e+02 -3.27402e+00 2.01502e-02
-1.79480e+02 -3.27422e+00 2.00916e-02
-1.79470e+02 -3.27442e+00 2.00331e-02
-1.79460e+02 -3.27462e+00 1.99745e-02
-1.79450e+02 -3.27482e+00 1.99159e-02
-1.79440e+02 -3.27502e+00 1.98573e-02
-1.79430e+02 -3.27522e+00 1.97988e-02
-1.79420e+02 -3.27541e+00 1.97402e-02
-1.79410e+02 -3.27561e+00 1.96817e-02
-1.79400e+02 -3.27581e+00 1.96231e-02
-1.79390e+02 -3.27600e+00 1.95646e-02
-1.79380e+02 -3.27620e+00 1.95060e-02
-1.79370e+02 -3.27639e+00 1.94475e-02
-1.79360e+02 -3.27659e+00 1.93890e-02
-1.79350e+02 -3.27678e+00 1.93305e-02
-1.79340e+02 -3.27697e+00 1.92719e-02
-1.79330e+02 -3.27717e+00 1.92134e-02
-1.79320e+02 -3.27736e+00 1.91549e-02
-1.79310e+02 -3.27755e+00 1.90964e-02
-1.79300e+02 -3.27774e+00 1.90379e-02
-1.79290e+02 -3.27793e+00 1.89795e-02
-1.79280e+02 -3.27812e+00 1.89210e-02
-1.79270e+02 -3.27831e+00 1.88625e-02
-1.79260e+02 -3.27850e+00 1.88040e-02
-1.79250e+02 -3.27868e+00 1.87456e-02
-1.79240e+02 -3.27887e+00 1.86871e-02
-1.79230e+02 -3.27906e+00 1.86287e-02
-1.79220e+02 -3.27924e+00 1.85702e-02
-1.79210e+02 -3.27943e+00 1.85118e-02
-1.79200e+02 -3.27961e+00 1.84533e-02
-1.79190e+02 -3.27980e+00 1.83949e-02
-1.79180e+02 -3.27998e+00 1.83365e-02
-1.79170e+02 -3.28017e+00 1.82781e-02
-1.79160e+02 -3.28035e+00 1.82197e-02
-1.79150e+02 -3.28053e+00 1.81612e-02
-1.79140e+02 -3.28071e+00 1.81028e-02
-1.79130e+02 -3.28089e+00 1.80444e-02
-1.79120e+02 -3.28107e+00 1.79861e-02
-1.79110e+02 -3.28125e+00 1.79277e-02
-1.79100e+02 -3.28143e+00 1.78693e-02
-1.79090e+02 -3.28161e+00 1.78109e-02
-1.79080e+02 -3.28179e+00 1.77525e-02
-1.79070e+02 -3.28196e+00 1.76942e-02
-1.79060e+02 -3.28214e+00 1.76358e-02
-1.79050e+02 -3.28232e+00 1.75775e-02
-1.79040e+02 -3.28249e+00 1.75191e-02
-1.79030e+02 -3.28267e+00 1.74608e-02
-1.79020e+02 -3.28284e+00 1.74025e-02
-1.79010e+02 -3.28302e+00 1.73441e-02
-1.79000e+02 -3.28319e+00 1.72858e-02
-1.78990e+02 -3.28336e+00 1.72275e-02
-1.78980e+02 -3.28353e+00 1.71692e-02
-1.78970e+02 -3.28370e+00 1.71109e-02
-1.78960e+02 -3.28387e+00 1.70526e-02
-1.78950e+02 -3.28405e+00 1.69943e-02
-1.78940e+02 -3.28421e+00 1.69360e-02
-1.78930e+02 -3.28438e+00 1.68777e-02
-1.78920e+02 -3.28455e+00 1.68194e-02
-1.78910e+02 -3.28472e+00 1.67611e-02
-1.78900e+02 -3.28489e+00 1.67029e-02
-1.78890e+02 -3.28505e+00 1.66446e-02
-1.78880e+02 -3.28522e+00 1.65863e-02
-1.78870e+02 -3.28539e+00 1.65281e-02
-1.78860e+02 -3.28555e+00 1.64699e-02
-1.78850e+02 -3.28572e+00 1.64116e-02
-1.78840e+02 -3.28588e+00 1.63534e-02
-1.78830e+02 -3.28604e+00 1.62951e-02
-1.78820e+02 -3.28621e+00 1.62369e-02
-1.78810e+02 -3.28637e+00 1.61787e-02
-1.78800e+02 -3.28653e+00 1.61205e-02
-1.78790e+02 -3.28669e+00 1.60623e-02
-1.78780e+02 -3.28685e+00 1.60041e-02
-1.78770e+02 -3.28701e+00 1.59459e-02
-1.78760e+02 -3.28717e+00 1.58877e-02
-1.78750e+02 -3.28733e+00 1.58295e-02
-1.78740e+02 -3.28749e+00 1.57713e-02
-1.78730e+02 -3.28764e+00 1.57132e-02
-1.78720e+02 -3.28780e+00 1.56550e-02
-1.78710e+02 -3.28796e+00 1.55968e-02
-1.78700e+02 -3.28811e+00 1.55387e-02
-1.78690e+02 -3.28827e+00 1.54805e-02
-1.78680e+02 -3.28842e+00 1.54224e-02
-1.78670e+02 -3.28858e+00 1.53642e-02
-1.78660e+02 -3.28873e+00 1.53061e-02
-1.78650e+02 -3.28888e+00 1.52480e-02
-1.78640e+02 -3.28903e+00 1.51899e-02
-1.78630e+02 -3.28919e+00 1.51317e-02
-1.78620e+02 -3.28934e+00 1.50736e-02
-1.78610e+02 -3.28949e+00 1.50155e-02
-1.78600e+02 -3.28964e+00 1.49574e-02
-1.78590e+02 -3.28979e+00 1.48993e-02
-1.78580e+02 -3.28993e+00 1.48412e-02
-1.78570e+02 -3.29008e+00 1.47832e-02
-1.78560e+02 -3.29023e+00 1.47251e-02
-1.78550e+02 -3.29038e+00 1.46670e-02
-1.78540e+02 -3.29052e+00 1.46089e-02
-1.78530e+02 -3.29067e+00 1.45509e-02
-1.78520e+02 -3.29081e+00 1.44928e-02
-1.78510e+02 -3.29096e+00 1.44348e-02
-1.78500e+02 -3.29110e+00 1.43767e-02
-1.78490e+02 -3.29125e+00 1.43187e-02
-1.78480e+02 -3.29139e+00 1.42607e-02
-1.78470e+02 -3.29153e+00 1.42026e-02
-1.78460e+02 -3.29167e+00 1.41446e-02
-1.78450e+02 -3.29181e+00 1.40866e-02
-1.78440e+02 -3.29196e+00 1.40286e-02
-1.78430e+02 -3.29210e+00 1.39706e-02
-1.78420e+02 -3.29223e+00 1.39126e-02
-1.78410e+02 -3.29237e+00 1.38546e-02
-1.78400e+02 -3.29251e+00 1.37966e-02
-1.78390e+02 -3.29265e+00 1.37386e-02
-1.78380e+02 -3.29279e+00 1.36806e-02
-1.78370e+02 -3.29292e+00 1.36227e-02
-1.78360e+02 -3.29306e+00 1.35647e-02
-1.78350e+02 -3.29319e+00 1.35067e-02
-1.78340e+02 -3.29333e+00 1.34488e-02
-1.78330e+02 -3.29346e+00 1.33908e-02
-1.78320e+02 -3.29360e+00 1.33329e-02
-1.78310e+02 -3.29373e+00 1.32749e-02
-1.78300e+02 -3.29386e+00 1.32170e-02
-1.78290e+02 -3.29399e+00 1.31591e-02
-1.78280e+02 -3.29413e+00 1.31012e-02
-1.78270e+02 -3.29426e+00 1.30432e-02
-1.78260e+02 -3.29439e+00 1.29853e-02
-1.78250e+02 -3.29452e+00 1.29274e-02
-1.78240e+02 -3.29465e+00 1.28695e-02
-1.78230e+02 -3.29477e+00 1.28116e-02
-1.78220e+02 -3.29490e+00 1.27537e-02
-1.78210e+02 -3.29503e+00 1.26959e-02
-1.78200e+02 -3.29516e+00 1.26380e-02
-1.78190e+02 -3.29528e+00 1.25801e-02
-1.78180e+02 -3.29541e+00 1.25222e-02
-1.78170e+02 -3.29553e+00 1.24644e-02
-1.78160e+02 -3.29566e+00 1.24065e-02
-1.78150e+02 -3.29578e+00 1.23487e-02
-1.78140e+02 -3.29590e+00 1.22908e-02
-1.78130e+02 -3.29603e+00 1.22330e-02
-1.78120e+02 -3.29615e+00 1.21752e-02
-1.78110e+02 -3.29627e+00 1.21173e-02
-1.78100e+02 -3.29639e+00 1.20595e-02
-1.78090e+02 -3.29651e+00 1.20017e-02
-1.78080e+02 -3.29663e+00 1.19439e-02
-1.78070e+02 -3.29675e+00 1.18861e-02
-1.78060e+02 -3.29687e+00 1.18283e-02
-1.78050e+02 -3.29699e+00 1.17705e-02
-1.78040e+02 -3.29710e+00 1.17127e-02
-1.78030e+02 -3.29722e+00 1.16549e-02
-1.78020e+02 -3.29734e+00 1.15971e-02
-1.78010e+02 -3.29745e+00 1.15394e-02
-1.78000e+02 -3.29757e+00 1.14816e-02
-1.77990e+02 -3.29768e+00 1.14238e-02
-1.77980e+02 -3.29780e+00 1.13661e-02
-1.77970e+02 -3.29791e+00 1.13083e-02
-1.77960e+02 -3.29802e+00 1.12506e-02
-1.77950e+02 -3.29813e+00 1.11929e-02
-1.77940e+02 -3.29825e+00 1.11351e-02
-1.77930e+02 -3.29836e+00 1.10774e-02
-1.77920e+02 -3.29847e+00 1.10197e-02
-1.77910e+02 -3.29858e+00 1.09620e-02
-1.77900e+02 -3.29869e+00 1.09043e-02
-1.77890e+02 -3.29880e+00 1.08466e-02
-1.77880e+02 -3.29890e+00 1.07889e-02
-1.77870e+02 -3.29901e+00 1.07312e-02
-1.77860e+02 -3.29912e+00 1.06735e-02
-1.77850e+02 -3.29922e+00 1.06158e-02
-1.77840e+02 -3.29933e+00 1.05581e-02
-1.77830e+02 -3.29944e+00 1.05005e-02
-1.77820e+02 -3.29954e+00 1.04428e-02
-1.77810e+02 -3.29964e+00 1.03851e-02
-1.77800e+02 -3.29975e+00 1.03275e-02
-1.77790e+02 -3.29985e+00 1.02698e-02
-1.77780e+02 -3.29995e+00 1.02122e-02
-1.77770e+02 -3.30006e+00 1.01545e-02
-1.77760e+02 -3.30016e+00 1.00969e-02
-1.77750e+02 -3.30026e+00 1.00393e-02
-1.77740e+02 -3.30036e+00 9.98167e-03
-1.77730e+02 -3.30046e+00 9.92405e-03
-1.77720e+02 -3.30056e+00 9.86644e-03
-1.77710e+02 -3.30065e+00 9.80884e-03
-1.77700e+02 -3.30075e+00 9.75124e-03
-1.77690e+02 -3.30085e+00 9.69365e-03
-1.77680e+02 -3.30095e+00 9.63606e-03
-1.77670e+02 -3.30104e+00 9.57848e-03
-1.77660e+02 -3.30114e+00 9.52091e-03
-1.77650e+02 -3.30123e+00 9.46334e-03
-1.77640e+02 -3.30133e+00 9.40577e-03
-1.77630e+02 -3.30142e+00 9.34821e-03
-1.77620e+02 -3.30151e+00 9.29066e-03
-1.77610e+02 -3.30161e+00 9.23311e-03
-1.77600e+02 -3.30170e+00 9.17557e-03
-1.77590e+02 -3.30179e+00 9.11803e-03
-1.77580e+02 -3.30188e+00 9.06050e-03
-1.77570e+02 -3.30197e+00 9.00298e-03
-1.77560e+02 -3.30206e+00 8.94546e-03
-1.77550e+02 -3.30215e+00 8.88794e-03
-1.77540e+02 -3.30224e+00 8.83044e-03
-1.77530e+02 -3.30233e+00 8.77293e-03
-1.77520e+02 -3.30241e+00 8.71544e-03
-1.77510e+02 -3.30250e+00 8.65794e-03
-1.77500e+02 -3.30259e+00 8.60046e-03
-1.77490e+02 -3.30267e+00 8.54298e-03
-1.77480e+02 -3.30276e+00 8.48550e-03
-1.77470e+02 -3.30284e+00 8.42803e-03
-1.77460e+02 -3.30293e+00 8.37057e-03
-1.77450e+02 -3.30301e+00 8.31311e-03
-1.77440e+02 -3.30309e+00 8.25566e-03
-1.77430e+02 -3.30318e+00 8.19821e-03
-1.77420e+02 -3.30326e+00 8.14077e-03
-1.77410e+02 -3.30334e+00 8.08333e-03
-1.77400e+02 -3.30342e+00 8.02590e-03
-1.77390e+02 -3.30350e+00 7.96848e-03
-1.77380e+02 -3.30358e+00 7.91106e-03
-1.77370e+02 -3.30366e+00 7.85364e-03
-1.77360e+02 -3.30373e+00 7.79624e-03
-1.77350e+02 -3.30381e+00 7.73883e-03
-1.77340e+02 -3.30389e+00 7.68144e-03
-1.77330e+02 -3.30397e+00 7.62405e-03
-1.77320e+02 -3.30404e+00 7.56666e-03
-1.77310e+02 -3.30412e+00 7.50928e-03
-1.77300e+02 -3.30419e+00 7.45191e-03
-1.77290e+02 -3.30427e+00 7.39454e-03
-1.77280e+02 -3.30434e+00 7.33717e-03
-1.77270e+02 -3.30441e+00 7.27982e-03
-1.77260e+02 -3.30449e+00 7.22246e-03
-1.77250e+02 -3.30456e+00 7.16512e-03
-1.77240e+02 -3.30463e+00 7.10778e-03
-1.77230e+02 -3.30470e+00 7.05044e-03
-1.77220e+02 -3.30477e+00 6.99311e-03
-1.77210e+02 -3.30484e+00 6.93579e-03
-1.77200e+02 -3.30491e+00 6.87847e-03
-1.77190e+02 -3.30498e+00 6.82115e-03
-1.77180e+02 -3.30505e+00 6.76385e-03
-1.77170e+02 -3.30511e+00 6.70655e-03
-1.77160e+02 -3.30518e+00 6.64925e-03
-1.77150e+02 -3.30525e+00 6.59196e-03
-1.77140e+02 -3.30531e+00 6.53467e-03
-1.77130e+02 -3.30538e+00 6.47739e-03
-1.77120e+02 -3.30544e+00 6.42012e-03
-1.77110e+02 -3.30550e+00 6.36285e-03
-1.77100e+02 -3.30557e+00 6.30559e-03
-1.77090e+02 -3.30563e+00 6.24833e-03
-1.77080e+02 -3.30569e+00 6.19108e-03
-1.77070e+02 -3.30575e+00 6.13383e-03
-1.77060e+02 -3.30582e+00 6.07659e-03
-1.77050e+02 -3.30588e+00 6.01936e-03
-1.77040e+02 -3.30594e+00 5.96213e-03
-1.77030e+02 -3.30600e+00 5.90490e-03
-1.77020e+02 -3.30605e+00 5.84769e-03
-1.77010e+02 -3.30611e+00 5.79047e-03
-1.77000e+02 -3.30617e+00 5.73327e-03
-1.76990e+02 -3.30623e+00 5.67607e-03
-1.76980e+02 -3.30628e+00 5.61887e-03
-1.76970e+02 -3.30634e+00 5.56168e-03
-1.76960e+02 -3.30639e+00 5.50449e-03
-1.76950e+02 -3.30645e+00 5.44732e-03
-1.76940e+02 -3.30650e+00 5.39014e-03
-1.76930e+02 -3.30656e+00 5.33297e-03
-1.76920e+02 -3.30661e+00 5.27581e-03
-1.76910e+02 -3.30666e+00 5.21866e-03
-1.76900e+02 -3.30671e+00 5.16150e-03
-1.76890e+02 -3.30677e+00 5.10436e-03
-1.76880e+02 -3.30682e+00 5.04722e-03
-1.76870e+02 -3.30687e+00 4.99008e-03
-1.76860e+02 -3.30692e+00 4.93296e-03
-1.76850e+02 -3.30697e+00 4.87583e-03
-1.76840e+02 -3.30701e+00 4.81871e-03
-1.76830e+02 -3.30706e+00 4.76160e-03
-1.76820e+02 -3.30711e+00 4.70450e-03
-1.76810e+02 -3.30716e+00 4.64740e-03
-1.76800e+02 -3.30720e+00 4.59030e-03
-1.76790e+02 -3.30725e+00 4.53321e-03
-1.76780e+02 -3.30729e+00 4.47613e-03
-1.76770e+02 -3.30734e+00 4.41905e-03
-1.76760e+02 -3.30738e+00 4.36197e-03
-1.76750e+02 -3.30742e+00 4.30491e-03
-1.76740e+02 -3.30747e+00 4.24785e-03
-1.76730e+02 -3.30751e+00 4.19079e-03
-1.76720e+02 -3.30755e+00 4.13374e-03
-1.76710e+02 -3.30759e+00 4.07669e-03
-1.76700e+02 -3.30763e+00 4.01965e-03
-1.76690e+02 -3.30767e+00 3.96262e-03
-1.76680e+02 -3.30771e+00 3.90559e-03
-1.76670e+02 -3.30775e+00 3.84857e-03
-1.76660e+02 -3.30779e+00 3.79155e-03
-1.76650e+02 -3.30783e+00 3.73454e-03
-1.76640e+02 -3.30786e+00 3.67753e-03
-1.76630e+02 -3.30790e+00 3.62053e-03
-1.76620e+02 -3.30794e+00 3.56354e-03
-1.76610e+02 -3.30797e+00 3.50655e-03
-1.76600e+02 -3.30801e+00 3.44957e-03
-1.76590e+02 -3.30804e+00 3.39259e-03
-1.76580e+02 -3.30807e+00 3.33562e-03
-1.76570e+02 -3.30811e+00 3.27865e-03
-1.76560e+02 -3.30814e+00 3.22169e-03
-1.76550e+02 -3.30817e+00 3.16473e-03
-1.76540e+02 -3.30820e+00 3.10778e-03
-1.76530e+02 -3.30823e+00 3.05084e-03
-1.76520e+02 -3.30826e+00 2.99390e-03
-1.76510e+02 -3.30829e+00 2.93697e-03
-1.76500e+02 -3.30832e+00 2.88004e-03
-1.76490e+02 -3.30835e+00 2.82312e-03
-1.76480e+02 -3.30838e+00 2.76620e-03
-1.76470e+02 -3.30841e+00 2.70929e-03
-1.76460e+02 -3.30843e+00 2.65238e-03
-1.76450e+02 -3.30846e+00 2.59548e-03
-1.76440e+02 -3.30849e+00 2.53859e-03
-1.76430e+02 -3.30851e+00 2.48170e-03
-1.76420e+02 -3.30853e+00 2.42482e-03
-1.76410e+02 -3.30856e+00 2.36794e-03
-1.76400e+02 -3.30858e+00 2.31107e-03
-1.76390e+02 -3.30861e+00 2.25417e-03
-1.76380e+02 -3.30863e+00 2.19720e-03
-1.76370e+02 -3.30865e+00 2.14018e-03
-1.76360e+02 -3.30867e+00 2.08309e-03
-1.76350e+02 -3.30869e+00 2.02594e-03
-1.76340e+02 -3.30871e+00 1.96873e-03
-1.76330e+02 -3.30873e+00 1.91145e-03
-1.76320e+02 -3.30875e+00 1.85412e-03
-1.76310e+02 -3.30877e+00 1.79672e-03
-1.76300e+02 -3.30878e+00 1.73925e-03
-1.76290e+02 -3.30880e+00 1.68173e-03
-1.76280e+02 -3.30882e+00 1.62414e-03
-1.76270e+02 -3.30883e+00 1.56649e-03
-1.76260e+02 -3.30885e+00 1.50878e-03
-1.76250e+02 -3.30886e+00 1.45101e-03
-1.76240e+02 -3.30888e+00 1.39317e-03
-1.76230e+02 -3.30889e+00 1.33527e-03
-1.76220e+02 -3.30891e+00 1.27731e-03
-1.76210e+02 -3.30892e+00 1.21928e-03
-1.76200e+02 -3.30893e+00 1.16120e-03
-1.76190e+02 -3.30894e+00 1.10305e-03
-1.76180e+02 -3.30895e+00 1.04483e-03
-1.76170e+02 -3.30896e+00 9.86560e-04
-1.76160e+02 -3.30897e+00 9.28224e-04
-1.76150e+02 -3.30898e+00 8.69825e-04
-1.76140e+02 -3.30899e+00 8.11363e-04
-1.76130e+02 -3.30900e+00 7.52839e-04
-1.76120e+02 -3.30900e+00 6.94253e-04
-1.76110e+02 -3.30901e+00 6.35604e-04
-1.76100e+02 -3.30902e+00 5.76892e-04
-1.76090e+02 -3.30902e+00 5.18118e-04
-1.76080e+02 -3.30903e+00 4.59282e-04
-1.76070e+02 -3.30903e+00 4.00384e-04
-1.76060e+02 -3.30904e+00 3.41422e-04
-1.76050e+02 -3.30904e+00 2.82399e-04
-1.76040e+02 -3.30904e+00 2.23313e-04
-1.76030e+02 -3.30904e+00 1.64164e-04
-1.76020e+02 -3.30904e+00 1.04953e-04
-1.76010e+02 -3.30904e+00 4.56798e-05
-1.76000e+02 -3.30905e+00 -1.36560e-05
-1.75990e+02 -3.30904e+00 -7.30543e-05
-1.75980e+02 -3.30904e+00 -1.32515e-04
-1.75970e+02 -3.30904e+00 -1.92038e-04
-1.75960e+02 -3.30904e+00 -2.51624e-04
-1.75950e+02 -3.30904e+00 -3.11272e-04
-1.75940e+02 -3.30903e+00 -3.70983e-04
-1.75930e+02 -3.30903e+00 -4.30756e-04
-1.75920e+02 -3.30903e+00 -4.90591e-04
-1.75910e+02 -3.30902e+00 -5.50489e-04
-1.75900e+02 -3.30901e+00 -6.10449e-04
-1.75890e+02 -3.30901e+00 -6.70472e-04
-1.75880e+02 -3.30900e+00 -7.30557e-04
-1.75870e+02 -3.30899e+00 -7.90705e-04
-1.75860e+02 -3.30898e+00 -8.50915e-04
-1.75850e+02 -3.30898e+00 -9.11188e-04
-1.75840e+02 -3.30897e+00 -9.71523e-04
-1.75830e+02 -3.30896e+00 -1.03192e-03
-1.75820e+02 -3.30895e+00 -1.09238e-03
-1.75810e+02 -3.30893e+00 -1.15290e-03
-1.75800e+02 -3.30892e+00 -1.21349e-03
-1.75790e+02 -3.30891e+00 -1.27413e-03
-1.75780e+02 -3.30890e+00 -1.33484e-03
-1.75770e+02 -3.30888e+00 -1.39562e-03
-1.75760e+02 -3.30887e+00 -1.45645e-03
-1.75750e+02 -3.30885e+00 -1.51735e-03
-1.75740e+02 -3.30884e+00 -1.57831e-03
-1.75730e+02 -3.30882e+00 -1.63933e-03
-1.75720e+02 -3.30881e+00 -1.70041e-03
-1.75710e+02 -3.30879e+00 -1.76156e-03
-1.75700e+02 -3.30877e+00 -1.82277e-03
-1.75690e+02 -3.30875e+00 -1.88404e-03
-1.75680e+02 -3.30873e+00 -1.94538e-03
-1.75670e+02 -3.30871e+00 -2.00677e-03
-1.75660e+02 -3.30869e+00 -2.06823e-03
-1.75650e+02 -3.30867e+00 -2.12975e-03
-1.75640e+02 -3.30865e+00 -2.19134e-03
-1.75630e+02 -3.30863e+00 -2.25298e-03
-1.75620e+02 -3.30861e+00 -2.31469e-03
-1.75610e+02 -3.30858e+00 -2.37646e-03
-1.75600e+02 -3.30856e+00 -2.43830e-03
-1.75590e+02 -3.30853e+00 -2.50019e-03
-1.75580e+02 -3.30851e+00 -2.56215e-03
-1.75570e+02 -3.30848e+00 -2.62417e-03
-1.75560e+02 -3.30846e+00 -2.68626e-03
-1.75550e+02 -3.30843e+00 -2.74840e-03
-1.75540e+02 -3.30840e+00 -2.81061e-03
-1.75530e+02 -3.30837e+00 -2.87288e-03
-1.75520e+02 -3.30834e+00 -2.93522e-03
-1.75510e+02 -3.30831e+00 -2.99761e-03
-1.75500e+02 -3.30828e+00 -3.06007e-03
-1.75490e+02 -3.30825e+00 -3.12259e-03
-1.75480e+02 -3.30822e+00 -3.18518e-03
-1.75470e+02 -3.30819e+00 -3.24782e-03
-1.75460e+02 -3.30816e+00 -3.31053e-03
-1.75450e+02 -3.30812e+00 -3.37330e-03
-1.75440e+02 -3.30809e+00 -3.43613e-03
-1.75430e+02 -3.30805e+00 -3.49903e-03
-1.75420e+02 -3.30802e+00 -3.56199e-03
-1.75410e+02 -3.30798e+00 -3.62501e-03
-1.75400e+02 -3.30795e+00 -3.68809e-03
-1.75390e+02 -3.30791e+00 -3.75123e-03
-1.75380e+02 -3.30787e+00 -3.81444e-03
-1.75370e+02 -3.30783e+00 -3.87771e-03
-1.75360e+02 -3.30779e+00 -3.94104e-03
-1.75350e+02 -3.30775e+00 -4.00444e-03
-1.75340e+02 -3.30771e+00 -4.06790e-03
-1.75330e+02 -3.30767e+00 -4.13142e-03
-1.75320e+02 -3.30763e+00 -4.19500e-03
-1.75310e+02 -3.30759e+00 -4.25864e-03
-1.75300e+02 -3.30755e+00 -4.32235e-03
-1.75290e+02 -3.30750e+00 -4.38612e-03
-1.75280e+02 -3.30746e+00 -4.44995e-03
-1.75270e+02 -3.30741e+00 -4.51385e-03
-1.75260e+02 -3.30737e+00 -4.57781e-03
-1.75250e+02 -3.30732e+00 -4.64182e-03
-1.75240e+02 -3.30727e+00 -4.70591e-03
-1.75230e+02 -3.30723e+00 -4.77005e-03
-1.75220e+02 -3.30718e+00 -4.83426e-03
-1.75210e+02 -3.30713e+00 -4.89853e-03
-1.75200e+02 -3.30708e+00 -4.96286e-03
-1.75190e+02 -3.30703e+00 -5.02725e-03
-1.75180e+02 -3.30698e+00 -5.09171e-03
-1.75170e+02 -3.30693e+00 -5.15623e-03
-1.75160e+02 -3.30688e+00 -5.22081e-03
-1.75150e+02 -3.30682e+00 -5.28545e-03
-1.75140e+02 -3.30677e+00 -5.35016e-03
-1.75130e+02 -3.30672e+00 -5.41493e-03
-1.75120e+02 -3.30666e+00 -5.47976e-03
-1.75110e+02 -3.30661e+00 -5.54466e-03
-1.75100e+02 -3.30655e+00 -5.60961e-03
-1.75090e+02 -3.30650e+00 -5.67463e-03
-1.75080e+02 -3.30644e+00 -5.73971e-03
-1.75070e+02 -3.30638e+00 -5.80486e-03
-1.75060e+02 -3.30632e+00 -5.87006e-03
-1.75050e+02 -3.30626e+00 -5.93533e-03
-1.75040e+02 -3.30620e+00 -6.00066e-03
-1.75030e+02 -3.30614e+00 -6.06605e-03
-1.75020e+02 -3.30608e+00 -6.13151e-03
-1.75010e+02 -3.30602e+00 -6.19703e-03
-1.75000e+02 -3.30596e+00 -6.26261e-03
-1.74990e+02 -3.30590e+00 -6.32825e-03
-1.74980e+02 -3.30583e+00 -6.39396e-03
-1.74970e+02 -3.30577e+00 -6.45973e-03
-1.74960e+02 -3.30570e+00 -6.52556e-03
-1.74950e+02 -3.30564e+00 -6.59145e-03
-1.74940e+02 -3.30557e+00 -6.65741e-03
-1.74930e+02 -3.30550e+00 -6.72342e-03
-1.74920e+02 -3.30544e+00 -6.78950e-03
-1.74910e+02 -3.30537e+00 -6.85565e-03
-1.74900e+02 -3.30530e+00 -6.92185e-03
-1.74890e+02 -3.30523e+00 -6.98812e-03
-1.74880e+02 -3.30516e+00 -7.05445e-03
-1.74870e+02 -3.30509e+00 -7.12084e-03
-1.74860e+02 -3.30502e+00 -7.18730e-03
-1.74850e+02 -3.30495e+00 -7.25381e-03
-1.74840e+02 -3.30487e+00 -7.32039e-03
-1.74830e+02 -3.30480e+00 -7.38704e-03
-1.74820e+02 -3.30472e+00 -7.45374e-03
-1.74810e+02 -3.30465e+00 -7.52051e-03
-1.74800e+02 -3.30457e+00 -7.58734e-03
-1.74790e+02 -3.30450e+00 -7.65423e-03
-1.74780e+02 -3.30442e+00 -7.72119e-03
-1.74770e+02 -3.30434e+00 -7.78820e-03
-1.74760e+02 -3.30427e+00 -7.85528e-03
-1.74750e+02 -3.30419e+00 -7.92242e-03
-1.74740e+02 -3.30411e+00 -7.98963e-03
-1.74730e+02 -3.30403e+00 -8.05690e-03
-1.74720e+02 -3.30395e+00 -8.12422e-03
-1.74710e+02 -3.30386e+00 -8.19162e-03
-1.74700e+02 -3.30378e+00 -8.25907e-03
-1.74690e+02 -3.30370e+00 -8.32659e-03
-1.74680e+02 -3.30362e+00 -8.39417e-03
-1.74670e+02 -3.30353e+00 -8.46181e-03
-1.74660e+02 -3.30345e+00 -8.52951e-03
-1.74650e+02 -3.30336e+00 -8.59728e-03
-1.74640e+02 -3.30327e+00 -8.66511e-03
-1.74630e+02 -3.30319e+00 -8.73300e-03
-1.74620e+02 -3.30310e+00 -8.80095e-03
-1.74610e+02 -3.30301e+00 -8.86897e-03
-1.74600e+02 -3.30292e+00 -8.93705e-03
-1.74590e+02 -3.30283e+00 -9.00519e-03
-1.74580e+02 -3.30274e+00 -9.07339e-03
-1.74570e+02 -3.30265e+00 -9.14166e-03
-1.74560e+02 -3.30256e+00 -9.20999e-03
-1.74550e+02 -3.30247e+00 -9.27838e-03
-1.74540e+02 -3.30237e+00 -9.34683e-03
-1.74530e+02 -3.30228e+00 -9.41535e-03
-1.74520e+02 -3.30219e+00 -9.48393e-03
-1.74510e+02 -3.30209e+00 -9.55257e-03
-1.74500e+02 -3.30199e+00 -9.62127e-03
-1.74490e+02 -3.30190e+00 -9.69004e-03
-1.74480e+02 -3.30180e+00 -9.75886e-03
-1.74470e+02 -3.30170e+00 -9.82775e-03
-1.74460e+02 -3.30160e+00 -9.89671e-03
-1.74450e+02 -3.30150e+00 -9.96572e-03
-1.74440e+02 -3.30140e+00 -1.00348e-02
-1.74430e+02 -3.30130e+00 -1.01039e-02
-1.74420e+02 -3.30120e+00 -1.01731e-02
-1.74410e+02 -3.30110e+00 -1.02424e-02
-1.74400e+02 -3.30100e+00 -1.03117e-02
-1.74390e+02 -3.30089e+00 -1.03811e-02
-1.74380e+02 -3.30079e+00 -1.04506e-02
-1.74370e+02 -3.30069e+00 -1.05201e-02
-1.74360e+02 -3.30058e+00 -1.05897e-02
-1.74350e+02 -3.30047e+00 -1.06593e-02
-1.74340e+02 -3.30037e+00 -1.07290e-02
-1.74330e+02 -3.30026e+00 -1.07988e-02
-1.74320e+02 -3.30015e+00 -1.08686e-02
-1.74310e+02 -3.30004e+00 -1.09385e-02
-1.74300e+02 -3.29993e+00 -1.10084e-02
-1.74290e+02 -3.29982e+00 -1.10785e-02
-1.74280e+02 -3.29971e+00 -1.11485e-02
-1.74270e+02 -3.29960e+00 -1.12187e-02
-1.74260e+02 -3.29949e+00 -1.12889e-02
-1.74250e+02 -3.29937e+00 -1.13591e-02
-1.74240e+02 -3.29926e+00 -1.14295e-02
-1.74230e+02 -3.29914e+00 -1.14999e-02
-1.74220e+02 -3.29903e+00 -1.15703e-02
-1.74210e+02 -3.29891e+00 -1.16408e-02
-1.74200e+02 -3.29880e+00 -1.17114e-02
-1.74190e+02 -3.29868e+00 -1.17820e-02
-1.74180e+02 -3.29856e+00 -1.18527e-02
-1.74170e+02 -3.29844e+00 -1.19235e-02
-1.74160e+02 -3.29832e+00 -1.19943e-02
-1.74150e+02 -3.29820e+00 -1.20652e-02
-1.74140e+02 -3.29808e+00 -1.21362e-02
-1.74130e+02 -3.29796e+00 -1.22072e-02
-1.74120e+02 -3.29784e+00 -1.22783e-02
-1.74110e+02 -3.29771e+00 -1.23494e-02
-1.74100e+02 -3.29759e+00 -1.24206e-02
-1.74090e+02 -3.29746e+00 -1.24919e-02
-1.74080e+02 -3.29734e+00 -1.25632e-02
-1.74070e+02 -3.29721e+00 -1.26346e-02
-1.74060e+02 -3.29709e+00 -1.27060e-02
-1.74050e+02 -3.29696e+00 -1.27775e-02
-1.74040e+02 -3.29683e+00 -1.28491e-02
-1.74030e+02 -3.29670e+00 -1.29208e-02
-1.74020e+02 -3.29657e+00 -1.29925e-02
-1.74010e+02 -3.29644e+00 -1.30642e-02
-1.74000e+02 -3.29631e+00 -1.31361e-02
-1.73990e+02 -3.29618e+00 -1.32079e-02
-1.73980e+02 -3.29605e+00 -1.32799e-02
-1.73970e+02 -3.29591e+00 -1.33519e-02
-1.73960e+02 -3.29578e+00 -1.34240e-02
-1.73950e+02 -3.29565e+00 -1.34961e-02
-1.73940e+02 -3.29551e+00 -1.35683e-02
-1.73930e+02 -3.29537e+00 -1.36406e-02
-1.73920e+02 -3.29524e+00 -1.37129e-02
-1.73910e+02 -3.29510e+00 -1.37853e-02
-1.73900e+02 -3.29496e+00 -1.38577e-02
-1.73890e+02 -3.29482e+00 -1.39303e-02
-1.73880e+02 -3.29468e+00 -1.40028e-02
-1.73870e+02 -3.29454e+00 -1.40755e-02
-1.73860e+02 -3.29440e+00 -1.41482e-02
-1.73850e+02 -3.29426e+00 -1.42209e-02
-1.73840e+02 -3.29412e+00 -1.42938e-02
-1.73830e+02 -3.29397e+00 -1.43666e-02
-1.73820e+02 -3.29383e+00 -1.44396e-02
-1.73810e+02 -3.29369e+00 -1.45126e-02
-1.73800e+02 -3.29354e+00 -1.45857e-02
-1.73790e+02 -3.29339e+00 -1.46588e-02
-1.73780e+02 -3.29325e+00 -1.47320e-02
-1.73770e+02 -3.29310e+00 -1.48053e-02
-1.73760e+02 -3.29295e+00 -1.48786e-02
-1.73750e+02 -3.29280e+00 -1.49520e-02
-1.73740e+02 -3.29265e+00 -1.50254e-02
-1.73730e+02 -3.29250e+00 -1.50990e-02
-1.73720e+02 -3.29235e+00 -1.51725e-02
-1.73710e+02 -3.29220e+00 -1.52462e-02
-1.73700e+02 -3.29204e+00 -1.53199e-02
-1.73690e+02 -3.29189e+00 -1.53936e-02
-1.73680e+02 -3.29174e+00 -1.54674e-02
-1.73670e+02 -3.29158e+00 -1.55413e-02
-1.73660e+02 -3.29143e+00 -1.56153e-02
-1.73650e+02 -3.29127e+00 -1.56893e-02
-1.73640e+02 -3.29111e+00 -1.57634e-02
-1.73630e+02 -3.29095e+00 -1.58375e-02
-1.73620e+02 -3.29080e+00 -1.59117e-02
-1.73610e+02 -3.29064e+00 -1.59860e-02
-1.73600e+02 -3.29048e+00 -1.60603e-02
-1.73590e+02 -3.29031e+00 -1.61347e-02
-1.73580e+02 -3.29015e+00 -1.62091e-02
-1.73570e+02 -3.28999e+00 -1.62836e-02
-1.73560e+02 -3.28983e+00 -1.63582e-02
-1.73550e+02 -3.28966e+00 -1.64328e-02
-1.73540e+02 -3.28950e+00 -1.65075e-02
-1.73530e+02 -3.28933e+00 -1.65823e-02
-1.73520e+02 -3.28917e+00 -1.66571e-02
-1.73510e+02 -3.28900e+00 -1.67320e-02
-1.73500e+02 -3.28883e+00 -1.68070e-02
-1.73490e+02 -3.28866e+00 -1.68820e-02
-1.73480e+02 -3.28849e+00 -1.69570e-02
-1.73470e+02 -3.28832e+00 -1.70322e-02
-1.73460e+02 -3.28815e+00 -1.71074e-02
-1.73450e+02 -3.28798e+00 -1.71826e-02
-1.73440e+02 -3.28781e+00 -1.72580e-02
-1.73430e+02 -3.28764e+00 -1.73333e-02
-1.73420e+02 -3.28746e+00 -1.74088e-02
-1.73410e+02 -3.28729e+00 -1.74843e-02
-1.73400e+02 -3.28711e+00 -1.75599e-02
-1.73390e+02 -3.28694e+00 -1.76355e-02
-1.73380e+02 -3.28676e+00 -1.77112e-02
-1.73370e+02 -3.28658e+00 -1.77870e-02
-1.73360e+02 -3.28641e+00 -1.78628e-02
-1.73350e+02 -3.28623e+00 -1.79387e-02
-1.73340e+02 -3.28605e+00 -1.80146e-02
-1.73330e+02 -3.28587e+00 -1.80906e-02
-1.73320e+02 -3.28569e+00 -1.81667e-02
-1.73310e+02 -3.28550e+00 -1.82428e-02
-1.73300e+02 -3.28532e+00 -1.83190e-02
-1.73290e+02 -3.28514e+00 -1.83953e-02
-1.73280e+02 -3.28495e+00 -1.84716e-02
-1.73270e+02 -3.28477e+00 -1.85480e-02
-1.73260e+02 -3.28458e+00 -1.86244e-02
-1.73250e+02 -3.28439e+00 -1.87010e-02
-1.73240e+02 -3.28421e+00 -1.87775e-02
-1.73230e+02 -3.28402e+00 -1.88542e-02
-1.73220e+02 -3.28383e+00 -1.89309e-02
-1.73210e+02 -3.28364e+00 -1.90076e-02
-1.73200e+02 -3.28345e+00 -1.90844e-02
-1.73190e+02 -3.28326e+00 -1.91613e-02
-1.73180e+02 -3.28307e+00 -1.92383e-02
-1.73170e+02 -3.28287e+00 -1.93153e-02
-1.73160e+02 -3.28268e+00 -1.93924e-02
-1.73150e+02 -3.28249e+00 -1.94695e-02
-1.73140e+02 -3.28229e+00 -1.95467e-02
-1.73130e+02 -3.28210e+00 -1.96239e-02
-1.73120e+02 -3.28190e+00 -1.97013e-02
-1.73110e+02 -3.28170e+00 -1.97786e-02
-1.73100e+02 -3.28150e+00 -1.98561e-02
-1.73090e+02 -3.28130e+00 -1.99336e-02
-1.73080e+02 -3.28110e+00 -2.00112e-02
-1.73070e+02 -3.28090e+00 -2.00888e-02
-1.73060e+02 -3.28070e+00 -2.01665e-02
-1.73050e+02 -3.28050e+00 -2.02443e-02
-1.73040e+02 -3.28030e+00 -2.03221e-02
-1.73030e+02 -3.28009e+00 -2.04000e-02
-1.73020e+02 -3.27989e+00 -2.04779e-02
-1.73010e+02 -3.27968e+00 -2.05559e-02
-1.73000e+02 -3.27948e+00 -2.06340e-02
-1.72990e+02 -3.27927e+00 -2.07121e-02
-1.72980e+02 -3.27906e+00 -2.07903e-02
-1.72970e+02 -3.27886e+00 -2.08686e-02
-1.72960e+02 -3.27865e+00 -2.09469e-02
-1.72950e+02 -3.27844e+00 -2.10253e-02
-1.72940e+02 -3.27823e+00 -2.11037e-02
-1.72930e+02 -3.27802e+00 -2.11822e-02
-1.72920e+02 -3.27780e+00 -2.12608e-02
-1.72910e+02 -3.27759e+00 -2.13394e-02
-1.72900e+02 -3.27738e+00 -2.14181e-02
-1.72890e+02 -3.27716e+00 -2.14969e-02
-1.72880e+02 -3.27695e+00 -2.15757e-02
-1.72870e+02 -3.27673e+00 -2.16546e-02
-1.72860e+02 -3.27651e+00 -2.17335e-02
-1.72850e+02 -3.27630e+00 -2.18125e-02
-1.72840e+02 -3.27608e+00 -2.18916e-02
-1.72830e+02 -3.27586e+00 -2.19707e-02
-1.72820e+02 -3.27564e+00 -2.20499e-02
-1.72810e+02 -3.27542e+00 -2.21292e-02
-1.72800e+02 -3.27519e+00 -2.22085e-02
-1.72790e+02 -3.27497e+00 -2.22879e-02
-1.72780e+02 -3.27475e+00 -2.23673e-02
-1.72770e+02 -3.27453e+00 -2.24468e-02
-1.72760e+02 -3.27430e+00 -2.25264e-02
-1.72750e+02 -3.27407e+00 -2.26060e-02
-1.72740e+02 -3.27385e+00 -2.26857e-02
-1.72730e+02 -3.27362e+00 -2.27655e-02
-1.72720e+02 -3.27339e+00 -2.28453e-02
-1.72710e+02 -3.27316e+00 -2.29252e-02
-1.72700e+02 -3.27293e+00 -2.30051e-02
-1.72690e+02 -3.27270e+00 -2.30852e-02
-1.72680e+02 -3.27247e+00 -2.31652e-02
-1.72670e+02 -3.27224e+00 -2.32454e-02
-1.72660e+02 -3.27201e+00 -2.33255e-02
-1.72650e+02 -3.27177e+00 -2.34058e-02
-1.72640e+02 -3.27154e+00 -2.34861e-02
-1.72630e+02 -3.27130e+00 -2.35665e-02
-1.72620e+02 -3.27107e+00 -2.36469e-02
-1.72610e+02 -3.27083e+00 -2.37275e-02
-1.72600e+02 -3.27059e+00 -2.38080e-02
-1.72590e+02 -3.27036e+00 -2.38887e-02
-1.72580e+02 -3.27012e+00 -2.39693e-02
-1.72570e+02 -3.26988e+00 -2.40501e-02
-1.72560e+02 -3.26963e+00 -2.41309e-02
-1.72550e+02 -3.26939e+00 -2.42118e-02
-1.72540e+02 -3.26915e+00 -2.42927e-02
-1.72530e+02 -3.26891e+00 -2.43737e-02
-1.72520e+02 -3.26866e+00 -2.44548e-02
-1.72510e+02 -3.26842e+00 -2.45359e-02
-1.72500e+02 -3.26817e+00 -2.46171e-02
-1.72490e+02 -3.26793e+00 -2.46984e-02
-1.72480e+02 -3.26768e+00 -2.47797e-02
-1.72470e+02 -3.26743e+00 -2.48611e-02
-1.72460e+02 -3.26718e+00 -2.49425e-02
-1.72450e+02 -3.26693e+00 -2.50240e-02
-1.72440e+02 -3.26668e+00 -2.51056e-02
-1.72430e+02 -3.26643e+00 -2.51872e-02
-1.72420e+02 -3.26618e+00 -2.52689e-02
-1.72410e+02 -3.26592e+00 -2.53507e-02
-1.72400e+02 -3.26567e+00 -2.54325e-02
-1.72390e+02 -3.26542e+00 -2.55144e-02
-1.72380e+02 -3.26516e+00 -2.55963e-02
-1.72370e+02 -3.26490e+00 -2.56783e-02
-1.72360e+02 -3.26465e+00 -2.57604e-02
-1.72350e+02 -3.26439e+00 -2.58425e-02
-1.72340e+02 -3.26413e+00 -2.59247e-02
-1.72330e+02 -3.26387e+00 -2.60070e-02
-1.72320e+02 -3.26361e+00 -2.60893e-02
-1.72310e+02 -3.26335e+00 -2.61717e-02
-1.72300e+02 -3.26309e+00 -2.62541e-02
-1.72290e+02 -3.26282e+00 -2.63366e-02
-1.72280e+02 -3.26256e+00 -2.64192e-02
-1.72270e+02 -3.26229e+00 -2.65018e-02
-1.72260e+02 -3.26203e+00 -2.65845e-02
-1.72250e+02 -3.26176e+00 -2.66673e-02
-1.72240e+02 -3.26150e+00 -2.67501e-02
-1.72230e+02 -3.26123e+00 -2.68330e-02
-1.72220e+02 -3.26096e+00 -2.69159e-02
-1.72210e+02 -3.26069e+00 -2.69989e-02
-1.72200e+02 -3.26042e+00 -2.70820e-02
-1.72190e+02 -3.26015e+00 -2.71651e-02
-1.72180e+02 -3.25988e+00 -2.72483e-02
-1.72170e+02 -3.25960e+00 -2.73315e-02
-1.72160e+02 -3.25933e+00 -2.74149e-02
-1.72150e+02 -3.25905e+00 -2.74982e-02
-1.72140e+02 -3.25878e+00 -2.75817e-02
-1.72130e+02 -3.25850e+00 -2.76652e-02
-1.72120e+02 -3.25823e+00 -2.77488e-02
-1.72110e+02 -3.25795e+00 -2.78324e-02
-1.72100e+02 -3.25767e+00 -2.79161e-02
-1.72090e+02 -3.25739e+00 -2.79998e-02
-1.72080e+02 -3.25711e+00 -2.80836e-02
-1.72070e+02 -3.25683e+00 -2.81675e-02
-1.72060e+02 -3.25655e+00 -2.82515e-02
-1.72050e+02 -3.25626e+00 -2.83355e-02
-1.72040e+02 -3.25598e+00 -2.84195e-02
-1.72030e+02 -3.25569e+00 -2.85037e-02
-1.72020e+02 -3.25541e+00 -2.85878e-02
-1.72010e+02 -3.25512e+00 -2.86721e-02
-1.72000e+02 -3.25484e+00 -2.87564e-02
-1.71990e+02 -3.25455e+00 -2.88408e-02
-1.71980e+02 -3.25426e+00 -2.89252e-02
-1.71970e+02 -3.25397e+00 -2.90097e-02
-1.71960e+02 -3.25368e+00 -2.90943e-02
-1.71950e+02 -3.25339e+00 -2.91789e-02
-1.71940e+02 -3.25310e+00 -2.92636e-02
-1.71930e+02 -3.25280e+00 -2.93484e-02
-1.71920e+02 -3.25251e+00 -2.94332e-02
-1.71910e+02 -3.25221e+00 -2.95181e-02
-1.71900e+02 -3.25192e+00 -2.96030e-02
-1.71890e+02 -3.25162e+00 -2.96880e-02
-1.71880e+02 -3.25132e+00 -2.97731e-02
-1.71870e+02 -3.25103e+00 -2.98582e-02
-1.71860e+02 -3.25073e+00 -2.99434e-02
-1.71850e+02 -3.25043e+00 -3.00286e-02
-1.71840e+02 -3.25013e+00 -3.01140e-02
-1.71830e+02 -3.24982e+00 -3.01993e-02
-1.71820e+02 -3.24952e+00 -3.02848e-02
-1.71810e+02 -3.24922e+00 -3.03703e-02
-1.71800e+02 -3.24891e+00 -3.04558e-02
-1.71790e+02 -3.24861e+00 -3.05415e-02
-1.71780e+02 -3.24830e+00 -3.06272e-02
-1.71770e+02 -3.24800e+00 -3.07129e-02
-1.71760e+02 -3.24769e+00 -3.07987e-02
-1.71750e+02 -3.24738e+00 -3.08846e-02
-1.71740e+02 -3.24707e+00 -3.09705e-02
-1.71730e+02 -3.24676e+00 -3.10565e-02
-1.71720e+02 -3.24645e+00 -3.11426e-02
-1.71710e+02 -3.24614e+00 -3.12287e-02
-1.71700e+02 -3.24583e+00 -3.13149e-02
-1.71690e+02 -3.24551e+00 -3.14012e-02
-1.71680e+02 -3.24520e+00 -3.14875e-02
-1.71670e+02 -3.24488e+00 -3.15739e-02
-1.71660e+02 -3.24457e+00 -3.16603e-02
-1.71650e+02 -3.24425e+00 -3.17468e-02
-1.71640e+02 -3.24393e+00 -3.18334e-02
-1.71630e+02 -3.24361e+00 -3.19200e-02
-1.71620e+02 -3.24329e+00 -3.20067e-02
-1.71610e+02 -3.24297e+00 -3.20934e-02
-1.71600e+02 -3.24265e+00 -3.21802e-02
-1.71590e+02 -3.24233e+00 -3.22671e-02
-1.71580e+02 -3.24201e+00 -3.23541e-02
-1.71570e+02 -3.24168e+00 -3.24411e-02
-1.71560e+02 -3.24136e+00 -3.25281e-02
-1.71550e+02 -3.24103e+00 -3.26152e-02
-1.71540e+02 -3.24071e+00 -3.27024e-02
-1.71530e+02 -3.24038e+00 -3.27897e-02
-1.71520e+02 -3.24005e+00 -3.28770e-02
-1.71510e+02 -3.23972e+00 -3.29644e-02
-1.71500e+02 -3.23939e+00 -3.30518e-02
-1.71490e+02 -3.23906e+00 -3.31393e-02
-1.71480e+02 -3.23873e+00 -3.32269e-02
-1.71470e+02 -3.23839e+00 -3.33145e-02
-1.71460e+02 -3.23806e+00 -3.34022e-02
-1.71450e+02 -3.23773e+00 -3.34899e-02
-1.71440e+02 -3.23739e+00 -3.35778e-02
-1.71430e+02 -3.23705e+00 -3.36656e-02
-1.71420e+02 -3.23672e+00 -3.37536e-02
-1.71410e+02 -3.23638e+00 -3.38416e-02
-1.71400e+02 -3.23604e+00 -3.39296e-02
-1.71390e+02 -3.23570e+00 -3.40178e-02
-1.71380e+02 -3.23536e+00 -3.41059e-02
-1.71370e+02 -3.23502e+00 -3.41942e-02
-1.71360e+02 -3.23468e+00 -3.42825e-02
-1.71350e+02 -3.23433e+00 -3.43709e-02
-1.71340e+02 -3.23399e+00 -3.44593e-02
-1.71330e+02 -3.23364e+00 -3.45478e-02
-1.71320e+02 -3.23330e+00 -3.46364e-02
-1.71310e+02 -3.23295e+00 -3.47250e-02
-1.71300e+02 -3.23260e+00 -3.48137e-02
-1.71290e+02 -3.23226e+00 -3.49024e-02
-1.71280e+02 -3.23191e+00 -3.49912e-02
-1.71270e+02 -3.23156e+00 -3.50801e-02
-1.71260e+02 -3.23120e+00 -3.51691e-02
-1.71250e+02 -3.23085e+00 -3.52581e-02
-1.71240e+02 -3.23050e+00 -3.53471e-02
-1.71230e+02 -3.23015e+00 -3.54362e-02
-1.71220e+02 -3.22979e+00 -3.55254e-02
-1.71210e+02 -3.22943e+00 -3.56147e-02
-1.71200e+02 -3.22908e+00 -3.57040e-02
-1.71190e+02 -3.22872e+00 -3.57934e-02
-1.71180e+02 -3.22836e+00 -3.58828e-02
-1.71170e+02 -3.22800e+00 -3.59723e-02
-1.71160e+02 -3.22764e+00 -3.60619e-02
-1.71150e+02 -3.22728e+00 -3.61515e-02
-1.71140e+02 -3.22692e+00 -3.62412e-02
-1.71130e+02 -3.22656e+00 -3.63309e-02
-1.71120e+02 -3.22619e+00 -3.64207e-02
-1.71110e+02 -3.22583e+00 -3.65106e-02
-1.71100e+02 -3.22546e+00 -3.66005e-02
-1.71090e+02 -3.22510e+00 -3.66905e-02
-1.71080e+02 -3.22473e+00 -3.67806e-02
-1.71070e+02 -3.22436e+00 -3.68707e-02
-1.71060e+02 -3.22399e+00 -3.69609e-02
-1.71050e+02 -3.22362e+00 -3.70512e-02
-1.71040e+02 -3.22325e+00 -3.71415e-02
-1.71030e+02 -3.22288e+00 -3.72318e-02
-1.71020e+02 -3.22251e+00 -3.73223e-02
-1.71010e+02 -3.22213e+00 -3.74128e-02
-1.71000e+02 -3.22176e+00 -3.75033e-02
-1.70990e+02 -3.22138e+00 -3.75940e-02
-1.70980e+02 -3.22101e+00 -3.76846e-02
-1.70970e+02 -3.22063e+00 -3.77754e-02
-1.70960e+02 -3.22025e+00 -3.78662e-02
-1.70950e+02 -3.21987e+00 -3.79571e-02
-1.70940e+02 -3.21949e+00 -3.80480e-02
-1.70930e+02 -3.21911e+00 -3.81390e-02
-1.70920e+02 -3.21873e+00 -3.82301e-02
-1.70910e+02 -3.21835e+00 -3.83212e-02
-1.70900e+02 -3.21796e+00 -3.84124e-02
-1.70890e+02 -3.21758e+00 -3.85036e-02
-1.70880e+02 -3.21719e+00 -3.85949e-02
-1.70870e+02 -3.21681e+00 -3.86863e-02
-1.70860e+02 -3.21642e+00 -3.87777e-02
-1.70850e+02 -3.21603e+00 -3.88692e-02
-1.70840e+02 -3.21564e+00 -3.89608e-02
-1.70830e+02 -3.21525e+00 -3.90524e-02
-1.70820e+02 -3.21486e+00 -3.91441e-02
-1.70810e+02 -3.21447e+00 -3.92358e-02
-1.70800e+02 -3.21408e+00 -3.93277e-02
-1.70790e+02 -3.21368e+00 -3.94195e-02
-1.70780e+02 -3.21329e+00 -3.95115e-02
-1.70770e+02 -3.21289e+00 -3.96035e-02
-1.70760e+02 -3.21249e+00 -3.96955e-02
-1.70750e+02 -3.21210e+00 -3.97876e-02
-1.70740e+02 -3.21170e+00 -3.98798e-02
-1.70730e+02 -3.21130e+00 -3.99721e-02
-1.70720e+02 -3.21090e+00 -4.00644e-02
-1.70710e+02 -3.21050e+00 -4.01568e-02
-1.70700e+02 -3.21010e+00 -4.02492e-02
-1.70690e+02 -3.20969e+00 -4.03417e-02
-1.70680e+02 -3.20929e+00 -4.04342e-02
-1.70670e+02 -3.20888e+00 -4.05269e-02
-1.70660e+02 -3.20848e+00 -4.06195e-02
-1.70650e+02 -3.20807e+00 -4.07123e-02
-1.70640e+02 -3.20766e+00 -4.08051e-02
-1.70630e+02 -3.20726e+00 -4.08980e-02
-1.70620e+02 -3.20685e+00 -4.09909e-02
-1.70610e+02 -3.20644e+00 -4.10839e-02
-1.70600e+02 -3.20603e+00 -4.11770e-02
-1.70590e+02 -3.20561e+00 -4.12701e-02
-1.70580e+02 -3.20520e+00 -4.13633e-02
-1.70570e+02 -3.20479e+00 -4.14565e-02
-1.70560e+02 -3.20437e+00 -4.15498e-02
-1.70550e+02 -3.20395e+00 -4.16432e-02
-1.70540e+02 -3.20354e+00 -4.17366e-02
-1.70530e+02 -3.20312e+00 -4.18301e-02
-1.70520e+02 -3.20270e+00 -4.19237e-02
-1.70510e+02 -3.20228e+00 -4.20173e-02
-1.70500e+02 -3.20186e+00 -4.21110e-02
-1.70490e+02 -3.20144e+00 -4.22047e-02
-1.70480e+02 -3.20102e+00 -4.22985e-02
-1.70470e+02 -3.20059e+00 -4.23924e-02
-1.70460e+02 -3.20017e+00 -4.24863e-02
-1.70450e+02 -3.19974e+00 -4.25803e-02
-1.70440e+02 -3.19932e+00 -4.26744e-02
-1.70430e+02 -3.19889e+00 -4.27685e-02
-1.70420e+02 -3.19846e+00 -4.28627e-02
-1.70410e+02 -3.19803e+00 -4.29569e-02
-1.70400e+02 -3.19760e+00 -4.30512e-02
-1.70390e+02 -3.19717e+00 -4.31456e-02
-1.70380e+02 -3.19674e+00 -4.32400e-02
-1.70370e+02 -3.19631e+00 -4.33345e-02
-1.70360e+02 -3.19587e+00 -4.34291e-02
-1.70350e+02 -3.19544e+00 -4.35237e-02
-1.70340e+02 -3.19500e+00 -4.36184e-02
-1.70330e+02 -3.19457e+00 -4.37131e-02
-1.70320e+02 -3.19413e+00 -4.38079e-02
-1.70310e+02 -3.19369e+00 -4.39028e-02
-1.70300e+02 -3.19325e+00 -4.39977e-02
-1.70290e+02 -3.19281e+00 -4.40927e-02
-1.70280e+02 -3.19237e+00 -4.41878e-02
-1.70270e+02 -3.19193e+00 -4.42829e-02
-1.70260e+02 -3.19148e+00 -4.43781e-02
-1.70250e+02 -3.19104e+00 -4.44733e-02
-1.70240e+02 -3.19059e+00 -4.45687e-02
-1.70230e+02 -3.19015e+00 -4.46640e-02
-1.70220e+02 -3.18970e+00 -4.47595e-02
-1.70210e+02 -3.18925e+00 -4.48549e-02
-1.70200e+02 -3.18880e+00 -4.49505e-02
-1.70190e+02 -3.18835e+00 -4.50461e-02
-1.70180e+02 -3.18790e+00 -4.51418e-02
-1.70170e+02 -3.18745e+00 -4.52375e-02
-1.70160e+02 -3.18700e+00 -4.53334e-02
-1.70150e+02 -3.18654e+00 -4.54292e-02
-1.70140e+02 -3.18609e+00 -4.55252e-02
-1.70130e+02 -3.18563e+00 -4.56211e-02
-1.70120e+02 -3.18518e+00 -4.57172e-02
-1.70110e+02 -3.18472e+00 -4.58133e-02
-1.70100e+02 -3.18426e+00 -4.59095e-02
-1.70090e+02 -3.18380e+00 -4.60057e-02
-1.70080e+02 -3.18334e+00 -4.61020e-02
-1.70070e+02 -3.18288e+00 -4.61984e-02
-1.70060e+02 -3.18242e+00 -4.62948e-02
-1.70050e+02 -3.18195e+00 -4.63913e-02
-1.70040e+02 -3.18149e+00 -4.64879e-02
-1.70030e+02 -3.18102e+00 -4.65845e-02
-1.70020e+02 -3.18056e+00 -4.66812e-02
-1.70010e+02 -3.18009e+00 -4.67779e-02
-1.70000e+02 -3.17962e+00 -4.68747e-02
-1.69990e+02 -3.17915e+00 -4.69716e-02
-1.69980e+02 -3.17868e+00 -4.70685e-02
-1.69970e+02 -3.17821e+00 -4.71655e-02
-1.69960e+02 -3.17774e+00 -4.72626e-02
-1.69950e+02 -3.17726e+00 -4.73597e-02
-1.69940e+02 -3.17679e+00 -4.74569e-02
-1.69930e+02 -3.17632e+00 -4.75541e-02
-1.69920e+02 -3.17584e+00 -4.76514e-02
-1.69910e+02 -3.17536e+00 -4.77488e-02
-1.69900e+02 -3.17488e+00 -4.78462e-02
-1.69890e+02 -3.17441e+00 -4.79437e-02
-1.69880e+02 -3.17393e+00 -4.80413e-02
-1.69870e+02 -3.17345e+00 -4.81389e-02
-1.69860e+02 -3.17296e+00 -4.82366e-02
-1.69850e+02 -3.17248e+00 -4.83343e-02
-1.69840e+02 -3.17200e+00 -4.84321e-02
-1.69830e+02 -3.17151e+00 -4.85300e-02
-1.69820e+02 -3.17103e+00 -4.86279e-02
-1.69810e+02 -3.17054e+00 -4.87259e-02
-1.69800e+02 -3.17005e+00 -4.88240e-02
-1.69790e+02 -3.16956e+00 -4.89221e-02
-1.69780e+02 -3.16907e+00 -4.90203e-02
-1.69770e+02 -3.16858e+00 -4.91185e-02
-1.69760e+02 -3.16809e+00 -4.92168e-02
-1.69750e+02 -3.16760e+00 -4.93152e-02
-1.69740e+02 -3.16710e+00 -4.94136e-02
-1.69730e+02 -3.16661e+00 -4.95121e-02
-1.69720e+02 -3.16611e+00 -4.96106e-02
-1.69710e+02 -3.16562e+00 -4.97093e-02
-1.69700e+02 -3.16512e+00 -4.98079e-02
-1.69690e+02 -3.16462e+00 -4.99067e-02
-1.69680e+02 -3.16412e+00 -5.00055e-02
-1.69670e+02 -3.16362e+00 -5.01044e-02
-1.69660e+02 -3.16312e+00 -5.02033e-02
-1.69650e+02 -3.16262e+00 -5.03023e-02
-1.69640e+02 -3.16211e+00 -5.04013e-02
-1.69630e+02 -3.16161e+00 -5.05004e-02
-1.69620e+02 -3.16110e+00 -5.05996e-02
-1.69610e+02 -3.16060e+00 -5.06989e-02
-1.69600e+02 -3.16009e+00 -5.07982e-02
-1.69590e+02 -3.15958e+00 -5.08975e-02
-1.69580e+02 -3.15907e+00 -5.09970e-02
-1.69570e+02 -3.15856e+00 -5.10964e-02
-1.69560e+02 -3.15805e+00 -5.11960e-02
-1.69550e+02 -3.15754e+00 -5.12956e-02
-1.69540e+02 -3.15702e+00 -5.13953e-02
-1.69530e+02 -3.15651e+00 -5.14950e-02
-1.69520e+02 -3.15599e+00 -5.15948e-02
-1.69510e+02 -3.15548e+00 -5.16947e-02
-1.69500e+02 -3.15496e+00 -5.17946e-02
-1.69490e+02 -3.15444e+00 -5.18946e-02
-1.69480e+02 -3.15392e+00 -5.19947e-02
-1.69470e+02 -3.15340e+00 -5.20948e-02
-1.69460e+02 -3.15288e+00 -5.21950e-02
-1.69450e+02 -3.15236e+00 -5.22952e-02
-1.69440e+02 -3.15183e+00 -5.23955e-02
-1.69430e+02 -3.15131e+00 -5.24959e-02
-1.69420e+02 -3.15078e+00 -5.25963e-02
-1.69410e+02 -3.15026e+00 -5.26968e-02
-1.69400e+02 -3.14973e+00 -5.27973e-02
-1.69390e+02 -3.14920e+00 -5.28980e-02
-1.69380e+02 -3.14867e+00 -5.29986e-02
-1.69370e+02 -3.14814e+00 -5.30994e-02
-1.69360e+02 -3.14761e+00 -5.32002e-02
-1.69350e+02 -3.14708e+00 -5.33010e-02
-1.69340e+02 -3.14654e+00 -5.34020e-02
-1.69330e+02 -3.14601e+00 -5.35030e-02
-1.69320e+02 -3.14547e+00 -5.36040e-02
-1.69310e+02 -3.14494e+00 -5.37051e-02
-1.69300e+02 -3.14440e+00 -5.38063e-02
-1.69290e+02 -3.14386e+00 -5.39075e-02
-1.69280e+02 -3.14332e+00 -5.40088e-02
-1.69270e+02 -3.14278e+00 -5.41102e-02
-1.69260e+02 -3.14224e+00 -5.42116e-02
-1.69250e+02 -3.14170e+00 -5.43131e-02
-1.69240e+02 -3.14115e+00 -5.44147e-02
-1.69230e+02 -3.14061e+00 -5.45163e-02
-1.69220e+02 -3.14006e+00 -5.46180e-02
-1.69210e+02 -3.13952e+00 -5.47197e-02
-1.69200e+02 -3.13897e+00 -5.48215e-02
-1.69190e+02 -3.13842e+00 -5.49233e-02
-1.69180e+02 -3.13787e+00 -5.50249e-02
-1.69170e+02 -3.13732e+00 -5.51264e-02
-1.69160e+02 -3.13677e+00 -5.52278e-02
-1.69150e+02 -3.13622e+00 -5.53291e-02
-1.69140e+02 -3.13566e+00 -5.54302e-02
-1.69130e+02 -3.13511e+00 -5.55312e-02
-1.69120e+02 -3.13455e+00 -5.56320e-02
-1.69110e+02 -3.13399e+00 -5.57328e-02
-1.69100e+02 -3.13344e+00 -5.58334e-02
-1.69090e+02 -3.13288e+00 -5.59339e-02
-1.69080e+02 -3.13232e+00 -5.60342e-02
-1.69070e+02 -3.13176e+00 -5.61344e-02
-1.69060e+02 -3.13119e+00 -5.62345e-02
-1.69050e+02 -3.13063e+00 -5.63345e-02
-1.69040e+02 -3.13007e+00 -5.64343e-02
-1.69030e+02 -3.12950e+00 -5.65341e-02
-1.69020e+02 -3.12894e+00 -5.66336e-02
-1.69010e+02 -3.12837e+00 -5.67331e-02
-1.69000e+02 -3.12780e+00 -5.68324e-02
-1.68990e+02 -3.12723e+00 -5.69316e-02
-1.68980e+02 -3.12666e+00 -5.70307e-02
-1.68970e+02 -3.12609e+00 -5.71296e-02
-1.68960e+02 -3.12552e+00 -5.72284e-02
-1.68950e+02 -3.12495e+00 -5.73271e-02
-1.68940e+02 -3.12437e+00 -5.74256e-02
-1.68930e+02 -3.12380e+00 -5.75241e-02
-1.68920e+02 -3.12322e+00 -5.76223e-02
-1.68910e+02 -3.12265e+00 -5.77205e-02
-1.68900e+02 -3.12207e+00 -5.78185e-02
-1.68890e+02 -3.12149e+00 -5.79164e-02
-1.68880e+02 -3.12091e+00 -5.80142e-02
-1.68870e+02 -3.12033e+00 -5.81119e-02
-1.68860e+02 -3.11975e+00 -5.82094e-02
-1.68850e+02 -3.11917e+00 -5.83068e-02
-1.68840e+02 -3.11858e+00 -5.84040e-02
-1.68830e+02 -3.11800e+00 -5.85012e-02
-1.68820e+02 -3.11741e+00 -5.85982e-02
-1.68810e+02 -3.11683e+00 -5.86951e-02
-1.68800e+02 -3.11624e+00 -5.87918e-02
-1.68790e+02 -3.11565e+00 -5.88884e-02
-1.68780e+02 -3.11506e+00 -5.89849e-02
-1.68770e+02 -3.11447e+00 -5.90813e-02
-1.68760e+02 -3.11388e+00 -5.91775e-02
-1.68750e+02 -3.11329e+00 -5.92736e-02
-1.68740e+02 -3.11269e+00 -5.93696e-02
-1.68730e+02 -3.11210e+00 -5.94654e-02
-1.68720e+02 -3.11151e+00 -5.95611e-02
-1.68710e+02 -3.11091e+00 -5.96567e-02
-1.68700e+02 -3.11031e+00 -5.97522e-02
-1.68690e+02 -3.10971e+00 -5.98475e-02
-1.68680e+02 -3.10912e+00 -5.99427e-02
-1.68670e+02 -3.10852e+00 -6.00378e-02
-1.68660e+02 -3.10791e+00 -6.01327e-02
-1.68650e+02 -3.10731e+00 -6.02275e-02
-1.68640e+02 -3.10671e+00 -6.03222e-02
-1.68630e+02 -3.10611e+00 -6.04168e-02
-1.68620e+02 -3.10550e+00 -6.05112e-02
-1.68610e+02 -3.10490e+00 -6.06055e-02
-1.68600e+02 -3.10429e+00 -6.06997e-02
-1.68590e+02 -3.10368e+00 -6.07937e-02
-1.68580e+02 -3.10307e+00 -6.08877e-02
-1.68570e+02 -3.10246e+00 -6.09814e-02
-1.68560e+02 -3.10185e+00 -6.10751e-02
-1.68550e+02 -3.10124e+00 -6.11686e-02
-1.68540e+02 -3.10063e+00 -6.12620e-02
-1.68530e+02 -3.10002e+00 -6.13553e-02
-1.68520e+02 -3.09940e+00 -6.14484e-02
-1.68510e+02 -3.09879e+00 -6.15414e-02
-1.68500e+02 -3.09817e+00 -6.16343e-02
-1.68490e+02 -3.09756e+00 -6.17271e-02
-1.68480e+02 -3.09694e+00 -6.18197e-02
-1.68470e+02 -3.09632e+00 -6.19122e-02
-1.68460e+02 -3.09570e+00 -6.20046e-02
-1.68450e+02 -3.09508e+00 -6.20968e-02
-1.68440e+02 -3.09446e+00 -6.21889e-02
-1.68430e+02 -3.09384e+00 -6.22809e-02
-1.68420e+02 -3.09321e+00 -6.23728e-02
-1.68410e+02 -3.09259e+00 -6.24645e-02
-1.68400e+02 -3.09196e+00 -6.25561e-02
-1.68390e+02 -3.09134e+00 -6.26476e-02
-1.68380e+02 -3.09071e+00 -6.27389e-02
-1.68370e+02 -3.09008e+00 -6.28301e-02
-1.68360e+02 -3.08945e+00 -6.29212e-02
-1.68350e+02 -3.08882e+00 -6.30121e-02
-1.68340e+02 -3.08819e+00 -6.31030e-02
-1.68330e+02 -3.08756e+00 -6.31937e-02
-1.68320e+02 -3.08693e+00 -6.32842e-02
-1.68310e+02 -3.08630e+00 -6.33747e-02
-1.68300e+02 -3.08566e+00 -6.34650e-02
-1.68290e+02 -3.08503e+00 -6.35551e-02
-1.68280e+02 -3.08439e+00 -6.36452e-02
-1.68270e+02 -3.08375e+00 -6.37351e-02
-1.68260e+02 -3.08312e+00 -6.38249e-02
-1.68250e+02 -3.08248e+00 -6.39146e-02
-1.68240e+02 -3.08184e+00 -6.40041e-02
-1.68230e+02 -3.08120e+00 -6.40935e-02
-1.68220e+02 -3.08056e+00 -6.41828e-02
-1.68210e+02 -3.07991e+00 -6.42720e-02
-1.68200e+02 -3.07927e+00 -6.43610e-02
-1.68190e+02 -3.07863e+00 -6.44499e-02
-1.68180e+02 -3.07798e+00 -6.45386e-02
-1.68170e+02 -3.07734e+00 -6.46273e-02
-1.68160e+02 -3.07669e+00 -6.47158e-02
-1.68150e+02 -3.07604e+00 -6.48041e-02
-1.68140e+02 -3.07539e+00 -6.48924e-02
-1.68130e+02 -3.07474e+00 -6.49805e-02
-1.68120e+02 -3.07409e+00 -6.50685e-02
-1.68110e+02 -3.07344e+00 -6.51564e-02
-1.68100e+02 -3.07279e+00 -6.52441e-02
-1.68090e+02 -3.07214e+00 -6.53317e-02
-1.68080e+02 -3.07148e+00 -6.54192e-02
-1.68070e+02 -3.07083e+00 -6.55065e-02
-1.68060e+02 -3.07017e+00 -6.55938e-02
-1.68050e+02 -3.06952e+00 -6.56808e-02
-1.68040e+02 -3.06886e+00 -6.57678e-02
-1.68030e+02 -3.06820e+00 -6.58546e-02
-1.68020e+02 -3.06754e+00 -6.59413e-02
-1.68010e+02 -3.06688e+00 -6.60279e-02
-1.68000e+02 -3.06622e+00 -6.61144e-02
-1.67990e+02 -3.06556e+00 -6.62007e-02
-1.67980e+02 -3.06490e+00 -6.62869e-02
-1.67970e+02 -3.06423e+00 -6.63729e-02
-1.67960e+02 -3.06357e+00 -6.64589e-02
-1.67950e+02 -3.06291e+00 -6.65447e-02
-1.67940e+02 -3.06224e+00 -6.66303e-02
-1.67930e+02 -3.06157e+00 -6.67159e-02
-1.67920e+02 -3.06091e+00 -6.68013e-02
-1.67910e+02 -3.06024e+00 -6.68866e-02
-1.67900e+02 -3.05957e+00 -6.69717e-02
-1.67890e+02 -3.05890e+00 -6.70568e-02
-1.67880e+02 -3.05823e+00 -6.71417e-02
-1.67870e+02 -3.05755e+00 -6.72264e-02
-1.67860e+02 -3.05688e+00 -6.73111e-02
-1.67850e+02 -3.05621e+00 -6.73956e-02
-1.67840e+02 -3.05553e+00 -6.74800e-02
-1.67830e+02 -3.05486e+00 -6.75642e-02
-1.67820e+02 -3.05418e+00 -6.76484e-02
-1.67810e+02 -3.05351e+00 -6.77324e-02
-1.67800e+02 -3.05283e+00 -6.78162e-02
-1.67790e+02 -3.05215e+00 -6.79000e-02
-1.67780e+02 -3.05147e+00 -6.79836e-02
-1.67770e+02 -3.05079e+00 -6.80671e-02
-1.67760e+02 -3.05011e+00 -6.81504e-02
-1.67750e+02 -3.04943e+00 -6.82337e-02
-1.67740e+02 -3.04874e+00 -6.83168e-02
-1.67730e+02 -3.04806e+00 -6.83997e-02
-1.67720e+02 -3.04738e+00 -6.84826e-02
-1.67710e+02 -3.04669e+00 -6.85653e-02
-1.67700e+02 -3.04600e+00 -6.86479e-02
-1.67690e+02 -3.04532e+00 -6.87303e-02
-1.67680e+02 -3.04463e+00 -6.88127e-02
-1.67670e+02 -3.04394e+00 -6.88949e-02
-1.67660e+02 -3.04325e+00 -6.89769e-02
-1.67650e+02 -3.04256e+00 -6.90589e-02
-1.67640e+02 -3.04187e+00 -6.91407e-02
-1.67630e+02 -3.04118e+00 -6.92224e-02
-1.67620e+02 -3.04049e+00 -6.93039e-02
-1.67610e+02 -3.03979e+00 -6.93853e-02
-1.67600e+02 -3.03910e+00 -6.94666e-02
-1.67590e+02 -3.03840e+00 -6.95478e-02
-1.67580e+02 -3.03771e+00 -6.96288e-02
-1.67570e+02 -3.03701e+00 -6.97097e-02
-1.67560e+02 -3.03631e+00 -6.97905e-02
-1.67550e+02 -3.03562e+00 -6.98712e-02
-1.67540e+02 -3.03492e+00 -6.99517e-02
-1.67530e+02 -3.03422e+00 -7.00321e-02
-1.67520e+02 -3.03352e+00 -7.01124e-02
-1.67510e+02 -3.03281e+00 -7.01925e-02
-1.67500e+02 -3.03211e+00 -7.02725e-02
-1.67490e+02 -3.03141e+00 -7.03524e-02
-1.67480e+02 -3.03070e+00 -7.04321e-02
-1.67470e+02 -3.03000e+00 -7.05118e-02
-1.67460e+02 -3.02929e+00 -7.05913e-02
-1.67450e+02 -3.02859e+00 -7.06706e-02
-1.67440e+02 -3.02788e+00 -7.07499e-02
-1.67430e+02 -3.02717e+00 -7.08290e-02
-1.67420e+02 -3.02646e+00 -7.09079e-02
-1.67410e+02 -3.02576e+00 -7.09868e-02
-1.67400e+02 -3.02504e+00 -7.10655e-02
-1.67390e+02 -3.02433e+00 -7.11441e-02
-1.67380e+02 -3.02362e+00 -7.12226e-02
-1.67370e+02 -3.02291e+00 -7.13009e-02
-1.67360e+02 -3.02220e+00 -7.13791e-02
-1.67350e+02 -3.02148e+00 -7.14572e-02
-1.67340e+02 -3.02077e+00 -7.15351e-02
-1.67330e+02 -3.02005e+00 -7.16129e-02
-1.67320e+02 -3.01933e+00 -7.16906e-02
-1.67310e+02 -3.01862e+00 -7.17682e-02
-1.67300e+02 -3.01790e+00 -7.18456e-02
-1.67290e+02 -3.01718e+00 -7.19229e-02
-1.67280e+02 -3.01646e+00 -7.20001e-02
-1.67270e+02 -3.01574e+00 -7.20772e-02
-1.67260e+02 -3.01502e+00 -7.21541e-02
-1.67250e+02 -3.01430e+00 -7.22309e-02
-1.67240e+02 -3.01357e+00 -7.23075e-02
-1.67230e+02 -3.01285e+00 -7.23841e-02
-1.67220e+02 -3.01213e+00 -7.24605e-02
-1.67210e+02 -3.01140e+00 -7.25367e-02
-1.67200e+02 -3.01068e+00 -7.26129e-02
-1.67190e+02 -3.00995e+00 -7.26889e-02
-1.67180e+02 -3.00922e+00 -7.27648e-02
-1.67170e+02 -3.00849e+00 -7.28405e-02
-1.67160e+02 -3.00777e+00 -7.29162e-02
-1.67150e+02 -3.00704e+00 -7.29917e-02
-1.67140e+02 -3.00631e+00 -7.30671e-02
-1.67130e+02 -3.00557e+00 -7.31423e-02
-1.67120e+02 -3.00484e+00 -7.32174e-02
-1.67110e+02 -3.00411e+00 -7.32924e-02
-1.67100e+02 -3.00338e+00 -7.33673e-02
-1.67090e+02 -3.00264e+00 -7.34420e-02
-1.67080e+02 -3.00191e+00 -7.35166e-02
-1.67070e+02 -3.00117e+00 -7.35911e-02
-1.67060e+02 -3.00044e+00 -7.36654e-02
-1.67050e+02 -2.99970e+00 -7.37396e-02
-1.67040e+02 -2.99896e+00 -7.38137e-02
-1.67030e+02 -2.99822e+00 -7.38877e-02
-1.67020e+02 -2.99748e+00 -7.39615e-02
-1.67010e+02 -2.99674e+00 -7.40352e-02
-1.67000e+02 -2.99600e+00 -7.41088e-02
-1.66990e+02 -2.99526e+00 -7.41822e-02
-1.66980e+02 -2.99452e+00 -7.42555e-02
-1.66970e+02 -2.99378e+00 -7.43287e-02
-1.66960e+02 -2.99303e+00 -7.44018e-02
-1.66950e+02 -2.99229e+00 -7.44747e-02
-1.66940e+02 -2.99154e+00 -7.45475e-02
-1.66930e+02 -2.99080e+00 -7.46201e-02
-1.66920e+02 -2.99005e+00 -7.46927e-02
-1.66910e+02 -2.98930e+00 -7.47651e-02
-1.66900e+02 -2.98856e+00 -7.48374e-02
-1.66890e+02 -2.98781e+00 -7.49095e-02
-1.66880e+02 -2.98706e+00 -7.49816e-02
-1.66870e+02 -2.98631e+00 -7.50535e-02
-1.66860e+02 -2.98556e+00 -7.51252e-02
-1.66850e+02 -2.98480e+00 -7.51969e-02
-1.66840e+02 -2.98405e+00 -7.52684e-02
-1.66830e+02 -2.98330e+00 -7.53398e-02
-1.66820e+02 -2.98255e+00 -7.54110e-02
-1.66810e+02 -2.98179e+00 -7.54821e-02
-1.66800e+02 -2.98104e+00 -7.55531e-02
-1.66790e+02 -2.98028e+00 -7.56240e-02
-1.66780e+02 -2.97952e+00 -7.56947e-02
-1.66770e+02 -2.97877e+00 -7.57653e-02
-1.66760e+02 -2.97801e+00 -7.58358e-02
-1.66750e+02 -2.97725e+00 -7.59062e-02
-1.66740e+02 -2.97649e+00 -7.59764e-02
-1.66730e+02 -2.97573e+00 -7.60465e-02
-1.66720e+02 -2.97497e+00 -7.61165e-02
-1.66710e+02 -2.97421e+00 -7.61863e-02
-1.66700e+02 -2.97345e+00 -7.62560e-02
-1.66690e+02 -2.97268e+00 -7.63256e-02
-1.66680e+02 -2.97192e+00 -7.63950e-02
-1.66670e+02 -2.97115e+00 -7.64644e-02
-1.66660e+02 -2.97039e+00 -7.65335e-02
-1.66650e+02 -2.96962e+00 -7.66026e-02
-1.66640e+02 -2.96886e+00 -7.66715e-02
-1.66630e+02 -2.96809e+00 -7.67404e-02
-1.66620e+02 -2.96732e+00 -7.68090e-02
-1.66610e+02 -2.96655e+00 -7.68776e-02
-1.66600e+02 -2.96579e+00 -7.69460e-02
-1.66590e+02 -2.96502e+00 -7.70143e-02
-1.66580e+02 -2.96425e+00 -7.70825e-02
-1.66570e+02 -2.96347e+00 -7.71505e-02
-1.66560e+02 -2.96270e+00 -7.72184e-02
-1.66550e+02 -2.96193e+00 -7.72862e-02
-1.66540e+02 -2.96116e+00 -7.73538e-02
-1.66530e+02 -2.96038e+00 -7.74213e-02
-1.66520e+02 -2.95961e+00 -7.74887e-02
-1.66510e+02 -2.95883e+00 -7.75560e-02
-1.66500e+02 -2.95806e+00 -7.76231e-02
-1.66490e+02 -2.95728e+00 -7.76901e-02
-1.66480e+02 -2.95650e+00 -7.77570e-02
-1.66470e+02 -2.95573e+00 -7.78238e-02
-1.66460e+02 -2.95495e+00 -7.78904e-02
-1.66450e+02 -2.95417e+00 -7.79569e-02
-1.66440e+02 -2.95339e+00 -7.80232e-02
-1.66430e+02 -2.95261e+00 -7.80894e-02
-1.66420e+02 -2.95183e+00 -7.81556e-02
-1.66410e+02 -2.95104e+00 -7.82215e-02
-1.66400e+02 -2.95026e+00 -7.82874e-02
-1.66390e+02 -2.94948e+00 -7.83531e-02
-1.66380e+02 -2.94869e+00 -7.84187e-02
-1.66370e+02 -2.94791e+00 -7.84841e-02
-1.66360e+02 -2.94712e+00 -7.85495e-02
-1.66350e+02 -2.94634e+00 -7.86147e-02
-1.66340e+02 -2.94555e+00 -7.86797e-02
-1.66330e+02 -2.94476e+00 -7.87447e-02
-1.66320e+02 -2.94398e+00 -7.88095e-02
-1.66310e+02 -2.94319e+00 -7.88742e-02
-1.66300e+02 -2.94240e+00 -7.89387e-02
-1.66290e+02 -2.94161e+00 -7.90032e-02
-1.66280e+02 -2.94082e+00 -7.90675e-02
-1.66270e+02 -2.94003e+00 -7.91316e-02
-1.66260e+02 -2.93924e+00 -7.91957e-02
-1.66250e+02 -2.93844e+00 -7.92596e-02
-1.66240e+02 -2.93765e+00 -7.93234e-02
-1.66230e+02 -2.93686e+00 -7.93870e-02
-1.66220e+02 -2.93606e+00 -7.94506e-02
-1.66210e+02 -2.93527e+00 -7.95140e-02
-1.66200e+02 -2.93447e+00 -7.95772e-02
-1.66190e+02 -2.93368e+00 -7.96404e-02
-1.66180e+02 -2.93288e+00 -7.97034e-02
-1.66170e+02 -2.93208e+00 -7.97663e-02
-1.66160e+02 -2.93129e+00 -7.98290e-02
-1.66150e+02 -2.93049e+00 -7.98917e-02
-1.66140e+02 -2.92969e+00 -7.99542e-02
-1.66130e+02 -2.92889e+00 -8.00165e-02
-1.66120e+02 -2.92809e+00 -8.00788e-02
-1.66110e+02 -2.92729e+00 -8.01409e-02
-1.66100e+02 -2.92648e+00 -8.02029e-02
-1.66090e+02 -2.92568e+00 -8.02647e-02
-1.66080e+02 -2.92488e+00 -8.03264e-02
-1.66070e+02 -2.92408e+00 -8.03880e-02
-1.66060e+02 -2.92327e+00 -8.04495e-02
-1.66050e+02 -2.92247e+00 -8.05108e-02
-1.66040e+02 -2.92166e+00 -8.05720e-02
-1.66030e+02 -2.92086e+00 -8.06331e-02
-1.66020e+02 -2.92005e+00 -8.06941e-02
-1.66010e+02 -2.91924e+00 -8.07549e-02
-1.66000e+02 -2.91843e+00 -8.08156e-02
-1.65990e+02 -2.91763e+00 -8.08762e-02
-1.65980e+02 -2.91682e+00 -8.09366e-02
-1.65970e+02 -2.91601e+00 -8.09969e-02
-1.65960e+02 -2.91520e+00 -8.10571e-02
-1.65950e+02 -2.91439e+00 -8.11171e-02
-1.65940e+02 -2.91357e+00 -8.11771e-02
-1.65930e+02 -2.91276e+00 -8.12369e-02
-1.65920e+02 -2.91195e+00 -8.12965e-02
-1.65910e+02 -2.91114e+00 -8.13561e-02
-1.65900e+02 -2.91032e+00 -8.14155e-02
-1.65890e+02 -2.90951e+00 -8.14747e-02
-1.65880e+02 -2.90869e+00 -8.15339e-02
-1.65870e+02 -2.90788e+00 -8.15929e-02
-1.65860e+02 -2.90706e+00 -8.16518e-02
-1.65850e+02 -2.90624e+00 -8.17106e-02
-1.65840e+02 -2.90543e+00 -8.17692e-02
-1.65830e+02 -2.90461e+00 -8.18277e-02
-1.65820e+02 -2.90379e+00 -8.18861e-02
-1.65810e+02 -2.90297e+00 -8.19443e-02
-1.65800e+02 -2.90215e+00 -8.20025e-02
-1.65790e+02 -2.90133e+00 -8.20605e-02
-1.65780e+02 -2.90051e+00 -8.21183e-02
-1.65770e+02 -2.89969e+00 -8.21760e-02
-1.65760e+02 -2.89887e+00 -8.22337e-02
-1.65750e+02 -2.89804e+00 -8.22911e-02
-1.65740e+02 -2.89722e+00 -8.23485e-02
-1.65730e+02 -2.89640e+00 -8.24057e-02
-1.65720e+02 -2.89557e+00 -8.24628e-02
-1.65710e+02 -2.89475e+00 -8.25197e-02
-1.65700e+02 -2.89392e+00 -8.25766e-02
-1.65690e+02 -2.89310e+00 -8.26333e-02
-1.65680e+02 -2.89227e+00 -8.26899e-02
-1.65670e+02 -2.89144e+00 -8.27463e-02
-1.65660e+02 -2.89061e+00 -8.28026e-02
-1.65650e+02 -2.88979e+00 -8.28588e-02
-1.65640e+02 -2.88896e+00 -8.29149e-02
-1.65630e+02 -2.88813e+00 -8.29708e-02
-1.65620e+02 -2.88730e+00 -8.30266e-02
-1.65610e+02 -2.88647e+00 -8.30823e-02
-1.65600e+02 -2.88564e+00 -8.31378e-02
-1.65590e+02 -2.88480e+00 -8.31932e-02
-1.65580e+02 -2.88397e+00 -8.32485e-02
-1.65570e+02 -2.88314e+00 -8.33037e-02
-1.65560e+02 -2.88231e+00 -8.33587e-02
-1.65550e+02 -2.88147e+00 -8.34136e-02
-1.65540e+02 -2.88064e+00 -8.34684e-02
-1.65530e+02 -2.87980e+00 -8.35230e-02
-1.65520e+02 -2.87897e+00 -8.35775e-02
-1.65510e+02 -2.87813e+00 -8.36319e-02
-1.65500e+02 -2.87729e+00 -8.36862e-02
-1.65490e+02 -2.87646e+00 -8.37403e-02
-1.65480e+02 -2.87562e+00 -8.37943e-02
-1.65470e+02 -2.87478e+00 -8.38482e-02
-1.65460e+02 -2.87394e+00 -8.39019e-02
-1.65450e+02 -2.87310e+00 -8.39555e-02
-1.65440e+02 -2.87226e+00 -8.40090e-02
-1.65430e+02 -2.87142e+00 -8.40624e-02
-1.65420e+02 -2.87058e+00 -8.41156e-02
-1.65410e+02 -2.86974e+00 -8.41687e-02
-1.65400e+02 -2.86890e+00 -8.42217e-02
-1.65390e+02 -2.86806e+00 -8.42745e-02
-1.65380e+02 -2.86721e+00 -8.43272e-02
-1.65370e+02 -2.86637e+00 -8.43798e-02
-1.65360e+02 -2.86553e+00 -8.44323e-02
-1.65350e+02 -2.86468e+00 -8.44846e-02
-1.65340e+02 -2.86384e+00 -8.45368e-02
-1.65330e+02 -2.86299e+00 -8.45889e-02
-1.65320e+02 -2.86214e+00 -8.46408e-02
-1.65310e+02 -2.86130e+00 -8.46926e-02
-1.65300e+02 -2.86045e+00 -8.47443e-02
-1.65290e+02 -2.85960e+00 -8.47958e-02
-1.65280e+02 -2.85875e+00 -8.48473e-02
-1.65270e+02 -2.85791e+00 -8.48986e-02
-1.65260e+02 -2.85706e+00 -8.49497e-02
-1.65250e+02 -2.85621e+00 -8.50008e-02
-1.65240e+02 -2.85536e+00 -8.50517e-02
-1.65230e+02 -2.85451e+00 -8.51025e-02
-1.65220e+02 -2.85365e+00 -8.51531e-02
-1.65210e+02 -2.85280e+00 -8.52036e-02
-1.65200e+02 -2.85195e+00 -8.52540e-02
-1.65190e+02 -2.85110e+00 -8.53043e-02
-1.65180e+02 -2.85024e+00 -8.53544e-02
-1.65170e+02 -2.84939e+00 -8.54044e-02
-1.65160e+02 -2.84854e+00 -8.54543e-02
-1.65150e+02 -2.84768e+00 -8.55041e-02
-1.65140e+02 -2.84683e+00 -8.55537e-02
-1.65130e+02 -2.84597e+00 -8.56032e-02
-1.65120e+02 -2.84511e+00 -8.56526e-02
-1.65110e+02 -2.84426e+00 -8.57018e-02
-1.65100e+02 -2.84340e+00 -8.57509e-02
-1.65090e+02 -2.84254e+00 -8.57999e-02
-1.65080e+02 -2.84168e+00 -8.58487e-02
-1.65070e+02 -2.84083e+00 -8.58974e-02
-1.65060e+02 -2.83997e+00 -8.59460e-02
-1.65050e+02 -2.83911e+00 -8.59945e-02
-1.65040e+02 -2.83825e+00 -8.60428e-02
-1.65030e+02 -2.83739e+00 -8.60910e-02
-1.65020e+02 -2.83652e+00 -8.61391e-02
-1.65010e+02 -2.83566e+00 -8.61871e-02
-1.65000e+02 -2.83480e+00 -8.62349e-02
-1.64990e+02 -2.83394e+00 -8.62826e-02
-1.64980e+02 -2.83308e+00 -8.63301e-02
-1.64970e+02 -2.83221e+00 -8.63776e-02
-1.64960e+02 -2.83135e+00 -8.64249e-02
-1.64950e+02 -2.83048e+00 -8.64720e-02
-1.64940e+02 -2.82962e+00 -8.65191e-02
-1.64930e+02 -2.82875e+00 -8.65660e-02
-1.64920e+02 -2.82789e+00 -8.66128e-02
-1.64910e+02 -2.82702e+00 -8.66595e-02
-1.64900e+02 -2.82615e+00 -8.67060e-02
-1.64890e+02 -2.82529e+00 -8.67524e-02
-1.64880e+02 -2.82442e+00 -8.67987e-02
-1.64870e+02 -2.82355e+00 -8.68448e-02
-1.64860e+02 -2.82268e+00 -8.68908e-02
-1.64850e+02 -2.82181e+00 -8.69367e-02
-1.64840e+02 -2.82094e+00 -8.69825e-02
-1.64830e+02 -2.82007e+00 -8.70281e-02
-1.64820e+02 -2.81920e+00 -8.70736e-02
-1.64810e+02 -2.81833e+00 -8.71190e-02
-1.64800e+02 -2.81746e+00 -8.71642e-02
-1.64790e+02 -2.81659e+00 -8.72093e-02
-1.64780e+02 -2.81572e+00 -8.72543e-02
-1.64770e+02 -2.81484e+00 -8.72992e-02
-1.64760e+02 -2.81397e+00 -8.73439e-02
-1.64750e+02 -2.81310e+00 -8.73885e-02
-1.64740e+02 -2.81222e+00 -8.74330e-02
-1.64730e+02 -2.81135e+00 -8.74773e-02
-1.64720e+02 -2.81047e+00 -8.75216e-02
-1.64710e+02 -2.80960e+00 -8.75656e-02
-1.64700e+02 -2.80872e+00 -8.76096e-02
-1.64690e+02 -2.80785e+00 -8.76534e-02
-1.64680e+02 -2.80697e+00 -8.76971e-02
-1.64670e+02 -2.80609e+00 -8.77407e-02
-1.64660e+02 -2.80521e+00 -8.77841e-02
-1.64650e+02 -2.80434e+00 -8.78274e-02
-1.64640e+02 -2.80346e+00 -8.78706e-02
-1.64630e+02 -2.80258e+00 -8.79137e-02
-1.64620e+02 -2.80170e+00 -8.79566e-02
-1.64610e+02 -2.80082e+00 -8.79994e-02
-1.64600e+02 -2.79994e+00 -8.80421e-02
-1.64590e+02 -2.79906e+00 -8.80846e-02
-1.64580e+02 -2.79818e+00 -8.81270e-02
-1.64570e+02 -2.79730e+00 -8.81693e-02
-1.64560e+02 -2.79641e+00 -8.82115e-02
-1.64550e+02 -2.79553e+00 -8.82535e-02
-1.64540e+02 -2.79465e+00 -8.82954e-02
-1.64530e+02 -2.79377e+00 -8.83372e-02
-1.64520e+02 -2.79288e+00 -8.83788e-02
-1.64510e+02 -2.79200e+00 -8.84203e-02
-1.64500e+02 -2.79111e+00 -8.84617e-02
-1.64490e+02 -2.79023e+00 -8.85029e-02
-1.64480e+02 -2.78934e+00 -8.85441e-02
-1.64470e+02 -2.78846e+00 -8.85851e-02
-1.64460e+02 -2.78757e+00 -8.86259e-02
-1.64450e+02 -2.78669e+00 -8.86667e-02
-1.64440e+02 -2.78580e+00 -8.87073e-02
-1.64430e+02 -2.78491e+00 -8.87478e-02
-1.64420e+02 -2.78402e+00 -8.87881e-02
-1.64410e+02 -2.78314e+00 -8.88283e-02
-1.64400e+02 -2.78225e+00 -8.88684e-02
-1.64390e+02 -2.78136e+00 -8.89084e-02
-1.64380e+02 -2.78047e+00 -8.89482e-02
-1.64370e+02 -2.77958e+00 -8.89879e-02
-1.64360e+02 -2.77869e+00 -8.90275e-02
-1.64350e+02 -2.77780e+00 -8.90670e-02
-1.64340e+02 -2.77691e+00 -8.91063e-02
-1.64330e+02 -2.77602e+00 -8.91455e-02
-1.64320e+02 -2.77512e+00 -8.91845e-02
-1.64310e+02 -2.77423e+00 -8.92235e-02
-1.64300e+02 -2.77334e+00 -8.92623e-02
-1.64290e+02 -2.77245e+00 -8.93010e-02
-1.64280e+02 -2.77155e+00 -8.93395e-02
-1.64270e+02 -2.77066e+00 -8.93779e-02
-1.64260e+02 -2.76977e+00 -8.94162e-02
-1.64250e+02 -2.76887e+00 -8.94544e-02
-1.64240e+02 -2.76798e+00 -8.94924e-02
-1.64230e+02 -2.76708e+00 -8.95303e-02
-1.64220e+02 -2.76619e+00 -8.95681e-02
-1.64210e+02 -2.76529e+00 -8.96057e-02
-1.64200e+02 -2.76439e+00 -8.96433e-02
-1.64190e+02 -2.76350e+00 -8.96807e-02
-1.64180e+02 -2.76260e+00 -8.97179e-02
-1.64170e+02 -2.76170e+00 -8.97551e-02
-1.64160e+02 -2.76081e+00 -8.97921e-02
-1.64150e+02 -2.75991e+00 -8.98289e-02
-1.64140e+02 -2.75901e+00 -8.98657e-02
-1.64130e+02 -2.75811e+00 -8.99023e-02
-1.64120e+02 -2.75721e+00 -8.99388e-02
-1.64110e+02 -2.75631e+00 -8.99751e-02
-1.64100e+02 -2.75541e+00 -9.00114e-02
-1.64090e+02 -2.75451e+00 -9.00475e-02
-1.64080e+02 -2.75361e+00 -9.00835e-02
-1.64070e+02 -2.75271e+00 -9.01193e-02
-1.64060e+02 -2.75181e+00 -9.01550e-02
-1.64050e+02 -2.75091e+00 -9.01906e-02
-1.64040e+02 -2.75000e+00 -9.02261e-02
-1.64030e+02 -2.74910e+00 -9.02614e-02
-1.64020e+02 -2.74820e+00 -9.02966e-02
-1.64010e+02 -2.74730e+00 -9.03317e-02
-1.64000e+02 -2.74639e+00 -9.03666e-02
-1.63990e+02 -2.74549e+00 -9.04014e-02
-1.63980e+02 -2.74459e+00 -9.04361e-02
-1.63970e+02 -2.74368e+00 -9.04707e-02
-1.63960e+02 -2.74278e+00 -9.05051e-02
-1.63950e+02 -2.74187e+00 -9.05394e-02
-1.63940e+02 -2.74096e+00 -9.05736e-02
-1.63930e+02 -2.74006e+00 -9.06076e-02
-1.63920e+02 -2.73915e+00 -9.06415e-02
-1.63910e+02 -2.73825e+00 -9.06753e-02
-1.63900e+02 -2.73734e+00 -9.07090e-02
-1.63890e+02 -2.73643e+00 -9.07425e-02
-1.63880e+02 -2.73552e+00 -9.07759e-02
-1.63870e+02 -2.73462e+00 -9.08092e-02
-1.63860e+02 -2.73371e+00 -9.08423e-02
-1.63850e+02 -2.73280e+00 -9.08753e-02
-1.63840e+02 -2.73189e+00 -9.09082e-02
-1.63830e+02 -2.73098e+00 -9.09410e-02
-1.63820e+02 -2.73007e+00 -9.09736e-02
-1.63810e+02 -2.72916e+00 -9.10061e-02
-1.63800e+02 -2.72825e+00 -9.10384e-02
-1.63790e+02 -2.72734e+00 -9.10707e-02
-1.63780e+02 -2.72643e+00 -9.11028e-02
-1.63770e+02 -2.72552e+00 -9.11348e-02
-1.63760e+02 -2.72461e+00 -9.11666e-02
-1.63750e+02 -2.72370e+00 -9.11984e-02
-1.63740e+02 -2.72278e+00 -9.12300e-02
-1.63730e+02 -2.72187e+00 -9.12614e-02
-1.63720e+02 -2.72096e+00 -9.12928e-02
-1.63710e+02 -2.72005e+00 -9.13240e-02
-1.63700e+02 -2.71913e+00 -9.13550e-02
-1.63690e+02 -2.71822e+00 -9.13860e-02
-1.63680e+02 -2.71730e+00 -9.14168e-02
-1.63670e+02 -2.71639e+00 -9.14475e-02
-1.63660e+02 -2.71548e+00 -9.14781e-02
-1.63650e+02 -2.71456e+00 -9.15085e-02
-1.63640e+02 -2.71365e+00 -9.15388e-02
-1.63630e+02 -2.71273e+00 -9.15690e-02
-1.63620e+02 -2.71181e+00 -9.15991e-02
-1.63610e+02 -2.71090e+00 -9.16290e-02
-1.63600e+02 -2.70998e+00 -9.16588e-02
-1.63590e+02 -2.70906e+00 -9.16884e-02
-1.63580e+02 -2.70815e+00 -9.17180e-02
-1.63570e+02 -2.70723e+00 -9.17474e-02
-1.63560e+02 -2.70631e+00 -9.17767e-02
-1.63550e+02 -2.70539e+00 -9.18058e-02
-1.63540e+02 -2.70448e+00 -9.18348e-02
-1.63530e+02 -2.70356e+00 -9.18637e-02
-1.63520e+02 -2.70264e+00 -9.18925e-02
-1.63510e+02 -2.70172e+00 -9.19211e-02
-1.63500e+02 -2.70080e+00 -9.19496e-02
-1.63490e+02 -2.69988e+00 -9.19780e-02
-1.63480e+02 -2.69896e+00 -9.20063e-02
-1.63470e+02 -2.69804e+00 -9.20344e-02
-1.63460e+02 -2.69712e+00 -9.20624e-02
-1.63450e+02 -2.69620e+00 -9.20902e-02
-1.63440e+02 -2.69528e+00 -9.21180e-02
-1.63430e+02 -2.69436e+00 -9.21456e-02
-1.63420e+02 -2.69344e+00 -9.21730e-02
-1.63410e+02 -2.69251e+00 -9.22004e-02
-1.63400e+02 -2.69159e+00 -9.22276e-02
-1.63390e+02 -2.69067e+00 -9.22547e-02
-1.63380e+02 -2.68975e+00 -9.22817e-02
-1.63370e+02 -2.68882e+00 -9.23085e-02
-1.63360e+02 -2.68790e+00 -9.23352e-02
-1.63350e+02 -2.68698e+00 -9.23618e-02
-1.63340e+02 -2.68605e+00 -9.23882e-02
-1.63330e+02 -2.68513e+00 -9.24145e-02
-1.63320e+02 -2.68420e+00 -9.24407e-02
-1.63310e+02 -2.68328e+00 -9.24668e-02
-1.63300e+02 -2.68236e+00 -9.24927e-02
-1.63290e+02 -2.68143e+00 -9.25185e-02
-1.63280e+02 -2.68051e+00 -9.25442e-02
-1.63270e+02 -2.67958e+00 -9.25697e-02
-1.63260e+02 -2.67865e+00 -9.25952e-02
-1.63250e+02 -2.67773e+00 -9.26204e-02
-1.63240e+02 -2.67680e+00 -9.26456e-02
-1.63230e+02 -2.67587e+00 -9.26706e-02
-1.63220e+02 -2.67495e+00 -9.26955e-02
-1.63210e+02 -2.67402e+00 -9.27203e-02
-1.63200e+02 -2.67309e+00 -9.27449e-02
-1.63190e+02 -2.67217e+00 -9.27695e-02
-1.63180e+02 -2.67124e+00 -9.27938e-02
-1.63170e+02 -2.67031e+00 -9.28181e-02
-1.63160e+02 -2.66938e+00 -9.28422e-02
-1.63150e+02 -2.66845e+00 -9.28662e-02
-1.63140e+02 -2.66752e+00 -9.28901e-02
-1.63130e+02 -2.66660e+00 -9.29138e-02
-1.63120e+02 -2.66567e+00 -9.29375e-02
-1.63110e+02 -2.66474e+00 -9.29609e-02
-1.63100e+02 -2.66381e+00 -9.29843e-02
-1.63090e+02 -2.66288e+00 -9.30075e-02
-1.63080e+02 -2.66195e+00 -9.30306e-02
-1.63070e+02 -2.66102e+00 -9.30536e-02
-1.63060e+02 -2.66009e+00 -9.30764e-02
-1.63050e+02 -2.65915e+00 -9.30991e-02
-1.63040e+02 -2.65822e+00 -9.31217e-02
-1.63030e+02 -2.65729e+00 -9.31442e-02
-1.63020e+02 -2.65636e+00 -9.31665e-02
-1.63010e+02 -2.65543e+00 -9.31887e-02
-1.63000e+02 -2.65450e+00 -9.32108e-02
-1.62990e+02 -2.65356e+00 -9.32327e-02
-1.62980e+02 -2.65263e+00 -9.32545e-02
-1.62970e+02 -2.65170e+00 -9.32762e-02
-1.62960e+02 -2.65077e+00 -9.32978e-02
-1.62950e+02 -2.64983e+00 -9.33192e-02
-1.62940e+02 -2.64890e+00 -9.33405e-02
-1.62930e+02 -2.64797e+00 -9.33616e-02
-1.62920e+02 -2.64703e+00 -9.33827e-02
-1.62910e+02 -2.64610e+00 -9.34036e-02
-1.62900e+02 -2.64517e+00 -9.34244e-02
-1.62890e+02 -2.64423e+00 -9.34450e-02
-1.62880e+02 -2.64330e+00 -9.34655e-02
-1.62870e+02 -2.64236e+00 -9.34859e-02
-1.62860e+02 -2.64143e+00 -9.35062e-02
-1.62850e+02 -2.64049e+00 -9.35263e-02
-1.62840e+02 -2.63956e+00 -9.35464e-02
-1.62830e+02 -2.63862e+00 -9.35662e-02
-1.62820e+02 -2.63768e+00 -9.35860e-02
-1.62810e+02 -2.63675e+00 -9.36056e-02
-1.62800e+02 -2.63581e+00 -9.36251e-02
-1.62790e+02 -2.63488e+00 -9.36445e-02
-1.62780e+02 -2.63394e+00 -9.36637e-02
-1.62770e+02 -2.63300e+00 -9.36828e-02
-1.62760e+02 -2.63207e+00 -9.37018e-02
-1.62750e+02 -2.63113e+00 -9.37206e-02
-1.62740e+02 -2.63019e+00 -9.37394e-02
-1.62730e+02 -2.62925e+00 -9.37579e-02
-1.62720e+02 -2.62832e+00 -9.37764e-02
-1.62710e+02 -2.62738e+00 -9.37947e-02
-1.62700e+02 -2.62644e+00 -9.38129e-02
-1.62690e+02 -2.62550e+00 -9.38310e-02
-1.62680e+02 -2.62456e+00 -9.38490e-02
-1.62670e+02 -2.62363e+00 -9.38668e-02
-1.62660e+02 -2.62269e+00 -9.38845e-02
-1.62650e+02 -2.62175e+00 -9.39020e-02
-1.62640e+02 -2.62081e+00 -9.39195e-02
-1.62630e+02 -2.61987e+00 -9.39368e-02
-1.62620e+02 -2.61893e+00 -9.39540e-02
-1.62610e+02 -2.61799e+00 -9.39710e-02
-1.62600e+02 -2.61705e+00 -9.39879e-02
-1.62590e+02 -2.61611e+00 -9.40047e-02
-1.62580e+02 -2.61517e+00 -9.40214e-02
-1.62570e+02 -2.61423e+00 -9.40379e-02
-1.62560e+02 -2.61329e+00 -9.40543e-02
-1.62550e+02 -2.61235e+00 -9.40706e-02
-1.62540e+02 -2.61141e+00 -9.40867e-02
-1.62530e+02 -2.61047e+00 -9.41027e-02
-1.62520e+02 -2.60953e+00 -9.41186e-02
-1.62510e+02 -2.60858e+00 -9.41344e-02
-1.62500e+02 -2.60764e+00 -9.41500e-02
-1.62490e+02 -2.60670e+00 -9.41655e-02
-1.62480e+02 -2.60576e+00 -9.41809e-02
-1.62470e+02 -2.60482e+00 -9.41961e-02
-1.62460e+02 -2.60388e+00 -9.42113e-02
-1.62450e+02 -2.60293e+00 -9.42262e-02
-1.62440e+02 -2.60199e+00 -9.42411e-02
-1.62430e+02 -2.60105e+00 -9.42558e-02
-1.62420e+02 -2.60011e+00 -9.42704e-02
-1.62410e+02 -2.59916e+00 -9.42849e-02
-1.62400e+02 -2.59822e+00 -9.42992e-02
-1.62390e+02 -2.59728e+00 -9.43135e-02
-1.62380e+02 -2.59633e+00 -9.43275e-02
-1.62370e+02 -2.59539e+00 -9.43415e-02
-1.62360e+02 -2.59445e+00 -9.43553e-02
-1.62350e+02 -2.59350e+00 -9.43690e-02
-1.62340e+02 -2.59256e+00 -9.43826e-02
-1.62330e+02 -2.59162e+00 -9.43960e-02
-1.62320e+02 -2.59067e+00 -9.44094e-02
-1.62310e+02 -2.58973e+00 -9.44225e-02
-1.62300e+02 -2.58878e+00 -9.44356e-02
-1.62290e+02 -2.58784e+00 -9.44485e-02
-1.62280e+02 -2.58690e+00 -9.44613e-02
-1.62270e+02 -2.58595e+00 -9.44740e-02
-1.62260e+02 -2.58501e+00 -9.44865e-02
-1.62250e+02 -2.58406e+00 -9.44989e-02
-1.62240e+02 -2.58312e+00 -9.45112e-02
-1.62230e+02 -2.58217e+00 -9.45234e-02
-1.62220e+02 -2.58123e+00 -9.45354e-02
-1.62210e+02 -2.58028e+00 -9.45473e-02
-1.62200e+02 -2.57933e+00 -9.45591e-02
-1.62190e+02 -2.57839e+00 -9.45707e-02
-1.62180e+02 -2.57744e+00 -9.45822e-02
-1.62170e+02 -2.57650e+00 -9.45936e-02
-1.62160e+02 -2.57555e+00 -9.46048e-02
-1.62150e+02 -2.57460e+00 -9.46160e-02
-1.62140e+02 -2.57366e+00 -9.46270e-02
-1.62130e+02 -2.57271e+00 -9.46378e-02
-1.62120e+02 -2.57177e+00 -9.46486e-02
-1.62110e+02 -2.57082e+00 -9.46592e-02
-1.62100e+02 -2.56987e+00 -9.46697e-02
-1.62090e+02 -2.56893e+00 -9.46800e-02
-1.62080e+02 -2.56798e+00 -9.46902e-02
-1.62070e+02 -2.56703e+00 -9.47003e-02
-1.62060e+02 -2.56609e+00 -9.47103e-02
-1.62050e+02 -2.56514e+00 -9.47201e-02
-1.62040e+02 -2.56419e+00 -9.47298e-02
-1.62030e+02 -2.56324e+00 -9.47394e-02
-1.62020e+02 -2.56230e+00 -9.47489e-02
-1.62010e+02 -2.56135e+00 -9.47582e-02
-1.62000e+02 -2.56040e+00 -9.47674e-02
-1.61990e+02 -2.55945e+00 -9.47765e-02
-1.61980e+02 -2.55851e+00 -9.47854e-02
-1.61970e+02 -2.55756e+00 -9.47943e-02
-1.61960e+02 -2.55661e+00 -9.48031e-02
-1.61950e+02 -2.55566e+00 -9.48117e-02
-1.61940e+02 -2.55471e+00 -9.48203e-02
-1.61930e+02 -2.55376e+00 -9.48287e-02
-1.61920e+02 -2.55282e+00 -9.48371e-02
-1.61910e+02 -2.55187e+00 -9.48453e-02
-1.61900e+02 -2.55092e+00 -9.48535e-02
-1.61890e+02 -2.54997e+00 -9.48615e-02
-1.61880e+02 -2.54902e+00 -9.48695e-02
-1.61870e+02 -2.54807e+00 -9.48773e-02
-1.61860e+02 -2.54712e+00 -9.48850e-02
-1.61850e+02 -2.54618e+00 -9.48927e-02
-1.61840e+02 -2.54523e+00 -9.49002e-02
-1.61830e+02 -2.54428e+00 -9.49076e-02
-1.61820e+02 -2.54333e+00 -9.49149e-02
-1.61810e+02 -2.54238e+00 -9.49221e-02
-1.61800e+02 -2.54143e+00 -9.49292e-02
-1.61790e+02 -2.54048e+00 -9.49362e-02
-1.61780e+02 -2.53953e+00 -9.49431e-02
-1.61770e+02 -2.53858e+00 -9.49499e-02
-1.61760e+02 -2.53763e+00 -9.49566e-02
-1.61750e+02 -2.53668e+00 -9.49632e-02
-1.61740e+02 -2.53573e+00 -9.49697e-02
-1.61730e+02 -2.53478e+00 -9.49761e-02
-1.61720e+02 -2.53383e+00 -9.49824e-02
-1.61710e+02 -2.53288e+00 -9.49886e-02
-1.61700e+02 -2.53193e+00 -9.49946e-02
-1.61690e+02 -2.53098e+00 -9.50006e-02
-1.61680e+02 -2.53003e+00 -9.50065e-02
-1.61670e+02 -2.52908e+00 -9.50122e-02
-1.61660e+02 -2.52813e+00 -9.50179e-02
-1.61650e+02 -2.52718e+00 -9.50235e-02
-1.61640e+02 -2.52623e+00 -9.50289e-02
-1.61630e+02 -2.52528e+00 -9.50343e-02
-1.61620e+02 -2.52433e+00 -9.50395e-02
-1.61610e+02 -2.52338e+00 -9.50446e-02
-1.61600e+02 -2.52243e+00 -9.50497e-02
-1.61590e+02 -2.52148e+00 -9.50546e-02
-1.61580e+02 -2.52053e+00 -9.50595e-02
-1.61570e+02 -2.51958e+00 -9.50642e-02
-1.61560e+02 -2.51863e+00 -9.50688e-02
-1.61550e+02 -2.51768e+00 -9.50733e-02
-1.61540e+02 -2.51673e+00 -9.50777e-02
-1.61530e+02 -2.51578e+00 -9.50821e-02
-1.61520e+02 -2.51483e+00 -9.50863e-02
-1.61510e+02 -2.51388e+00 -9.50904e-02
-1.61500e+02 -2.51292e+00 -9.50944e-02
-1.61490e+02 -2.51197e+00 -9.50983e-02
-1.61480e+02 -2.51102e+00 -9.51021e-02
-1.61470e+02 -2.51007e+00 -9.51058e-02
-1.61460e+02 -2.50912e+00 -9.51094e-02
-1.61450e+02 -2.50817e+00 -9.51128e-02
-1.61440e+02 -2.50722e+00 -9.51162e-02
-1.61430e+02 -2.50627e+00 -9.51195e-02
-1.61420e+02 -2.50532e+00 -9.51227e-02
-1.61410e+02 -2.50436e+00 -9.51258e-02
-1.61400e+02 -2.50341e+00 -9.51287e-02
-1.61390e+02 -2.50246e+00 -9.51316e-02
-1.61380e+02 -2.50151e+00 -9.51344e-02
-1.61370e+02 -2.50056e+00 -9.51370e-02
-1.61360e+02 -2.49961e+00 -9.51396e-02
-1.61350e+02 -2.49866e+00 -9.51420e-02
-1.61340e+02 -2.49771e+00 -9.51444e-02
-1.61330e+02 -2.49675e+00 -9.51466e-02
-1.61320e+02 -2.49580e+00 -9.51487e-02
-1.61310e+02 -2.49485e+00 -9.51508e-02
-1.61300e+02 -2.49390e+00 -9.51527e-02
-1.61290e+02 -2.49295e+00 -9.51545e-02
-1.61280e+02 -2.49200e+00 -9.51563e-02
-1.61270e+02 -2.49104e+00 -9.51579e-02
-1.61260e+02 -2.49009e+00 -9.51594e-02
-1.61250e+02 -2.48914e+00 -9.51608e-02
-1.61240e+02 -2.48819e+00 -9.51621e-02
-1.61230e+02 -2.48724e+00 -9.51633e-02
-1.61220e+02 -2.48629e+00 -9.51645e-02
-1.61210e+02 -2.48533e+00 -9.51655e-02
-1.61200e+02 -2.48438e+00 -9.51664e-02
-1.61190e+02 -2.48343e+00 -9.51671e-02
-1.61180e+02 -2.48248e+00 -9.51678e-02
-1.61170e+02 -2.48153e+00 -9.51684e-02
-1.61160e+02 -2.48058e+00 -9.51689e-02
-1.61150e+02 -2.47962e+00 -9.51693e-02
-1.61140e+02 -2.47867e+00 -9.51696e-02
-1.61130e+02 -2.47772e+00 -9.51697e-02
-1.61120e+02 -2.47677e+00 -9.51698e-02
-1.61110e+02 -2.47582e+00 -9.51698e-02
-1.61100e+02 -2.47487e+00 -9.51696e-02
-1.61090e+02 -2.47391e+00 -9.51694e-02
-1.61080e+02 -2.47296e+00 -9.51690e-02
-1.61070e+02 -2.47201e+00 -9.51686e-02
-1.61060e+02 -2.47106e+00 -9.51680e-02
-1.61050e+02 -2.47011e+00 -9.51674e-02
-1.61040e+02 -2.46916e+00 -9.51666e-02
-1.61030e+02 -2.46820e+00 -9.51658e-02
-1.61020e+02 -2.46725e+00 -9.51648e-02
-1.61010e+02 -2.46630e+00 -9.51637e-02
-1.61000e+02 -2.46535e+00 -9.51626e-02
-1.60990e+02 -2.46440e+00 -9.51613e-02
-1.60980e+02 -2.46345e+00 -9.51599e-02
-1.60970e+02 -2.46249e+00 -9.51584e-02
-1.60960e+02 -2.46154e+00 -9.51568e-02
-1.60950e+02 -2.46059e+00 -9.51551e-02
-1.60940e+02 -2.45964e+00 -9.51534e-02
-1.60930e+02 -2.45869e+00 -9.51515e-02
-1.60920e+02 -2.45774e+00 -9.51495e-02
-1.60910e+02 -2.45679e+00 -9.51474e-02
-1.60900e+02 -2.45583e+00 -9.51451e-02
-1.60890e+02 -2.45488e+00 -9.51428e-02
-1.60880e+02 -2.45393e+00 -9.51404e-02
-1.60870e+02 -2.45298e+00 -9.51379e-02
-1.60860e+02 -2.45203e+00 -9.51353e-02
-1.60850e+02 -2.45108e+00 -9.51326e-02
-1.60840e+02 -2.45013e+00 -9.51297e-02
-1.60830e+02 -2.44917e+00 -9.51268e-02
-1.60820e+02 -2.44822e+00 -9.51238e-02
-1.60810e+02 -2.44727e+00 -9.51206e-02
-1.60800e+02 -2.44632e+00 -9.51174e-02
-1.60790e+02 -2.44537e+00 -9.51140e-02
-1.60780e+02 -2.44442e+00 -9.51106e-02
-1.60770e+02 -2.44347e+00 -9.51070e-02
-1.60760e+02 -2.44252e+00 -9.51034e-02
-1.60750e+02 -2.44157e+00 -9.50996e-02
-1.60740e+02 -2.44061e+00 -9.50957e-02
-1.60730e+02 -2.43966e+00 -9.50918e-02
-1.60720e+02 -2.43871e+00 -9.50877e-02
-1.60710e+02 -2.43776e+00 -9.50835e-02
-1.60700e+02 -2.43681e+00 -9.50792e-02
-1.60690e+02 -2.43586e+00 -9.50749e-02
-1.60680e+02 -2.43491e+00 -9.50704e-02
-1.60670e+02 -2.43396e+00 -9.50658e-02
-1.60660e+02 -2.43301e+00 -9.50611e-02
-1.60650e+02 -2.43206e+00 -9.50563e-02
-1.60640e+02 -2.43111e+00 -9.50514e-02
-1.60630e+02 -2.43016e+00 -9.50464e-02
-1.60620e+02 -2.42921e+00 -9.50413e-02
-1.60610e+02 -2.42826e+00 -9.50361e-02
-1.60600e+02 -2.42731e+00 -9.50308e-02
-1.60590e+02 -2.42636e+00 -9.50253e-02
-1.60580e+02 -2.42540e+00 -9.50198e-02
-1.60570e+02 -2.42445e+00 -9.50142e-02
-1.60560e+02 -2.42350e+00 -9.50085e-02
-1.60550e+02 -2.42255e+00 -9.50026e-02
-1.60540e+02 -2.42160e+00 -9.49967e-02
-1.60530e+02 -2.42065e+00 -9.49907e-02
-1.60520e+02 -2.41970e+00 -9.49845e-02
-1.60510e+02 -2.41875e+00 -9.49783e-02
-1.60500e+02 -2.41781e+00 -9.49719e-02
-1.60490e+02 -2.41686e+00 -9.49655e-02
-1.60480e+02 -2.41591e+00 -9.49589e-02
-1.60470e+02 -2.41496e+00 -9.49523e-02
-1.60460e+02 -2.41401e+00 -9.49455e-02
-1.60450e+02 -2.41306e+00 -9.49386e-02
-1.60440e+02 -2.41211e+00 -9.49317e-02
-1.60430e+02 -2.41116e+00 -9.49246e-02
-1.60420e+02 -2.41021e+00 -9.49174e-02
-1.60410e+02 -2.40926e+00 -9.49101e-02
-1.60400e+02 -2.40831e+00 -9.49027e-02
-1.60390e+02 -2.40736e+00 -9.48953e-02
-1.60380e+02 -2.40641e+00 -9.48877e-02
-1.60370e+02 -2.40546e+00 -9.48800e-02
-1.60360e+02 -2.40452e+00 -9.48722e-02
-1.60350e+02 -2.40357e+00 -9.48643e-02
-1.60340e+02 -2.40262e+00 -9.48563e-02
-1.60330e+02 -2.40167e+00 -9.48482e-02
-1.60320e+02 -2.40072e+00 -9.48399e-02
-1.60310e+02 -2.39977e+00 -9.48316e-02
-1.60300e+02 -2.39882e+00 -9.48232e-02
-1.60290e+02 -2.39788e+00 -9.48147e-02
-1.60280e+02 -2.39693e+00 -9.48061e-02
-1.60270e+02 -2.39598e+00 -9.47973e-02
-1.60260e+02 -2.39503e+00 -9.47885e-02
-1.60250e+02 -2.39408e+00 -9.47796e-02
-1.60240e+02 -2.39314e+00 -9.47705e-02
-1.60230e+02 -2.39219e+00 -9.47614e-02
-1.60220e+02 -2.39124e+00 -9.47521e-02
-1.60210e+02 -2.39029e+00 -9.47428e-02
-1.60200e+02 -2.38935e+00 -9.47333e-02
-1.60190e+02 -2.38840e+00 -9.47238e-02
-1.60180e+02 -2.38745e+00 -9.47141e-02
-1.60170e+02 -2.38651e+00 -9.47043e-02
-1.60160e+02 -2.38556e+00 -9.46945e-02
-1.60150e+02 -2.38461e+00 -9.46845e-02
-1.60140e+02 -2.38366e+00 -9.46744e-02
-1.60130e+02 -2.38272e+00 -9.46642e-02
-1.60120e+02 -2.38177e+00 -9.46539e-02
-1.60110e+02 -2.38082e+00 -9.46436e-02
-1.60100e+02 -2.37988e+00 -9.46331e-02
-1.60090e+02 -2.37893e+00 -9.46225e-02
-1.60080e+02 -2.37799e+00 -9.46118e-02
-1.60070e+02 -2.37704e+00 -9.46010e-02
-1.60060e+02 -2.37609e+00 -9.45901e-02
-1.60050e+02 -2.37515e+00 -9.45791e-02
-1.60040e+02 -2.37420e+00 -9.45680e-02
-1.60030e+02 -2.37326e+00 -9.45567e-02
-1.60020e+02 -2.37231e+00 -9.45454e-02
-1.60010e+02 -2.37137e+00 -9.45340e-02
-1.60000e+02 -2.37042e+00 -9.45225e-02
-1.59990e+02 -2.36948e+00 -9.45108e-02
-1.59980e+02 -2.36853e+00 -9.44991e-02
-1.59970e+02 -2.36759e+00 -9.44873e-02
-1.59960e+02 -2.36664e+00 -9.44753e-02
-1.59950e+02 -2.36570e+00 -9.44633e-02
-1.59940e+02 -2.36475e+00 -9.44511e-02
-1.59930e+02 -2.36381e+00 -9.44389e-02
-1.59920e+02 -2.36286e+00 -9.44265e-02
-1.59910e+02 -2.36192e+00 -9.44141e-02
-1.59900e+02 -2.36097e+00 -9.44015e-02
-1.59890e+02 -2.36003e+00 -9.43889e-02
-1.59880e+02 -2.35909e+00 -9.43761e-02
-1.59870e+02 -2.35814e+00 -9.43632e-02
-1.59860e+02 -2.35720e+00 -9.43502e-02
-1.59850e+02 -2.35626e+00 -9.43372e-02
-1.59840e+02 -2.35531e+00 -9.43240e-02
-1.59830e+02 -2.35437e+00 -9.43107e-02
-1.59820e+02 -2.35343e+00 -9.42973e-02
-1.59810e+02 -2.35248e+00 -9.42838e-02
-1.59800e+02 -2.35154e+00 -9.42702e-02
-1.59790e+02 -2.35060e+00 -9.42565e-02
-1.59780e+02 -2.34966e+00 -9.42427e-02
-1.59770e+02 -2.34871e+00 -9.42288e-02
-1.59760e+02 -2.34777e+00 -9.42148e-02
-1.59750e+02 -2.34683e+00 -9.42007e-02
-1.59740e+02 -2.34589e+00 -9.41865e-02
-1.59730e+02 -2.34495e+00 -9.41722e-02
-1.59720e+02 -2.34400e+00 -9.41577e-02
-1.59710e+02 -2.34306e+00 -9.41432e-02
-1.59700e+02 -2.34212e+00 -9.41286e-02
-1.59690e+02 -2.34118e+00 -9.41138e-02
-1.59680e+02 -2.34024e+00 -9.40990e-02
-1.59670e+02 -2.33930e+00 -9.40841e-02
-1.59660e+02 -2.33836e+00 -9.40690e-02
-1.59650e+02 -2.33742e+00 -9.40539e-02
-1.59640e+02 -2.33648e+00 -9.40386e-02
-1.59630e+02 -2.33554e+00 -9.40232e-02
-1.59620e+02 -2.33460e+00 -9.40078e-02
-1.59610e+02 -2.33366e+00 -9.39922e-02
-1.59600e+02 -2.33272e+00 -9.39766e-02
-1.59590e+02 -2.33178e+00 -9.39608e-02
-1.59580e+02 -2.33084e+00 -9.39449e-02
-1.59570e+02 -2.32990e+00 -9.39289e-02
-1.59560e+02 -2.32896e+00 -9.39129e-02
-1.59550e+02 -2.32802e+00 -9.38967e-02
-1.59540e+02 -2.32708e+00 -9.38804e-02
-1.59530e+02 -2.32614e+00 -9.38640e-02
-1.59520e+02 -2.32520e+00 -9.38475e-02
-1.59510e+02 -2.32426e+00 -9.38309e-02
-1.59500e+02 -2.32333e+00 -9.38142e-02
-1.59490e+02 -2.32239e+00 -9.37974e-02
-1.59480e+02 -2.32145e+00 -9.37805e-02
-1.59470e+02 -2.32051e+00 -9.37635e-02
-1.59460e+02 -2.31957e+00 -9.37464e-02
-1.59450e+02 -2.31864e+00 -9.37291e-02
-1.59440e+02 -2.31770e+00 -9.37118e-02
-1.59430e+02 -2.31676e+00 -9.36944e-02
-1.59420e+02 -2.31583e+00 -9.36769e-02
-1.59410e+02 -2.31489e+00 -9.36592e-02
-1.59400e+02 -2.31395e+00 -9.36415e-02
-1.59390e+02 -2.31302e+00 -9.36236e-02
-1.59380e+02 -2.31208e+00 -9.36057e-02
-1.59370e+02 -2.31114e+00 -9.35877e-02
-1.59360e+02 -2.31021e+00 -9.35695e-02
-1.59350e+02 -2.30927e+00 -9.35512e-02
-1.59340e+02 -2.30834e+00 -9.35329e-02
-1.59330e+02 -2.30740e+00 -9.35144e-02
-1.59320e+02 -2.30647e+00 -9.34959e-02
-1.59310e+02 -2.30553e+00 -9.34772e-02
-1.59300e+02 -2.30460e+00 -9.34584e-02
-1.59290e+02 -2.30366e+00 -9.34395e-02
-1.59280e+02 -2.30273e+00 -9.34206e-02
-1.59270e+02 -2.30179e+00 -9.34015e-02
-1.59260e+02 -2.30086e+00 -9.33823e-02
-1.59250e+02 -2.29993e+00 -9.33630e-02
-1.59240e+02 -2.29899e+00 -9.33436e-02
-1.59230e+02 -2.29806e+00 -9.33241e-02
-1.59220e+02 -2.29713e+00 -9.33045e-02
-1.59210e+02 -2.29619e+00 -9.32848e-02
-1.59200e+02 -2.29526e+00 -9.32650e-02
-1.59190e+02 -2.29433e+00 -9.32451e-02
-1.59180e+02 -2.29340e+00 -9.32251e-02
-1.59170e+02 -2.29246e+00 -9.32050e-02
-1.59160e+02 -2.29153e+00 -9.31847e-02
-1.59150e+02 -2.29060e+00 -9.31644e-02
-1.59140e+02 -2.28967e+00 -9.31440e-02
-1.59130e+02 -2.28874e+00 -9.31234e-02
-1.59120e+02 -2.28781e+00 -9.31028e-02
-1.59110e+02 -2.28688e+00 -9.30821e-02
-1.59100e+02 -2.28595e+00 -9.30612e-02
-1.59090e+02 -2.28501e+00 -9.30403e-02
-1.59080e+02 -2.28408e+00 -9.30192e-02
-1.59070e+02 -2.28315e+00 -9.29981e-02
-1.59060e+02 -2.28222e+00 -9.29768e-02
-1.59050e+02 -2.28129e+00 -9.29555e-02
-1.59040e+02 -2.28037e+00 -9.29340e-02
-1.59030e+02 -2.27944e+00 -9.29124e-02
-1.59020e+02 -2.27851e+00 -9.28908e-02
-1.59010e+02 -2.27758e+00 -9.28690e-02
-1.59000e+02 -2.27665e+00 -9.28471e-02
-1.58990e+02 -2.27572e+00 -9.28251e-02
-1.58980e+02 -2.27479e+00 -9.28030e-02
-1.58970e+02 -2.27387e+00 -9.27808e-02
-1.58960e+02 -2.27294e+00 -9.27586e-02
-1.58950e+02 -2.27201e+00 -9.27362e-02
-1.58940e+02 -2.27108e+00 -9.27137e-02
-1.58930e+02 -2.27016e+00 -9.26911e-02
-1.58920e+02 -2.26923e+00 -9.26683e-02
-1.58910e+02 -2.26830e+00 -9.26455e-02
-1.58900e+02 -2.26738e+00 -9.26226e-02
-1.58890e+02 -2.26645e+00 -9.25996e-02
-1.58880e+02 -2.26552e+00 -9.25765e-02
-1.58870e+02 -2.26460e+00 -9.25533e-02
-1.58860e+02 -2.26367e+00 -9.25299e-02
-1.58850e+02 -2.26275e+00 -9.25065e-02
-1.58840e+02 -2.26182e+00 -9.24830e-02
-1.58830e+02 -2.26090e+00 -9.24593e-02
-1.58820e+02 -2.25997e+00 -9.24356e-02
-1.58810e+02 -2.25905e+00 -9.24117e-02
-1.58800e+02 -2.25813e+00 -9.23878e-02
-1.58790e+02 -2.25720e+00 -9.23637e-02
-1.58780e+02 -2.25628e+00 -9.23396e-02
-1.58770e+02 -2.25535e+00 -9.23153e-02
-1.58760e+02 -2.25443e+00 -9.22910e-02
-1.58750e+02 -2.25351e+00 -9.22665e-02
-1.58740e+02 -2.25259e+00 -9.22419e-02
-1.58730e+02 -2.25166e+00 -9.22173e-02
-1.58720e+02 -2.25074e+00 -9.21925e-02
-1.58710e+02 -2.24982e+00 -9.21676e-02
-1.58700e+02 -2.24890e+00 -9.21426e-02
-1.58690e+02 -2.24798e+00 -9.21175e-02
-1.58680e+02 -2.24706e+00 -9.20923e-02
-1.58670e+02 -2.24614e+00 -9.20670e-02
-1.58660e+02 -2.24522e+00 -9.20416e-02
-1.58650e+02 -2.24429e+00 -9.20161e-02
-1.58640e+02 -2.24337e+00 -9.19905e-02
-1.58630e+02 -2.24246e+00 -9.19648e-02
-1.58620e+02 -2.24154e+00 -9.19390e-02
-1.58610e+02 -2.24062e+00 -9.19131e-02
-1.58600e+02 -2.23970e+00 -9.18871e-02
-1.58590e+02 -2.23878e+00 -9.18610e-02
-1.58580e+02 -2.23786e+00 -9.18347e-02
-1.58570e+02 -2.23694e+00 -9.18084e-02
-1.58560e+02 -2.23602e+00 -9.17820e-02
-1.58550e+02 -2.23511e+00 -9.17554e-02
-1.58540e+02 -2.23419e+00 -9.17288e-02
-1.58530e+02 -2.23327e+00 -9.17020e-02
-1.58520e+02 -2.23235e+00 -9.16752e-02
-1.58510e+02 -2.23144e+00 -9.16482e-02
-1.58500e+02 -2.23052e+00 -9.16212e-02
-1.58490e+02 -2.22961e+00 -9.15940e-02
-1.58480e+02 -2.22869e+00 -9.15668e-02
-1.58470e+02 -2.22777e+00 -9.15394e-02
-1.58460e+02 -2.22686e+00 -9.15119e-02
-1.58450e+02 -2.22594e+00 -9.14844e-02
-1.58440e+02 -2.22503e+00 -9.14567e-02
-1.58430e+02 -2.22412e+00 -9.14289e-02
-1.58420e+02 -2.22320e+00 -9.14010e-02
-1.58410e+02 -2.22229e+00 -9.13730e-02
-1.58400e+02 -2.22137e+00 -9.13449e-02
-1.58390e+02 -2.22046e+00 -9.13168e-02
-1.58380e+02 -2.21955e+00 -9.12885e-02
-1.58370e+02 -2.21863e+00 -9.12601e-02
-1.58360e+02 -2.21772e+00 -9.12316e-02
-1.58350e+02 -2.21681e+00 -9.12029e-02
-1.58340e+02 -2.21590e+00 -9.11742e-02
-1.58330e+02 -2.21499e+00 -9.11454e-02
-1.58320e+02 -2.21407e+00 -9.11165e-02
-1.58310e+02 -2.21316e+00 -9.10875e-02
-1.58300e+02 -2.21225e+00 -9.10584e-02
-1.58290e+02 -2.21134e+00 -9.10291e-02
-1.58280e+02 -2.21043e+00 -9.09998e-02
-1.58270e+02 -2.20952e+00 -9.09704e-02
-1.58260e+02 -2.20861e+00 -9.09408e-02
-1.58250e+02 -2.20770e+00 -9.09112e-02
-1.58240e+02 -2.20679e+00 -9.08814e-02
-1.58230e+02 -2.20589e+00 -9.08516e-02
-1.58220e+02 -2.20498e+00 -9.08216e-02
-1.58210e+02 -2.20407e+00 -9.07916e-02
-1.58200e+02 -2.20316e+00 -9.07614e-02
-1.58190e+02 -2.20225e+00 -9.07311e-02
-1.58180e+02 -2.20135e+00 -9.07008e-02
-1.58170e+02 -2.20044e+00 -9.06703e-02
-1.58160e+02 -2.19953e+00 -9.06397e-02
-1.58150e+02 -2.19863e+00 -9.06090e-02
-1.58140e+02 -2.19772e+00 -9.05783e-02
-1.58130e+02 -2.19682e+00 -9.05474e-02
-1.58120e+02 -2.19591e+00 -9.05164e-02
-1.58110e+02 -2.19501e+00 -9.04853e-02
-1.58100e+02 -2.19410e+00 -9.04541e-02
-1.58090e+02 -2.19320e+00 -9.04228e-02
-1.58080e+02 -2.19229e+00 -9.03914e-02
-1.58070e+02 -2.19139e+00 -9.03599e-02
-1.58060e+02 -2.19049e+00 -9.03283e-02
-1.58050e+02 -2.18958e+00 -9.02966e-02
-1.58040e+02 -2.18868e+00 -9.02648e-02
-1.58030e+02 -2.18778e+00 -9.02328e-02
-1.58020e+02 -2.18687e+00 -9.02008e-02
-1.58010e+02 -2.18597e+00 -9.01687e-02
-1.58000e+02 -2.18507e+00 -9.01365e-02
-1.57990e+02 -2.18417e+00 -9.01041e-02
-1.57980e+02 -2.18327e+00 -9.00717e-02
-1.57970e+02 -2.18237e+00 -9.00391e-02
-1.57960e+02 -2.18147e+00 -9.00065e-02
-1.57950e+02 -2.18057e+00 -8.99737e-02
-1.57940e+02 -2.17967e+00 -8.99409e-02
-1.57930e+02 -2.17877e+00 -8.99079e-02
-1.57920e+02 -2.17787e+00 -8.98749e-02
-1.57910e+02 -2.17697e+00 -8.98417e-02
-1.57900e+02 -2.17607e+00 -8.98084e-02
-1.57890e+02 -2.17518e+00 -8.97751e-02
-1.57880e+02 -2.17428e+00 -8.97416e-02
-1.57870e+02 -2.17338e+00 -8.97080e-02
-1.57860e+02 -2.17248e+00 -8.96743e-02
-1.57850e+02 -2.17159e+00 -8.96406e-02
-1.57840e+02 -2.17069e+00 -8.96067e-02
-1.57830e+02 -2.16980e+00 -8.95727e-02
-1.57820e+02 -2.16890e+00 -8.95386e-02
-1.57810e+02 -2.16801e+00 -8.95044e-02
-1.57800e+02 -2.16711e+00 -8.94701e-02
-1.57790e+02 -2.16622e+00 -8.94357e-02
-1.57780e+02 -2.16532e+00 -8.94012e-02
-1.57770e+02 -2.16443e+00 -8.93666e-02
-1.57760e+02 -2.16353e+00 -8.93318e-02
-1.57750e+02 -2.16264e+00 -8.92970e-02
-1.57740e+02 -2.16175e+00 -8.92621e-02
-1.57730e+02 -2.16086e+00 -8.92271e-02
-1.57720e+02 -2.15996e+00 -8.91919e-02
-1.57710e+02 -2.15907e+00 -8.91567e-02
-1.57700e+02 -2.15818e+00 -8.91214e-02
-1.57690e+02 -2.15729e+00 -8.90859e-02
-1.57680e+02 -2.15640e+00 -8.90504e-02
-1.57670e+02 -2.15551e+00 -8.90147e-02
-1.57660e+02 -2.15462e+00 -8.89790e-02
-1.57650e+02 -2.15373e+00 -8.89431e-02
-1.57640e+02 -2.15284e+00 -8.89072e-02
-1.57630e+02 -2.15195e+00 -8.88711e-02
-1.57620e+02 -2.15106e+00 -8.88350e-02
-1.57610e+02 -2.15017e+00 -8.87987e-02
-1.57600e+02 -2.14929e+00 -8.87623e-02
-1.57590e+02 -2.14840e+00 -8.87258e-02
-1.57580e+02 -2.14751e+00 -8.86893e-02
-1.57570e+02 -2.14663e+00 -8.86526e-02
-1.57560e+02 -2.14574e+00 -8.86158e-02
-1.57550e+02 -2.14485e+00 -8.85789e-02
-1.57540e+02 -2.14397e+00 -8.85419e-02
-1.57530e+02 -2.14308e+00 -8.85048e-02
-1.57520e+02 -2.14220e+00 -8.84676e-02
-1.57510e+02 -2.14131e+00 -8.84303e-02
-1.57500e+02 -2.14043e+00 -8.83929e-02
-1.57490e+02 -2.13954e+00 -8.83554e-02
-1.57480e+02 -2.13866e+00 -8.83178e-02
-1.57470e+02 -2.13778e+00 -8.82801e-02
-1.57460e+02 -2.13690e+00 -8.82422e-02
-1.57450e+02 -2.13601e+00 -8.82043e-02
-1.57440e+02 -2.13513e+00 -8.81663e-02
-1.57430e+02 -2.13425e+00 -8.81281e-02
-1.57420e+02 -2.13337e+00 -8.80899e-02
-1.57410e+02 -2.13249e+00 -8.80516e-02
-1.57400e+02 -2.13161e+00 -8.80131e-02
-1.57390e+02 -2.13073e+00 -8.79746e-02
-1.57380e+02 -2.12985e+00 -8.79359e-02
-1.57370e+02 -2.12897e+00 -8.78972e-02
-1.57360e+02 -2.12809e+00 -8.78583e-02
-1.57350e+02 -2.12721e+00 -8.78194e-02
-1.57340e+02 -2.12633e+00 -8.77803e-02
-1.57330e+02 -2.12546e+00 -8.77411e-02
-1.57320e+02 -2.12458e+00 -8.77019e-02
-1.57310e+02 -2.12370e+00 -8.76625e-02
-1.57300e+02 -2.12283e+00 -8.76230e-02
-1.57290e+02 -2.12195e+00 -8.75834e-02
-1.57280e+02 -2.12107e+00 -8.75437e-02
-1.57270e+02 -2.12020e+00 -8.75040e-02
-1.57260e+02 -2.11932e+00 -8.74641e-02
-1.57250e+02 -2.11845e+00 -8.74241e-02
-1.57240e+02 -2.11758e+00 -8.73840e-02
-1.57230e+02 -2.11670e+00 -8.73438e-02
-1.57220e+02 -2.11583e+00 -8.73035e-02
-1.57210e+02 -2.11496e+00 -8.72630e-02
-1.57200e+02 -2.11408e+00 -8.72225e-02
-1.57190e+02 -2.11321e+00 -8.71819e-02
-1.57180e+02 -2.11234e+00 -8.71412e-02
-1.57170e+02 -2.11147e+00 -8.71004e-02
-1.57160e+02 -2.11060e+00 -8.70594e-02
-1.57150e+02 -2.10973e+00 -8.70184e-02
-1.57140e+02 -2.10886e+00 -8.69773e-02
-1.57130e+02 -2.10799e+00 -8.69360e-02
-1.57120e+02 -2.10712e+00 -8.68947e-02
-1.57110e+02 -2.10625e+00 -8.68533e-02
-1.57100e+02 -2.10538e+00 -8.68117e-02
-1.57090e+02 -2.10451e+00 -8.67701e-02
-1.57080e+02 -2.10365e+00 -8.67283e-02
-1.57070e+02 -2.10278e+00 -8.66864e-02
-1.57060e+02 -2.10191e+00 -8.66445e-02
-1.57050e+02 -2.10105e+00 -8.66024e-02
-1.57040e+02 -2.10018e+00 -8.65602e-02
-1.57030e+02 -2.09932e+00 -8.65180e-02
-1.57020e+02 -2.09845e+00 -8.64756e-02
-1.57010e+02 -2.09759e+00 -8.64331e-02
-1.57000e+02 -2.09672e+00 -8.63905e-02
-1.56990e+02 -2.09586e+00 -8.63478e-02
-1.56980e+02 -2.09499e+00 -8.63050e-02
-1.56970e+02 -2.09413e+00 -8.62622e-02
-1.56960e+02 -2.09327e+00 -8.62192e-02
-1.56950e+02 -2.09241e+00 -8.61761e-02
-1.56940e+02 -2.09155e+00 -8.61328e-02
-1.56930e+02 -2.09068e+00 -8.60895e-02
-1.56920e+02 -2.08982e+00 -8.60461e-02
-1.56910e+02 -2.08896e+00 -8.60026e-02
-1.56900e+02 -2.08810e+00 -8.59590e-02
-1.56890e+02 -2.08724e+00 -8.59153e-02
-1.56880e+02 -2.08639e+00 -8.58714e-02
-1.56870e+02 -2.08553e+00 -8.58275e-02
-1.56860e+02 -2.08467e+00 -8.57835e-02
-1.56850e+02 -2.08381e+00 -8.57393e-02
-1.56840e+02 -2.08295e+00 -8.56951e-02
-1.56830e+02 -2.08210e+00 -8.56508e-02
-1.56820e+02 -2.08124e+00 -8.56063e-02
-1.56810e+02 -2.08039e+00 -8.55618e-02
-1.56800e+02 -2.07953e+00 -8.55171e-02
-1.56790e+02 -2.07868e+00 -8.54723e-02
-1.56780e+02 -2.07782e+00 -8.54275e-02
-1.56770e+02 -2.07697e+00 -8.53825e-02
-1.56760e+02 -2.07611e+00 -8.53375e-02
-1.56750e+02 -2.07526e+00 -8.52923e-02
-1.56740e+02 -2.07441e+00 -8.52470e-02
-1.56730e+02 -2.07356e+00 -8.52016e-02
-1.56720e+02 -2.07270e+00 -8.51561e-02
-1.56710e+02 -2.07185e+00 -8.51106e-02
-1.56700e+02 -2.07100e+00 -8.50649e-02
-1.56690e+02 -2.07015e+00 -8.50191e-02
-1.56680e+02 -2.06930e+00 -8.49732e-02
-1.56670e+02 -2.06845e+00 -8.49272e-02
-1.56660e+02 -2.06760e+00 -8.48811e-02
-1.56650e+02 -2.06675e+00 -8.48349e-02
-1.56640e+02 -2.06591e+00 -8.47886e-02
-1.56630e+02 -2.06506e+00 -8.47421e-02
-1.56620e+02 -2.06421e+00 -8.46956e-02
-1.56610e+02 -2.06336e+00 -8.46490e-02
-1.56600e+02 -2.06252e+00 -8.46023e-02
-1.56590e+02 -2.06167e+00 -8.45554e-02
-1.56580e+02 -2.06083e+00 -8.45085e-02
-1.56570e+02 -2.05998e+00 -8.44615e-02
-1.56560e+02 -2.05914e+00 -8.44143e-02
-1.56550e+02 -2.05829e+00 -8.43671e-02
-1.56540e+02 -2.05745e+00 -8.43197e-02
-1.56530e+02 -2.05661e+00 -8.42723e-02
-1.56520e+02 -2.05576e+00 -8.42247e-02
-1.56510e+02 -2.05492e+00 -8.41771e-02
-1.56500e+02 -2.05408e+00 -8.41293e-02
-1.56490e+02 -2.05324e+00 -8.40815e-02
-1.56480e+02 -2.05240e+00 -8.40335e-02
-1.56470e+02 -2.05156e+00 -8.39854e-02
-1.56460e+02 -2.05072e+00 -8.39373e-02
-1.56450e+02 -2.04988e+00 -8.38890e-02
-1.56440e+02 -2.04904e+00 -8.38406e-02
-1.56430e+02 -2.04820e+00 -8.37921e-02
-1.56420e+02 -2.04737e+00 -8.37435e-02
-1.56410e+02 -2.04653e+00 -8.36948e-02
-1.56400e+02 -2.04569e+00 -8.36460e-02
-1.56390e+02 -2.04486e+00 -8.35971e-02
-1.56380e+02 -2.04402e+00 -8.35481e-02
-1.56370e+02 -2.04319e+00 -8.34990e-02
-1.56360e+02 -2.04235e+00 -8.34498e-02
-1.56350e+02 -2.04152e+00 -8.34005e-02
-1.56340e+02 -2.04068e+00 -8.33511e-02
-1.56330e+02 -2.03985e+00 -8.33016e-02
-1.56320e+02 -2.03902e+00 -8.32519e-02
-1.56310e+02 -2.03818e+00 -8.32022e-02
-1.56300e+02 -2.03735e+00 -8.31524e-02
-1.56290e+02 -2.03652e+00 -8.31024e-02
-1.56280e+02 -2.03569e+00 -8.30524e-02
-1.56270e+02 -2.03486e+00 -8.30023e-02
-1.56260e+02 -2.03403e+00 -8.29520e-02
-1.56250e+02 -2.03320e+00 -8.29017e-02
-1.56240e+02 -2.03237e+00 -8.28512e-02
-1.56230e+02 -2.03154e+00 -8.28007e-02
-1.56220e+02 -2.03072e+00 -8.27500e-02
-1.56210e+02 -2.02989e+00 -8.26992e-02
-1.56200e+02 -2.02906e+00 -8.26484e-02
-1.56190e+02 -2.02824e+00 -8.25974e-02
-1.56180e+02 -2.02741e+00 -8.25463e-02
-1.56170e+02 -2.02658e+00 -8.24952e-02
-1.56160e+02 -2.02576e+00 -8.24439e-02
-1.56150e+02 -2.02494e+00 -8.23925e-02
-1.56140e+02 -2.02411e+00 -8.23410e-02
-1.56130e+02 -2.02329e+00 -8.22894e-02
-1.56120e+02 -2.02247e+00 -8.22377e-02
-1.56110e+02 -2.02164e+00 -8.21859e-02
-1.56100e+02 -2.02082e+00 -8.21340e-02
-1.56090e+02 -2.02000e+00 -8.20820e-02
-1.56080e+02 -2.01918e+00 -8.20299e-02
-1.56070e+02 -2.01836e+00 -8.19777e-02
-1.56060e+02 -2.01754e+00 -8.19254e-02
-1.56050e+02 -2.01672e+00 -8.18730e-02
-1.56040e+02 -2.01590e+00 -8.18204e-02
-1.56030e+02 -2.01509e+00 -8.17678e-02
-1.56020e+02 -2.01427e+00 -8.17151e-02
-1.56010e+02 -2.01345e+00 -8.16623e-02
-1.56000e+02 -2.01264e+00 -8.16093e-02
-1.55990e+02 -2.01182e+00 -8.15563e-02
-1.55980e+02 -2.01100e+00 -8.15031e-02
-1.55970e+02 -2.01019e+00 -8.14499e-02
-1.55960e+02 -2.00938e+00 -8.13965e-02
-1.55950e+02 -2.00856e+00 -8.13431e-02
-1.55940e+02 -2.00775e+00 -8.12895e-02
-1.55930e+02 -2.00694e+00 -8.12359e-02
-1.55920e+02 -2.00612e+00 -8.11821e-02
-1.55910e+02 -2.00531e+00 -8.11282e-02
-1.55900e+02 -2.00450e+00 -8.10743e-02
-1.55890e+02 -2.00369e+00 -8.10202e-02
-1.55880e+02 -2.00288e+00 -8.09660e-02
-1.55870e+02 -2.00207e+00 -8.09117e-02
-1.55860e+02 -2.00126e+00 -8.08573e-02
-1.55850e+02 -2.00045e+00 -8.08028e-02
-1.55840e+02 -1.99965e+00 -8.07482e-02
-1.55830e+02 -1.99884e+00 -8.06936e-02
-1.55820e+02 -1.99803e+00 -8.06387e-02
-1.55810e+02 -1.99723e+00 -8.05838e-02
-1.55800e+02 -1.99642e+00 -8.05288e-02
-1.55790e+02 -1.99562e+00 -8.04737e-02
-1.55780e+02 -1.99481e+00 -8.04185e-02
-1.55770e+02 -1.99401e+00 -8.03632e-02
-1.55760e+02 -1.99320e+00 -8.03078e-02
-1.55750e+02 -1.99240e+00 -8.02522e-02
-1.55740e+02 -1.99160e+00 -8.01966e-02
-1.55730e+02 -1.99080e+00 -8.01409e-02
-1.55720e+02 -1.99000e+00 -8.00851e-02
-1.55710e+02 -1.98920e+00 -8.00291e-02
-1.55700e+02 -1.98840e+00 -7.99731e-02
-1.55690e+02 -1.98760e+00 -7.99169e-02
-1.55680e+02 -1.98680e+00 -7.98607e-02
-1.55670e+02 -1.98600e+00 -7.98043e-02
-1.55660e+02 -1.98520e+00 -7.97479e-02
-1.55650e+02 -1.98440e+00 -7.96913e-02
-1.55640e+02 -1.98361e+00 -7.96346e-02
-1.55630e+02 -1.98281e+00 -7.95779e-02
-1.55620e+02 -1.98202e+00 -7.95210e-02
-1.55610e+02 -1.98122e+00 -7.94640e-02
-1.55600e+02 -1.98043e+00 -7.94070e-02
-1.55590e+02 -1.97963e+00 -7.93498e-02
-1.55580e+02 -1.97884e+00 -7.92925e-02
-1.55570e+02 -1.97805e+00 -7.92351e-02
-1.55560e+02 -1.97726e+00 -7.91776e-02
-1.55550e+02 -1.97646e+00 -7.91200e-02
-1.55540e+02 -1.97567e+00 -7.90623e-02
-1.55530e+02 -1.97488e+00 -7.90045e-02
-1.55520e+02 -1.97409e+00 -7.89466e-02
-1.55510e+02 -1.97330e+00 -7.88886e-02
-1.55500e+02 -1.97251e+00 -7.88305e-02
-1.55490e+02 -1.97173e+00 -7.87723e-02
-1.55480e+02 -1.97094e+00 -7.87139e-02
-1.55470e+02 -1.97015e+00 -7.86555e-02
-1.55460e+02 -1.96937e+00 -7.85970e-02
-1.55450e+02 -1.96858e+00 -7.85384e-02
-1.55440e+02 -1.96780e+00 -7.84796e-02
-1.55430e+02 -1.96701e+00 -7.84208e-02
-1.55420e+02 -1.96623e+00 -7.83618e-02
-1.55410e+02 -1.96544e+00 -7.83028e-02
-1.55400e+02 -1.96466e+00 -7.82437e-02
-1.55390e+02 -1.96388e+00 -7.81844e-02
-1.55380e+02 -1.96310e+00 -7.81250e-02
-1.55370e+02 -1.96232e+00 -7.80656e-02
-1.55360e+02 -1.96154e+00 -7.80060e-02
-1.55350e+02 -1.96076e+00 -7.79464e-02
-1.55340e+02 -1.95998e+00 -7.78866e-02
-1.55330e+02 -1.95920e+00 -7.78267e-02
-1.55320e+02 -1.95842e+00 -7.77667e-02
-1.55310e+02 -1.95764e+00 -7.77067e-02
-1.55300e+02 -1.95687e+00 -7.76465e-02
-1.55290e+02 -1.95609e+00 -7.75862e-02
-1.55280e+02 -1.95531e+00 -7.75258e-02
-1.55270e+02 -1.95454e+00 -7.74653e-02
-1.55260e+02 -1.95377e+00 -7.74047e-02
-1.55250e+02 -1.95299e+00 -7.73440e-02
-1.55240e+02 -1.95222e+00 -7.72832e-02
-1.55230e+02 -1.95145e+00 -7.72223e-02
-1.55220e+02 -1.95067e+00 -7.71613e-02
-1.55210e+02 -1.94990e+00 -7.71002e-02
-1.55200e+02 -1.94913e+00 -7.70389e-02
-1.55190e+02 -1.94836e+00 -7.69776e-02
-1.55180e+02 -1.94759e+00 -7.69162e-02
-1.55170e+02 -1.94682e+00 -7.68547e-02
-1.55160e+02 -1.94606e+00 -7.67930e-02
-1.55150e+02 -1.94529e+00 -7.67313e-02
-1.55140e+02 -1.94452e+00 -7.66695e-02
-1.55130e+02 -1.94375e+00 -7.66075e-02
-1.55120e+02 -1.94299e+00 -7.65455e-02
-1.55110e+02 -1.94222e+00 -7.64833e-02
-1.55100e+02 -1.94146e+00 -7.64211e-02
-1.55090e+02 -1.94070e+00 -7.63587e-02
-1.55080e+02 -1.93993e+00 -7.62962e-02
-1.55070e+02 -1.93917e+00 -7.62337e-02
-1.55060e+02 -1.93841e+00 -7.61710e-02
-1.55050e+02 -1.93765e+00 -7.61082e-02
-1.55040e+02 -1.93689e+00 -7.60454e-02
-1.55030e+02 -1.93612e+00 -7.59824e-02
-1.55020e+02 -1.93537e+00 -7.59193e-02
-1.55010e+02 -1.93461e+00 -7.58561e-02
-1.55000e+02 -1.93385e+00 -7.57928e-02
-1.54990e+02 -1.93309e+00 -7.57294e-02
-1.54980e+02 -1.93233e+00 -7.56659e-02
-1.54970e+02 -1.93158e+00 -7.56023e-02
-1.54960e+02 -1.93082e+00 -7.55386e-02
-1.54950e+02 -1.93007e+00 -7.54748e-02
-1.54940e+02 -1.92931e+00 -7.54109e-02
-1.54930e+02 -1.92856e+00 -7.53469e-02
-1.54920e+02 -1.92781e+00 -7.52828e-02
-1.54910e+02 -1.92705e+00 -7.52186e-02
-1.54900e+02 -1.92630e+00 -7.51542e-02
-1.54890e+02 -1.92555e+00 -7.50898e-02
-1.54880e+02 -1.92480e+00 -7.50253e-02
-1.54870e+02 -1.92405e+00 -7.49606e-02
-1.54860e+02 -1.92330e+00 -7.48959e-02
-1.54850e+02 -1.92255e+00 -7.48311e-02
-1.54840e+02 -1.92180e+00 -7.47661e-02
-1.54830e+02 -1.92106e+00 -7.47011e-02
-1.54820e+02 -1.92031e+00 -7.46359e-02
-1.54810e+02 -1.91956e+00 -7.45707e-02
-1.54800e+02 -1.91882e+00 -7.45053e-02
-1.54790e+02 -1.91807e+00 -7.44399e-02
-1.54780e+02 -1.91733e+00 -7.43745e-02
-1.54770e+02 -1.91659e+00 -7.43092e-02
-1.54760e+02 -1.91584e+00 -7.42439e-02
-1.54750e+02 -1.91510e+00 -7.41786e-02
-1.54740e+02 -1.91436e+00 -7.41134e-02
-1.54730e+02 -1.91362e+00 -7.40482e-02
-1.54720e+02 -1.91288e+00 -7.39830e-02
-1.54710e+02 -1.91214e+00 -7.39179e-02
-1.54700e+02 -1.91140e+00 -7.38528e-02
-1.54690e+02 -1.91066e+00 -7.37877e-02
-1.54680e+02 -1.90992e+00 -7.37227e-02
-1.54670e+02 -1.90919e+00 -7.36576e-02
-1.54660e+02 -1.90845e+00 -7.35927e-02
-1.54650e+02 -1.90772e+00 -7.35277e-02
-1.54640e+02 -1.90698e+00 -7.34628e-02
-1.54630e+02 -1.90625e+00 -7.33979e-02
-1.54620e+02 -1.90551e+00 -7.33331e-02
-1.54610e+02 -1.90478e+00 -7.32682e-02
-1.54600e+02 -1.90405e+00 -7.32035e-02
-1.54590e+02 -1.90332e+00 -7.31387e-02
-1.54580e+02 -1.90258e+00 -7.30740e-02
-1.54570e+02 -1.90185e+00 -7.30093e-02
-1.54560e+02 -1.90112e+00 -7.29446e-02
-1.54550e+02 -1.90040e+00 -7.28800e-02
-1.54540e+02 -1.89967e+00 -7.28154e-02
-1.54530e+02 -1.89894e+00 -7.27508e-02
-1.54520e+02 -1.89821e+00 -7.26863e-02
-1.54510e+02 -1.89749e+00 -7.26218e-02
-1.54500e+02 -1.89676e+00 -7.25573e-02
-1.54490e+02 -1.89603e+00 -7.24929e-02
-1.54480e+02 -1.89531e+00 -7.24285e-02
-1.54470e+02 -1.89459e+00 -7.23641e-02
-1.54460e+02 -1.89386e+00 -7.22998e-02
-1.54450e+02 -1.89314e+00 -7.22355e-02
-1.54440e+02 -1.89242e+00 -7.21712e-02
-1.54430e+02 -1.89170e+00 -7.21070e-02
-1.54420e+02 -1.89098e+00 -7.20428e-02
-1.54410e+02 -1.89026e+00 -7.19786e-02
-1.54400e+02 -1.88954e+00 -7.19144e-02
-1.54390e+02 -1.88882e+00 -7.18503e-02
-1.54380e+02 -1.88810e+00 -7.17862e-02
-1.54370e+02 -1.88738e+00 -7.17222e-02
-1.54360e+02 -1.88666e+00 -7.16582e-02
-1.54350e+02 -1.88595e+00 -7.15942e-02
-1.54340e+02 -1.88523e+00 -7.15302e-02
-1.54330e+02 -1.88452e+00 -7.14663e-02
-1.54320e+02 -1.88380e+00 -7.14024e-02
-1.54310e+02 -1.88309e+00 -7.13385e-02
-1.54300e+02 -1.88238e+00 -7.12747e-02
-1.54290e+02 -1.88166e+00 -7.12109e-02
-1.54280e+02 -1.88095e+00 -7.11472e-02
-1.54270e+02 -1.88024e+00 -7.10834e-02
-1.54260e+02 -1.87953e+00 -7.10197e-02
-1.54250e+02 -1.87882e+00 -7.09561e-02
-1.54240e+02 -1.87811e+00 -7.08924e-02
-1.54230e+02 -1.87740e+00 -7.08288e-02
-1.54220e+02 -1.87669e+00 -7.07653e-02
-1.54210e+02 -1.87599e+00 -7.07017e-02
-1.54200e+02 -1.87528e+00 -7.06382e-02
-1.54190e+02 -1.87457e+00 -7.05747e-02
-1.54180e+02 -1.87387e+00 -7.05113e-02
-1.54170e+02 -1.87316e+00 -7.04479e-02
-1.54160e+02 -1.87246e+00 -7.03845e-02
-1.54150e+02 -1.87176e+00 -7.03211e-02
-1.54140e+02 -1.87105e+00 -7.02578e-02
-1.54130e+02 -1.87035e+00 -7.01946e-02
-1.54120e+02 -1.86965e+00 -7.01313e-02
-1.54110e+02 -1.86895e+00 -7.00681e-02
-1.54100e+02 -1.86825e+00 -7.00049e-02
-1.54090e+02 -1.86755e+00 -6.99417e-02
-1.54080e+02 -1.86685e+00 -6.98786e-02
-1.54070e+02 -1.86615e+00 -6.98155e-02
-1.54060e+02 -1.86545e+00 -6.97525e-02
-1.54050e+02 -1.86476e+00 -6.96894e-02
-1.54040e+02 -1.86406e+00 -6.96264e-02
-1.54030e+02 -1.86336e+00 -6.95635e-02
-1.54020e+02 -1.86267e+00 -6.95005e-02
-1.54010e+02 -1.86197e+00 -6.94376e-02
-1.54000e+02 -1.86128e+00 -6.93748e-02
-1.53990e+02 -1.86059e+00 -6.93119e-02
-1.53980e+02 -1.85989e+00 -6.92491e-02
-1.53970e+02 -1.85920e+00 -6.91864e-02
-1.53960e+02 -1.85851e+00 -6.91236e-02
-1.53950e+02 -1.85782e+00 -6.90609e-02
-1.53940e+02 -1.85713e+00 -6.89983e-02
-1.53930e+02 -1.85644e+00 -6.89356e-02
-1.53920e+02 -1.85575e+00 -6.88730e-02
-1.53910e+02 -1.85506e+00 -6.88104e-02
-1.53900e+02 -1.85437e+00 -6.87479e-02
-1.53890e+02 -1.85369e+00 -6.86854e-02
-1.53880e+02 -1.85300e+00 -6.86229e-02
-1.53870e+02 -1.85231e+00 -6.85604e-02
-1.53860e+02 -1.85163e+00 -6.84980e-02
-1.53850e+02 -1.85094e+00 -6.84356e-02
-1.53840e+02 -1.85026e+00 -6.83733e-02
-1.53830e+02 -1.84958e+00 -6.83109e-02
-1.53820e+02 -1.84889e+00 -6.82487e-02
-1.53810e+02 -1.84821e+00 -6.81864e-02
-1.53800e+02 -1.84753e+00 -6.81242e-02
-1.53790e+02 -1.84685e+00 -6.80620e-02
-1.53780e+02 -1.84617e+00 -6.79998e-02
-1.53770e+02 -1.84549e+00 -6.79377e-02
-1.53760e+02 -1.84481e+00 -6.78756e-02
-1.53750e+02 -1.84413e+00 -6.78135e-02
-1.53740e+02 -1.84345e+00 -6.77515e-02
-1.53730e+02 -1.84278e+00 -6.76895e-02
-1.53720e+02 -1.84210e+00 -6.76275e-02
-1.53710e+02 -1.84142e+00 -6.75656e-02
-1.53700e+02 -1.84075e+00 -6.75037e-02
-1.53690e+02 -1.84007e+00 -6.74418e-02
-1.53680e+02 -1.83940e+00 -6.73799e-02
-1.53670e+02 -1.83873e+00 -6.73181e-02
-1.53660e+02 -1.83805e+00 -6.72564e-02
-1.53650e+02 -1.83738e+00 -6.71946e-02
-1.53640e+02 -1.83671e+00 -6.71329e-02
-1.53630e+02 -1.83604e+00 -6.70712e-02
-1.53620e+02 -1.83537e+00 -6.70096e-02
-1.53610e+02 -1.83470e+00 -6.69479e-02
-1.53600e+02 -1.83403e+00 -6.68864e-02
-1.53590e+02 -1.83336e+00 -6.68248e-02
-1.53580e+02 -1.83269e+00 -6.67633e-02
-1.53570e+02 -1.83203e+00 -6.67018e-02
-1.53560e+02 -1.83136e+00 -6.66403e-02
-1.53550e+02 -1.83069e+00 -6.65789e-02
-1.53540e+02 -1.83003e+00 -6.65175e-02
-1.53530e+02 -1.82936e+00 -6.64561e-02
-1.53520e+02 -1.82870e+00 -6.63948e-02
-1.53510e+02 -1.82803e+00 -6.63335e-02
-1.53500e+02 -1.82737e+00 -6.62722e-02
-1.53490e+02 -1.82671e+00 -6.62110e-02
-1.53480e+02 -1.82605e+00 -6.61498e-02
-1.53470e+02 -1.82539e+00 -6.60886e-02
-1.53460e+02 -1.82473e+00 -6.60275e-02
-1.53450e+02 -1.82407e+00 -6.59664e-02
-1.53440e+02 -1.82341e+00 -6.59053e-02
-1.53430e+02 -1.82275e+00 -6.58443e-02
-1.53420e+02 -1.82209e+00 -6.57833e-02
-1.53410e+02 -1.82143e+00 -6.57223e-02
-1.53400e+02 -1.82077e+00 -6.56613e-02
-1.53390e+02 -1.82012e+00 -6.56004e-02
-1.53380e+02 -1.81946e+00 -6.55396e-02
-1.53370e+02 -1.81881e+00 -6.54787e-02
-1.53360e+02 -1.81815e+00 -6.54179e-02
-1.53350e+02 -1.81750e+00 -6.53571e-02
-1.53340e+02 -1.81685e+00 -6.52963e-02
-1.53330e+02 -1.81619e+00 -6.52356e-02
-1.53320e+02 -1.81554e+00 -6.51749e-02
-1.53310e+02 -1.81489e+00 -6.51143e-02
-1.53300e+02 -1.81424e+00 -6.50536e-02
-1.53290e+02 -1.81359e+00 -6.49931e-02
-1.53280e+02 -1.81294e+00 -6.49325e-02
-1.53270e+02 -1.81229e+00 -6.48720e-02
-1.53260e+02 -1.81164e+00 -6.48115e-02
-1.53250e+02 -1.81099e+00 -6.47510e-02
-1.53240e+02 -1.81035e+00 -6.46906e-02
-1.53230e+02 -1.80970e+00 -6.46302e-02
-1.53220e+02 -1.80905e+00 -6.45698e-02
-1.53210e+02 -1.80841e+00 -6.45094e-02
-1.53200e+02 -1.80776e+00 -6.44491e-02
-1.53190e+02 -1.80712e+00 -6.43889e-02
-1.53180e+02 -1.80648e+00 -6.43286e-02
-1.53170e+02 -1.80583e+00 -6.42684e-02
-1.53160e+02 -1.80519e+00 -6.42082e-02
-1.53150e+02 -1.80455e+00 -6.41481e-02
-1.53140e+02 -1.80391e+00 -6.40880e-02
-1.53130e+02 -1.80327e+00 -6.40279e-02
-1.53120e+02 -1.80263e+00 -6.39678e-02
-1.53110e+02 -1.80199e+00 -6.39078e-02
-1.53100e+02 -1.80135e+00 -6.38478e-02
-1.53090e+02 -1.80071e+00 -6.37879e-02
-1.53080e+02 -1.80007e+00 -6.37280e-02
-1.53070e+02 -1.79944e+00 -6.36681e-02
-1.53060e+02 -1.79880e+00 -6.36082e-02
-1.53050e+02 -1.79816e+00 -6.35484e-02
-1.53040e+02 -1.79753e+00 -6.34886e-02
-1.53030e+02 -1.79689e+00 -6.34288e-02
-1.53020e+02 -1.79626e+00 -6.33691e-02
-1.53010e+02 -1.79563e+00 -6.33094e-02
-1.53000e+02 -1.79499e+00 -6.32497e-02
-1.52990e+02 -1.79436e+00 -6.31901e-02
-1.52980e+02 -1.79373e+00 -6.31305e-02
-1.52970e+02 -1.79310e+00 -6.30709e-02
-1.52960e+02 -1.79247e+00 -6.30114e-02
-1.52950e+02 -1.79184e+00 -6.29519e-02
-1.52940e+02 -1.79121e+00 -6.28924e-02
-1.52930e+02 -1.79058e+00 -6.28330e-02
-1.52920e+02 -1.78995e+00 -6.27736e-02
-1.52910e+02 -1.78933e+00 -6.27142e-02
-1.52900e+02 -1.78870e+00 -6.26548e-02
-1.52890e+02 -1.78807e+00 -6.25955e-02
-1.52880e+02 -1.78745e+00 -6.25363e-02
-1.52870e+02 -1.78682e+00 -6.24770e-02
-1.52860e+02 -1.78620e+00 -6.24178e-02
-1.52850e+02 -1.78557e+00 -6.23586e-02
-1.52840e+02 -1.78495e+00 -6.22994e-02
-1.52830e+02 -1.78433e+00 -6.22403e-02
-1.52820e+02 -1.78371e+00 -6.21812e-02
-1.52810e+02 -1.78308e+00 -6.21222e-02
-1.52800e+02 -1.78246e+00 -6.20632e-02
-1.52790e+02 -1.78184e+00 -6.20042e-02
-1.52780e+02 -1.78122e+00 -6.19452e-02
-1.52770e+02 -1.78060e+00 -6.18863e-02
-1.52760e+02 -1.77998e+00 -6.18274e-02
-1.52750e+02 -1.77937e+00 -6.17685e-02
-1.52740e+02 -1.77875e+00 -6.17097e-02
-1.52730e+02 -1.77813e+00 -6.16509e-02
-1.52720e+02 -1.77752e+00 -6.15921e-02
-1.52710e+02 -1.77690e+00 -6.15334e-02
-1.52700e+02 -1.77629e+00 -6.14747e-02
-1.52690e+02 -1.77567e+00 -6.14160e-02
-1.52680e+02 -1.77506e+00 -6.13573e-02
-1.52670e+02 -1.77444e+00 -6.12987e-02
-1.52660e+02 -1.77383e+00 -6.12402e-02
-1.52650e+02 -1.77322e+00 -6.11816e-02
-1.52640e+02 -1.77261e+00 -6.11231e-02
-1.52630e+02 -1.77200e+00 -6.10646e-02
-1.52620e+02 -1.77139e+00 -6.10062e-02
-1.52610e+02 -1.77078e+00 -6.09477e-02
-1.52600e+02 -1.77017e+00 -6.08894e-02
-1.52590e+02 -1.76956e+00 -6.08310e-02
-1.52580e+02 -1.76895e+00 -6.07727e-02
-1.52570e+02 -1.76834e+00 -6.07144e-02
-1.52560e+02 -1.76774e+00 -6.06561e-02
-1.52550e+02 -1.76713e+00 -6.05979e-02
-1.52540e+02 -1.76652e+00 -6.05397e-02
-1.52530e+02 -1.76592e+00 -6.04816e-02
-1.52520e+02 -1.76532e+00 -6.04234e-02
-1.52510e+02 -1.76471e+00 -6.03653e-02
-1.52500e+02 -1.76411e+00 -6.03073e-02
-1.52490e+02 -1.76351e+00 -6.02492e-02
-1.52480e+02 -1.76290e+00 -6.01912e-02
-1.52470e+02 -1.76230e+00 -6.01333e-02
-1.52460e+02 -1.76170e+00 -6.00753e-02
-1.52450e+02 -1.76110e+00 -6.00174e-02
-1.52440e+02 -1.76050e+00 -5.99595e-02
-1.52430e+02 -1.75990e+00 -5.99017e-02
-1.52420e+02 -1.75930e+00 -5.98439e-02
-1.52410e+02 -1.75870e+00 -5.97861e-02
-1.52400e+02 -1.75811e+00 -5.97284e-02
-1.52390e+02 -1.75751e+00 -5.96707e-02
-1.52380e+02 -1.75691e+00 -5.96130e-02
-1.52370e+02 -1.75632e+00 -5.95553e-02
-1.52360e+02 -1.75572e+00 -5.94977e-02
-1.52350e+02 -1.75513e+00 -5.94401e-02
-1.52340e+02 -1.75453e+00 -5.93826e-02
-1.52330e+02 -1.75394e+00 -5.93251e-02
-1.52320e+02 -1.75335e+00 -5.92676e-02
-1.52310e+02 -1.75275e+00 -5.92101e-02
-1.52300e+02 -1.75216e+00 -5.91527e-02
-1.52290e+02 -1.75157e+00 -5.90953e-02
-1.52280e+02 -1.75098e+00 -5.90379e-02
-1.52270e+02 -1.75039e+00 -5.89806e-02
-1.52260e+02 -1.74980e+00 -5.89233e-02
-1.52250e+02 -1.74921e+00 -5.88660e-02
-1.52240e+02 -1.74862e+00 -5.88088e-02
-1.52230e+02 -1.74804e+00 -5.87516e-02
-1.52220e+02 -1.74745e+00 -5.86944e-02
-1.52210e+02 -1.74686e+00 -5.86373e-02
-1.52200e+02 -1.74628e+00 -5.85802e-02
-1.52190e+02 -1.74569e+00 -5.85231e-02
-1.52180e+02 -1.74511e+00 -5.84661e-02
-1.52170e+02 -1.74452e+00 -5.84091e-02
-1.52160e+02 -1.74394e+00 -5.83521e-02
-1.52150e+02 -1.74335e+00 -5.82952e-02
-1.52140e+02 -1.74277e+00 -5.82382e-02
-1.52130e+02 -1.74219e+00 -5.81814e-02
-1.52120e+02 -1.74161e+00 -5.81245e-02
-1.52110e+02 -1.74103e+00 -5.80677e-02
-1.52100e+02 -1.74045e+00 -5.80109e-02
-1.52090e+02 -1.73987e+00 -5.79542e-02
-1.52080e+02 -1.73929e+00 -5.78974e-02
-1.52070e+02 -1.73871e+00 -5.78407e-02
-1.52060e+02 -1.73813e+00 -5.77841e-02
-1.52050e+02 -1.73755e+00 -5.77275e-02
-1.52040e+02 -1.73698e+00 -5.76709e-02
-1.52030e+02 -1.73640e+00 -5.76143e-02
-1.52020e+02 -1.73582e+00 -5.75578e-02
-1.52010e+02 -1.73525e+00 -5.75013e-02
-1.52000e+02 -1.73467e+00 -5.74448e-02
-1.51990e+02 -1.73410e+00 -5.73884e-02
-1.51980e+02 -1.73353e+00 -5.73320e-02
-1.51970e+02 -1.73295e+00 -5.72756e-02
-1.51960e+02 -1.73238e+00 -5.72193e-02
-1.51950e+02 -1.73181e+00 -5.71630e-02
-1.51940e+02 -1.73124e+00 -5.71067e-02
-1.51930e+02 -1.73067e+00 -5.70505e-02
-1.51920e+02 -1.73010e+00 -5.69943e-02
-1.51910e+02 -1.72953e+00 -5.69381e-02
-1.51900e+02 -1.72896e+00 -5.68819e-02
-1.51890e+02 -1.72839e+00 -5.68258e-02
-1.51880e+02 -1.72782e+00 -5.67697e-02
-1.51870e+02 -1.72725e+00 -5.67137e-02
-1.51860e+02 -1.72669e+00 -5.66577e-02
-1.51850e+02 -1.72612e+00 -5.66017e-02
-1.51840e+02 -1.72555e+00 -5.65457e-02
-1.51830e+02 -1.72499e+00 -5.64898e-02
-1.51820e+02 -1.72442e+00 -5.64339e-02
-1.51810e+02 -1.72386e+00 -5.63781e-02
-1.51800e+02 -1.72330e+00 -5.63222e-02
-1.51790e+02 -1.72273e+00 -5.62665e-02
-1.51780e+02 -1.72217e+00 -5.62107e-02
-1.51770e+02 -1.72161e+00 -5.61550e-02
-1.51760e+02 -1.72105e+00 -5.60993e-02
-1.51750e+02 -1.72049e+00 -5.60436e-02
-1.51740e+02 -1.71993e+00 -5.59880e-02
-1.51730e+02 -1.71937e+00 -5.59324e-02
-1.51720e+02 -1.71881e+00 -5.58768e-02
-1.51710e+02 -1.71825e+00 -5.58213e-02
-1.51700e+02 -1.71769e+00 -5.57658e-02
-1.51690e+02 -1.71713e+00 -5.57103e-02
-1.51680e+02 -1.71658e+00 -5.56549e-02
-1.51670e+02 -1.71602e+00 -5.55994e-02
-1.51660e+02 -1.71547e+00 -5.55441e-02
-1.51650e+02 -1.71491e+00 -5.54887e-02
-1.51640e+02 -1.71436e+00 -5.54334e-02
-1.51630e+02 -1.71380e+00 -5.53781e-02
-1.51620e+02 -1.71325e+00 -5.53229e-02
-1.51610e+02 -1.71270e+00 -5.52677e-02
-1.51600e+02 -1.71214e+00 -5.52125e-02
-1.51590e+02 -1.71159e+00 -5.51573e-02
-1.51580e+02 -1.71104e+00 -5.51022e-02
-1.51570e+02 -1.71049e+00 -5.50471e-02
-1.51560e+02 -1.70994e+00 -5.49921e-02
-1.51550e+02 -1.70939e+00 -5.49370e-02
-1.51540e+02 -1.70884e+00 -5.48820e-02
-1.51530e+02 -1.70829e+00 -5.48271e-02
-1.51520e+02 -1.70774e+00 -5.47722e-02
-1.51510e+02 -1.70720e+00 -5.47173e-02
-1.51500e+02 -1.70665e+00 -5.46624e-02
-1.51490e+02 -1.70610e+00 -5.46076e-02
-1.51480e+02 -1.70556e+00 -5.45528e-02
-1.51470e+02 -1.70501e+00 -5.44980e-02
-1.51460e+02 -1.70447e+00 -5.44433e-02
-1.51450e+02 -1.70392e+00 -5.43886e-02
-1.51440e+02 -1.70338e+00 -5.43339e-02
-1.51430e+02 -1.70284e+00 -5.42792e-02
-1.51420e+02 -1.70229e+00 -5.42246e-02
-1.51410e+02 -1.70175e+00 -5.41701e-02
-1.51400e+02 -1.70121e+00 -5.41155e-02
-1.51390e+02 -1.70067e+00 -5.40610e-02
-1.51380e+02 -1.70013e+00 -5.40065e-02
-1.51370e+02 -1.69959e+00 -5.39521e-02
-1.51360e+02 -1.69905e+00 -5.38977e-02
-1.51350e+02 -1.69851e+00 -5.38433e-02
-1.51340e+02 -1.69797e+00 -5.37889e-02
-1.51330e+02 -1.69744e+00 -5.37346e-02
-1.51320e+02 -1.69690e+00 -5.36803e-02
-1.51310e+02 -1.69636e+00 -5.36261e-02
-1.51300e+02 -1.69583e+00 -5.35718e-02
-1.51290e+02 -1.69529e+00 -5.35176e-02
-1.51280e+02 -1.69476e+00 -5.34635e-02
-1.51270e+02 -1.69422e+00 -5.34094e-02
-1.51260e+02 -1.69369e+00 -5.33553e-02
-1.51250e+02 -1.69315e+00 -5.33012e-02
-1.51240e+02 -1.69262e+00 -5.32472e-02
-1.51230e+02 -1.69209e+00 -5.31932e-02
-1.51220e+02 -1.69156e+00 -5.31392e-02
-1.51210e+02 -1.69103e+00 -5.30853e-02
-1.51200e+02 -1.69050e+00 -5.30314e-02
-1.51190e+02 -1.68997e+00 -5.29775e-02
-1.51180e+02 -1.68944e+00 -5.29237e-02
-1.51170e+02 -1.68891e+00 -5.28698e-02
-1.51160e+02 -1.68838e+00 -5.28161e-02
-1.51150e+02 -1.68785e+00 -5.27623e-02
-1.51140e+02 -1.68732e+00 -5.27086e-02
-1.51130e+02 -1.68680e+00 -5.26549e-02
-1.51120e+02 -1.68627e+00 -5.26013e-02
-1.51110e+02 -1.68575e+00 -5.25477e-02
-1.51100e+02 -1.68522e+00 -5.24941e-02
-1.51090e+02 -1.68470e+00 -5.24405e-02
-1.51080e+02 -1.68417e+00 -5.23870e-02
-1.51070e+02 -1.68365e+00 -5.23335e-02
-1.51060e+02 -1.68312e+00 -5.22801e-02
-1.51050e+02 -1.68260e+00 -5.22266e-02
-1.51040e+02 -1.68208e+00 -5.21733e-02
-1.51030e+02 -1.68156e+00 -5.21199e-02
-1.51020e+02 -1.68104e+00 -5.20666e-02
-1.51010e+02 -1.68052e+00 -5.20133e-02
-1.51000e+02 -1.68000e+00 -5.19600e-02
-1.50990e+02 -1.67948e+00 -5.19068e-02
-1.50980e+02 -1.67896e+00 -5.18536e-02
-1.50970e+02 -1.67844e+00 -5.18004e-02
-1.50960e+02 -1.67792e+00 -5.17473e-02
-1.50950e+02 -1.67741e+00 -5.16942e-02
-1.50940e+02 -1.67689e+00 -5.16411e-02
-1.50930e+02 -1.67637e+00 -5.15881e-02
-1.50920e+02 -1.67586e+00 -5.15351e-02
-1.50910e+02 -1.67534e+00 -5.14821e-02
-1.50900e+02 -1.67483e+00 -5.14291e-02
-1.50890e+02 -1.67431e+00 -5.13762e-02
-1.50880e+02 -1.67380e+00 -5.13233e-02
-1.50870e+02 -1.67329e+00 -5.12705e-02
-1.50860e+02 -1.67278e+00 -5.12177e-02
-1.50850e+02 -1.67226e+00 -5.11649e-02
-1.50840e+02 -1.67175e+00 -5.11121e-02
-1.50830e+02 -1.67124e+00 -5.10594e-02
-1.50820e+02 -1.67073e+00 -5.10067e-02
-1.50810e+02 -1.67022e+00 -5.09541e-02
-1.50800e+02 -1.66971e+00 -5.09015e-02
-1.50790e+02 -1.66920e+00 -5.08489e-02
-1.50780e+02 -1.66869e+00 -5.07963e-02
-1.50770e+02 -1.66819e+00 -5.07438e-02
-1.50760e+02 -1.66768e+00 -5.06913e-02
-1.50750e+02 -1.66717e+00 -5.06388e-02
-1.50740e+02 -1.66667e+00 -5.05864e-02
-1.50730e+02 -1.66616e+00 -5.05340e-02
-1.50720e+02 -1.66566e+00 -5.04816e-02
-1.50710e+02 -1.66515e+00 -5.04293e-02
-1.50700e+02 -1.66465e+00 -5.03770e-02
-1.50690e+02 -1.66414e+00 -5.03247e-02
-1.50680e+02 -1.66364e+00 -5.02725e-02
-1.50670e+02 -1.66314e+00 -5.02203e-02
-1.50660e+02 -1.66264e+00 -5.01681e-02
-1.50650e+02 -1.66214e+00 -5.01160e-02
-1.50640e+02 -1.66163e+00 -5.00638e-02
-1.50630e+02 -1.66113e+00 -5.00118e-02
-1.50620e+02 -1.66063e+00 -4.99597e-02
-1.50610e+02 -1.66013e+00 -4.99077e-02
-1.50600e+02 -1.65964e+00 -4.98557e-02
-1.50590e+02 -1.65914e+00 -4.98038e-02
-1.50580e+02 -1.65864e+00 -4.97518e-02
-1.50570e+02 -1.65814e+00 -4.97000e-02
-1.50560e+02 -1.65765e+00 -4.96481e-02
-1.50550e+02 -1.65715e+00 -4.95963e-02
-1.50540e+02 -1.65665e+00 -4.95445e-02
-1.50530e+02 -1.65616e+00 -4.94927e-02
-1.50520e+02 -1.65566e+00 -4.94410e-02
-1.50510e+02 -1.65517e+00 -4.93893e-02
-1.50500e+02 -1.65468e+00 -4.93376e-02
-1.50490e+02 -1.65418e+00 -4.92860e-02
-1.50480e+02 -1.65369e+00 -4.92344e-02
-1.50470e+02 -1.65320e+00 -4.91828e-02
-1.50460e+02 -1.65271e+00 -4.91313e-02
-1.50450e+02 -1.65222e+00 -4.90798e-02
-1.50440e+02 -1.65173e+00 -4.90283e-02
-1.50430e+02 -1.65124e+00 -4.89769e-02
-1.50420e+02 -1.65075e+00 -4.89255e-02
-1.50410e+02 -1.65026e+00 -4.88741e-02
-1.50400e+02 -1.64977e+00 -4.88228e-02
-1.50390e+02 -1.64928e+00 -4.87715e-02
-1.50380e+02 -1.64879e+00 -4.87202e-02
-1.50370e+02 -1.64831e+00 -4.86689e-02
-1.50360e+02 -1.64782e+00 -4.86177e-02
-1.50350e+02 -1.64733e+00 -4.85665e-02
-1.50340e+02 -1.64685e+00 -4.85154e-02
-1.50330e+02 -1.64636e+00 -4.84643e-02
-1.50320e+02 -1.64588e+00 -4.84132e-02
-1.50310e+02 -1.64540e+00 -4.83621e-02
-1.50300e+02 -1.64491e+00 -4.83111e-02
-1.50290e+02 -1.64443e+00 -4.82601e-02
-1.50280e+02 -1.64395e+00 -4.82092e-02
-1.50270e+02 -1.64346e+00 -4.81582e-02
-1.50260e+02 -1.64298e+00 -4.81073e-02
-1.50250e+02 -1.64250e+00 -4.80565e-02
-1.50240e+02 -1.64202e+00 -4.80056e-02
-1.50230e+02 -1.64154e+00 -4.79548e-02
-1.50220e+02 -1.64106e+00 -4.79041e-02
-1.50210e+02 -1.64058e+00 -4.78533e-02
-1.50200e+02 -1.64011e+00 -4.78026e-02
-1.50190e+02 -1.63963e+00 -4.77520e-02
-1.50180e+02 -1.63915e+00 -4.77013e-02
-1.50170e+02 -1.63867e+00 -4.76507e-02
-1.50160e+02 -1.63820e+00 -4.76001e-02
-1.50150e+02 -1.63772e+00 -4.75496e-02
-1.50140e+02 -1.63725e+00 -4.74991e-02
-1.50130e+02 -1.63677e+00 -4.74486e-02
-1.50120e+02 -1.63630e+00 -4.73982e-02
-1.50110e+02 -1.63582e+00 -4.73478e-02
-1.50100e+02 -1.63535e+00 -4.72974e-02
-1.50090e+02 -1.63488e+00 -4.72470e-02
-1.50080e+02 -1.63441e+00 -4.71967e-02
-1.50070e+02 -1.63393e+00 -4.71464e-02
-1.50060e+02 -1.63346e+00 -4.70962e-02
-1.50050e+02 -1.63299e+00 -4.70459e-02
-1.50040e+02 -1.63252e+00 -4.69958e-02
-1.50030e+02 -1.63205e+00 -4.69456e-02
-1.50020e+02 -1.63158e+00 -4.68955e-02
-1.50010e+02 -1.63111e+00 -4.68454e-02
-1.50000e+02 -1.63065e+00 -4.67953e-02
-1.49990e+02 -1.63018e+00 -4.67453e-02
-1.49980e+02 -1.62971e+00 -4.66953e-02
-1.49970e+02 -1.62924e+00 -4.66453e-02
-1.49960e+02 -1.62878e+00 -4.65954e-02
-1.49950e+02 -1.62831e+00 -4.65455e-02
-1.49940e+02 -1.62785e+00 -4.64956e-02
-1.49930e+02 -1.62738e+00 -4.64458e-02
-1.49920e+02 -1.62692e+00 -4.63960e-02
-1.49910e+02 -1.62646e+00 -4.63462e-02
-1.49900e+02 -1.62599e+00 -4.62964e-02
-1.49890e+02 -1.62553e+00 -4.62467e-02
-1.49880e+02 -1.62507e+00 -4.61971e-02
-1.49870e+02 -1.62461e+00 -4.61474e-02
-1.49860e+02 -1.62414e+00 -4.60978e-02
-1.49850e+02 -1.62368e+00 -4.60482e-02
-1.49840e+02 -1.62322e+00 -4.59987e-02
-1.49830e+02 -1.62276e+00 -4.59491e-02
-1.49820e+02 -1.62230e+00 -4.58997e-02
-1.49810e+02 -1.62185e+00 -4.58502e-02
-1.49800e+02 -1.62139e+00 -4.58008e-02
-1.49790e+02 -1.62093e+00 -4.57514e-02
-1.49780e+02 -1.62047e+00 -4.57020e-02
-1.49770e+02 -1.62002e+00 -4.56527e-02
-1.49760e+02 -1.61956e+00 -4.56034e-02
-1.49750e+02 -1.61910e+00 -4.55542e-02
-1.49740e+02 -1.61865e+00 -4.55049e-02
-1.49730e+02 -1.61819e+00 -4.54557e-02
-1.49720e+02 -1.61774e+00 -4.54066e-02
-1.49710e+02 -1.61729e+00 -4.53574e-02
-1.49700e+02 -1.61683e+00 -4.53083e-02
-1.49690e+02 -1.61638e+00 -4.52593e-02
-1.49680e+02 -1.61593e+00 -4.52102e-02
-1.49670e+02 -1.61547e+00 -4.51612e-02
-1.49660e+02 -1.61502e+00 -4.51122e-02
-1.49650e+02 -1.61457e+00 -4.50633e-02
-1.49640e+02 -1.61412e+00 -4.50144e-02
-1.49630e+02 -1.61367e+00 -4.49655e-02
-1.49620e+02 -1.61322e+00 -4.49167e-02
-1.49610e+02 -1.61277e+00 -4.48678e-02
-1.49600e+02 -1.61233e+00 -4.48191e-02
-1.49590e+02 -1.61188e+00 -4.47703e-02
-1.49580e+02 -1.61143e+00 -4.47216e-02
-1.49570e+02 -1.61098e+00 -4.46729e-02
-1.49560e+02 -1.61054e+00 -4.46243e-02
-1.49550e+02 -1.61009e+00 -4.45756e-02
-1.49540e+02 -1.60964e+00 -4.45270e-02
-1.49530e+02 -1.60920e+00 -4.44785e-02
-1.49520e+02 -1.60876e+00 -4.44300e-02
-1.49510e+02 -1.60831e+00 -4.43815e-02
-1.49500e+02 -1.60787e+00 -4.43330e-02
-1.49490e+02 -1.60742e+00 -4.42846e-02
-1.49480e+02 -1.60698e+00 -4.42362e-02
-1.49470e+02 -1.60654e+00 -4.41878e-02
-1.49460e+02 -1.60610e+00 -4.41395e-02
-1.49450e+02 -1.60566e+00 -4.40912e-02
-1.49440e+02 -1.60522e+00 -4.40429e-02
-1.49430e+02 -1.60478e+00 -4.39947e-02
-1.49420e+02 -1.60434e+00 -4.39465e-02
-1.49410e+02 -1.60390e+00 -4.38983e-02
-1.49400e+02 -1.60346e+00 -4.38501e-02
-1.49390e+02 -1.60302e+00 -4.38020e-02
-1.49380e+02 -1.60258e+00 -4.37540e-02
-1.49370e+02 -1.60215e+00 -4.37059e-02
-1.49360e+02 -1.60171e+00 -4.36579e-02
-1.49350e+02 -1.60127e+00 -4.36099e-02
-1.49340e+02 -1.60084e+00 -4.35620e-02
-1.49330e+02 -1.60040e+00 -4.35140e-02
-1.49320e+02 -1.59997e+00 -4.34662e-02
-1.49310e+02 -1.59953e+00 -4.34183e-02
-1.49300e+02 -1.59910e+00 -4.33705e-02
-1.49290e+02 -1.59866e+00 -4.33227e-02
-1.49280e+02 -1.59823e+00 -4.32749e-02
-1.49270e+02 -1.59780e+00 -4.32272e-02
-1.49260e+02 -1.59737e+00 -4.31795e-02
-1.49250e+02 -1.59694e+00 -4.31319e-02
-1.49240e+02 -1.59650e+00 -4.30842e-02
-1.49230e+02 -1.59607e+00 -4.30366e-02
-1.49220e+02 -1.59564e+00 -4.29891e-02
-1.49210e+02 -1.59521e+00 -4.29415e-02
-1.49200e+02 -1.59478e+00 -4.28940e-02
-1.49190e+02 -1.59436e+00 -4.28466e-02
-1.49180e+02 -1.59393e+00 -4.27991e-02
-1.49170e+02 -1.59350e+00 -4.27517e-02
-1.49160e+02 -1.59307e+00 -4.27043e-02
-1.49150e+02 -1.59265e+00 -4.26570e-02
-1.49140e+02 -1.59222e+00 -4.26097e-02
-1.49130e+02 -1.59179e+00 -4.25624e-02
-1.49120e+02 -1.59137e+00 -4.25152e-02
-1.49110e+02 -1.59094e+00 -4.24680e-02
-1.49100e+02 -1.59052e+00 -4.24208e-02
-1.49090e+02 -1.59009e+00 -4.23736e-02
-1.49080e+02 -1.58967e+00 -4.23265e-02
-1.49070e+02 -1.58925e+00 -4.22794e-02
-1.49060e+02 -1.58883e+00 -4.22324e-02
-1.49050e+02 -1.58840e+00 -4.21853e-02
-1.49040e+02 -1.58798e+00 -4.21384e-02
-1.49030e+02 -1.58756e+00 -4.20914e-02
-1.49020e+02 -1.58714e+00 -4.20445e-02
-1.49010e+02 -1.58672e+00 -4.19976e-02
-1.49000e+02 -1.58630e+00 -4.19507e-02
-1.48990e+02 -1.58588e+00 -4.19039e-02
-1.48980e+02 -1.58546e+00 -4.18571e-02
-1.48970e+02 -1.58504e+00 -4.18103e-02
-1.48960e+02 -1.58463e+00 -4.17636e-02
-1.48950e+02 -1.58421e+00 -4.17169e-02
-1.48940e+02 -1.58379e+00 -4.16702e-02
-1.48930e+02 -1.58338e+00 -4.16236e-02
-1.48920e+02 -1.58296e+00 -4.15770e-02
-1.48910e+02 -1.58254e+00 -4.15304e-02
-1.48900e+02 -1.58213e+00 -4.14839e-02
-1.48890e+02 -1.58171e+00 -4.14374e-02
-1.48880e+02 -1.58130e+00 -4.13909e-02
-1.48870e+02 -1.58089e+00 -4.13444e-02
-1.48860e+02 -1.58047e+00 -4.12980e-02
-1.48850e+02 -1.58006e+00 -4.12516e-02
-1.48840e+02 -1.57965e+00 -4.12053e-02
-1.48830e+02 -1.57924e+00 -4.11590e-02
-1.48820e+02 -1.57882e+00 -4.11127e-02
-1.48810e+02 -1.57841e+00 -4.10664e-02
-1.48800e+02 -1.57800e+00 -4.10202e-02
-1.48790e+02 -1.57759e+00 -4.09740e-02
-1.48780e+02 -1.57718e+00 -4.09279e-02
-1.48770e+02 -1.57677e+00 -4.08817e-02
-1.48760e+02 -1.57637e+00 -4.08357e-02
-1.48750e+02 -1.57596e+00 -4.07896e-02
-1.48740e+02 -1.57555e+00 -4.07436e-02
-1.48730e+02 -1.57514e+00 -4.06976e-02
-1.48720e+02 -1.57474e+00 -4.06516e-02
-1.48710e+02 -1.57433e+00 -4.06057e-02
-1.48700e+02 -1.57392e+00 -4.05598e-02
-1.48690e+02 -1.57352e+00 -4.05139e-02
-1.48680e+02 -1.57311e+00 -4.04681e-02
-1.48670e+02 -1.57271e+00 -4.04223e-02
-1.48660e+02 -1.57231e+00 -4.03765e-02
-1.48650e+02 -1.57190e+00 -4.03307e-02
-1.48640e+02 -1.57150e+00 -4.02850e-02
-1.48630e+02 -1.57110e+00 -4.02394e-02
-1.48620e+02 -1.57069e+00 -4.01937e-02
-1.48610e+02 -1.57029e+00 -4.01481e-02
-1.48600e+02 -1.56989e+00 -4.01025e-02
-1.48590e+02 -1.56949e+00 -4.00570e-02
-1.48580e+02 -1.56909e+00 -4.00115e-02
-1.48570e+02 -1.56869e+00 -3.99660e-02
-1.48560e+02 -1.56829e+00 -3.99205e-02
-1.48550e+02 -1.56789e+00 -3.98751e-02
-1.48540e+02 -1.56749e+00 -3.98297e-02
-1.48530e+02 -1.56710e+00 -3.97843e-02
-1.48520e+02 -1.56670e+00 -3.97390e-02
-1.48510e+02 -1.56630e+00 -3.96937e-02
-1.48500e+02 -1.56590e+00 -3.96485e-02
-1.48490e+02 -1.56551e+00 -3.96032e-02
-1.48480e+02 -1.56511e+00 -3.95580e-02
-1.48470e+02 -1.56472e+00 -3.95129e-02
-1.48460e+02 -1.56432e+00 -3.94677e-02
-1.48450e+02 -1.56393e+00 -3.94226e-02
-1.48440e+02 -1.56353e+00 -3.93776e-02
-1.48430e+02 -1.56314e+00 -3.93325e-02
-1.48420e+02 -1.56275e+00 -3.92875e-02
-1.48410e+02 -1.56235e+00 -3.92426e-02
-1.48400e+02 -1.56196e+00 -3.91976e-02
-1.48390e+02 -1.56157e+00 -3.91527e-02
-1.48380e+02 -1.56118e+00 -3.91078e-02
-1.48370e+02 -1.56079e+00 -3.90630e-02
-1.48360e+02 -1.56040e+00 -3.90182e-02
-1.48350e+02 -1.56001e+00 -3.89734e-02
-1.48340e+02 -1.55962e+00 -3.89287e-02
-1.48330e+02 -1.55923e+00 -3.88839e-02
-1.48320e+02 -1.55884e+00 -3.88393e-02
-1.48310e+02 -1.55845e+00 -3.87946e-02
-1.48300e+02 -1.55806e+00 -3.87500e-02
-1.48290e+02 -1.55768e+00 -3.87054e-02
-1.48280e+02 -1.55729e+00 -3.86608e-02
-1.48270e+02 -1.55690e+00 -3.86163e-02
-1.48260e+02 -1.55652e+00 -3.85718e-02
-1.48250e+02 -1.55613e+00 -3.85274e-02
-1.48240e+02 -1.55575e+00 -3.84829e-02
-1.48230e+02 -1.55536e+00 -3.84385e-02
-1.48220e+02 -1.55498e+00 -3.83942e-02
-1.48210e+02 -1.55459e+00 -3.83498e-02
-1.48200e+02 -1.55421e+00 -3.83055e-02
-1.48190e+02 -1.55383e+00 -3.82613e-02
-1.48180e+02 -1.55345e+00 -3.82170e-02
-1.48170e+02 -1.55306e+00 -3.81728e-02
-1.48160e+02 -1.55268e+00 -3.81287e-02
-1.48150e+02 -1.55230e+00 -3.80845e-02
-1.48140e+02 -1.55192e+00 -3.80404e-02
-1.48130e+02 -1.55154e+00 -3.79963e-02
-1.48120e+02 -1.55116e+00 -3.79523e-02
-1.48110e+02 -1.55078e+00 -3.79083e-02
-1.48100e+02 -1.55040e+00 -3.78643e-02
-1.48090e+02 -1.55002e+00 -3.78203e-02
-1.48080e+02 -1.54965e+00 -3.77764e-02
-1.48070e+02 -1.54927e+00 -3.77325e-02
-1.48060e+02 -1.54889e+00 -3.76887e-02
-1.48050e+02 -1.54852e+00 -3.76449e-02
-1.48040e+02 -1.54814e+00 -3.76011e-02
-1.48030e+02 -1.54776e+00 -3.75573e-02
-1.48020e+02 -1.54739e+00 -3.75136e-02
-1.48010e+02 -1.54701e+00 -3.74699e-02
-1.48000e+02 -1.54664e+00 -3.74262e-02
-1.47990e+02 -1.54626e+00 -3.73826e-02
-1.47980e+02 -1.54589e+00 -3.73390e-02
-1.47970e+02 -1.54552e+00 -3.72955e-02
-1.47960e+02 -1.54514e+00 -3.72519e-02
-1.47950e+02 -1.54477e+00 -3.72084e-02
-1.47940e+02 -1.54440e+00 -3.71650e-02
-1.47930e+02 -1.54403e+00 -3.71215e-02
-1.47920e+02 -1.54366e+00 -3.70781e-02
-1.47910e+02 -1.54329e+00 -3.70347e-02
-1.47900e+02 -1.54292e+00 -3.69914e-02
-1.47890e+02 -1.54255e+00 -3.69481e-02
-1.47880e+02 -1.54218e+00 -3.69048e-02
-1.47870e+02 -1.54181e+00 -3.68616e-02
-1.47860e+02 -1.54144e+00 -3.68184e-02
-1.47850e+02 -1.54107e+00 -3.67752e-02
-1.47840e+02 -1.54071e+00 -3.67320e-02
-1.47830e+02 -1.54034e+00 -3.66889e-02
-1.47820e+02 -1.53997e+00 -3.66458e-02
-1.47810e+02 -1.53961e+00 -3.66028e-02
-1.47800e+02 -1.53924e+00 -3.65598e-02
-1.47790e+02 -1.53887e+00 -3.65168e-02
-1.47780e+02 -1.53851e+00 -3.64738e-02
-1.47770e+02 -1.53815e+00 -3.64309e-02
-1.47760e+02 -1.53778e+00 -3.63880e-02
-1.47750e+02 -1.53742e+00 -3.63451e-02
-1.47740e+02 -1.53705e+00 -3.63023e-02
-1.47730e+02 -1.53669e+00 -3.62595e-02
-1.47720e+02 -1.53633e+00 -3.62168e-02
-1.47710e+02 -1.53597e+00 -3.61740e-02
-1.47700e+02 -1.53561e+00 -3.61313e-02
-1.47690e+02 -1.53524e+00 -3.60887e-02
-1.47680e+02 -1.53488e+00 -3.60460e-02
-1.47670e+02 -1.53452e+00 -3.60034e-02
-1.47660e+02 -1.53416e+00 -3.59608e-02
-1.47650e+02 -1.53380e+00 -3.59183e-02
-1.47640e+02 -1.53345e+00 -3.58758e-02
-1.47630e+02 -1.53309e+00 -3.58333e-02
-1.47620e+02 -1.53273e+00 -3.57909e-02
-1.47610e+02 -1.53237e+00 -3.57485e-02
-1.47600e+02 -1.53201e+00 -3.57061e-02
-1.47590e+02 -1.53166e+00 -3.56638e-02
-1.47580e+02 -1.53130e+00 -3.56215e-02
-1.47570e+02 -1.53094e+00 -3.55792e-02
-1.47560e+02 -1.53059e+00 -3.55370e-02
-1.47550e+02 -1.53023e+00 -3.54949e-02
-1.47540e+02 -1.52988e+00 -3.54528e-02
-1.47530e+02 -1.52952e+00 -3.54107e-02
-1.47520e+02 -1.52917e+00 -3.53687e-02
-1.47510e+02 -1.52882e+00 -3.53268e-02
-1.47500e+02 -1.52846e+00 -3.52849e-02
-1.47490e+02 -1.52811e+00 -3.52430e-02
-1.47480e+02 -1.52776e+00 -3.52012e-02
-1.47470e+02 -1.52741e+00 -3.51595e-02
-1.47460e+02 -1.52706e+00 -3.51178e-02
-1.47450e+02 -1.52671e+00 -3.50761e-02
-1.47440e+02 -1.52635e+00 -3.50345e-02
-1.47430e+02 -1.52600e+00 -3.49929e-02
-1.47420e+02 -1.52565e+00 -3.49514e-02
-1.47410e+02 -1.52531e+00 -3.49099e-02
-1.47400e+02 -1.52496e+00 -3.48685e-02
-1.47390e+02 -1.52461e+00 -3.48272e-02
-1.47380e+02 -1.52426e+00 -3.47858e-02
-1.47370e+02 -1.52391e+00 -3.47446e-02
-1.47360e+02 -1.52357e+00 -3.47033e-02
-1.47350e+02 -1.52322e+00 -3.46622e-02
-1.47340e+02 -1.52287e+00 -3.46210e-02
-1.47330e+02 -1.52253e+00 -3.45800e-02
-1.47320e+02 -1.52218e+00 -3.45389e-02
-1.47310e+02 -1.52183e+00 -3.44979e-02
-1.47300e+02 -1.52149e+00 -3.44570e-02
-1.47290e+02 -1.52115e+00 -3.44161e-02
-1.47280e+02 -1.52080e+00 -3.43753e-02
-1.47270e+02 -1.52046e+00 -3.43345e-02
-1.47260e+02 -1.52012e+00 -3.42938e-02
-1.47250e+02 -1.51977e+00 -3.42531e-02
-1.47240e+02 -1.51943e+00 -3.42124e-02
-1.47230e+02 -1.51909e+00 -3.41718e-02
-1.47220e+02 -1.51875e+00 -3.41313e-02
-1.47210e+02 -1.51841e+00 -3.40908e-02
-1.47200e+02 -1.51806e+00 -3.40504e-02
-1.47190e+02 -1.51772e+00 -3.40100e-02
-1.47180e+02 -1.51738e+00 -3.39696e-02
-1.47170e+02 -1.51705e+00 -3.39293e-02
-1.47160e+02 -1.51671e+00 -3.38891e-02
-1.47150e+02 -1.51637e+00 -3.38489e-02
-1.47140e+02 -1.51603e+00 -3.38087e-02
-1.47130e+02 -1.51569e+00 -3.37686e-02
-1.47120e+02 -1.51535e+00 -3.37285e-02
-1.47110e+02 -1.51502e+00 -3.36885e-02
-1.47100e+02 -1.51468e+00 -3.36486e-02
-1.47090e+02 -1.51434e+00 -3.36086e-02
-1.47080e+02 -1.51401e+00 -3.35688e-02
-1.47070e+02 -1.51367e+00 -3.35290e-02
-1.47060e+02 -1.51334e+00 -3.34892e-02
-1.47050e+02 -1.51300e+00 -3.34495e-02
-1.47040e+02 -1.51267e+00 -3.34098e-02
-1.47030e+02 -1.51233e+00 -3.33702e-02
-1.47020e+02 -1.51200e+00 -3.33306e-02
-1.47010e+02 -1.51167e+00 -3.32911e-02
-1.47000e+02 -1.51134e+00 -3.32516e-02
-1.46990e+02 -1.51100e+00 -3.32122e-02
-1.46980e+02 -1.51067e+00 -3.31728e-02
-1.46970e+02 -1.51034e+00 -3.31335e-02
-1.46960e+02 -1.51001e+00 -3.30942e-02
-1.46950e+02 -1.50968e+00 -3.30550e-02
-1.46940e+02 -1.50935e+00 -3.30158e-02
-1.46930e+02 -1.50902e+00 -3.29766e-02
-1.46920e+02 -1.50869e+00 -3.29375e-02
-1.46910e+02 -1.50836e+00 -3.28985e-02
-1.46900e+02 -1.50803e+00 -3.28595e-02
-1.46890e+02 -1.50770e+00 -3.28206e-02
-1.46880e+02 -1.50737e+00 -3.27817e-02
-1.46870e+02 -1.50705e+00 -3.27428e-02
-1.46860e+02 -1.50672e+00 -3.27040e-02
-1.46850e+02 -1.50639e+00 -3.26653e-02
-1.46840e+02 -1.50606e+00 -3.26266e-02
-1.46830e+02 -1.50574e+00 -3.25879e-02
-1.46820e+02 -1.50541e+00 -3.25493e-02
-1.46810e+02 -1.50509e+00 -3.25108e-02
-1.46800e+02 -1.50476e+00 -3.24723e-02
-1.46790e+02 -1.50444e+00 -3.24338e-02
-1.46780e+02 -1.50411e+00 -3.23954e-02
-1.46770e+02 -1.50379e+00 -3.23570e-02
-1.46760e+02 -1.50347e+00 -3.23187e-02
-1.46750e+02 -1.50314e+00 -3.22805e-02
-1.46740e+02 -1.50282e+00 -3.22423e-02
-1.46730e+02 -1.50250e+00 -3.22041e-02
-1.46720e+02 -1.50218e+00 -3.21660e-02
-1.46710e+02 -1.50186e+00 -3.21279e-02
-1.46700e+02 -1.50153e+00 -3.20899e-02
-1.46690e+02 -1.50121e+00 -3.20519e-02
-1.46680e+02 -1.50089e+00 -3.20140e-02
-1.46670e+02 -1.50057e+00 -3.19761e-02
-1.46660e+02 -1.50025e+00 -3.19383e-02
-1.46650e+02 -1.49994e+00 -3.19005e-02
-1.46640e+02 -1.49962e+00 -3.18628e-02
-1.46630e+02 -1.49930e+00 -3.18251e-02
-1.46620e+02 -1.49898e+00 -3.17875e-02
-1.46610e+02 -1.49866e+00 -3.17499e-02
-1.46600e+02 -1.49834e+00 -3.17123e-02
-1.46590e+02 -1.49803e+00 -3.16749e-02
-1.46580e+02 -1.49771e+00 -3.16374e-02
-1.46570e+02 -1.49740e+00 -3.16000e-02
-1.46560e+02 -1.49708e+00 -3.15627e-02
-1.46550e+02 -1.49676e+00 -3.15254e-02
-1.46540e+02 -1.49645e+00 -3.14881e-02
-1.46530e+02 -1.49613e+00 -3.14510e-02
-1.46520e+02 -1.49582e+00 -3.14138e-02
-1.46510e+02 -1.49551e+00 -3.13767e-02
-1.46500e+02 -1.49519e+00 -3.13397e-02
-1.46490e+02 -1.49488e+00 -3.13027e-02
-1.46480e+02 -1.49457e+00 -3.12657e-02
-1.46470e+02 -1.49425e+00 -3.12288e-02
-1.46460e+02 -1.49394e+00 -3.11919e-02
-1.46450e+02 -1.49363e+00 -3.11551e-02
-1.46440e+02 -1.49332e+00 -3.11184e-02
-1.46430e+02 -1.49301e+00 -3.10817e-02
-1.46420e+02 -1.49270e+00 -3.10450e-02
-1.46410e+02 -1.49239e+00 -3.10084e-02
-1.46400e+02 -1.49208e+00 -3.09718e-02
-1.46390e+02 -1.49177e+00 -3.09353e-02
-1.46380e+02 -1.49146e+00 -3.08988e-02
-1.46370e+02 -1.49115e+00 -3.08624e-02
-1.46360e+02 -1.49084e+00 -3.08260e-02
-1.46350e+02 -1.49053e+00 -3.07897e-02
-1.46340e+02 -1.49022e+00 -3.07535e-02
-1.46330e+02 -1.48992e+00 -3.07172e-02
-1.46320e+02 -1.48961e+00 -3.06810e-02
-1.46310e+02 -1.48930e+00 -3.06449e-02
-1.46300e+02 -1.48900e+00 -3.06088e-02
-1.46290e+02 -1.48869e+00 -3.05728e-02
-1.46280e+02 -1.48839e+00 -3.05368e-02
-1.46270e+02 -1.48808e+00 -3.05009e-02
-1.46260e+02 -1.48778e+00 -3.04650e-02
-1.46250e+02 -1.48747e+00 -3.04292e-02
-1.46240e+02 -1.48717e+00 -3.03934e-02
-1.46230e+02 -1.48686e+00 -3.03576e-02
-1.46220e+02 -1.48656e+00 -3.03219e-02
-1.46210e+02 -1.48626e+00 -3.02863e-02
-1.46200e+02 -1.48595e+00 -3.02507e-02
-1.46190e+02 -1.48565e+00 -3.02152e-02
-1.46180e+02 -1.48535e+00 -3.01797e-02
-1.46170e+02 -1.48505e+00 -3.01442e-02
-1.46160e+02 -1.48475e+00 -3.01088e-02
-1.46150e+02 -1.48445e+00 -3.00735e-02
-1.46140e+02 -1.48415e+00 -3.00382e-02
-1.46130e+02 -1.48385e+00 -3.00029e-02
-1.46120e+02 -1.48355e+00 -2.99677e-02
-1.46110e+02 -1.48325e+00 -2.99325e-02
-1.46100e+02 -1.48295e+00 -2.98974e-02
-1.46090e+02 -1.48265e+00 -2.98624e-02
-1.46080e+02 -1.48235e+00 -2.98274e-02
-1.46070e+02 -1.48205e+00 -2.97924e-02
-1.46060e+02 -1.48175e+00 -2.97575e-02
-1.46050e+02 -1.48146e+00 -2.97226e-02
-1.46040e+02 -1.48116e+00 -2.96878e-02
-1.46030e+02 -1.48086e+00 -2.96530e-02
-1.46020e+02 -1.48057e+00 -2.96183e-02
-1.46010e+02 -1.48027e+00 -2.95836e-02
-1.46000e+02 -1.47998e+00 -2.95490e-02
-1.45990e+02 -1.47968e+00 -2.95144e-02
-1.45980e+02 -1.47938e+00 -2.94799e-02
-1.45970e+02 -1.47909e+00 -2.94454e-02
-1.45960e+02 -1.47880e+00 -2.94110e-02
-1.45950e+02 -1.47850e+00 -2.93766e-02
-1.45940e+02 -1.47821e+00 -2.93423e-02
-1.45930e+02 -1.47792e+00 -2.93080e-02
-1.45920e+02 -1.47762e+00 -2.92738e-02
-1.45910e+02 -1.47733e+00 -2.92396e-02
-1.45900e+02 -1.47704e+00 -2.92054e-02
-1.45890e+02 -1.47675e+00 -2.91713e-02
-1.45880e+02 -1.47645e+00 -2.91373e-02
-1.45870e+02 -1.47616e+00 -2.91033e-02
-1.45860e+02 -1.47587e+00 -2.90694e-02
-1.45850e+02 -1.47558e+00 -2.90355e-02
-1.45840e+02 -1.47529e+00 -2.90016e-02
-1.45830e+02 -1.47500e+00 -2.89678e-02
-1.45820e+02 -1.47471e+00 -2.89341e-02
-1.45810e+02 -1.47442e+00 -2.89004e-02
-1.45800e+02 -1.47413e+00 -2.88667e-02
-1.45790e+02 -1.47385e+00 -2.88331e-02
-1.45780e+02 -1.47356e+00 -2.87996e-02
-1.45770e+02 -1.47327e+00 -2.87660e-02
-1.45760e+02 -1.47298e+00 -2.87326e-02
-1.45750e+02 -1.47269e+00 -2.86992e-02
-1.45740e+02 -1.47241e+00 -2.86658e-02
-1.45730e+02 -1.47212e+00 -2.86325e-02
-1.45720e+02 -1.47184e+00 -2.85992e-02
-1.45710e+02 -1.47155e+00 -2.85660e-02
-1.45700e+02 -1.47126e+00 -2.85329e-02
-1.45690e+02 -1.47098e+00 -2.84997e-02
-1.45680e+02 -1.47069e+00 -2.84667e-02
-1.45670e+02 -1.47041e+00 -2.84336e-02
-1.45660e+02 -1.47013e+00 -2.84007e-02
-1.45650e+02 -1.46984e+00 -2.83677e-02
-1.45640e+02 -1.46956e+00 -2.83349e-02
-1.45630e+02 -1.46927e+00 -2.83020e-02
-1.45620e+02 -1.46899e+00 -2.82693e-02
-1.45610e+02 -1.46871e+00 -2.82365e-02
-1.45600e+02 -1.46843e+00 -2.82038e-02
-1.45590e+02 -1.46815e+00 -2.81712e-02
-1.45580e+02 -1.46786e+00 -2.81386e-02
-1.45570e+02 -1.46758e+00 -2.81061e-02
-1.45560e+02 -1.46730e+00 -2.80736e-02
-1.45550e+02 -1.46702e+00 -2.80412e-02
-1.45540e+02 -1.46674e+00 -2.80088e-02
-1.45530e+02 -1.46646e+00 -2.79764e-02
-1.45520e+02 -1.46618e+00 -2.79441e-02
-1.45510e+02 -1.46590e+00 -2.79119e-02
-1.45500e+02 -1.46562e+00 -2.78797e-02
-1.45490e+02 -1.46534e+00 -2.78475e-02
-1.45480e+02 -1.46507e+00 -2.78154e-02
-1.45470e+02 -1.46479e+00 -2.77834e-02
-1.45460e+02 -1.46451e+00 -2.77514e-02
-1.45450e+02 -1.46423e+00 -2.77194e-02
-1.45440e+02 -1.46396e+00 -2.76875e-02
-1.45430e+02 -1.46368e+00 -2.76557e-02
-1.45420e+02 -1.46340e+00 -2.76238e-02
-1.45410e+02 -1.46313e+00 -2.75921e-02
-1.45400e+02 -1.46285e+00 -2.75604e-02
-1.45390e+02 -1.46258e+00 -2.75287e-02
-1.45380e+02 -1.46230e+00 -2.74971e-02
-1.45370e+02 -1.46203e+00 -2.74655e-02
-1.45360e+02 -1.46175e+00 -2.74340e-02
-1.45350e+02 -1.46148e+00 -2.74025e-02
-1.45340e+02 -1.46120e+00 -2.73711e-02
-1.45330e+02 -1.46093e+00 -2.73397e-02
-1.45320e+02 -1.46066e+00 -2.73084e-02
-1.45310e+02 -1.46038e+00 -2.72771e-02
-1.45300e+02 -1.46011e+00 -2.72459e-02
-1.45290e+02 -1.45984e+00 -2.72147e-02
-1.45280e+02 -1.45957e+00 -2.71836e-02
-1.45270e+02 -1.45929e+00 -2.71525e-02
-1.45260e+02 -1.45902e+00 -2.71215e-02
-1.45250e+02 -1.45875e+00 -2.70905e-02
-1.45240e+02 -1.45848e+00 -2.70596e-02
-1.45230e+02 -1.45821e+00 -2.70287e-02
-1.45220e+02 -1.45794e+00 -2.69978e-02
-1.45210e+02 -1.45767e+00 -2.69670e-02
-1.45200e+02 -1.45740e+00 -2.69363e-02
-1.45190e+02 -1.45713e+00 -2.69056e-02
-1.45180e+02 -1.45686e+00 -2.68750e-02
-1.45170e+02 -1.45660e+00 -2.68444e-02
-1.45160e+02 -1.45633e+00 -2.68138e-02
-1.45150e+02 -1.45606e+00 -2.67833e-02
-1.45140e+02 -1.45579e+00 -2.67529e-02
-1.45130e+02 -1.45552e+00 -2.67225e-02
-1.45120e+02 -1.45526e+00 -2.66921e-02
-1.45110e+02 -1.45499e+00 -2.66618e-02
-1.45100e+02 -1.45472e+00 -2.66316e-02
-1.45090e+02 -1.45446e+00 -2.66013e-02
-1.45080e+02 -1.45419e+00 -2.65712e-02
-1.45070e+02 -1.45393e+00 -2.65411e-02
-1.45060e+02 -1.45366e+00 -2.65110e-02
-1.45050e+02 -1.45340e+00 -2.64810e-02
-1.45040e+02 -1.45313e+00 -2.64510e-02
-1.45030e+02 -1.45287e+00 -2.64211e-02
-1.45020e+02 -1.45260e+00 -2.63912e-02
-1.45010e+02 -1.45234e+00 -2.63614e-02
-1.45000e+02 -1.45208e+00 -2.63317e-02
-1.44990e+02 -1.45181e+00 -2.63019e-02
-1.44980e+02 -1.45155e+00 -2.62723e-02
-1.44970e+02 -1.45129e+00 -2.62426e-02
-1.44960e+02 -1.45102e+00 -2.62131e-02
-1.44950e+02 -1.45076e+00 -2.61835e-02
-1.44940e+02 -1.45050e+00 -2.61540e-02
-1.44930e+02 -1.45024e+00 -2.61246e-02
-1.44920e+02 -1.44998e+00 -2.60952e-02
-1.44910e+02 -1.44972e+00 -2.60659e-02
-1.44900e+02 -1.44946e+00 -2.60366e-02
-1.44890e+02 -1.44920e+00 -2.60074e-02
-1.44880e+02 -1.44894e+00 -2.59782e-02
-1.44870e+02 -1.44868e+00 -2.59490e-02
-1.44860e+02 -1.44842e+00 -2.59199e-02
-1.44850e+02 -1.44816e+00 -2.58909e-02
-1.44840e+02 -1.44790e+00 -2.58619e-02
-1.44830e+02 -1.44764e+00 -2.58330e-02
-1.44820e+02 -1.44738e+00 -2.58041e-02
-1.44810e+02 -1.44713e+00 -2.57752e-02
-1.44800e+02 -1.44687e+00 -2.57464e-02
-1.44790e+02 -1.44661e+00 -2.57177e-02
-1.44780e+02 -1.44635e+00 -2.56890e-02
-1.44770e+02 -1.44610e+00 -2.56603e-02
-1.44760e+02 -1.44584e+00 -2.56317e-02
-1.44750e+02 -1.44558e+00 -2.56031e-02
-1.44740e+02 -1.44533e+00 -2.55746e-02
-1.44730e+02 -1.44507e+00 -2.55462e-02
-1.44720e+02 -1.44482e+00 -2.55178e-02
-1.44710e+02 -1.44456e+00 -2.54894e-02
-1.44700e+02 -1.44431e+00 -2.54611e-02
-1.44690e+02 -1.44405e+00 -2.54328e-02
-1.44680e+02 -1.44380e+00 -2.54046e-02
-1.44670e+02 -1.44354e+00 -2.53764e-02
-1.44660e+02 -1.44329e+00 -2.53483e-02
-1.44650e+02 -1.44304e+00 -2.53202e-02
-1.44640e+02 -1.44278e+00 -2.52922e-02
-1.44630e+02 -1.44253e+00 -2.52642e-02
-1.44620e+02 -1.44228e+00 -2.52363e-02
-1.44610e+02 -1.44203e+00 -2.52084e-02
-1.44600e+02 -1.44178e+00 -2.51806e-02
-1.44590e+02 -1.44152e+00 -2.51528e-02
-1.44580e+02 -1.44127e+00 -2.51251e-02
-1.44570e+02 -1.44102e+00 -2.50974e-02
-1.44560e+02 -1.44077e+00 -2.50697e-02
-1.44550e+02 -1.44052e+00 -2.50422e-02
-1.44540e+02 -1.44027e+00 -2.50146e-02
-1.44530e+02 -1.44002e+00 -2.49871e-02
-1.44520e+02 -1.43977e+00 -2.49597e-02
-1.44510e+02 -1.43952e+00 -2.49323e-02
-1.44500e+02 -1.43927e+00 -2.49049e-02
-1.44490e+02 -1.43902e+00 -2.48776e-02
-1.44480e+02 -1.43877e+00 -2.48504e-02
-1.44470e+02 -1.43853e+00 -2.48232e-02
-1.44460e+02 -1.43828e+00 -2.47960e-02
-1.44450e+02 -1.43803e+00 -2.47689e-02
-1.44440e+02 -1.43778e+00 -2.47419e-02
-1.44430e+02 -1.43753e+00 -2.47149e-02
-1.44420e+02 -1.43729e+00 -2.46879e-02
-1.44410e+02 -1.43704e+00 -2.46610e-02
-1.44400e+02 -1.43679e+00 -2.46342e-02
-1.44390e+02 -1.43655e+00 -2.46073e-02
-1.44380e+02 -1.43630e+00 -2.45806e-02
-1.44370e+02 -1.43606e+00 -2.45539e-02
-1.44360e+02 -1.43581e+00 -2.45272e-02
-1.44350e+02 -1.43557e+00 -2.45006e-02
-1.44340e+02 -1.43532e+00 -2.44740e-02
-1.44330e+02 -1.43508e+00 -2.44475e-02
-1.44320e+02 -1.43483e+00 -2.44210e-02
-1.44310e+02 -1.43459e+00 -2.43946e-02
-1.44300e+02 -1.43434e+00 -2.43682e-02
-1.44290e+02 -1.43410e+00 -2.43419e-02
-1.44280e+02 -1.43386e+00 -2.43156e-02
-1.44270e+02 -1.43361e+00 -2.42894e-02
-1.44260e+02 -1.43337e+00 -2.42632e-02
-1.44250e+02 -1.43313e+00 -2.42371e-02
-1.44240e+02 -1.43289e+00 -2.42110e-02
-1.44230e+02 -1.43264e+00 -2.41850e-02
-1.44220e+02 -1.43240e+00 -2.41590e-02
-1.44210e+02 -1.43216e+00 -2.41330e-02
-1.44200e+02 -1.43192e+00 -2.41071e-02
-1.44190e+02 -1.43168e+00 -2.40813e-02
-1.44180e+02 -1.43144e+00 -2.40555e-02
-1.44170e+02 -1.43120e+00 -2.40298e-02
-1.44160e+02 -1.43096e+00 -2.40041e-02
-1.44150e+02 -1.43072e+00 -2.39784e-02
-1.44140e+02 -1.43048e+00 -2.39528e-02
-1.44130e+02 -1.43024e+00 -2.39273e-02
-1.44120e+02 -1.43000e+00 -2.39018e-02
-1.44110e+02 -1.42976e+00 -2.38763e-02
-1.44100e+02 -1.42952e+00 -2.38509e-02
-1.44090e+02 -1.42928e+00 -2.38256e-02
-1.44080e+02 -1.42905e+00 -2.38003e-02
-1.44070e+02 -1.42881e+00 -2.37750e-02
-1.44060e+02 -1.42857e+00 -2.37498e-02
-1.44050e+02 -1.42833e+00 -2.37246e-02
-1.44040e+02 -1.42810e+00 -2.36995e-02
-1.44030e+02 -1.42786e+00 -2.36744e-02
-1.44020e+02 -1.42762e+00 -2.36494e-02
-1.44010e+02 -1.42739e+00 -2.36245e-02
-1.44000e+02 -1.42715e+00 -2.35995e-02
-1.43990e+02 -1.42691e+00 -2.35747e-02
-1.43980e+02 -1.42668e+00 -2.35499e-02
-1.43970e+02 -1.42644e+00 -2.35251e-02
-1.43960e+02 -1.42621e+00 -2.35004e-02
-1.43950e+02 -1.42597e+00 -2.34757e-02
-1.43940e+02 -1.42574e+00 -2.34510e-02
-1.43930e+02 -1.42550e+00 -2.34265e-02
-1.43920e+02 -1.42527e+00 -2.34019e-02
-1.43910e+02 -1.42504e+00 -2.33775e-02
-1.43900e+02 -1.42480e+00 -2.33530e-02
-1.43890e+02 -1.42457e+00 -2.33286e-02
-1.43880e+02 -1.42434e+00 -2.33043e-02
-1.43870e+02 -1.42410e+00 -2.32800e-02
-1.43860e+02 -1.42387e+00 -2.32558e-02
-1.43850e+02 -1.42364e+00 -2.32316e-02
-1.43840e+02 -1.42341e+00 -2.32074e-02
-1.43830e+02 -1.42317e+00 -2.31833e-02
-1.43820e+02 -1.42294e+00 -2.31593e-02
-1.43810e+02 -1.42271e+00 -2.31353e-02
-1.43800e+02 -1.42248e+00 -2.31114e-02
-1.43790e+02 -1.42225e+00 -2.30875e-02
-1.43780e+02 -1.42202e+00 -2.30636e-02
-1.43770e+02 -1.42179e+00 -2.30398e-02
-1.43760e+02 -1.42156e+00 -2.30160e-02
-1.43750e+02 -1.42133e+00 -2.29923e-02
-1.43740e+02 -1.42110e+00 -2.29687e-02
-1.43730e+02 -1.42087e+00 -2.29451e-02
-1.43720e+02 -1.42064e+00 -2.29215e-02
-1.43710e+02 -1.42041e+00 -2.28980e-02
-1.43700e+02 -1.42018e+00 -2.28745e-02
-1.43690e+02 -1.41995e+00 -2.28511e-02
-1.43680e+02 -1.41972e+00 -2.28278e-02
-1.43670e+02 -1.41949e+00 -2.28044e-02
-1.43660e+02 -1.41927e+00 -2.27812e-02
-1.43650e+02 -1.41904e+00 -2.27579e-02
-1.43640e+02 -1.41881e+00 -2.27348e-02
-1.43630e+02 -1.41858e+00 -2.27116e-02
-1.43620e+02 -1.41836e+00 -2.26886e-02
-1.43610e+02 -1.41813e+00 -2.26655e-02
-1.43600e+02 -1.41790e+00 -2.26426e-02
-1.43590e+02 -1.41768e+00 -2.26196e-02
-1.43580e+02 -1.41745e+00 -2.25968e-02
-1.43570e+02 -1.41723e+00 -2.25739e-02
-1.43560e+02 -1.41700e+00 -2.25511e-02
-1.43550e+02 -1.41677e+00 -2.25284e-02
-1.43540e+02 -1.41655e+00 -2.25057e-02
-1.43530e+02 -1.41632e+00 -2.24831e-02
-1.43520e+02 -1.41610e+00 -2.24605e-02
-1.43510e+02 -1.41588e+00 -2.24379e-02
-1.43500e+02 -1.41565e+00 -2.24155e-02
-1.43490e+02 -1.41543e+00 -2.23930e-02
-1.43480e+02 -1.41520e+00 -2.23706e-02
-1.43470e+02 -1.41498e+00 -2.23483e-02
-1.43460e+02 -1.41476e+00 -2.23260e-02
-1.43450e+02 -1.41453e+00 -2.23037e-02
-1.43440e+02 -1.41431e+00 -2.22815e-02
-1.43430e+02 -1.41409e+00 -2.22594e-02
-1.43420e+02 -1.41387e+00 -2.22373e-02
-1.43410e+02 -1.41364e+00 -2.22152e-02
-1.43400e+02 -1.41342e+00 -2.21932e-02
-1.43390e+02 -1.41320e+00 -2.21712e-02
-1.43380e+02 -1.41298e+00 -2.21493e-02
-1.43370e+02 -1.41276e+00 -2.21275e-02
-1.43360e+02 -1.41254e+00 -2.21057e-02
-1.43350e+02 -1.41231e+00 -2.20839e-02
-1.43340e+02 -1.41209e+00 -2.20622e-02
-1.43330e+02 -1.41187e+00 -2.20405e-02
-1.43320e+02 -1.41165e+00 -2.20189e-02
-1.43310e+02 -1.41143e+00 -2.19973e-02
-1.43300e+02 -1.41121e+00 -2.19758e-02
-1.43290e+02 -1.41099e+00 -2.19543e-02
-1.43280e+02 -1.41077e+00 -2.19329e-02
-1.43270e+02 -1.41055e+00 -2.19115e-02
-1.43260e+02 -1.41034e+00 -2.18902e-02
-1.43250e+02 -1.41012e+00 -2.18689e-02
-1.43240e+02 -1.40990e+00 -2.18477e-02
-1.43230e+02 -1.40968e+00 -2.18265e-02
-1.43220e+02 -1.40946e+00 -2.18054e-02
-1.43210e+02 -1.40924e+00 -2.17843e-02
-1.43200e+02 -1.40903e+00 -2.17632e-02
-1.43190e+02 -1.40881e+00 -2.17422e-02
-1.43180e+02 -1.40859e+00 -2.17213e-02
-1.43170e+02 -1.40837e+00 -2.17004e-02
-1.43160e+02 -1.40816e+00 -2.16796e-02
-1.43150e+02 -1.40794e+00 -2.16588e-02
-1.43140e+02 -1.40772e+00 -2.16380e-02
-1.43130e+02 -1.40751e+00 -2.16173e-02
-1.43120e+02 -1.40729e+00 -2.15967e-02
-1.43110e+02 -1.40708e+00 -2.15761e-02
-1.43100e+02 -1.40686e+00 -2.15555e-02
-1.43090e+02 -1.40664e+00 -2.15350e-02
-1.43080e+02 -1.40643e+00 -2.15146e-02
-1.43070e+02 -1.40621e+00 -2.14942e-02
-1.43060e+02 -1.40600e+00 -2.14738e-02
-1.43050e+02 -1.40578e+00 -2.14535e-02
-1.43040e+02 -1.40557e+00 -2.14332e-02
-1.43030e+02 -1.40536e+00 -2.14130e-02
-1.43020e+02 -1.40514e+00 -2.13929e-02
-1.43010e+02 -1.40493e+00 -2.13727e-02
-1.43000e+02 -1.40471e+00 -2.13527e-02
-1.42990e+02 -1.40450e+00 -2.13327e-02
-1.42980e+02 -1.40429e+00 -2.13127e-02
-1.42970e+02 -1.40407e+00 -2.12928e-02
-1.42960e+02 -1.40386e+00 -2.12729e-02
-1.42950e+02 -1.40365e+00 -2.12531e-02
-1.42940e+02 -1.40344e+00 -2.12333e-02
-1.42930e+02 -1.40322e+00 -2.12136e-02
-1.42920e+02 -1.40301e+00 -2.11939e-02
-1.42910e+02 -1.40280e+00 -2.11743e-02
-1.42900e+02 -1.40259e+00 -2.11547e-02
-1.42890e+02 -1.40238e+00 -2.11351e-02
-1.42880e+02 -1.40217e+00 -2.11157e-02
-1.42870e+02 -1.40196e+00 -2.10962e-02
-1.42860e+02 -1.40174e+00 -2.10768e-02
-1.42850e+02 -1.40153e+00 -2.10575e-02
-1.42840e+02 -1.40132e+00 -2.10382e-02
-1.42830e+02 -1.40111e+00 -2.10190e-02
-1.42820e+02 -1.40090e+00 -2.09998e-02
-1.42810e+02 -1.40069e+00 -2.09806e-02
-1.42800e+02 -1.40048e+00 -2.09615e-02
-1.42790e+02 -1.40027e+00 -2.09425e-02
-1.42780e+02 -1.40006e+00 -2.09235e-02
-1.42770e+02 -1.39986e+00 -2.09045e-02
-1.42760e+02 -1.39965e+00 -2.08856e-02
-1.42750e+02 -1.39944e+00 -2.08668e-02
-1.42740e+02 -1.39923e+00 -2.08480e-02
-1.42730e+02 -1.39902e+00 -2.08292e-02
-1.42720e+02 -1.39881e+00 -2.08105e-02
-1.42710e+02 -1.39860e+00 -2.07919e-02
-1.42700e+02 -1.39840e+00 -2.07732e-02
-1.42690e+02 -1.39819e+00 -2.07547e-02
-1.42680e+02 -1.39798e+00 -2.07362e-02
-1.42670e+02 -1.39777e+00 -2.07177e-02
-1.42660e+02 -1.39757e+00 -2.06993e-02
-1.42650e+02 -1.39736e+00 -2.06809e-02
-1.42640e+02 -1.39715e+00 -2.06626e-02
-1.42630e+02 -1.39695e+00 -2.06443e-02
-1.42620e+02 -1.39674e+00 -2.06261e-02
-1.42610e+02 -1.39653e+00 -2.06079e-02
-1.42600e+02 -1.39633e+00 -2.05898e-02
-1.42590e+02 -1.39612e+00 -2.05717e-02
-1.42580e+02 -1.39592e+00 -2.05537e-02
-1.42570e+02 -1.39571e+00 -2.05357e-02
-1.42560e+02 -1.39551e+00 -2.05178e-02
-1.42550e+02 -1.39530e+00 -2.04999e-02
-1.42540e+02 -1.39510e+00 -2.04821e-02
-1.42530e+02 -1.39489e+00 -2.04643e-02
-1.42520e+02 -1.39469e+00 -2.04465e-02
-1.42510e+02 -1.39448e+00 -2.04289e-02
-1.42500e+02 -1.39428e+00 -2.04112e-02
-1.42490e+02 -1.39407e+00 -2.03936e-02
-1.42480e+02 -1.39387e+00 -2.03761e-02
-1.42470e+02 -1.39367e+00 -2.03586e-02
-1.42460e+02 -1.39346e+00 -2.03411e-02
-1.42450e+02 -1.39326e+00 -2.03237e-02
-1.42440e+02 -1.39306e+00 -2.03064e-02
-1.42430e+02 -1.39285e+00 -2.02891e-02
-1.42420e+02 -1.39265e+00 -2.02718e-02
-1.42410e+02 -1.39245e+00 -2.02546e-02
-1.42400e+02 -1.39225e+00 -2.02375e-02
-1.42390e+02 -1.39204e+00 -2.02204e-02
-1.42380e+02 -1.39184e+00 -2.02033e-02
-1.42370e+02 -1.39164e+00 -2.01863e-02
-1.42360e+02 -1.39144e+00 -2.01693e-02
-1.42350e+02 -1.39124e+00 -2.01524e-02
-1.42340e+02 -1.39103e+00 -2.01356e-02
-1.42330e+02 -1.39083e+00 -2.01188e-02
-1.42320e+02 -1.39063e+00 -2.01020e-02
-1.42310e+02 -1.39043e+00 -2.00853e-02
-1.42300e+02 -1.39023e+00 -2.00686e-02
-1.42290e+02 -1.39003e+00 -2.00520e-02
-1.42280e+02 -1.38983e+00 -2.00354e-02
-1.42270e+02 -1.38963e+00 -2.00189e-02
-1.42260e+02 -1.38943e+00 -2.00024e-02
-1.42250e+02 -1.38923e+00 -1.99860e-02
-1.42240e+02 -1.38903e+00 -1.99696e-02
-1.42230e+02 -1.38883e+00 -1.99533e-02
-1.42220e+02 -1.38863e+00 -1.99370e-02
-1.42210e+02 -1.38843e+00 -1.99207e-02
-1.42200e+02 -1.38823e+00 -1.99046e-02
-1.42190e+02 -1.38803e+00 -1.98884e-02
-1.42180e+02 -1.38783e+00 -1.98723e-02
-1.42170e+02 -1.38764e+00 -1.98563e-02
-1.42160e+02 -1.38744e+00 -1.98403e-02
-1.42150e+02 -1.38724e+00 -1.98244e-02
-1.42140e+02 -1.38704e+00 -1.98085e-02
-1.42130e+02 -1.38684e+00 -1.97926e-02
-1.42120e+02 -1.38664e+00 -1.97768e-02
-1.42110e+02 -1.38645e+00 -1.97611e-02
-1.42100e+02 -1.38625e+00 -1.97454e-02
-1.42090e+02 -1.38605e+00 -1.97297e-02
-1.42080e+02 -1.38586e+00 -1.97141e-02
-1.42070e+02 -1.38566e+00 -1.96986e-02
-1.42060e+02 -1.38546e+00 -1.96831e-02
-1.42050e+02 -1.38526e+00 -1.96676e-02
-1.42040e+02 -1.38507e+00 -1.96522e-02
-1.42030e+02 -1.38487e+00 -1.96368e-02
-1.42020e+02 -1.38468e+00 -1.96215e-02
-1.42010e+02 -1.38448e+00 -1.96063e-02
-1.42000e+02 -1.38428e+00 -1.95911e-02
-1.41990e+02 -1.38409e+00 -1.95759e-02
-1.41980e+02 -1.38389e+00 -1.95608e-02
-1.41970e+02 -1.38370e+00 -1.95457e-02
-1.41960e+02 -1.38350e+00 -1.95307e-02
-1.41950e+02 -1.38331e+00 -1.95157e-02
-1.41940e+02 -1.38311e+00 -1.95008e-02
-1.41930e+02 -1.38292e+00 -1.94859e-02
-1.41920e+02 -1.38272e+00 -1.94711e-02
-1.41910e+02 -1.38253e+00 -1.94563e-02
-1.41900e+02 -1.38233e+00 -1.94416e-02
-1.41890e+02 -1.38214e+00 -1.94269e-02
-1.41880e+02 -1.38194e+00 -1.94123e-02
-1.41870e+02 -1.38175e+00 -1.93977e-02
-1.41860e+02 -1.38155e+00 -1.93832e-02
-1.41850e+02 -1.38136e+00 -1.93687e-02
-1.41840e+02 -1.38117e+00 -1.93542e-02
-1.41830e+02 -1.38097e+00 -1.93398e-02
-1.41820e+02 -1.38078e+00 -1.93255e-02
-1.41810e+02 -1.38059e+00 -1.93112e-02
-1.41800e+02 -1.38039e+00 -1.92970e-02
-1.41790e+02 -1.38020e+00 -1.92828e-02
-1.41780e+02 -1.38001e+00 -1.92686e-02
-1.41770e+02 -1.37982e+00 -1.92545e-02
-1.41760e+02 -1.37962e+00 -1.92405e-02
-1.41750e+02 -1.37943e+00 -1.92265e-02
-1.41740e+02 -1.37924e+00 -1.92125e-02
-1.41730e+02 -1.37905e+00 -1.91986e-02
-1.41720e+02 -1.37886e+00 -1.91848e-02
-1.41710e+02 -1.37866e+00 -1.91710e-02
-1.41700e+02 -1.37847e+00 -1.91572e-02
-1.41690e+02 -1.37828e+00 -1.91435e-02
-1.41680e+02 -1.37809e+00 -1.91298e-02
-1.41670e+02 -1.37790e+00 -1.91162e-02
-1.41660e+02 -1.37771e+00 -1.91026e-02
-1.41650e+02 -1.37752e+00 -1.90891e-02
-1.41640e+02 -1.37732e+00 -1.90757e-02
-1.41630e+02 -1.37713e+00 -1.90622e-02
-1.41620e+02 -1.37694e+00 -1.90489e-02
-1.41610e+02 -1.37675e+00 -1.90356e-02
-1.41600e+02 -1.37656e+00 -1.90223e-02
-1.41590e+02 -1.37637e+00 -1.90091e-02
-1.41580e+02 -1.37618e+00 -1.89959e-02
-1.41570e+02 -1.37599e+00 -1.89828e-02
-1.41560e+02 -1.37580e+00 -1.89697e-02
-1.41550e+02 -1.37561e+00 -1.89566e-02
-1.41540e+02 -1.37542e+00 -1.89437e-02
-1.41530e+02 -1.37523e+00 -1.89307e-02
-1.41520e+02 -1.37505e+00 -1.89178e-02
-1.41510e+02 -1.37486e+00 -1.89050e-02
-1.41500e+02 -1.37467e+00 -1.88922e-02
-1.41490e+02 -1.37448e+00 -1.88795e-02
-1.41480e+02 -1.37429e+00 -1.88668e-02
-1.41470e+02 -1.37410e+00 -1.88541e-02
-1.41460e+02 -1.37391e+00 -1.88416e-02
-1.41450e+02 -1.37372e+00 -1.88290e-02
-1.41440e+02 -1.37354e+00 -1.88165e-02
-1.41430e+02 -1.37335e+00 -1.88041e-02
-1.41420e+02 -1.37316e+00 -1.87917e-02
-1.41410e+02 -1.37297e+00 -1.87793e-02
-1.41400e+02 -1.37278e+00 -1.87670e-02
-1.41390e+02 -1.37260e+00 -1.87548e-02
-1.41380e+02 -1.37241e+00 -1.87425e-02
-1.41370e+02 -1.37222e+00 -1.87304e-02
-1.41360e+02 -1.37203e+00 -1.87183e-02
-1.41350e+02 -1.37185e+00 -1.87062e-02
-1.41340e+02 -1.37166e+00 -1.86942e-02
-1.41330e+02 -1.37147e+00 -1.86822e-02
-1.41320e+02 -1.37129e+00 -1.86703e-02
-1.41310e+02 -1.37110e+00 -1.86585e-02
-1.41300e+02 -1.37091e+00 -1.86466e-02
-1.41290e+02 -1.37073e+00 -1.86349e-02
-1.41280e+02 -1.37054e+00 -1.86232e-02
-1.41270e+02 -1.37035e+00 -1.86115e-02
-1.41260e+02 -1.37017e+00 -1.85999e-02
-1.41250e+02 -1.36998e+00 -1.85883e-02
-1.41240e+02 -1.36980e+00 -1.85768e-02
-1.41230e+02 -1.36961e+00 -1.85653e-02
-1.41220e+02 -1.36943e+00 -1.85539e-02
-1.41210e+02 -1.36924e+00 -1.85425e-02
-1.41200e+02 -1.36905e+00 -1.85311e-02
-1.41190e+02 -1.36887e+00 -1.85199e-02
-1.41180e+02 -1.36868e+00 -1.85086e-02
-1.41170e+02 -1.36850e+00 -1.84974e-02
-1.41160e+02 -1.36831e+00 -1.84863e-02
-1.41150e+02 -1.36813e+00 -1.84752e-02
-1.41140e+02 -1.36794e+00 -1.84642e-02
-1.41130e+02 -1.36776e+00 -1.84532e-02
-1.41120e+02 -1.36758e+00 -1.84422e-02
-1.41110e+02 -1.36739e+00 -1.84313e-02
-1.41100e+02 -1.36721e+00 -1.84205e-02
-1.41090e+02 -1.36702e+00 -1.84097e-02
-1.41080e+02 -1.36684e+00 -1.83989e-02
-1.41070e+02 -1.36666e+00 -1.83882e-02
-1.41060e+02 -1.36647e+00 -1.83776e-02
-1.41050e+02 -1.36629e+00 -1.83670e-02
-1.41040e+02 -1.36610e+00 -1.83564e-02
-1.41030e+02 -1.36592e+00 -1.83459e-02
-1.41020e+02 -1.36574e+00 -1.83355e-02
-1.41010e+02 -1.36555e+00 -1.83250e-02
-1.41000e+02 -1.36537e+00 -1.83147e-02
-1.40990e+02 -1.36519e+00 -1.83044e-02
-1.40980e+02 -1.36500e+00 -1.82941e-02
-1.40970e+02 -1.36482e+00 -1.82839e-02
-1.40960e+02 -1.36464e+00 -1.82737e-02
-1.40950e+02 -1.36446e+00 -1.82636e-02
-1.40940e+02 -1.36427e+00 -1.82535e-02
-1.40930e+02 -1.36409e+00 -1.82435e-02
-1.40920e+02 -1.36391e+00 -1.82335e-02
-1.40910e+02 -1.36373e+00 -1.82236e-02
-1.40900e+02 -1.36354e+00 -1.82137e-02
-1.40890e+02 -1.36336e+00 -1.82039e-02
-1.40880e+02 -1.36318e+00 -1.81941e-02
-1.40870e+02 -1.36300e+00 -1.81844e-02
-1.40860e+02 -1.36282e+00 -1.81747e-02
-1.40850e+02 -1.36263e+00 -1.81651e-02
-1.40840e+02 -1.36245e+00 -1.81555e-02
-1.40830e+02 -1.36227e+00 -1.81460e-02
-1.40820e+02 -1.36209e+00 -1.81365e-02
-1.40810e+02 -1.36191e+00 -1.81270e-02
-1.40800e+02 -1.36173e+00 -1.81176e-02
-1.40790e+02 -1.36155e+00 -1.81083e-02
-1.40780e+02 -1.36137e+00 -1.80990e-02
-1.40770e+02 -1.36118e+00 -1.80898e-02
-1.40760e+02 -1.36100e+00 -1.80806e-02
-1.40750e+02 -1.36082e+00 -1.80714e-02
-1.40740e+02 -1.36064e+00 -1.80623e-02
-1.40730e+02 -1.36046e+00 -1.80533e-02
-1.40720e+02 -1.36028e+00 -1.80443e-02
-1.40710e+02 -1.36010e+00 -1.80353e-02
-1.40700e+02 -1.35992e+00 -1.80264e-02
-1.40690e+02 -1.35974e+00 -1.80175e-02
-1.40680e+02 -1.35956e+00 -1.80087e-02
-1.40670e+02 -1.35938e+00 -1.80000e-02
-1.40660e+02 -1.35920e+00 -1.79913e-02
-1.40650e+02 -1.35902e+00 -1.79826e-02
-1.40640e+02 -1.35884e+00 -1.79740e-02
-1.40630e+02 -1.35866e+00 -1.79654e-02
-1.40620e+02 -1.35848e+00 -1.79569e-02
-1.40610e+02 -1.35830e+00 -1.79484e-02
-1.40600e+02 -1.35812e+00 -1.79400e-02
-1.40590e+02 -1.35794e+00 -1.79316e-02
-1.40580e+02 -1.35776e+00 -1.79233e-02
-1.40570e+02 -1.35758e+00 -1.79150e-02
-1.40560e+02 -1.35741e+00 -1.79068e-02
-1.40550e+02 -1.35723e+00 -1.78986e-02
-1.40540e+02 -1.35705e+00 -1.78905e-02
-1.40530e+02 -1.35687e+00 -1.78824e-02
-1.40520e+02 -1.35669e+00 -1.78744e-02
-1.40510e+02 -1.35651e+00 -1.78664e-02
-1.40500e+02 -1.35633e+00 -1.78585e-02
-1.40490e+02 -1.35615e+00 -1.78506e-02
-1.40480e+02 -1.35598e+00 -1.78427e-02
-1.40470e+02 -1.35580e+00 -1.78350e-02
-1.40460e+02 -1.35562e+00 -1.78272e-02
-1.40450e+02 -1.35544e+00 -1.78195e-02
-1.40440e+02 -1.35526e+00 -1.78119e-02
-1.40430e+02 -1.35508e+00 -1.78043e-02
-1.40420e+02 -1.35491e+00 -1.77967e-02
-1.40410e+02 -1.35473e+00 -1.77892e-02
-1.40400e+02 -1.35455e+00 -1.77818e-02
-1.40390e+02 -1.35437e+00 -1.77744e-02
-1.40380e+02 -1.35419e+00 -1.77669e-02
-1.40370e+02 -1.35402e+00 -1.77595e-02
-1.40360e+02 -1.35384e+00 -1.77521e-02
-1.40350e+02 -1.35366e+00 -1.77447e-02
-1.40340e+02 -1.35348e+00 -1.77372e-02
-1.40330e+02 -1.35331e+00 -1.77298e-02
-1.40320e+02 -1.35313e+00 -1.77224e-02
-1.40310e+02 -1.35295e+00 -1.77150e-02
-1.40300e+02 -1.35278e+00 -1.77076e-02
-1.40290e+02 -1.35260e+00 -1.77001e-02
-1.40280e+02 -1.35242e+00 -1.76927e-02
-1.40270e+02 -1.35224e+00 -1.76853e-02
-1.40260e+02 -1.35207e+00 -1.76779e-02
-1.40250e+02 -1.35189e+00 -1.76705e-02
-1.40240e+02 -1.35171e+00 -1.76631e-02
-1.40230e+02 -1.35154e+00 -1.76556e-02
-1.40220e+02 -1.35136e+00 -1.76482e-02
-1.40210e+02 -1.35119e+00 -1.76408e-02
-1.40200e+02 -1.35101e+00 -1.76334e-02
-1.40190e+02 -1.35083e+00 -1.76260e-02
-1.40180e+02 -1.35066e+00 -1.76186e-02
-1.40170e+02 -1.35048e+00 -1.76112e-02
-1.40160e+02 -1.35030e+00 -1.76038e-02
-1.40150e+02 -1.35013e+00 -1.75964e-02
-1.40140e+02 -1.34995e+00 -1.75890e-02
-1.40130e+02 -1.34978e+00 -1.75816e-02
-1.40120e+02 -1.34960e+00 -1.75741e-02
-1.40110e+02 -1.34942e+00 -1.75667e-02
-1.40100e+02 -1.34925e+00 -1.75593e-02
-1.40090e+02 -1.34907e+00 -1.75519e-02
-1.40080e+02 -1.34890e+00 -1.75445e-02
-1.40070e+02 -1.34872e+00 -1.75371e-02
-1.40060e+02 -1.34855e+00 -1.75297e-02
-1.40050e+02 -1.34837e+00 -1.75223e-02
-1.40040e+02 -1.34820e+00 -1.75149e-02
-1.40030e+02 -1.34802e+00 -1.75075e-02
-1.40020e+02 -1.34785e+00 -1.75001e-02
-1.40010e+02 -1.34767e+00 -1.74927e-02
-1.40000e+02 -1.34750e+00 -1.74853e-02
-1.39990e+02 -1.34732e+00 -1.74779e-02
-1.39980e+02 -1.34715e+00 -1.74705e-02
-1.39970e+02 -1.34697e+00 -1.74632e-02
-1.39960e+02 -1.34680e+00 -1.74558e-02
-1.39950e+02 -1.34662e+00 -1.74484e-02
-1.39940e+02 -1.34645e+00 -1.74410e-02
-1.39930e+02 -1.34627e+00 -1.74336e-02
-1.39920e+02 -1.34610e+00 -1.74262e-02
-1.39910e+02 -1.34593e+00 -1.74188e-02
-1.39900e+02 -1.34575e+00 -1.74114e-02
-1.39890e+02 -1.34558e+00 -1.74040e-02
-1.39880e+02 -1.34540e+00 -1.73966e-02
-1.39870e+02 -1.34523e+00 -1.73893e-02
-1.39860e+02 -1.34506e+00 -1.73819e-02
-1.39850e+02 -1.34488e+00 -1.73745e-02
-1.39840e+02 -1.34471e+00 -1.73671e-02
-1.39830e+02 -1.34454e+00 -1.73597e-02
-1.39820e+02 -1.34436e+00 -1.73523e-02
-1.39810e+02 -1.34419e+00 -1.73450e-02
-1.39800e+02 -1.34401e+00 -1.73376e-02
-1.39790e+02 -1.34384e+00 -1.73302e-02
-1.39780e+02 -1.34367e+00 -1.73228e-02
-1.39770e+02 -1.34349e+00 -1.73154e-02
-1.39760e+02 -1.34332e+00 -1.73081e-02
-1.39750e+02 -1.34315e+00 -1.73007e-02
-1.39740e+02 -1.34298e+00 -1.72933e-02
-1.39730e+02 -1.34280e+00 -1.72859e-02
-1.39720e+02 -1.34263e+00 -1.72785e-02
-1.39710e+02 -1.34246e+00 -1.72712e-02
-1.39700e+02 -1.34228e+00 -1.72638e-02
-1.39690e+02 -1.34211e+00 -1.72564e-02
-1.39680e+02 -1.34194e+00 -1.72491e-02
-1.39670e+02 -1.34177e+00 -1.72417e-02
-1.39660e+02 -1.34159e+00 -1.72343e-02
-1.39650e+02 -1.34142e+00 -1.72269e-02
-1.39640e+02 -1.34125e+00 -1.72196e-02
-1.39630e+02 -1.34108e+00 -1.72122e-02
-1.39620e+02 -1.34091e+00 -1.72048e-02
-1.39610e+02 -1.34073e+00 -1.71975e-02
-1.39600e+02 -1.34056e+00 -1.71901e-02
-1.39590e+02 -1.34039e+00 -1.71827e-02
-1.39580e+02 -1.34022e+00 -1.71754e-02
-1.39570e+02 -1.34005e+00 -1.71680e-02
-1.39560e+02 -1.33987e+00 -1.71606e-02
-1.39550e+02 -1.33970e+00 -1.71533e-02
-1.39540e+02 -1.33953e+00 -1.71459e-02
-1.39530e+02 -1.33936e+00 -1.71386e-02
-1.39520e+02 -1.33919e+00 -1.71312e-02
-1.39510e+02 -1.33902e+00 -1.71238e-02
-1.39500e+02 -1.33885e+00 -1.71165e-02
-1.39490e+02 -1.33868e+00 -1.71091e-02
-1.39480e+02 -1.33850e+00 -1.71018e-02
-1.39470e+02 -1.33833e+00 -1.70944e-02
-1.39460e+02 -1.33816e+00 -1.70870e-02
-1.39450e+02 -1.33799e+00 -1.70797e-02
-1.39440e+02 -1.33782e+00 -1.70723e-02
-1.39430e+02 -1.33765e+00 -1.70650e-02
-1.39420e+02 -1.33748e+00 -1.70576e-02
-1.39410e+02 -1.33731e+00 -1.70503e-02
-1.39400e+02 -1.33714e+00 -1.70429e-02
-1.39390e+02 -1.33697e+00 -1.70356e-02
-1.39380e+02 -1.33680e+00 -1.70282e-02
-1.39370e+02 -1.33663e+00 -1.70209e-02
-1.39360e+02 -1.33646e+00 -1.70135e-02
-1.39350e+02 -1.33629e+00 -1.70062e-02
-1.39340e+02 -1.33612e+00 -1.69988e-02
-1.39330e+02 -1.33595e+00 -1.69915e-02
-1.39320e+02 -1.33578e+00 -1.69841e-02
-1.39310e+02 -1.33561e+00 -1.69768e-02
-1.39300e+02 -1.33544e+00 -1.69695e-02
-1.39290e+02 -1.33527e+00 -1.69621e-02
-1.39280e+02 -1.33510e+00 -1.69548e-02
-1.39270e+02 -1.33493e+00 -1.69474e-02
-1.39260e+02 -1.33476e+00 -1.69401e-02
-1.39250e+02 -1.33459e+00 -1.69327e-02
-1.39240e+02 -1.33442e+00 -1.69254e-02
-1.39230e+02 -1.33425e+00 -1.69181e-02
-1.39220e+02 -1.33408e+00 -1.69107e-02
-1.39210e+02 -1.33391e+00 -1.69034e-02
-1.39200e+02 -1.33374e+00 -1.68961e-02
-1.39190e+02 -1.33358e+00 -1.68887e-02
-1.39180e+02 -1.33341e+00 -1.68814e-02
-1.39170e+02 -1.33324e+00 -1.68741e-02
-1.39160e+02 -1.33307e+00 -1.68667e-02
-1.39150e+02 -1.33290e+00 -1.68594e-02
-1.39140e+02 -1.33273e+00 -1.68521e-02
-1.39130e+02 -1.33256e+00 -1.68447e-02
-1.39120e+02 -1.33240e+00 -1.68374e-02
-1.39110e+02 -1.33223e+00 -1.68301e-02
-1.39100e+02 -1.33206e+00 -1.68227e-02
-1.39090e+02 -1.33189e+00 -1.68154e-02
-1.39080e+02 -1.33172e+00 -1.68081e-02
-1.39070e+02 -1.33155e+00 -1.68008e-02
-1.39060e+02 -1.33139e+00 -1.67934e-02
-1.39050e+02 -1.33122e+00 -1.67861e-02
-1.39040e+02 -1.33105e+00 -1.67788e-02
-1.39030e+02 -1.33088e+00 -1.67715e-02
-1.39020e+02 -1.33072e+00 -1.67641e-02
-1.39010e+02 -1.33055e+00 -1.67568e-02
-1.39000e+02 -1.33038e+00 -1.67495e-02
-1.38990e+02 -1.33021e+00 -1.67422e-02
-1.38980e+02 -1.33005e+00 -1.67348e-02
-1.38970e+02 -1.32988e+00 -1.67275e-02
-1.38960e+02 -1.32971e+00 -1.67202e-02
-1.38950e+02 -1.32954e+00 -1.67129e-02
-1.38940e+02 -1.32938e+00 -1.67056e-02
-1.38930e+02 -1.32921e+00 -1.66983e-02
-1.38920e+02 -1.32904e+00 -1.66909e-02
-1.38910e+02 -1.32888e+00 -1.66836e-02
-1.38900e+02 -1.32871e+00 -1.66763e-02
-1.38890e+02 -1.32854e+00 -1.66690e-02
-1.38880e+02 -1.32838e+00 -1.66617e-02
-1.38870e+02 -1.32821e+00 -1.66544e-02
-1.38860e+02 -1.32804e+00 -1.66471e-02
-1.38850e+02 -1.32788e+00 -1.66398e-02
-1.38840e+02 -1.32771e+00 -1.66324e-02
-1.38830e+02 -1.32754e+00 -1.66251e-02
-1.38820e+02 -1.32738e+00 -1.66178e-02
-1.38810e+02 -1.32721e+00 -1.66105e-02
-1.38800e+02 -1.32704e+00 -1.66032e-02
-1.38790e+02 -1.32688e+00 -1.65959e-02
-1.38780e+02 -1.32671e+00 -1.65886e-02
-1.38770e+02 -1.32655e+00 -1.65813e-02
-1.38760e+02 -1.32638e+00 -1.65740e-02
-1.38750e+02 -1.32622e+00 -1.65667e-02
-1.38740e+02 -1.32605e+00 -1.65594e-02
-1.38730e+02 -1.32588e+00 -1.65521e-02
-1.38720e+02 -1.32572e+00 -1.65448e-02
-1.38710e+02 -1.32555e+00 -1.65375e-02
-1.38700e+02 -1.32539e+00 -1.65302e-02
-1.38690e+02 -1.32522e+00 -1.65229e-02
-1.38680e+02 -1.32506e+00 -1.65156e-02
-1.38670e+02 -1.32489e+00 -1.65083e-02
-1.38660e+02 -1.32473e+00 -1.65010e-02
-1.38650e+02 -1.32456e+00 -1.64937e-02
-1.38640e+02 -1.32440e+00 -1.64864e-02
-1.38630e+02 -1.32423e+00 -1.64791e-02
-1.38620e+02 -1.32407e+00 -1.64718e-02
-1.38610e+02 -1.32390e+00 -1.64645e-02
-1.38600e+02 -1.32374e+00 -1.64572e-02
-1.38590e+02 -1.32357e+00 -1.64500e-02
-1.38580e+02 -1.32341e+00 -1.64427e-02
-1.38570e+02 -1.32325e+00 -1.64354e-02
-1.38560e+02 -1.32308e+00 -1.64281e-02
-1.38550e+02 -1.32292e+00 -1.64208e-02
-1.38540e+02 -1.32275e+00 -1.64135e-02
-1.38530e+02 -1.32259e+00 -1.64062e-02
-1.38520e+02 -1.32242e+00 -1.63989e-02
-1.38510e+02 -1.32226e+00 -1.63917e-02
-1.38500e+02 -1.32210e+00 -1.63844e-02
-1.38490e+02 -1.32193e+00 -1.63771e-02
-1.38480e+02 -1.32177e+00 -1.63698e-02
-1.38470e+02 -1.32161e+00 -1.63625e-02
-1.38460e+02 -1.32144e+00 -1.63552e-02
-1.38450e+02 -1.32128e+00 -1.63480e-02
-1.38440e+02 -1.32112e+00 -1.63407e-02
-1.38430e+02 -1.32095e+00 -1.63334e-02
-1.38420e+02 -1.32079e+00 -1.63261e-02
-1.38410e+02 -1.32063e+00 -1.63188e-02
-1.38400e+02 -1.32046e+00 -1.63116e-02
-1.38390e+02 -1.32030e+00 -1.63043e-02
-1.38380e+02 -1.32014e+00 -1.62970e-02
-1.38370e+02 -1.31997e+00 -1.62897e-02
-1.38360e+02 -1.31981e+00 -1.62825e-02
-1.38350e+02 -1.31965e+00 -1.62752e-02
-1.38340e+02 -1.31948e+00 -1.62679e-02
-1.38330e+02 -1.31932e+00 -1.62607e-02
-1.38320e+02 -1.31916e+00 -1.62534e-02
-1.38310e+02 -1.31900e+00 -1.62461e-02
-1.38300e+02 -1.31883e+00 -1.62388e-02
-1.38290e+02 -1.31867e+00 -1.62316e-02
-1.38280e+02 -1.31851e+00 -1.62243e-02
-1.38270e+02 -1.31835e+00 -1.62170e-02
-1.38260e+02 -1.31819e+00 -1.62098e-02
-1.38250e+02 -1.31802e+00 -1.62025e-02
-1.38240e+02 -1.31786e+00 -1.61952e-02
-1.38230e+02 -1.31770e+00 -1.61880e-02
-1.38220e+02 -1.31754e+00 -1.61807e-02
-1.38210e+02 -1.31738e+00 -1.61735e-02
-1.38200e+02 -1.31721e+00 -1.61662e-02
-1.38190e+02 -1.31705e+00 -1.61589e-02
-1.38180e+02 -1.31689e+00 -1.61517e-02
-1.38170e+02 -1.31673e+00 -1.61444e-02
-1.38160e+02 -1.31657e+00 -1.61372e-02
-1.38150e+02 -1.31641e+00 -1.61299e-02
-1.38140e+02 -1.31625e+00 -1.61226e-02
-1.38130e+02 -1.31608e+00 -1.61154e-02
-1.38120e+02 -1.31592e+00 -1.61081e-02
-1.38110e+02 -1.31576e+00 -1.61009e-02
-1.38100e+02 -1.31560e+00 -1.60936e-02
-1.38090e+02 -1.31544e+00 -1.60864e-02
-1.38080e+02 -1.31528e+00 -1.60791e-02
-1.38070e+02 -1.31512e+00 -1.60719e-02
-1.38060e+02 -1.31496e+00 -1.60646e-02
-1.38050e+02 -1.31480e+00 -1.60574e-02
-1.38040e+02 -1.31464e+00 -1.60501e-02
-1.38030e+02 -1.31448e+00 -1.60429e-02
-1.38020e+02 -1.31432e+00 -1.60356e-02
-1.38010e+02 -1.31416e+00 -1.60284e-02
-1.38000e+02 -1.31400e+00 -1.60211e-02
-1.37990e+02 -1.31384e+00 -1.60139e-02
-1.37980e+02 -1.31368e+00 -1.60066e-02
-1.37970e+02 -1.31352e+00 -1.59994e-02
-1.37960e+02 -1.31336e+00 -1.59921e-02
-1.37950e+02 -1.31320e+00 -1.59849e-02
-1.37940e+02 -1.31304e+00 -1.59777e-02
-1.37930e+02 -1.31288e+00 -1.59704e-02
-1.37920e+02 -1.31272e+00 -1.59632e-02
-1.37910e+02 -1.31256e+00 -1.59559e-02
-1.37900e+02 -1.31240e+00 -1.59487e-02
-1.37890e+02 -1.31224e+00 -1.59415e-02
-1.37880e+02 -1.31208e+00 -1.59342e-02
-1.37870e+02 -1.31192e+00 -1.59270e-02
-1.37860e+02 -1.31176e+00 -1.59198e-02
-1.37850e+02 -1.31160e+00 -1.59125e-02
-1.37840e+02 -1.31144e+00 -1.59053e-02
-1.37830e+02 -1.31128e+00 -1.58981e-02
-1.37820e+02 -1.31112e+00 -1.58908e-02
-1.37810e+02 -1.31096e+00 -1.58836e-02
-1.37800e+02 -1.31081e+00 -1.58764e-02
-1.37790e+02 -1.31065e+00 -1.58691e-02
-1.37780e+02 -1.31049e+00 -1.58619e-02
-1.37770e+02 -1.31033e+00 -1.58547e-02
-1.37760e+02 -1.31017e+00 -1.58474e-02
-1.37750e+02 -1.31001e+00 -1.58402e-02
-1.37740e+02 -1.30985e+00 -1.58330e-02
-1.37730e+02 -1.30970e+00 -1.58258e-02
-1.37720e+02 -1.30954e+00 -1.58185e-02
-1.37710e+02 -1.30938e+00 -1.58113e-02
-1.37700e+02 -1.30922e+00 -1.58041e-02
-1.37690e+02 -1.30906e+00 -1.57969e-02
-1.37680e+02 -1.30891e+00 -1.57896e-02
-1.37670e+02 -1.30875e+00 -1.57824e-02
-1.37660e+02 -1.30859e+00 -1.57752e-02
-1.37650e+02 -1.30843e+00 -1.57680e-02
-1.37640e+02 -1.30827e+00 -1.57608e-02
-1.37630e+02 -1.30812e+00 -1.57535e-02
-1.37620e+02 -1.30796e+00 -1.57463e-02
-1.37610e+02 -1.30780e+00 -1.57391e-02
-1.37600e+02 -1.30764e+00 -1.57319e-02
-1.37590e+02 -1.30749e+00 -1.57247e-02
-1.37580e+02 -1.30733e+00 -1.57175e-02
-1.37570e+02 -1.30717e+00 -1.57102e-02
-1.37560e+02 -1.30702e+00 -1.57030e-02
-1.37550e+02 -1.30686e+00 -1.56958e-02
-1.37540e+02 -1.30670e+00 -1.56886e-02
-1.37530e+02 -1.30655e+00 -1.56814e-02
-1.37520e+02 -1.30639e+00 -1.56742e-02
-1.37510e+02 -1.30623e+00 -1.56670e-02
-1.37500e+02 -1.30608e+00 -1.56598e-02
-1.37490e+02 -1.30592e+00 -1.56526e-02
-1.37480e+02 -1.30576e+00 -1.56453e-02
-1.37470e+02 -1.30561e+00 -1.56381e-02
-1.37460e+02 -1.30545e+00 -1.56309e-02
-1.37450e+02 -1.30529e+00 -1.56237e-02
-1.37440e+02 -1.30514e+00 -1.56165e-02
-1.37430e+02 -1.30498e+00 -1.56093e-02
-1.37420e+02 -1.30482e+00 -1.56021e-02
-1.37410e+02 -1.30467e+00 -1.55949e-02
-1.37400e+02 -1.30451e+00 -1.55877e-02
-1.37390e+02 -1.30436e+00 -1.55805e-02
-1.37380e+02 -1.30420e+00 -1.55733e-02
-1.37370e+02 -1.30405e+00 -1.55661e-02
-1.37360e+02 -1.30389e+00 -1.55589e-02
-1.37350e+02 -1.30373e+00 -1.55517e-02
-1.37340e+02 -1.30358e+00 -1.55445e-02
-1.37330e+02 -1.30342e+00 -1.55373e-02
-1.37320e+02 -1.30327e+00 -1.55301e-02
-1.37310e+02 -1.30311e+00 -1.55229e-02
-1.37300e+02 -1.30296e+00 -1.55157e-02
-1.37290e+02 -1.30280e+00 -1.55085e-02
-1.37280e+02 -1.30265e+00 -1.55014e-02
-1.37270e+02 -1.30249e+00 -1.54942e-02
-1.37260e+02 -1.30234e+00 -1.54870e-02
-1.37250e+02 -1.30218e+00 -1.54798e-02
-1.37240e+02 -1.30203e+00 -1.54726e-02
-1.37230e+02 -1.30187e+00 -1.54654e-02
-1.37220e+02 -1.30172e+00 -1.54582e-02
-1.37210e+02 -1.30156e+00 -1.54510e-02
-1.37200e+02 -1.30141e+00 -1.54438e-02
-1.37190e+02 -1.30126e+00 -1.54367e-02
-1.37180e+02 -1.30110e+00 -1.54295e-02
-1.37170e+02 -1.30095e+00 -1.54223e-02
-1.37160e+02 -1.30079e+00 -1.54151e-02
-1.37150e+02 -1.30064e+00 -1.54079e-02
-1.37140e+02 -1.30048e+00 -1.54007e-02
-1.37130e+02 -1.30033e+00 -1.53936e-02
-1.37120e+02 -1.30018e+00 -1.53864e-02
-1.37110e+02 -1.30002e+00 -1.53792e-02
-1.37100e+02 -1.29987e+00 -1.53720e-02
-1.37090e+02 -1.29972e+00 -1.53648e-02
-1.37080e+02 -1.29956e+00 -1.53577e-02
-1.37070e+02 -1.29941e+00 -1.53505e-02
-1.37060e+02 -1.29925e+00 -1.53433e-02
-1.37050e+02 -1.29910e+00 -1.53361e-02
-1.37040e+02 -1.29895e+00 -1.53290e-02
-1.37030e+02 -1.29879e+00 -1.53218e-02
-1.37020e+02 -1.29864e+00 -1.53146e-02
-1.37010e+02 -1.29849e+00 -1.53074e-02
-1.37000e+02 -1.29834e+00 -1.53003e-02
-1.36990e+02 -1.29818e+00 -1.52931e-02
-1.36980e+02 -1.29803e+00 -1.52859e-02
-1.36970e+02 -1.29788e+00 -1.52788e-02
-1.36960e+02 -1.29772e+00 -1.52716e-02
-1.36950e+02 -1.29757e+00 -1.52644e-02
-1.36940e+02 -1.29742e+00 -1.52573e-02
-1.36930e+02 -1.29727e+00 -1.52501e-02
-1.36920e+02 -1.29711e+00 -1.52429e-02
-1.36910e+02 -1.29696e+00 -1.52358e-02
-1.36900e+02 -1.29681e+00 -1.52286e-02
-1.36890e+02 -1.29666e+00 -1.52214e-02
-1.36880e+02 -1.29650e+00 -1.52143e-02
-1.36870e+02 -1.29635e+00 -1.52071e-02
-1.36860e+02 -1.29620e+00 -1.51999e-02
-1.36850e+02 -1.29605e+00 -1.51928e-02
-1.36840e+02 -1.29590e+00 -1.51856e-02
-1.36830e+02 -1.29574e+00 -1.51785e-02
-1.36820e+02 -1.29559e+00 -1.51713e-02
-1.36810e+02 -1.29544e+00 -1.51642e-02
-1.36800e+02 -1.29529e+00 -1.51570e-02
-1.36790e+02 -1.29514e+00 -1.51498e-02
-1.36780e+02 -1.29499e+00 -1.51427e-02
-1.36770e+02 -1.29484e+00 -1.51355e-02
-1.36760e+02 -1.29468e+00 -1.51284e-02
-1.36750e+02 -1.29453e+00 -1.51212e-02
-1.36740e+02 -1.29438e+00 -1.51141e-02
-1.36730e+02 -1.29423e+00 -1.51069e-02
-1.36720e+02 -1.29408e+00 -1.50998e-02
-1.36710e+02 -1.29393e+00 -1.50926e-02
-1.36700e+02 -1.29378e+00 -1.50855e-02
-1.36690e+02 -1.29363e+00 -1.50783e-02
-1.36680e+02 -1.29348e+00 -1.50712e-02
-1.36670e+02 -1.29333e+00 -1.50640e-02
-1.36660e+02 -1.29317e+00 -1.50569e-02
-1.36650e+02 -1.29302e+00 -1.50497e-02
-1.36640e+02 -1.29287e+00 -1.50426e-02
-1.36630e+02 -1.29272e+00 -1.50355e-02
-1.36620e+02 -1.29257e+00 -1.50283e-02
-1.36610e+02 -1.29242e+00 -1.50212e-02
-1.36600e+02 -1.29227e+00 -1.50140e-02
-1.36590e+02 -1.29212e+00 -1.50069e-02
-1.36580e+02 -1.29197e+00 -1.49997e-02
-1.36570e+02 -1.29182e+00 -1.49926e-02
-1.36560e+02 -1.29167e+00 -1.49855e-02
-1.36550e+02 -1.29152e+00 -1.49783e-02
-1.36540e+02 -1.29137e+00 -1.49712e-02
-1.36530e+02 -1.29122e+00 -1.49641e-02
-1.36520e+02 -1.29107e+00 -1.49569e-02
-1.36510e+02 -1.29092e+00 -1.49498e-02
-1.36500e+02 -1.29077e+00 -1.49426e-02
-1.36490e+02 -1.29063e+00 -1.49355e-02
-1.36480e+02 -1.29048e+00 -1.49284e-02
-1.36470e+02 -1.29033e+00 -1.49213e-02
-1.36460e+02 -1.29018e+00 -1.49141e-02
-1.36450e+02 -1.29003e+00 -1.49070e-02
-1.36440e+02 -1.28988e+00 -1.48999e-02
-1.36430e+02 -1.28973e+00 -1.48927e-02
-1.36420e+02 -1.28958e+00 -1.48856e-02
-1.36410e+02 -1.28943e+00 -1.48785e-02
-1.36400e+02 -1.28928e+00 -1.48714e-02
-1.36390e+02 -1.28914e+00 -1.48642e-02
-1.36380e+02 -1.28899e+00 -1.48571e-02
-1.36370e+02 -1.28884e+00 -1.48500e-02
-1.36360e+02 -1.28869e+00 -1.48429e-02
-1.36350e+02 -1.28854e+00 -1.48357e-02
-1.36340e+02 -1.28839e+00 -1.48286e-02
-1.36330e+02 -1.28824e+00 -1.48215e-02
-1.36320e+02 -1.28810e+00 -1.48144e-02
-1.36310e+02 -1.28795e+00 -1.48072e-02
-1.36300e+02 -1.28780e+00 -1.48001e-02
-1.36290e+02 -1.28765e+00 -1.47930e-02
-1.36280e+02 -1.28750e+00 -1.47859e-02
-1.36270e+02 -1.28736e+00 -1.47788e-02
-1.36260e+02 -1.28721e+00 -1.47717e-02
-1.36250e+02 -1.28706e+00 -1.47645e-02
-1.36240e+02 -1.28691e+00 -1.47574e-02
-1.36230e+02 -1.28677e+00 -1.47503e-02
-1.36220e+02 -1.28662e+00 -1.47432e-02
-1.36210e+02 -1.28647e+00 -1.47361e-02
-1.36200e+02 -1.28632e+00 -1.47290e-02
-1.36190e+02 -1.28618e+00 -1.47219e-02
-1.36180e+02 -1.28603e+00 -1.47148e-02
-1.36170e+02 -1.28588e+00 -1.47076e-02
-1.36160e+02 -1.28574e+00 -1.47005e-02
-1.36150e+02 -1.28559e+00 -1.46934e-02
-1.36140e+02 -1.28544e+00 -1.46863e-02
-1.36130e+02 -1.28529e+00 -1.46792e-02
-1.36120e+02 -1.28515e+00 -1.46721e-02
-1.36110e+02 -1.28500e+00 -1.46650e-02
-1.36100e+02 -1.28485e+00 -1.46579e-02
-1.36090e+02 -1.28471e+00 -1.46508e-02
-1.36080e+02 -1.28456e+00 -1.46437e-02
-1.36070e+02 -1.28442e+00 -1.46366e-02
-1.36060e+02 -1.28427e+00 -1.46295e-02
-1.36050e+02 -1.28412e+00 -1.46224e-02
-1.36040e+02 -1.28398e+00 -1.46153e-02
-1.36030e+02 -1.28383e+00 -1.46082e-02
-1.36020e+02 -1.28368e+00 -1.46011e-02
-1.36010e+02 -1.28354e+00 -1.45940e-02
-1.36000e+02 -1.28339e+00 -1.45869e-02
-1.35990e+02 -1.28325e+00 -1.45798e-02
-1.35980e+02 -1.28310e+00 -1.45727e-02
-1.35970e+02 -1.28296e+00 -1.45656e-02
-1.35960e+02 -1.28281e+00 -1.45585e-02
-1.35950e+02 -1.28266e+00 -1.45514e-02
-1.35940e+02 -1.28252e+00 -1.45443e-02
-1.35930e+02 -1.28237e+00 -1.45373e-02
-1.35920e+02 -1.28223e+00 -1.45302e-02
-1.35910e+02 -1.28208e+00 -1.45231e-02
-1.35900e+02 -1.28194e+00 -1.45160e-02
-1.35890e+02 -1.28179e+00 -1.45089e-02
-1.35880e+02 -1.28165e+00 -1.45018e-02
-1.35870e+02 -1.28150e+00 -1.44947e-02
-1.35860e+02 -1.28136e+00 -1.44876e-02
-1.35850e+02 -1.28121e+00 -1.44805e-02
-1.35840e+02 -1.28107e+00 -1.44735e-02
-1.35830e+02 -1.28092e+00 -1.44664e-02
-1.35820e+02 -1.28078e+00 -1.44593e-02
-1.35810e+02 -1.28063e+00 -1.44522e-02
-1.35800e+02 -1.28049e+00 -1.44451e-02
-1.35790e+02 -1.28034e+00 -1.44381e-02
-1.35780e+02 -1.28020e+00 -1.44310e-02
-1.35770e+02 -1.28006e+00 -1.44239e-02
-1.35760e+02 -1.27991e+00 -1.44168e-02
-1.35750e+02 -1.27977e+00 -1.44097e-02
-1.35740e+02 -1.27962e+00 -1.44027e-02
-1.35730e+02 -1.27948e+00 -1.43956e-02
-1.35720e+02 -1.27934e+00 -1.43885e-02
-1.35710e+02 -1.27919e+00 -1.43814e-02
-1.35700e+02 -1.27905e+00 -1.43744e-02
-1.35690e+02 -1.27890e+00 -1.43673e-02
-1.35680e+02 -1.27876e+00 -1.43602e-02
-1.35670e+02 -1.27862e+00 -1.43531e-02
-1.35660e+02 -1.27847e+00 -1.43461e-02
-1.35650e+02 -1.27833e+00 -1.43390e-02
-1.35640e+02 -1.27819e+00 -1.43319e-02
-1.35630e+02 -1.27804e+00 -1.43249e-02
-1.35620e+02 -1.27790e+00 -1.43178e-02
-1.35610e+02 -1.27776e+00 -1.43107e-02
-1.35600e+02 -1.27761e+00 -1.43037e-02
-1.35590e+02 -1.27747e+00 -1.42966e-02
-1.35580e+02 -1.27733e+00 -1.42895e-02
-1.35570e+02 -1.27719e+00 -1.42825e-02
-1.35560e+02 -1.27704e+00 -1.42754e-02
-1.35550e+02 -1.27690e+00 -1.42683e-02
-1.35540e+02 -1.27676e+00 -1.42613e-02
-1.35530e+02 -1.27661e+00 -1.42542e-02
-1.35520e+02 -1.27647e+00 -1.42472e-02
-1.35510e+02 -1.27633e+00 -1.42401e-02
-1.35500e+02 -1.27619e+00 -1.42330e-02
-1.35490e+02 -1.27605e+00 -1.42260e-02
-1.35480e+02 -1.27590e+00 -1.42189e-02
-1.35470e+02 -1.27576e+00 -1.42119e-02
-1.35460e+02 -1.27562e+00 -1.42048e-02
-1.35450e+02 -1.27548e+00 -1.41978e-02
-1.35440e+02 -1.27533e+00 -1.41907e-02
-1.35430e+02 -1.27519e+00 -1.41836e-02
-1.35420e+02 -1.27505e+00 -1.41766e-02
-1.35410e+02 -1.27491e+00 -1.41695e-02
-1.35400e+02 -1.27477e+00 -1.41625e-02
-1.35390e+02 -1.27463e+00 -1.41554e-02
-1.35380e+02 -1.27448e+00 -1.41484e-02
-1.35370e+02 -1.27434e+00 -1.41413e-02
-1.35360e+02 -1.27420e+00 -1.41343e-02
-1.35350e+02 -1.27406e+00 -1.41272e-02
-1.35340e+02 -1.27392e+00 -1.41202e-02
-1.35330e+02 -1.27378e+00 -1.41131e-02
-1.35320e+02 -1.27364e+00 -1.41061e-02
-1.35310e+02 -1.27350e+00 -1.40991e-02
-1.35300e+02 -1.27336e+00 -1.40920e-02
-1.35290e+02 -1.27321e+00 -1.40850e-02
-1.35280e+02 -1.27307e+00 -1.40779e-02
-1.35270e+02 -1.27293e+00 -1.40709e-02
-1.35260e+02 -1.27279e+00 -1.40638e-02
-1.35250e+02 -1.27265e+00 -1.40568e-02
-1.35240e+02 -1.27251e+00 -1.40498e-02
-1.35230e+02 -1.27237e+00 -1.40427e-02
-1.35220e+02 -1.27223e+00 -1.40357e-02
-1.35210e+02 -1.27209e+00 -1.40287e-02
-1.35200e+02 -1.27195e+00 -1.40216e-02
-1.35190e+02 -1.27181e+00 -1.40146e-02
-1.35180e+02 -1.27167e+00 -1.40075e-02
-1.35170e+02 -1.27153e+00 -1.40005e-02
-1.35160e+02 -1.27139e+00 -1.39935e-02
-1.35150e+02 -1.27125e+00 -1.39864e-02
-1.35140e+02 -1.27111e+00 -1.39794e-02
-1.35130e+02 -1.27097e+00 -1.39724e-02
-1.35120e+02 -1.27083e+00 -1.39653e-02
-1.35110e+02 -1.27069e+00 -1.39583e-02
-1.35100e+02 -1.27055e+00 -1.39513e-02
-1.35090e+02 -1.27041e+00 -1.39443e-02
-1.35080e+02 -1.27027e+00 -1.39372e-02
-1.35070e+02 -1.27013e+00 -1.39302e-02
-1.35060e+02 -1.26999e+00 -1.39232e-02
-1.35050e+02 -1.26985e+00 -1.39162e-02
-1.35040e+02 -1.26971e+00 -1.39091e-02
-1.35030e+02 -1.26958e+00 -1.39021e-02
-1.35020e+02 -1.26944e+00 -1.38951e-02
-1.35010e+02 -1.26930e+00 -1.38881e-02
-1.35000e+02 -1.26916e+00 -1.38810e-02
-1.34990e+02 -1.26902e+00 -1.38740e-02
-1.34980e+02 -1.26888e+00 -1.38670e-02
-1.34970e+02 -1.26874e+00 -1.38600e-02
-1.34960e+02 -1.26860e+00 -1.38530e-02
-1.34950e+02 -1.26847e+00 -1.38459e-02
-1.34940e+02 -1.26833e+00 -1.38389e-02
-1.34930e+02 -1.26819e+00 -1.38319e-02
-1.34920e+02 -1.26805e+00 -1.38249e-02
-1.34910e+02 -1.26791e+00 -1.38179e-02
-1.34900e+02 -1.26777e+00 -1.38109e-02
-1.34890e+02 -1.26764e+00 -1.38039e-02
-1.34880e+02 -1.26750e+00 -1.37968e-02
-1.34870e+02 -1.26736e+00 -1.37898e-02
-1.34860e+02 -1.26722e+00 -1.37828e-02
-1.34850e+02 -1.26708e+00 -1.37758e-02
-1.34840e+02 -1.26695e+00 -1.37688e-02
-1.34830e+02 -1.26681e+00 -1.37618e-02
-1.34820e+02 -1.26667e+00 -1.37548e-02
-1.34810e+02 -1.26653e+00 -1.37478e-02
-1.34800e+02 -1.26640e+00 -1.37408e-02
-1.34790e+02 -1.26626e+00 -1.37338e-02
-1.34780e+02 -1.26612e+00 -1.37268e-02
-1.34770e+02 -1.26599e+00 -1.37198e-02
-1.34760e+02 -1.26585e+00 -1.37127e-02
-1.34750e+02 -1.26571e+00 -1.37057e-02
-1.34740e+02 -1.26557e+00 -1.36987e-02
-1.34730e+02 -1.26544e+00 -1.36917e-02
-1.34720e+02 -1.26530e+00 -1.36847e-02
-1.34710e+02 -1.26516e+00 -1.36777e-02
-1.34700e+02 -1.26503e+00 -1.36707e-02
-1.34690e+02 -1.26489e+00 -1.36637e-02
-1.34680e+02 -1.26475e+00 -1.36567e-02
-1.34670e+02 -1.26462e+00 -1.36498e-02
-1.34660e+02 -1.26448e+00 -1.36428e-02
-1.34650e+02 -1.26434e+00 -1.36358e-02
-1.34640e+02 -1.26421e+00 -1.36288e-02
-1.34630e+02 -1.26407e+00 -1.36218e-02
-1.34620e+02 -1.26393e+00 -1.36148e-02
-1.34610e+02 -1.26380e+00 -1.36078e-02
-1.34600e+02 -1.26366e+00 -1.36008e-02
-1.34590e+02 -1.26353e+00 -1.35938e-02
-1.34580e+02 -1.26339e+00 -1.35868e-02
-1.34570e+02 -1.26326e+00 -1.35798e-02
-1.34560e+02 -1.26312e+00 -1.35728e-02
-1.34550e+02 -1.26298e+00 -1.35658e-02
-1.34540e+02 -1.26285e+00 -1.35589e-02
-1.34530e+02 -1.26271e+00 -1.35519e-02
-1.34520e+02 -1.26258e+00 -1.35449e-02
-1.34510e+02 -1.26244e+00 -1.35379e-02
-1.34500e+02 -1.26231e+00 -1.35309e-02
-1.34490e+02 -1.26217e+00 -1.35239e-02
-1.34480e+02 -1.26204e+00 -1.35170e-02
-1.34470e+02 -1.26190e+00 -1.35100e-02
-1.34460e+02 -1.26177e+00 -1.35030e-02
-1.34450e+02 -1.26163e+00 -1.34960e-02
-1.34440e+02 -1.26150e+00 -1.34890e-02
-1.34430e+02 -1.26136e+00 -1.34821e-02
-1.34420e+02 -1.26123e+00 -1.34751e-02
-1.34410e+02 -1.26109e+00 -1.34681e-02
-1.34400e+02 -1.26096e+00 -1.34611e-02
-1.34390e+02 -1.26082e+00 -1.34541e-02
-1.34380e+02 -1.26069e+00 -1.34472e-02
-1.34370e+02 -1.26055e+00 -1.34402e-02
-1.34360e+02 -1.26042e+00 -1.34332e-02
-1.34350e+02 -1.26028e+00 -1.34263e-02
-1.34340e+02 -1.26015e+00 -1.34193e-02
-1.34330e+02 -1.26002e+00 -1.34123e-02
-1.34320e+02 -1.25988e+00 -1.34053e-02
-1.34310e+02 -1.25975e+00 -1.33984e-02
-1.34300e+02 -1.25961e+00 -1.33914e-02
-1.34290e+02 -1.25948e+00 -1.33844e-02
-1.34280e+02 -1.25935e+00 -1.33775e-02
-1.34270e+02 -1.25921e+00 -1.33705e-02
-1.34260e+02 -1.25908e+00 -1.33635e-02
-1.34250e+02 -1.25895e+00 -1.33566e-02
-1.34240e+02 -1.25881e+00 -1.33496e-02
-1.34230e+02 -1.25868e+00 -1.33426e-02
-1.34220e+02 -1.25854e+00 -1.33357e-02
-1.34210e+02 -1.25841e+00 -1.33287e-02
-1.34200e+02 -1.25828e+00 -1.33217e-02
-1.34190e+02 -1.25815e+00 -1.33148e-02
-1.34180e+02 -1.25801e+00 -1.33078e-02
-1.34170e+02 -1.25788e+00 -1.33009e-02
-1.34160e+02 -1.25775e+00 -1.32939e-02
-1.34150e+02 -1.25761e+00 -1.32870e-02
-1.34140e+02 -1.25748e+00 -1.32800e-02
-1.34130e+02 -1.25735e+00 -1.32730e-02
-1.34120e+02 -1.25721e+00 -1.32661e-02
-1.34110e+02 -1.25708e+00 -1.32591e-02
-1.34100e+02 -1.25695e+00 -1.32522e-02
-1.34090e+02 -1.25682e+00 -1.32452e-02
-1.34080e+02 -1.25668e+00 -1.32383e-02
-1.34070e+02 -1.25655e+00 -1.32313e-02
-1.34060e+02 -1.25642e+00 -1.32244e-02
-1.34050e+02 -1.25629e+00 -1.32174e-02
-1.34040e+02 -1.25616e+00 -1.32105e-02
-1.34030e+02 -1.25602e+00 -1.32035e-02
-1.34020e+02 -1.25589e+00 -1.31966e-02
-1.34010e+02 -1.25576e+00 -1.31896e-02
-1.34000e+02 -1.25563e+00 -1.31827e-02
-1.33990e+02 -1.25550e+00 -1.31757e-02
-1.33980e+02 -1.25536e+00 -1.31688e-02
-1.33970e+02 -1.25523e+00 -1.31618e-02
-1.33960e+02 -1.25510e+00 -1.31549e-02
-1.33950e+02 -1.25497e+00 -1.31480e-02
-1.33940e+02 -1.25484e+00 -1.31410e-02
-1.33930e+02 -1.25471e+00 -1.31341e-02
-1.33920e+02 -1.25458e+00 -1.31271e-02
-1.33910e+02 -1.25444e+00 -1.31202e-02
-1.33900e+02 -1.25431e+00 -1.31133e-02
-1.33890e+02 -1.25418e+00 -1.31063e-02
-1.33880e+02 -1.25405e+00 -1.30994e-02
-1.33870e+02 -1.25392e+00 -1.30924e-02
-1.33860e+02 -1.25379e+00 -1.30855e-02
-1.33850e+02 -1.25366e+00 -1.30786e-02
-1.33840e+02 -1.25353e+00 -1.30716e-02
-1.33830e+02 -1.25340e+00 -1.30647e-02
-1.33820e+02 -1.25327e+00 -1.30578e-02
-1.33810e+02 -1.25314e+00 -1.30508e-02
-1.33800e+02 -1.25301e+00 -1.30439e-02
-1.33790e+02 -1.25287e+00 -1.30370e-02
-1.33780e+02 -1.25274e+00 -1.30300e-02
-1.33770e+02 -1.25261e+00 -1.30231e-02
-1.33760e+02 -1.25248e+00 -1.30162e-02
-1.33750e+02 -1.25235e+00 -1.30093e-02
-1.33740e+02 -1.25222e+00 -1.30023e-02
-1.33730e+02 -1.25209e+00 -1.29954e-02
-1.33720e+02 -1.25196e+00 -1.29885e-02
-1.33710e+02 -1.25183e+00 -1.29816e-02
-1.33700e+02 -1.25170e+00 -1.29746e-02
-1.33690e+02 -1.25157e+00 -1.29677e-02
-1.33680e+02 -1.25144e+00 -1.29608e-02
-1.33670e+02 -1.25132e+00 -1.29539e-02
-1.33660e+02 -1.25119e+00 -1.29469e-02
-1.33650e+02 -1.25106e+00 -1.29400e-02
-1.33640e+02 -1.25093e+00 -1.29331e-02
-1.33630e+02 -1.25080e+00 -1.29262e-02
-1.33620e+02 -1.25067e+00 -1.29193e-02
-1.33610e+02 -1.25054e+00 -1.29123e-02
-1.33600e+02 -1.25041e+00 -1.29054e-02
-1.33590e+02 -1.25028e+00 -1.28985e-02
-1.33580e+02 -1.25015e+00 -1.28916e-02
-1.33570e+02 -1.25002e+00 -1.28847e-02
-1.33560e+02 -1.24989e+00 -1.28778e-02
-1.33550e+02 -1.24977e+00 -1.28709e-02
-1.33540e+02 -1.24964e+00 -1.28639e-02
-1.33530e+02 -1.24951e+00 -1.28570e-02
-1.33520e+02 -1.24938e+00 -1.28501e-02
-1.33510e+02 -1.24925e+00 -1.28432e-02
-1.33500e+02 -1.24912e+00 -1.28363e-02
-1.33490e+02 -1.24899e+00 -1.28294e-02
-1.33480e+02 -1.24887e+00 -1.28225e-02
-1.33470e+02 -1.24874e+00 -1.28156e-02
-1.33460e+02 -1.24861e+00 -1.28087e-02
-1.33450e+02 -1.24848e+00 -1.28018e-02
-1.33440e+02 -1.24835e+00 -1.27949e-02
-1.33430e+02 -1.24823e+00 -1.27880e-02
-1.33420e+02 -1.24810e+00 -1.27811e-02
-1.33410e+02 -1.24797e+00 -1.27742e-02
-1.33400e+02 -1.24784e+00 -1.27673e-02
-1.33390e+02 -1.24772e+00 -1.27604e-02
-1.33380e+02 -1.24759e+00 -1.27535e-02
-1.33370e+02 -1.24746e+00 -1.27466e-02
-1.33360e+02 -1.24733e+00 -1.27397e-02
-1.33350e+02 -1.24721e+00 -1.27328e-02
-1.33340e+02 -1.24708e+00 -1.27259e-02
-1.33330e+02 -1.24695e+00 -1.27190e-02
-1.33320e+02 -1.24682e+00 -1.27121e-02
-1.33310e+02 -1.24670e+00 -1.27052e-02
-1.33300e+02 -1.24657e+00 -1.26983e-02
-1.33290e+02 -1.24644e+00 -1.26914e-02
-1.33280e+02 -1.24632e+00 -1.26845e-02
-1.33270e+02 -1.24619e+00 -1.26776e-02
-1.33260e+02 -1.24606e+00 -1.26707e-02
-1.33250e+02 -1.24594e+00 -1.26638e-02
-1.33240e+02 -1.24581e+00 -1.26569e-02
-1.33230e+02 -1.24568e+00 -1.26500e-02
-1.33220e+02 -1.24556e+00 -1.26432e-02
-1.33210e+02 -1.24543e+00 -1.26363e-02
-1.33200e+02 -1.24530e+00 -1.26294e-02
-1.33190e+02 -1.24518e+00 -1.26225e-02
-1.33180e+02 -1.24505e+00 -1.26156e-02
-1.33170e+02 -1.24492e+00 -1.26087e-02
-1.33160e+02 -1.24480e+00 -1.26018e-02
-1.33150e+02 -1.24467e+00 -1.25949e-02
-1.33140e+02 -1.24455e+00 -1.25880e-02
-1.33130e+02 -1.24442e+00 -1.25811e-02
-1.33120e+02 -1.24430e+00 -1.25741e-02
-1.33110e+02 -1.24417e+00 -1.25672e-02
-1.33100e+02 -1.24404e+00 -1.25603e-02
-1.33090e+02 -1.24392e+00 -1.25534e-02
-1.33080e+02 -1.24379e+00 -1.25464e-02
-1.33070e+02 -1.24367e+00 -1.25395e-02
-1.33060e+02 -1.24354e+00 -1.25325e-02
-1.33050e+02 -1.24342e+00 -1.25256e-02
-1.33040e+02 -1.24329e+00 -1.25186e-02
-1.33030e+02 -1.24317e+00 -1.25117e-02
-1.33020e+02 -1.24304e+00 -1.25047e-02
-1.33010e+02 -1.24292e+00 -1.24977e-02
-1.33000e+02 -1.24279e+00 -1.24907e-02
-1.32990e+02 -1.24267e+00 -1.24838e-02
-1.32980e+02 -1.24254e+00 -1.24768e-02
-1.32970e+02 -1.24242e+00 -1.24698e-02
-1.32960e+02 -1.24229e+00 -1.24628e-02
-1.32950e+02 -1.24217e+00 -1.24558e-02
-1.32940e+02 -1.24204e+00 -1.24488e-02
-1.32930e+02 -1.24192e+00 -1.24418e-02
-1.32920e+02 -1.24179e+00 -1.24348e-02
-1.32910e+02 -1.24167e+00 -1.24277e-02
-1.32900e+02 -1.24155e+00 -1.24207e-02
-1.32890e+02 -1.24142e+00 -1.24137e-02
-1.32880e+02 -1.24130e+00 -1.24067e-02
-1.32870e+02 -1.24117e+00 -1.23996e-02
-1.32860e+02 -1.24105e+00 -1.23926e-02
-1.32850e+02 -1.24093e+00 -1.23855e-02
-1.32840e+02 -1.24080e+00 -1.23785e-02
-1.32830e+02 -1.24068e+00 -1.23714e-02
-1.32820e+02 -1.24055e+00 -1.23644e-02
-1.32810e+02 -1.24043e+00 -1.23573e-02
-1.32800e+02 -1.24031e+00 -1.23503e-02
-1.32790e+02 -1.24018e+00 -1.23432e-02
-1.32780e+02 -1.24006e+00 -1.23361e-02
-1.32770e+02 -1.23994e+00 -1.23290e-02
-1.32760e+02 -1.23981e+00 -1.23219e-02
-1.32750e+02 -1.23969e+00 -1.23149e-02
-1.32740e+02 -1.23957e+00 -1.23078e-02
-1.32730e+02 -1.23944e+00 -1.23007e-02
-1.32720e+02 -1.23932e+00 -1.22936e-02
-1.32710e+02 -1.23920e+00 -1.22864e-02
-1.32700e+02 -1.23908e+00 -1.22793e-02
-1.32690e+02 -1.23895e+00 -1.22722e-02
-1.32680e+02 -1.23883e+00 -1.22651e-02
-1.32670e+02 -1.23871e+00 -1.22580e-02
-1.32660e+02 -1.23859e+00 -1.22508e-02
-1.32650e+02 -1.23846e+00 -1.22437e-02
-1.32640e+02 -1.23834e+00 -1.22366e-02
-1.32630e+02 -1.23822e+00 -1.22294e-02
-1.32620e+02 -1.23810e+00 -1.22223e-02
-1.32610e+02 -1.23797e+00 -1.22151e-02
-1.32600e+02 -1.23785e+00 -1.22079e-02
-1.32590e+02 -1.23773e+00 -1.22008e-02
-1.32580e+02 -1.23761e+00 -1.21936e-02
-1.32570e+02 -1.23749e+00 -1.21864e-02
-1.32560e+02 -1.23736e+00 -1.21793e-02
-1.32550e+02 -1.23724e+00 -1.21721e-02
-1.32540e+02 -1.23712e+00 -1.21649e-02
-1.32530e+02 -1.23700e+00 -1.21577e-02
-1.32520e+02 -1.23688e+00 -1.21505e-02
-1.32510e+02 -1.23676e+00 -1.21433e-02
-1.32500e+02 -1.23663e+00 -1.21361e-02
-1.32490e+02 -1.23651e+00 -1.21289e-02
-1.32480e+02 -1.23639e+00 -1.21217e-02
-1.32470e+02 -1.23627e+00 -1.21144e-02
-1.32460e+02 -1.23615e+00 -1.21072e-02
-1.32450e+02 -1.23603e+00 -1.21000e-02
-1.32440e+02 -1.23591e+00 -1.20928e-02
-1.32430e+02 -1.23579e+00 -1.20855e-02
-1.32420e+02 -1.23567e+00 -1.20783e-02
-1.32410e+02 -1.23554e+00 -1.20710e-02
-1.32400e+02 -1.23542e+00 -1.20638e-02
-1.32390e+02 -1.23530e+00 -1.20565e-02
-1.32380e+02 -1.23518e+00 -1.20493e-02
-1.32370e+02 -1.23506e+00 -1.20420e-02
-1.32360e+02 -1.23494e+00 -1.20347e-02
-1.32350e+02 -1.23482e+00 -1.20275e-02
-1.32340e+02 -1.23470e+00 -1.20202e-02
-1.32330e+02 -1.23458e+00 -1.20129e-02
-1.32320e+02 -1.23446e+00 -1.20056e-02
-1.32310e+02 -1.23434e+00 -1.19983e-02
-1.32300e+02 -1.23422e+00 -1.19910e-02
-1.32290e+02 -1.23410e+00 -1.19837e-02
-1.32280e+02 -1.23398e+00 -1.19764e-02
-1.32270e+02 -1.23386e+00 -1.19691e-02
-1.32260e+02 -1.23374e+00 -1.19618e-02
-1.32250e+02 -1.23362e+00 -1.19545e-02
-1.32240e+02 -1.23350e+00 -1.19471e-02
-1.32230e+02 -1.23338e+00 -1.19398e-02
-1.32220e+02 -1.23326e+00 -1.19325e-02
-1.32210e+02 -1.23315e+00 -1.19251e-02
-1.32200e+02 -1.23303e+00 -1.19178e-02
-1.32190e+02 -1.23291e+00 -1.19104e-02
-1.32180e+02 -1.23279e+00 -1.19031e-02
-1.32170e+02 -1.23267e+00 -1.18957e-02
-1.32160e+02 -1.23255e+00 -1.18884e-02
-1.32150e+02 -1.23243e+00 -1.18810e-02
-1.32140e+02 -1.23231e+00 -1.18736e-02
-1.32130e+02 -1.23219e+00 -1.18663e-02
-1.32120e+02 -1.23207e+00 -1.18589e-02
-1.32110e+02 -1.23196e+00 -1.18515e-02
-1.32100e+02 -1.23184e+00 -1.18441e-02
-1.32090e+02 -1.23172e+00 -1.18367e-02
-1.32080e+02 -1.23160e+00 -1.18293e-02
-1.32070e+02 -1.23148e+00 -1.18219e-02
-1.32060e+02 -1.23136e+00 -1.18145e-02
-1.32050e+02 -1.23125e+00 -1.18071e-02
-1.32040e+02 -1.23113e+00 -1.17997e-02
-1.32030e+02 -1.23101e+00 -1.17923e-02
-1.32020e+02 -1.23089e+00 -1.17848e-02
-1.32010e+02 -1.23077e+00 -1.17774e-02
-1.32000e+02 -1.23066e+00 -1.17700e-02
-1.31990e+02 -1.23054e+00 -1.17625e-02
-1.31980e+02 -1.23042e+00 -1.17551e-02
-1.31970e+02 -1.23030e+00 -1.17476e-02
-1.31960e+02 -1.23019e+00 -1.17402e-02
-1.31950e+02 -1.23007e+00 -1.17327e-02
-1.31940e+02 -1.22995e+00 -1.17253e-02
-1.31930e+02 -1.22984e+00 -1.17178e-02
-1.31920e+02 -1.22972e+00 -1.17103e-02
-1.31910e+02 -1.22960e+00 -1.17028e-02
-1.31900e+02 -1.22948e+00 -1.16954e-02
-1.31890e+02 -1.22937e+00 -1.16879e-02
-1.31880e+02 -1.22925e+00 -1.16804e-02
-1.31870e+02 -1.22913e+00 -1.16729e-02
-1.31860e+02 -1.22902e+00 -1.16654e-02
-1.31850e+02 -1.22890e+00 -1.16579e-02
-1.31840e+02 -1.22878e+00 -1.16504e-02
-1.31830e+02 -1.22867e+00 -1.16429e-02
-1.31820e+02 -1.22855e+00 -1.16353e-02
-1.31810e+02 -1.22843e+00 -1.16278e-02
-1.31800e+02 -1.22832e+00 -1.16203e-02
-1.31790e+02 -1.22820e+00 -1.16128e-02
-1.31780e+02 -1.22809e+00 -1.16052e-02
-1.31770e+02 -1.22797e+00 -1.15977e-02
-1.31760e+02 -1.22785e+00 -1.15901e-02
-1.31750e+02 -1.22774e+00 -1.15826e-02
-1.31740e+02 -1.22762e+00 -1.15750e-02
-1.31730e+02 -1.22751e+00 -1.15675e-02
-1.31720e+02 -1.22739e+00 -1.15599e-02
-1.31710e+02 -1.22728e+00 -1.15523e-02
-1.31700e+02 -1.22716e+00 -1.15448e-02
-1.31690e+02 -1.22704e+00 -1.15372e-02
-1.31680e+02 -1.22693e+00 -1.15296e-02
-1.31670e+02 -1.22681e+00 -1.15220e-02
-1.31660e+02 -1.22670e+00 -1.15144e-02
-1.31650e+02 -1.22658e+00 -1.15068e-02
-1.31640e+02 -1.22647e+00 -1.14992e-02
-1.31630e+02 -1.22635e+00 -1.14916e-02
-1.31620e+02 -1.22624e+00 -1.14840e-02
-1.31610e+02 -1.22612e+00 -1.14764e-02
-1.31600e+02 -1.22601e+00 -1.14688e-02
-1.31590e+02 -1.22589e+00 -1.14612e-02
-1.31580e+02 -1.22578e+00 -1.14535e-02
-1.31570e+02 -1.22567e+00 -1.14459e-02
-1.31560e+02 -1.22555e+00 -1.14383e-02
-1.31550e+02 -1.22544e+00 -1.14306e-02
-1.31540e+02 -1.22532e+00 -1.14230e-02
-1.31530e+02 -1.22521e+00 -1.14153e-02
-1.31520e+02 -1.22509e+00 -1.14077e-02
-1.31510e+02 -1.22498e+00 -1.14000e-02
-1.31500e+02 -1.22487e+00 -1.13924e-02
-1.31490e+02 -1.22475e+00 -1.13847e-02
-1.31480e+02 -1.22464e+00 -1.13770e-02
-1.31470e+02 -1.22452e+00 -1.13693e-02
-1.31460e+02 -1.22441e+00 -1.13616e-02
-1.31450e+02 -1.22430e+00 -1.13540e-02
-1.31440e+02 -1.22418e+00 -1.13463e-02
-1.31430e+02 -1.22407e+00 -1.13386e-02
-1.31420e+02 -1.22396e+00 -1.13309e-02
-1.31410e+02 -1.22384e+00 -1.13232e-02
-1.31400e+02 -1.22373e+00 -1.13154e-02
-1.31390e+02 -1.22362e+00 -1.13077e-02
-1.31380e+02 -1.22350e+00 -1.13000e-02
-1.31370e+02 -1.22339e+00 -1.12923e-02
-1.31360e+02 -1.22328e+00 -1.12846e-02
-1.31350e+02 -1.22317e+00 -1.12768e-02
-1.31340e+02 -1.22305e+00 -1.12691e-02
-1.31330e+02 -1.22294e+00 -1.12613e-02
-1.31320e+02 -1.22283e+00 -1.12536e-02
-1.31310e+02 -1.22272e+00 -1.12458e-02
-1.31300e+02 -1.22260e+00 -1.12381e-02
-1.31290e+02 -1.22249e+00 -1.12303e-02
-1.31280e+02 -1.22238e+00 -1.12226e-02
-1.31270e+02 -1.22227e+00 -1.12148e-02
-1.31260e+02 -1.22215e+00 -1.12070e-02
-1.31250e+02 -1.22204e+00 -1.11992e-02
-1.31240e+02 -1.22193e+00 -1.11915e-02
-1.31230e+02 -1.22182e+00 -1.11837e-02
-1.31220e+02 -1.22171e+00 -1.11759e-02
-1.31210e+02 -1.22159e+00 -1.11681e-02
-1.31200e+02 -1.22148e+00 -1.11603e-02
-1.31190e+02 -1.22137e+00 -1.11525e-02
-1.31180e+02 -1.22126e+00 -1.11447e-02
-1.31170e+02 -1.22115e+00 -1.11368e-02
-1.31160e+02 -1.22104e+00 -1.11290e-02
-1.31150e+02 -1.22093e+00 -1.11212e-02
-1.31140e+02 -1.22081e+00 -1.11134e-02
-1.31130e+02 -1.22070e+00 -1.11055e-02
-1.31120e+02 -1.22059e+00 -1.10977e-02
-1.31110e+02 -1.22048e+00 -1.10898e-02
-1.31100e+02 -1.22037e+00 -1.10820e-02
-1.31090e+02 -1.22026e+00 -1.10741e-02
-1.31080e+02 -1.22015e+00 -1.10663e-02
-1.31070e+02 -1.22004e+00 -1.10584e-02
-1.31060e+02 -1.21993e+00 -1.10506e-02
-1.31050e+02 -1.21982e+00 -1.10427e-02
-1.31040e+02 -1.21971e+00 -1.10348e-02
-1.31030e+02 -1.21960e+00 -1.10269e-02
-1.31020e+02 -1.21949e+00 -1.10190e-02
-1.31010e+02 -1.21938e+00 -1.10111e-02
-1.31000e+02 -1.21927e+00 -1.10033e-02
-1.30990e+02 -1.21916e+00 -1.09954e-02
-1.30980e+02 -1.21905e+00 -1.09875e-02
-1.30970e+02 -1.21894e+00 -1.09795e-02
-1.30960e+02 -1.21883e+00 -1.09716e-02
-1.30950e+02 -1.21872e+00 -1.09637e-02
-1.30940e+02 -1.21861e+00 -1.09558e-02
-1.30930e+02 -1.21850e+00 -1.09479e-02
-1.30920e+02 -1.21839e+00 -1.09399e-02
-1.30910e+02 -1.21828e+00 -1.09320e-02
-1.30900e+02 -1.21817e+00 -1.09241e-02
-1.30890e+02 -1.21806e+00 -1.09161e-02
-1.30880e+02 -1.21795e+00 -1.09082e-02
-1.30870e+02 -1.21784e+00 -1.09002e-02
-1.30860e+02 -1.21773e+00 -1.08922e-02
-1.30850e+02 -1.21763e+00 -1.08843e-02
-1.30840e+02 -1.21752e+00 -1.08763e-02
-1.30830e+02 -1.21741e+00 -1.08683e-02
-1.30820e+02 -1.21730e+00 -1.08604e-02
-1.30810e+02 -1.21719e+00 -1.08524e-02
-1.30800e+02 -1.21708e+00 -1.08444e-02
-1.30790e+02 -1.21697e+00 -1.08364e-02
-1.30780e+02 -1.21687e+00 -1.08284e-02
-1.30770e+02 -1.21676e+00 -1.08204e-02
-1.30760e+02 -1.21665e+00 -1.08124e-02
-1.30750e+02 -1.21654e+00 -1.08044e-02
-1.30740e+02 -1.21643e+00 -1.07964e-02
-1.30730e+02 -1.21632e+00 -1.07884e-02
-1.30720e+02 -1.21622e+00 -1.07803e-02
-1.30710e+02 -1.21611e+00 -1.07723e-02
-1.30700e+02 -1.21600e+00 -1.07643e-02
-1.30690e+02 -1.21589e+00 -1.07562e-02
-1.30680e+02 -1.21579e+00 -1.07482e-02
-1.30670e+02 -1.21568e+00 -1.07402e-02
-1.30660e+02 -1.21557e+00 -1.07321e-02
-1.30650e+02 -1.21546e+00 -1.07241e-02
-1.30640e+02 -1.21536e+00 -1.07160e-02
-1.30630e+02 -1.21525e+00 -1.07079e-02
-1.30620e+02 -1.21514e+00 -1.06999e-02
-1.30610e+02 -1.21504e+00 -1.06918e-02
-1.30600e+02 -1.21493e+00 -1.06837e-02
-1.30590e+02 -1.21482e+00 -1.06756e-02
-1.30580e+02 -1.21472e+00 -1.06675e-02
-1.30570e+02 -1.21461e+00 -1.06594e-02
-1.30560e+02 -1.21450e+00 -1.06513e-02
-1.30550e+02 -1.21440e+00 -1.06432e-02
-1.30540e+02 -1.21429e+00 -1.06351e-02
-1.30530e+02 -1.21418e+00 -1.06270e-02
-1.30520e+02 -1.21408e+00 -1.06189e-02
-1.30510e+02 -1.21397e+00 -1.06108e-02
-1.30500e+02 -1.21386e+00 -1.06027e-02
-1.30490e+02 -1.21376e+00 -1.05945e-02
-1.30480e+02 -1.21365e+00 -1.05864e-02
-1.30470e+02 -1.21355e+00 -1.05783e-02
-1.30460e+02 -1.21344e+00 -1.05701e-02
-1.30450e+02 -1.21334e+00 -1.05620e-02
-1.30440e+02 -1.21323e+00 -1.05538e-02
-1.30430e+02 -1.21312e+00 -1.05457e-02
-1.30420e+02 -1.21302e+00 -1.05375e-02
-1.30410e+02 -1.21291e+00 -1.05293e-02
-1.30400e+02 -1.21281e+00 -1.05212e-02
-1.30390e+02 -1.21270e+00 -1.05130e-02
-1.30380e+02 -1.21260e+00 -1.05048e-02
-1.30370e+02 -1.21249e+00 -1.04966e-02
-1.30360e+02 -1.21239e+00 -1.04885e-02
-1.30350e+02 -1.21228e+00 -1.04803e-02
-1.30340e+02 -1.21218e+00 -1.04721e-02
-1.30330e+02 -1.21207e+00 -1.04639e-02
-1.30320e+02 -1.21197e+00 -1.04557e-02
-1.30310e+02 -1.21186e+00 -1.04474e-02
-1.30300e+02 -1.21176e+00 -1.04392e-02
-1.30290e+02 -1.21166e+00 -1.04310e-02
-1.30280e+02 -1.21155e+00 -1.04228e-02
-1.30270e+02 -1.21145e+00 -1.04145e-02
-1.30260e+02 -1.21134e+00 -1.04063e-02
-1.30250e+02 -1.21124e+00 -1.03981e-02
-1.30240e+02 -1.21114e+00 -1.03898e-02
-1.30230e+02 -1.21103e+00 -1.03816e-02
-1.30220e+02 -1.21093e+00 -1.03733e-02
-1.30210e+02 -1.21082e+00 -1.03651e-02
-1.30200e+02 -1.21072e+00 -1.03568e-02
-1.30190e+02 -1.21062e+00 -1.03485e-02
-1.30180e+02 -1.21051e+00 -1.03403e-02
-1.30170e+02 -1.21041e+00 -1.03320e-02
-1.30160e+02 -1.21031e+00 -1.03237e-02
-1.30150e+02 -1.21020e+00 -1.03154e-02
-1.30140e+02 -1.21010e+00 -1.03071e-02
-1.30130e+02 -1.21000e+00 -1.02988e-02
-1.30120e+02 -1.20989e+00 -1.02906e-02
-1.30110e+02 -1.20979e+00 -1.02822e-02
-1.30100e+02 -1.20969e+00 -1.02739e-02
-1.30090e+02 -1.20959e+00 -1.02656e-02
-1.30080e+02 -1.20948e+00 -1.02573e-02
-1.30070e+02 -1.20938e+00 -1.02490e-02
-1.30060e+02 -1.20928e+00 -1.02407e-02
-1.30050e+02 -1.20918e+00 -1.02323e-02
-1.30040e+02 -1.20907e+00 -1.02240e-02
-1.30030e+02 -1.20897e+00 -1.02157e-02
-1.30020e+02 -1.20887e+00 -1.02073e-02
-1.30010e+02 -1.20877e+00 -1.01990e-02
-1.30000e+02 -1.20867e+00 -1.01906e-02
-1.29990e+02 -1.20856e+00 -1.01823e-02
-1.29980e+02 -1.20846e+00 -1.01739e-02
-1.29970e+02 -1.20836e+00 -1.01655e-02
-1.29960e+02 -1.20826e+00 -1.01571e-02
-1.29950e+02 -1.20816e+00 -1.01488e-02
-1.29940e+02 -1.20806e+00 -1.01404e-02
-1.29930e+02 -1.20795e+00 -1.01320e-02
-1.29920e+02 -1.20785e+00 -1.01236e-02
-1.29910e+02 -1.20775e+00 -1.01152e-02
-1.29900e+02 -1.20765e+00 -1.01068e-02
-1.29890e+02 -1.20755e+00 -1.00984e-02
-1.29880e+02 -1.20745e+00 -1.00900e-02
-1.29870e+02 -1.20735e+00 -1.00816e-02
-1.29860e+02 -1.20725e+00 -1.00732e-02
-1.29850e+02 -1.20715e+00 -1.00647e-02
-1.29840e+02 -1.20705e+00 -1.00563e-02
-1.29830e+02 -1.20695e+00 -1.00479e-02
-1.29820e+02 -1.20685e+00 -1.00395e-02
-1.29810e+02 -1.20674e+00 -1.00310e-02
-1.29800e+02 -1.20664e+00 -1.00226e-02
-1.29790e+02 -1.20654e+00 -1.00141e-02
-1.29780e+02 -1.20644e+00 -1.00057e-02
-1.29770e+02 -1.20634e+00 -9.99720e-03
-1.29760e+02 -1.20624e+00 -9.98874e-03
-1.29750e+02 -1.20614e+00 -9.98027e-03
-1.29740e+02 -1.20604e+00 -9.97180e-03
-1.29730e+02 -1.20595e+00 -9.96332e-03
-1.29720e+02 -1.20585e+00 -9.95484e-03
-1.29710e+02 -1.20575e+00 -9.94635e-03
-1.29700e+02 -1.20565e+00 -9.93786e-03
-1.29690e+02 -1.20555e+00 -9.92936e-03
-1.29680e+02 -1.20545e+00 -9.92086e-03
-1.29670e+02 -1.20535e+00 -9.91236e-03
-1.29660e+02 -1.20525e+00 -9.90385e-03
-1.29650e+02 -1.20515e+00 -9.89533e-03
-1.29640e+02 -1.20505e+00 -9.88681e-03
-1.29630e+02 -1.20495e+00 -9.87829e-03
-1.29620e+02 -1.20485e+00 -9.86976e-03
-1.29610e+02 -1.20476e+00 -9.86123e-03
-1.29600e+02 -1.20466e+00 -9.85269e-03
-1.29590e+02 -1.20456e+00 -9.84415e-03
-1.29580e+02 -1.20446e+00 -9.83560e-03
-1.29570e+02 -1.20436e+00 -9.82705e-03
-1.29560e+02 -1.20426e+00 -9.81849e-03
-1.29550e+02 -1.20417e+00 -9.80993e-03
-1.29540e+02 -1.20407e+00 -9.80137e-03
-1.29530e+02 -1.20397e+00 -9.79280e-03
-1.29520e+02 -1.20387e+00 -9.78422e-03
-1.29510e+02 -1.20377e+00 -9.77564e-03
-1.29500e+02 -1.20368e+00 -9.76706e-03
-1.29490e+02 -1.20358e+00 -9.75847e-03
-1.29480e+02 -1.20348e+00 -9.74988e-03
-1.29470e+02 -1.20338e+00 -9.74128e-03
-1.29460e+02 -1.20329e+00 -9.73268e-03
-1.29450e+02 -1.20319e+00 -9.72407e-03
-1.29440e+02 -1.20309e+00 -9.71546e-03
-1.29430e+02 -1.20299e+00 -9.70685e-03
-1.29420e+02 -1.20290e+00 -9.69823e-03
-1.29410e+02 -1.20280e+00 -9.68960e-03
-1.29400e+02 -1.20270e+00 -9.68097e-03
-1.29390e+02 -1.20261e+00 -9.67234e-03
-1.29380e+02 -1.20251e+00 -9.66370e-03
-1.29370e+02 -1.20241e+00 -9.65506e-03
-1.29360e+02 -1.20232e+00 -9.64641e-03
-1.29350e+02 -1.20222e+00 -9.63776e-03
-1.29340e+02 -1.20212e+00 -9.62910e-03
-1.29330e+02 -1.20203e+00 -9.62044e-03
-1.29320e+02 -1.20193e+00 -9.61177e-03
-1.29310e+02 -1.20184e+00 -9.60310e-03
-1.29300e+02 -1.20174e+00 -9.59443e-03
-1.29290e+02 -1.20164e+00 -9.58575e-03
-1.29280e+02 -1.20155e+00 -9.57706e-03
-1.29270e+02 -1.20145e+00 -9.56837e-03
-1.29260e+02 -1.20136e+00 -9.55968e-03
-1.29250e+02 -1.20126e+00 -9.55098e-03
-1.29240e+02 -1.20117e+00 -9.54228e-03
-1.29230e+02 -1.20107e+00 -9.53357e-03
-1.29220e+02 -1.20098e+00 -9.52486e-03
-1.29210e+02 -1.20088e+00 -9.51614e-03
-1.29200e+02 -1.20078e+00 -9.50742e-03
-1.29190e+02 -1.20069e+00 -9.49869e-03
-1.29180e+02 -1.20059e+00 -9.48996e-03
-1.29170e+02 -1.20050e+00 -9.48123e-03
-1.29160e+02 -1.20041e+00 -9.47249e-03
-1.29150e+02 -1.20031e+00 -9.46374e-03
-1.29140e+02 -1.20022e+00 -9.45499e-03
-1.29130e+02 -1.20012e+00 -9.44624e-03
-1.29120e+02 -1.20003e+00 -9.43748e-03
-1.29110e+02 -1.19993e+00 -9.42872e-03
-1.29100e+02 -1.19984e+00 -9.41995e-03
-1.29090e+02 -1.19974e+00 -9.41118e-03
-1.29080e+02 -1.19965e+00 -9.40241e-03
-1.29070e+02 -1.19956e+00 -9.39362e-03
-1.29060e+02 -1.19946e+00 -9.38484e-03
-1.29050e+02 -1.19937e+00 -9.37605e-03
-1.29040e+02 -1.19927e+00 -9.36725e-03
-1.29030e+02 -1.19918e+00 -9.35845e-03
-1.29020e+02 -1.19909e+00 -9.34965e-03
-1.29010e+02 -1.19899e+00 -9.34084e-03
-1.29000e+02 -1.19890e+00 -9.33203e-03
-1.28990e+02 -1.19881e+00 -9.32321e-03
-1.28980e+02 -1.19871e+00 -9.31439e-03
-1.28970e+02 -1.19862e+00 -9.30556e-03
-1.28960e+02 -1.19853e+00 -9.29673e-03
-1.28950e+02 -1.19844e+00 -9.28789e-03
-1.28940e+02 -1.19834e+00 -9.27905e-03
-1.28930e+02 -1.19825e+00 -9.27021e-03
-1.28920e+02 -1.19816e+00 -9.26136e-03
-1.28910e+02 -1.19806e+00 -9.25250e-03
-1.28900e+02 -1.19797e+00 -9.24364e-03
-1.28890e+02 -1.19788e+00 -9.23478e-03
-1.28880e+02 -1.19779e+00 -9.22591e-03
-1.28870e+02 -1.19770e+00 -9.21704e-03
-1.28860e+02 -1.19760e+00 -9.20816e-03
-1.28850e+02 -1.19751e+00 -9.19928e-03
-1.28840e+02 -1.19742e+00 -9.19039e-03
-1.28830e+02 -1.19733e+00 -9.18150e-03
-1.28820e+02 -1.19724e+00 -9.17261e-03
-1.28810e+02 -1.19714e+00 -9.16371e-03
-1.28800e+02 -1.19705e+00 -9.15480e-03
-1.28790e+02 -1.19696e+00 -9.14589e-03
-1.28780e+02 -1.19687e+00 -9.13698e-03
-1.28770e+02 -1.19678e+00 -9.12806e-03
-1.28760e+02 -1.19669e+00 -9.11913e-03
-1.28750e+02 -1.19660e+00 -9.11021e-03
-1.28740e+02 -1.19650e+00 -9.10127e-03
-1.28730e+02 -1.19641e+00 -9.09234e-03
-1.28720e+02 -1.19632e+00 -9.08339e-03
-1.28710e+02 -1.19623e+00 -9.07445e-03
-1.28700e+02 -1.19614e+00 -9.06550e-03
-1.28690e+02 -1.19605e+00 -9.05654e-03
-1.28680e+02 -1.19596e+00 -9.04758e-03
-1.28670e+02 -1.19587e+00 -9.03862e-03
-1.28660e+02 -1.19578e+00 -9.02965e-03
-1.28650e+02 -1.19569e+00 -9.02067e-03
-1.28640e+02 -1.19560e+00 -9.01169e-03
-1.28630e+02 -1.19551e+00 -9.00271e-03
-1.28620e+02 -1.19542e+00 -8.99372e-03
-1.28610e+02 -1.19533e+00 -8.98473e-03
-1.28600e+02 -1.19524e+00 -8.97573e-03
-1.28590e+02 -1.19515e+00 -8.96673e-03
-1.28580e+02 -1.19506e+00 -8.95773e-03
-1.28570e+02 -1.19497e+00 -8.94872e-03
-1.28560e+02 -1.19488e+00 -8.93970e-03
-1.28550e+02 -1.19479e+00 -8.93068e-03
-1.28540e+02 -1.19470e+00 -8.92166e-03
-1.28530e+02 -1.19461e+00 -8.91263e-03
-1.28520e+02 -1.19452e+00 -8.90359e-03
-1.28510e+02 -1.19443e+00 -8.89456e-03
-1.28500e+02 -1.19435e+00 -8.88551e-03
-1.28490e+02 -1.19426e+00 -8.87647e-03
-1.28480e+02 -1.19417e+00 -8.86741e-03
-1.28470e+02 -1.19408e+00 -8.85836e-03
-1.28460e+02 -1.19399e+00 -8.84930e-03
-1.28450e+02 -1.19390e+00 -8.84023e-03
-1.28440e+02 -1.19381e+00 -8.83116e-03
-1.28430e+02 -1.19373e+00 -8.82208e-03
-1.28420e+02 -1.19364e+00 -8.81300e-03
-1.28410e+02 -1.19355e+00 -8.80392e-03
-1.28400e+02 -1.19346e+00 -8.79483e-03
-1.28390e+02 -1.19337e+00 -8.78574e-03
-1.28380e+02 -1.19329e+00 -8.77664e-03
-1.28370e+02 -1.19320e+00 -8.76754e-03
-1.28360e+02 -1.19311e+00 -8.75843e-03
-1.28350e+02 -1.19302e+00 -8.74932e-03
-1.28340e+02 -1.19294e+00 -8.74020e-03
-1.28330e+02 -1.19285e+00 -8.73108e-03
-1.28320e+02 -1.19276e+00 -8.72196e-03
-1.28310e+02 -1.19267e+00 -8.71283e-03
-1.28300e+02 -1.19259e+00 -8.70369e-03
-1.28290e+02 -1.19250e+00 -8.69455e-03
-1.28280e+02 -1.19241e+00 -8.68541e-03
-1.28270e+02 -1.19233e+00 -8.67626e-03
-1.28260e+02 -1.19224e+00 -8.66711e-03
-1.28250e+02 -1.19215e+00 -8.65795e-03
-1.28240e+02 -1.19207e+00 -8.64879e-03
-1.28230e+02 -1.19198e+00 -8.63962e-03
-1.28220e+02 -1.19189e+00 -8.63045e-03
-1.28210e+02 -1.19181e+00 -8.62127e-03
-1.28200e+02 -1.19172e+00 -8.61209e-03
-1.28190e+02 -1.19164e+00 -8.60291e-03
-1.28180e+02 -1.19155e+00 -8.59372e-03
-1.28170e+02 -1.19146e+00 -8.58452e-03
-1.28160e+02 -1.19138e+00 -8.57532e-03
-1.28150e+02 -1.19129e+00 -8.56612e-03
-1.28140e+02 -1.19121e+00 -8.55691e-03
-1.28130e+02 -1.19112e+00 -8.54770e-03
-1.28120e+02 -1.19104e+00 -8.53848e-03
-1.28110e+02 -1.19095e+00 -8.52926e-03
-1.28100e+02 -1.19086e+00 -8.52003e-03
-1.28090e+02 -1.19078e+00 -8.51080e-03
-1.28080e+02 -1.19069e+00 -8.50156e-03
-1.28070e+02 -1.19061e+00 -8.49232e-03
-1.28060e+02 -1.19052e+00 -8.48308e-03
-1.28050e+02 -1.19044e+00 -8.47383e-03
-1.28040e+02 -1.19036e+00 -8.46458e-03
-1.28030e+02 -1.19027e+00 -8.45532e-03
-1.28020e+02 -1.19019e+00 -8.44605e-03
-1.28010e+02 -1.19010e+00 -8.43679e-03
-1.28000e+02 -1.19002e+00 -8.42751e-03
-1.27990e+02 -1.18993e+00 -8.41824e-03
-1.27980e+02 -1.18985e+00 -8.40895e-03
-1.27970e+02 -1.18976e+00 -8.39967e-03
-1.27960e+02 -1.18968e+00 -8.39038e-03
-1.27950e+02 -1.18960e+00 -8.38108e-03
-1.27940e+02 -1.18951e+00 -8.37178e-03
-1.27930e+02 -1.18943e+00 -8.36248e-03
-1.27920e+02 -1.18935e+00 -8.35317e-03
-1.27910e+02 -1.18926e+00 -8.34385e-03
-1.27900e+02 -1.18918e+00 -8.33454e-03
-1.27890e+02 -1.18910e+00 -8.32521e-03
-1.27880e+02 -1.18901e+00 -8.31588e-03
-1.27870e+02 -1.18893e+00 -8.30655e-03
-1.27860e+02 -1.18885e+00 -8.29722e-03
-1.27850e+02 -1.18876e+00 -8.28787e-03
-1.27840e+02 -1.18868e+00 -8.27853e-03
-1.27830e+02 -1.18860e+00 -8.26918e-03
-1.27820e+02 -1.18852e+00 -8.25982e-03
-1.27810e+02 -1.18843e+00 -8.25046e-03
-1.27800e+02 -1.18835e+00 -8.24110e-03
-1.27790e+02 -1.18827e+00 -8.23173e-03
-1.27780e+02 -1.18819e+00 -8.22236e-03
-1.27770e+02 -1.18810e+00 -8.21298e-03
-1.27760e+02 -1.18802e+00 -8.20359e-03
-1.27750e+02 -1.18794e+00 -8.19421e-03
-1.27740e+02 -1.18786e+00 -8.18481e-03
-1.27730e+02 -1.18778e+00 -8.17542e-03
-1.27720e+02 -1.18769e+00 -8.16602e-03
-1.27710e+02 -1.18761e+00 -8.15661e-03
-1.27700e+02 -1.18753e+00 -8.14720e-03
-1.27690e+02 -1.18745e+00 -8.13779e-03
-1.27680e+02 -1.18737e+00 -8.12837e-03
-1.27670e+02 -1.18729e+00 -8.11894e-03
-1.27660e+02 -1.18721e+00 -8.10951e-03
-1.27650e+02 -1.18712e+00 -8.10008e-03
-1.27640e+02 -1.18704e+00 -8.09064e-03
-1.27630e+02 -1.18696e+00 -8.08120e-03
-1.27620e+02 -1.18688e+00 -8.07175e-03
-1.27610e+02 -1.18680e+00 -8.06230e-03
-1.27600e+02 -1.18672e+00 -8.05285e-03
-1.27590e+02 -1.18664e+00 -8.04338e-03
-1.27580e+02 -1.18656e+00 -8.03392e-03
-1.27570e+02 -1.18648e+00 -8.02445e-03
-1.27560e+02 -1.18640e+00 -8.01497e-03
-1.27550e+02 -1.18632e+00 -8.00549e-03
-1.27540e+02 -1.18624e+00 -7.99601e-03
-1.27530e+02 -1.18616e+00 -7.98652e-03
-1.27520e+02 -1.18608e+00 -7.97703e-03
-1.27510e+02 -1.18600e+00 -7.96753e-03
-1.27500e+02 -1.18592e+00 -7.95803e-03
-1.27490e+02 -1.18584e+00 -7.94852e-03
-1.27480e+02 -1.18576e+00 -7.93901e-03
-1.27470e+02 -1.18568e+00 -7.92950e-03
-1.27460e+02 -1.18560e+00 -7.91997e-03
-1.27450e+02 -1.18552e+00 -7.91045e-03
-1.27440e+02 -1.18544e+00 -7.90092e-03
-1.27430e+02 -1.18537e+00 -7.89139e-03
-1.27420e+02 -1.18529e+00 -7.88185e-03
-1.27410e+02 -1.18521e+00 -7.87230e-03
-1.27400e+02 -1.18513e+00 -7.86276e-03
-1.27390e+02 -1.18505e+00 -7.85320e-03
-1.27380e+02 -1.18497e+00 -7.84364e-03
-1.27370e+02 -1.18489e+00 -7.83408e-03
-1.27360e+02 -1.18482e+00 -7.82452e-03
-1.27350e+02 -1.18474e+00 -7.81495e-03
-1.27340e+02 -1.18466e+00 -7.80537e-03
-1.27330e+02 -1.18458e+00 -7.79579e-03
-1.27320e+02 -1.18450e+00 -7.78620e-03
-1.27310e+02 -1.18443e+00 -7.77662e-03
-1.27300e+02 -1.18435e+00 -7.76702e-03
-1.27290e+02 -1.18427e+00 -7.75742e-03
-1.27280e+02 -1.18419e+00 -7.74782e-03
-1.27270e+02 -1.18412e+00 -7.73821e-03
-1.27260e+02 -1.18404e+00 -7.72860e-03
-1.27250e+02 -1.18396e+00 -7.71898e-03
-1.27240e+02 -1.18388e+00 -7.70936e-03
-1.27230e+02 -1.18381e+00 -7.69973e-03
-1.27220e+02 -1.18373e+00 -7.69010e-03
-1.27210e+02 -1.18365e+00 -7.68047e-03
-1.27200e+02 -1.18358e+00 -7.67083e-03
-1.27190e+02 -1.18350e+00 -7.66118e-03
-1.27180e+02 -1.18342e+00 -7.65153e-03
-1.27170e+02 -1.18335e+00 -7.64188e-03
-1.27160e+02 -1.18327e+00 -7.63222e-03
-1.27150e+02 -1.18319e+00 -7.62256e-03
-1.27140e+02 -1.18312e+00 -7.61289e-03
-1.27130e+02 -1.18304e+00 -7.60322e-03
-1.27120e+02 -1.18297e+00 -7.59354e-03
-1.27110e+02 -1.18289e+00 -7.58386e-03
-1.27100e+02 -1.18281e+00 -7.57417e-03
-1.27090e+02 -1.18274e+00 -7.56448e-03
-1.27080e+02 -1.18266e+00 -7.55479e-03
-1.27070e+02 -1.18259e+00 -7.54509e-03
-1.27060e+02 -1.18251e+00 -7.53539e-03
-1.27050e+02 -1.18244e+00 -7.52568e-03
-1.27040e+02 -1.18236e+00 -7.51596e-03
-1.27030e+02 -1.18229e+00 -7.50624e-03
-1.27020e+02 -1.18221e+00 -7.49652e-03
-1.27010e+02 -1.18214e+00 -7.48679e-03
-1.27000e+02 -1.18206e+00 -7.47706e-03
-1.26990e+02 -1.18199e+00 -7.46733e-03
-1.26980e+02 -1.18191e+00 -7.45759e-03
-1.26970e+02 -1.18184e+00 -7.44784e-03
-1.26960e+02 -1.18176e+00 -7.43809e-03
-1.26950e+02 -1.18169e+00 -7.42833e-03
-1.26940e+02 -1.18161e+00 -7.41857e-03
-1.26930e+02 -1.18154e+00 -7.40881e-03
-1.26920e+02 -1.18147e+00 -7.39904e-03
-1.26910e+02 -1.18139e+00 -7.38927e-03
-1.26900e+02 -1.18132e+00 -7.37949e-03
-1.26890e+02 -1.18124e+00 -7.36971e-03
-1.26880e+02 -1.18117e+00 -7.35992e-03
-1.26870e+02 -1.18110e+00 -7.35013e-03
-1.26860e+02 -1.18102e+00 -7.34033e-03
-1.26850e+02 -1.18095e+00 -7.33053e-03
-1.26840e+02 -1.18088e+00 -7.32073e-03
-1.26830e+02 -1.18080e+00 -7.31092e-03
-1.26820e+02 -1.18073e+00 -7.30110e-03
-1.26810e+02 -1.18066e+00 -7.29128e-03
-1.26800e+02 -1.18059e+00 -7.28146e-03
-1.26790e+02 -1.18051e+00 -7.27163e-03
-1.26780e+02 -1.18044e+00 -7.26180e-03
-1.26770e+02 -1.18037e+00 -7.25196e-03
-1.26760e+02 -1.18029e+00 -7.24212e-03
-1.26750e+02 -1.18022e+00 -7.23227e-03
-1.26740e+02 -1.18015e+00 -7.22242e-03
-1.26730e+02 -1.18008e+00 -7.21257e-03
-1.26720e+02 -1.18001e+00 -7.20270e-03
-1.26710e+02 -1.17993e+00 -7.19284e-03
-1.26700e+02 -1.17986e+00 -7.18297e-03
-1.26690e+02 -1.17979e+00 -7.17310e-03
-1.26680e+02 -1.17972e+00 -7.16322e-03
-1.26670e+02 -1.17965e+00 -7.15333e-03
-1.26660e+02 -1.17958e+00 -7.14345e-03
-1.26650e+02 -1.17950e+00 -7.13355e-03
-1.26640e+02 -1.17943e+00 -7.12366e-03
-1.26630e+02 -1.17936e+00 -7.11375e-03
-1.26620e+02 -1.17929e+00 -7.10385e-03
-1.26610e+02 -1.17922e+00 -7.09394e-03
-1.26600e+02 -1.17915e+00 -7.08402e-03
-1.26590e+02 -1.17908e+00 -7.07410e-03
-1.26580e+02 -1.17901e+00 -7.06418e-03
-1.26570e+02 -1.17894e+00 -7.05425e-03
-1.26560e+02 -1.17887e+00 -7.04431e-03
-1.26550e+02 -1.17880e+00 -7.03437e-03
-1.26540e+02 -1.17873e+00 -7.02443e-03
-1.26530e+02 -1.17866e+00 -7.01448e-03
-1.26520e+02 -1.17859e+00 -7.00453e-03
-1.26510e+02 -1.17852e+00 -6.99457e-03
-1.26500e+02 -1.17845e+00 -6.98461e-03
-1.26490e+02 -1.17838e+00 -6.97465e-03
-1.26480e+02 -1.17831e+00 -6.96467e-03
-1.26470e+02 -1.17824e+00 -6.95470e-03
-1.26460e+02 -1.17817e+00 -6.94472e-03
-1.26450e+02 -1.17810e+00 -6.93473e-03
-1.26440e+02 -1.17803e+00 -6.92475e-03
-1.26430e+02 -1.17796e+00 -6.91475e-03
-1.26420e+02 -1.17789e+00 -6.90475e-03
-1.26410e+02 -1.17782e+00 -6.89475e-03
-1.26400e+02 -1.17775e+00 -6.88474e-03
-1.26390e+02 -1.17768e+00 -6.87473e-03
-1.26380e+02 -1.17761e+00 -6.86471e-03
-1.26370e+02 -1.17755e+00 -6.85469e-03
-1.26360e+02 -1.17748e+00 -6.84467e-03
-1.26350e+02 -1.17741e+00 -6.83464e-03
-1.26340e+02 -1.17734e+00 -6.82460e-03
-1.26330e+02 -1.17727e+00 -6.81456e-03
-1.26320e+02 -1.17720e+00 -6.80452e-03
-1.26310e+02 -1.17714e+00 -6.79447e-03
-1.26300e+02 -1.17707e+00 -6.78442e-03
-1.26290e+02 -1.17700e+00 -6.77436e-03
-1.26280e+02 -1.17693e+00 -6.76430e-03
-1.26270e+02 -1.17687e+00 -6.75423e-03
-1.26260e+02 -1.17680e+00 -6.74416e-03
-1.26250e+02 -1.17673e+00 -6.73408e-03
-1.26240e+02 -1.17666e+00 -6.72400e-03
-1.26230e+02 -1.17660e+00 -6.71391e-03
-1.26220e+02 -1.17653e+00 -6.70382e-03
-1.26210e+02 -1.17646e+00 -6.69373e-03
-1.26200e+02 -1.17639e+00 -6.68363e-03
-1.26190e+02 -1.17633e+00 -6.67352e-03
-1.26180e+02 -1.17626e+00 -6.66342e-03
-1.26170e+02 -1.17619e+00 -6.65330e-03
-1.26160e+02 -1.17613e+00 -6.64319e-03
-1.26150e+02 -1.17606e+00 -6.63306e-03
-1.26140e+02 -1.17600e+00 -6.62294e-03
-1.26130e+02 -1.17593e+00 -6.61280e-03
-1.26120e+02 -1.17586e+00 -6.60267e-03
-1.26110e+02 -1.17580e+00 -6.59253e-03
-1.26100e+02 -1.17573e+00 -6.58238e-03
-1.26090e+02 -1.17567e+00 -6.57223e-03
-1.26080e+02 -1.17560e+00 -6.56208e-03
-1.26070e+02 -1.17553e+00 -6.55192e-03
-1.26060e+02 -1.17547e+00 -6.54176e-03
-1.26050e+02 -1.17540e+00 -6.53159e-03
-1.26040e+02 -1.17534e+00 -6.52141e-03
-1.26030e+02 -1.17527e+00 -6.51124e-03
-1.26020e+02 -1.17521e+00 -6.50105e-03
-1.26010e+02 -1.17514e+00 -6.49087e-03
-1.26000e+02 -1.17508e+00 -6.48068e-03
-1.25990e+02 -1.17501e+00 -6.47049e-03
-1.25980e+02 -1.17495e+00 -6.46032e-03
-1.25970e+02 -1.17488e+00 -6.45016e-03
-1.25960e+02 -1.17482e+00 -6.44001e-03
-1.25950e+02 -1.17476e+00 -6.42988e-03
-1.25940e+02 -1.17469e+00 -6.41976e-03
-1.25930e+02 -1.17463e+00 -6.40966e-03
-1.25920e+02 -1.17456e+00 -6.39956e-03
-1.25910e+02 -1.17450e+00 -6.38949e-03
-1.25900e+02 -1.17444e+00 -6.37942e-03
-1.25890e+02 -1.17437e+00 -6.36937e-03
-1.25880e+02 -1.17431e+00 -6.35934e-03
-1.25870e+02 -1.17424e+00 -6.34931e-03
-1.25860e+02 -1.17418e+00 -6.33930e-03
-1.25850e+02 -1.17412e+00 -6.32931e-03
-1.25840e+02 -1.17405e+00 -6.31932e-03
-1.25830e+02 -1.17399e+00 -6.30936e-03
-1.25820e+02 -1.17393e+00 -6.29940e-03
-1.25810e+02 -1.17387e+00 -6.28946e-03
-1.25800e+02 -1.17380e+00 -6.27953e-03
-1.25790e+02 -1.17374e+00 -6.26962e-03
-1.25780e+02 -1.17368e+00 -6.25972e-03
-1.25770e+02 -1.17361e+00 -6.24983e-03
-1.25760e+02 -1.17355e+00 -6.23996e-03
-1.25750e+02 -1.17349e+00 -6.23010e-03
-1.25740e+02 -1.17343e+00 -6.22025e-03
-1.25730e+02 -1.17337e+00 -6.21042e-03
-1.25720e+02 -1.17330e+00 -6.20060e-03
-1.25710e+02 -1.17324e+00 -6.19079e-03
-1.25700e+02 -1.17318e+00 -6.18100e-03
-1.25690e+02 -1.17312e+00 -6.17122e-03
-1.25680e+02 -1.17306e+00 -6.16146e-03
-1.25670e+02 -1.17299e+00 -6.15171e-03
-1.25660e+02 -1.17293e+00 -6.14197e-03
-1.25650e+02 -1.17287e+00 -6.13225e-03
-1.25640e+02 -1.17281e+00 -6.12254e-03
-1.25630e+02 -1.17275e+00 -6.11284e-03
-1.25620e+02 -1.17269e+00 -6.10316e-03
-1.25610e+02 -1.17263e+00 -6.09349e-03
-1.25600e+02 -1.17257e+00 -6.08383e-03
-1.25590e+02 -1.17251e+00 -6.07419e-03
-1.25580e+02 -1.17244e+00 -6.06457e-03
-1.25570e+02 -1.17238e+00 -6.05495e-03
-1.25560e+02 -1.17232e+00 -6.04535e-03
-1.25550e+02 -1.17226e+00 -6.03576e-03
-1.25540e+02 -1.17220e+00 -6.02619e-03
-1.25530e+02 -1.17214e+00 -6.01663e-03
-1.25520e+02 -1.17208e+00 -6.00708e-03
-1.25510e+02 -1.17202e+00 -5.99755e-03
-1.25500e+02 -1.17196e+00 -5.98803e-03
-1.25490e+02 -1.17190e+00 -5.97852e-03
-1.25480e+02 -1.17184e+00 -5.96903e-03
-1.25470e+02 -1.17178e+00 -5.95955e-03
-1.25460e+02 -1.17172e+00 -5.95009e-03
-1.25450e+02 -1.17166e+00 -5.94064e-03
-1.25440e+02 -1.17161e+00 -5.93120e-03
-1.25430e+02 -1.17155e+00 -5.92178e-03
-1.25420e+02 -1.17149e+00 -5.91237e-03
-1.25410e+02 -1.17143e+00 -5.90297e-03
-1.25400e+02 -1.17137e+00 -5.89359e-03
-1.25390e+02 -1.17131e+00 -5.88422e-03
-1.25380e+02 -1.17125e+00 -5.87486e-03
-1.25370e+02 -1.17119e+00 -5.86552e-03
-1.25360e+02 -1.17113e+00 -5.85619e-03
-1.25350e+02 -1.17108e+00 -5.84688e-03
-1.25340e+02 -1.17102e+00 -5.83758e-03
-1.25330e+02 -1.17096e+00 -5.82829e-03
-1.25320e+02 -1.17090e+00 -5.81902e-03
-1.25310e+02 -1.17084e+00 -5.80976e-03
-1.25300e+02 -1.17078e+00 -5.80051e-03
-1.25290e+02 -1.17073e+00 -5.79128e-03
-1.25280e+02 -1.17067e+00 -5.78206e-03
-1.25270e+02 -1.17061e+00 -5.77285e-03
-1.25260e+02 -1.17055e+00 -5.76366e-03
-1.25250e+02 -1.17049e+00 -5.75448e-03
-1.25240e+02 -1.17044e+00 -5.74532e-03
-1.25230e+02 -1.17038e+00 -5.73616e-03
-1.25220e+02 -1.17032e+00 -5.72703e-03
-1.25210e+02 -1.17027e+00 -5.71790e-03
-1.25200e+02 -1.17021e+00 -5.70879e-03
-1.25190e+02 -1.17015e+00 -5.69969e-03
-1.25180e+02 -1.17009e+00 -5.69061e-03
-1.25170e+02 -1.17004e+00 -5.68154e-03
-1.25160e+02 -1.16998e+00 -5.67249e-03
-1.25150e+02 -1.16992e+00 -5.66344e-03
-1.25140e+02 -1.16987e+00 -5.65442e-03
-1.25130e+02 -1.16981e+00 -5.64540e-03
-1.25120e+02 -1.16975e+00 -5.63640e-03
-1.25110e+02 -1.16970e+00 -5.62741e-03
-1.25100e+02 -1.16964e+00 -5.61844e-03
-1.25090e+02 -1.16959e+00 -5.60948e-03
-1.25080e+02 -1.16953e+00 -5.60053e-03
-1.25070e+02 -1.16947e+00 -5.59160e-03
-1.25060e+02 -1.16942e+00 -5.58268e-03
-1.25050e+02 -1.16936e+00 -5.57377e-03
-1.25040e+02 -1.16931e+00 -5.56488e-03
-1.25030e+02 -1.16925e+00 -5.55600e-03
-1.25020e+02 -1.16920e+00 -5.54713e-03
-1.25010e+02 -1.16914e+00 -5.53828e-03
-1.25000e+02 -1.16908e+00 -5.52944e-03
-1.24990e+02 -1.16903e+00 -5.52062e-03
-1.24980e+02 -1.16897e+00 -5.51181e-03
-1.24970e+02 -1.16892e+00 -5.50301e-03
-1.24960e+02 -1.16886e+00 -5.49423e-03
-1.24950e+02 -1.16881e+00 -5.48546e-03
-1.24940e+02 -1.16875e+00 -5.47670e-03
-1.24930e+02 -1.16870e+00 -5.46796e-03
-1.24920e+02 -1.16865e+00 -5.45923e-03
-1.24910e+02 -1.16859e+00 -5.45052e-03
-1.24900e+02 -1.16854e+00 -5.44181e-03
-1.24890e+02 -1.16848e+00 -5.43313e-03
-1.24880e+02 -1.16843e+00 -5.42445e-03
-1.24870e+02 -1.16837e+00 -5.41579e-03
-1.24860e+02 -1.16832e+00 -5.40714e-03
-1.24850e+02 -1.16827e+00 -5.39851e-03
-1.24840e+02 -1.16821e+00 -5.38989e-03
-1.24830e+02 -1.16816e+00 -5.38128e-03
-1.24820e+02 -1.16810e+00 -5.37269e-03
-1.24810e+02 -1.16805e+00 -5.36411e-03
-1.24800e+02 -1.16800e+00 -5.35555e-03
-1.24790e+02 -1.16794e+00 -5.34700e-03
-1.24780e+02 -1.16789e+00 -5.33846e-03
-1.24770e+02 -1.16784e+00 -5.32993e-03
-1.24760e+02 -1.16778e+00 -5.32142e-03
-1.24750e+02 -1.16773e+00 -5.31292e-03
-1.24740e+02 -1.16768e+00 -5.30444e-03
-1.24730e+02 -1.16762e+00 -5.29597e-03
-1.24720e+02 -1.16757e+00 -5.28751e-03
-1.24710e+02 -1.16752e+00 -5.27907e-03
-1.24700e+02 -1.16746e+00 -5.27064e-03
-1.24690e+02 -1.16741e+00 -5.26223e-03
-1.24680e+02 -1.16736e+00 -5.25382e-03
-1.24670e+02 -1.16731e+00 -5.24544e-03
-1.24660e+02 -1.16725e+00 -5.23706e-03
-1.24650e+02 -1.16720e+00 -5.22870e-03
-1.24640e+02 -1.16715e+00 -5.22035e-03
-1.24630e+02 -1.16710e+00 -5.21202e-03
-1.24620e+02 -1.16705e+00 -5.20370e-03
-1.24610e+02 -1.16699e+00 -5.19539e-03
-1.24600e+02 -1.16694e+00 -5.18710e-03
-1.24590e+02 -1.16689e+00 -5.17882e-03
-1.24580e+02 -1.16684e+00 -5.17055e-03
-1.24570e+02 -1.16679e+00 -5.16230e-03
-1.24560e+02 -1.16674e+00 -5.15406e-03
-1.24550e+02 -1.16668e+00 -5.14584e-03
-1.24540e+02 -1.16663e+00 -5.13763e-03
-1.24530e+02 -1.16658e+00 -5.12943e-03
-1.24520e+02 -1.16653e+00 -5.12125e-03
-1.24510e+02 -1.16648e+00 -5.11308e-03
-1.24500e+02 -1.16643e+00 -5.10492e-03
-1.24490e+02 -1.16638e+00 -5.09678e-03
-1.24480e+02 -1.16633e+00 -5.08865e-03
-1.24470e+02 -1.16627e+00 -5.08053e-03
-1.24460e+02 -1.16622e+00 -5.07243e-03
-1.24450e+02 -1.16617e+00 -5.06434e-03
-1.24440e+02 -1.16612e+00 -5.05627e-03
-1.24430e+02 -1.16607e+00 -5.04820e-03
-1.24420e+02 -1.16602e+00 -5.04016e-03
-1.24410e+02 -1.16597e+00 -5.03212e-03
-1.24400e+02 -1.16592e+00 -5.02410e-03
-1.24390e+02 -1.16587e+00 -5.01609e-03
-1.24380e+02 -1.16582e+00 -5.00810e-03
-1.24370e+02 -1.16577e+00 -5.00012e-03
-1.24360e+02 -1.16572e+00 -4.99216e-03
-1.24350e+02 -1.16567e+00 -4.98420e-03
-1.24340e+02 -1.16562e+00 -4.97626e-03
-1.24330e+02 -1.16557e+00 -4.96834e-03
-1.24320e+02 -1.16552e+00 -4.96043e-03
-1.24310e+02 -1.16547e+00 -4.95253e-03
-1.24300e+02 -1.16542e+00 -4.94465e-03
-1.24290e+02 -1.16537e+00 -4.93678e-03
-1.24280e+02 -1.16532e+00 -4.92892e-03
-1.24270e+02 -1.16527e+00 -4.92108e-03
-1.24260e+02 -1.16523e+00 -4.91325e-03
-1.24250e+02 -1.16518e+00 -4.90543e-03
-1.24240e+02 -1.16513e+00 -4.89763e-03
-1.24230e+02 -1.16508e+00 -4.88984e-03
-1.24220e+02 -1.16503e+00 -4.88206e-03
-1.24210e+02 -1.16498e+00 -4.87430e-03
-1.24200e+02 -1.16493e+00 -4.86655e-03
-1.24190e+02 -1.16488e+00 -4.85882e-03
-1.24180e+02 -1.16483e+00 -4.85110e-03
-1.24170e+02 -1.16479e+00 -4.84339e-03
-1.24160e+02 -1.16474e+00 -4.83570e-03
-1.24150e+02 -1.16469e+00 -4.82802e-03
-1.24140e+02 -1.16464e+00 -4.82035e-03
-1.24130e+02 -1.16459e+00 -4.81270e-03
-1.24120e+02 -1.16455e+00 -4.80506e-03
-1.24110e+02 -1.16450e+00 -4.79743e-03
-1.24100e+02 -1.16445e+00 -4.78982e-03
-1.24090e+02 -1.16440e+00 -4.78222e-03
-1.24080e+02 -1.16435e+00 -4.77464e-03
-1.24070e+02 -1.16431e+00 -4.76707e-03
-1.24060e+02 -1.16426e+00 -4.75951e-03
-1.24050e+02 -1.16421e+00 -4.75197e-03
-1.24040e+02 -1.16416e+00 -4.74444e-03
-1.24030e+02 -1.16412e+00 -4.73692e-03
-1.24020e+02 -1.16407e+00 -4.72942e-03
-1.24010e+02 -1.16402e+00 -4.72193e-03
-1.24000e+02 -1.16397e+00 -4.71445e-03
-1.23990e+02 -1.16393e+00 -4.70699e-03
-1.23980e+02 -1.16388e+00 -4.69954e-03
-1.23970e+02 -1.16383e+00 -4.69211e-03
-1.23960e+02 -1.16379e+00 -4.68469e-03
-1.23950e+02 -1.16374e+00 -4.67728e-03
-1.23940e+02 -1.16369e+00 -4.66989e-03
-1.23930e+02 -1.16365e+00 -4.66251e-03
-1.23920e+02 -1.16360e+00 -4.65514e-03
-1.23910e+02 -1.16355e+00 -4.64779e-03
-1.23900e+02 -1.16351e+00 -4.64045e-03
-1.23890e+02 -1.16346e+00 -4.63312e-03
-1.23880e+02 -1.16341e+00 -4.62581e-03
-1.23870e+02 -1.16337e+00 -4.61851e-03
-1.23860e+02 -1.16332e+00 -4.61123e-03
-1.23850e+02 -1.16328e+00 -4.60396e-03
-1.23840e+02 -1.16323e+00 -4.59670e-03
-1.23830e+02 -1.16318e+00 -4.58946e-03
-1.23820e+02 -1.16314e+00 -4.58223e-03
-1.23810e+02 -1.16309e+00 -4.57501e-03
-1.23800e+02 -1.16305e+00 -4.56781e-03
-1.23790e+02 -1.16300e+00 -4.56062e-03
-1.23780e+02 -1.16295e+00 -4.55344e-03
-1.23770e+02 -1.16291e+00 -4.54628e-03
-1.23760e+02 -1.16286e+00 -4.53913e-03
-1.23750e+02 -1.16282e+00 -4.53199e-03
-1.23740e+02 -1.16277e+00 -4.52487e-03
-1.23730e+02 -1.16273e+00 -4.51777e-03
-1.23720e+02 -1.16268e+00 -4.51067e-03
-1.23710e+02 -1.16264e+00 -4.50359e-03
-1.23700e+02 -1.16259e+00 -4.49652e-03
-1.23690e+02 -1.16255e+00 -4.48947e-03
-1.23680e+02 -1.16250e+00 -4.48243e-03
-1.23670e+02 -1.16246e+00 -4.47541e-03
-1.23660e+02 -1.16241e+00 -4.46839e-03
-1.23650e+02 -1.16237e+00 -4.46140e-03
-1.23640e+02 -1.16232e+00 -4.45441e-03
-1.23630e+02 -1.16228e+00 -4.44744e-03
-1.23620e+02 -1.16224e+00 -4.44048e-03
-1.23610e+02 -1.16219e+00 -4.43354e-03
-1.23600e+02 -1.16215e+00 -4.42661e-03
-1.23590e+02 -1.16210e+00 -4.41969e-03
-1.23580e+02 -1.16206e+00 -4.41279e-03
-1.23570e+02 -1.16201e+00 -4.40590e-03
-1.23560e+02 -1.16197e+00 -4.39902e-03
-1.23550e+02 -1.16193e+00 -4.39216e-03
-1.23540e+02 -1.16188e+00 -4.38531e-03
-1.23530e+02 -1.16184e+00 -4.37847e-03
-1.23520e+02 -1.16179e+00 -4.37165e-03
-1.23510e+02 -1.16175e+00 -4.36484e-03
-1.23500e+02 -1.16171e+00 -4.35805e-03
-1.23490e+02 -1.16166e+00 -4.35127e-03
-1.23480e+02 -1.16162e+00 -4.34450e-03
-1.23470e+02 -1.16158e+00 -4.33775e-03
-1.23460e+02 -1.16153e+00 -4.33101e-03
-1.23450e+02 -1.16149e+00 -4.32428e-03
-1.23440e+02 -1.16145e+00 -4.31757e-03
-1.23430e+02 -1.16140e+00 -4.31087e-03
-1.23420e+02 -1.16136e+00 -4.30419e-03
-1.23410e+02 -1.16132e+00 -4.29751e-03
-1.23400e+02 -1.16127e+00 -4.29086e-03
-1.23390e+02 -1.16123e+00 -4.28421e-03
-1.23380e+02 -1.16119e+00 -4.27758e-03
-1.23370e+02 -1.16115e+00 -4.27096e-03
-1.23360e+02 -1.16110e+00 -4.26436e-03
-1.23350e+02 -1.16106e+00 -4.25777e-03
-1.23340e+02 -1.16102e+00 -4.25119e-03
-1.23330e+02 -1.16098e+00 -4.24463e-03
-1.23320e+02 -1.16093e+00 -4.23808e-03
-1.23310e+02 -1.16089e+00 -4.23155e-03
-1.23300e+02 -1.16085e+00 -4.22503e-03
-1.23290e+02 -1.16081e+00 -4.21852e-03
-1.23280e+02 -1.16076e+00 -4.21202e-03
-1.23270e+02 -1.16072e+00 -4.20554e-03
-1.23260e+02 -1.16068e+00 -4.19907e-03
-1.23250e+02 -1.16064e+00 -4.19262e-03
-1.23240e+02 -1.16060e+00 -4.18618e-03
-1.23230e+02 -1.16055e+00 -4.17975e-03
-1.23220e+02 -1.16051e+00 -4.17334e-03
-1.23210e+02 -1.16047e+00 -4.16694e-03
-1.23200e+02 -1.16043e+00 -4.16056e-03
-1.23190e+02 -1.16039e+00 -4.15418e-03
-1.23180e+02 -1.16035e+00 -4.14783e-03
-1.23170e+02 -1.16031e+00 -4.14148e-03
-1.23160e+02 -1.16026e+00 -4.13515e-03
-1.23150e+02 -1.16022e+00 -4.12883e-03
-1.23140e+02 -1.16018e+00 -4.12253e-03
-1.23130e+02 -1.16014e+00 -4.11624e-03
-1.23120e+02 -1.16010e+00 -4.10996e-03
-1.23110e+02 -1.16006e+00 -4.10370e-03
-1.23100e+02 -1.16002e+00 -4.09745e-03
-1.23090e+02 -1.15998e+00 -4.09121e-03
-1.23080e+02 -1.15994e+00 -4.08499e-03
-1.23070e+02 -1.15989e+00 -4.07878e-03
-1.23060e+02 -1.15985e+00 -4.07259e-03
-1.23050e+02 -1.15981e+00 -4.06641e-03
-1.23040e+02 -1.15977e+00 -4.06024e-03
-1.23030e+02 -1.15973e+00 -4.05409e-03
-1.23020e+02 -1.15969e+00 -4.04795e-03
-1.23010e+02 -1.15965e+00 -4.04182e-03
-1.23000e+02 -1.15961e+00 -4.03571e-03
-1.22990e+02 -1.15957e+00 -4.02961e-03
-1.22980e+02 -1.15953e+00 -4.02352e-03
-1.22970e+02 -1.15949e+00 -4.01745e-03
-1.22960e+02 -1.15945e+00 -4.01139e-03
-1.22950e+02 -1.15941e+00 -4.00535e-03
-1.22940e+02 -1.15937e+00 -3.99931e-03
-1.22930e+02 -1.15933e+00 -3.99330e-03
-1.22920e+02 -1.15929e+00 -3.98729e-03
-1.22910e+02 -1.15925e+00 -3.98130e-03
-1.22900e+02 -1.15921e+00 -3.97533e-03
-1.22890e+02 -1.15917e+00 -3.96936e-03
-1.22880e+02 -1.15913e+00 -3.96341e-03
-1.22870e+02 -1.15909e+00 -3.95748e-03
-1.22860e+02 -1.15905e+00 -3.95155e-03
-1.22850e+02 -1.15901e+00 -3.94565e-03
-1.22840e+02 -1.15897e+00 -3.93975e-03
-1.22830e+02 -1.15893e+00 -3.93387e-03
-1.22820e+02 -1.15889e+00 -3.92800e-03
-1.22810e+02 -1.15885e+00 -3.92215e-03
-1.22800e+02 -1.15882e+00 -3.91631e-03
-1.22790e+02 -1.15878e+00 -3.91048e-03
-1.22780e+02 -1.15874e+00 -3.90467e-03
-1.22770e+02 -1.15870e+00 -3.89887e-03
-1.22760e+02 -1.15866e+00 -3.89308e-03
-1.22750e+02 -1.15862e+00 -3.88731e-03
-1.22740e+02 -1.15858e+00 -3.88155e-03
-1.22730e+02 -1.15854e+00 -3.87580e-03
-1.22720e+02 -1.15850e+00 -3.87007e-03
-1.22710e+02 -1.15847e+00 -3.86435e-03
-1.22700e+02 -1.15843e+00 -3.85865e-03
-1.22690e+02 -1.15839e+00 -3.85296e-03
-1.22680e+02 -1.15835e+00 -3.84728e-03
-1.22670e+02 -1.15831e+00 -3.84162e-03
-1.22660e+02 -1.15827e+00 -3.83597e-03
-1.22650e+02 -1.15823e+00 -3.83033e-03
-1.22640e+02 -1.15820e+00 -3.82471e-03
-1.22630e+02 -1.15816e+00 -3.81910e-03
-1.22620e+02 -1.15812e+00 -3.81350e-03
-1.22610e+02 -1.15808e+00 -3.80792e-03
-1.22600e+02 -1.15804e+00 -3.80236e-03
-1.22590e+02 -1.15801e+00 -3.79680e-03
-1.22580e+02 -1.15797e+00 -3.79126e-03
-1.22570e+02 -1.15793e+00 -3.78573e-03
-1.22560e+02 -1.15789e+00 -3.78022e-03
-1.22550e+02 -1.15785e+00 -3.77472e-03
-1.22540e+02 -1.15782e+00 -3.76923e-03
-1.22530e+02 -1.15778e+00 -3.76376e-03
-1.22520e+02 -1.15774e+00 -3.75830e-03
-1.22510e+02 -1.15770e+00 -3.75286e-03
-1.22500e+02 -1.15767e+00 -3.74742e-03
-1.22490e+02 -1.15763e+00 -3.74201e-03
-1.22480e+02 -1.15759e+00 -3.73660e-03
-1.22470e+02 -1.15755e+00 -3.73121e-03
-1.22460e+02 -1.15752e+00 -3.72583e-03
-1.22450e+02 -1.15748e+00 -3.72047e-03
-1.22440e+02 -1.15744e+00 -3.71512e-03
-1.22430e+02 -1.15740e+00 -3.70978e-03
-1.22420e+02 -1.15737e+00 -3.70446e-03
-1.22410e+02 -1.15733e+00 -3.69915e-03
-1.22400e+02 -1.15729e+00 -3.69385e-03
-1.22390e+02 -1.15726e+00 -3.68857e-03
-1.22380e+02 -1.15722e+00 -3.68330e-03
-1.22370e+02 -1.15718e+00 -3.67805e-03
-1.22360e+02 -1.15715e+00 -3.67281e-03
-1.22350e+02 -1.15711e+00 -3.66758e-03
-1.22340e+02 -1.15707e+00 -3.66237e-03
-1.22330e+02 -1.15704e+00 -3.65717e-03
-1.22320e+02 -1.15700e+00 -3.65198e-03
-1.22310e+02 -1.15696e+00 -3.64681e-03
-1.22300e+02 -1.15693e+00 -3.64165e-03
-1.22290e+02 -1.15689e+00 -3.63650e-03
-1.22280e+02 -1.15685e+00 -3.63137e-03
-1.22270e+02 -1.15682e+00 -3.62625e-03
-1.22260e+02 -1.15678e+00 -3.62115e-03
-1.22250e+02 -1.15675e+00 -3.61605e-03
-1.22240e+02 -1.15671e+00 -3.61098e-03
-1.22230e+02 -1.15667e+00 -3.60591e-03
-1.22220e+02 -1.15664e+00 -3.60086e-03
-1.22210e+02 -1.15660e+00 -3.59583e-03
-1.22200e+02 -1.15657e+00 -3.59080e-03
-1.22190e+02 -1.15653e+00 -3.58579e-03
-1.22180e+02 -1.15649e+00 -3.58080e-03
-1.22170e+02 -1.15646e+00 -3.57581e-03
-1.22160e+02 -1.15642e+00 -3.57085e-03
-1.22150e+02 -1.15639e+00 -3.56589e-03
-1.22140e+02 -1.15635e+00 -3.56095e-03
-1.22130e+02 -1.15632e+00 -3.55602e-03
-1.22120e+02 -1.15628e+00 -3.55111e-03
-1.22110e+02 -1.15624e+00 -3.54621e-03
-1.22100e+02 -1.15621e+00 -3.54132e-03
-1.22090e+02 -1.15617e+00 -3.53645e-03
-1.22080e+02 -1.15614e+00 -3.53159e-03
-1.22070e+02 -1.15610e+00 -3.52674e-03
-1.22060e+02 -1.15607e+00 -3.52191e-03
-1.22050e+02 -1.15603e+00 -3.51709e-03
-1.22040e+02 -1.15600e+00 -3.51229e-03
-1.22030e+02 -1.15596e+00 -3.50749e-03
-1.22020e+02 -1.15593e+00 -3.50272e-03
-1.22010e+02 -1.15589e+00 -3.49795e-03
-1.22000e+02 -1.15586e+00 -3.49320e-03
-1.21990e+02 -1.15582e+00 -3.48846e-03
-1.21980e+02 -1.15579e+00 -3.48374e-03
-1.21970e+02 -1.15575e+00 -3.47903e-03
-1.21960e+02 -1.15572e+00 -3.47433e-03
-1.21950e+02 -1.15568e+00 -3.46965e-03
-1.21940e+02 -1.15565e+00 -3.46498e-03
-1.21930e+02 -1.15561e+00 -3.46033e-03
-1.21920e+02 -1.15558e+00 -3.45569e-03
-1.21910e+02 -1.15554e+00 -3.45106e-03
-1.21900e+02 -1.15551e+00 -3.44644e-03
-1.21890e+02 -1.15548e+00 -3.44184e-03
-1.21880e+02 -1.15544e+00 -3.43726e-03
-1.21870e+02 -1.15541e+00 -3.43268e-03
-1.21860e+02 -1.15537e+00 -3.42812e-03
-1.21850e+02 -1.15534e+00 -3.42358e-03
-1.21840e+02 -1.15530e+00 -3.41904e-03
-1.21830e+02 -1.15527e+00 -3.41452e-03
-1.21820e+02 -1.15524e+00 -3.41002e-03
-1.21810e+02 -1.15520e+00 -3.40553e-03
-1.21800e+02 -1.15517e+00 -3.40105e-03
-1.21790e+02 -1.15513e+00 -3.39658e-03
-1.21780e+02 -1.15510e+00 -3.39213e-03
-1.21770e+02 -1.15507e+00 -3.38770e-03
-1.21760e+02 -1.15503e+00 -3.38327e-03
-1.21750e+02 -1.15500e+00 -3.37886e-03
-1.21740e+02 -1.15496e+00 -3.37447e-03
-1.21730e+02 -1.15493e+00 -3.37008e-03
-1.21720e+02 -1.15490e+00 -3.36571e-03
-1.21710e+02 -1.15486e+00 -3.36136e-03
-1.21700e+02 -1.15483e+00 -3.35702e-03
-1.21690e+02 -1.15480e+00 -3.35269e-03
-1.21680e+02 -1.15476e+00 -3.34837e-03
-1.21670e+02 -1.15473e+00 -3.34407e-03
-1.21660e+02 -1.15470e+00 -3.33978e-03
-1.21650e+02 -1.15466e+00 -3.33551e-03
-1.21640e+02 -1.15463e+00 -3.33125e-03
-1.21630e+02 -1.15460e+00 -3.32700e-03
-1.21620e+02 -1.15456e+00 -3.32277e-03
-1.21610e+02 -1.15453e+00 -3.31855e-03
-1.21600e+02 -1.15450e+00 -3.31435e-03
-1.21590e+02 -1.15446e+00 -3.31015e-03
-1.21580e+02 -1.15443e+00 -3.30598e-03
-1.21570e+02 -1.15440e+00 -3.30181e-03
-1.21560e+02 -1.15436e+00 -3.29766e-03
-1.21550e+02 -1.15433e+00 -3.29352e-03
-1.21540e+02 -1.15430e+00 -3.28940e-03
-1.21530e+02 -1.15427e+00 -3.28529e-03
-1.21520e+02 -1.15423e+00 -3.28119e-03
-1.21510e+02 -1.15420e+00 -3.27711e-03
-1.21500e+02 -1.15417e+00 -3.27304e-03
-1.21490e+02 -1.15413e+00 -3.26898e-03
-1.21480e+02 -1.15410e+00 -3.26494e-03
-1.21470e+02 -1.15407e+00 -3.26091e-03
-1.21460e+02 -1.15404e+00 -3.25690e-03
-1.21450e+02 -1.15400e+00 -3.25290e-03
-1.21440e+02 -1.15397e+00 -3.24891e-03
-1.21430e+02 -1.15394e+00 -3.24493e-03
-1.21420e+02 -1.15391e+00 -3.24097e-03
-1.21410e+02 -1.15387e+00 -3.23703e-03
-1.21400e+02 -1.15384e+00 -3.23309e-03
-1.21390e+02 -1.15381e+00 -3.22917e-03
-1.21380e+02 -1.15378e+00 -3.22527e-03
-1.21370e+02 -1.15375e+00 -3.22138e-03
-1.21360e+02 -1.15371e+00 -3.21750e-03
-1.21350e+02 -1.15368e+00 -3.21363e-03
-1.21340e+02 -1.15365e+00 -3.20978e-03
-1.21330e+02 -1.15362e+00 -3.20594e-03
-1.21320e+02 -1.15358e+00 -3.20212e-03
-1.21310e+02 -1.15355e+00 -3.19831e-03
-1.21300e+02 -1.15352e+00 -3.19451e-03
-1.21290e+02 -1.15349e+00 -3.19073e-03
-1.21280e+02 -1.15346e+00 -3.18696e-03
-1.21270e+02 -1.15342e+00 -3.18320e-03
-1.21260e+02 -1.15339e+00 -3.17946e-03
-1.21250e+02 -1.15336e+00 -3.17573e-03
-1.21240e+02 -1.15333e+00 -3.17201e-03
-1.21230e+02 -1.15330e+00 -3.16831e-03
-1.21220e+02 -1.15327e+00 -3.16463e-03
-1.21210e+02 -1.15323e+00 -3.16095e-03
-1.21200e+02 -1.15320e+00 -3.15729e-03
-1.21190e+02 -1.15317e+00 -3.15364e-03
-1.21180e+02 -1.15314e+00 -3.15001e-03
-1.21170e+02 -1.15311e+00 -3.14639e-03
-1.21160e+02 -1.15308e+00 -3.14278e-03
-1.21150e+02 -1.15305e+00 -3.13919e-03
-1.21140e+02 -1.15301e+00 -3.13561e-03
-1.21130e+02 -1.15298e+00 -3.13205e-03
-1.21120e+02 -1.15295e+00 -3.12850e-03
-1.21110e+02 -1.15292e+00 -3.12496e-03
-1.21100e+02 -1.15289e+00 -3.12143e-03
-1.21090e+02 -1.15286e+00 -3.11792e-03
-1.21080e+02 -1.15283e+00 -3.11442e-03
-1.21070e+02 -1.15280e+00 -3.11094e-03
-1.21060e+02 -1.15276e+00 -3.10747e-03
-1.21050e+02 -1.15273e+00 -3.10401e-03
-1.21040e+02 -1.15270e+00 -3.10057e-03
-1.21030e+02 -1.15267e+00 -3.09714e-03
-1.21020e+02 -1.15264e+00 -3.09373e-03
-1.21010e+02 -1.15261e+00 -3.09033e-03
-1.21000e+02 -1.15258e+00 -3.08694e-03
-1.20990e+02 -1.15255e+00 -3.08356e-03
-1.20980e+02 -1.15252e+00 -3.08020e-03
-1.20970e+02 -1.15249e+00 -3.07685e-03
-1.20960e+02 -1.15246e+00 -3.07352e-03
-1.20950e+02 -1.15242e+00 -3.07020e-03
-1.20940e+02 -1.15239e+00 -3.06689e-03
-1.20930e+02 -1.15236e+00 -3.06360e-03
-1.20920e+02 -1.15233e+00 -3.06032e-03
-1.20910e+02 -1.15230e+00 -3.05706e-03
-1.20900e+02 -1.15227e+00 -3.05380e-03
-1.20890e+02 -1.15224e+00 -3.05057e-03
-1.20880e+02 -1.15221e+00 -3.04734e-03
-1.20870e+02 -1.15218e+00 -3.04413e-03
-1.20860e+02 -1.15215e+00 -3.04093e-03
-1.20850e+02 -1.15212e+00 -3.03775e-03
-1.20840e+02 -1.15209e+00 -3.03458e-03
-1.20830e+02 -1.15206e+00 -3.03142e-03
-1.20820e+02 -1.15203e+00 -3.02828e-03
-1.20810e+02 -1.15200e+00 -3.02515e-03
-1.20800e+02 -1.15197e+00 -3.02203e-03
-1.20790e+02 -1.15194e+00 -3.01893e-03
-1.20780e+02 -1.15191e+00 -3.01584e-03
-1.20770e+02 -1.15188e+00 -3.01277e-03
-1.20760e+02 -1.15185e+00 -3.00971e-03
-1.20750e+02 -1.15182e+00 -3.00666e-03
-1.20740e+02 -1.15179e+00 -3.00362e-03
-1.20730e+02 -1.15176e+00 -3.00060e-03
-1.20720e+02 -1.15173e+00 -2.99760e-03
-1.20710e+02 -1.15170e+00 -2.99460e-03
-1.20700e+02 -1.15167e+00 -2.99163e-03
-1.20690e+02 -1.15164e+00 -2.98866e-03
-1.20680e+02 -1.15161e+00 -2.98571e-03
-1.20670e+02 -1.15158e+00 -2.98277e-03
-1.20660e+02 -1.15155e+00 -2.97984e-03
-1.20650e+02 -1.15152e+00 -2.97693e-03
-1.20640e+02 -1.15149e+00 -2.97403e-03
-1.20630e+02 -1.15146e+00 -2.97115e-03
-1.20620e+02 -1.15143e+00 -2.96828e-03
-1.20610e+02 -1.15140e+00 -2.96542e-03
-1.20600e+02 -1.15137e+00 -2.96258e-03
-1.20590e+02 -1.15134e+00 -2.95975e-03
-1.20580e+02 -1.15131e+00 -2.95693e-03
-1.20570e+02 -1.15128e+00 -2.95413e-03
-1.20560e+02 -1.15125e+00 -2.95134e-03
-1.20550e+02 -1.15122e+00 -2.94857e-03
-1.20540e+02 -1.15119e+00 -2.94581e-03
-1.20530e+02 -1.15116e+00 -2.94306e-03
-1.20520e+02 -1.15113e+00 -2.94032e-03
-1.20510e+02 -1.15110e+00 -2.93760e-03
-1.20500e+02 -1.15107e+00 -2.93490e-03
-1.20490e+02 -1.15105e+00 -2.93220e-03
-1.20480e+02 -1.15102e+00 -2.92952e-03
-1.20470e+02 -1.15099e+00 -2.92686e-03
-1.20460e+02 -1.15096e+00 -2.92420e-03
-1.20450e+02 -1.15093e+00 -2.92157e-03
-1.20440e+02 -1.15090e+00 -2.91894e-03
-1.20430e+02 -1.15087e+00 -2.91633e-03
-1.20420e+02 -1.15084e+00 -2.91373e-03
-1.20410e+02 -1.15081e+00 -2.91115e-03
-1.20400e+02 -1.15078e+00 -2.90857e-03
-1.20390e+02 -1.15075e+00 -2.90602e-03
-1.20380e+02 -1.15072e+00 -2.90347e-03
-1.20370e+02 -1.15070e+00 -2.90094e-03
-1.20360e+02 -1.15067e+00 -2.89843e-03
-1.20350e+02 -1.15064e+00 -2.89593e-03
-1.20340e+02 -1.15061e+00 -2.89344e-03
-1.20330e+02 -1.15058e+00 -2.89096e-03
-1.20320e+02 -1.15055e+00 -2.88850e-03
-1.20310e+02 -1.15052e+00 -2.88605e-03
-1.20300e+02 -1.15049e+00 -2.88362e-03
-1.20290e+02 -1.15046e+00 -2.88120e-03
-1.20280e+02 -1.15044e+00 -2.87879e-03
-1.20270e+02 -1.15041e+00 -2.87639e-03
-1.20260e+02 -1.15038e+00 -2.87401e-03
-1.20250e+02 -1.15035e+00 -2.87165e-03
-1.20240e+02 -1.15032e+00 -2.86930e-03
-1.20230e+02 -1.15029e+00 -2.86696e-03
-1.20220e+02 -1.15026e+00 -2.86463e-03
-1.20210e+02 -1.15023e+00 -2.86232e-03
-1.20200e+02 -1.15021e+00 -2.86002e-03
-1.20190e+02 -1.15018e+00 -2.85774e-03
-1.20180e+02 -1.15015e+00 -2.85546e-03
-1.20170e+02 -1.15012e+00 -2.85321e-03
-1.20160e+02 -1.15009e+00 -2.85096e-03
-1.20150e+02 -1.15006e+00 -2.84873e-03
-1.20140e+02 -1.15003e+00 -2.84652e-03
-1.20130e+02 -1.15001e+00 -2.84431e-03
-1.20120e+02 -1.14998e+00 -2.84212e-03
-1.20110e+02 -1.14995e+00 -2.83995e-03
-1.20100e+02 -1.14992e+00 -2.83779e-03
-1.20090e+02 -1.14989e+00 -2.83564e-03
-1.20080e+02 -1.14986e+00 -2.83350e-03
-1.20070e+02 -1.14984e+00 -2.83138e-03
-1.20060e+02 -1.14981e+00 -2.82927e-03
-1.20050e+02 -1.14978e+00 -2.82718e-03
-1.20040e+02 -1.14975e+00 -2.82510e-03
-1.20030e+02 -1.14972e+00 -2.82303e-03
-1.20020e+02 -1.14969e+00 -2.82098e-03
-1.20010e+02 -1.14967e+00 -2.81894e-03
-1.20000e+02 -1.14964e+00 -2.81692e-03
-1.19990e+02 -1.14961e+00 -2.81490e-03
-1.19980e+02 -1.14958e+00 -2.81290e-03
-1.19970e+02 -1.14955e+00 -2.81092e-03
-1.19960e+02 -1.14953e+00 -2.80895e-03
-1.19950e+02 -1.14950e+00 -2.80699e-03
-1.19940e+02 -1.14947e+00 -2.80505e-03
-1.19930e+02 -1.14944e+00 -2.80312e-03
-1.19920e+02 -1.14941e+00 -2.80120e-03
-1.19910e+02 -1.14939e+00 -2.79930e-03
-1.19900e+02 -1.14936e+00 -2.79741e-03
-1.19890e+02 -1.14933e+00 -2.79553e-03
-1.19880e+02 -1.14930e+00 -2.79367e-03
-1.19870e+02 -1.14927e+00 -2.79182e-03
-1.19860e+02 -1.14925e+00 -2.78998e-03
-1.19850e+02 -1.14922e+00 -2.78816e-03
-1.19840e+02 -1.14919e+00 -2.78636e-03
-1.19830e+02 -1.14916e+00 -2.78456e-03
-1.19820e+02 -1.14913e+00 -2.78278e-03
-1.19810e+02 -1.14911e+00 -2.78101e-03
-1.19800e+02 -1.14908e+00 -2.77926e-03
-1.19790e+02 -1.14905e+00 -2.77752e-03
-1.19780e+02 -1.14902e+00 -2.77579e-03
-1.19770e+02 -1.14900e+00 -2.77408e-03
-1.19760e+02 -1.14897e+00 -2.77238e-03
-1.19750e+02 -1.14894e+00 -2.77070e-03
-1.19740e+02 -1.14891e+00 -2.76903e-03
-1.19730e+02 -1.14888e+00 -2.76737e-03
-1.19720e+02 -1.14886e+00 -2.76572e-03
-1.19710e+02 -1.14883e+00 -2.76409e-03
-1.19700e+02 -1.14880e+00 -2.76248e-03
-1.19690e+02 -1.14877e+00 -2.76087e-03
-1.19680e+02 -1.14875e+00 -2.75928e-03
-1.19670e+02 -1.14872e+00 -2.75771e-03
-1.19660e+02 -1.14869e+00 -2.75614e-03
-1.19650e+02 -1.14866e+00 -2.75460e-03
-1.19640e+02 -1.14864e+00 -2.75306e-03
-1.19630e+02 -1.14861e+00 -2.75154e-03
-1.19620e+02 -1.14858e+00 -2.75003e-03
-1.19610e+02 -1.14855e+00 -2.74854e-03
-1.19600e+02 -1.14853e+00 -2.74705e-03
-1.19590e+02 -1.14850e+00 -2.74559e-03
-1.19580e+02 -1.14847e+00 -2.74413e-03
-1.19570e+02 -1.14844e+00 -2.74269e-03
-1.19560e+02 -1.14842e+00 -2.74127e-03
-1.19550e+02 -1.14839e+00 -2.73985e-03
-1.19540e+02 -1.14836e+00 -2.73846e-03
-1.19530e+02 -1.14833e+00 -2.73707e-03
-1.19520e+02 -1.14831e+00 -2.73570e-03
-1.19510e+02 -1.14828e+00 -2.73434e-03
-1.19500e+02 -1.14825e+00 -2.73300e-03
-1.19490e+02 -1.14822e+00 -2.73166e-03
-1.19480e+02 -1.14820e+00 -2.73035e-03
-1.19470e+02 -1.14817e+00 -2.72904e-03
-1.19460e+02 -1.14814e+00 -2.72775e-03
-1.19450e+02 -1.14812e+00 -2.72648e-03
-1.19440e+02 -1.14809e+00 -2.72521e-03
-1.19430e+02 -1.14806e+00 -2.72396e-03
-1.19420e+02 -1.14803e+00 -2.72273e-03
-1.19410e+02 -1.14801e+00 -2.72151e-03
-1.19400e+02 -1.14798e+00 -2.72030e-03
-1.19390e+02 -1.14795e+00 -2.71910e-03
-1.19380e+02 -1.14792e+00 -2.71792e-03
-1.19370e+02 -1.14790e+00 -2.71676e-03
-1.19360e+02 -1.14787e+00 -2.71560e-03
-1.19350e+02 -1.14784e+00 -2.71446e-03
-1.19340e+02 -1.14782e+00 -2.71333e-03
-1.19330e+02 -1.14779e+00 -2.71222e-03
-1.19320e+02 -1.14776e+00 -2.71112e-03
-1.19310e+02 -1.14773e+00 -2.71004e-03
-1.19300e+02 -1.14771e+00 -2.70896e-03
-1.19290e+02 -1.14768e+00 -2.70791e-03
-1.19280e+02 -1.14765e+00 -2.70686e-03
-1.19270e+02 -1.14763e+00 -2.70583e-03
-1.19260e+02 -1.14760e+00 -2.70481e-03
-1.19250e+02 -1.14757e+00 -2.70381e-03
-1.19240e+02 -1.14755e+00 -2.70282e-03
-1.19230e+02 -1.14752e+00 -2.70184e-03
-1.19220e+02 -1.14749e+00 -2.70088e-03
-1.19210e+02 -1.14746e+00 -2.69993e-03
-1.19200e+02 -1.14744e+00 -2.69899e-03
-1.19190e+02 -1.14741e+00 -2.69807e-03
-1.19180e+02 -1.14738e+00 -2.69716e-03
-1.19170e+02 -1.14736e+00 -2.69627e-03
-1.19160e+02 -1.14733e+00 -2.69539e-03
-1.19150e+02 -1.14730e+00 -2.69452e-03
-1.19140e+02 -1.14728e+00 -2.69366e-03
-1.19130e+02 -1.14725e+00 -2.69282e-03
-1.19120e+02 -1.14722e+00 -2.69200e-03
-1.19110e+02 -1.14719e+00 -2.69118e-03
-1.19100e+02 -1.14717e+00 -2.69038e-03
-1.19090e+02 -1.14714e+00 -2.68960e-03
-1.19080e+02 -1.14711e+00 -2.68882e-03
-1.19070e+02 -1.14709e+00 -2.68807e-03
-1.19060e+02 -1.14706e+00 -2.68732e-03
-1.19050e+02 -1.14703e+00 -2.68659e-03
-1.19040e+02 -1.14701e+00 -2.68587e-03
-1.19030e+02 -1.14698e+00 -2.68517e-03
-1.19020e+02 -1.14695e+00 -2.68448e-03
-1.19010e+02 -1.14693e+00 -2.68380e-03
-1.19000e+02 -1.14690e+00 -2.68314e-03
-1.18990e+02 -1.14687e+00 -2.68249e-03
-1.18980e+02 -1.14685e+00 -2.68185e-03
-1.18970e+02 -1.14682e+00 -2.68123e-03
-1.18960e+02 -1.14679e+00 -2.68062e-03
-1.18950e+02 -1.14677e+00 -2.68002e-03
-1.18940e+02 -1.14674e+00 -2.67944e-03
-1.18930e+02 -1.14671e+00 -2.67887e-03
-1.18920e+02 -1.14668e+00 -2.67832e-03
-1.18910e+02 -1.14666e+00 -2.67778e-03
-1.18900e+02 -1.14663e+00 -2.67725e-03
-1.18890e+02 -1.14660e+00 -2.67674e-03
-1.18880e+02 -1.14658e+00 -2.67624e-03
-1.18870e+02 -1.14655e+00 -2.67575e-03
-1.18860e+02 -1.14652e+00 -2.67528e-03
-1.18850e+02 -1.14650e+00 -2.67482e-03
-1.18840e+02 -1.14647e+00 -2.67437e-03
-1.18830e+02 -1.14644e+00 -2.67394e-03
-1.18820e+02 -1.14642e+00 -2.67352e-03
-1.18810e+02 -1.14639e+00 -2.67312e-03
-1.18800e+02 -1.14636e+00 -2.67273e-03
-1.18790e+02 -1.14634e+00 -2.67235e-03
-1.18780e+02 -1.14631e+00 -2.67200e-03
-1.18770e+02 -1.14628e+00 -2.67165e-03
-1.18760e+02 -1.14626e+00 -2.67133e-03
-1.18750e+02 -1.14623e+00 -2.67102e-03
-1.18740e+02 -1.14620e+00 -2.67074e-03
-1.18730e+02 -1.14618e+00 -2.67046e-03
-1.18720e+02 -1.14615e+00 -2.67021e-03
-1.18710e+02 -1.14612e+00 -2.66997e-03
-1.18700e+02 -1.14610e+00 -2.66975e-03
-1.18690e+02 -1.14607e+00 -2.66955e-03
-1.18680e+02 -1.14604e+00 -2.66936e-03
-1.18670e+02 -1.14602e+00 -2.66919e-03
-1.18660e+02 -1.14599e+00 -2.66904e-03
-1.18650e+02 -1.14596e+00 -2.66891e-03
-1.18640e+02 -1.14594e+00 -2.66879e-03
-1.18630e+02 -1.14591e+00 -2.66869e-03
-1.18620e+02 -1.14588e+00 -2.66861e-03
-1.18610e+02 -1.14586e+00 -2.66855e-03
-1.18600e+02 -1.14583e+00 -2.66850e-03
-1.18590e+02 -1.14580e+00 -2.66847e-03
-1.18580e+02 -1.14578e+00 -2.66846e-03
-1.18570e+02 -1.14575e+00 -2.66846e-03
-1.18560e+02 -1.14572e+00 -2.66848e-03
-1.18550e+02 -1.14570e+00 -2.66852e-03
-1.18540e+02 -1.14567e+00 -2.66858e-03
-1.18530e+02 -1.14564e+00 -2.66865e-03
-1.18520e+02 -1.14562e+00 -2.66874e-03
-1.18510e+02 -1.14559e+00 -2.66885e-03
-1.18500e+02 -1.14556e+00 -2.66897e-03
-1.18490e+02 -1.14554e+00 -2.66911e-03
-1.18480e+02 -1.14551e+00 -2.66927e-03
-1.18470e+02 -1.14548e+00 -2.66945e-03
-1.18460e+02 -1.14546e+00 -2.66965e-03
-1.18450e+02 -1.14543e+00 -2.66986e-03
-1.18440e+02 -1.14540e+00 -2.67008e-03
-1.18430e+02 -1.14538e+00 -2.67033e-03
-1.18420e+02 -1.14535e+00 -2.67059e-03
-1.18410e+02 -1.14532e+00 -2.67087e-03
-1.18400e+02 -1.14530e+00 -2.67117e-03
-1.18390e+02 -1.14527e+00 -2.67149e-03
-1.18380e+02 -1.14524e+00 -2.67182e-03
-1.18370e+02 -1.14522e+00 -2.67217e-03
-1.18360e+02 -1.14519e+00 -2.67253e-03
-1.18350e+02 -1.14516e+00 -2.67292e-03
-1.18340e+02 -1.14514e+00 -2.67332e-03
-1.18330e+02 -1.14511e+00 -2.67374e-03
-1.18320e+02 -1.14508e+00 -2.67417e-03
-1.18310e+02 -1.14506e+00 -2.67463e-03
-1.18300e+02 -1.14503e+00 -2.67510e-03
-1.18290e+02 -1.14500e+00 -2.67558e-03
-1.18280e+02 -1.14498e+00 -2.67609e-03
-1.18270e+02 -1.14495e+00 -2.67661e-03
-1.18260e+02 -1.14492e+00 -2.67715e-03
-1.18250e+02 -1.14489e+00 -2.67771e-03
-1.18240e+02 -1.14487e+00 -2.67828e-03
-1.18230e+02 -1.14484e+00 -2.67887e-03
-1.18220e+02 -1.14481e+00 -2.67948e-03
-1.18210e+02 -1.14479e+00 -2.68011e-03
-1.18200e+02 -1.14476e+00 -2.68075e-03
-1.18190e+02 -1.14473e+00 -2.68141e-03
-1.18180e+02 -1.14471e+00 -2.68209e-03
-1.18170e+02 -1.14468e+00 -2.68278e-03
-1.18160e+02 -1.14465e+00 -2.68349e-03
-1.18150e+02 -1.14463e+00 -2.68422e-03
-1.18140e+02 -1.14460e+00 -2.68497e-03
-1.18130e+02 -1.14457e+00 -2.68573e-03
-1.18120e+02 -1.14455e+00 -2.68651e-03
-1.18110e+02 -1.14452e+00 -2.68731e-03
-1.18100e+02 -1.14449e+00 -2.68813e-03
-1.18090e+02 -1.14447e+00 -2.68896e-03
-1.18080e+02 -1.14444e+00 -2.68981e-03
-1.18070e+02 -1.14441e+00 -2.69067e-03
-1.18060e+02 -1.14438e+00 -2.69156e-03
-1.18050e+02 -1.14436e+00 -2.69246e-03
-1.18040e+02 -1.14433e+00 -2.69338e-03
-1.18030e+02 -1.14430e+00 -2.69432e-03
-1.18020e+02 -1.14428e+00 -2.69527e-03
-1.18010e+02 -1.14425e+00 -2.69624e-03
-1.18000e+02 -1.14422e+00 -2.69723e-03
-1.17990e+02 -1.14420e+00 -2.69823e-03
-1.17980e+02 -1.14417e+00 -2.69926e-03
-1.17970e+02 -1.14414e+00 -2.70030e-03
-1.17960e+02 -1.14412e+00 -2.70135e-03
-1.17950e+02 -1.14409e+00 -2.70243e-03
-1.17940e+02 -1.14406e+00 -2.70352e-03
-1.17930e+02 -1.14403e+00 -2.70463e-03
-1.17920e+02 -1.14401e+00 -2.70575e-03
-1.17910e+02 -1.14398e+00 -2.70690e-03
-1.17900e+02 -1.14395e+00 -2.70806e-03
-1.17890e+02 -1.14393e+00 -2.70923e-03
-1.17880e+02 -1.14390e+00 -2.71043e-03
-1.17870e+02 -1.14387e+00 -2.71164e-03
-1.17860e+02 -1.14384e+00 -2.71287e-03
-1.17850e+02 -1.14382e+00 -2.71412e-03
-1.17840e+02 -1.14379e+00 -2.71538e-03
-1.17830e+02 -1.14376e+00 -2.71666e-03
-1.17820e+02 -1.14374e+00 -2.71796e-03
-1.17810e+02 -1.14371e+00 -2.71928e-03
-1.17800e+02 -1.14368e+00 -2.72061e-03
-1.17790e+02 -1.14365e+00 -2.72196e-03
-1.17780e+02 -1.14363e+00 -2.72333e-03
-1.17770e+02 -1.14360e+00 -2.72471e-03
-1.17760e+02 -1.14357e+00 -2.72612e-03
-1.17750e+02 -1.14355e+00 -2.72754e-03
-1.17740e+02 -1.14352e+00 -2.72897e-03
-1.17730e+02 -1.14349e+00 -2.73043e-03
-1.17720e+02 -1.14346e+00 -2.73190e-03
-1.17710e+02 -1.14344e+00 -2.73339e-03
-1.17700e+02 -1.14341e+00 -2.73489e-03
-1.17690e+02 -1.14338e+00 -2.73641e-03
-1.17680e+02 -1.14335e+00 -2.73795e-03
-1.17670e+02 -1.14333e+00 -2.73951e-03
-1.17660e+02 -1.14330e+00 -2.74109e-03
-1.17650e+02 -1.14327e+00 -2.74268e-03
-1.17640e+02 -1.14324e+00 -2.74429e-03
-1.17630e+02 -1.14322e+00 -2.74591e-03
-1.17620e+02 -1.14319e+00 -2.74756e-03
-1.17610e+02 -1.14316e+00 -2.74922e-03
-1.17600e+02 -1.14313e+00 -2.75090e-03
-1.17590e+02 -1.14311e+00 -2.75259e-03
-1.17580e+02 -1.14308e+00 -2.75431e-03
-1.17570e+02 -1.14305e+00 -2.75604e-03
-1.17560e+02 -1.14302e+00 -2.75778e-03
-1.17550e+02 -1.14300e+00 -2.75955e-03
-1.17540e+02 -1.14297e+00 -2.76133e-03
-1.17530e+02 -1.14294e+00 -2.76313e-03
-1.17520e+02 -1.14291e+00 -2.76494e-03
-1.17510e+02 -1.14289e+00 -2.76678e-03
-1.17500e+02 -1.14286e+00 -2.76863e-03
-1.17490e+02 -1.14283e+00 -2.77050e-03
-1.17480e+02 -1.14280e+00 -2.77238e-03
-1.17470e+02 -1.14278e+00 -2.77428e-03
-1.17460e+02 -1.14275e+00 -2.77620e-03
-1.17450e+02 -1.14272e+00 -2.77814e-03
-1.17440e+02 -1.14269e+00 -2.78010e-03
-1.17430e+02 -1.14266e+00 -2.78207e-03
-1.17420e+02 -1.14264e+00 -2.78406e-03
-1.17410e+02 -1.14261e+00 -2.78606e-03
-1.17400e+02 -1.14258e+00 -2.78809e-03
-1.17390e+02 -1.14255e+00 -2.79013e-03
-1.17380e+02 -1.14252e+00 -2.79219e-03
-1.17370e+02 -1.14250e+00 -2.79426e-03
-1.17360e+02 -1.14247e+00 -2.79635e-03
-1.17350e+02 -1.14244e+00 -2.79846e-03
-1.17340e+02 -1.14241e+00 -2.80059e-03
-1.17330e+02 -1.14239e+00 -2.80273e-03
-1.17320e+02 -1.14236e+00 -2.80490e-03
-1.17310e+02 -1.14233e+00 -2.80707e-03
-1.17300e+02 -1.14230e+00 -2.80927e-03
-1.17290e+02 -1.14227e+00 -2.81148e-03
-1.17280e+02 -1.14224e+00 -2.81371e-03
-1.17270e+02 -1.14222e+00 -2.81596e-03
-1.17260e+02 -1.14219e+00 -2.81823e-03
-1.17250e+02 -1.14216e+00 -2.82051e-03
-1.17240e+02 -1.14213e+00 -2.82281e-03
-1.17230e+02 -1.14210e+00 -2.82513e-03
-1.17220e+02 -1.14208e+00 -2.82746e-03
-1.17210e+02 -1.14205e+00 -2.82981e-03
-1.17200e+02 -1.14202e+00 -2.83218e-03
-1.17190e+02 -1.14199e+00 -2.83457e-03
-1.17180e+02 -1.14196e+00 -2.83697e-03
-1.17170e+02 -1.14193e+00 -2.83939e-03
-1.17160e+02 -1.14191e+00 -2.84183e-03
-1.17150e+02 -1.14188e+00 -2.84428e-03
-1.17140e+02 -1.14185e+00 -2.84675e-03
-1.17130e+02 -1.14182e+00 -2.84924e-03
-1.17120e+02 -1.14179e+00 -2.85175e-03
-1.17110e+02 -1.14176e+00 -2.85427e-03
-1.17100e+02 -1.14173e+00 -2.85681e-03
-1.17090e+02 -1.14171e+00 -2.85937e-03
-1.17080e+02 -1.14168e+00 -2.86195e-03
-1.17070e+02 -1.14165e+00 -2.86454e-03
-1.17060e+02 -1.14162e+00 -2.86715e-03
-1.17050e+02 -1.14159e+00 -2.86978e-03
-1.17040e+02 -1.14156e+00 -2.87242e-03
-1.17030e+02 -1.14153e+00 -2.87509e-03
-1.17020e+02 -1.14150e+00 -2.87777e-03
-1.17010e+02 -1.14148e+00 -2.88046e-03
-1.17000e+02 -1.14145e+00 -2.88318e-03
-1.16990e+02 -1.14142e+00 -2.88591e-03
-1.16980e+02 -1.14139e+00 -2.88865e-03
-1.16970e+02 -1.14136e+00 -2.89142e-03
-1.16960e+02 -1.14133e+00 -2.89420e-03
-1.16950e+02 -1.14130e+00 -2.89700e-03
-1.16940e+02 -1.14127e+00 -2.89982e-03
-1.16930e+02 -1.14124e+00 -2.90265e-03
-1.16920e+02 -1.14122e+00 -2.90551e-03
-1.16910e+02 -1.14119e+00 -2.90838e-03
-1.16900e+02 -1.14116e+00 -2.91126e-03
-1.16890e+02 -1.14113e+00 -2.91417e-03
-1.16880e+02 -1.14110e+00 -2.91709e-03
-1.16870e+02 -1.14107e+00 -2.92002e-03
-1.16860e+02 -1.14104e+00 -2.92298e-03
-1.16850e+02 -1.14101e+00 -2.92595e-03
-1.16840e+02 -1.14098e+00 -2.92894e-03
-1.16830e+02 -1.14095e+00 -2.93195e-03
-1.16820e+02 -1.14092e+00 -2.93497e-03
-1.16810e+02 -1.14089e+00 -2.93802e-03
-1.16800e+02 -1.14087e+00 -2.94107e-03
-1.16790e+02 -1.14084e+00 -2.94415e-03
-1.16780e+02 -1.14081e+00 -2.94724e-03
-1.16770e+02 -1.14078e+00 -2.95036e-03
-1.16760e+02 -1.14075e+00 -2.95348e-03
-1.16750e+02 -1.14072e+00 -2.95663e-03
-1.16740e+02 -1.14069e+00 -2.95979e-03
-1.16730e+02 -1.14066e+00 -2.96297e-03
-1.16720e+02 -1.14063e+00 -2.96617e-03
-1.16710e+02 -1.14060e+00 -2.96938e-03
-1.16700e+02 -1.14057e+00 -2.97261e-03
-1.16690e+02 -1.14054e+00 -2.97586e-03
-1.16680e+02 -1.14051e+00 -2.97913e-03
-1.16670e+02 -1.14048e+00 -2.98241e-03
-1.16660e+02 -1.14045e+00 -2.98571e-03
-1.16650e+02 -1.14042e+00 -2.98903e-03
-1.16640e+02 -1.14039e+00 -2.99236e-03
-1.16630e+02 -1.14036e+00 -2.99572e-03
-1.16620e+02 -1.14033e+00 -2.99909e-03
-1.16610e+02 -1.14030e+00 -3.00247e-03
-1.16600e+02 -1.14027e+00 -3.00588e-03
-1.16590e+02 -1.14024e+00 -3.00930e-03
-1.16580e+02 -1.14021e+00 -3.01274e-03
-1.16570e+02 -1.14018e+00 -3.01619e-03
-1.16560e+02 -1.14015e+00 -3.01967e-03
-1.16550e+02 -1.14012e+00 -3.02316e-03
-1.16540e+02 -1.14009e+00 -3.02666e-03
-1.16530e+02 -1.14006e+00 -3.03019e-03
-1.16520e+02 -1.14003e+00 -3.03373e-03
-1.16510e+02 -1.14000e+00 -3.03729e-03
-1.16500e+02 -1.13997e+00 -3.04087e-03
-1.16490e+02 -1.13994e+00 -3.04446e-03
-1.16480e+02 -1.13991e+00 -3.04807e-03
-1.16470e+02 -1.13988e+00 -3.05170e-03
-1.16460e+02 -1.13985e+00 -3.05535e-03
-1.16450e+02 -1.13982e+00 -3.05901e-03
-1.16440e+02 -1.13979e+00 -3.06269e-03
-1.16430e+02 -1.13975e+00 -3.06639e-03
-1.16420e+02 -1.13972e+00 -3.07010e-03
-1.16410e+02 -1.13969e+00 -3.07383e-03
-1.16400e+02 -1.13966e+00 -3.07758e-03
-1.16390e+02 -1.13963e+00 -3.08135e-03
-1.16380e+02 -1.13960e+00 -3.08513e-03
-1.16370e+02 -1.13957e+00 -3.08894e-03
-1.16360e+02 -1.13954e+00 -3.09275e-03
-1.16350e+02 -1.13951e+00 -3.09659e-03
-1.16340e+02 -1.13948e+00 -3.10044e-03
-1.16330e+02 -1.13945e+00 -3.10431e-03
-1.16320e+02 -1.13941e+00 -3.10820e-03
-1.16310e+02 -1.13938e+00 -3.11210e-03
-1.16300e+02 -1.13935e+00 -3.11603e-03
-1.16290e+02 -1.13932e+00 -3.11996e-03
-1.16280e+02 -1.13929e+00 -3.12392e-03
-1.16270e+02 -1.13926e+00 -3.12789e-03
-1.16260e+02 -1.13923e+00 -3.13189e-03
-1.16250e+02 -1.13920e+00 -3.13589e-03
-1.16240e+02 -1.13916e+00 -3.13992e-03
-1.16230e+02 -1.13913e+00 -3.14396e-03
-1.16220e+02 -1.13910e+00 -3.14802e-03
-1.16210e+02 -1.13907e+00 -3.15210e-03
-1.16200e+02 -1.13904e+00 -3.15619e-03
-1.16190e+02 -1.13901e+00 -3.16030e-03
-1.16180e+02 -1.13898e+00 -3.16443e-03
-1.16170e+02 -1.13894e+00 -3.16858e-03
-1.16160e+02 -1.13891e+00 -3.17274e-03
-1.16150e+02 -1.13888e+00 -3.17692e-03
-1.16140e+02 -1.13885e+00 -3.18112e-03
-1.16130e+02 -1.13882e+00 -3.18534e-03
-1.16120e+02 -1.13879e+00 -3.18957e-03
-1.16110e+02 -1.13875e+00 -3.19382e-03
-1.16100e+02 -1.13872e+00 -3.19809e-03
-1.16090e+02 -1.13869e+00 -3.20237e-03
-1.16080e+02 -1.13866e+00 -3.20667e-03
-1.16070e+02 -1.13863e+00 -3.21099e-03
-1.16060e+02 -1.13859e+00 -3.21533e-03
-1.16050e+02 -1.13856e+00 -3.21968e-03
-1.16040e+02 -1.13853e+00 -3.22405e-03
-1.16030e+02 -1.13850e+00 -3.22844e-03
-1.16020e+02 -1.13846e+00 -3.23284e-03
-1.16010e+02 -1.13843e+00 -3.23727e-03
-1.16000e+02 -1.13840e+00 -3.24171e-03
-1.15990e+02 -1.13837e+00 -3.24616e-03
-1.15980e+02 -1.13833e+00 -3.25064e-03
-1.15970e+02 -1.13830e+00 -3.25513e-03
-1.15960e+02 -1.13827e+00 -3.25964e-03
-1.15950e+02 -1.13824e+00 -3.26416e-03
-1.15940e+02 -1.13820e+00 -3.26871e-03
-1.15930e+02 -1.13817e+00 -3.27327e-03
-1.15920e+02 -1.13814e+00 -3.27784e-03
-1.15910e+02 -1.13811e+00 -3.28244e-03
-1.15900e+02 -1.13807e+00 -3.28705e-03
-1.15890e+02 -1.13804e+00 -3.29168e-03
-1.15880e+02 -1.13801e+00 -3.29633e-03
-1.15870e+02 -1.13797e+00 -3.30099e-03
-1.15860e+02 -1.13794e+00 -3.30567e-03
-1.15850e+02 -1.13791e+00 -3.31037e-03
-1.15840e+02 -1.13787e+00 -3.31509e-03
-1.15830e+02 -1.13784e+00 -3.31982e-03
-1.15820e+02 -1.13781e+00 -3.32457e-03
-1.15810e+02 -1.13778e+00 -3.32934e-03
-1.15800e+02 -1.13774e+00 -3.33412e-03
-1.15790e+02 -1.13771e+00 -3.33892e-03
-1.15780e+02 -1.13768e+00 -3.34374e-03
-1.15770e+02 -1.13764e+00 -3.34858e-03
-1.15760e+02 -1.13761e+00 -3.35343e-03
-1.15750e+02 -1.13757e+00 -3.35830e-03
-1.15740e+02 -1.13754e+00 -3.36319e-03
-1.15730e+02 -1.13751e+00 -3.36810e-03
-1.15720e+02 -1.13747e+00 -3.37302e-03
-1.15710e+02 -1.13744e+00 -3.37796e-03
-1.15700e+02 -1.13741e+00 -3.38292e-03
-1.15690e+02 -1.13737e+00 -3.38789e-03
-1.15680e+02 -1.13734e+00 -3.39288e-03
-1.15670e+02 -1.13730e+00 -3.39789e-03
-1.15660e+02 -1.13727e+00 -3.40292e-03
-1.15650e+02 -1.13724e+00 -3.40796e-03
-1.15640e+02 -1.13720e+00 -3.41302e-03
-1.15630e+02 -1.13717e+00 -3.41810e-03
-1.15620e+02 -1.13713e+00 -3.42320e-03
-1.15610e+02 -1.13710e+00 -3.42831e-03
-1.15600e+02 -1.13707e+00 -3.43344e-03
-1.15590e+02 -1.13703e+00 -3.43859e-03
-1.15580e+02 -1.13700e+00 -3.44375e-03
-1.15570e+02 -1.13696e+00 -3.44893e-03
-1.15560e+02 -1.13693e+00 -3.45413e-03
-1.15550e+02 -1.13689e+00 -3.45935e-03
-1.15540e+02 -1.13686e+00 -3.46458e-03
-1.15530e+02 -1.13682e+00 -3.46983e-03
-1.15520e+02 -1.13679e+00 -3.47510e-03
-1.15510e+02 -1.13675e+00 -3.48039e-03
-1.15500e+02 -1.13672e+00 -3.48569e-03
-1.15490e+02 -1.13668e+00 -3.49101e-03
-1.15480e+02 -1.13665e+00 -3.49635e-03
-1.15470e+02 -1.13661e+00 -3.50170e-03
-1.15460e+02 -1.13658e+00 -3.50707e-03
-1.15450e+02 -1.13654e+00 -3.51246e-03
-1.15440e+02 -1.13651e+00 -3.51787e-03
-1.15430e+02 -1.13647e+00 -3.52329e-03
-1.15420e+02 -1.13644e+00 -3.52873e-03
-1.15410e+02 -1.13640e+00 -3.53419e-03
-1.15400e+02 -1.13637e+00 -3.53966e-03
-1.15390e+02 -1.13633e+00 -3.54516e-03
-1.15380e+02 -1.13630e+00 -3.55067e-03
-1.15370e+02 -1.13626e+00 -3.55619e-03
-1.15360e+02 -1.13623e+00 -3.56174e-03
-1.15350e+02 -1.13619e+00 -3.56730e-03
-1.15340e+02 -1.13615e+00 -3.57288e-03
-1.15330e+02 -1.13612e+00 -3.57847e-03
-1.15320e+02 -1.13608e+00 -3.58409e-03
-1.15310e+02 -1.13605e+00 -3.58972e-03
-1.15300e+02 -1.13601e+00 -3.59536e-03
-1.15290e+02 -1.13598e+00 -3.60103e-03
-1.15280e+02 -1.13594e+00 -3.60671e-03
-1.15270e+02 -1.13590e+00 -3.61241e-03
-1.15260e+02 -1.13587e+00 -3.61813e-03
-1.15250e+02 -1.13583e+00 -3.62386e-03
-1.15240e+02 -1.13579e+00 -3.62961e-03
-1.15230e+02 -1.13576e+00 -3.63538e-03
-1.15220e+02 -1.13572e+00 -3.64117e-03
-1.15210e+02 -1.13569e+00 -3.64697e-03
-1.15200e+02 -1.13565e+00 -3.65279e-03
-1.15190e+02 -1.13561e+00 -3.65863e-03
-1.15180e+02 -1.13558e+00 -3.66448e-03
-1.15170e+02 -1.13554e+00 -3.67035e-03
-1.15160e+02 -1.13550e+00 -3.67624e-03
-1.15150e+02 -1.13547e+00 -3.68215e-03
-1.15140e+02 -1.13543e+00 -3.68807e-03
-1.15130e+02 -1.13539e+00 -3.69401e-03
-1.15120e+02 -1.13535e+00 -3.69997e-03
-1.15110e+02 -1.13532e+00 -3.70595e-03
-1.15100e+02 -1.13528e+00 -3.71194e-03
-1.15090e+02 -1.13524e+00 -3.71795e-03
-1.15080e+02 -1.13521e+00 -3.72398e-03
-1.15070e+02 -1.13517e+00 -3.73002e-03
-1.15060e+02 -1.13513e+00 -3.73609e-03
-1.15050e+02 -1.13509e+00 -3.74216e-03
-1.15040e+02 -1.13506e+00 -3.74826e-03
-1.15030e+02 -1.13502e+00 -3.75437e-03
-1.15020e+02 -1.13498e+00 -3.76051e-03
-1.15010e+02 -1.13494e+00 -3.76665e-03
-1.15000e+02 -1.13491e+00 -3.77282e-03
-1.14990e+02 -1.13487e+00 -3.77900e-03
-1.14980e+02 -1.13483e+00 -3.78520e-03
-1.14970e+02 -1.13479e+00 -3.79142e-03
-1.14960e+02 -1.13476e+00 -3.79765e-03
-1.14950e+02 -1.13472e+00 -3.80390e-03
-1.14940e+02 -1.13468e+00 -3.81017e-03
-1.14930e+02 -1.13464e+00 -3.81646e-03
-1.14920e+02 -1.13460e+00 -3.82276e-03
-1.14910e+02 -1.13456e+00 -3.82908e-03
-1.14900e+02 -1.13453e+00 -3.83542e-03
-1.14890e+02 -1.13449e+00 -3.84178e-03
-1.14880e+02 -1.13445e+00 -3.84815e-03
-1.14870e+02 -1.13441e+00 -3.85454e-03
-1.14860e+02 -1.13437e+00 -3.86095e-03
-1.14850e+02 -1.13433e+00 -3.86737e-03
-1.14840e+02 -1.13429e+00 -3.87381e-03
-1.14830e+02 -1.13426e+00 -3.88027e-03
-1.14820e+02 -1.13422e+00 -3.88675e-03
-1.14810e+02 -1.13418e+00 -3.89324e-03
-1.14800e+02 -1.13414e+00 -3.89975e-03
-1.14790e+02 -1.13410e+00 -3.90628e-03
-1.14780e+02 -1.13406e+00 -3.91282e-03
-1.14770e+02 -1.13402e+00 -3.91939e-03
-1.14760e+02 -1.13398e+00 -3.92597e-03
-1.14750e+02 -1.13394e+00 -3.93256e-03
-1.14740e+02 -1.13390e+00 -3.93918e-03
-1.14730e+02 -1.13386e+00 -3.94581e-03
-1.14720e+02 -1.13383e+00 -3.95246e-03
-1.14710e+02 -1.13379e+00 -3.95912e-03
-1.14700e+02 -1.13375e+00 -3.96581e-03
-1.14690e+02 -1.13371e+00 -3.97251e-03
-1.14680e+02 -1.13367e+00 -3.97922e-03
-1.14670e+02 -1.13363e+00 -3.98596e-03
-1.14660e+02 -1.13359e+00 -3.99271e-03
-1.14650e+02 -1.13355e+00 -3.99948e-03
-1.14640e+02 -1.13351e+00 -4.00627e-03
-1.14630e+02 -1.13347e+00 -4.01307e-03
-1.14620e+02 -1.13343e+00 -4.01989e-03
-1.14610e+02 -1.13339e+00 -4.02673e-03
-1.14600e+02 -1.13335e+00 -4.03359e-03
-1.14590e+02 -1.13331e+00 -4.04046e-03
-1.14580e+02 -1.13327e+00 -4.04735e-03
-1.14570e+02 -1.13322e+00 -4.05426e-03
-1.14560e+02 -1.13318e+00 -4.06118e-03
-1.14550e+02 -1.13314e+00 -4.06812e-03
-1.14540e+02 -1.13310e+00 -4.07508e-03
-1.14530e+02 -1.13306e+00 -4.08206e-03
-1.14520e+02 -1.13302e+00 -4.08905e-03
-1.14510e+02 -1.13298e+00 -4.09607e-03
-1.14500e+02 -1.13294e+00 -4.10309e-03
-1.14490e+02 -1.13290e+00 -4.11014e-03
-1.14480e+02 -1.13286e+00 -4.11720e-03
-1.14470e+02 -1.13282e+00 -4.12428e-03
-1.14460e+02 -1.13277e+00 -4.13138e-03
-1.14450e+02 -1.13273e+00 -4.13849e-03
-1.14440e+02 -1.13269e+00 -4.14563e-03
-1.14430e+02 -1.13265e+00 -4.15278e-03
-1.14420e+02 -1.13261e+00 -4.15994e-03
-1.14410e+02 -1.13257e+00 -4.16713e-03
-1.14400e+02 -1.13253e+00 -4.17433e-03
-1.14390e+02 -1.13248e+00 -4.18154e-03
-1.14380e+02 -1.13244e+00 -4.18878e-03
-1.14370e+02 -1.13240e+00 -4.19603e-03
-1.14360e+02 -1.13236e+00 -4.20330e-03
-1.14350e+02 -1.13232e+00 -4.21059e-03
-1.14340e+02 -1.13227e+00 -4.21789e-03
-1.14330e+02 -1.13223e+00 -4.22522e-03
-1.14320e+02 -1.13219e+00 -4.23256e-03
-1.14310e+02 -1.13215e+00 -4.23991e-03
-1.14300e+02 -1.13210e+00 -4.24728e-03
-1.14290e+02 -1.13206e+00 -4.25468e-03
-1.14280e+02 -1.13202e+00 -4.26208e-03
-1.14270e+02 -1.13198e+00 -4.26951e-03
-1.14260e+02 -1.13193e+00 -4.27695e-03
-1.14250e+02 -1.13189e+00 -4.28441e-03
-1.14240e+02 -1.13185e+00 -4.29189e-03
-1.14230e+02 -1.13181e+00 -4.29938e-03
-1.14220e+02 -1.13176e+00 -4.30689e-03
-1.14210e+02 -1.13172e+00 -4.31442e-03
-1.14200e+02 -1.13168e+00 -4.32197e-03
-1.14190e+02 -1.13163e+00 -4.32953e-03
-1.14180e+02 -1.13159e+00 -4.33711e-03
-1.14170e+02 -1.13155e+00 -4.34471e-03
-1.14160e+02 -1.13150e+00 -4.35233e-03
-1.14150e+02 -1.13146e+00 -4.35996e-03
-1.14140e+02 -1.13142e+00 -4.36761e-03
-1.14130e+02 -1.13137e+00 -4.37527e-03
-1.14120e+02 -1.13133e+00 -4.38296e-03
-1.14110e+02 -1.13128e+00 -4.39066e-03
-1.14100e+02 -1.13124e+00 -4.39838e-03
-1.14090e+02 -1.13120e+00 -4.40611e-03
-1.14080e+02 -1.13115e+00 -4.41387e-03
-1.14070e+02 -1.13111e+00 -4.42164e-03
-1.14060e+02 -1.13106e+00 -4.42943e-03
-1.14050e+02 -1.13102e+00 -4.43723e-03
-1.14040e+02 -1.13097e+00 -4.44505e-03
-1.14030e+02 -1.13093e+00 -4.45289e-03
-1.14020e+02 -1.13089e+00 -4.46075e-03
-1.14010e+02 -1.13084e+00 -4.46862e-03
-1.14000e+02 -1.13080e+00 -4.47651e-03
-1.13990e+02 -1.13075e+00 -4.48442e-03
-1.13980e+02 -1.13071e+00 -4.49235e-03
-1.13970e+02 -1.13066e+00 -4.50029e-03
-1.13960e+02 -1.13062e+00 -4.50825e-03
-1.13950e+02 -1.13057e+00 -4.51623e-03
-1.13940e+02 -1.13053e+00 -4.52422e-03
-1.13930e+02 -1.13048e+00 -4.53224e-03
-1.13920e+02 -1.13044e+00 -4.54027e-03
-1.13910e+02 -1.13039e+00 -4.54831e-03
-1.13900e+02 -1.13034e+00 -4.55638e-03
-1.13890e+02 -1.13030e+00 -4.56446e-03
-1.13880e+02 -1.13025e+00 -4.57256e-03
-1.13870e+02 -1.13021e+00 -4.58067e-03
-1.13860e+02 -1.13016e+00 -4.58880e-03
-1.13850e+02 -1.13012e+00 -4.59695e-03
-1.13840e+02 -1.13007e+00 -4.60512e-03
-1.13830e+02 -1.13002e+00 -4.61331e-03
-1.13820e+02 -1.12998e+00 -4.62151e-03
-1.13810e+02 -1.12993e+00 -4.62973e-03
-1.13800e+02 -1.12988e+00 -4.63796e-03
-1.13790e+02 -1.12984e+00 -4.64622e-03
-1.13780e+02 -1.12979e+00 -4.65449e-03
-1.13770e+02 -1.12975e+00 -4.66278e-03
-1.13760e+02 -1.12970e+00 -4.67108e-03
-1.13750e+02 -1.12965e+00 -4.67940e-03
-1.13740e+02 -1.12961e+00 -4.68774e-03
-1.13730e+02 -1.12956e+00 -4.69610e-03
-1.13720e+02 -1.12951e+00 -4.70448e-03
-1.13710e+02 -1.12946e+00 -4.71287e-03
-1.13700e+02 -1.12942e+00 -4.72128e-03
-1.13690e+02 -1.12937e+00 -4.72970e-03
-1.13680e+02 -1.12932e+00 -4.73815e-03
-1.13670e+02 -1.12927e+00 -4.74661e-03
-1.13660e+02 -1.12923e+00 -4.75509e-03
-1.13650e+02 -1.12918e+00 -4.76358e-03
-1.13640e+02 -1.12913e+00 -4.77209e-03
-1.13630e+02 -1.12908e+00 -4.78062e-03
-1.13620e+02 -1.12904e+00 -4.78917e-03
-1.13610e+02 -1.12899e+00 -4.79773e-03
-1.13600e+02 -1.12894e+00 -4.80632e-03
-1.13590e+02 -1.12889e+00 -4.81492e-03
-1.13580e+02 -1.12884e+00 -4.82353e-03
-1.13570e+02 -1.12880e+00 -4.83216e-03
-1.13560e+02 -1.12875e+00 -4.84082e-03
-1.13550e+02 -1.12870e+00 -4.84948e-03
-1.13540e+02 -1.12865e+00 -4.85817e-03
-1.13530e+02 -1.12860e+00 -4.86687e-03
-1.13520e+02 -1.12855e+00 -4.87559e-03
-1.13510e+02 -1.12850e+00 -4.88433e-03
-1.13500e+02 -1.12846e+00 -4.89308e-03
-1.13490e+02 -1.12841e+00 -4.90185e-03
-1.13480e+02 -1.12836e+00 -4.91064e-03
-1.13470e+02 -1.12831e+00 -4.91945e-03
-1.13460e+02 -1.12826e+00 -4.92827e-03
-1.13450e+02 -1.12821e+00 -4.93711e-03
-1.13440e+02 -1.12816e+00 -4.94597e-03
-1.13430e+02 -1.12811e+00 -4.95484e-03
-1.13420e+02 -1.12806e+00 -4.96374e-03
-1.13410e+02 -1.12801e+00 -4.97265e-03
-1.13400e+02 -1.12796e+00 -4.98157e-03
-1.13390e+02 -1.12791e+00 -4.99052e-03
-1.13380e+02 -1.12786e+00 -4.99948e-03
-1.13370e+02 -1.12781e+00 -5.00846e-03
-1.13360e+02 -1.12776e+00 -5.01745e-03
-1.13350e+02 -1.12771e+00 -5.02646e-03
-1.13340e+02 -1.12766e+00 -5.03549e-03
-1.13330e+02 -1.12761e+00 -5.04454e-03
-1.13320e+02 -1.12756e+00 -5.05361e-03
-1.13310e+02 -1.12751e+00 -5.06269e-03
-1.13300e+02 -1.12746e+00 -5.07179e-03
-1.13290e+02 -1.12741e+00 -5.08091e-03
-1.13280e+02 -1.12736e+00 -5.09004e-03
-1.13270e+02 -1.12731e+00 -5.09919e-03
-1.13260e+02 -1.12726e+00 -5.10836e-03
-1.13250e+02 -1.12720e+00 -5.11754e-03
-1.13240e+02 -1.12715e+00 -5.12675e-03
-1.13230e+02 -1.12710e+00 -5.13597e-03
-1.13220e+02 -1.12705e+00 -5.14520e-03
-1.13210e+02 -1.12700e+00 -5.15446e-03
-1.13200e+02 -1.12695e+00 -5.16373e-03
-1.13190e+02 -1.12690e+00 -5.17302e-03
-1.13180e+02 -1.12684e+00 -5.18233e-03
-1.13170e+02 -1.12679e+00 -5.19165e-03
-1.13160e+02 -1.12674e+00 -5.20099e-03
-1.13150e+02 -1.12669e+00 -5.21035e-03
-1.13140e+02 -1.12664e+00 -5.21972e-03
-1.13130e+02 -1.12658e+00 -5.22912e-03
-1.13120e+02 -1.12653e+00 -5.23853e-03
-1.13110e+02 -1.12648e+00 -5.24795e-03
-1.13100e+02 -1.12643e+00 -5.25740e-03
-1.13090e+02 -1.12637e+00 -5.26686e-03
-1.13080e+02 -1.12632e+00 -5.27634e-03
-1.13070e+02 -1.12627e+00 -5.28584e-03
-1.13060e+02 -1.12622e+00 -5.29535e-03
-1.13050e+02 -1.12616e+00 -5.30488e-03
-1.13040e+02 -1.12611e+00 -5.31443e-03
-1.13030e+02 -1.12606e+00 -5.32399e-03
-1.13020e+02 -1.12600e+00 -5.33358e-03
-1.13010e+02 -1.12595e+00 -5.34318e-03
-1.13000e+02 -1.12590e+00 -5.35279e-03
-1.12990e+02 -1.12584e+00 -5.36243e-03
-1.12980e+02 -1.12579e+00 -5.37208e-03
-1.12970e+02 -1.12573e+00 -5.38175e-03
-1.12960e+02 -1.12568e+00 -5.39143e-03
-1.12950e+02 -1.12563e+00 -5.40114e-03
-1.12940e+02 -1.12557e+00 -5.41086e-03
-1.12930e+02 -1.12552e+00 -5.42060e-03
-1.12920e+02 -1.12546e+00 -5.43035e-03
-1.12910e+02 -1.12541e+00 -5.44012e-03
-1.12900e+02 -1.12536e+00 -5.44991e-03
-1.12890e+02 -1.12530e+00 -5.45972e-03
-1.12880e+02 -1.12525e+00 -5.46954e-03
-1.12870e+02 -1.12519e+00 -5.47939e-03
-1.12860e+02 -1.12514e+00 -5.48924e-03
-1.12850e+02 -1.12508e+00 -5.49912e-03
-1.12840e+02 -1.12503e+00 -5.50901e-03
-1.12830e+02 -1.12497e+00 -5.51892e-03
-1.12820e+02 -1.12492e+00 -5.52885e-03
-1.12810e+02 -1.12486e+00 -5.53880e-03
-1.12800e+02 -1.12481e+00 -5.54876e-03
-1.12790e+02 -1.12475e+00 -5.55874e-03
-1.12780e+02 -1.12469e+00 -5.56874e-03
-1.12770e+02 -1.12464e+00 -5.57875e-03
-1.12760e+02 -1.12458e+00 -5.58878e-03
-1.12750e+02 -1.12453e+00 -5.59883e-03
-1.12740e+02 -1.12447e+00 -5.60889e-03
-1.12730e+02 -1.12441e+00 -5.61898e-03
-1.12720e+02 -1.12436e+00 -5.62908e-03
-1.12710e+02 -1.12430e+00 -5.63920e-03
-1.12700e+02 -1.12425e+00 -5.64933e-03
-1.12690e+02 -1.12419e+00 -5.65948e-03
-1.12680e+02 -1.12413e+00 -5.66965e-03
-1.12670e+02 -1.12408e+00 -5.67984e-03
-1.12660e+02 -1.12402e+00 -5.69004e-03
-1.12650e+02 -1.12396e+00 -5.70026e-03
-1.12640e+02 -1.12391e+00 -5.71050e-03
-1.12630e+02 -1.12385e+00 -5.72076e-03
-1.12620e+02 -1.12379e+00 -5.73103e-03
-1.12610e+02 -1.12373e+00 -5.74132e-03
-1.12600e+02 -1.12368e+00 -5.75163e-03
-1.12590e+02 -1.12362e+00 -5.76195e-03
-1.12580e+02 -1.12356e+00 -5.77229e-03
-1.12570e+02 -1.12350e+00 -5.78265e-03
-1.12560e+02 -1.12345e+00 -5.79303e-03
-1.12550e+02 -1.12339e+00 -5.80342e-03
-1.12540e+02 -1.12333e+00 -5.81383e-03
-1.12530e+02 -1.12327e+00 -5.82426e-03
-1.12520e+02 -1.12321e+00 -5.83471e-03
-1.12510e+02 -1.12315e+00 -5.84517e-03
-1.12500e+02 -1.12310e+00 -5.85565e-03
-1.12490e+02 -1.12304e+00 -5.86615e-03
-1.12480e+02 -1.12298e+00 -5.87666e-03
-1.12470e+02 -1.12292e+00 -5.88719e-03
-1.12460e+02 -1.12286e+00 -5.89774e-03
-1.12450e+02 -1.12280e+00 -5.90831e-03
-1.12440e+02 -1.12274e+00 -5.91889e-03
-1.12430e+02 -1.12268e+00 -5.92949e-03
-1.12420e+02 -1.12262e+00 -5.94011e-03
-1.12410e+02 -1.12256e+00 -5.95075e-03
-1.12400e+02 -1.12250e+00 -5.96140e-03
-1.12390e+02 -1.12245e+00 -5.97207e-03
-1.12380e+02 -1.12239e+00 -5.98276e-03
-1.12370e+02 -1.12233e+00 -5.99346e-03
-1.12360e+02 -1.12227e+00 -6.00418e-03
-1.12350e+02 -1.12221e+00 -6.01492e-03
-1.12340e+02 -1.12215e+00 -6.02568e-03
-1.12330e+02 -1.12208e+00 -6.03645e-03
-1.12320e+02 -1.12202e+00 -6.04724e-03
-1.12310e+02 -1.12196e+00 -6.05805e-03
-1.12300e+02 -1.12190e+00 -6.06888e-03
-1.12290e+02 -1.12184e+00 -6.07972e-03
-1.12280e+02 -1.12178e+00 -6.09058e-03
-1.12270e+02 -1.12172e+00 -6.10145e-03
-1.12260e+02 -1.12166e+00 -6.11235e-03
-1.12250e+02 -1.12160e+00 -6.12326e-03
-1.12240e+02 -1.12154e+00 -6.13419e-03
-1.12230e+02 -1.12148e+00 -6.14513e-03
-1.12220e+02 -1.12141e+00 -6.15610e-03
-1.12210e+02 -1.12135e+00 -6.16708e-03
-1.12200e+02 -1.12129e+00 -6.17808e-03
-1.12190e+02 -1.12123e+00 -6.18909e-03
-1.12180e+02 -1.12117e+00 -6.20012e-03
-1.12170e+02 -1.12111e+00 -6.21117e-03
-1.12160e+02 -1.12104e+00 -6.22224e-03
-1.12150e+02 -1.12098e+00 -6.23332e-03
-1.12140e+02 -1.12092e+00 -6.24442e-03
-1.12130e+02 -1.12086e+00 -6.25554e-03
-1.12120e+02 -1.12079e+00 -6.26668e-03
-1.12110e+02 -1.12073e+00 -6.27783e-03
-1.12100e+02 -1.12067e+00 -6.28900e-03
-1.12090e+02 -1.12060e+00 -6.30019e-03
-1.12080e+02 -1.12054e+00 -6.31139e-03
-1.12070e+02 -1.12048e+00 -6.32262e-03
-1.12060e+02 -1.12042e+00 -6.33386e-03
-1.12050e+02 -1.12035e+00 -6.34511e-03
-1.12040e+02 -1.12029e+00 -6.35639e-03
-1.12030e+02 -1.12022e+00 -6.36768e-03
-1.12020e+02 -1.12016e+00 -6.37899e-03
-1.12010e+02 -1.12010e+00 -6.39031e-03
-1.12000e+02 -1.12003e+00 -6.40165e-03
-1.11990e+02 -1.11997e+00 -6.41301e-03
-1.11980e+02 -1.11990e+00 -6.42439e-03
-1.11970e+02 -1.11984e+00 -6.43579e-03
-1.11960e+02 -1.11978e+00 -6.44720e-03
-1.11950e+02 -1.11971e+00 -6.45863e-03
-1.11940e+02 -1.11965e+00 -6.47007e-03
-1.11930e+02 -1.11958e+00 -6.48154e-03
-1.11920e+02 -1.11952e+00 -6.49302e-03
-1.11910e+02 -1.11945e+00 -6.50452e-03
-1.11900e+02 -1.11939e+00 -6.51603e-03
-1.11890e+02 -1.11932e+00 -6.52757e-03
-1.11880e+02 -1.11926e+00 -6.53912e-03
-1.11870e+02 -1.11919e+00 -6.55068e-03
-1.11860e+02 -1.11913e+00 -6.56227e-03
-1.11850e+02 -1.11906e+00 -6.57387e-03
-1.11840e+02 -1.11899e+00 -6.58549e-03
-1.11830e+02 -1.11893e+00 -6.59712e-03
-1.11820e+02 -1.11886e+00 -6.60878e-03
-1.11810e+02 -1.11880e+00 -6.62045e-03
-1.11800e+02 -1.11873e+00 -6.63214e-03
-1.11790e+02 -1.11866e+00 -6.64384e-03
-1.11780e+02 -1.11860e+00 -6.65556e-03
-1.11770e+02 -1.11853e+00 -6.66730e-03
-1.11760e+02 -1.11846e+00 -6.67906e-03
-1.11750e+02 -1.11840e+00 -6.69084e-03
-1.11740e+02 -1.11833e+00 -6.70263e-03
-1.11730e+02 -1.11826e+00 -6.71444e-03
-1.11720e+02 -1.11820e+00 -6.72626e-03
-1.11710e+02 -1.11813e+00 -6.73811e-03
-1.11700e+02 -1.11806e+00 -6.74997e-03
-1.11690e+02 -1.11799e+00 -6.76184e-03
-1.11680e+02 -1.11793e+00 -6.77374e-03
-1.11670e+02 -1.11786e+00 -6.78565e-03
-1.11660e+02 -1.11779e+00 -6.79758e-03
-1.11650e+02 -1.11772e+00 -6.80953e-03
-1.11640e+02 -1.11765e+00 -6.82149e-03
-1.11630e+02 -1.11759e+00 -6.83347e-03
-1.11620e+02 -1.11752e+00 -6.84547e-03
-1.11610e+02 -1.11745e+00 -6.85749e-03
-1.11600e+02 -1.11738e+00 -6.86952e-03
-1.11590e+02 -1.11731e+00 -6.88155e-03
-1.11580e+02 -1.11724e+00 -6.89357e-03
-1.11570e+02 -1.11717e+00 -6.90556e-03
-1.11560e+02 -1.11710e+00 -6.91753e-03
-1.11550e+02 -1.11703e+00 -6.92948e-03
-1.11540e+02 -1.11697e+00 -6.94141e-03
-1.11530e+02 -1.11690e+00 -6.95333e-03
-1.11520e+02 -1.11683e+00 -6.96522e-03
-1.11510e+02 -1.11676e+00 -6.97709e-03
-1.11500e+02 -1.11669e+00 -6.98894e-03
-1.11490e+02 -1.11662e+00 -7.00078e-03
-1.11480e+02 -1.11655e+00 -7.01259e-03
-1.11470e+02 -1.11648e+00 -7.02438e-03
-1.11460e+02 -1.11641e+00 -7.03615e-03
-1.11450e+02 -1.11634e+00 -7.04791e-03
-1.11440e+02 -1.11627e+00 -7.05964e-03
-1.11430e+02 -1.11619e+00 -7.07135e-03
-1.11420e+02 -1.11612e+00 -7.08305e-03
-1.11410e+02 -1.11605e+00 -7.09472e-03
-1.11400e+02 -1.11598e+00 -7.10637e-03
-1.11390e+02 -1.11591e+00 -7.11801e-03
-1.11380e+02 -1.11584e+00 -7.12962e-03
-1.11370e+02 -1.11577e+00 -7.14121e-03
-1.11360e+02 -1.11570e+00 -7.15279e-03
-1.11350e+02 -1.11563e+00 -7.16434e-03
-1.11340e+02 -1.11555e+00 -7.17587e-03
-1.11330e+02 -1.11548e+00 -7.18739e-03
-1.11320e+02 -1.11541e+00 -7.19888e-03
-1.11310e+02 -1.11534e+00 -7.21035e-03
-1.11300e+02 -1.11527e+00 -7.22181e-03
-1.11290e+02 -1.11519e+00 -7.23324e-03
-1.11280e+02 -1.11512e+00 -7.24466e-03
-1.11270e+02 -1.11505e+00 -7.25605e-03
-1.11260e+02 -1.11498e+00 -7.26742e-03
-1.11250e+02 -1.11490e+00 -7.27878e-03
-1.11240e+02 -1.11483e+00 -7.29011e-03
-1.11230e+02 -1.11476e+00 -7.30143e-03
-1.11220e+02 -1.11468e+00 -7.31272e-03
-1.11210e+02 -1.11461e+00 -7.32399e-03
-1.11200e+02 -1.11454e+00 -7.33525e-03
-1.11190e+02 -1.11446e+00 -7.34648e-03
-1.11180e+02 -1.11439e+00 -7.35770e-03
-1.11170e+02 -1.11432e+00 -7.36889e-03
-1.11160e+02 -1.11424e+00 -7.38007e-03
-1.11150e+02 -1.11417e+00 -7.39122e-03
-1.11140e+02 -1.11410e+00 -7.40236e-03
-1.11130e+02 -1.11402e+00 -7.41347e-03
-1.11120e+02 -1.11395e+00 -7.42457e-03
-1.11110e+02 -1.11387e+00 -7.43564e-03
-1.11100e+02 -1.11380e+00 -7.44670e-03
-1.11090e+02 -1.11372e+00 -7.45773e-03
-1.11080e+02 -1.11365e+00 -7.46875e-03
-1.11070e+02 -1.11357e+00 -7.47974e-03
-1.11060e+02 -1.11350e+00 -7.49072e-03
-1.11050e+02 -1.11342e+00 -7.50167e-03
-1.11040e+02 -1.11335e+00 -7.51261e-03
-1.11030e+02 -1.11327e+00 -7.52352e-03
-1.11020e+02 -1.11320e+00 -7.53442e-03
-1.11010e+02 -1.11312e+00 -7.54530e-03
-1.11000e+02 -1.11305e+00 -7.55615e-03
-1.10990e+02 -1.11297e+00 -7.56699e-03
-1.10980e+02 -1.11290e+00 -7.57780e-03
-1.10970e+02 -1.11282e+00 -7.58860e-03
-1.10960e+02 -1.11275e+00 -7.59938e-03
-1.10950e+02 -1.11267e+00 -7.61013e-03
-1.10940e+02 -1.11259e+00 -7.62087e-03
-1.10930e+02 -1.11252e+00 -7.63158e-03
-1.10920e+02 -1.11244e+00 -7.64228e-03
-1.10910e+02 -1.11236e+00 -7.65296e-03
-1.10900e+02 -1.11229e+00 -7.66361e-03
-1.10890e+02 -1.11221e+00 -7.67425e-03
-1.10880e+02 -1.11213e+00 -7.68487e-03
-1.10870e+02 -1.11206e+00 -7.69546e-03
-1.10860e+02 -1.11198e+00 -7.70604e-03
-1.10850e+02 -1.11190e+00 -7.71660e-03
-1.10840e+02 -1.11183e+00 -7.72713e-03
-1.10830e+02 -1.11175e+00 -7.73765e-03
-1.10820e+02 -1.11167e+00 -7.74815e-03
-1.10810e+02 -1.11159e+00 -7.75862e-03
-1.10800e+02 -1.11152e+00 -7.76908e-03
-1.10790e+02 -1.11144e+00 -7.77952e-03
-1.10780e+02 -1.11136e+00 -7.78993e-03
-1.10770e+02 -1.11128e+00 -7.80033e-03
-1.10760e+02 -1.11120e+00 -7.81071e-03
-1.10750e+02 -1.11113e+00 -7.82107e-03
-1.10740e+02 -1.11105e+00 -7.83140e-03
-1.10730e+02 -1.11097e+00 -7.84172e-03
-1.10720e+02 -1.11089e+00 -7.85202e-03
-1.10710e+02 -1.11081e+00 -7.86230e-03
-1.10700e+02 -1.11073e+00 -7.87255e-03
-1.10690e+02 -1.11065e+00 -7.88279e-03
-1.10680e+02 -1.11058e+00 -7.89301e-03
-1.10670e+02 -1.11050e+00 -7.90321e-03
-1.10660e+02 -1.11042e+00 -7.91339e-03
-1.10650e+02 -1.11034e+00 -7.92354e-03
-1.10640e+02 -1.11026e+00 -7.93368e-03
-1.10630e+02 -1.11018e+00 -7.94380e-03
-1.10620e+02 -1.11010e+00 -7.95390e-03
-1.10610e+02 -1.11002e+00 -7.96398e-03
-1.10600e+02 -1.10994e+00 -7.97404e-03
-1.10590e+02 -1.10986e+00 -7.98407e-03
-1.10580e+02 -1.10978e+00 -7.99409e-03
-1.10570e+02 -1.10970e+00 -8.00409e-03
-1.10560e+02 -1.10962e+00 -8.01407e-03
-1.10550e+02 -1.10954e+00 -8.02403e-03
-1.10540e+02 -1.10946e+00 -8.03397e-03
-1.10530e+02 -1.10938e+00 -8.04389e-03
-1.10520e+02 -1.10930e+00 -8.05378e-03
-1.10510e+02 -1.10922e+00 -8.06366e-03
-1.10500e+02 -1.10914e+00 -8.07352e-03
-1.10490e+02 -1.10906e+00 -8.08336e-03
-1.10480e+02 -1.10898e+00 -8.09318e-03
-1.10470e+02 -1.10890e+00 -8.10298e-03
-1.10460e+02 -1.10882e+00 -8.11276e-03
-1.10450e+02 -1.10873e+00 -8.12252e-03
-1.10440e+02 -1.10865e+00 -8.13226e-03
-1.10430e+02 -1.10857e+00 -8.14198e-03
-1.10420e+02 -1.10849e+00 -8.15168e-03
-1.10410e+02 -1.10841e+00 -8.16136e-03
-1.10400e+02 -1.10833e+00 -8.17102e-03
-1.10390e+02 -1.10824e+00 -8.18066e-03
-1.10380e+02 -1.10816e+00 -8.19028e-03
-1.10370e+02 -1.10808e+00 -8.19988e-03
-1.10360e+02 -1.10800e+00 -8.20946e-03
-1.10350e+02 -1.10792e+00 -8.21902e-03
-1.10340e+02 -1.10783e+00 -8.22856e-03
-1.10330e+02 -1.10775e+00 -8.23808e-03
-1.10320e+02 -1.10767e+00 -8.24758e-03
-1.10310e+02 -1.10759e+00 -8.25706e-03
-1.10300e+02 -1.10750e+00 -8.26652e-03
-1.10290e+02 -1.10742e+00 -8.27596e-03
-1.10280e+02 -1.10734e+00 -8.28538e-03
-1.10270e+02 -1.10726e+00 -8.29478e-03
-1.10260e+02 -1.10717e+00 -8.30416e-03
-1.10250e+02 -1.10709e+00 -8.31352e-03
-1.10240e+02 -1.10701e+00 -8.32286e-03
-1.10230e+02 -1.10692e+00 -8.33218e-03
-1.10220e+02 -1.10684e+00 -8.34148e-03
-1.10210e+02 -1.10676e+00 -8.35076e-03
-1.10200e+02 -1.10667e+00 -8.36002e-03
-1.10190e+02 -1.10659e+00 -8.36926e-03
-1.10180e+02 -1.10651e+00 -8.37849e-03
-1.10170e+02 -1.10642e+00 -8.38769e-03
-1.10160e+02 -1.10634e+00 -8.39687e-03
-1.10150e+02 -1.10625e+00 -8.40603e-03
-1.10140e+02 -1.10617e+00 -8.41517e-03
-1.10130e+02 -1.10609e+00 -8.42429e-03
-1.10120e+02 -1.10600e+00 -8.43339e-03
-1.10110e+02 -1.10592e+00 -8.44247e-03
-1.10100e+02 -1.10583e+00 -8.45154e-03
-1.10090e+02 -1.10575e+00 -8.46058e-03
-1.10080e+02 -1.10566e+00 -8.46960e-03
-1.10070e+02 -1.10558e+00 -8.47860e-03
-1.10060e+02 -1.10549e+00 -8.48758e-03
-1.10050e+02 -1.10541e+00 -8.49655e-03
-1.10040e+02 -1.10532e+00 -8.50549e-03
-1.10030e+02 -1.10524e+00 -8.51441e-03
-1.10020e+02 -1.10515e+00 -8.52331e-03
-1.10010e+02 -1.10507e+00 -8.53219e-03
-1.10000e+02 -1.10498e+00 -8.54106e-03
-1.09990e+02 -1.10490e+00 -8.54990e-03
-1.09980e+02 -1.10481e+00 -8.55872e-03
-1.09970e+02 -1.10473e+00 -8.56752e-03
-1.09960e+02 -1.10464e+00 -8.57631e-03
-1.09950e+02 -1.10456e+00 -8.58507e-03
-1.09940e+02 -1.10447e+00 -8.59381e-03
-1.09930e+02 -1.10438e+00 -8.60253e-03
-1.09920e+02 -1.10430e+00 -8.61124e-03
-1.09910e+02 -1.10421e+00 -8.61992e-03
-1.09900e+02 -1.10412e+00 -8.62858e-03
-1.09890e+02 -1.10404e+00 -8.63723e-03
-1.09880e+02 -1.10395e+00 -8.64585e-03
-1.09870e+02 -1.10387e+00 -8.65445e-03
-1.09860e+02 -1.10378e+00 -8.66303e-03
-1.09850e+02 -1.10369e+00 -8.67160e-03
-1.09840e+02 -1.10361e+00 -8.68014e-03
-1.09830e+02 -1.10352e+00 -8.68866e-03
-1.09820e+02 -1.10343e+00 -8.69717e-03
-1.09810e+02 -1.10334e+00 -8.70565e-03
-1.09800e+02 -1.10326e+00 -8.71412e-03
-1.09790e+02 -1.10317e+00 -8.72256e-03
-1.09780e+02 -1.10308e+00 -8.73098e-03
-1.09770e+02 -1.10300e+00 -8.73939e-03
-1.09760e+02 -1.10291e+00 -8.74777e-03
-1.09750e+02 -1.10282e+00 -8.75613e-03
-1.09740e+02 -1.10273e+00 -8.76448e-03
-1.09730e+02 -1.10265e+00 -8.77280e-03
-1.09720e+02 -1.10256e+00 -8.78111e-03
-1.09710e+02 -1.10247e+00 -8.78939e-03
-1.09700e+02 -1.10238e+00 -8.79765e-03
-1.09690e+02 -1.10229e+00 -8.80590e-03
-1.09680e+02 -1.10221e+00 -8.81412e-03
-1.09670e+02 -1.10212e+00 -8.82233e-03
-1.09660e+02 -1.10203e+00 -8.83051e-03
-1.09650e+02 -1.10194e+00 -8.83868e-03
-1.09640e+02 -1.10185e+00 -8.84682e-03
-1.09630e+02 -1.10176e+00 -8.85495e-03
-1.09620e+02 -1.10168e+00 -8.86305e-03
-1.09610e+02 -1.10159e+00 -8.87114e-03
-1.09600e+02 -1.10150e+00 -8.87920e-03
-1.09590e+02 -1.10141e+00 -8.88725e-03
-1.09580e+02 -1.10132e+00 -8.89527e-03
-1.09570e+02 -1.10123e+00 -8.90328e-03
-1.09560e+02 -1.10114e+00 -8.91126e-03
-1.09550e+02 -1.10105e+00 -8.91923e-03
-1.09540e+02 -1.10096e+00 -8.92717e-03
-1.09530e+02 -1.10087e+00 -8.93510e-03
-1.09520e+02 -1.10079e+00 -8.94300e-03
-1.09510e+02 -1.10070e+00 -8.95089e-03
-1.09500e+02 -1.10061e+00 -8.95875e-03
-1.09490e+02 -1.10052e+00 -8.96660e-03
-1.09480e+02 -1.10043e+00 -8.97442e-03
-1.09470e+02 -1.10034e+00 -8.98223e-03
-1.09460e+02 -1.10025e+00 -8.99002e-03
-1.09450e+02 -1.10016e+00 -8.99778e-03
-1.09440e+02 -1.10007e+00 -9.00553e-03
-1.09430e+02 -1.09998e+00 -9.01325e-03
-1.09420e+02 -1.09989e+00 -9.02096e-03
-1.09410e+02 -1.09980e+00 -9.02865e-03
-1.09400e+02 -1.09971e+00 -9.03631e-03
-1.09390e+02 -1.09962e+00 -9.04396e-03
-1.09380e+02 -1.09953e+00 -9.05159e-03
-1.09370e+02 -1.09943e+00 -9.05919e-03
-1.09360e+02 -1.09934e+00 -9.06678e-03
-1.09350e+02 -1.09925e+00 -9.07434e-03
-1.09340e+02 -1.09916e+00 -9.08189e-03
-1.09330e+02 -1.09907e+00 -9.08942e-03
-1.09320e+02 -1.09898e+00 -9.09692e-03
-1.09310e+02 -1.09889e+00 -9.10441e-03
-1.09300e+02 -1.09880e+00 -9.11188e-03
-1.09290e+02 -1.09871e+00 -9.11933e-03
-1.09280e+02 -1.09862e+00 -9.12675e-03
-1.09270e+02 -1.09853e+00 -9.13416e-03
-1.09260e+02 -1.09843e+00 -9.14155e-03
-1.09250e+02 -1.09834e+00 -9.14891e-03
-1.09240e+02 -1.09825e+00 -9.15626e-03
-1.09230e+02 -1.09816e+00 -9.16359e-03
-1.09220e+02 -1.09807e+00 -9.17090e-03
-1.09210e+02 -1.09798e+00 -9.17818e-03
-1.09200e+02 -1.09788e+00 -9.18545e-03
-1.09190e+02 -1.09779e+00 -9.19270e-03
-1.09180e+02 -1.09770e+00 -9.19993e-03
-1.09170e+02 -1.09761e+00 -9.20713e-03
-1.09160e+02 -1.09752e+00 -9.21432e-03
-1.09150e+02 -1.09742e+00 -9.22149e-03
-1.09140e+02 -1.09733e+00 -9.22864e-03
-1.09130e+02 -1.09724e+00 -9.23576e-03
-1.09120e+02 -1.09715e+00 -9.24287e-03
-1.09110e+02 -1.09705e+00 -9.24996e-03
-1.09100e+02 -1.09696e+00 -9.25703e-03
-1.09090e+02 -1.09687e+00 -9.26408e-03
-1.09080e+02 -1.09678e+00 -9.27111e-03
-1.09070e+02 -1.09668e+00 -9.27811e-03
-1.09060e+02 -1.09659e+00 -9.28510e-03
-1.09050e+02 -1.09650e+00 -9.29207e-03
-1.09040e+02 -1.09641e+00 -9.29902e-03
-1.09030e+02 -1.09631e+00 -9.30595e-03
-1.09020e+02 -1.09622e+00 -9.31286e-03
-1.09010e+02 -1.09613e+00 -9.31975e-03
-1.09000e+02 -1.09603e+00 -9.32661e-03
-1.08990e+02 -1.09594e+00 -9.33346e-03
-1.08980e+02 -1.09585e+00 -9.34029e-03
-1.08970e+02 -1.09575e+00 -9.34710e-03
-1.08960e+02 -1.09566e+00 -9.35389e-03
-1.08950e+02 -1.09557e+00 -9.36066e-03
-1.08940e+02 -1.09547e+00 -9.36741e-03
-1.08930e+02 -1.09538e+00 -9.37414e-03
-1.08920e+02 -1.09528e+00 -9.38085e-03
-1.08910e+02 -1.09519e+00 -9.38754e-03
-1.08900e+02 -1.09510e+00 -9.39421e-03
-1.08890e+02 -1.09500e+00 -9.40086e-03
-1.08880e+02 -1.09491e+00 -9.40749e-03
-1.08870e+02 -1.09481e+00 -9.41409e-03
-1.08860e+02 -1.09472e+00 -9.42068e-03
-1.08850e+02 -1.09463e+00 -9.42725e-03
-1.08840e+02 -1.09453e+00 -9.43380e-03
-1.08830e+02 -1.09444e+00 -9.44033e-03
-1.08820e+02 -1.09434e+00 -9.44684e-03
-1.08810e+02 -1.09425e+00 -9.45333e-03
-1.08800e+02 -1.09415e+00 -9.45980e-03
-1.08790e+02 -1.09406e+00 -9.46625e-03
-1.08780e+02 -1.09396e+00 -9.47268e-03
-1.08770e+02 -1.09387e+00 -9.47909e-03
-1.08760e+02 -1.09378e+00 -9.48549e-03
-1.08750e+02 -1.09368e+00 -9.49186e-03
-1.08740e+02 -1.09359e+00 -9.49821e-03
-1.08730e+02 -1.09349e+00 -9.50454e-03
-1.08720e+02 -1.09340e+00 -9.51085e-03
-1.08710e+02 -1.09330e+00 -9.51714e-03
-1.08700e+02 -1.09320e+00 -9.52341e-03
-1.08690e+02 -1.09311e+00 -9.52966e-03
-1.08680e+02 -1.09301e+00 -9.53589e-03
-1.08670e+02 -1.09292e+00 -9.54210e-03
-1.08660e+02 -1.09282e+00 -9.54829e-03
-1.08650e+02 -1.09273e+00 -9.55446e-03
-1.08640e+02 -1.09263e+00 -9.56061e-03
-1.08630e+02 -1.09254e+00 -9.56675e-03
-1.08620e+02 -1.09244e+00 -9.57286e-03
-1.08610e+02 -1.09235e+00 -9.57895e-03
-1.08600e+02 -1.09225e+00 -9.58502e-03
-1.08590e+02 -1.09215e+00 -9.59107e-03
-1.08580e+02 -1.09206e+00 -9.59710e-03
-1.08570e+02 -1.09196e+00 -9.60311e-03
-1.08560e+02 -1.09187e+00 -9.60911e-03
-1.08550e+02 -1.09177e+00 -9.61508e-03
-1.08540e+02 -1.09167e+00 -9.62103e-03
-1.08530e+02 -1.09158e+00 -9.62696e-03
-1.08520e+02 -1.09148e+00 -9.63287e-03
-1.08510e+02 -1.09138e+00 -9.63877e-03
-1.08500e+02 -1.09129e+00 -9.64464e-03
-1.08490e+02 -1.09119e+00 -9.65049e-03
-1.08480e+02 -1.09109e+00 -9.65632e-03
-1.08470e+02 -1.09100e+00 -9.66213e-03
-1.08460e+02 -1.09090e+00 -9.66793e-03
-1.08450e+02 -1.09080e+00 -9.67370e-03
-1.08440e+02 -1.09071e+00 -9.67945e-03
-1.08430e+02 -1.09061e+00 -9.68518e-03
-1.08420e+02 -1.09051e+00 -9.69090e-03
-1.08410e+02 -1.09042e+00 -9.69659e-03
-1.08400e+02 -1.09032e+00 -9.70226e-03
-1.08390e+02 -1.09022e+00 -9.70792e-03
-1.08380e+02 -1.09013e+00 -9.71355e-03
-1.08370e+02 -1.09003e+00 -9.71916e-03
-1.08360e+02 -1.08993e+00 -9.72475e-03
-1.08350e+02 -1.08983e+00 -9.73033e-03
-1.08340e+02 -1.08974e+00 -9.73588e-03
-1.08330e+02 -1.08964e+00 -9.74141e-03
-1.08320e+02 -1.08954e+00 -9.74693e-03
-1.08310e+02 -1.08945e+00 -9.75242e-03
-1.08300e+02 -1.08935e+00 -9.75789e-03
-1.08290e+02 -1.08925e+00 -9.76335e-03
-1.08280e+02 -1.08915e+00 -9.76878e-03
-1.08270e+02 -1.08905e+00 -9.77419e-03
-1.08260e+02 -1.08896e+00 -9.77959e-03
-1.08250e+02 -1.08886e+00 -9.78496e-03
-1.08240e+02 -1.08876e+00 -9.79032e-03
-1.08230e+02 -1.08866e+00 -9.79565e-03
-1.08220e+02 -1.08857e+00 -9.80096e-03
-1.08210e+02 -1.08847e+00 -9.80626e-03
-1.08200e+02 -1.08837e+00 -9.81153e-03
-1.08190e+02 -1.08827e+00 -9.81679e-03
-1.08180e+02 -1.08817e+00 -9.82202e-03
-1.08170e+02 -1.08807e+00 -9.82723e-03
-1.08160e+02 -1.08798e+00 -9.83243e-03
-1.08150e+02 -1.08788e+00 -9.83760e-03
-1.08140e+02 -1.08778e+00 -9.84276e-03
-1.08130e+02 -1.08768e+00 -9.84789e-03
-1.08120e+02 -1.08758e+00 -9.85301e-03
-1.08110e+02 -1.08748e+00 -9.85810e-03
-1.08100e+02 -1.08739e+00 -9.86317e-03
-1.08090e+02 -1.08729e+00 -9.86823e-03
-1.08080e+02 -1.08719e+00 -9.87326e-03
-1.08070e+02 -1.08709e+00 -9.87828e-03
-1.08060e+02 -1.08699e+00 -9.88327e-03
-1.08050e+02 -1.08689e+00 -9.88825e-03
-1.08040e+02 -1.08679e+00 -9.89320e-03
-1.08030e+02 -1.08669e+00 -9.89814e-03
-1.08020e+02 -1.08659e+00 -9.90305e-03
-1.08010e+02 -1.08650e+00 -9.90795e-03
-1.08000e+02 -1.08640e+00 -9.91283e-03
-1.07990e+02 -1.08630e+00 -9.91768e-03
-1.07980e+02 -1.08620e+00 -9.92252e-03
-1.07970e+02 -1.08610e+00 -9.92733e-03
-1.07960e+02 -1.08600e+00 -9.93213e-03
-1.07950e+02 -1.08590e+00 -9.93690e-03
-1.07940e+02 -1.08580e+00 -9.94166e-03
-1.07930e+02 -1.08570e+00 -9.94639e-03
-1.07920e+02 -1.08560e+00 -9.95111e-03
-1.07910e+02 -1.08550e+00 -9.95581e-03
-1.07900e+02 -1.08540e+00 -9.96048e-03
-1.07890e+02 -1.08530e+00 -9.96514e-03
-1.07880e+02 -1.08520e+00 -9.96977e-03
-1.07870e+02 -1.08510e+00 -9.97439e-03
-1.07860e+02 -1.08500e+00 -9.97899e-03
-1.07850e+02 -1.08490e+00 -9.98356e-03
-1.07840e+02 -1.08480e+00 -9.98812e-03
-1.07830e+02 -1.08470e+00 -9.99266e-03
-1.07820e+02 -1.08460e+00 -9.99717e-03
-1.07810e+02 -1.08450e+00 -1.00017e-02
-1.07800e+02 -1.08440e+00 -1.00061e-02
-1.07790e+02 -1.08430e+00 -1.00106e-02
-1.07780e+02 -1.08420e+00 -1.00150e-02
-1.07770e+02 -1.08410e+00 -1.00195e-02
-1.07760e+02 -1.08400e+00 -1.00239e-02
-1.07750e+02 -1.08390e+00 -1.00282e-02
-1.07740e+02 -1.08380e+00 -1.00326e-02
-1.07730e+02 -1.08370e+00 -1.00369e-02
-1.07720e+02 -1.08360e+00 -1.00412e-02
-1.07710e+02 -1.08350e+00 -1.00455e-02
-1.07700e+02 -1.08340e+00 -1.00498e-02
-1.07690e+02 -1.08330e+00 -1.00541e-02
-1.07680e+02 -1.08320e+00 -1.00583e-02
-1.07670e+02 -1.08310e+00 -1.00625e-02
-1.07660e+02 -1.08300e+00 -1.00667e-02
-1.07650e+02 -1.08290e+00 -1.00709e-02
-1.07640e+02 -1.08280e+00 -1.00751e-02
-1.07630e+02 -1.08270e+00 -1.00792e-02
-1.07620e+02 -1.08260e+00 -1.00833e-02
-1.07610e+02 -1.08250e+00 -1.00874e-02
-1.07600e+02 -1.08239e+00 -1.00915e-02
-1.07590e+02 -1.08229e+00 -1.00956e-02
-1.07580e+02 -1.08219e+00 -1.00996e-02
-1.07570e+02 -1.08209e+00 -1.01036e-02
-1.07560e+02 -1.08199e+00 -1.01076e-02
-1.07550e+02 -1.08189e+00 -1.01116e-02
-1.07540e+02 -1.08179e+00 -1.01155e-02
-1.07530e+02 -1.08169e+00 -1.01195e-02
-1.07520e+02 -1.08159e+00 -1.01234e-02
-1.07510e+02 -1.08148e+00 -1.01273e-02
-1.07500e+02 -1.08138e+00 -1.01312e-02
-1.07490e+02 -1.08128e+00 -1.01350e-02
-1.07480e+02 -1.08118e+00 -1.01389e-02
-1.07470e+02 -1.08108e+00 -1.01427e-02
-1.07460e+02 -1.08098e+00 -1.01465e-02
-1.07450e+02 -1.08088e+00 -1.01503e-02
-1.07440e+02 -1.08077e+00 -1.01540e-02
-1.07430e+02 -1.08067e+00 -1.01578e-02
-1.07420e+02 -1.08057e+00 -1.01615e-02
-1.07410e+02 -1.08047e+00 -1.01652e-02
-1.07400e+02 -1.08037e+00 -1.01689e-02
-1.07390e+02 -1.08027e+00 -1.01725e-02
-1.07380e+02 -1.08016e+00 -1.01762e-02
-1.07370e+02 -1.08006e+00 -1.01798e-02
-1.07360e+02 -1.07996e+00 -1.01834e-02
-1.07350e+02 -1.07986e+00 -1.01870e-02
-1.07340e+02 -1.07976e+00 -1.01905e-02
-1.07330e+02 -1.07966e+00 -1.01941e-02
-1.07320e+02 -1.07955e+00 -1.01976e-02
-1.07310e+02 -1.07945e+00 -1.02011e-02
-1.07300e+02 -1.07935e+00 -1.02046e-02
-1.07290e+02 -1.07925e+00 -1.02080e-02
-1.07280e+02 -1.07915e+00 -1.02115e-02
-1.07270e+02 -1.07904e+00 -1.02149e-02
-1.07260e+02 -1.07894e+00 -1.02183e-02
-1.07250e+02 -1.07884e+00 -1.02217e-02
-1.07240e+02 -1.07874e+00 -1.02250e-02
-1.07230e+02 -1.07863e+00 -1.02284e-02
-1.07220e+02 -1.07853e+00 -1.02317e-02
-1.07210e+02 -1.07843e+00 -1.02350e-02
-1.07200e+02 -1.07833e+00 -1.02383e-02
-1.07190e+02 -1.07823e+00 -1.02415e-02
-1.07180e+02 -1.07812e+00 -1.02448e-02
-1.07170e+02 -1.07802e+00 -1.02480e-02
-1.07160e+02 -1.07792e+00 -1.02512e-02
-1.07150e+02 -1.07782e+00 -1.02544e-02
-1.07140e+02 -1.07771e+00 -1.02575e-02
-1.07130e+02 -1.07761e+00 -1.02607e-02
-1.07120e+02 -1.07751e+00 -1.02638e-02
-1.07110e+02 -1.07740e+00 -1.02669e-02
-1.07100e+02 -1.07730e+00 -1.02700e-02
-1.07090e+02 -1.07720e+00 -1.02730e-02
-1.07080e+02 -1.07710e+00 -1.02761e-02
-1.07070e+02 -1.07699e+00 -1.02791e-02
-1.07060e+02 -1.07689e+00 -1.02821e-02
-1.07050e+02 -1.07679e+00 -1.02851e-02
-1.07040e+02 -1.07669e+00 -1.02880e-02
-1.07030e+02 -1.07658e+00 -1.02910e-02
-1.07020e+02 -1.07648e+00 -1.02939e-02
-1.07010e+02 -1.07638e+00 -1.02968e-02
-1.07000e+02 -1.07627e+00 -1.02997e-02
-1.06990e+02 -1.07617e+00 -1.03026e-02
-1.06980e+02 -1.07607e+00 -1.03054e-02
-1.06970e+02 -1.07596e+00 -1.03082e-02
-1.06960e+02 -1.07586e+00 -1.03110e-02
-1.06950e+02 -1.07576e+00 -1.03138e-02
-1.06940e+02 -1.07566e+00 -1.03166e-02
-1.06930e+02 -1.07555e+00 -1.03193e-02
-1.06920e+02 -1.07545e+00 -1.03220e-02
-1.06910e+02 -1.07535e+00 -1.03247e-02
-1.06900e+02 -1.07524e+00 -1.03274e-02
-1.06890e+02 -1.07514e+00 -1.03301e-02
-1.06880e+02 -1.07504e+00 -1.03327e-02
-1.06870e+02 -1.07493e+00 -1.03353e-02
-1.06860e+02 -1.07483e+00 -1.03379e-02
-1.06850e+02 -1.07473e+00 -1.03405e-02
-1.06840e+02 -1.07462e+00 -1.03431e-02
-1.06830e+02 -1.07452e+00 -1.03456e-02
-1.06820e+02 -1.07442e+00 -1.03482e-02
-1.06810e+02 -1.07431e+00 -1.03507e-02
-1.06800e+02 -1.07421e+00 -1.03531e-02
-1.06790e+02 -1.07410e+00 -1.03556e-02
-1.06780e+02 -1.07400e+00 -1.03580e-02
-1.06770e+02 -1.07390e+00 -1.03605e-02
-1.06760e+02 -1.07379e+00 -1.03629e-02
-1.06750e+02 -1.07369e+00 -1.03653e-02
-1.06740e+02 -1.07359e+00 -1.03676e-02
-1.06730e+02 -1.07348e+00 -1.03700e-02
-1.06720e+02 -1.07338e+00 -1.03723e-02
-1.06710e+02 -1.07328e+00 -1.03746e-02
-1.06700e+02 -1.07317e+00 -1.03769e-02
-1.06690e+02 -1.07307e+00 -1.03791e-02
-1.06680e+02 -1.07296e+00 -1.03814e-02
-1.06670e+02 -1.07286e+00 -1.03836e-02
-1.06660e+02 -1.07276e+00 -1.03858e-02
-1.06650e+02 -1.07265e+00 -1.03880e-02
-1.06640e+02 -1.07255e+00 -1.03902e-02
-1.06630e+02 -1.07244e+00 -1.03923e-02
-1.06620e+02 -1.07234e+00 -1.03944e-02
-1.06610e+02 -1.07224e+00 -1.03965e-02
-1.06600e+02 -1.07213e+00 -1.03986e-02
-1.06590e+02 -1.07203e+00 -1.04007e-02
-1.06580e+02 -1.07192e+00 -1.04027e-02
-1.06570e+02 -1.07182e+00 -1.04048e-02
-1.06560e+02 -1.07172e+00 -1.04068e-02
-1.06550e+02 -1.07161e+00 -1.04087e-02
-1.06540e+02 -1.07151e+00 -1.04107e-02
-1.06530e+02 -1.07140e+00 -1.04127e-02
-1.06520e+02 -1.07130e+00 -1.04146e-02
-1.06510e+02 -1.07120e+00 -1.04165e-02
-1.06500e+02 -1.07109e+00 -1.04184e-02
-1.06490e+02 -1.07099e+00 -1.04202e-02
-1.06480e+02 -1.07088e+00 -1.04221e-02
-1.06470e+02 -1.07078e+00 -1.04239e-02
-1.06460e+02 -1.07068e+00 -1.04257e-02
-1.06450e+02 -1.07057e+00 -1.04275e-02
-1.06440e+02 -1.07047e+00 -1.04293e-02
-1.06430e+02 -1.07036e+00 -1.04310e-02
-1.06420e+02 -1.07026e+00 -1.04327e-02
-1.06410e+02 -1.07015e+00 -1.04344e-02
-1.06400e+02 -1.07005e+00 -1.04361e-02
-1.06390e+02 -1.06994e+00 -1.04378e-02
-1.06380e+02 -1.06984e+00 -1.04394e-02
-1.06370e+02 -1.06974e+00 -1.04411e-02
-1.06360e+02 -1.06963e+00 -1.04427e-02
-1.06350e+02 -1.06953e+00 -1.04443e-02
-1.06340e+02 -1.06942e+00 -1.04458e-02
-1.06330e+02 -1.06932e+00 -1.04474e-02
-1.06320e+02 -1.06921e+00 -1.04489e-02
-1.06310e+02 -1.06911e+00 -1.04504e-02
-1.06300e+02 -1.06900e+00 -1.04519e-02
-1.06290e+02 -1.06890e+00 -1.04534e-02
-1.06280e+02 -1.06880e+00 -1.04548e-02
-1.06270e+02 -1.06869e+00 -1.04562e-02
-1.06260e+02 -1.06859e+00 -1.04576e-02
-1.06250e+02 -1.06848e+00 -1.04590e-02
-1.06240e+02 -1.06838e+00 -1.04604e-02
-1.06230e+02 -1.06827e+00 -1.04617e-02
-1.06220e+02 -1.06817e+00 -1.04631e-02
-1.06210e+02 -1.06806e+00 -1.04644e-02
-1.06200e+02 -1.06796e+00 -1.04657e-02
-1.06190e+02 -1.06785e+00 -1.04669e-02
-1.06180e+02 -1.06775e+00 -1.04682e-02
-1.06170e+02 -1.06764e+00 -1.04694e-02
-1.06160e+02 -1.06754e+00 -1.04706e-02
-1.06150e+02 -1.06744e+00 -1.04718e-02
-1.06140e+02 -1.06733e+00 -1.04730e-02
-1.06130e+02 -1.06723e+00 -1.04741e-02
-1.06120e+02 -1.06712e+00 -1.04752e-02
-1.06110e+02 -1.06702e+00 -1.04763e-02
-1.06100e+02 -1.06691e+00 -1.04774e-02
-1.06090e+02 -1.06681e+00 -1.04785e-02
-1.06080e+02 -1.06670e+00 -1.04795e-02
-1.06070e+02 -1.06660e+00 -1.04806e-02
-1.06060e+02 -1.06649e+00 -1.04816e-02
-1.06050e+02 -1.06639e+00 -1.04826e-02
-1.06040e+02 -1.06628e+00 -1.04835e-02
-1.06030e+02 -1.06618e+00 -1.04845e-02
-1.06020e+02 -1.06607e+00 -1.04854e-02
-1.06010e+02 -1.06597e+00 -1.04863e-02
-1.06000e+02 -1.06586e+00 -1.04872e-02
-1.05990e+02 -1.06576e+00 -1.04881e-02
-1.05980e+02 -1.06565e+00 -1.04889e-02
-1.05970e+02 -1.06555e+00 -1.04898e-02
-1.05960e+02 -1.06544e+00 -1.04906e-02
-1.05950e+02 -1.06534e+00 -1.04914e-02
-1.05940e+02 -1.06523e+00 -1.04921e-02
-1.05930e+02 -1.06513e+00 -1.04929e-02
-1.05920e+02 -1.06502e+00 -1.04936e-02
-1.05910e+02 -1.06492e+00 -1.04943e-02
-1.05900e+02 -1.06481e+00 -1.04950e-02
-1.05890e+02 -1.06471e+00 -1.04957e-02
-1.05880e+02 -1.06460e+00 -1.04963e-02
-1.05870e+02 -1.06450e+00 -1.04969e-02
-1.05860e+02 -1.06439e+00 -1.04976e-02
-1.05850e+02 -1.06429e+00 -1.04981e-02
-1.05840e+02 -1.06418e+00 -1.04987e-02
-1.05830e+02 -1.06408e+00 -1.04993e-02
-1.05820e+02 -1.06397e+00 -1.04998e-02
-1.05810e+02 -1.06387e+00 -1.05003e-02
-1.05800e+02 -1.06376e+00 -1.05008e-02
-1.05790e+02 -1.06366e+00 -1.05013e-02
-1.05780e+02 -1.06355e+00 -1.05017e-02
-1.05770e+02 -1.06345e+00 -1.05021e-02
-1.05760e+02 -1.06334e+00 -1.05026e-02
-1.05750e+02 -1.06324e+00 -1.05029e-02
-1.05740e+02 -1.06313e+00 -1.05033e-02
-1.05730e+02 -1.06303e+00 -1.05037e-02
-1.05720e+02 -1.06292e+00 -1.05040e-02
-1.05710e+02 -1.06282e+00 -1.05043e-02
-1.05700e+02 -1.06271e+00 -1.05046e-02
-1.05690e+02 -1.06261e+00 -1.05049e-02
-1.05680e+02 -1.06250e+00 -1.05051e-02
-1.05670e+02 -1.06240e+00 -1.05053e-02
-1.05660e+02 -1.06229e+00 -1.05056e-02
-1.05650e+02 -1.06219e+00 -1.05057e-02
-1.05640e+02 -1.06208e+00 -1.05059e-02
-1.05630e+02 -1.06198e+00 -1.05061e-02
-1.05620e+02 -1.06187e+00 -1.05062e-02
-1.05610e+02 -1.06177e+00 -1.05063e-02
-1.05600e+02 -1.06166e+00 -1.05064e-02
-1.05590e+02 -1.06156e+00 -1.05065e-02
-1.05580e+02 -1.06145e+00 -1.05065e-02
-1.05570e+02 -1.06135e+00 -1.05066e-02
-1.05560e+02 -1.06124e+00 -1.05066e-02
-1.05550e+02 -1.06114e+00 -1.05066e-02
-1.05540e+02 -1.06103e+00 -1.05065e-02
-1.05530e+02 -1.06093e+00 -1.05065e-02
-1.05520e+02 -1.06082e+00 -1.05064e-02
-1.05510e+02 -1.06072e+00 -1.05063e-02
-1.05500e+02 -1.06061e+00 -1.05062e-02
-1.05490e+02 -1.06051e+00 -1.05061e-02
-1.05480e+02 -1.06040e+00 -1.05059e-02
-1.05470e+02 -1.06030e+00 -1.05058e-02
-1.05460e+02 -1.06019e+00 -1.05056e-02
-1.05450e+02 -1.06009e+00 -1.05054e-02
-1.05440e+02 -1.05998e+00 -1.05051e-02
-1.05430e+02 -1.05988e+00 -1.05049e-02
-1.05420e+02 -1.05977e+00 -1.05046e-02
-1.05410e+02 -1.05967e+00 -1.05043e-02
-1.05400e+02 -1.05956e+00 -1.05040e-02
-1.05390e+02 -1.05946e+00 -1.05037e-02
-1.05380e+02 -1.05935e+00 -1.05034e-02
-1.05370e+02 -1.05925e+00 -1.05030e-02
-1.05360e+02 -1.05914e+00 -1.05026e-02
-1.05350e+02 -1.05904e+00 -1.05022e-02
-1.05340e+02 -1.05893e+00 -1.05018e-02
-1.05330e+02 -1.05883e+00 -1.05013e-02
-1.05320e+02 -1.05872e+00 -1.05009e-02
-1.05310e+02 -1.05862e+00 -1.05004e-02
-1.05300e+02 -1.05851e+00 -1.04999e-02
-1.05290e+02 -1.05841e+00 -1.04993e-02
-1.05280e+02 -1.05830e+00 -1.04988e-02
-1.05270e+02 -1.05820e+00 -1.04982e-02
-1.05260e+02 -1.05809e+00 -1.04976e-02
-1.05250e+02 -1.05799e+00 -1.04970e-02
-1.05240e+02 -1.05788e+00 -1.04964e-02
-1.05230e+02 -1.05778e+00 -1.04958e-02
-1.05220e+02 -1.05767e+00 -1.04951e-02
-1.05210e+02 -1.05757e+00 -1.04944e-02
-1.05200e+02 -1.05746e+00 -1.04937e-02
-1.05190e+02 -1.05736e+00 -1.04930e-02
-1.05180e+02 -1.05725e+00 -1.04922e-02
-1.05170e+02 -1.05715e+00 -1.04915e-02
-1.05160e+02 -1.05704e+00 -1.04907e-02
-1.05150e+02 -1.05694e+00 -1.04899e-02
-1.05140e+02 -1.05683e+00 -1.04890e-02
-1.05130e+02 -1.05673e+00 -1.04882e-02
-1.05120e+02 -1.05662e+00 -1.04873e-02
-1.05110e+02 -1.05652e+00 -1.04864e-02
-1.05100e+02 -1.05641e+00 -1.04855e-02
-1.05090e+02 -1.05631e+00 -1.04846e-02
-1.05080e+02 -1.05620e+00 -1.04837e-02
-1.05070e+02 -1.05610e+00 -1.04827e-02
-1.05060e+02 -1.05599e+00 -1.04817e-02
-1.05050e+02 -1.05589e+00 -1.04807e-02
-1.05040e+02 -1.05578e+00 -1.04797e-02
-1.05030e+02 -1.05568e+00 -1.04786e-02
-1.05020e+02 -1.05558e+00 -1.04776e-02
-1.05010e+02 -1.05547e+00 -1.04765e-02
-1.05000e+02 -1.05537e+00 -1.04754e-02
-1.04990e+02 -1.05526e+00 -1.04743e-02
-1.04980e+02 -1.05516e+00 -1.04731e-02
-1.04970e+02 -1.05505e+00 -1.04719e-02
-1.04960e+02 -1.05495e+00 -1.04708e-02
-1.04950e+02 -1.05484e+00 -1.04696e-02
-1.04940e+02 -1.05474e+00 -1.04683e-02
-1.04930e+02 -1.05463e+00 -1.04671e-02
-1.04920e+02 -1.05453e+00 -1.04658e-02
-1.04910e+02 -1.05442e+00 -1.04645e-02
-1.04900e+02 -1.05432e+00 -1.04632e-02
-1.04890e+02 -1.05421e+00 -1.04619e-02
-1.04880e+02 -1.05411e+00 -1.04606e-02
-1.04870e+02 -1.05400e+00 -1.04592e-02
-1.04860e+02 -1.05390e+00 -1.04578e-02
-1.04850e+02 -1.05380e+00 -1.04564e-02
-1.04840e+02 -1.05369e+00 -1.04550e-02
-1.04830e+02 -1.05359e+00 -1.04535e-02
-1.04820e+02 -1.05348e+00 -1.04521e-02
-1.04810e+02 -1.05338e+00 -1.04506e-02
-1.04800e+02 -1.05327e+00 -1.04491e-02
-1.04790e+02 -1.05317e+00 -1.04476e-02
-1.04780e+02 -1.05306e+00 -1.04460e-02
-1.04770e+02 -1.05296e+00 -1.04445e-02
-1.04760e+02 -1.05286e+00 -1.04429e-02
-1.04750e+02 -1.05275e+00 -1.04413e-02
-1.04740e+02 -1.05265e+00 -1.04397e-02
-1.04730e+02 -1.05254e+00 -1.04380e-02
-1.04720e+02 -1.05244e+00 -1.04363e-02
-1.04710e+02 -1.05233e+00 -1.04347e-02
-1.04700e+02 -1.05223e+00 -1.04330e-02
-1.04690e+02 -1.05212e+00 -1.04312e-02
-1.04680e+02 -1.05202e+00 -1.04295e-02
-1.04670e+02 -1.05192e+00 -1.04277e-02
-1.04660e+02 -1.05181e+00 -1.04259e-02
-1.04650e+02 -1.05171e+00 -1.04241e-02
-1.04640e+02 -1.05160e+00 -1.04223e-02
-1.04630e+02 -1.05150e+00 -1.04205e-02
-1.04620e+02 -1.05139e+00 -1.04186e-02
-1.04610e+02 -1.05129e+00 -1.04167e-02
-1.04600e+02 -1.05119e+00 -1.04148e-02
-1.04590e+02 -1.05108e+00 -1.04129e-02
-1.04580e+02 -1.05098e+00 -1.04110e-02
-1.04570e+02 -1.05087e+00 -1.04090e-02
-1.04560e+02 -1.05077e+00 -1.04070e-02
-1.04550e+02 -1.05067e+00 -1.04050e-02
-1.04540e+02 -1.05056e+00 -1.04030e-02
-1.04530e+02 -1.05046e+00 -1.04010e-02
-1.04520e+02 -1.05035e+00 -1.03989e-02
-1.04510e+02 -1.05025e+00 -1.03968e-02
-1.04500e+02 -1.05015e+00 -1.03947e-02
-1.04490e+02 -1.05004e+00 -1.03926e-02
-1.04480e+02 -1.04994e+00 -1.03904e-02
-1.04470e+02 -1.04983e+00 -1.03883e-02
-1.04460e+02 -1.04973e+00 -1.03861e-02
-1.04450e+02 -1.04963e+00 -1.03839e-02
-1.04440e+02 -1.04952e+00 -1.03817e-02
-1.04430e+02 -1.04942e+00 -1.03794e-02
-1.04420e+02 -1.04932e+00 -1.03772e-02
-1.04410e+02 -1.04921e+00 -1.03749e-02
-1.04400e+02 -1.04911e+00 -1.03726e-02
-1.04390e+02 -1.04900e+00 -1.03703e-02
-1.04380e+02 -1.04890e+00 -1.03680e-02
-1.04370e+02 -1.04880e+00 -1.03658e-02
-1.04360e+02 -1.04869e+00 -1.03636e-02
-1.04350e+02 -1.04859e+00 -1.03614e-02
-1.04340e+02 -1.04849e+00 -1.03592e-02
-1.04330e+02 -1.04838e+00 -1.03570e-02
-1.04320e+02 -1.04828e+00 -1.03549e-02
-1.04310e+02 -1.04817e+00 -1.03528e-02
-1.04300e+02 -1.04807e+00 -1.03507e-02
-1.04290e+02 -1.04797e+00 -1.03487e-02
-1.04280e+02 -1.04786e+00 -1.03467e-02
-1.04270e+02 -1.04776e+00 -1.03447e-02
-1.04260e+02 -1.04766e+00 -1.03427e-02
-1.04250e+02 -1.04755e+00 -1.03407e-02
-1.04240e+02 -1.04745e+00 -1.03388e-02
-1.04230e+02 -1.04735e+00 -1.03369e-02
-1.04220e+02 -1.04724e+00 -1.03351e-02
-1.04210e+02 -1.04714e+00 -1.03332e-02
-1.04200e+02 -1.04704e+00 -1.03314e-02
-1.04190e+02 -1.04693e+00 -1.03296e-02
-1.04180e+02 -1.04683e+00 -1.03278e-02
-1.04170e+02 -1.04673e+00 -1.03261e-02
-1.04160e+02 -1.04662e+00 -1.03243e-02
-1.04150e+02 -1.04652e+00 -1.03226e-02
-1.04140e+02 -1.04642e+00 -1.03210e-02
-1.04130e+02 -1.04631e+00 -1.03193e-02
-1.04120e+02 -1.04621e+00 -1.03177e-02
-1.04110e+02 -1.04611e+00 -1.03161e-02
-1.04100e+02 -1.04601e+00 -1.03145e-02
-1.04090e+02 -1.04590e+00 -1.03130e-02
-1.04080e+02 -1.04580e+00 -1.03115e-02
-1.04070e+02 -1.04570e+00 -1.03100e-02
-1.04060e+02 -1.04559e+00 -1.03085e-02
-1.04050e+02 -1.04549e+00 -1.03071e-02
-1.04040e+02 -1.04539e+00 -1.03056e-02
-1.04030e+02 -1.04528e+00 -1.03042e-02
-1.04020e+02 -1.04518e+00 -1.03029e-02
-1.04010e+02 -1.04508e+00 -1.03015e-02
-1.04000e+02 -1.04497e+00 -1.03002e-02
-1.03990e+02 -1.04487e+00 -1.02989e-02
-1.03980e+02 -1.04477e+00 -1.02976e-02
-1.03970e+02 -1.04467e+00 -1.02964e-02
-1.03960e+02 -1.04456e+00 -1.02952e-02
-1.03950e+02 -1.04446e+00 -1.02940e-02
-1.03940e+02 -1.04436e+00 -1.02928e-02
-1.03930e+02 -1.04425e+00 -1.02916e-02
-1.03920e+02 -1.04415e+00 -1.02905e-02
-1.03910e+02 -1.04405e+00 -1.02894e-02
-1.03900e+02 -1.04394e+00 -1.02884e-02
-1.03890e+02 -1.04384e+00 -1.02873e-02
-1.03880e+02 -1.04374e+00 -1.02863e-02
-1.03870e+02 -1.04364e+00 -1.02853e-02
-1.03860e+02 -1.04353e+00 -1.02843e-02
-1.03850e+02 -1.04343e+00 -1.02834e-02
-1.03840e+02 -1.04333e+00 -1.02825e-02
-1.03830e+02 -1.04323e+00 -1.02816e-02
-1.03820e+02 -1.04312e+00 -1.02807e-02
-1.03810e+02 -1.04302e+00 -1.02799e-02
-1.03800e+02 -1.04292e+00 -1.02790e-02
-1.03790e+02 -1.04281e+00 -1.02782e-02
-1.03780e+02 -1.04271e+00 -1.02775e-02
-1.03770e+02 -1.04261e+00 -1.02767e-02
-1.03760e+02 -1.04251e+00 -1.02760e-02
-1.03750e+02 -1.04240e+00 -1.02753e-02
-1.03740e+02 -1.04230e+00 -1.02746e-02
-1.03730e+02 -1.04220e+00 -1.02740e-02
-1.03720e+02 -1.04209e+00 -1.02734e-02
-1.03710e+02 -1.04199e+00 -1.02728e-02
-1.03700e+02 -1.04189e+00 -1.02722e-02
-1.03690e+02 -1.04179e+00 -1.02717e-02
-1.03680e+02 -1.04168e+00 -1.02711e-02
-1.03670e+02 -1.04158e+00 -1.02706e-02
-1.03660e+02 -1.04148e+00 -1.02702e-02
-1.03650e+02 -1.04138e+00 -1.02697e-02
-1.03640e+02 -1.04127e+00 -1.02693e-02
-1.03630e+02 -1.04117e+00 -1.02689e-02
-1.03620e+02 -1.04107e+00 -1.02686e-02
-1.03610e+02 -1.04096e+00 -1.02682e-02
-1.03600e+02 -1.04086e+00 -1.02679e-02
-1.03590e+02 -1.04076e+00 -1.02676e-02
-1.03580e+02 -1.04066e+00 -1.02673e-02
-1.03570e+02 -1.04055e+00 -1.02671e-02
-1.03560e+02 -1.04045e+00 -1.02669e-02
-1.03550e+02 -1.04035e+00 -1.02667e-02
-1.03540e+02 -1.04025e+00 -1.02665e-02
-1.03530e+02 -1.04014e+00 -1.02664e-02
-1.03520e+02 -1.04004e+00 -1.02662e-02
-1.03510e+02 -1.03994e+00 -1.02661e-02
-1.03500e+02 -1.03984e+00 -1.02661e-02
-1.03490e+02 -1.03973e+00 -1.02660e-02
-1.03480e+02 -1.03963e+00 -1.02660e-02
-1.03470e+02 -1.03953e+00 -1.02660e-02
-1.03460e+02 -1.03942e+00 -1.02660e-02
-1.03450e+02 -1.03932e+00 -1.02661e-02
-1.03440e+02 -1.03922e+00 -1.02662e-02
-1.03430e+02 -1.03912e+00 -1.02663e-02
-1.03420e+02 -1.03901e+00 -1.02664e-02
-1.03410e+02 -1.03891e+00 -1.02666e-02
-1.03400e+02 -1.03881e+00 -1.02668e-02
-1.03390e+02 -1.03871e+00 -1.02670e-02
-1.03380e+02 -1.03860e+00 -1.02672e-02
-1.03370e+02 -1.03850e+00 -1.02675e-02
-1.03360e+02 -1.03840e+00 -1.02677e-02
-1.03350e+02 -1.03830e+00 -1.02681e-02
-1.03340e+02 -1.03819e+00 -1.02684e-02
-1.03330e+02 -1.03809e+00 -1.02687e-02
-1.03320e+02 -1.03799e+00 -1.02691e-02
-1.03310e+02 -1.03788e+00 -1.02695e-02
-1.03300e+02 -1.03778e+00 -1.02700e-02
-1.03290e+02 -1.03768e+00 -1.02704e-02
-1.03280e+02 -1.03758e+00 -1.02709e-02
-1.03270e+02 -1.03747e+00 -1.02714e-02
-1.03260e+02 -1.03737e+00 -1.02719e-02
-1.03250e+02 -1.03727e+00 -1.02725e-02
-1.03240e+02 -1.03717e+00 -1.02731e-02
-1.03230e+02 -1.03706e+00 -1.02737e-02
-1.03220e+02 -1.03696e+00 -1.02743e-02
-1.03210e+02 -1.03686e+00 -1.02750e-02
-1.03200e+02 -1.03675e+00 -1.02757e-02
-1.03190e+02 -1.03665e+00 -1.02764e-02
-1.03180e+02 -1.03655e+00 -1.02771e-02
-1.03170e+02 -1.03645e+00 -1.02779e-02
-1.03160e+02 -1.03634e+00 -1.02786e-02
-1.03150e+02 -1.03624e+00 -1.02795e-02
-1.03140e+02 -1.03614e+00 -1.02803e-02
-1.03130e+02 -1.03604e+00 -1.02811e-02
-1.03120e+02 -1.03593e+00 -1.02820e-02
-1.03110e+02 -1.03583e+00 -1.02829e-02
-1.03100e+02 -1.03573e+00 -1.02839e-02
-1.03090e+02 -1.03562e+00 -1.02848e-02
-1.03080e+02 -1.03552e+00 -1.02858e-02
-1.03070e+02 -1.03542e+00 -1.02868e-02
-1.03060e+02 -1.03532e+00 -1.02879e-02
-1.03050e+02 -1.03521e+00 -1.02889e-02
-1.03040e+02 -1.03511e+00 -1.02900e-02
-1.03030e+02 -1.03501e+00 -1.02911e-02
-1.03020e+02 -1.03490e+00 -1.02922e-02
-1.03010e+02 -1.03480e+00 -1.02934e-02
-1.03000e+02 -1.03470e+00 -1.02946e-02
-1.02990e+02 -1.03459e+00 -1.02958e-02
-1.02980e+02 -1.03449e+00 -1.02970e-02
-1.02970e+02 -1.03439e+00 -1.02983e-02
-1.02960e+02 -1.03429e+00 -1.02996e-02
-1.02950e+02 -1.03418e+00 -1.03009e-02
-1.02940e+02 -1.03408e+00 -1.03022e-02
-1.02930e+02 -1.03398e+00 -1.03036e-02
-1.02920e+02 -1.03387e+00 -1.03050e-02
-1.02910e+02 -1.03377e+00 -1.03064e-02
-1.02900e+02 -1.03367e+00 -1.03078e-02
-1.02890e+02 -1.03356e+00 -1.03093e-02
-1.02880e+02 -1.03346e+00 -1.03108e-02
-1.02870e+02 -1.03336e+00 -1.03123e-02
-1.02860e+02 -1.03326e+00 -1.03138e-02
-1.02850e+02 -1.03315e+00 -1.03154e-02
-1.02840e+02 -1.03305e+00 -1.03169e-02
-1.02830e+02 -1.03295e+00 -1.03186e-02
-1.02820e+02 -1.03284e+00 -1.03202e-02
-1.02810e+02 -1.03274e+00 -1.03218e-02
-1.02800e+02 -1.03264e+00 -1.03235e-02
-1.02790e+02 -1.03253e+00 -1.03252e-02
-1.02780e+02 -1.03243e+00 -1.03270e-02
-1.02770e+02 -1.03233e+00 -1.03287e-02
-1.02760e+02 -1.03222e+00 -1.03305e-02
-1.02750e+02 -1.03212e+00 -1.03323e-02
-1.02740e+02 -1.03202e+00 -1.03342e-02
-1.02730e+02 -1.03191e+00 -1.03360e-02
-1.02720e+02 -1.03181e+00 -1.03379e-02
-1.02710e+02 -1.03171e+00 -1.03398e-02
-1.02700e+02 -1.03160e+00 -1.03418e-02
-1.02690e+02 -1.03150e+00 -1.03437e-02
-1.02680e+02 -1.03140e+00 -1.03457e-02
-1.02670e+02 -1.03129e+00 -1.03477e-02
-1.02660e+02 -1.03119e+00 -1.03498e-02
-1.02650e+02 -1.03109e+00 -1.03518e-02
-1.02640e+02 -1.03098e+00 -1.03539e-02
-1.02630e+02 -1.03088e+00 -1.03560e-02
-1.02620e+02 -1.03077e+00 -1.03582e-02
-1.02610e+02 -1.03067e+00 -1.03603e-02
-1.02600e+02 -1.03057e+00 -1.03625e-02
-1.02590e+02 -1.03046e+00 -1.03647e-02
-1.02580e+02 -1.03036e+00 -1.03670e-02
-1.02570e+02 -1.03026e+00 -1.03692e-02
-1.02560e+02 -1.03015e+00 -1.03715e-02
-1.02550e+02 -1.03005e+00 -1.03738e-02
-1.02540e+02 -1.02995e+00 -1.03761e-02
-1.02530e+02 -1.02984e+00 -1.03785e-02
-1.02520e+02 -1.02974e+00 -1.03809e-02
-1.02510e+02 -1.02963e+00 -1.03833e-02
-1.02500e+02 -1.02953e+00 -1.03857e-02
-1.02490e+02 -1.02943e+00 -1.03882e-02
-1.02480e+02 -1.02932e+00 -1.03907e-02
-1.02470e+02 -1.02922e+00 -1.03932e-02
-1.02460e+02 -1.02911e+00 -1.03957e-02
-1.02450e+02 -1.02901e+00 -1.03983e-02
-1.02440e+02 -1.02891e+00 -1.04009e-02
-1.02430e+02 -1.02880e+00 -1.04035e-02
-1.02420e+02 -1.02870e+00 -1.04061e-02
-1.02410e+02 -1.02859e+00 -1.04088e-02
-1.02400e+02 -1.02849e+00 -1.04115e-02
-1.02390e+02 -1.02839e+00 -1.04142e-02
-1.02380e+02 -1.02828e+00 -1.04169e-02
-1.02370e+02 -1.02818e+00 -1.04197e-02
-1.02360e+02 -1.02807e+00 -1.04225e-02
-1.02350e+02 -1.02797e+00 -1.04253e-02
-1.02340e+02 -1.02787e+00 -1.04281e-02
-1.02330e+02 -1.02776e+00 -1.04310e-02
-1.02320e+02 -1.02766e+00 -1.04339e-02
-1.02310e+02 -1.02755e+00 -1.04368e-02
-1.02300e+02 -1.02745e+00 -1.04397e-02
-1.02290e+02 -1.02734e+00 -1.04427e-02
-1.02280e+02 -1.02724e+00 -1.04457e-02
-1.02270e+02 -1.02713e+00 -1.04487e-02
-1.02260e+02 -1.02703e+00 -1.04517e-02
-1.02250e+02 -1.02693e+00 -1.04548e-02
-1.02240e+02 -1.02682e+00 -1.04579e-02
-1.02230e+02 -1.02672e+00 -1.04610e-02
-1.02220e+02 -1.02661e+00 -1.04642e-02
-1.02210e+02 -1.02651e+00 -1.04673e-02
-1.02200e+02 -1.02640e+00 -1.04705e-02
-1.02190e+02 -1.02630e+00 -1.04737e-02
-1.02180e+02 -1.02619e+00 -1.04770e-02
-1.02170e+02 -1.02609e+00 -1.04802e-02
-1.02160e+02 -1.02598e+00 -1.04835e-02
-1.02150e+02 -1.02588e+00 -1.04868e-02
-1.02140e+02 -1.02577e+00 -1.04902e-02
-1.02130e+02 -1.02567e+00 -1.04935e-02
-1.02120e+02 -1.02556e+00 -1.04969e-02
-1.02110e+02 -1.02546e+00 -1.05003e-02
-1.02100e+02 -1.02535e+00 -1.05038e-02
-1.02090e+02 -1.02525e+00 -1.05072e-02
-1.02080e+02 -1.02514e+00 -1.05107e-02
-1.02070e+02 -1.02504e+00 -1.05142e-02
-1.02060e+02 -1.02493e+00 -1.05178e-02
-1.02050e+02 -1.02483e+00 -1.05213e-02
-1.02040e+02 -1.02472e+00 -1.05249e-02
-1.02030e+02 -1.02462e+00 -1.05285e-02
-1.02020e+02 -1.02451e+00 -1.05322e-02
-1.02010e+02 -1.02441e+00 -1.05358e-02
-1.02000e+02 -1.02430e+00 -1.05395e-02
-1.01990e+02 -1.02420e+00 -1.05433e-02
-1.01980e+02 -1.02409e+00 -1.05470e-02
-1.01970e+02 -1.02399e+00 -1.05508e-02
-1.01960e+02 -1.02388e+00 -1.05545e-02
-1.01950e+02 -1.02377e+00 -1.05584e-02
-1.01940e+02 -1.02367e+00 -1.05622e-02
-1.01930e+02 -1.02356e+00 -1.05661e-02
-1.01920e+02 -1.02346e+00 -1.05700e-02
-1.01910e+02 -1.02335e+00 -1.05739e-02
-1.01900e+02 -1.02325e+00 -1.05778e-02
-1.01890e+02 -1.02314e+00 -1.05818e-02
-1.01880e+02 -1.02303e+00 -1.05858e-02
-1.01870e+02 -1.02293e+00 -1.05898e-02
-1.01860e+02 -1.02282e+00 -1.05938e-02
-1.01850e+02 -1.02272e+00 -1.05979e-02
-1.01840e+02 -1.02261e+00 -1.06020e-02
-1.01830e+02 -1.02250e+00 -1.06061e-02
-1.01820e+02 -1.02240e+00 -1.06102e-02
-1.01810e+02 -1.02229e+00 -1.06144e-02
-1.01800e+02 -1.02219e+00 -1.06186e-02
-1.01790e+02 -1.02208e+00 -1.06228e-02
-1.01780e+02 -1.02197e+00 -1.06271e-02
-1.01770e+02 -1.02187e+00 -1.06313e-02
-1.01760e+02 -1.02176e+00 -1.06356e-02
-1.01750e+02 -1.02165e+00 -1.06399e-02
-1.01740e+02 -1.02155e+00 -1.06443e-02
-1.01730e+02 -1.02144e+00 -1.06486e-02
-1.01720e+02 -1.02134e+00 -1.06530e-02
-1.01710e+02 -1.02123e+00 -1.06574e-02
-1.01700e+02 -1.02112e+00 -1.06619e-02
-1.01690e+02 -1.02102e+00 -1.06663e-02
-1.01680e+02 -1.02091e+00 -1.06708e-02
-1.01670e+02 -1.02080e+00 -1.06754e-02
-1.01660e+02 -1.02070e+00 -1.06799e-02
-1.01650e+02 -1.02059e+00 -1.06845e-02
-1.01640e+02 -1.02048e+00 -1.06891e-02
-1.01630e+02 -1.02037e+00 -1.06937e-02
-1.01620e+02 -1.02027e+00 -1.06983e-02
-1.01610e+02 -1.02016e+00 -1.07030e-02
-1.01600e+02 -1.02005e+00 -1.07077e-02
-1.01590e+02 -1.01995e+00 -1.07124e-02
-1.01580e+02 -1.01984e+00 -1.07171e-02
-1.01570e+02 -1.01973e+00 -1.07219e-02
-1.01560e+02 -1.01962e+00 -1.07267e-02
-1.01550e+02 -1.01952e+00 -1.07315e-02
-1.01540e+02 -1.01941e+00 -1.07364e-02
-1.01530e+02 -1.01930e+00 -1.07412e-02
-1.01520e+02 -1.01920e+00 -1.07461e-02
-1.01510e+02 -1.01909e+00 -1.07510e-02
-1.01500e+02 -1.01898e+00 -1.07560e-02
-1.01490e+02 -1.01887e+00 -1.07609e-02
-1.01480e+02 -1.01877e+00 -1.07659e-02
-1.01470e+02 -1.01866e+00 -1.07710e-02
-1.01460e+02 -1.01855e+00 -1.07760e-02
-1.01450e+02 -1.01844e+00 -1.07811e-02
-1.01440e+02 -1.01833e+00 -1.07862e-02
-1.01430e+02 -1.01823e+00 -1.07913e-02
-1.01420e+02 -1.01812e+00 -1.07964e-02
-1.01410e+02 -1.01801e+00 -1.08016e-02
-1.01400e+02 -1.01790e+00 -1.08068e-02
-1.01390e+02 -1.01779e+00 -1.08120e-02
-1.01380e+02 -1.01769e+00 -1.08172e-02
-1.01370e+02 -1.01758e+00 -1.08225e-02
-1.01360e+02 -1.01747e+00 -1.08278e-02
-1.01350e+02 -1.01736e+00 -1.08331e-02
-1.01340e+02 -1.01725e+00 -1.08385e-02
-1.01330e+02 -1.01714e+00 -1.08438e-02
-1.01320e+02 -1.01704e+00 -1.08492e-02
-1.01310e+02 -1.01693e+00 -1.08546e-02
-1.01300e+02 -1.01682e+00 -1.08601e-02
-1.01290e+02 -1.01671e+00 -1.08656e-02
-1.01280e+02 -1.01660e+00 -1.08710e-02
-1.01270e+02 -1.01649e+00 -1.08766e-02
-1.01260e+02 -1.01638e+00 -1.08821e-02
-1.01250e+02 -1.01628e+00 -1.08877e-02
-1.01240e+02 -1.01617e+00 -1.08933e-02
-1.01230e+02 -1.01606e+00 -1.08989e-02
-1.01220e+02 -1.01595e+00 -1.09045e-02
-1.01210e+02 -1.01584e+00 -1.09102e-02
-1.01200e+02 -1.01573e+00 -1.09159e-02
-1.01190e+02 -1.01562e+00 -1.09216e-02
-1.01180e+02 -1.01551e+00 -1.09274e-02
-1.01170e+02 -1.01540e+00 -1.09331e-02
-1.01160e+02 -1.01529e+00 -1.09389e-02
-1.01150e+02 -1.01518e+00 -1.09447e-02
-1.01140e+02 -1.01507e+00 -1.09506e-02
-1.01130e+02 -1.01496e+00 -1.09565e-02
-1.01120e+02 -1.01486e+00 -1.09624e-02
-1.01110e+02 -1.01475e+00 -1.09683e-02
-1.01100e+02 -1.01464e+00 -1.09742e-02
-1.01090e+02 -1.01453e+00 -1.09802e-02
-1.01080e+02 -1.01442e+00 -1.09862e-02
-1.01070e+02 -1.01431e+00 -1.09922e-02
-1.01060e+02 -1.01420e+00 -1.09983e-02
-1.01050e+02 -1.01409e+00 -1.10043e-02
-1.01040e+02 -1.01398e+00 -1.10104e-02
-1.01030e+02 -1.01387e+00 -1.10165e-02
-1.01020e+02 -1.01376e+00 -1.10227e-02
-1.01010e+02 -1.01365e+00 -1.10289e-02
-1.01000e+02 -1.01354e+00 -1.10350e-02
-1.00990e+02 -1.01342e+00 -1.10413e-02
-1.00980e+02 -1.01331e+00 -1.10475e-02
-1.00970e+02 -1.01320e+00 -1.10538e-02
-1.00960e+02 -1.01309e+00 -1.10601e-02
-1.00950e+02 -1.01298e+00 -1.10664e-02
-1.00940e+02 -1.01287e+00 -1.10727e-02
-1.00930e+02 -1.01276e+00 -1.10791e-02
-1.00920e+02 -1.01265e+00 -1.10855e-02
-1.00910e+02 -1.01254e+00 -1.10919e-02
-1.00900e+02 -1.01243e+00 -1.10984e-02
-1.00890e+02 -1.01232e+00 -1.11049e-02
-1.00880e+02 -1.01221e+00 -1.11113e-02
-1.00870e+02 -1.01210e+00 -1.11179e-02
-1.00860e+02 -1.01198e+00 -1.11244e-02
-1.00850e+02 -1.01187e+00 -1.11310e-02
-1.00840e+02 -1.01176e+00 -1.11376e-02
-1.00830e+02 -1.01165e+00 -1.11442e-02
-1.00820e+02 -1.01154e+00 -1.11508e-02
-1.00810e+02 -1.01143e+00 -1.11575e-02
-1.00800e+02 -1.01132e+00 -1.11642e-02
-1.00790e+02 -1.01120e+00 -1.11709e-02
-1.00780e+02 -1.01109e+00 -1.11777e-02
-1.00770e+02 -1.01098e+00 -1.11845e-02
-1.00760e+02 -1.01087e+00 -1.11913e-02
-1.00750e+02 -1.01076e+00 -1.11981e-02
-1.00740e+02 -1.01064e+00 -1.12049e-02
-1.00730e+02 -1.01053e+00 -1.12118e-02
-1.00720e+02 -1.01042e+00 -1.12187e-02
-1.00710e+02 -1.01031e+00 -1.12256e-02
-1.00700e+02 -1.01020e+00 -1.12326e-02
-1.00690e+02 -1.01008e+00 -1.12395e-02
-1.00680e+02 -1.00997e+00 -1.12465e-02
-1.00670e+02 -1.00986e+00 -1.12536e-02
-1.00660e+02 -1.00975e+00 -1.12606e-02
-1.00650e+02 -1.00963e+00 -1.12677e-02
-1.00640e+02 -1.00952e+00 -1.12748e-02
-1.00630e+02 -1.00941e+00 -1.12819e-02
-1.00620e+02 -1.00929e+00 -1.12890e-02
-1.00610e+02 -1.00918e+00 -1.12962e-02
-1.00600e+02 -1.00907e+00 -1.13034e-02
-1.00590e+02 -1.00896e+00 -1.13106e-02
-1.00580e+02 -1.00884e+00 -1.13179e-02
-1.00570e+02 -1.00873e+00 -1.13251e-02
-1.00560e+02 -1.00862e+00 -1.13324e-02
-1.00550e+02 -1.00850e+00 -1.13398e-02
-1.00540e+02 -1.00839e+00 -1.13471e-02
-1.00530e+02 -1.00828e+00 -1.13545e-02
-1.00520e+02 -1.00816e+00 -1.13619e-02
-1.00510e+02 -1.00805e+00 -1.13693e-02
-1.00500e+02 -1.00793e+00 -1.13768e-02
-1.00490e+02 -1.00782e+00 -1.13842e-02
-1.00480e+02 -1.00771e+00 -1.13917e-02
-1.00470e+02 -1.00759e+00 -1.13993e-02
-1.00460e+02 -1.00748e+00 -1.14068e-02
-1.00450e+02 -1.00737e+00 -1.14144e-02
-1.00440e+02 -1.00725e+00 -1.14220e-02
-1.00430e+02 -1.00714e+00 -1.14296e-02
-1.00420e+02 -1.00702e+00 -1.14372e-02
-1.00410e+02 -1.00691e+00 -1.14449e-02
-1.00400e+02 -1.00679e+00 -1.14526e-02
-1.00390e+02 -1.00668e+00 -1.14603e-02
-1.00380e+02 -1.00656e+00 -1.14681e-02
-1.00370e+02 -1.00645e+00 -1.14759e-02
-1.00360e+02 -1.00633e+00 -1.14837e-02
-1.00350e+02 -1.00622e+00 -1.14915e-02
-1.00340e+02 -1.00610e+00 -1.14993e-02
-1.00330e+02 -1.00599e+00 -1.15072e-02
-1.00320e+02 -1.00587e+00 -1.15151e-02
-1.00310e+02 -1.00576e+00 -1.15230e-02
-1.00300e+02 -1.00564e+00 -1.15310e-02
-1.00290e+02 -1.00553e+00 -1.15390e-02
-1.00280e+02 -1.00541e+00 -1.15470e-02
-1.00270e+02 -1.00530e+00 -1.15550e-02
-1.00260e+02 -1.00518e+00 -1.15630e-02
-1.00250e+02 -1.00507e+00 -1.15711e-02
-1.00240e+02 -1.00495e+00 -1.15792e-02
-1.00230e+02 -1.00484e+00 -1.15873e-02
-1.00220e+02 -1.00472e+00 -1.15955e-02
-1.00210e+02 -1.00460e+00 -1.16037e-02
-1.00200e+02 -1.00449e+00 -1.16119e-02
-1.00190e+02 -1.00437e+00 -1.16201e-02
-1.00180e+02 -1.00425e+00 -1.16283e-02
-1.00170e+02 -1.00414e+00 -1.16366e-02
-1.00160e+02 -1.00402e+00 -1.16449e-02
-1.00150e+02 -1.00391e+00 -1.16532e-02
-1.00140e+02 -1.00379e+00 -1.16616e-02
-1.00130e+02 -1.00367e+00 -1.16700e-02
-1.00120e+02 -1.00356e+00 -1.16784e-02
-1.00110e+02 -1.00344e+00 -1.16868e-02
-1.00100e+02 -1.00332e+00 -1.16952e-02
-1.00090e+02 -1.00320e+00 -1.17037e-02
-1.00080e+02 -1.00309e+00 -1.17122e-02
-1.00070e+02 -1.00297e+00 -1.17207e-02
-1.00060e+02 -1.00285e+00 -1.17293e-02
-1.00050e+02 -1.00274e+00 -1.17379e-02
-1.00040e+02 -1.00262e+00 -1.17465e-02
-1.00030e+02 -1.00250e+00 -1.17551e-02
-1.00020e+02 -1.00238e+00 -1.17637e-02
-1.00010e+02 -1.00227e+00 -1.17724e-02
-1.00000e+02 -1.00215e+00 -1.17811e-02
-9.99900e+01 -1.00203e+00 -1.17898e-02
-9.99800e+01 -1.00191e+00 -1.17986e-02
-9.99700e+01 -1.00179e+00 -1.18074e-02
-9.99600e+01 -1.00168e+00 -1.18162e-02
-9.99500e+01 -1.00156e+00 -1.18250e-02
-9.99400e+01 -1.00144e+00 -1.18338e-02
-9.99300e+01 -1.00132e+00 -1.18427e-02
-9.99200e+01 -1.00120e+00 -1.18516e-02
-9.99100e+01 -1.00108e+00 -1.18605e-02
-9.99000e+01 -1.00097e+00 -1.18695e-02
-9.98900e+01 -1.00085e+00 -1.18785e-02
-9.98800e+01 -1.00073e+00 -1.18875e-02
-9.98700e+01 -1.00061e+00 -1.18965e-02
-9.98600e+01 -1.00049e+00 -1.19056e-02
-9.98500e+01 -1.00037e+00 -1.19146e-02
-9.98400e+01 -1.00025e+00 -1.19237e-02
-9.98300e+01 -1.00013e+00 -1.19329e-02
-9.98200e+01 -1.00001e+00 -1.19420e-02
-9.98100e+01 -9.99894e-01 -1.19512e-02
-9.98000e+01 -9.99774e-01 -1.19604e-02
-9.97900e+01 -9.99654e-01 -1.19696e-02
-9.97800e+01 -9.99535e-01 -1.19789e-02
-9.97700e+01 -9.99415e-01 -1.19881e-02
-9.97600e+01 -9.99295e-01 -1.19975e-02
-9.97500e+01 -9.99175e-01 -1.20068e-02
-9.97400e+01 -9.99055e-01 -1.20161e-02
-9.97300e+01 -9.98935e-01 -1.20255e-02
-9.97200e+01 -9.98814e-01 -1.20349e-02
-9.97100e+01 -9.98694e-01 -1.20443e-02
-9.97000e+01 -9.98573e-01 -1.20538e-02
-9.96900e+01 -9.98453e-01 -1.20633e-02
-9.96800e+01 -9.98332e-01 -1.20728e-02
-9.96700e+01 -9.98211e-01 -1.20823e-02
-9.96600e+01 -9.98090e-01 -1.20919e-02
-9.96500e+01 -9.97970e-01 -1.21014e-02
-9.96400e+01 -9.97848e-01 -1.21110e-02
-9.96300e+01 -9.97727e-01 -1.21207e-02
-9.96200e+01 -9.97606e-01 -1.21303e-02
-9.96100e+01 -9.97485e-01 -1.21400e-02
-9.96000e+01 -9.97363e-01 -1.21497e-02
-9.95900e+01 -9.97242e-01 -1.21594e-02
-9.95800e+01 -9.97120e-01 -1.21692e-02
-9.95700e+01 -9.96998e-01 -1.21790e-02
-9.95600e+01 -9.96876e-01 -1.21888e-02
-9.95500e+01 -9.96755e-01 -1.21986e-02
-9.95400e+01 -9.96633e-01 -1.22084e-02
-9.95300e+01 -9.96510e-01 -1.22183e-02
-9.95200e+01 -9.96388e-01 -1.22282e-02
-9.95100e+01 -9.96266e-01 -1.22382e-02
-9.95000e+01 -9.96143e-01 -1.22481e-02
-9.94900e+01 -9.96021e-01 -1.22581e-02
-9.94800e+01 -9.95898e-01 -1.22681e-02
-9.94700e+01 -9.95775e-01 -1.22781e-02
-9.94600e+01 -9.95653e-01 -1.22882e-02
-9.94500e+01 -9.95530e-01 -1.22982e-02
-9.94400e+01 -9.95407e-01 -1.23084e-02
-9.94300e+01 -9.95284e-01 -1.23185e-02
-9.94200e+01 -9.95160e-01 -1.23286e-02
-9.94100e+01 -9.95037e-01 -1.23388e-02
-9.94000e+01 -9.94914e-01 -1.23490e-02
-9.93900e+01 -9.94790e-01 -1.23592e-02
-9.93800e+01 -9.94666e-01 -1.23695e-02
-9.93700e+01 -9.94543e-01 -1.23798e-02
-9.93600e+01 -9.94419e-01 -1.23901e-02
-9.93500e+01 -9.94295e-01 -1.24004e-02
-9.93400e+01 -9.94171e-01 -1.24108e-02
-9.93300e+01 -9.94047e-01 -1.24212e-02
-9.93200e+01 -9.93922e-01 -1.24316e-02
-9.93100e+01 -9.93798e-01 -1.24420e-02
-9.93000e+01 -9.93673e-01 -1.24524e-02
-9.92900e+01 -9.93549e-01 -1.24629e-02
-9.92800e+01 -9.93424e-01 -1.24734e-02
-9.92700e+01 -9.93299e-01 -1.24840e-02
-9.92600e+01 -9.93175e-01 -1.24945e-02
-9.92500e+01 -9.93050e-01 -1.25051e-02
-9.92400e+01 -9.92924e-01 -1.25157e-02
-9.92300e+01 -9.92799e-01 -1.25263e-02
-9.92200e+01 -9.92674e-01 -1.25370e-02
-9.92100e+01 -9.92548e-01 -1.25477e-02
-9.92000e+01 -9.92423e-01 -1.25584e-02
-9.91900e+01 -9.92297e-01 -1.25691e-02
-9.91800e+01 -9.92172e-01 -1.25799e-02
-9.91700e+01 -9.92046e-01 -1.25906e-02
-9.91600e+01 -9.91920e-01 -1.26014e-02
-9.91500e+01 -9.91794e-01 -1.26123e-02
-9.91400e+01 -9.91668e-01 -1.26231e-02
-9.91300e+01 -9.91541e-01 -1.26340e-02
-9.91200e+01 -9.91415e-01 -1.26449e-02
-9.91100e+01 -9.91288e-01 -1.26558e-02
-9.91000e+01 -9.91162e-01 -1.26668e-02
-9.90900e+01 -9.91035e-01 -1.26778e-02
-9.90800e+01 -9.90908e-01 -1.26888e-02
-9.90700e+01 -9.90781e-01 -1.26998e-02
-9.90600e+01 -9.90654e-01 -1.27109e-02
-9.90500e+01 -9.90527e-01 -1.27220e-02
-9.90400e+01 -9.90400e-01 -1.27331e-02
-9.90300e+01 -9.90272e-01 -1.27442e-02
-9.90200e+01 -9.90145e-01 -1.27553e-02
-9.90100e+01 -9.90017e-01 -1.27665e-02
-9.90000e+01 -9.89890e-01 -1.27777e-02
-9.89900e+01 -9.89762e-01 -1.27890e-02
-9.89800e+01 -9.89634e-01 -1.28002e-02
-9.89700e+01 -9.89506e-01 -1.28115e-02
-9.89600e+01 -9.89378e-01 -1.28228e-02
-9.89500e+01 -9.89249e-01 -1.28341e-02
-9.89400e+01 -9.89121e-01 -1.28455e-02
-9.89300e+01 -9.88992e-01 -1.28569e-02
-9.89200e+01 -9.88864e-01 -1.28683e-02
-9.89100e+01 -9.88735e-01 -1.28797e-02
-9.89000e+01 -9.88606e-01 -1.28912e-02
-9.88900e+01 -9.88477e-01 -1.29027e-02
-9.88800e+01 -9.88348e-01 -1.29142e-02
-9.88700e+01 -9.88219e-01 -1.29257e-02
-9.88600e+01 -9.88090e-01 -1.29373e-02
-9.88500e+01 -9.87960e-01 -1.29488e-02
-9.88400e+01 -9.87831e-01 -1.29604e-02
-9.88300e+01 -9.87701e-01 -1.29721e-02
-9.88200e+01 -9.87571e-01 -1.29837e-02
-9.88100e+01 -9.87441e-01 -1.29954e-02
-9.88000e+01 -9.87311e-01 -1.30071e-02
-9.87900e+01 -9.87181e-01 -1.30189e-02
-9.87800e+01 -9.87051e-01 -1.30306e-02
-9.87700e+01 -9.86920e-01 -1.30424e-02
-9.87600e+01 -9.86790e-01 -1.30542e-02
-9.87500e+01 -9.86659e-01 -1.30660e-02
-9.87400e+01 -9.86529e-01 -1.30779e-02
-9.87300e+01 -9.86398e-01 -1.30898e-02
-9.87200e+01 -9.86267e-01 -1.31017e-02
-9.87100e+01 -9.86136e-01 -1.31136e-02
-9.87000e+01 -9.86005e-01 -1.31256e-02
-9.86900e+01 -9.85873e-01 -1.31376e-02
-9.86800e+01 -9.85742e-01 -1.31496e-02
-9.86700e+01 -9.85610e-01 -1.31616e-02
-9.86600e+01 -9.85479e-01 -1.31737e-02
-9.86500e+01 -9.85347e-01 -1.31857e-02
-9.86400e+01 -9.85215e-01 -1.31979e-02
-9.86300e+01 -9.85083e-01 -1.32100e-02
-9.86200e+01 -9.84951e-01 -1.32222e-02
-9.86100e+01 -9.84818e-01 -1.32343e-02
-9.86000e+01 -9.84686e-01 -1.32465e-02
-9.85900e+01 -9.84553e-01 -1.32588e-02
-9.85800e+01 -9.84421e-01 -1.32710e-02
-9.85700e+01 -9.84288e-01 -1.32833e-02
-9.85600e+01 -9.84155e-01 -1.32956e-02
-9.85500e+01 -9.84022e-01 -1.33080e-02
-9.85400e+01 -9.83889e-01 -1.33203e-02
-9.85300e+01 -9.83756e-01 -1.33327e-02
-9.85200e+01 -9.83622e-01 -1.33451e-02
-9.85100e+01 -9.83489e-01 -1.33575e-02
-9.85000e+01 -9.83355e-01 -1.33700e-02
-9.84900e+01 -9.83221e-01 -1.33825e-02
-9.84800e+01 -9.83088e-01 -1.33950e-02
-9.84700e+01 -9.82954e-01 -1.34075e-02
-9.84600e+01 -9.82819e-01 -1.34201e-02
-9.84500e+01 -9.82685e-01 -1.34327e-02
-9.84400e+01 -9.82551e-01 -1.34453e-02
-9.84300e+01 -9.82416e-01 -1.34579e-02
-9.84200e+01 -9.82282e-01 -1.34706e-02
-9.84100e+01 -9.82147e-01 -1.34833e-02
-9.84000e+01 -9.82012e-01 -1.34960e-02
-9.83900e+01 -9.81877e-01 -1.35087e-02
-9.83800e+01 -9.81742e-01 -1.35215e-02
-9.83700e+01 -9.81606e-01 -1.35343e-02
-9.83600e+01 -9.81471e-01 -1.35471e-02
-9.83500e+01 -9.81336e-01 -1.35599e-02
-9.83400e+01 -9.81200e-01 -1.35728e-02
-9.83300e+01 -9.81064e-01 -1.35856e-02
-9.83200e+01 -9.80928e-01 -1.35986e-02
-9.83100e+01 -9.80792e-01 -1.36115e-02
-9.83000e+01 -9.80656e-01 -1.36245e-02
-9.82900e+01 -9.80520e-01 -1.36374e-02
-9.82800e+01 -9.80383e-01 -1.36505e-02
-9.82700e+01 -9.80247e-01 -1.36635e-02
-9.82600e+01 -9.80110e-01 -1.36765e-02
-9.82500e+01 -9.79973e-01 -1.36896e-02
-9.82400e+01 -9.79836e-01 -1.37027e-02
-9.82300e+01 -9.79699e-01 -1.37159e-02
-9.82200e+01 -9.79562e-01 -1.37290e-02
-9.82100e+01 -9.79424e-01 -1.37422e-02
-9.82000e+01 -9.79287e-01 -1.37554e-02
-9.81900e+01 -9.79149e-01 -1.37687e-02
-9.81800e+01 -9.79012e-01 -1.37819e-02
-9.81700e+01 -9.78874e-01 -1.37952e-02
-9.81600e+01 -9.78736e-01 -1.38085e-02
-9.81500e+01 -9.78598e-01 -1.38219e-02
-9.81400e+01 -9.78459e-01 -1.38352e-02
-9.81300e+01 -9.78321e-01 -1.38486e-02
-9.81200e+01 -9.78182e-01 -1.38620e-02
-9.81100e+01 -9.78044e-01 -1.38755e-02
-9.81000e+01 -9.77905e-01 -1.38889e-02
-9.80900e+01 -9.77766e-01 -1.39024e-02
-9.80800e+01 -9.77627e-01 -1.39159e-02
-9.80700e+01 -9.77487e-01 -1.39295e-02
-9.80600e+01 -9.77348e-01 -1.39430e-02
-9.80500e+01 -9.77209e-01 -1.39566e-02
-9.80400e+01 -9.77069e-01 -1.39702e-02
-9.80300e+01 -9.76929e-01 -1.39839e-02
-9.80200e+01 -9.76789e-01 -1.39975e-02
-9.80100e+01 -9.76649e-01 -1.40112e-02
-9.80000e+01 -9.76509e-01 -1.40249e-02
-9.79900e+01 -9.76369e-01 -1.40387e-02
-9.79800e+01 -9.76228e-01 -1.40524e-02
-9.79700e+01 -9.76088e-01 -1.40662e-02
-9.79600e+01 -9.75947e-01 -1.40800e-02
-9.79500e+01 -9.75806e-01 -1.40939e-02
-9.79400e+01 -9.75665e-01 -1.41077e-02
-9.79300e+01 -9.75524e-01 -1.41216e-02
-9.79200e+01 -9.75383e-01 -1.41355e-02
-9.79100e+01 -9.75241e-01 -1.41495e-02
-9.79000e+01 -9.75100e-01 -1.41634e-02
-9.78900e+01 -9.74958e-01 -1.41774e-02
-9.78800e+01 -9.74816e-01 -1.41914e-02
-9.78700e+01 -9.74674e-01 -1.42055e-02
-9.78600e+01 -9.74532e-01 -1.42195e-02
-9.78500e+01 -9.74390e-01 -1.42336e-02
-9.78400e+01 -9.74247e-01 -1.42477e-02
-9.78300e+01 -9.74105e-01 -1.42619e-02
-9.78200e+01 -9.73962e-01 -1.42760e-02
-9.78100e+01 -9.73819e-01 -1.42902e-02
-9.78000e+01 -9.73676e-01 -1.43044e-02
-9.77900e+01 -9.73533e-01 -1.43187e-02
-9.77800e+01 -9.73390e-01 -1.43329e-02
-9.77700e+01 -9.73247e-01 -1.43472e-02
-9.77600e+01 -9.73103e-01 -1.43615e-02
-9.77500e+01 -9.72959e-01 -1.43759e-02
-9.77400e+01 -9.72815e-01 -1.43902e-02
-9.77300e+01 -9.72671e-01 -1.44046e-02
-9.77200e+01 -9.72527e-01 -1.44190e-02
-9.77100e+01 -9.72383e-01 -1.44335e-02
-9.77000e+01 -9.72239e-01 -1.44479e-02
-9.76900e+01 -9.72094e-01 -1.44624e-02
-9.76800e+01 -9.71949e-01 -1.44769e-02
-9.76700e+01 -9.71805e-01 -1.44915e-02
-9.76600e+01 -9.71660e-01 -1.45060e-02
-9.76500e+01 -9.71515e-01 -1.45206e-02
-9.76400e+01 -9.71369e-01 -1.45352e-02
-9.76300e+01 -9.71224e-01 -1.45499e-02
-9.76200e+01 -9.71078e-01 -1.45645e-02
-9.76100e+01 -9.70933e-01 -1.45792e-02
-9.76000e+01 -9.70787e-01 -1.45939e-02
-9.75900e+01 -9.70641e-01 -1.46087e-02
-9.75800e+01 -9.70494e-01 -1.46235e-02
-9.75700e+01 -9.70348e-01 -1.46382e-02
-9.75600e+01 -9.70202e-01 -1.46531e-02
-9.75500e+01 -9.70055e-01 -1.46679e-02
-9.75400e+01 -9.69908e-01 -1.46828e-02
-9.75300e+01 -9.69761e-01 -1.46976e-02
-9.75200e+01 -9.69614e-01 -1.47126e-02
-9.75100e+01 -9.69467e-01 -1.47275e-02
-9.75000e+01 -9.69320e-01 -1.47425e-02
-9.74900e+01 -9.69172e-01 -1.47575e-02
-9.74800e+01 -9.69025e-01 -1.47725e-02
-9.74700e+01 -9.68877e-01 -1.47875e-02
-9.74600e+01 -9.68729e-01 -1.48026e-02
-9.74500e+01 -9.68581e-01 -1.48177e-02
-9.74400e+01 -9.68433e-01 -1.48328e-02
-9.74300e+01 -9.68284e-01 -1.48479e-02
-9.74200e+01 -9.68136e-01 -1.48631e-02
-9.74100e+01 -9.67987e-01 -1.48783e-02
-9.74000e+01 -9.67838e-01 -1.48935e-02
-9.73900e+01 -9.67689e-01 -1.49087e-02
-9.73800e+01 -9.67540e-01 -1.49240e-02
-9.73700e+01 -9.67391e-01 -1.49393e-02
-9.73600e+01 -9.67241e-01 -1.49546e-02
-9.73500e+01 -9.67091e-01 -1.49699e-02
-9.73400e+01 -9.66942e-01 -1.49853e-02
-9.73300e+01 -9.66792e-01 -1.50007e-02
-9.73200e+01 -9.66642e-01 -1.50161e-02
-9.73100e+01 -9.66491e-01 -1.50316e-02
-9.73000e+01 -9.66341e-01 -1.50470e-02
-9.72900e+01 -9.66191e-01 -1.50625e-02
-9.72800e+01 -9.66040e-01 -1.50780e-02
-9.72700e+01 -9.65889e-01 -1.50936e-02
-9.72600e+01 -9.65738e-01 -1.51091e-02
-9.72500e+01 -9.65587e-01 -1.51247e-02
-9.72400e+01 -9.65435e-01 -1.51403e-02
-9.72300e+01 -9.65284e-01 -1.51560e-02
-9.72200e+01 -9.65132e-01 -1.51717e-02
-9.72100e+01 -9.64981e-01 -1.51873e-02
-9.72000e+01 -9.64829e-01 -1.52031e-02
-9.71900e+01 -9.64676e-01 -1.52188e-02
-9.71800e+01 -9.64524e-01 -1.52344e-02
-9.71700e+01 -9.64372e-01 -1.52501e-02
-9.71600e+01 -9.64219e-01 -1.52657e-02
-9.71500e+01 -9.64066e-01 -1.52812e-02
-9.71400e+01 -9.63914e-01 -1.52968e-02
-9.71300e+01 -9.63761e-01 -1.53123e-02
-9.71200e+01 -9.63607e-01 -1.53277e-02
-9.71100e+01 -9.63454e-01 -1.53431e-02
-9.71000e+01 -9.63300e-01 -1.53585e-02
-9.70900e+01 -9.63147e-01 -1.53738e-02
-9.70800e+01 -9.62993e-01 -1.53891e-02
-9.70700e+01 -9.62839e-01 -1.54044e-02
-9.70600e+01 -9.62685e-01 -1.54196e-02
-9.70500e+01 -9.62531e-01 -1.54348e-02
-9.70400e+01 -9.62376e-01 -1.54500e-02
-9.70300e+01 -9.62222e-01 -1.54651e-02
-9.70200e+01 -9.62067e-01 -1.54802e-02
-9.70100e+01 -9.61912e-01 -1.54952e-02
-9.70000e+01 -9.61757e-01 -1.55102e-02
-9.69900e+01 -9.61602e-01 -1.55252e-02
-9.69800e+01 -9.61446e-01 -1.55401e-02
-9.69700e+01 -9.61291e-01 -1.55550e-02
-9.69600e+01 -9.61135e-01 -1.55699e-02
-9.69500e+01 -9.60980e-01 -1.55847e-02
-9.69400e+01 -9.60824e-01 -1.55995e-02
-9.69300e+01 -9.60668e-01 -1.56142e-02
-9.69200e+01 -9.60511e-01 -1.56289e-02
-9.69100e+01 -9.60355e-01 -1.56436e-02
-9.69000e+01 -9.60199e-01 -1.56582e-02
-9.68900e+01 -9.60042e-01 -1.56728e-02
-9.68800e+01 -9.59885e-01 -1.56874e-02
-9.68700e+01 -9.59728e-01 -1.57019e-02
-9.68600e+01 -9.59571e-01 -1.57164e-02
-9.68500e+01 -9.59414e-01 -1.57308e-02
-9.68400e+01 -9.59256e-01 -1.57452e-02
-9.68300e+01 -9.59099e-01 -1.57596e-02
-9.68200e+01 -9.58941e-01 -1.57740e-02
-9.68100e+01 -9.58783e-01 -1.57883e-02
-9.68000e+01 -9.58625e-01 -1.58025e-02
-9.67900e+01 -9.58467e-01 -1.58167e-02
-9.67800e+01 -9.58309e-01 -1.58309e-02
-9.67700e+01 -9.58151e-01 -1.58451e-02
-9.67600e+01 -9.57992e-01 -1.58592e-02
-9.67500e+01 -9.57834e-01 -1.58733e-02
-9.67400e+01 -9.57675e-01 -1.58873e-02
-9.67300e+01 -9.57516e-01 -1.59013e-02
-9.67200e+01 -9.57357e-01 -1.59153e-02
-9.67100e+01 -9.57198e-01 -1.59292e-02
-9.67000e+01 -9.57038e-01 -1.59431e-02
-9.66900e+01 -9.56879e-01 -1.59569e-02
-9.66800e+01 -9.56719e-01 -1.59708e-02
-9.66700e+01 -9.56559e-01 -1.59845e-02
-9.66600e+01 -9.56399e-01 -1.59983e-02
-9.66500e+01 -9.56239e-01 -1.60120e-02
-9.66400e+01 -9.56079e-01 -1.60257e-02
-9.66300e+01 -9.55919e-01 -1.60393e-02
-9.66200e+01 -9.55758e-01 -1.60529e-02
-9.66100e+01 -9.55598e-01 -1.60664e-02
-9.66000e+01 -9.55437e-01 -1.60800e-02
-9.65900e+01 -9.55276e-01 -1.60934e-02
-9.65800e+01 -9.55115e-01 -1.61069e-02
-9.65700e+01 -9.54954e-01 -1.61203e-02
-9.65600e+01 -9.54793e-01 -1.61337e-02
-9.65500e+01 -9.54631e-01 -1.61470e-02
-9.65400e+01 -9.54470e-01 -1.61603e-02
-9.65300e+01 -9.54308e-01 -1.61735e-02
-9.65200e+01 -9.54146e-01 -1.61868e-02
-9.65100e+01 -9.53984e-01 -1.62000e-02
-9.65000e+01 -9.53822e-01 -1.62131e-02
-9.64900e+01 -9.53660e-01 -1.62262e-02
-9.64800e+01 -9.53498e-01 -1.62393e-02
-9.64700e+01 -9.53335e-01 -1.62523e-02
-9.64600e+01 -9.53173e-01 -1.62653e-02
-9.64500e+01 -9.53010e-01 -1.62783e-02
-9.64400e+01 -9.52847e-01 -1.62912e-02
-9.64300e+01 -9.52684e-01 -1.63041e-02
-9.64200e+01 -9.52521e-01 -1.63169e-02
-9.64100e+01 -9.52358e-01 -1.63298e-02
-9.64000e+01 -9.52194e-01 -1.63425e-02
-9.63900e+01 -9.52031e-01 -1.63553e-02
-9.63800e+01 -9.51867e-01 -1.63680e-02
-9.63700e+01 -9.51704e-01 -1.63806e-02
-9.63600e+01 -9.51540e-01 -1.63933e-02
-9.63500e+01 -9.51376e-01 -1.64059e-02
-9.63400e+01 -9.51212e-01 -1.64184e-02
-9.63300e+01 -9.51047e-01 -1.64309e-02
-9.63200e+01 -9.50883e-01 -1.64434e-02
-9.63100e+01 -9.50719e-01 -1.64559e-02
-9.63000e+01 -9.50554e-01 -1.64683e-02
-9.62900e+01 -9.50389e-01 -1.64806e-02
-9.62800e+01 -9.50224e-01 -1.64930e-02
-9.62700e+01 -9.50059e-01 -1.65053e-02
-9.62600e+01 -9.49894e-01 -1.65175e-02
-9.62500e+01 -9.49729e-01 -1.65297e-02
-9.62400e+01 -9.49564e-01 -1.65419e-02
-9.62300e+01 -9.49398e-01 -1.65541e-02
-9.62200e+01 -9.49233e-01 -1.65662e-02
-9.62100e+01 -9.49067e-01 -1.65782e-02
-9.62000e+01 -9.48901e-01 -1.65903e-02
-9.61900e+01 -9.48735e-01 -1.66023e-02
-9.61800e+01 -9.48569e-01 -1.66142e-02
-9.61700e+01 -9.48403e-01 -1.66261e-02
-9.61600e+01 -9.48236e-01 -1.66380e-02
-9.61500e+01 -9.48070e-01 -1.66499e-02
-9.61400e+01 -9.47903e-01 -1.66617e-02
-9.61300e+01 -9.47737e-01 -1.66735e-02
-9.61200e+01 -9.47570e-01 -1.66852e-02
-9.61100e+01 -9.47403e-01 -1.66969e-02
-9.61000e+01 -9.47236e-01 -1.67086e-02
-9.60900e+01 -9.47069e-01 -1.67202e-02
-9.60800e+01 -9.46902e-01 -1.67318e-02
-9.60700e+01 -9.46734e-01 -1.67433e-02
-9.60600e+01 -9.46567e-01 -1.67548e-02
-9.60500e+01 -9.46399e-01 -1.67663e-02
-9.60400e+01 -9.46231e-01 -1.67778e-02
-9.60300e+01 -9.46064e-01 -1.67892e-02
-9.60200e+01 -9.45896e-01 -1.68005e-02
-9.60100e+01 -9.45728e-01 -1.68118e-02
-9.60000e+01 -9.45559e-01 -1.68231e-02
-9.59900e+01 -9.45391e-01 -1.68344e-02
-9.59800e+01 -9.45223e-01 -1.68456e-02
-9.59700e+01 -9.45054e-01 -1.68568e-02
-9.59600e+01 -9.44886e-01 -1.68679e-02
-9.59500e+01 -9.44717e-01 -1.68790e-02
-9.59400e+01 -9.44548e-01 -1.68901e-02
-9.59300e+01 -9.44379e-01 -1.69011e-02
-9.59200e+01 -9.44210e-01 -1.69121e-02
-9.59100e+01 -9.44041e-01 -1.69231e-02
-9.59000e+01 -9.43871e-01 -1.69340e-02
-9.58900e+01 -9.43702e-01 -1.69449e-02
-9.58800e+01 -9.43533e-01 -1.69557e-02
-9.58700e+01 -9.43363e-01 -1.69665e-02
-9.58600e+01 -9.43193e-01 -1.69773e-02
-9.58500e+01 -9.43023e-01 -1.69880e-02
-9.58400e+01 -9.42853e-01 -1.69987e-02
-9.58300e+01 -9.42683e-01 -1.70094e-02
-9.58200e+01 -9.42513e-01 -1.70200e-02
-9.58100e+01 -9.42343e-01 -1.70306e-02
-9.58000e+01 -9.42173e-01 -1.70412e-02
-9.57900e+01 -9.42002e-01 -1.70517e-02
-9.57800e+01 -9.41832e-01 -1.70621e-02
-9.57700e+01 -9.41661e-01 -1.70726e-02
-9.57600e+01 -9.41490e-01 -1.70830e-02
-9.57500e+01 -9.41319e-01 -1.70933e-02
-9.57400e+01 -9.41148e-01 -1.71037e-02
-9.57300e+01 -9.40977e-01 -1.71139e-02
-9.57200e+01 -9.40806e-01 -1.71242e-02
-9.57100e+01 -9.40635e-01 -1.71344e-02
-9.57000e+01 -9.40463e-01 -1.71446e-02
-9.56900e+01 -9.40292e-01 -1.71547e-02
-9.56800e+01 -9.40120e-01 -1.71648e-02
-9.56700e+01 -9.39949e-01 -1.71749e-02
-9.56600e+01 -9.39777e-01 -1.71849e-02
-9.56500e+01 -9.39605e-01 -1.71949e-02
-9.56400e+01 -9.39433e-01 -1.72049e-02
-9.56300e+01 -9.39261e-01 -1.72148e-02
-9.56200e+01 -9.39089e-01 -1.72247e-02
-9.56100e+01 -9.38916e-01 -1.72345e-02
-9.56000e+01 -9.38744e-01 -1.72443e-02
-9.55900e+01 -9.38571e-01 -1.72541e-02
-9.55800e+01 -9.38399e-01 -1.72638e-02
-9.55700e+01 -9.38226e-01 -1.72735e-02
-9.55600e+01 -9.38053e-01 -1.72832e-02
-9.55500e+01 -9.37880e-01 -1.72928e-02
-9.55400e+01 -9.37707e-01 -1.73024e-02
-9.55300e+01 -9.37534e-01 -1.73119e-02
-9.55200e+01 -9.37361e-01 -1.73214e-02
-9.55100e+01 -9.37188e-01 -1.73309e-02
-9.55000e+01 -9.37015e-01 -1.73403e-02
-9.54900e+01 -9.36841e-01 -1.73497e-02
-9.54800e+01 -9.36668e-01 -1.73591e-02
-9.54700e+01 -9.36494e-01 -1.73684e-02
-9.54600e+01 -9.36320e-01 -1.73777e-02
-9.54500e+01 -9.36146e-01 -1.73869e-02
-9.54400e+01 -9.35973e-01 -1.73961e-02
-9.54300e+01 -9.35799e-01 -1.74053e-02
-9.54200e+01 -9.35624e-01 -1.74144e-02
-9.54100e+01 -9.35450e-01 -1.74235e-02
-9.54000e+01 -9.35276e-01 -1.74326e-02
-9.53900e+01 -9.35102e-01 -1.74416e-02
-9.53800e+01 -9.34927e-01 -1.74506e-02
-9.53700e+01 -9.34753e-01 -1.74596e-02
-9.53600e+01 -9.34578e-01 -1.74685e-02
-9.53500e+01 -9.34403e-01 -1.74774e-02
-9.53400e+01 -9.34228e-01 -1.74862e-02
-9.53300e+01 -9.34053e-01 -1.74950e-02
-9.53200e+01 -9.33878e-01 -1.75038e-02
-9.53100e+01 -9.33703e-01 -1.75125e-02
-9.53000e+01 -9.33528e-01 -1.75212e-02
-9.52900e+01 -9.33353e-01 -1.75298e-02
-9.52800e+01 -9.33178e-01 -1.75385e-02
-9.52700e+01 -9.33002e-01 -1.75470e-02
-9.52600e+01 -9.32827e-01 -1.75556e-02
-9.52500e+01 -9.32651e-01 -1.75641e-02
-9.52400e+01 -9.32475e-01 -1.75726e-02
-9.52300e+01 -9.32300e-01 -1.75810e-02
-9.52200e+01 -9.32124e-01 -1.75894e-02
-9.52100e+01 -9.31948e-01 -1.75977e-02
-9.52000e+01 -9.31772e-01 -1.76061e-02
-9.51900e+01 -9.31596e-01 -1.76143e-02
-9.51800e+01 -9.31420e-01 -1.76226e-02
-9.51700e+01 -9.31243e-01 -1.76308e-02
-9.51600e+01 -9.31067e-01 -1.76390e-02
-9.51500e+01 -9.30891e-01 -1.76471e-02
-9.51400e+01 -9.30714e-01 -1.76552e-02
-9.51300e+01 -9.30537e-01 -1.76633e-02
-9.51200e+01 -9.30361e-01 -1.76713e-02
-9.51100e+01 -9.30184e-01 -1.76793e-02
-9.51000e+01 -9.30007e-01 -1.76872e-02
-9.50900e+01 -9.29830e-01 -1.76951e-02
-9.50800e+01 -9.29653e-01 -1.77030e-02
-9.50700e+01 -9.29476e-01 -1.77108e-02
-9.50600e+01 -9.29299e-01 -1.77186e-02
-9.50500e+01 -9.29122e-01 -1.77264e-02
-9.50400e+01 -9.28945e-01 -1.77341e-02
-9.50300e+01 -9.28767e-01 -1.77418e-02
-9.50200e+01 -9.28590e-01 -1.77495e-02
-9.50100e+01 -9.28412e-01 -1.77571e-02
-9.50000e+01 -9.28235e-01 -1.77646e-02
-9.49900e+01 -9.28057e-01 -1.77722e-02
-9.49800e+01 -9.27879e-01 -1.77797e-02
-9.49700e+01 -9.27701e-01 -1.77872e-02
-9.49600e+01 -9.27523e-01 -1.77946e-02
-9.49500e+01 -9.27345e-01 -1.78020e-02
-9.49400e+01 -9.27167e-01 -1.78093e-02
-9.49300e+01 -9.26989e-01 -1.78166e-02
-9.49200e+01 -9.26811e-01 -1.78239e-02
-9.49100e+01 -9.26633e-01 -1.78312e-02
-9.49000e+01 -9.26454e-01 -1.78384e-02
-9.48900e+01 -9.26276e-01 -1.78455e-02
-9.48800e+01 -9.26097e-01 -1.78527e-02
-9.48700e+01 -9.25919e-01 -1.78598e-02
-9.48600e+01 -9.25740e-01 -1.78668e-02
-9.48500e+01 -9.25562e-01 -1.78738e-02
-9.48400e+01 -9.25383e-01 -1.78808e-02
-9.48300e+01 -9.25204e-01 -1.78878e-02
-9.48200e+01 -9.25025e-01 -1.78947e-02
-9.48100e+01 -9.24846e-01 -1.79015e-02
-9.48000e+01 -9.24667e-01 -1.79084e-02
-9.47900e+01 -9.24488e-01 -1.79152e-02
-9.47800e+01 -9.24309e-01 -1.79219e-02
-9.47700e+01 -9.24129e-01 -1.79287e-02
-9.47600e+01 -9.23950e-01 -1.79353e-02
-9.47500e+01 -9.23771e-01 -1.79420e-02
-9.47400e+01 -9.23591e-01 -1.79486e-02
-9.47300e+01 -9.23412e-01 -1.79552e-02
-9.47200e+01 -9.23232e-01 -1.79617e-02
-9.47100e+01 -9.23053e-01 -1.79682e-02
-9.47000e+01 -9.22873e-01 -1.79747e-02
-9.46900e+01 -9.22693e-01 -1.79811e-02
-9.46800e+01 -9.22513e-01 -1.79875e-02
-9.46700e+01 -9.22333e-01 -1.79938e-02
-9.46600e+01 -9.22153e-01 -1.80001e-02
-9.46500e+01 -9.21973e-01 -1.80064e-02
-9.46400e+01 -9.21793e-01 -1.80127e-02
-9.46300e+01 -9.21613e-01 -1.80189e-02
-9.46200e+01 -9.21433e-01 -1.80250e-02
-9.46100e+01 -9.21253e-01 -1.80312e-02
-9.46000e+01 -9.21072e-01 -1.80373e-02
-9.45900e+01 -9.20892e-01 -1.80433e-02
-9.45800e+01 -9.20711e-01 -1.80493e-02
-9.45700e+01 -9.20531e-01 -1.80553e-02
-9.45600e+01 -9.20350e-01 -1.80612e-02
-9.45500e+01 -9.20170e-01 -1.80672e-02
-9.45400e+01 -9.19989e-01 -1.80730e-02
-9.45300e+01 -9.19808e-01 -1.80788e-02
-9.45200e+01 -9.19627e-01 -1.80846e-02
-9.45100e+01 -9.19446e-01 -1.80904e-02
-9.45000e+01 -9.19265e-01 -1.80961e-02
-9.44900e+01 -9.19084e-01 -1.81018e-02
-9.44800e+01 -9.18903e-01 -1.81074e-02
-9.44700e+01 -9.18722e-01 -1.81131e-02
-9.44600e+01 -9.18541e-01 -1.81186e-02
-9.44500e+01 -9.18360e-01 -1.81242e-02
-9.44400e+01 -9.18179e-01 -1.81297e-02
-9.44300e+01 -9.17997e-01 -1.81351e-02
-9.44200e+01 -9.17816e-01 -1.81405e-02
-9.44100e+01 -9.17635e-01 -1.81459e-02
-9.44000e+01 -9.17453e-01 -1.81513e-02
-9.43900e+01 -9.17272e-01 -1.81566e-02
-9.43800e+01 -9.17090e-01 -1.81619e-02
-9.43700e+01 -9.16908e-01 -1.81671e-02
-9.43600e+01 -9.16727e-01 -1.81723e-02
-9.43500e+01 -9.16545e-01 -1.81775e-02
-9.43400e+01 -9.16363e-01 -1.81826e-02
-9.43300e+01 -9.16181e-01 -1.81877e-02
-9.43200e+01 -9.15999e-01 -1.81927e-02
-9.43100e+01 -9.15817e-01 -1.81977e-02
-9.43000e+01 -9.15635e-01 -1.82027e-02
-9.42900e+01 -9.15453e-01 -1.82076e-02
-9.42800e+01 -9.15271e-01 -1.82126e-02
-9.42700e+01 -9.15089e-01 -1.82174e-02
-9.42600e+01 -9.14907e-01 -1.82222e-02
-9.42500e+01 -9.14725e-01 -1.82270e-02
-9.42400e+01 -9.14542e-01 -1.82318e-02
-9.42300e+01 -9.14360e-01 -1.82365e-02
-9.42200e+01 -9.14178e-01 -1.82412e-02
-9.42100e+01 -9.13995e-01 -1.82458e-02
-9.42000e+01 -9.13813e-01 -1.82504e-02
-9.41900e+01 -9.13630e-01 -1.82550e-02
-9.41800e+01 -9.13448e-01 -1.82595e-02
-9.41700e+01 -9.13265e-01 -1.82640e-02
-9.41600e+01 -9.13082e-01 -1.82685e-02
-9.41500e+01 -9.12900e-01 -1.82729e-02
-9.41400e+01 -9.12717e-01 -1.82773e-02
-9.41300e+01 -9.12534e-01 -1.82816e-02
-9.41200e+01 -9.12351e-01 -1.82859e-02
-9.41100e+01 -9.12168e-01 -1.82902e-02
-9.41000e+01 -9.11985e-01 -1.82944e-02
-9.40900e+01 -9.11802e-01 -1.82986e-02
-9.40800e+01 -9.11619e-01 -1.83028e-02
-9.40700e+01 -9.11436e-01 -1.83069e-02
-9.40600e+01 -9.11253e-01 -1.83110e-02
-9.40500e+01 -9.11070e-01 -1.83151e-02
-9.40400e+01 -9.10887e-01 -1.83191e-02
-9.40300e+01 -9.10704e-01 -1.83230e-02
-9.40200e+01 -9.10521e-01 -1.83270e-02
-9.40100e+01 -9.10337e-01 -1.83309e-02
-9.40000e+01 -9.10154e-01 -1.83347e-02
-9.39900e+01 -9.09971e-01 -1.83386e-02
-9.39800e+01 -9.09787e-01 -1.83424e-02
-9.39700e+01 -9.09604e-01 -1.83461e-02
-9.39600e+01 -9.09420e-01 -1.83498e-02
-9.39500e+01 -9.09237e-01 -1.83535e-02
-9.39400e+01 -9.09053e-01 -1.83571e-02
-9.39300e+01 -9.08870e-01 -1.83607e-02
-9.39200e+01 -9.08686e-01 -1.83643e-02
-9.39100e+01 -9.08502e-01 -1.83678e-02
-9.39000e+01 -9.08319e-01 -1.83713e-02
-9.38900e+01 -9.08135e-01 -1.83748e-02
-9.38800e+01 -9.07951e-01 -1.83782e-02
-9.38700e+01 -9.07767e-01 -1.83816e-02
-9.38600e+01 -9.07583e-01 -1.83849e-02
-9.38500e+01 -9.07400e-01 -1.83882e-02
-9.38400e+01 -9.07216e-01 -1.83915e-02
-9.38300e+01 -9.07032e-01 -1.83947e-02
-9.38200e+01 -9.06848e-01 -1.83979e-02
-9.38100e+01 -9.06664e-01 -1.84011e-02
-9.38000e+01 -9.06480e-01 -1.84042e-02
-9.37900e+01 -9.06296e-01 -1.84073e-02
-9.37800e+01 -9.06112e-01 -1.84103e-02
-9.37700e+01 -9.05927e-01 -1.84133e-02
-9.37600e+01 -9.05743e-01 -1.84163e-02
-9.37500e+01 -9.05559e-01 -1.84192e-02
-9.37400e+01 -9.05375e-01 -1.84221e-02
-9.37300e+01 -9.05191e-01 -1.84250e-02
-9.37200e+01 -9.05006e-01 -1.84278e-02
-9.37100e+01 -9.04822e-01 -1.84306e-02
-9.37000e+01 -9.04638e-01 -1.84333e-02
-9.36900e+01 -9.04453e-01 -1.84361e-02
-9.36800e+01 -9.04269e-01 -1.84387e-02
-9.36700e+01 -9.04085e-01 -1.84414e-02
-9.36600e+01 -9.03900e-01 -1.84440e-02
-9.36500e+01 -9.03716e-01 -1.84465e-02
-9.36400e+01 -9.03531e-01 -1.84491e-02
-9.36300e+01 -9.03347e-01 -1.84515e-02
-9.36200e+01 -9.03162e-01 -1.84540e-02
-9.36100e+01 -9.02978e-01 -1.84564e-02
-9.36000e+01 -9.02793e-01 -1.84588e-02
-9.35900e+01 -9.02609e-01 -1.84611e-02
-9.35800e+01 -9.02424e-01 -1.84634e-02
-9.35700e+01 -9.02239e-01 -1.84657e-02
-9.35600e+01 -9.02055e-01 -1.84679e-02
-9.35500e+01 -9.01870e-01 -1.84701e-02
-9.35400e+01 -9.01685e-01 -1.84723e-02
-9.35300e+01 -9.01501e-01 -1.84744e-02
-9.35200e+01 -9.01316e-01 -1.84765e-02
-9.35100e+01 -9.01131e-01 -1.84785e-02
-9.35000e+01 -9.00946e-01 -1.84805e-02
-9.34900e+01 -9.00761e-01 -1.84825e-02
-9.34800e+01 -9.00577e-01 -1.84844e-02
-9.34700e+01 -9.00392e-01 -1.84863e-02
-9.34600e+01 -9.00207e-01 -1.84882e-02
-9.34500e+01 -9.00022e-01 -1.84900e-02
-9.34400e+01 -8.99837e-01 -1.84918e-02
-9.34300e+01 -8.99652e-01 -1.84935e-02
-9.34200e+01 -8.99467e-01 -1.84952e-02
-9.34100e+01 -8.99282e-01 -1.84969e-02
-9.34000e+01 -8.99097e-01 -1.84985e-02
-9.33900e+01 -8.98912e-01 -1.85001e-02
-9.33800e+01 -8.98727e-01 -1.85017e-02
-9.33700e+01 -8.98542e-01 -1.85032e-02
-9.33600e+01 -8.98357e-01 -1.85047e-02
-9.33500e+01 -8.98172e-01 -1.85061e-02
-9.33400e+01 -8.97987e-01 -1.85075e-02
-9.33300e+01 -8.97802e-01 -1.85089e-02
-9.33200e+01 -8.97617e-01 -1.85103e-02
-9.33100e+01 -8.97432e-01 -1.85116e-02
-9.33000e+01 -8.97247e-01 -1.85128e-02
-9.32900e+01 -8.97061e-01 -1.85140e-02
-9.32800e+01 -8.96876e-01 -1.85152e-02
-9.32700e+01 -8.96691e-01 -1.85164e-02
-9.32600e+01 -8.96506e-01 -1.85175e-02
-9.32500e+01 -8.96321e-01 -1.85186e-02
-9.32400e+01 -8.96136e-01 -1.85196e-02
-9.32300e+01 -8.95950e-01 -1.85206e-02
-9.32200e+01 -8.95765e-01 -1.85216e-02
-9.32100e+01 -8.95580e-01 -1.85225e-02
-9.32000e+01 -8.95395e-01 -1.85234e-02
-9.31900e+01 -8.95210e-01 -1.85243e-02
-9.31800e+01 -8.95024e-01 -1.85251e-02
-9.31700e+01 -8.94839e-01 -1.85259e-02
-9.31600e+01 -8.94654e-01 -1.85266e-02
-9.31500e+01 -8.94469e-01 -1.85273e-02
-9.31400e+01 -8.94283e-01 -1.85280e-02
-9.31300e+01 -8.94098e-01 -1.85286e-02
-9.31200e+01 -8.93913e-01 -1.85292e-02
-9.31100e+01 -8.93727e-01 -1.85298e-02
-9.31000e+01 -8.93542e-01 -1.85303e-02
-9.30900e+01 -8.93357e-01 -1.85308e-02
-9.30800e+01 -8.93171e-01 -1.85312e-02
-9.30700e+01 -8.92986e-01 -1.85316e-02
-9.30600e+01 -8.92801e-01 -1.85320e-02
-9.30500e+01 -8.92615e-01 -1.85323e-02
-9.30400e+01 -8.92430e-01 -1.85326e-02
-9.30300e+01 -8.92245e-01 -1.85329e-02
-9.30200e+01 -8.92060e-01 -1.85331e-02
-9.30100e+01 -8.91874e-01 -1.85333e-02
-9.30000e+01 -8.91689e-01 -1.85334e-02
-9.29900e+01 -8.91504e-01 -1.85335e-02
-9.29800e+01 -8.91318e-01 -1.85336e-02
-9.29700e+01 -8.91133e-01 -1.85336e-02
-9.29600e+01 -8.90948e-01 -1.85336e-02
-9.29500e+01 -8.90762e-01 -1.85336e-02
-9.29400e+01 -8.90577e-01 -1.85335e-02
-9.29300e+01 -8.90391e-01 -1.85334e-02
-9.29200e+01 -8.90206e-01 -1.85333e-02
-9.29100e+01 -8.90021e-01 -1.85331e-02
-9.29000e+01 -8.89836e-01 -1.85329e-02
-9.28900e+01 -8.89650e-01 -1.85326e-02
-9.28800e+01 -8.89465e-01 -1.85323e-02
-9.28700e+01 -8.89280e-01 -1.85320e-02
-9.28600e+01 -8.89094e-01 -1.85316e-02
-9.28500e+01 -8.88909e-01 -1.85312e-02
-9.28400e+01 -8.88724e-01 -1.85307e-02
-9.28300e+01 -8.88538e-01 -1.85303e-02
-9.28200e+01 -8.88353e-01 -1.85297e-02
-9.28100e+01 -8.88168e-01 -1.85292e-02
-9.28000e+01 -8.87982e-01 -1.85286e-02
-9.27900e+01 -8.87797e-01 -1.85280e-02
-9.27800e+01 -8.87612e-01 -1.85273e-02
-9.27700e+01 -8.87427e-01 -1.85266e-02
-9.27600e+01 -8.87241e-01 -1.85258e-02
-9.27500e+01 -8.87056e-01 -1.85251e-02
-9.27400e+01 -8.86871e-01 -1.85242e-02
-9.27300e+01 -8.86686e-01 -1.85234e-02
-9.27200e+01 -8.86500e-01 -1.85225e-02
-9.27100e+01 -8.86315e-01 -1.85216e-02
-9.27000e+01 -8.86130e-01 -1.85206e-02
-9.26900e+01 -8.85945e-01 -1.85196e-02
-9.26800e+01 -8.85760e-01 -1.85186e-02
-9.26700e+01 -8.85574e-01 -1.85175e-02
-9.26600e+01 -8.85389e-01 -1.85164e-02
-9.26500e+01 -8.85204e-01 -1.85152e-02
-9.26400e+01 -8.85019e-01 -1.85140e-02
-9.26300e+01 -8.84834e-01 -1.85128e-02
-9.26200e+01 -8.84649e-01 -1.85115e-02
-9.26100e+01 -8.84463e-01 -1.85102e-02
-9.26000e+01 -8.84278e-01 -1.85089e-02
-9.25900e+01 -8.84093e-01 -1.85075e-02
-9.25800e+01 -8.83908e-01 -1.85061e-02
-9.25700e+01 -8.83723e-01 -1.85047e-02
-9.25600e+01 -8.83538e-01 -1.85032e-02
-9.25500e+01 -8.83353e-01 -1.85017e-02
-9.25400e+01 -8.83168e-01 -1.85001e-02
-9.25300e+01 -8.82983e-01 -1.84985e-02
-9.25200e+01 -8.82798e-01 -1.84969e-02
-9.25100e+01 -8.82613e-01 -1.84952e-02
-9.25000e+01 -8.82428e-01 -1.84935e-02
-9.24900e+01 -8.82243e-01 -1.84917e-02
-9.24800e+01 -8.82058e-01 -1.84900e-02
-9.24700e+01 -8.81874e-01 -1.84881e-02
-9.24600e+01 -8.81689e-01 -1.84863e-02
-9.24500e+01 -8.81504e-01 -1.84844e-02
-9.24400e+01 -8.81319e-01 -1.84825e-02
-9.24300e+01 -8.81134e-01 -1.84805e-02
-9.24200e+01 -8.80949e-01 -1.84785e-02
-9.24100e+01 -8.80765e-01 -1.84764e-02
-9.24000e+01 -8.80580e-01 -1.84744e-02
-9.23900e+01 -8.80395e-01 -1.84722e-02
-9.23800e+01 -8.80210e-01 -1.84701e-02
-9.23700e+01 -8.80026e-01 -1.84679e-02
-9.23600e+01 -8.79841e-01 -1.84657e-02
-9.23500e+01 -8.79656e-01 -1.84634e-02
-9.23400e+01 -8.79472e-01 -1.84611e-02
-9.23300e+01 -8.79287e-01 -1.84588e-02
-9.23200e+01 -8.79103e-01 -1.84564e-02
-9.23100e+01 -8.78918e-01 -1.84540e-02
-9.23000e+01 -8.78734e-01 -1.84515e-02
-9.22900e+01 -8.78549e-01 -1.84490e-02
-9.22800e+01 -8.78365e-01 -1.84465e-02
-9.22700e+01 -8.78180e-01 -1.84439e-02
-9.22600e+01 -8.77996e-01 -1.84413e-02
-9.22500e+01 -8.77811e-01 -1.84387e-02
-9.22400e+01 -8.77627e-01 -1.84360e-02
-9.22300e+01 -8.77443e-01 -1.84333e-02
-9.22200e+01 -8.77258e-01 -1.84306e-02
-9.22100e+01 -8.77074e-01 -1.84278e-02
-9.22000e+01 -8.76890e-01 -1.84250e-02
-9.21900e+01 -8.76705e-01 -1.84221e-02
-9.21800e+01 -8.76521e-01 -1.84192e-02
-9.21700e+01 -8.76337e-01 -1.84163e-02
-9.21600e+01 -8.76153e-01 -1.84133e-02
-9.21500e+01 -8.75969e-01 -1.84103e-02
-9.21400e+01 -8.75785e-01 -1.84072e-02
-9.21300e+01 -8.75601e-01 -1.84042e-02
-9.21200e+01 -8.75417e-01 -1.84010e-02
-9.21100e+01 -8.75233e-01 -1.83979e-02
-9.21000e+01 -8.75049e-01 -1.83947e-02
-9.20900e+01 -8.74865e-01 -1.83915e-02
-9.20800e+01 -8.74681e-01 -1.83882e-02
-9.20700e+01 -8.74497e-01 -1.83849e-02
-9.20600e+01 -8.74313e-01 -1.83815e-02
-9.20500e+01 -8.74129e-01 -1.83782e-02
-9.20400e+01 -8.73946e-01 -1.83747e-02
-9.20300e+01 -8.73762e-01 -1.83713e-02
-9.20200e+01 -8.73578e-01 -1.83678e-02
-9.20100e+01 -8.73394e-01 -1.83643e-02
-9.20000e+01 -8.73211e-01 -1.83607e-02
-9.19900e+01 -8.73027e-01 -1.83571e-02
-9.19800e+01 -8.72844e-01 -1.83535e-02
-9.19700e+01 -8.72660e-01 -1.83498e-02
-9.19600e+01 -8.72477e-01 -1.83461e-02
-9.19500e+01 -8.72293e-01 -1.83423e-02
-9.19400e+01 -8.72110e-01 -1.83385e-02
-9.19300e+01 -8.71926e-01 -1.83347e-02
-9.19200e+01 -8.71743e-01 -1.83308e-02
-9.19100e+01 -8.71560e-01 -1.83269e-02
-9.19000e+01 -8.71377e-01 -1.83230e-02
-9.18900e+01 -8.71193e-01 -1.83190e-02
-9.18800e+01 -8.71010e-01 -1.83150e-02
-9.18700e+01 -8.70827e-01 -1.83110e-02
-9.18600e+01 -8.70644e-01 -1.83069e-02
-9.18500e+01 -8.70461e-01 -1.83028e-02
-9.18400e+01 -8.70278e-01 -1.82986e-02
-9.18300e+01 -8.70095e-01 -1.82944e-02
-9.18200e+01 -8.69912e-01 -1.82902e-02
-9.18100e+01 -8.69729e-01 -1.82859e-02
-9.18000e+01 -8.69546e-01 -1.82816e-02
-9.17900e+01 -8.69364e-01 -1.82772e-02
-9.17800e+01 -8.69181e-01 -1.82729e-02
-9.17700e+01 -8.68998e-01 -1.82684e-02
-9.17600e+01 -8.68815e-01 -1.82640e-02
-9.17500e+01 -8.68633e-01 -1.82595e-02
-9.17400e+01 -8.68450e-01 -1.82550e-02
-9.17300e+01 -8.68268e-01 -1.82504e-02
-9.17200e+01 -8.68085e-01 -1.82458e-02
-9.17100e+01 -8.67903e-01 -1.82411e-02
-9.17000e+01 -8.67720e-01 -1.82365e-02
-9.16900e+01 -8.67538e-01 -1.82317e-02
-9.16800e+01 -8.67356e-01 -1.82270e-02
-9.16700e+01 -8.67174e-01 -1.82222e-02
-9.16600e+01 -8.66991e-01 -1.82174e-02
-9.16500e+01 -8.66809e-01 -1.82125e-02
-9.16400e+01 -8.66627e-01 -1.82076e-02
-9.16300e+01 -8.66445e-01 -1.82027e-02
-9.16200e+01 -8.66263e-01 -1.81977e-02
-9.16100e+01 -8.66081e-01 -1.81927e-02
-9.16000e+01 -8.65899e-01 -1.81876e-02
-9.15900e+01 -8.65717e-01 -1.81825e-02
-9.15800e+01 -8.65536e-01 -1.81774e-02
-9.15700e+01 -8.65354e-01 -1.81722e-02
-9.15600e+01 -8.65172e-01 -1.81670e-02
-9.15500e+01 -8.64990e-01 -1.81618e-02
-9.15400e+01 -8.64809e-01 -1.81565e-02
-9.15300e+01 -8.64627e-01 -1.81512e-02
-9.15200e+01 -8.64446e-01 -1.81459e-02
-9.15100e+01 -8.64264e-01 -1.81405e-02
-9.15000e+01 -8.64083e-01 -1.81351e-02
-9.14900e+01 -8.63902e-01 -1.81296e-02
-9.14800e+01 -8.63720e-01 -1.81241e-02
-9.14700e+01 -8.63539e-01 -1.81186e-02
-9.14600e+01 -8.63358e-01 -1.81130e-02
-9.14500e+01 -8.63177e-01 -1.81074e-02
-9.14400e+01 -8.62996e-01 -1.81017e-02
-9.14300e+01 -8.62815e-01 -1.80961e-02
-9.14200e+01 -8.62634e-01 -1.80903e-02
-9.14100e+01 -8.62453e-01 -1.80846e-02
-9.14000e+01 -8.62272e-01 -1.80788e-02
-9.13900e+01 -8.62092e-01 -1.80730e-02
-9.13800e+01 -8.61911e-01 -1.80671e-02
-9.13700e+01 -8.61730e-01 -1.80612e-02
-9.13600e+01 -8.61550e-01 -1.80552e-02
-9.13500e+01 -8.61369e-01 -1.80493e-02
-9.13400e+01 -8.61189e-01 -1.80432e-02
-9.13300e+01 -8.61008e-01 -1.80372e-02
-9.13200e+01 -8.60828e-01 -1.80311e-02
-9.13100e+01 -8.60648e-01 -1.80250e-02
-9.13000e+01 -8.60467e-01 -1.80188e-02
-9.12900e+01 -8.60287e-01 -1.80126e-02
-9.12800e+01 -8.60107e-01 -1.80064e-02
-9.12700e+01 -8.59927e-01 -1.80001e-02
-9.12600e+01 -8.59747e-01 -1.79938e-02
-9.12500e+01 -8.59567e-01 -1.79874e-02
-9.12400e+01 -8.59387e-01 -1.79810e-02
-9.12300e+01 -8.59208e-01 -1.79746e-02
-9.12200e+01 -8.59028e-01 -1.79681e-02
-9.12100e+01 -8.58848e-01 -1.79616e-02
-9.12000e+01 -8.58669e-01 -1.79551e-02
-9.11900e+01 -8.58489e-01 -1.79485e-02
-9.11800e+01 -8.58310e-01 -1.79419e-02
-9.11700e+01 -8.58130e-01 -1.79353e-02
-9.11600e+01 -8.57951e-01 -1.79286e-02
-9.11500e+01 -8.57772e-01 -1.79219e-02
-9.11400e+01 -8.57593e-01 -1.79151e-02
-9.11300e+01 -8.57413e-01 -1.79083e-02
-9.11200e+01 -8.57234e-01 -1.79015e-02
-9.11100e+01 -8.57055e-01 -1.78946e-02
-9.11000e+01 -8.56876e-01 -1.78877e-02
-9.10900e+01 -8.56698e-01 -1.78807e-02
-9.10800e+01 -8.56519e-01 -1.78738e-02
-9.10700e+01 -8.56340e-01 -1.78667e-02
-9.10600e+01 -8.56162e-01 -1.78597e-02
-9.10500e+01 -8.55983e-01 -1.78526e-02
-9.10400e+01 -8.55804e-01 -1.78455e-02
-9.10300e+01 -8.55626e-01 -1.78383e-02
-9.10200e+01 -8.55448e-01 -1.78311e-02
-9.10100e+01 -8.55269e-01 -1.78238e-02
-9.10000e+01 -8.55091e-01 -1.78166e-02
-9.09900e+01 -8.54913e-01 -1.78092e-02
-9.09800e+01 -8.54735e-01 -1.78019e-02
-9.09700e+01 -8.54557e-01 -1.77945e-02
-9.09600e+01 -8.54379e-01 -1.77871e-02
-9.09500e+01 -8.54201e-01 -1.77796e-02
-9.09400e+01 -8.54024e-01 -1.77721e-02
-9.09300e+01 -8.53846e-01 -1.77646e-02
-9.09200e+01 -8.53668e-01 -1.77570e-02
-9.09100e+01 -8.53491e-01 -1.77494e-02
-9.09000e+01 -8.53313e-01 -1.77417e-02
-9.08900e+01 -8.53136e-01 -1.77340e-02
-9.08800e+01 -8.52959e-01 -1.77263e-02
-9.08700e+01 -8.52781e-01 -1.77185e-02
-9.08600e+01 -8.52604e-01 -1.77107e-02
-9.08500e+01 -8.52427e-01 -1.77029e-02
-9.08400e+01 -8.52250e-01 -1.76950e-02
-9.08300e+01 -8.52073e-01 -1.76871e-02
-9.08200e+01 -8.51896e-01 -1.76792e-02
-9.08100e+01 -8.51720e-01 -1.76712e-02
-9.08000e+01 -8.51543e-01 -1.76632e-02
-9.07900e+01 -8.51366e-01 -1.76551e-02
-9.07800e+01 -8.51190e-01 -1.76470e-02
-9.07700e+01 -8.51013e-01 -1.76389e-02
-9.07600e+01 -8.50837e-01 -1.76307e-02
-9.07500e+01 -8.50661e-01 -1.76225e-02
-9.07400e+01 -8.50485e-01 -1.76143e-02
-9.07300e+01 -8.50309e-01 -1.76060e-02
-9.07200e+01 -8.50133e-01 -1.75977e-02
-9.07100e+01 -8.49957e-01 -1.75893e-02
-9.07000e+01 -8.49781e-01 -1.75809e-02
-9.06900e+01 -8.49605e-01 -1.75725e-02
-9.06800e+01 -8.49429e-01 -1.75640e-02
-9.06700e+01 -8.49254e-01 -1.75555e-02
-9.06600e+01 -8.49078e-01 -1.75470e-02
-9.06500e+01 -8.48903e-01 -1.75384e-02
-9.06400e+01 -8.48727e-01 -1.75298e-02
-9.06300e+01 -8.48552e-01 -1.75211e-02
-9.06200e+01 -8.48377e-01 -1.75124e-02
-9.06100e+01 -8.48202e-01 -1.75037e-02
-9.06000e+01 -8.48027e-01 -1.74949e-02
-9.05900e+01 -8.47852e-01 -1.74861e-02
-9.05800e+01 -8.47677e-01 -1.74773e-02
-9.05700e+01 -8.47503e-01 -1.74684e-02
-9.05600e+01 -8.47328e-01 -1.74595e-02
-9.05500e+01 -8.47153e-01 -1.74505e-02
-9.05400e+01 -8.46979e-01 -1.74415e-02
-9.05300e+01 -8.46805e-01 -1.74325e-02
-9.05200e+01 -8.46630e-01 -1.74235e-02
-9.05100e+01 -8.46456e-01 -1.74144e-02
-9.05000e+01 -8.46282e-01 -1.74052e-02
-9.04900e+01 -8.46108e-01 -1.73960e-02
-9.04800e+01 -8.45934e-01 -1.73868e-02
-9.04700e+01 -8.45760e-01 -1.73776e-02
-9.04600e+01 -8.45586e-01 -1.73683e-02
-9.04500e+01 -8.45413e-01 -1.73590e-02
-9.04400e+01 -8.45239e-01 -1.73496e-02
-9.04300e+01 -8.45066e-01 -1.73402e-02
-9.04200e+01 -8.44892e-01 -1.73308e-02
-9.04100e+01 -8.44719e-01 -1.73213e-02
-9.04000e+01 -8.44546e-01 -1.73118e-02
-9.03900e+01 -8.44373e-01 -1.73023e-02
-9.03800e+01 -8.44200e-01 -1.72927e-02
-9.03700e+01 -8.44027e-01 -1.72831e-02
-9.03600e+01 -8.43854e-01 -1.72734e-02
-9.03500e+01 -8.43682e-01 -1.72637e-02
-9.03400e+01 -8.43509e-01 -1.72540e-02
-9.03300e+01 -8.43337e-01 -1.72442e-02
-9.03200e+01 -8.43164e-01 -1.72344e-02
-9.03100e+01 -8.42992e-01 -1.72246e-02
-9.03000e+01 -8.42820e-01 -1.72147e-02
-9.02900e+01 -8.42648e-01 -1.72048e-02
-9.02800e+01 -8.42476e-01 -1.71948e-02
-9.02700e+01 -8.42304e-01 -1.71848e-02
-9.02600e+01 -8.42132e-01 -1.71748e-02
-9.02500e+01 -8.41960e-01 -1.71647e-02
-9.02400e+01 -8.41789e-01 -1.71546e-02
-9.02300e+01 -8.41617e-01 -1.71445e-02
-9.02200e+01 -8.41446e-01 -1.71343e-02
-9.02100e+01 -8.41274e-01 -1.71241e-02
-9.02000e+01 -8.41103e-01 -1.71138e-02
-9.01900e+01 -8.40932e-01 -1.71036e-02
-9.01800e+01 -8.40761e-01 -1.70932e-02
-9.01700e+01 -8.40590e-01 -1.70829e-02
-9.01600e+01 -8.40420e-01 -1.70725e-02
-9.01500e+01 -8.40249e-01 -1.70620e-02
-9.01400e+01 -8.40078e-01 -1.70516e-02
-9.01300e+01 -8.39908e-01 -1.70410e-02
-9.01200e+01 -8.39737e-01 -1.70305e-02
-9.01100e+01 -8.39567e-01 -1.70199e-02
-9.01000e+01 -8.39397e-01 -1.70093e-02
-9.00900e+01 -8.39227e-01 -1.69986e-02
-9.00800e+01 -8.39057e-01 -1.69879e-02
-9.00700e+01 -8.38887e-01 -1.69772e-02
-9.00600e+01 -8.38718e-01 -1.69664e-02
-9.00500e+01 -8.38548e-01 -1.69556e-02
-9.00400e+01 -8.38378e-01 -1.69448e-02
-9.00300e+01 -8.38209e-01 -1.69339e-02
-9.00200e+01 -8.38040e-01 -1.69230e-02
-9.00100e+01 -8.37871e-01 -1.69120e-02
-9.00000e+01 -8.37702e-01 -1.69010e-02
-8.99900e+01 -8.37533e-01 -1.68900e-02
-8.99800e+01 -8.37364e-01 -1.68791e-02
-8.99700e+01 -8.37195e-01 -1.68682e-02
-8.99600e+01 -8.37026e-01 -1.68574e-02
-8.99500e+01 -8.36858e-01 -1.68466e-02
-8.99400e+01 -8.36689e-01 -1.68359e-02
-8.99300e+01 -8.36521e-01 -1.68252e-02
-8.99200e+01 -8.36353e-01 -1.68146e-02
-8.99100e+01 -8.36185e-01 -1.68040e-02
-8.99000e+01 -8.36017e-01 -1.67935e-02
-8.98900e+01 -8.35849e-01 -1.67830e-02
-8.98800e+01 -8.35681e-01 -1.67726e-02
-8.98700e+01 -8.35513e-01 -1.67623e-02
-8.98600e+01 -8.35346e-01 -1.67520e-02
-8.98500e+01 -8.35178e-01 -1.67417e-02
-8.98400e+01 -8.35011e-01 -1.67315e-02
-8.98300e+01 -8.34844e-01 -1.67214e-02
-8.98200e+01 -8.34677e-01 -1.67113e-02
-8.98100e+01 -8.34510e-01 -1.67012e-02
-8.98000e+01 -8.34343e-01 -1.66912e-02
-8.97900e+01 -8.34176e-01 -1.66813e-02
-8.97800e+01 -8.34009e-01 -1.66714e-02
-8.97700e+01 -8.33842e-01 -1.66615e-02
-8.97600e+01 -8.33676e-01 -1.66518e-02
-8.97500e+01 -8.33509e-01 -1.66420e-02
-8.97400e+01 -8.33343e-01 -1.66323e-02
-8.97300e+01 -8.33177e-01 -1.66227e-02
-8.97200e+01 -8.33010e-01 -1.66131e-02
-8.97100e+01 -8.32844e-01 -1.66036e-02
-8.97000e+01 -8.32678e-01 -1.65941e-02
-8.96900e+01 -8.32513e-01 -1.65847e-02
-8.96800e+01 -8.32347e-01 -1.65754e-02
-8.96700e+01 -8.32181e-01 -1.65660e-02
-8.96600e+01 -8.32015e-01 -1.65568e-02
-8.96500e+01 -8.31850e-01 -1.65476e-02
-8.96400e+01 -8.31684e-01 -1.65384e-02
-8.96300e+01 -8.31519e-01 -1.65293e-02
-8.96200e+01 -8.31354e-01 -1.65202e-02
-8.96100e+01 -8.31189e-01 -1.65112e-02
-8.96000e+01 -8.31024e-01 -1.65023e-02
-8.95900e+01 -8.30859e-01 -1.64934e-02
-8.95800e+01 -8.30694e-01 -1.64846e-02
-8.95700e+01 -8.30529e-01 -1.64758e-02
-8.95600e+01 -8.30364e-01 -1.64670e-02
-8.95500e+01 -8.30200e-01 -1.64583e-02
-8.95400e+01 -8.30035e-01 -1.64497e-02
-8.95300e+01 -8.29871e-01 -1.64411e-02
-8.95200e+01 -8.29706e-01 -1.64326e-02
-8.95100e+01 -8.29542e-01 -1.64241e-02
-8.95000e+01 -8.29378e-01 -1.64157e-02
-8.94900e+01 -8.29214e-01 -1.64073e-02
-8.94800e+01 -8.29050e-01 -1.63990e-02
-8.94700e+01 -8.28886e-01 -1.63907e-02
-8.94600e+01 -8.28722e-01 -1.63825e-02
-8.94500e+01 -8.28558e-01 -1.63743e-02
-8.94400e+01 -8.28394e-01 -1.63662e-02
-8.94300e+01 -8.28231e-01 -1.63581e-02
-8.94200e+01 -8.28067e-01 -1.63501e-02
-8.94100e+01 -8.27904e-01 -1.63422e-02
-8.94000e+01 -8.27740e-01 -1.63343e-02
-8.93900e+01 -8.27577e-01 -1.63264e-02
-8.93800e+01 -8.27414e-01 -1.63186e-02
-8.93700e+01 -8.27251e-01 -1.63109e-02
-8.93600e+01 -8.27088e-01 -1.63032e-02
-8.93500e+01 -8.26925e-01 -1.62955e-02
-8.93400e+01 -8.26762e-01 -1.62879e-02
-8.93300e+01 -8.26599e-01 -1.62804e-02
-8.93200e+01 -8.26436e-01 -1.62729e-02
-8.93100e+01 -8.26273e-01 -1.62655e-02
-8.93000e+01 -8.26111e-01 -1.62581e-02
-8.92900e+01 -8.25948e-01 -1.62508e-02
-8.92800e+01 -8.25786e-01 -1.62435e-02
-8.92700e+01 -8.25623e-01 -1.62362e-02
-8.92600e+01 -8.25461e-01 -1.62291e-02
-8.92500e+01 -8.25299e-01 -1.62220e-02
-8.92400e+01 -8.25137e-01 -1.62149e-02
-8.92300e+01 -8.24974e-01 -1.62079e-02
-8.92200e+01 -8.24812e-01 -1.62009e-02
-8.92100e+01 -8.24650e-01 -1.61940e-02
-8.92000e+01 -8.24489e-01 -1.61871e-02
-8.91900e+01 -8.24327e-01 -1.61803e-02
-8.91800e+01 -8.24165e-01 -1.61736e-02
-8.91700e+01 -8.24003e-01 -1.61669e-02
-8.91600e+01 -8.23842e-01 -1.61602e-02
-8.91500e+01 -8.23680e-01 -1.61536e-02
-8.91400e+01 -8.23519e-01 -1.61471e-02
-8.91300e+01 -8.23357e-01 -1.61406e-02
-8.91200e+01 -8.23196e-01 -1.61341e-02
-8.91100e+01 -8.23034e-01 -1.61277e-02
-8.91000e+01 -8.22873e-01 -1.61214e-02
-8.90900e+01 -8.22712e-01 -1.61151e-02
-8.90800e+01 -8.22551e-01 -1.61089e-02
-8.90700e+01 -8.22390e-01 -1.61027e-02
-8.90600e+01 -8.22229e-01 -1.60966e-02
-8.90500e+01 -8.22068e-01 -1.60905e-02
-8.90400e+01 -8.21907e-01 -1.60845e-02
-8.90300e+01 -8.21746e-01 -1.60785e-02
-8.90200e+01 -8.21585e-01 -1.60726e-02
-8.90100e+01 -8.21425e-01 -1.60667e-02
-8.90000e+01 -8.21264e-01 -1.60609e-02
-8.89900e+01 -8.21103e-01 -1.60551e-02
-8.89800e+01 -8.20943e-01 -1.60494e-02
-8.89700e+01 -8.20783e-01 -1.60437e-02
-8.89600e+01 -8.20622e-01 -1.60381e-02
-8.89500e+01 -8.20462e-01 -1.60326e-02
-8.89400e+01 -8.20301e-01 -1.60271e-02
-8.89300e+01 -8.20141e-01 -1.60216e-02
-8.89200e+01 -8.19981e-01 -1.60162e-02
-8.89100e+01 -8.19821e-01 -1.60109e-02
-8.89000e+01 -8.19661e-01 -1.60056e-02
-8.88900e+01 -8.19501e-01 -1.60003e-02
-8.88800e+01 -8.19341e-01 -1.59952e-02
-8.88700e+01 -8.19181e-01 -1.59900e-02
-8.88600e+01 -8.19021e-01 -1.59849e-02
-8.88500e+01 -8.18861e-01 -1.59799e-02
-8.88400e+01 -8.18701e-01 -1.59749e-02
-8.88300e+01 -8.18542e-01 -1.59700e-02
-8.88200e+01 -8.18382e-01 -1.59651e-02
-8.88100e+01 -8.18222e-01 -1.59603e-02
-8.88000e+01 -8.18063e-01 -1.59555e-02
-8.87900e+01 -8.17903e-01 -1.59508e-02
-8.87800e+01 -8.17744e-01 -1.59461e-02
-8.87700e+01 -8.17584e-01 -1.59415e-02
-8.87600e+01 -8.17425e-01 -1.59369e-02
-8.87500e+01 -8.17266e-01 -1.59324e-02
-8.87400e+01 -8.17106e-01 -1.59280e-02
-8.87300e+01 -8.16947e-01 -1.59236e-02
-8.87200e+01 -8.16788e-01 -1.59192e-02
-8.87100e+01 -8.16629e-01 -1.59149e-02
-8.87000e+01 -8.16470e-01 -1.59107e-02
-8.86900e+01 -8.16310e-01 -1.59065e-02
-8.86800e+01 -8.16151e-01 -1.59023e-02
-8.86700e+01 -8.15992e-01 -1.58982e-02
-8.86600e+01 -8.15833e-01 -1.58942e-02
-8.86500e+01 -8.15675e-01 -1.58902e-02
-8.86400e+01 -8.15516e-01 -1.58863e-02
-8.86300e+01 -8.15357e-01 -1.58824e-02
-8.86200e+01 -8.15198e-01 -1.58785e-02
-8.86100e+01 -8.15039e-01 -1.58748e-02
-8.86000e+01 -8.14880e-01 -1.58710e-02
-8.85900e+01 -8.14722e-01 -1.58674e-02
-8.85800e+01 -8.14563e-01 -1.58637e-02
-8.85700e+01 -8.14405e-01 -1.58602e-02
-8.85600e+01 -8.14246e-01 -1.58567e-02
-8.85500e+01 -8.14087e-01 -1.58532e-02
-8.85400e+01 -8.13929e-01 -1.58498e-02
-8.85300e+01 -8.13770e-01 -1.58464e-02
-8.85200e+01 -8.13612e-01 -1.58431e-02
-8.85100e+01 -8.13454e-01 -1.58398e-02
-8.85000e+01 -8.13295e-01 -1.58366e-02
-8.84900e+01 -8.13137e-01 -1.58335e-02
-8.84800e+01 -8.12978e-01 -1.58304e-02
-8.84700e+01 -8.12820e-01 -1.58273e-02
-8.84600e+01 -8.12662e-01 -1.58243e-02
-8.84500e+01 -8.12504e-01 -1.58214e-02
-8.84400e+01 -8.12345e-01 -1.58185e-02
-8.84300e+01 -8.12187e-01 -1.58157e-02
-8.84200e+01 -8.12029e-01 -1.58129e-02
-8.84100e+01 -8.11871e-01 -1.58101e-02
-8.84000e+01 -8.11713e-01 -1.58075e-02
-8.83900e+01 -8.11555e-01 -1.58048e-02
-8.83800e+01 -8.11397e-01 -1.58022e-02
-8.83700e+01 -8.11239e-01 -1.57997e-02
-8.83600e+01 -8.11081e-01 -1.57972e-02
-8.83500e+01 -8.10923e-01 -1.57948e-02
-8.83400e+01 -8.10765e-01 -1.57925e-02
-8.83300e+01 -8.10607e-01 -1.57901e-02
-8.83200e+01 -8.10449e-01 -1.57879e-02
-8.83100e+01 -8.10291e-01 -1.57857e-02
-8.83000e+01 -8.10133e-01 -1.57835e-02
-8.82900e+01 -8.09976e-01 -1.57814e-02
-8.82800e+01 -8.09818e-01 -1.57793e-02
-8.82700e+01 -8.09660e-01 -1.57773e-02
-8.82600e+01 -8.09502e-01 -1.57754e-02
-8.82500e+01 -8.09345e-01 -1.57735e-02
-8.82400e+01 -8.09187e-01 -1.57716e-02
-8.82300e+01 -8.09029e-01 -1.57698e-02
-8.82200e+01 -8.08871e-01 -1.57681e-02
-8.82100e+01 -8.08714e-01 -1.57664e-02
-8.82000e+01 -8.08556e-01 -1.57648e-02
-8.81900e+01 -8.08398e-01 -1.57632e-02
-8.81800e+01 -8.08241e-01 -1.57616e-02
-8.81700e+01 -8.08083e-01 -1.57602e-02
-8.81600e+01 -8.07926e-01 -1.57587e-02
-8.81500e+01 -8.07768e-01 -1.57573e-02
-8.81400e+01 -8.07610e-01 -1.57560e-02
-8.81300e+01 -8.07453e-01 -1.57548e-02
-8.81200e+01 -8.07295e-01 -1.57535e-02
-8.81100e+01 -8.07138e-01 -1.57524e-02
-8.81000e+01 -8.06980e-01 -1.57512e-02
-8.80900e+01 -8.06823e-01 -1.57502e-02
-8.80800e+01 -8.06665e-01 -1.57492e-02
-8.80700e+01 -8.06508e-01 -1.57482e-02
-8.80600e+01 -8.06350e-01 -1.57473e-02
-8.80500e+01 -8.06193e-01 -1.57464e-02
-8.80400e+01 -8.06035e-01 -1.57456e-02
-8.80300e+01 -8.05878e-01 -1.57449e-02
-8.80200e+01 -8.05721e-01 -1.57442e-02
-8.80100e+01 -8.05563e-01 -1.57435e-02
-8.80000e+01 -8.05406e-01 -1.57430e-02
-8.79900e+01 -8.05248e-01 -1.57424e-02
-8.79800e+01 -8.05091e-01 -1.57419e-02
-8.79700e+01 -8.04933e-01 -1.57415e-02
-8.79600e+01 -8.04776e-01 -1.57411e-02
-8.79500e+01 -8.04619e-01 -1.57408e-02
-8.79400e+01 -8.04461e-01 -1.57405e-02
-8.79300e+01 -8.04304e-01 -1.57403e-02
-8.79200e+01 -8.04146e-01 -1.57401e-02
-8.79100e+01 -8.03989e-01 -1.57400e-02
-8.79000e+01 -8.03832e-01 -1.57399e-02
-8.78900e+01 -8.03674e-01 -1.57399e-02
-8.78800e+01 -8.03517e-01 -1.57399e-02
-8.78700e+01 -8.03359e-01 -1.57400e-02
-8.78600e+01 -8.03202e-01 -1.57401e-02
-8.78500e+01 -8.03045e-01 -1.57403e-02
-8.78400e+01 -8.02887e-01 -1.57405e-02
-8.78300e+01 -8.02730e-01 -1.57408e-02
-8.78200e+01 -8.02572e-01 -1.57412e-02
-8.78100e+01 -8.02415e-01 -1.57416e-02
-8.78000e+01 -8.02258e-01 -1.57420e-02
-8.77900e+01 -8.02100e-01 -1.57425e-02
-8.77800e+01 -8.01943e-01 -1.57431e-02
-8.77700e+01 -8.01785e-01 -1.57437e-02
-8.77600e+01 -8.01628e-01 -1.57444e-02
-8.77500e+01 -8.01470e-01 -1.57451e-02
-8.77400e+01 -8.01313e-01 -1.57458e-02
-8.77300e+01 -8.01155e-01 -1.57466e-02
-8.77200e+01 -8.00998e-01 -1.57475e-02
-8.77100e+01 -8.00840e-01 -1.57484e-02
-8.77000e+01 -8.00683e-01 -1.57494e-02
-8.76900e+01 -8.00526e-01 -1.57504e-02
-8.76800e+01 -8.00368e-01 -1.57515e-02
-8.76700e+01 -8.00210e-01 -1.57526e-02
-8.76600e+01 -8.00053e-01 -1.57538e-02
-8.76500e+01 -7.99895e-01 -1.57551e-02
-8.76400e+01 -7.99738e-01 -1.57563e-02
-8.76300e+01 -7.99580e-01 -1.57577e-02
-8.76200e+01 -7.99423e-01 -1.57591e-02
-8.76100e+01 -7.99265e-01 -1.57605e-02
-8.76000e+01 -7.99107e-01 -1.57620e-02
-8.75900e+01 -7.98950e-01 -1.57636e-02
-8.75800e+01 -7.98792e-01 -1.57651e-02
-8.75700e+01 -7.98635e-01 -1.57668e-02
-8.75600e+01 -7.98477e-01 -1.57685e-02
-8.75500e+01 -7.98319e-01 -1.57703e-02
-8.75400e+01 -7.98161e-01 -1.57721e-02
-8.75300e+01 -7.98004e-01 -1.57739e-02
-8.75200e+01 -7.97846e-01 -1.57758e-02
-8.75100e+01 -7.97688e-01 -1.57778e-02
-8.75000e+01 -7.97530e-01 -1.57798e-02
-8.74900e+01 -7.97373e-01 -1.57819e-02
-8.74800e+01 -7.97215e-01 -1.57840e-02
-8.74700e+01 -7.97057e-01 -1.57862e-02
-8.74600e+01 -7.96899e-01 -1.57884e-02
-8.74500e+01 -7.96741e-01 -1.57907e-02
-8.74400e+01 -7.96583e-01 -1.57930e-02
-8.74300e+01 -7.96425e-01 -1.57954e-02
-8.74200e+01 -7.96267e-01 -1.57978e-02
-8.74100e+01 -7.96109e-01 -1.58003e-02
-8.74000e+01 -7.95951e-01 -1.58029e-02
-8.73900e+01 -7.95793e-01 -1.58055e-02
-8.73800e+01 -7.95635e-01 -1.58081e-02
-8.73700e+01 -7.95477e-01 -1.58108e-02
-8.73600e+01 -7.95319e-01 -1.58135e-02
-8.73500e+01 -7.95161e-01 -1.58163e-02
-8.73400e+01 -7.95003e-01 -1.58192e-02
-8.73300e+01 -7.94844e-01 -1.58221e-02
-8.73200e+01 -7.94686e-01 -1.58251e-02
-8.73100e+01 -7.94528e-01 -1.58281e-02
-8.73000e+01 -7.94370e-01 -1.58311e-02
-8.72900e+01 -7.94211e-01 -1.58342e-02
-8.72800e+01 -7.94053e-01 -1.58374e-02
-8.72700e+01 -7.93895e-01 -1.58406e-02
-8.72600e+01 -7.93736e-01 -1.58439e-02
-8.72500e+01 -7.93578e-01 -1.58472e-02
-8.72400e+01 -7.93419e-01 -1.58506e-02
-8.72300e+01 -7.93261e-01 -1.58540e-02
-8.72200e+01 -7.93102e-01 -1.58575e-02
-8.72100e+01 -7.92944e-01 -1.58610e-02
-8.72000e+01 -7.92785e-01 -1.58646e-02
-8.71900e+01 -7.92626e-01 -1.58682e-02
-8.71800e+01 -7.92468e-01 -1.58719e-02
-8.71700e+01 -7.92309e-01 -1.58757e-02
-8.71600e+01 -7.92150e-01 -1.58795e-02
-8.71500e+01 -7.91991e-01 -1.58833e-02
-8.71400e+01 -7.91832e-01 -1.58872e-02
-8.71300e+01 -7.91674e-01 -1.58912e-02
-8.71200e+01 -7.91515e-01 -1.58952e-02
-8.71100e+01 -7.91356e-01 -1.58992e-02
-8.71000e+01 -7.91197e-01 -1.59033e-02
-8.70900e+01 -7.91038e-01 -1.59075e-02
-8.70800e+01 -7.90878e-01 -1.59117e-02
-8.70700e+01 -7.90719e-01 -1.59159e-02
-8.70600e+01 -7.90560e-01 -1.59203e-02
-8.70500e+01 -7.90401e-01 -1.59246e-02
-8.70400e+01 -7.90242e-01 -1.59290e-02
-8.70300e+01 -7.90082e-01 -1.59335e-02
-8.70200e+01 -7.89923e-01 -1.59380e-02
-8.70100e+01 -7.89764e-01 -1.59426e-02
-8.70000e+01 -7.89604e-01 -1.59472e-02
-8.69900e+01 -7.89445e-01 -1.59519e-02
-8.69800e+01 -7.89285e-01 -1.59567e-02
-8.69700e+01 -7.89125e-01 -1.59614e-02
-8.69600e+01 -7.88966e-01 -1.59663e-02
-8.69500e+01 -7.88806e-01 -1.59712e-02
-8.69400e+01 -7.88646e-01 -1.59761e-02
-8.69300e+01 -7.88487e-01 -1.59811e-02
-8.69200e+01 -7.88327e-01 -1.59862e-02
-8.69100e+01 -7.88167e-01 -1.59912e-02
-8.69000e+01 -7.88007e-01 -1.59964e-02
-8.68900e+01 -7.87847e-01 -1.60016e-02
-8.68800e+01 -7.87687e-01 -1.60069e-02
-8.68700e+01 -7.87527e-01 -1.60122e-02
-8.68600e+01 -7.87367e-01 -1.60175e-02
-8.68500e+01 -7.87206e-01 -1.60229e-02
-8.68400e+01 -7.87046e-01 -1.60284e-02
-8.68300e+01 -7.86886e-01 -1.60339e-02
-8.68200e+01 -7.86726e-01 -1.60395e-02
-8.68100e+01 -7.86565e-01 -1.60451e-02
-8.68000e+01 -7.86405e-01 -1.60508e-02
-8.67900e+01 -7.86244e-01 -1.60565e-02
-8.67800e+01 -7.86084e-01 -1.60623e-02
-8.67700e+01 -7.85923e-01 -1.60681e-02
-8.67600e+01 -7.85762e-01 -1.60740e-02
-8.67500e+01 -7.85601e-01 -1.60799e-02
-8.67400e+01 -7.85441e-01 -1.60859e-02
-8.67300e+01 -7.85280e-01 -1.60919e-02
-8.67200e+01 -7.85119e-01 -1.60980e-02
-8.67100e+01 -7.84958e-01 -1.61042e-02
-8.67000e+01 -7.84797e-01 -1.61104e-02
-8.66900e+01 -7.84635e-01 -1.61166e-02
-8.66800e+01 -7.84474e-01 -1.61229e-02
-8.66700e+01 -7.84313e-01 -1.61293e-02
-8.66600e+01 -7.84152e-01 -1.61357e-02
-8.66500e+01 -7.83990e-01 -1.61421e-02
-8.66400e+01 -7.83829e-01 -1.61486e-02
-8.66300e+01 -7.83667e-01 -1.61552e-02
-8.66200e+01 -7.83506e-01 -1.61618e-02
-8.66100e+01 -7.83344e-01 -1.61685e-02
-8.66000e+01 -7.83182e-01 -1.61752e-02
-8.65900e+01 -7.83021e-01 -1.61820e-02
-8.65800e+01 -7.82859e-01 -1.61888e-02
-8.65700e+01 -7.82697e-01 -1.61957e-02
-8.65600e+01 -7.82535e-01 -1.62026e-02
-8.65500e+01 -7.82373e-01 -1.62096e-02
-8.65400e+01 -7.82211e-01 -1.62166e-02
-8.65300e+01 -7.82048e-01 -1.62237e-02
-8.65200e+01 -7.81886e-01 -1.62308e-02
-8.65100e+01 -7.81724e-01 -1.62380e-02
-8.65000e+01 -7.81561e-01 -1.62452e-02
-8.64900e+01 -7.81399e-01 -1.62525e-02
-8.64800e+01 -7.81236e-01 -1.62599e-02
-8.64700e+01 -7.81074e-01 -1.62673e-02
-8.64600e+01 -7.80911e-01 -1.62747e-02
-8.64500e+01 -7.80748e-01 -1.62822e-02
-8.64400e+01 -7.80585e-01 -1.62898e-02
-8.64300e+01 -7.80422e-01 -1.62974e-02
-8.64200e+01 -7.80259e-01 -1.63050e-02
-8.64100e+01 -7.80096e-01 -1.63127e-02
-8.64000e+01 -7.79933e-01 -1.63205e-02
-8.63900e+01 -7.79770e-01 -1.63283e-02
-8.63800e+01 -7.79607e-01 -1.63362e-02
-8.63700e+01 -7.79443e-01 -1.63441e-02
-8.63600e+01 -7.79280e-01 -1.63521e-02
-8.63500e+01 -7.79116e-01 -1.63601e-02
-8.63400e+01 -7.78953e-01 -1.63682e-02
-8.63300e+01 -7.78789e-01 -1.63763e-02
-8.63200e+01 -7.78625e-01 -1.63845e-02
-8.63100e+01 -7.78461e-01 -1.63927e-02
-8.63000e+01 -7.78297e-01 -1.64010e-02
-8.62900e+01 -7.78133e-01 -1.64093e-02
-8.62800e+01 -7.77969e-01 -1.64177e-02
-8.62700e+01 -7.77805e-01 -1.64261e-02
-8.62600e+01 -7.77640e-01 -1.64346e-02
-8.62500e+01 -7.77476e-01 -1.64432e-02
-8.62400e+01 -7.77312e-01 -1.64518e-02
-8.62300e+01 -7.77147e-01 -1.64604e-02
-8.62200e+01 -7.76982e-01 -1.64691e-02
-8.62100e+01 -7.76818e-01 -1.64779e-02
-8.62000e+01 -7.76653e-01 -1.64867e-02
-8.61900e+01 -7.76488e-01 -1.64955e-02
-8.61800e+01 -7.76323e-01 -1.65044e-02
-8.61700e+01 -7.76158e-01 -1.65134e-02
-8.61600e+01 -7.75993e-01 -1.65224e-02
-8.61500e+01 -7.75827e-01 -1.65315e-02
-8.61400e+01 -7.75662e-01 -1.65406e-02
-8.61300e+01 -7.75497e-01 -1.65498e-02
-8.61200e+01 -7.75331e-01 -1.65590e-02
-8.61100e+01 -7.75165e-01 -1.65683e-02
-8.61000e+01 -7.75000e-01 -1.65776e-02
-8.60900e+01 -7.74834e-01 -1.65870e-02
-8.60800e+01 -7.74668e-01 -1.65964e-02
-8.60700e+01 -7.74502e-01 -1.66059e-02
-8.60600e+01 -7.74336e-01 -1.66154e-02
-8.60500e+01 -7.74170e-01 -1.66250e-02
-8.60400e+01 -7.74003e-01 -1.66347e-02
-8.60300e+01 -7.73837e-01 -1.66444e-02
-8.60200e+01 -7.73670e-01 -1.66541e-02
-8.60100e+01 -7.73504e-01 -1.66639e-02
-8.60000e+01 -7.73337e-01 -1.66738e-02
-8.59900e+01 -7.73170e-01 -1.66837e-02
-8.59800e+01 -7.73003e-01 -1.66936e-02
-8.59700e+01 -7.72836e-01 -1.67036e-02
-8.59600e+01 -7.72669e-01 -1.67137e-02
-8.59500e+01 -7.72502e-01 -1.67238e-02
-8.59400e+01 -7.72335e-01 -1.67340e-02
-8.59300e+01 -7.72168e-01 -1.67442e-02
-8.59200e+01 -7.72000e-01 -1.67544e-02
-8.59100e+01 -7.71832e-01 -1.67648e-02
-8.59000e+01 -7.71665e-01 -1.67751e-02
-8.58900e+01 -7.71497e-01 -1.67856e-02
-8.58800e+01 -7.71329e-01 -1.67960e-02
-8.58700e+01 -7.71161e-01 -1.68066e-02
-8.58600e+01 -7.70993e-01 -1.68171e-02
-8.58500e+01 -7.70825e-01 -1.68278e-02
-8.58400e+01 -7.70656e-01 -1.68385e-02
-8.58300e+01 -7.70488e-01 -1.68492e-02
-8.58200e+01 -7.70319e-01 -1.68600e-02
-8.58100e+01 -7.70151e-01 -1.68708e-02
-8.58000e+01 -7.69982e-01 -1.68817e-02
-8.57900e+01 -7.69813e-01 -1.68927e-02
-8.57800e+01 -7.69644e-01 -1.69037e-02
-8.57700e+01 -7.69475e-01 -1.69147e-02
-8.57600e+01 -7.69306e-01 -1.69258e-02
-8.57500e+01 -7.69136e-01 -1.69370e-02
-8.57400e+01 -7.68967e-01 -1.69482e-02
-8.57300e+01 -7.68797e-01 -1.69595e-02
-8.57200e+01 -7.68628e-01 -1.69708e-02
-8.57100e+01 -7.68458e-01 -1.69821e-02
-8.57000e+01 -7.68288e-01 -1.69935e-02
-8.56900e+01 -7.68118e-01 -1.70050e-02
-8.56800e+01 -7.67948e-01 -1.70165e-02
-8.56700e+01 -7.67778e-01 -1.70281e-02
-8.56600e+01 -7.67608e-01 -1.70397e-02
-8.56500e+01 -7.67437e-01 -1.70514e-02
-8.56400e+01 -7.67267e-01 -1.70631e-02
-8.56300e+01 -7.67096e-01 -1.70749e-02
-8.56200e+01 -7.66925e-01 -1.70868e-02
-8.56100e+01 -7.66754e-01 -1.70986e-02
-8.56000e+01 -7.66583e-01 -1.71106e-02
-8.55900e+01 -7.66412e-01 -1.71226e-02
-8.55800e+01 -7.66241e-01 -1.71346e-02
-8.55700e+01 -7.66069e-01 -1.71467e-02
-8.55600e+01 -7.65898e-01 -1.71589e-02
-8.55500e+01 -7.65726e-01 -1.71711e-02
-8.55400e+01 -7.65554e-01 -1.71833e-02
-8.55300e+01 -7.65382e-01 -1.71956e-02
-8.55200e+01 -7.65210e-01 -1.72080e-02
-8.55100e+01 -7.65038e-01 -1.72204e-02
-8.55000e+01 -7.64866e-01 -1.72329e-02
-8.54900e+01 -7.64694e-01 -1.72454e-02
-8.54800e+01 -7.64521e-01 -1.72579e-02
-8.54700e+01 -7.64348e-01 -1.72705e-02
-8.54600e+01 -7.64176e-01 -1.72832e-02
-8.54500e+01 -7.64003e-01 -1.72959e-02
-8.54400e+01 -7.63830e-01 -1.73087e-02
-8.54300e+01 -7.63657e-01 -1.73215e-02
-8.54200e+01 -7.63483e-01 -1.73344e-02
-8.54100e+01 -7.63310e-01 -1.73474e-02
-8.54000e+01 -7.63136e-01 -1.73603e-02
-8.53900e+01 -7.62963e-01 -1.73734e-02
-8.53800e+01 -7.62789e-01 -1.73865e-02
-8.53700e+01 -7.62615e-01 -1.73996e-02
-8.53600e+01 -7.62441e-01 -1.74128e-02
-8.53500e+01 -7.62267e-01 -1.74260e-02
-8.53400e+01 -7.62092e-01 -1.74393e-02
-8.53300e+01 -7.61918e-01 -1.74527e-02
-8.53200e+01 -7.61743e-01 -1.74661e-02
-8.53100e+01 -7.61569e-01 -1.74795e-02
-8.53000e+01 -7.61394e-01 -1.74930e-02
-8.52900e+01 -7.61219e-01 -1.75066e-02
-8.52800e+01 -7.61044e-01 -1.75202e-02
-8.52700e+01 -7.60868e-01 -1.75339e-02
-8.52600e+01 -7.60693e-01 -1.75476e-02
-8.52500e+01 -7.60517e-01 -1.75614e-02
-8.52400e+01 -7.60342e-01 -1.75752e-02
-8.52300e+01 -7.60166e-01 -1.75890e-02
-8.52200e+01 -7.59990e-01 -1.76030e-02
-8.52100e+01 -7.59814e-01 -1.76169e-02
-8.52000e+01 -7.59638e-01 -1.76310e-02
-8.51900e+01 -7.59461e-01 -1.76451e-02
-8.51800e+01 -7.59285e-01 -1.76592e-02
-8.51700e+01 -7.59108e-01 -1.76734e-02
-8.51600e+01 -7.58931e-01 -1.76876e-02
-8.51500e+01 -7.58754e-01 -1.77019e-02
-8.51400e+01 -7.58577e-01 -1.77162e-02
-8.51300e+01 -7.58400e-01 -1.77306e-02
-8.51200e+01 -7.58222e-01 -1.77451e-02
-8.51100e+01 -7.58045e-01 -1.77596e-02
-8.51000e+01 -7.57867e-01 -1.77741e-02
-8.50900e+01 -7.57689e-01 -1.77887e-02
-8.50800e+01 -7.57512e-01 -1.78034e-02
-8.50700e+01 -7.57333e-01 -1.78181e-02
-8.50600e+01 -7.57155e-01 -1.78328e-02
-8.50500e+01 -7.56977e-01 -1.78477e-02
-8.50400e+01 -7.56798e-01 -1.78625e-02
-8.50300e+01 -7.56620e-01 -1.78774e-02
-8.50200e+01 -7.56441e-01 -1.78924e-02
-8.50100e+01 -7.56262e-01 -1.79074e-02
-8.50000e+01 -7.56083e-01 -1.79225e-02
-8.49900e+01 -7.55903e-01 -1.79376e-02
-8.49800e+01 -7.55724e-01 -1.79528e-02
-8.49700e+01 -7.55544e-01 -1.79680e-02
-8.49600e+01 -7.55364e-01 -1.79833e-02
-8.49500e+01 -7.55184e-01 -1.79986e-02
-8.49400e+01 -7.55004e-01 -1.80140e-02
-8.49300e+01 -7.54824e-01 -1.80295e-02
-8.49200e+01 -7.54644e-01 -1.80450e-02
-8.49100e+01 -7.54463e-01 -1.80605e-02
-8.49000e+01 -7.54283e-01 -1.80761e-02
-8.48900e+01 -7.54102e-01 -1.80917e-02
-8.48800e+01 -7.53921e-01 -1.81074e-02
-8.48700e+01 -7.53740e-01 -1.81232e-02
-8.48600e+01 -7.53558e-01 -1.81390e-02
-8.48500e+01 -7.53377e-01 -1.81548e-02
-8.48400e+01 -7.53195e-01 -1.81708e-02
-8.48300e+01 -7.53013e-01 -1.81867e-02
-8.48200e+01 -7.52831e-01 -1.82027e-02
-8.48100e+01 -7.52649e-01 -1.82188e-02
-8.48000e+01 -7.52467e-01 -1.82349e-02
-8.47900e+01 -7.52285e-01 -1.82511e-02
-8.47800e+01 -7.52102e-01 -1.82673e-02
-8.47700e+01 -7.51919e-01 -1.82836e-02
-8.47600e+01 -7.51736e-01 -1.82999e-02
-8.47500e+01 -7.51553e-01 -1.83163e-02
-8.47400e+01 -7.51370e-01 -1.83327e-02
-8.47300e+01 -7.51187e-01 -1.83492e-02
-8.47200e+01 -7.51003e-01 -1.83657e-02
-8.47100e+01 -7.50819e-01 -1.83823e-02
-8.47000e+01 -7.50635e-01 -1.83989e-02
-8.46900e+01 -7.50451e-01 -1.84156e-02
-8.46800e+01 -7.50267e-01 -1.84324e-02
-8.46700e+01 -7.50083e-01 -1.84492e-02
-8.46600e+01 -7.49898e-01 -1.84660e-02
-8.46500e+01 -7.49713e-01 -1.84829e-02
-8.46400e+01 -7.49529e-01 -1.84999e-02
-8.46300e+01 -7.49343e-01 -1.85169e-02
-8.46200e+01 -7.49158e-01 -1.85339e-02
-8.46100e+01 -7.48973e-01 -1.85510e-02
-8.46000e+01 -7.48787e-01 -1.85682e-02
-8.45900e+01 -7.48601e-01 -1.85854e-02
-8.45800e+01 -7.48415e-01 -1.86027e-02
-8.45700e+01 -7.48229e-01 -1.86200e-02
-8.45600e+01 -7.48043e-01 -1.86374e-02
-8.45500e+01 -7.47857e-01 -1.86548e-02
-8.45400e+01 -7.47670e-01 -1.86723e-02
-8.45300e+01 -7.47483e-01 -1.86898e-02
-8.45200e+01 -7.47296e-01 -1.87074e-02
-8.45100e+01 -7.47109e-01 -1.87250e-02
-8.45000e+01 -7.46922e-01 -1.87427e-02
-8.44900e+01 -7.46734e-01 -1.87604e-02
-8.44800e+01 -7.46546e-01 -1.87782e-02
-8.44700e+01 -7.46359e-01 -1.87961e-02
-8.44600e+01 -7.46171e-01 -1.88140e-02
-8.44500e+01 -7.45982e-01 -1.88319e-02
-8.44400e+01 -7.45794e-01 -1.88499e-02
-8.44300e+01 -7.45605e-01 -1.88679e-02
-8.44200e+01 -7.45417e-01 -1.88860e-02
-8.44100e+01 -7.45228e-01 -1.89042e-02
-8.44000e+01 -7.45038e-01 -1.89224e-02
-8.43900e+01 -7.44849e-01 -1.89407e-02
-8.43800e+01 -7.44660e-01 -1.89590e-02
-8.43700e+01 -7.44470e-01 -1.89773e-02
-8.43600e+01 -7.44280e-01 -1.89957e-02
-8.43500e+01 -7.44090e-01 -1.90142e-02
-8.43400e+01 -7.43900e-01 -1.90327e-02
-8.43300e+01 -7.43709e-01 -1.90513e-02
-8.43200e+01 -7.43519e-01 -1.90699e-02
-8.43100e+01 -7.43328e-01 -1.90886e-02
-8.43000e+01 -7.43137e-01 -1.91073e-02
-8.42900e+01 -7.42946e-01 -1.91261e-02
-8.42800e+01 -7.42754e-01 -1.91449e-02
-8.42700e+01 -7.42563e-01 -1.91638e-02
-8.42600e+01 -7.42371e-01 -1.91828e-02
-8.42500e+01 -7.42179e-01 -1.92018e-02
-8.42400e+01 -7.41987e-01 -1.92208e-02
-8.42300e+01 -7.41795e-01 -1.92399e-02
-8.42200e+01 -7.41602e-01 -1.92590e-02
-8.42100e+01 -7.41410e-01 -1.92782e-02
-8.42000e+01 -7.41217e-01 -1.92975e-02
-8.41900e+01 -7.41024e-01 -1.93168e-02
-8.41800e+01 -7.40830e-01 -1.93361e-02
-8.41700e+01 -7.40637e-01 -1.93555e-02
-8.41600e+01 -7.40443e-01 -1.93750e-02
-8.41500e+01 -7.40250e-01 -1.93945e-02
-8.41400e+01 -7.40055e-01 -1.94141e-02
-8.41300e+01 -7.39861e-01 -1.94337e-02
-8.41200e+01 -7.39667e-01 -1.94534e-02
-8.41100e+01 -7.39472e-01 -1.94731e-02
-8.41000e+01 -7.39277e-01 -1.94929e-02
-8.40900e+01 -7.39082e-01 -1.95127e-02
-8.40800e+01 -7.38887e-01 -1.95326e-02
-8.40700e+01 -7.38692e-01 -1.95525e-02
-8.40600e+01 -7.38496e-01 -1.95725e-02
-8.40500e+01 -7.38300e-01 -1.95925e-02
-8.40400e+01 -7.38104e-01 -1.96126e-02
-8.40300e+01 -7.37908e-01 -1.96327e-02
-8.40200e+01 -7.37712e-01 -1.96529e-02
-8.40100e+01 -7.37515e-01 -1.96732e-02
-8.40000e+01 -7.37318e-01 -1.96934e-02
-8.39900e+01 -7.37121e-01 -1.97138e-02
-8.39800e+01 -7.36924e-01 -1.97342e-02
-8.39700e+01 -7.36726e-01 -1.97546e-02
-8.39600e+01 -7.36529e-01 -1.97751e-02
-8.39500e+01 -7.36331e-01 -1.97957e-02
-8.39400e+01 -7.36133e-01 -1.98163e-02
-8.39300e+01 -7.35935e-01 -1.98370e-02
-8.39200e+01 -7.35736e-01 -1.98577e-02
-8.39100e+01 -7.35537e-01 -1.98784e-02
-8.39000e+01 -7.35338e-01 -1.98993e-02
-8.38900e+01 -7.35139e-01 -1.99201e-02
-8.38800e+01 -7.34940e-01 -1.99411e-02
-8.38700e+01 -7.34741e-01 -1.99620e-02
-8.38600e+01 -7.34541e-01 -1.99831e-02
-8.38500e+01 -7.34341e-01 -2.00041e-02
-8.38400e+01 -7.34141e-01 -2.00253e-02
-8.38300e+01 -7.33940e-01 -2.00464e-02
-8.38200e+01 -7.33740e-01 -2.00677e-02
-8.38100e+01 -7.33539e-01 -2.00890e-02
-8.38000e+01 -7.33338e-01 -2.01103e-02
-8.37900e+01 -7.33137e-01 -2.01317e-02
-8.37800e+01 -7.32935e-01 -2.01531e-02
-8.37700e+01 -7.32734e-01 -2.01746e-02
-8.37600e+01 -7.32532e-01 -2.01962e-02
-8.37500e+01 -7.32330e-01 -2.02178e-02
-8.37400e+01 -7.32128e-01 -2.02394e-02
-8.37300e+01 -7.31925e-01 -2.02611e-02
-8.37200e+01 -7.31722e-01 -2.02829e-02
-8.37100e+01 -7.31519e-01 -2.03047e-02
-8.37000e+01 -7.31316e-01 -2.03266e-02
-8.36900e+01 -7.31113e-01 -2.03485e-02
-8.36800e+01 -7.30909e-01 -2.03704e-02
-8.36700e+01 -7.30705e-01 -2.03925e-02
-8.36600e+01 -7.30501e-01 -2.04145e-02
-8.36500e+01 -7.30297e-01 -2.04367e-02
-8.36400e+01 -7.30093e-01 -2.04588e-02
-8.36300e+01 -7.29888e-01 -2.04811e-02
-8.36200e+01 -7.29683e-01 -2.05033e-02
-8.36100e+01 -7.29478e-01 -2.05257e-02
-8.36000e+01 -7.29273e-01 -2.05481e-02
-8.35900e+01 -7.29067e-01 -2.05705e-02
-8.35800e+01 -7.28861e-01 -2.05930e-02
-8.35700e+01 -7.28655e-01 -2.06155e-02
-8.35600e+01 -7.28449e-01 -2.06381e-02
-8.35500e+01 -7.28242e-01 -2.06608e-02
-8.35400e+01 -7.28036e-01 -2.06834e-02
-8.35300e+01 -7.27829e-01 -2.07062e-02
-8.35200e+01 -7.27621e-01 -2.07290e-02
-8.35100e+01 -7.27414e-01 -2.07519e-02
-8.35000e+01 -7.27206e-01 -2.07748e-02
-8.34900e+01 -7.26999e-01 -2.07977e-02
-8.34800e+01 -7.26790e-01 -2.08207e-02
-8.34700e+01 -7.26582e-01 -2.08438e-02
-8.34600e+01 -7.26374e-01 -2.08669e-02
-8.34500e+01 -7.26165e-01 -2.08901e-02
-8.34400e+01 -7.25956e-01 -2.09133e-02
-8.34300e+01 -7.25747e-01 -2.09366e-02
-8.34200e+01 -7.25537e-01 -2.09599e-02
-8.34100e+01 -7.25327e-01 -2.09833e-02
-8.34000e+01 -7.25117e-01 -2.10067e-02
-8.33900e+01 -7.24907e-01 -2.10302e-02
-8.33800e+01 -7.24697e-01 -2.10537e-02
-8.33700e+01 -7.24486e-01 -2.10773e-02
-8.33600e+01 -7.24275e-01 -2.11009e-02
-8.33500e+01 -7.24064e-01 -2.11246e-02
-8.33400e+01 -7.23853e-01 -2.11483e-02
-8.33300e+01 -7.23641e-01 -2.11721e-02
-8.33200e+01 -7.23429e-01 -2.11960e-02
-8.33100e+01 -7.23217e-01 -2.12199e-02
-8.33000e+01 -7.23005e-01 -2.12438e-02
-8.32900e+01 -7.22792e-01 -2.12678e-02
-8.32800e+01 -7.22580e-01 -2.12919e-02
-8.32700e+01 -7.22367e-01 -2.13160e-02
-8.32600e+01 -7.22153e-01 -2.13402e-02
-8.32500e+01 -7.21940e-01 -2.13644e-02
-8.32400e+01 -7.21726e-01 -2.13886e-02
-8.32300e+01 -7.21512e-01 -2.14129e-02
-8.32200e+01 -7.21298e-01 -2.14373e-02
-8.32100e+01 -7.21083e-01 -2.14617e-02
-8.32000e+01 -7.20868e-01 -2.14862e-02
-8.31900e+01 -7.20653e-01 -2.15107e-02
-8.31800e+01 -7.20438e-01 -2.15353e-02
-8.31700e+01 -7.20223e-01 -2.15599e-02
-8.31600e+01 -7.20007e-01 -2.15846e-02
-8.31500e+01 -7.19791e-01 -2.16094e-02
-8.31400e+01 -7.19575e-01 -2.16341e-02
-8.31300e+01 -7.19358e-01 -2.16590e-02
-8.31200e+01 -7.19142e-01 -2.16839e-02
-8.31100e+01 -7.18925e-01 -2.17088e-02
-8.31000e+01 -7.18708e-01 -2.17338e-02
-8.30900e+01 -7.18490e-01 -2.17589e-02
-8.30800e+01 -7.18272e-01 -2.17839e-02
-8.30700e+01 -7.18054e-01 -2.18091e-02
-8.30600e+01 -7.17836e-01 -2.18343e-02
-8.30500e+01 -7.17618e-01 -2.18596e-02
-8.30400e+01 -7.17399e-01 -2.18849e-02
-8.30300e+01 -7.17180e-01 -2.19102e-02
-8.30200e+01 -7.16961e-01 -2.19356e-02
-8.30100e+01 -7.16741e-01 -2.19611e-02
-8.30000e+01 -7.16522e-01 -2.19866e-02
-8.29900e+01 -7.16302e-01 -2.20122e-02
-8.29800e+01 -7.16081e-01 -2.20378e-02
-8.29700e+01 -7.15861e-01 -2.20635e-02
-8.29600e+01 -7.15640e-01 -2.20892e-02
-8.29500e+01 -7.15419e-01 -2.21150e-02
-8.29400e+01 -7.15198e-01 -2.21408e-02
-8.29300e+01 -7.14976e-01 -2.21667e-02
-8.29200e+01 -7.14754e-01 -2.21926e-02
-8.29100e+01 -7.14532e-01 -2.22186e-02
-8.29000e+01 -7.14310e-01 -2.22447e-02
-8.28900e+01 -7.14087e-01 -2.22708e-02
-8.28800e+01 -7.13865e-01 -2.22969e-02
-8.28700e+01 -7.13641e-01 -2.23231e-02
-8.28600e+01 -7.13418e-01 -2.23493e-02
-8.28500e+01 -7.13195e-01 -2.23756e-02
-8.28400e+01 -7.12971e-01 -2.24020e-02
-8.28300e+01 -7.12746e-01 -2.24284e-02
-8.28200e+01 -7.12522e-01 -2.24549e-02
-8.28100e+01 -7.12297e-01 -2.24814e-02
-8.28000e+01 -7.12072e-01 -2.25079e-02
-8.27900e+01 -7.11847e-01 -2.25345e-02
-8.27800e+01 -7.11622e-01 -2.25610e-02
-8.27700e+01 -7.11396e-01 -2.25875e-02
-8.27600e+01 -7.11170e-01 -2.26140e-02
-8.27500e+01 -7.10944e-01 -2.26404e-02
-8.27400e+01 -7.10717e-01 -2.26668e-02
-8.27300e+01 -7.10490e-01 -2.26932e-02
-8.27200e+01 -7.10263e-01 -2.27195e-02
-8.27100e+01 -7.10036e-01 -2.27458e-02
-8.27000e+01 -7.09808e-01 -2.27720e-02
-8.26900e+01 -7.09581e-01 -2.27983e-02
-8.26800e+01 -7.09352e-01 -2.28244e-02
-8.26700e+01 -7.09124e-01 -2.28506e-02
-8.26600e+01 -7.08895e-01 -2.28767e-02
-8.26500e+01 -7.08667e-01 -2.29028e-02
-8.26400e+01 -7.08437e-01 -2.29288e-02
-8.26300e+01 -7.08208e-01 -2.29548e-02
-8.26200e+01 -7.07978e-01 -2.29808e-02
-8.26100e+01 -7.07748e-01 -2.30068e-02
-8.26000e+01 -7.07518e-01 -2.30327e-02
-8.25900e+01 -7.07288e-01 -2.30585e-02
-8.25800e+01 -7.07057e-01 -2.30844e-02
-8.25700e+01 -7.06826e-01 -2.31102e-02
-8.25600e+01 -7.06595e-01 -2.31359e-02
-8.25500e+01 -7.06363e-01 -2.31617e-02
-8.25400e+01 -7.06132e-01 -2.31873e-02
-8.25300e+01 -7.05900e-01 -2.32130e-02
-8.25200e+01 -7.05667e-01 -2.32386e-02
-8.25100e+01 -7.05435e-01 -2.32642e-02
-8.25000e+01 -7.05202e-01 -2.32898e-02
-8.24900e+01 -7.04969e-01 -2.33153e-02
-8.24800e+01 -7.04736e-01 -2.33408e-02
-8.24700e+01 -7.04502e-01 -2.33662e-02
-8.24600e+01 -7.04268e-01 -2.33916e-02
-8.24500e+01 -7.04034e-01 -2.34170e-02
-8.24400e+01 -7.03800e-01 -2.34424e-02
-8.24300e+01 -7.03565e-01 -2.34677e-02
-8.24200e+01 -7.03331e-01 -2.34929e-02
-8.24100e+01 -7.03096e-01 -2.35182e-02
-8.24000e+01 -7.02860e-01 -2.35434e-02
-8.23900e+01 -7.02625e-01 -2.35685e-02
-8.23800e+01 -7.02389e-01 -2.35937e-02
-8.23700e+01 -7.02153e-01 -2.36188e-02
-8.23600e+01 -7.01917e-01 -2.36438e-02
-8.23500e+01 -7.01680e-01 -2.36689e-02
-8.23400e+01 -7.01443e-01 -2.36939e-02
-8.23300e+01 -7.01206e-01 -2.37188e-02
-8.23200e+01 -7.00969e-01 -2.37437e-02
-8.23100e+01 -7.00731e-01 -2.37686e-02
-8.23000e+01 -7.00493e-01 -2.37935e-02
-8.22900e+01 -7.00255e-01 -2.38183e-02
-8.22800e+01 -7.00017e-01 -2.38431e-02
-8.22700e+01 -6.99779e-01 -2.38678e-02
-8.22600e+01 -6.99540e-01 -2.38925e-02
-8.22500e+01 -6.99301e-01 -2.39172e-02
-8.22400e+01 -6.99061e-01 -2.39419e-02
-8.22300e+01 -6.98822e-01 -2.39665e-02
-8.22200e+01 -6.98582e-01 -2.39910e-02
-8.22100e+01 -6.98342e-01 -2.40156e-02
-8.22000e+01 -6.98102e-01 -2.40401e-02
-8.21900e+01 -6.97861e-01 -2.40646e-02
-8.21800e+01 -6.97620e-01 -2.40890e-02
-8.21700e+01 -6.97379e-01 -2.41134e-02
-8.21600e+01 -6.97138e-01 -2.41377e-02
-8.21500e+01 -6.96897e-01 -2.41621e-02
-8.21400e+01 -6.96655e-01 -2.41864e-02
-8.21300e+01 -6.96413e-01 -2.42106e-02
-8.21200e+01 -6.96171e-01 -2.42348e-02
-8.21100e+01 -6.95928e-01 -2.42590e-02
-8.21000e+01 -6.95686e-01 -2.42832e-02
-8.20900e+01 -6.95443e-01 -2.43073e-02
-8.20800e+01 -6.95199e-01 -2.43314e-02
-8.20700e+01 -6.94956e-01 -2.43554e-02
-8.20600e+01 -6.94712e-01 -2.43794e-02
-8.20500e+01 -6.94468e-01 -2.44034e-02
-8.20400e+01 -6.94224e-01 -2.44274e-02
-8.20300e+01 -6.93980e-01 -2.44513e-02
-8.20200e+01 -6.93735e-01 -2.44751e-02
-8.20100e+01 -6.93490e-01 -2.44990e-02
-8.20000e+01 -6.93245e-01 -2.45228e-02
-8.19900e+01 -6.93000e-01 -2.45465e-02
-8.19800e+01 -6.92754e-01 -2.45703e-02
-8.19700e+01 -6.92508e-01 -2.45940e-02
-8.19600e+01 -6.92262e-01 -2.46176e-02
-8.19500e+01 -6.92016e-01 -2.46413e-02
-8.19400e+01 -6.91770e-01 -2.46649e-02
-8.19300e+01 -6.91523e-01 -2.46884e-02
-8.19200e+01 -6.91276e-01 -2.47119e-02
-8.19100e+01 -6.91029e-01 -2.47354e-02
-8.19000e+01 -6.90781e-01 -2.47589e-02
-8.18900e+01 -6.90533e-01 -2.47823e-02
-8.18800e+01 -6.90285e-01 -2.48057e-02
-8.18700e+01 -6.90037e-01 -2.48290e-02
-8.18600e+01 -6.89789e-01 -2.48523e-02
-8.18500e+01 -6.89540e-01 -2.48756e-02
-8.18400e+01 -6.89291e-01 -2.48988e-02
-8.18300e+01 -6.89042e-01 -2.49221e-02
-8.18200e+01 -6.88793e-01 -2.49452e-02
-8.18100e+01 -6.88543e-01 -2.49684e-02
-8.18000e+01 -6.88294e-01 -2.49915e-02
-8.17900e+01 -6.88044e-01 -2.50145e-02
-8.17800e+01 -6.87793e-01 -2.50376e-02
-8.17700e+01 -6.87543e-01 -2.50606e-02
-8.17600e+01 -6.87292e-01 -2.50835e-02
-8.17500e+01 -6.87041e-01 -2.51064e-02
-8.17400e+01 -6.86790e-01 -2.51293e-02
-8.17300e+01 -6.86539e-01 -2.51522e-02
-8.17200e+01 -6.86287e-01 -2.51750e-02
-8.17100e+01 -6.86035e-01 -2.51978e-02
-8.17000e+01 -6.85783e-01 -2.52205e-02
-8.16900e+01 -6.85531e-01 -2.52433e-02
-8.16800e+01 -6.85278e-01 -2.52659e-02
-8.16700e+01 -6.85025e-01 -2.52886e-02
-8.16600e+01 -6.84772e-01 -2.53112e-02
-8.16500e+01 -6.84519e-01 -2.53338e-02
-8.16400e+01 -6.84266e-01 -2.53563e-02
-8.16300e+01 -6.84012e-01 -2.53788e-02
-8.16200e+01 -6.83758e-01 -2.54013e-02
-8.16100e+01 -6.83504e-01 -2.54237e-02
-8.16000e+01 -6.83250e-01 -2.54461e-02
-8.15900e+01 -6.82995e-01 -2.54685e-02
-8.15800e+01 -6.82740e-01 -2.54908e-02
-8.15700e+01 -6.82485e-01 -2.55131e-02
-8.15600e+01 -6.82230e-01 -2.55354e-02
-8.15500e+01 -6.81974e-01 -2.55576e-02
-8.15400e+01 -6.81719e-01 -2.55798e-02
-8.15300e+01 -6.81463e-01 -2.56019e-02
-8.15200e+01 -6.81207e-01 -2.56241e-02
-8.15100e+01 -6.80950e-01 -2.56461e-02
-8.15000e+01 -6.80694e-01 -2.56682e-02
-8.14900e+01 -6.80437e-01 -2.56902e-02
-8.14800e+01 -6.80180e-01 -2.57122e-02
-8.14700e+01 -6.79923e-01 -2.57341e-02
-8.14600e+01 -6.79665e-01 -2.57560e-02
-8.14500e+01 -6.79408e-01 -2.57779e-02
-8.14400e+01 -6.79150e-01 -2.57998e-02
-8.14300e+01 -6.78892e-01 -2.58216e-02
-8.14200e+01 -6.78633e-01 -2.58433e-02
-8.14100e+01 -6.78375e-01 -2.58651e-02
-8.14000e+01 -6.78116e-01 -2.58868e-02
-8.13900e+01 -6.77857e-01 -2.59084e-02
-8.13800e+01 -6.77598e-01 -2.59301e-02
-8.13700e+01 -6.77338e-01 -2.59517e-02
-8.13600e+01 -6.77079e-01 -2.59732e-02
-8.13500e+01 -6.76819e-01 -2.59947e-02
-8.13400e+01 -6.76559e-01 -2.60162e-02
-8.13300e+01 -6.76299e-01 -2.60377e-02
-8.13200e+01 -6.76038e-01 -2.60591e-02
-8.13100e+01 -6.75777e-01 -2.60805e-02
-8.13000e+01 -6.75517e-01 -2.61018e-02
-8.12900e+01 -6.75255e-01 -2.61231e-02
-8.12800e+01 -6.74994e-01 -2.61444e-02
-8.12700e+01 -6.74733e-01 -2.61657e-02
-8.12600e+01 -6.74471e-01 -2.61869e-02
-8.12500e+01 -6.74209e-01 -2.62081e-02
-8.12400e+01 -6.73947e-01 -2.62292e-02
-8.12300e+01 -6.73684e-01 -2.62503e-02
-8.12200e+01 -6.73422e-01 -2.62714e-02
-8.12100e+01 -6.73159e-01 -2.62924e-02
-8.12000e+01 -6.72896e-01 -2.63134e-02
-8.11900e+01 -6.72633e-01 -2.63344e-02
-8.11800e+01 -6.72369e-01 -2.63553e-02
-8.11700e+01 -6.72105e-01 -2.63762e-02
-8.11600e+01 -6.71842e-01 -2.63970e-02
-8.11500e+01 -6.71577e-01 -2.64179e-02
-8.11400e+01 -6.71313e-01 -2.64387e-02
-8.11300e+01 -6.71049e-01 -2.64594e-02
-8.11200e+01 -6.70784e-01 -2.64801e-02
-8.11100e+01 -6.70519e-01 -2.65008e-02
-8.11000e+01 -6.70254e-01 -2.65215e-02
-8.10900e+01 -6.69989e-01 -2.65421e-02
-8.10800e+01 -6.69723e-01 -2.65627e-02
-8.10700e+01 -6.69457e-01 -2.65832e-02
-8.10600e+01 -6.69191e-01 -2.66037e-02
-8.10500e+01 -6.68925e-01 -2.66242e-02
-8.10400e+01 -6.68659e-01 -2.66446e-02
-8.10300e+01 -6.68392e-01 -2.66650e-02
-8.10200e+01 -6.68126e-01 -2.66854e-02
-8.10100e+01 -6.67859e-01 -2.67057e-02
-8.10000e+01 -6.67592e-01 -2.67260e-02
-8.09900e+01 -6.67324e-01 -2.67463e-02
-8.09800e+01 -6.67057e-01 -2.67665e-02
-8.09700e+01 -6.66789e-01 -2.67867e-02
-8.09600e+01 -6.66521e-01 -2.68069e-02
-8.09500e+01 -6.66253e-01 -2.68270e-02
-8.09400e+01 -6.65984e-01 -2.68471e-02
-8.09300e+01 -6.65716e-01 -2.68671e-02
-8.09200e+01 -6.65447e-01 -2.68871e-02
-8.09100e+01 -6.65178e-01 -2.69071e-02
-8.09000e+01 -6.64909e-01 -2.69271e-02
-8.08900e+01 -6.64640e-01 -2.69470e-02
-8.08800e+01 -6.64370e-01 -2.69669e-02
-8.08700e+01 -6.64100e-01 -2.69867e-02
-8.08600e+01 -6.63830e-01 -2.70065e-02
-8.08500e+01 -6.63560e-01 -2.70263e-02
-8.08400e+01 -6.63290e-01 -2.70460e-02
-8.08300e+01 -6.63019e-01 -2.70657e-02
-8.08200e+01 -6.62748e-01 -2.70854e-02
-8.08100e+01 -6.62477e-01 -2.71050e-02
-8.08000e+01 -6.62206e-01 -2.71246e-02
-8.07900e+01 -6.61935e-01 -2.71442e-02
-8.07800e+01 -6.61663e-01 -2.71637e-02
-8.07700e+01 -6.61392e-01 -2.71832e-02
-8.07600e+01 -6.61120e-01 -2.72027e-02
-8.07500e+01 -6.60848e-01 -2.72221e-02
-8.07400e+01 -6.60575e-01 -2.72415e-02
-8.07300e+01 -6.60303e-01 -2.72608e-02
-8.07200e+01 -6.60030e-01 -2.72801e-02
-8.07100e+01 -6.59757e-01 -2.72994e-02
-8.07000e+01 -6.59484e-01 -2.73187e-02
-8.06900e+01 -6.59211e-01 -2.73379e-02
-8.06800e+01 -6.58937e-01 -2.73571e-02
-8.06700e+01 -6.58664e-01 -2.73762e-02
-8.06600e+01 -6.58390e-01 -2.73953e-02
-8.06500e+01 -6.58116e-01 -2.74144e-02
-8.06400e+01 -6.57842e-01 -2.74334e-02
-8.06300e+01 -6.57567e-01 -2.74524e-02
-8.06200e+01 -6.57292e-01 -2.74714e-02
-8.06100e+01 -6.57018e-01 -2.74903e-02
-8.06000e+01 -6.56743e-01 -2.75092e-02
-8.05900e+01 -6.56468e-01 -2.75281e-02
-8.05800e+01 -6.56192e-01 -2.75469e-02
-8.05700e+01 -6.55917e-01 -2.75657e-02
-8.05600e+01 -6.55641e-01 -2.75844e-02
-8.05500e+01 -6.55365e-01 -2.76032e-02
-8.05400e+01 -6.55089e-01 -2.76218e-02
-8.05300e+01 -6.54812e-01 -2.76405e-02
-8.05200e+01 -6.54536e-01 -2.76591e-02
-8.05100e+01 -6.54259e-01 -2.76777e-02
-8.05000e+01 -6.53982e-01 -2.76962e-02
-8.04900e+01 -6.53705e-01 -2.77148e-02
-8.04800e+01 -6.53428e-01 -2.77332e-02
-8.04700e+01 -6.53151e-01 -2.77517e-02
-8.04600e+01 -6.52873e-01 -2.77701e-02
-8.04500e+01 -6.52595e-01 -2.77884e-02
-8.04400e+01 -6.52317e-01 -2.78068e-02
-8.04300e+01 -6.52039e-01 -2.78251e-02
-8.04200e+01 -6.51761e-01 -2.78433e-02
-8.04100e+01 -6.51482e-01 -2.78616e-02
-8.04000e+01 -6.51204e-01 -2.78798e-02
-8.03900e+01 -6.50925e-01 -2.78979e-02
-8.03800e+01 -6.50646e-01 -2.79161e-02
-8.03700e+01 -6.50366e-01 -2.79342e-02
-8.03600e+01 -6.50087e-01 -2.79522e-02
-8.03500e+01 -6.49807e-01 -2.79702e-02
-8.03400e+01 -6.49528e-01 -2.79882e-02
-8.03300e+01 -6.49248e-01 -2.80062e-02
-8.03200e+01 -6.48967e-01 -2.80241e-02
-8.03100e+01 -6.48687e-01 -2.80420e-02
-8.03000e+01 -6.48407e-01 -2.80598e-02
-8.02900e+01 -6.48126e-01 -2.80776e-02
-8.02800e+01 -6.47845e-01 -2.80954e-02
-8.02700e+01 -6.47564e-01 -2.81131e-02
-8.02600e+01 -6.47283e-01 -2.81308e-02
-8.02500e+01 -6.47001e-01 -2.81485e-02
-8.02400e+01 -6.46720e-01 -2.81661e-02
-8.02300e+01 -6.46438e-01 -2.81837e-02
-8.02200e+01 -6.46156e-01 -2.82013e-02
-8.02100e+01 -6.45874e-01 -2.82188e-02
-8.02000e+01 -6.45592e-01 -2.82363e-02
-8.01900e+01 -6.45309e-01 -2.82538e-02
-8.01800e+01 -6.45027e-01 -2.82712e-02
-8.01700e+01 -6.44744e-01 -2.82886e-02
-8.01600e+01 -6.44461e-01 -2.83060e-02
-8.01500e+01 -6.44178e-01 -2.83233e-02
-8.01400e+01 -6.43894e-01 -2.83406e-02
-8.01300e+01 -6.43611e-01 -2.83578e-02
-8.01200e+01 -6.43327e-01 -2.83750e-02
-8.01100e+01 -6.43043e-01 -2.83922e-02
-8.01000e+01 -6.42759e-01 -2.84094e-02
-8.00900e+01 -6.42475e-01 -2.84265e-02
-8.00800e+01 -6.42191e-01 -2.84435e-02
-8.00700e+01 -6.41906e-01 -2.84606e-02
-8.00600e+01 -6.41622e-01 -2.84776e-02
-8.00500e+01 -6.41337e-01 -2.84946e-02
-8.00400e+01 -6.41052e-01 -2.85115e-02
-8.00300e+01 -6.40767e-01 -2.85284e-02
-8.00200e+01 -6.40481e-01 -2.85452e-02
-8.00100e+01 -6.40196e-01 -2.85621e-02
-8.00000e+01 -6.39910e-01 -2.85789e-02
-7.99900e+01 -6.39624e-01 -2.85956e-02
-7.99800e+01 -6.39338e-01 -2.86124e-02
-7.99700e+01 -6.39052e-01 -2.86290e-02
-7.99600e+01 -6.38765e-01 -2.86457e-02
-7.99500e+01 -6.38479e-01 -2.86623e-02
-7.99400e+01 -6.38192e-01 -2.86789e-02
-7.99300e+01 -6.37905e-01 -2.86955e-02
-7.99200e+01 -6.37618e-01 -2.87120e-02
-7.99100e+01 -6.37331e-01 -2.87284e-02
-7.99000e+01 -6.37044e-01 -2.87449e-02
-7.98900e+01 -6.36756e-01 -2.87613e-02
-7.98800e+01 -6.36469e-01 -2.87777e-02
-7.98700e+01 -6.36181e-01 -2.87940e-02
-7.98600e+01 -6.35893e-01 -2.88103e-02
-7.98500e+01 -6.35604e-01 -2.88266e-02
-7.98400e+01 -6.35316e-01 -2.88428e-02
-7.98300e+01 -6.35028e-01 -2.88590e-02
-7.98200e+01 -6.34739e-01 -2.88752e-02
-7.98100e+01 -6.34450e-01 -2.88913e-02
-7.98000e+01 -6.34161e-01 -2.89074e-02
-7.97900e+01 -6.33872e-01 -2.89235e-02
-7.97800e+01 -6.33583e-01 -2.89395e-02
-7.97700e+01 -6.33293e-01 -2.89555e-02
-7.97600e+01 -6.33004e-01 -2.89714e-02
-7.97500e+01 -6.32714e-01 -2.89873e-02
-7.97400e+01 -6.32424e-01 -2.90032e-02
-7.97300e+01 -6.32134e-01 -2.90191e-02
-7.97200e+01 -6.31843e-01 -2.90349e-02
-7.97100e+01 -6.31553e-01 -2.90507e-02
-7.97000e+01 -6.31262e-01 -2.90664e-02
-7.96900e+01 -6.30972e-01 -2.90821e-02
-7.96800e+01 -6.30681e-01 -2.90978e-02
-7.96700e+01 -6.30390e-01 -2.91134e-02
-7.96600e+01 -6.30098e-01 -2.91290e-02
-7.96500e+01 -6.29807e-01 -2.91446e-02
-7.96400e+01 -6.29516e-01 -2.91601e-02
-7.96300e+01 -6.29224e-01 -2.91756e-02
-7.96200e+01 -6.28932e-01 -2.91911e-02
-7.96100e+01 -6.28640e-01 -2.92065e-02
-7.96000e+01 -6.28348e-01 -2.92219e-02
-7.95900e+01 -6.28056e-01 -2.92373e-02
-7.95800e+01 -6.27763e-01 -2.92526e-02
-7.95700e+01 -6.27471e-01 -2.92679e-02
-7.95600e+01 -6.27178e-01 -2.92831e-02
-7.95500e+01 -6.26885e-01 -2.92983e-02
-7.95400e+01 -6.26592e-01 -2.93135e-02
-7.95300e+01 -6.26299e-01 -2.93287e-02
-7.95200e+01 -6.26005e-01 -2.93438e-02
-7.95100e+01 -6.25712e-01 -2.93589e-02
-7.95000e+01 -6.25418e-01 -2.93739e-02
-7.94900e+01 -6.25124e-01 -2.93889e-02
-7.94800e+01 -6.24830e-01 -2.94039e-02
-7.94700e+01 -6.24536e-01 -2.94188e-02
-7.94600e+01 -6.24242e-01 -2.94337e-02
-7.94500e+01 -6.23948e-01 -2.94486e-02
-7.94400e+01 -6.23653e-01 -2.94634e-02
-7.94300e+01 -6.23358e-01 -2.94782e-02
-7.94200e+01 -6.23063e-01 -2.94930e-02
-7.94100e+01 -6.22768e-01 -2.95077e-02
-7.94000e+01 -6.22473e-01 -2.95224e-02
-7.93900e+01 -6.22178e-01 -2.95371e-02
-7.93800e+01 -6.21883e-01 -2.95517e-02
-7.93700e+01 -6.21587e-01 -2.95663e-02
-7.93600e+01 -6.21291e-01 -2.95808e-02
-7.93500e+01 -6.20995e-01 -2.95953e-02
-7.93400e+01 -6.20699e-01 -2.96098e-02
-7.93300e+01 -6.20403e-01 -2.96243e-02
-7.93200e+01 -6.20107e-01 -2.96387e-02
-7.93100e+01 -6.19810e-01 -2.96531e-02
-7.93000e+01 -6.19514e-01 -2.96674e-02
-7.92900e+01 -6.19217e-01 -2.96817e-02
-7.92800e+01 -6.18920e-01 -2.96960e-02
-7.92700e+01 -6.18623e-01 -2.97102e-02
-7.92600e+01 -6.18326e-01 -2.97244e-02
-7.92500e+01 -6.18029e-01 -2.97386e-02
-7.92400e+01 -6.17731e-01 -2.97527e-02
-7.92300e+01 -6.17434e-01 -2.97668e-02
-7.92200e+01 -6.17136e-01 -2.97809e-02
-7.92100e+01 -6.16838e-01 -2.97949e-02
-7.92000e+01 -6.16540e-01 -2.98089e-02
-7.91900e+01 -6.16242e-01 -2.98228e-02
-7.91800e+01 -6.15943e-01 -2.98368e-02
-7.91700e+01 -6.15645e-01 -2.98506e-02
-7.91600e+01 -6.15346e-01 -2.98645e-02
-7.91500e+01 -6.15048e-01 -2.98783e-02
-7.91400e+01 -6.14749e-01 -2.98921e-02
-7.91300e+01 -6.14450e-01 -2.99058e-02
-7.91200e+01 -6.14151e-01 -2.99196e-02
-7.91100e+01 -6.13851e-01 -2.99332e-02
-7.91000e+01 -6.13552e-01 -2.99469e-02
-7.90900e+01 -6.13253e-01 -2.99605e-02
-7.90800e+01 -6.12953e-01 -2.99740e-02
-7.90700e+01 -6.12653e-01 -2.99876e-02
-7.90600e+01 -6.12353e-01 -3.00011e-02
-7.90500e+01 -6.12053e-01 -3.00145e-02
-7.90400e+01 -6.11753e-01 -3.00280e-02
-7.90300e+01 -6.11452e-01 -3.00414e-02
-7.90200e+01 -6.11152e-01 -3.00547e-02
-7.90100e+01 -6.10851e-01 -3.00681e-02
-7.90000e+01 -6.10551e-01 -3.00814e-02
-7.89900e+01 -6.10250e-01 -3.00946e-02
-7.89800e+01 -6.09949e-01 -3.01078e-02
-7.89700e+01 -6.09648e-01 -3.01210e-02
-7.89600e+01 -6.09346e-01 -3.01342e-02
-7.89500e+01 -6.09045e-01 -3.01473e-02
-7.89400e+01 -6.08743e-01 -3.01604e-02
-7.89300e+01 -6.08442e-01 -3.01734e-02
-7.89200e+01 -6.08140e-01 -3.01864e-02
-7.89100e+01 -6.07838e-01 -3.01994e-02
-7.89000e+01 -6.07536e-01 -3.02123e-02
-7.88900e+01 -6.07234e-01 -3.02252e-02
-7.88800e+01 -6.06931e-01 -3.02381e-02
-7.88700e+01 -6.06629e-01 -3.02509e-02
-7.88600e+01 -6.06326e-01 -3.02637e-02
-7.88500e+01 -6.06024e-01 -3.02765e-02
-7.88400e+01 -6.05721e-01 -3.02892e-02
-7.88300e+01 -6.05418e-01 -3.03019e-02
-7.88200e+01 -6.05115e-01 -3.03146e-02
-7.88100e+01 -6.04812e-01 -3.03272e-02
-7.88000e+01 -6.04508e-01 -3.03398e-02
-7.87900e+01 -6.04205e-01 -3.03524e-02
-7.87800e+01 -6.03901e-01 -3.03649e-02
-7.87700e+01 -6.03598e-01 -3.03774e-02
-7.87600e+01 -6.03294e-01 -3.03898e-02
-7.87500e+01 -6.02990e-01 -3.04022e-02
-7.87400e+01 -6.02686e-01 -3.04146e-02
-7.87300e+01 -6.02381e-01 -3.04269e-02
-7.87200e+01 -6.02077e-01 -3.04393e-02
-7.87100e+01 -6.01773e-01 -3.04515e-02
-7.87000e+01 -6.01468e-01 -3.04638e-02
-7.86900e+01 -6.01163e-01 -3.04760e-02
-7.86800e+01 -6.00859e-01 -3.04881e-02
-7.86700e+01 -6.00554e-01 -3.05003e-02
-7.86600e+01 -6.00249e-01 -3.05124e-02
-7.86500e+01 -5.99943e-01 -3.05244e-02
-7.86400e+01 -5.99638e-01 -3.05365e-02
-7.86300e+01 -5.99333e-01 -3.05485e-02
-7.86200e+01 -5.99027e-01 -3.05604e-02
-7.86100e+01 -5.98721e-01 -3.05723e-02
-7.86000e+01 -5.98416e-01 -3.05842e-02
-7.85900e+01 -5.98110e-01 -3.05961e-02
-7.85800e+01 -5.97804e-01 -3.06079e-02
-7.85700e+01 -5.97498e-01 -3.06197e-02
-7.85600e+01 -5.97191e-01 -3.06314e-02
-7.85500e+01 -5.96885e-01 -3.06432e-02
-7.85400e+01 -5.96578e-01 -3.06548e-02
-7.85300e+01 -5.96272e-01 -3.06665e-02
-7.85200e+01 -5.95965e-01 -3.06781e-02
-7.85100e+01 -5.95658e-01 -3.06897e-02
-7.85000e+01 -5.95351e-01 -3.07012e-02
-7.84900e+01 -5.95044e-01 -3.07127e-02
-7.84800e+01 -5.94737e-01 -3.07242e-02
-7.84700e+01 -5.94430e-01 -3.07356e-02
-7.84600e+01 -5.94122e-01 -3.07470e-02
-7.84500e+01 -5.93815e-01 -3.07584e-02
-7.84400e+01 -5.93507e-01 -3.07697e-02
-7.84300e+01 -5.93199e-01 -3.07810e-02
-7.84200e+01 -5.92892e-01 -3.07922e-02
-7.84100e+01 -5.92584e-01 -3.08035e-02
-7.84000e+01 -5.92276e-01 -3.08147e-02
-7.83900e+01 -5.91967e-01 -3.08258e-02
-7.83800e+01 -5.91659e-01 -3.08369e-02
-7.83700e+01 -5.91351e-01 -3.08480e-02
-7.83600e+01 -5.91042e-01 -3.08591e-02
-7.83500e+01 -5.90733e-01 -3.08701e-02
-7.83400e+01 -5.90425e-01 -3.08811e-02
-7.83300e+01 -5.90116e-01 -3.08920e-02
-7.83200e+01 -5.89807e-01 -3.09029e-02
-7.83100e+01 -5.89498e-01 -3.09138e-02
-7.83000e+01 -5.89189e-01 -3.09246e-02
-7.82900e+01 -5.88879e-01 -3.09354e-02
-7.82800e+01 -5.88570e-01 -3.09462e-02
-7.82700e+01 -5.88260e-01 -3.09569e-02
-7.82600e+01 -5.87951e-01 -3.09676e-02
-7.82500e+01 -5.87641e-01 -3.09783e-02
-7.82400e+01 -5.87331e-01 -3.09889e-02
-7.82300e+01 -5.87021e-01 -3.09995e-02
-7.82200e+01 -5.86711e-01 -3.10101e-02
-7.82100e+01 -5.86401e-01 -3.10206e-02
-7.82000e+01 -5.86091e-01 -3.10311e-02
-7.81900e+01 -5.85780e-01 -3.10415e-02
-7.81800e+01 -5.85470e-01 -3.10519e-02
-7.81700e+01 -5.85159e-01 -3.10623e-02
-7.81600e+01 -5.84849e-01 -3.10727e-02
-7.81500e+01 -5.84538e-01 -3.10830e-02
-7.81400e+01 -5.84227e-01 -3.10933e-02
-7.81300e+01 -5.83916e-01 -3.11035e-02
-7.81200e+01 -5.83605e-01 -3.11137e-02
-7.81100e+01 -5.83294e-01 -3.11239e-02
-7.81000e+01 -5.82982e-01 -3.11340e-02
-7.80900e+01 -5.82671e-01 -3.11441e-02
-7.80800e+01 -5.82360e-01 -3.11542e-02
-7.80700e+01 -5.82048e-01 -3.11642e-02
-7.80600e+01 -5.81736e-01 -3.11742e-02
-7.80500e+01 -5.81424e-01 -3.11842e-02
-7.80400e+01 -5.81113e-01 -3.11941e-02
-7.80300e+01 -5.80801e-01 -3.12040e-02
-7.80200e+01 -5.80489e-01 -3.12138e-02
-7.80100e+01 -5.80176e-01 -3.12237e-02
-7.80000e+01 -5.79864e-01 -3.12335e-02
-7.79900e+01 -5.79552e-01 -3.12432e-02
-7.79800e+01 -5.79239e-01 -3.12529e-02
-7.79700e+01 -5.78927e-01 -3.12626e-02
-7.79600e+01 -5.78614e-01 -3.12722e-02
-7.79500e+01 -5.78301e-01 -3.12819e-02
-7.79400e+01 -5.77988e-01 -3.12914e-02
-7.79300e+01 -5.77675e-01 -3.13010e-02
-7.79200e+01 -5.77362e-01 -3.13105e-02
-7.79100e+01 -5.77049e-01 -3.13200e-02
-7.79000e+01 -5.76736e-01 -3.13294e-02
-7.78900e+01 -5.76423e-01 -3.13388e-02
-7.78800e+01 -5.76109e-01 -3.13482e-02
-7.78700e+01 -5.75796e-01 -3.13575e-02
-7.78600e+01 -5.75482e-01 -3.13668e-02
-7.78500e+01 -5.75168e-01 -3.13760e-02
-7.78400e+01 -5.74854e-01 -3.13853e-02
-7.78300e+01 -5.74541e-01 -3.13945e-02
-7.78200e+01 -5.74227e-01 -3.14036e-02
-7.78100e+01 -5.73912e-01 -3.14127e-02
-7.78000e+01 -5.73598e-01 -3.14218e-02
-7.77900e+01 -5.73284e-01 -3.14309e-02
-7.77800e+01 -5.72970e-01 -3.14399e-02
-7.77700e+01 -5.72655e-01 -3.14489e-02
-7.77600e+01 -5.72341e-01 -3.14578e-02
-7.77500e+01 -5.72026e-01 -3.14667e-02
-7.77400e+01 -5.71711e-01 -3.14756e-02
-7.77300e+01 -5.71397e-01 -3.14844e-02
-7.77200e+01 -5.71082e-01 -3.14933e-02
-7.77100e+01 -5.70767e-01 -3.15020e-02
-7.77000e+01 -5.70452e-01 -3.15108e-02
-7.76900e+01 -5.70136e-01 -3.15195e-02
-7.76800e+01 -5.69821e-01 -3.15281e-02
-7.76700e+01 -5.69506e-01 -3.15368e-02
-7.76600e+01 -5.69191e-01 -3.15454e-02
-7.76500e+01 -5.68875e-01 -3.15539e-02
-7.76400e+01 -5.68559e-01 -3.15624e-02
-7.76300e+01 -5.68244e-01 -3.15709e-02
-7.76200e+01 -5.67928e-01 -3.15794e-02
-7.76100e+01 -5.67612e-01 -3.15878e-02
-7.76000e+01 -5.67296e-01 -3.15962e-02
-7.75900e+01 -5.66980e-01 -3.16045e-02
-7.75800e+01 -5.66664e-01 -3.16129e-02
-7.75700e+01 -5.66348e-01 -3.16211e-02
-7.75600e+01 -5.66032e-01 -3.16294e-02
-7.75500e+01 -5.65715e-01 -3.16376e-02
-7.75400e+01 -5.65399e-01 -3.16458e-02
-7.75300e+01 -5.65082e-01 -3.16539e-02
-7.75200e+01 -5.64766e-01 -3.16620e-02
-7.75100e+01 -5.64449e-01 -3.16701e-02
-7.75000e+01 -5.64133e-01 -3.16781e-02
-7.74900e+01 -5.63816e-01 -3.16861e-02
-7.74800e+01 -5.63499e-01 -3.16941e-02
-7.74700e+01 -5.63182e-01 -3.17020e-02
-7.74600e+01 -5.62865e-01 -3.17099e-02
-7.74500e+01 -5.62548e-01 -3.17178e-02
-7.74400e+01 -5.62230e-01 -3.17256e-02
-7.74300e+01 -5.61913e-01 -3.17334e-02
-7.74200e+01 -5.61596e-01 -3.17411e-02
-7.74100e+01 -5.61278e-01 -3.17488e-02
-7.74000e+01 -5.60961e-01 -3.17565e-02
-7.73900e+01 -5.60643e-01 -3.17642e-02
-7.73800e+01 -5.60325e-01 -3.17718e-02
-7.73700e+01 -5.60008e-01 -3.17794e-02
-7.73600e+01 -5.59690e-01 -3.17869e-02
-7.73500e+01 -5.59372e-01 -3.17944e-02
[truncated: 952,149 more chars]
