# Supplementary material for: A One-Bead-Per-Saccharide (1BPS) Model for Glycosaminoglycans
Source: J Chem Theory Comput. 2023 Jul 17;19(16):5491–502. doi: 10.1021/acs.jctc.3c00238 (PMC10448712; doi:10.1021/acs.jctc.3c00238)
Supplement: Supplementary file 2 — ct3c00238_si_002.zip [file ct3c00238_si_002.zip › XGG.xvg]

0.000000E+00  7.667648E-51  -5.111765E-51 
1.000000E-02  7.718936E-51  -5.145958E-51 
2.000000E-02  7.770568E-51  -5.180379E-51 
3.000000E-02  7.822545E-51  -5.215030E-51 
4.000000E-02  7.874869E-51  -5.249913E-51 
5.000000E-02  7.927544E-51  -5.285029E-51 
6.000000E-02  7.980571E-51  -5.320380E-51 
7.000000E-02  8.033952E-51  -5.355968E-51 
8.000000E-02  8.087691E-51  -5.391794E-51 
9.000000E-02  8.141789E-51  -5.427859E-51 
1.000000E-01  8.196249E-51  -5.464166E-51 
1.100000E-01  8.251073E-51  -5.500715E-51 
1.200000E-01  8.306264E-51  -5.537509E-51 
1.300000E-01  8.361824E-51  -5.574549E-51 
1.400000E-01  8.417756E-51  -5.611837E-51 
1.500000E-01  8.474062E-51  -5.649374E-51 
1.600000E-01  8.530744E-51  -5.687163E-51 
1.700000E-01  8.587806E-51  -5.725204E-51 
1.800000E-01  8.645249E-51  -5.763499E-51 
1.900000E-01  8.703077E-51  -5.802051E-51 
2.000000E-01  8.761291E-51  -5.840861E-51 
2.100000E-01  8.819895E-51  -5.879930E-51 
2.200000E-01  8.878890E-51  -5.919260E-51 
2.300000E-01  8.938281E-51  -5.958854E-51 
2.400000E-01  8.998068E-51  -5.998712E-51 
2.500000E-01  9.058256E-51  -6.038837E-51 
2.600000E-01  9.118846E-51  -6.079231E-51 
2.700000E-01  9.179841E-51  -6.119894E-51 
2.800000E-01  9.241245E-51  -6.160830E-51 
2.900000E-01  9.303059E-51  -6.202039E-51 
3.000000E-01  9.365287E-51  -6.243524E-51 
3.100000E-01  9.427930E-51  -6.285287E-51 
3.200000E-01  9.490993E-51  -6.327329E-51 
3.300000E-01  9.554478E-51  -6.369652E-51 
3.400000E-01  9.618387E-51  -6.412258E-51 
3.500000E-01  9.682724E-51  -6.455149E-51 
3.600000E-01  9.747491E-51  -6.498327E-51 
3.700000E-01  9.812691E-51  -6.541794E-51 
3.800000E-01  9.878328E-51  -6.585552E-51 
3.900000E-01  9.944403E-51  -6.629602E-51 
4.000000E-01  1.001092E-50  -6.673947E-51 
4.100000E-01  1.007788E-50  -6.718589E-51 
4.200000E-01  1.014529E-50  -6.763529E-51 
4.300000E-01  1.021316E-50  -6.808770E-51 
4.400000E-01  1.028147E-50  -6.854313E-51 
4.500000E-01  1.035024E-50  -6.900162E-51 
4.600000E-01  1.041947E-50  -6.946316E-51 
4.700000E-01  1.048917E-50  -6.992780E-51 
4.800000E-01  1.055933E-50  -7.039554E-51 
4.900000E-01  1.062996E-50  -7.086641E-51 
5.000000E-01  1.070106E-50  -7.134043E-51 
5.100000E-01  1.077264E-50  -7.181762E-51 
5.200000E-01  1.084470E-50  -7.229801E-51 
5.300000E-01  1.091724E-50  -7.278161E-51 
5.400000E-01  1.099027E-50  -7.326844E-51 
5.500000E-01  1.106378E-50  -7.375852E-51 
5.600000E-01  1.113778E-50  -7.425189E-51 
5.700000E-01  1.121228E-50  -7.474856E-51 
5.800000E-01  1.128728E-50  -7.524855E-51 
5.900000E-01  1.136278E-50  -7.575188E-51 
6.000000E-01  1.143879E-50  -7.625858E-51 
6.100000E-01  1.151530E-50  -7.676867E-51 
6.200000E-01  1.159233E-50  -7.728217E-51 
6.300000E-01  1.166987E-50  -7.779910E-51 
6.400000E-01  1.174792E-50  -7.831950E-51 
6.500000E-01  1.182651E-50  -7.884337E-51 
6.600000E-01  1.190561E-50  -7.937075E-51 
6.700000E-01  1.198525E-50  -7.990166E-51 
6.800000E-01  1.206542E-50  -8.043611E-51 
6.900000E-01  1.214612E-50  -8.097415E-51 
7.000000E-01  1.222737E-50  -8.151578E-51 
7.100000E-01  1.230915E-50  -8.206103E-51 
7.200000E-01  1.239149E-50  -8.260993E-51 
7.300000E-01  1.247438E-50  -8.316250E-51 
7.400000E-01  1.255782E-50  -8.371877E-51 
7.500000E-01  1.264181E-50  -8.427876E-51 
7.600000E-01  1.272637E-50  -8.484250E-51 
7.700000E-01  1.281150E-50  -8.541000E-51 
7.800000E-01  1.289720E-50  -8.598131E-51 
7.900000E-01  1.298346E-50  -8.655643E-51 
8.000000E-01  1.307031E-50  -8.713540E-51 
8.100000E-01  1.315774E-50  -8.771824E-51 
8.200000E-01  1.324575E-50  -8.830499E-51 
8.300000E-01  1.333435E-50  -8.889565E-51 
8.400000E-01  1.342354E-50  -8.949027E-51 
8.500000E-01  1.351333E-50  -9.008887E-51 
8.600000E-01  1.360372E-50  -9.069146E-51 
8.700000E-01  1.369471E-50  -9.129809E-51 
8.800000E-01  1.378632E-50  -9.190878E-51 
8.900000E-01  1.387853E-50  -9.252355E-51 
9.000000E-01  1.397137E-50  -9.314244E-51 
9.100000E-01  1.406482E-50  -9.376546E-51 
9.200000E-01  1.415890E-50  -9.439265E-51 
9.300000E-01  1.425361E-50  -9.502404E-51 
9.400000E-01  1.434895E-50  -9.565965E-51 
9.500000E-01  1.444493E-50  -9.629951E-51 
9.600000E-01  1.454155E-50  -9.694365E-51 
9.700000E-01  1.463882E-50  -9.759210E-51 
9.800000E-01  1.473673E-50  -9.824489E-51 
9.900000E-01  1.483531E-50  -9.890204E-51 
1.000000E+00  1.493454E-50  -9.956359E-51 
1.010000E+00  1.503444E-50  -1.002296E-50 
1.020000E+00  1.513500E-50  -1.009000E-50 
1.030000E+00  1.523624E-50  -1.015749E-50 
1.040000E+00  1.533815E-50  -1.022543E-50 
1.050000E+00  1.544075E-50  -1.029383E-50 
1.060000E+00  1.554403E-50  -1.036269E-50 
1.070000E+00  1.564800E-50  -1.043200E-50 
1.080000E+00  1.575267E-50  -1.050178E-50 
1.090000E+00  1.585804E-50  -1.057203E-50 
1.100000E+00  1.596411E-50  -1.064274E-50 
1.110000E+00  1.607090E-50  -1.071393E-50 
1.120000E+00  1.617839E-50  -1.078560E-50 
1.130000E+00  1.628661E-50  -1.085774E-50 
1.140000E+00  1.639555E-50  -1.093037E-50 
1.150000E+00  1.650522E-50  -1.100348E-50 
1.160000E+00  1.661562E-50  -1.107708E-50 
1.170000E+00  1.672676E-50  -1.115117E-50 
1.180000E+00  1.683865E-50  -1.122576E-50 
1.190000E+00  1.695128E-50  -1.130085E-50 
1.200000E+00  1.706466E-50  -1.137644E-50 
1.210000E+00  1.717881E-50  -1.145254E-50 
1.220000E+00  1.729372E-50  -1.152914E-50 
1.230000E+00  1.740939E-50  -1.160626E-50 
1.240000E+00  1.752584E-50  -1.168390E-50 
1.250000E+00  1.764307E-50  -1.176205E-50 
1.260000E+00  1.776109E-50  -1.184072E-50 
1.270000E+00  1.787989E-50  -1.191993E-50 
1.280000E+00  1.799949E-50  -1.199966E-50 
1.290000E+00  1.811988E-50  -1.207992E-50 
1.300000E+00  1.824109E-50  -1.216072E-50 
1.310000E+00  1.836310E-50  -1.224207E-50 
1.320000E+00  1.848593E-50  -1.232395E-50 
1.330000E+00  1.860958E-50  -1.240639E-50 
1.340000E+00  1.873406E-50  -1.248937E-50 
1.350000E+00  1.885937E-50  -1.257291E-50 
1.360000E+00  1.898552E-50  -1.265701E-50 
1.370000E+00  1.911251E-50  -1.274168E-50 
1.380000E+00  1.924036E-50  -1.282690E-50 
1.390000E+00  1.936905E-50  -1.291270E-50 
1.400000E+00  1.949861E-50  -1.299907E-50 
1.410000E+00  1.962904E-50  -1.308602E-50 
1.420000E+00  1.976033E-50  -1.317356E-50 
1.430000E+00  1.989251E-50  -1.326167E-50 
1.440000E+00  2.002557E-50  -1.335038E-50 
1.450000E+00  2.015952E-50  -1.343968E-50 
1.460000E+00  2.029437E-50  -1.352958E-50 
1.470000E+00  2.043011E-50  -1.362008E-50 
1.480000E+00  2.056677E-50  -1.371118E-50 
1.490000E+00  2.070434E-50  -1.380289E-50 
1.500000E+00  2.084283E-50  -1.389522E-50 
1.510000E+00  2.098224E-50  -1.398816E-50 
1.520000E+00  2.112259E-50  -1.408173E-50 
1.530000E+00  2.126388E-50  -1.417592E-50 
1.540000E+00  2.140611E-50  -1.427074E-50 
1.550000E+00  2.154930E-50  -1.436620E-50 
1.560000E+00  2.169344E-50  -1.446229E-50 
1.570000E+00  2.183855E-50  -1.455903E-50 
1.580000E+00  2.198462E-50  -1.465642E-50 
1.590000E+00  2.213168E-50  -1.475445E-50 
1.600000E+00  2.227971E-50  -1.485314E-50 
1.610000E+00  2.242874E-50  -1.495249E-50 
1.620000E+00  2.257877E-50  -1.505251E-50 
1.630000E+00  2.272979E-50  -1.515320E-50 
1.640000E+00  2.288183E-50  -1.525456E-50 
1.650000E+00  2.303489E-50  -1.535659E-50 
1.660000E+00  2.318897E-50  -1.545931E-50 
1.670000E+00  2.334408E-50  -1.556272E-50 
1.680000E+00  2.350022E-50  -1.566682E-50 
1.690000E+00  2.365741E-50  -1.577161E-50 
1.700000E+00  2.381566E-50  -1.587711E-50 
1.710000E+00  2.397496E-50  -1.598331E-50 
1.720000E+00  2.413533E-50  -1.609022E-50 
1.730000E+00  2.429677E-50  -1.619784E-50 
1.740000E+00  2.445929E-50  -1.630619E-50 
1.750000E+00  2.462289E-50  -1.641526E-50 
1.760000E+00  2.478759E-50  -1.652506E-50 
1.770000E+00  2.495340E-50  -1.663560E-50 
1.780000E+00  2.512031E-50  -1.674687E-50 
1.790000E+00  2.528834E-50  -1.685889E-50 
1.800000E+00  2.545749E-50  -1.697166E-50 
1.810000E+00  2.562777E-50  -1.708518E-50 
1.820000E+00  2.579919E-50  -1.719946E-50 
1.830000E+00  2.597176E-50  -1.731451E-50 
1.840000E+00  2.614549E-50  -1.743032E-50 
1.850000E+00  2.632037E-50  -1.754692E-50 
1.860000E+00  2.649643E-50  -1.766429E-50 
1.870000E+00  2.667366E-50  -1.778244E-50 
1.880000E+00  2.685208E-50  -1.790139E-50 
1.890000E+00  2.703169E-50  -1.802113E-50 
1.900000E+00  2.721250E-50  -1.814167E-50 
1.910000E+00  2.739453E-50  -1.826302E-50 
1.920000E+00  2.757777E-50  -1.838518E-50 
1.930000E+00  2.776223E-50  -1.850816E-50 
1.940000E+00  2.794793E-50  -1.863196E-50 
1.950000E+00  2.813488E-50  -1.875658E-50 
1.960000E+00  2.832307E-50  -1.888205E-50 
1.970000E+00  2.851252E-50  -1.900835E-50 
1.980000E+00  2.870324E-50  -1.913549E-50 
1.990000E+00  2.889523E-50  -1.926349E-50 
2.000000E+00  2.908851E-50  -1.939234E-50 
2.010000E+00  2.928308E-50  -1.952205E-50 
2.020000E+00  2.947895E-50  -1.965264E-50 
2.030000E+00  2.967614E-50  -1.978409E-50 
2.040000E+00  2.987464E-50  -1.991643E-50 
2.050000E+00  3.007447E-50  -2.004965E-50 
2.060000E+00  3.027563E-50  -2.018376E-50 
2.070000E+00  3.047815E-50  -2.031876E-50 
2.080000E+00  3.068201E-50  -2.045468E-50 
2.090000E+00  3.088724E-50  -2.059150E-50 
2.100000E+00  3.109385E-50  -2.072923E-50 
2.110000E+00  3.130183E-50  -2.086789E-50 
2.120000E+00  3.151121E-50  -2.100747E-50 
2.130000E+00  3.172198E-50  -2.114799E-50 
2.140000E+00  3.193417E-50  -2.128945E-50 
2.150000E+00  3.214778E-50  -2.143185E-50 
2.160000E+00  3.236281E-50  -2.157521E-50 
2.170000E+00  3.257928E-50  -2.171952E-50 
2.180000E+00  3.279720E-50  -2.186480E-50 
2.190000E+00  3.301658E-50  -2.201105E-50 
2.200000E+00  3.323743E-50  -2.215829E-50 
2.210000E+00  3.345975E-50  -2.230650E-50 
2.220000E+00  3.368356E-50  -2.245571E-50 
2.230000E+00  3.390887E-50  -2.260591E-50 
2.240000E+00  3.413568E-50  -2.275712E-50 
2.250000E+00  3.436401E-50  -2.290934E-50 
2.260000E+00  3.459387E-50  -2.306258E-50 
2.270000E+00  3.482527E-50  -2.321685E-50 
2.280000E+00  3.505821E-50  -2.337214E-50 
2.290000E+00  3.529272E-50  -2.352848E-50 
2.300000E+00  3.552879E-50  -2.368586E-50 
2.310000E+00  3.576644E-50  -2.384429E-50 
2.320000E+00  3.600568E-50  -2.400378E-50 
2.330000E+00  3.624652E-50  -2.416434E-50 
2.340000E+00  3.648897E-50  -2.432598E-50 
2.350000E+00  3.673304E-50  -2.448869E-50 
2.360000E+00  3.697874E-50  -2.465250E-50 
2.370000E+00  3.722609E-50  -2.481740E-50 
2.380000E+00  3.747510E-50  -2.498340E-50 
2.390000E+00  3.772576E-50  -2.515051E-50 
2.400000E+00  3.797811E-50  -2.531874E-50 
2.410000E+00  3.823214E-50  -2.548810E-50 
2.420000E+00  3.848788E-50  -2.565858E-50 
2.430000E+00  3.874532E-50  -2.583021E-50 
2.440000E+00  3.900448E-50  -2.600299E-50 
2.450000E+00  3.926538E-50  -2.617692E-50 
2.460000E+00  3.952803E-50  -2.635202E-50 
2.470000E+00  3.979243E-50  -2.652828E-50 
2.480000E+00  4.005860E-50  -2.670573E-50 
2.490000E+00  4.032654E-50  -2.688436E-50 
2.500000E+00  4.059629E-50  -2.706419E-50 
2.510000E+00  4.086783E-50  -2.724522E-50 
2.520000E+00  4.114119E-50  -2.742746E-50 
2.530000E+00  4.141639E-50  -2.761092E-50 
2.540000E+00  4.169342E-50  -2.779561E-50 
2.550000E+00  4.197230E-50  -2.798153E-50 
2.560000E+00  4.225305E-50  -2.816870E-50 
2.570000E+00  4.253568E-50  -2.835712E-50 
2.580000E+00  4.282020E-50  -2.854680E-50 
2.590000E+00  4.310662E-50  -2.873775E-50 
2.600000E+00  4.339496E-50  -2.892997E-50 
2.610000E+00  4.368522E-50  -2.912348E-50 
2.620000E+00  4.397743E-50  -2.931829E-50 
2.630000E+00  4.427159E-50  -2.951440E-50 
2.640000E+00  4.456772E-50  -2.971182E-50 
2.650000E+00  4.486584E-50  -2.991056E-50 
2.660000E+00  4.516594E-50  -3.011063E-50 
2.670000E+00  4.546805E-50  -3.031203E-50 
2.680000E+00  4.577219E-50  -3.051479E-50 
2.690000E+00  4.607835E-50  -3.071890E-50 
2.700000E+00  4.638657E-50  -3.092438E-50 
2.710000E+00  4.669684E-50  -3.113123E-50 
2.720000E+00  4.700920E-50  -3.133946E-50 
2.730000E+00  4.732364E-50  -3.154909E-50 
2.740000E+00  4.764018E-50  -3.176012E-50 
2.750000E+00  4.795885E-50  -3.197256E-50 
2.760000E+00  4.827964E-50  -3.218643E-50 
2.770000E+00  4.860258E-50  -3.240172E-50 
2.780000E+00  4.892768E-50  -3.261845E-50 
2.790000E+00  4.925495E-50  -3.283664E-50 
2.800000E+00  4.958442E-50  -3.305628E-50 
2.810000E+00  4.991608E-50  -3.327739E-50 
2.820000E+00  5.024997E-50  -3.349998E-50 
2.830000E+00  5.058609E-50  -3.372406E-50 
2.840000E+00  5.092446E-50  -3.394964E-50 
2.850000E+00  5.126509E-50  -3.417672E-50 
2.860000E+00  5.160799E-50  -3.440533E-50 
2.870000E+00  5.195320E-50  -3.463546E-50 
2.880000E+00  5.230071E-50  -3.486714E-50 
2.890000E+00  5.265055E-50  -3.510036E-50 
2.900000E+00  5.300272E-50  -3.533515E-50 
2.910000E+00  5.335725E-50  -3.557150E-50 
2.920000E+00  5.371416E-50  -3.580944E-50 
2.930000E+00  5.407345E-50  -3.604897E-50 
2.940000E+00  5.443514E-50  -3.629009E-50 
2.950000E+00  5.479925E-50  -3.653284E-50 
2.960000E+00  5.516580E-50  -3.677720E-50 
2.970000E+00  5.553480E-50  -3.702320E-50 
2.980000E+00  5.590627E-50  -3.727085E-50 
2.990000E+00  5.628023E-50  -3.752015E-50 
3.000000E+00  5.665668E-50  -3.777112E-50 
3.010000E+00  5.703565E-50  -3.802377E-50 
3.020000E+00  5.741716E-50  -3.827811E-50 
3.030000E+00  5.780122E-50  -3.853415E-50 
3.040000E+00  5.818785E-50  -3.879190E-50 
3.050000E+00  5.857707E-50  -3.905138E-50 
3.060000E+00  5.896888E-50  -3.931259E-50 
3.070000E+00  5.936332E-50  -3.957555E-50 
3.080000E+00  5.976040E-50  -3.984027E-50 
3.090000E+00  6.016014E-50  -4.010676E-50 
3.100000E+00  6.056254E-50  -4.037503E-50 
3.110000E+00  6.096764E-50  -4.064509E-50 
3.120000E+00  6.137545E-50  -4.091697E-50 
3.130000E+00  6.178599E-50  -4.119066E-50 
3.140000E+00  6.219927E-50  -4.146618E-50 
3.150000E+00  6.261532E-50  -4.174354E-50 
3.160000E+00  6.303415E-50  -4.202276E-50 
3.170000E+00  6.345578E-50  -4.230385E-50 
3.180000E+00  6.388023E-50  -4.258682E-50 
3.190000E+00  6.430752E-50  -4.287168E-50 
3.200000E+00  6.473767E-50  -4.315845E-50 
3.210000E+00  6.517070E-50  -4.344713E-50 
3.220000E+00  6.560662E-50  -4.373775E-50 
3.230000E+00  6.604546E-50  -4.403031E-50 
3.240000E+00  6.648723E-50  -4.432482E-50 
3.250000E+00  6.693196E-50  -4.462131E-50 
3.260000E+00  6.737966E-50  -4.491978E-50 
3.270000E+00  6.783036E-50  -4.522024E-50 
3.280000E+00  6.828408E-50  -4.552272E-50 
3.290000E+00  6.874082E-50  -4.582722E-50 
3.300000E+00  6.920063E-50  -4.613375E-50 
3.310000E+00  6.966351E-50  -4.644234E-50 
3.320000E+00  7.012948E-50  -4.675299E-50 
3.330000E+00  7.059857E-50  -4.706572E-50 
3.340000E+00  7.107080E-50  -4.738053E-50 
3.350000E+00  7.154619E-50  -4.769746E-50 
3.360000E+00  7.202476E-50  -4.801651E-50 
3.370000E+00  7.250653E-50  -4.833769E-50 
3.380000E+00  7.299152E-50  -4.866101E-50 
3.390000E+00  7.347976E-50  -4.898650E-50 
3.400000E+00  7.397126E-50  -4.931417E-50 
3.410000E+00  7.446605E-50  -4.964403E-50 
3.420000E+00  7.496414E-50  -4.997610E-50 
3.430000E+00  7.546558E-50  -5.031038E-50 
3.440000E+00  7.597036E-50  -5.064691E-50 
3.450000E+00  7.647852E-50  -5.098568E-50 
3.460000E+00  7.699008E-50  -5.132672E-50 
3.470000E+00  7.750506E-50  -5.167004E-50 
3.480000E+00  7.802349E-50  -5.201566E-50 
3.490000E+00  7.854538E-50  -5.236359E-50 
3.500000E+00  7.907077E-50  -5.271385E-50 
3.510000E+00  7.959967E-50  -5.306645E-50 
3.520000E+00  8.013211E-50  -5.342140E-50 
3.530000E+00  8.066810E-50  -5.377874E-50 
3.540000E+00  8.120769E-50  -5.413846E-50 
3.550000E+00  8.175088E-50  -5.450059E-50 
3.560000E+00  8.229771E-50  -5.486514E-50 
3.570000E+00  8.284819E-50  -5.523213E-50 
3.580000E+00  8.340236E-50  -5.560157E-50 
3.590000E+00  8.396023E-50  -5.597349E-50 
3.600000E+00  8.452184E-50  -5.634789E-50 
3.610000E+00  8.508720E-50  -5.672480E-50 
3.620000E+00  8.565634E-50  -5.710423E-50 
3.630000E+00  8.622929E-50  -5.748619E-50 
3.640000E+00  8.680607E-50  -5.787072E-50 
3.650000E+00  8.738671E-50  -5.825781E-50 
3.660000E+00  8.797124E-50  -5.864749E-50 
3.670000E+00  8.855967E-50  -5.903978E-50 
3.680000E+00  8.915204E-50  -5.943470E-50 
3.690000E+00  8.974838E-50  -5.983225E-50 
3.700000E+00  9.034870E-50  -6.023246E-50 
3.710000E+00  9.095303E-50  -6.063536E-50 
3.720000E+00  9.156141E-50  -6.104094E-50 
3.730000E+00  9.217386E-50  -6.144924E-50 
3.740000E+00  9.279041E-50  -6.186027E-50 
3.750000E+00  9.341108E-50  -6.227405E-50 
3.760000E+00  9.403590E-50  -6.269060E-50 
3.770000E+00  9.466490E-50  -6.310993E-50 
3.780000E+00  9.529811E-50  -6.353207E-50 
3.790000E+00  9.593555E-50  -6.395703E-50 
3.800000E+00  9.657726E-50  -6.438484E-50 
3.810000E+00  9.722325E-50  -6.481550E-50 
3.820000E+00  9.787358E-50  -6.524905E-50 
3.830000E+00  9.852825E-50  -6.568550E-50 
3.840000E+00  9.918729E-50  -6.612486E-50 
3.850000E+00  9.985075E-50  -6.656717E-50 
3.860000E+00  1.005186E-49  -6.701243E-50 
3.870000E+00  1.011910E-49  -6.746067E-50 
3.880000E+00  1.018679E-49  -6.791191E-50 
3.890000E+00  1.025493E-49  -6.836617E-50 
3.900000E+00  1.032352E-49  -6.882347E-50 
3.910000E+00  1.039257E-49  -6.928383E-50 
3.920000E+00  1.046209E-49  -6.974726E-50 
3.930000E+00  1.053207E-49  -7.021380E-50 
3.940000E+00  1.060252E-49  -7.068345E-50 
3.950000E+00  1.067344E-49  -7.115625E-50 
3.960000E+00  1.074483E-49  -7.163221E-50 
3.970000E+00  1.081670E-49  -7.211135E-50 
3.980000E+00  1.088906E-49  -7.259370E-50 
3.990000E+00  1.096189E-49  -7.307928E-50 
4.000000E+00  1.103521E-49  -7.356810E-50 
4.010000E+00  1.110903E-49  -7.406019E-50 
4.020000E+00  1.118334E-49  -7.455558E-50 
4.030000E+00  1.125814E-49  -7.505427E-50 
4.040000E+00  1.133345E-49  -7.555631E-50 
4.050000E+00  1.140925E-49  -7.606170E-50 
4.060000E+00  1.148557E-49  -7.657047E-50 
4.070000E+00  1.156240E-49  -7.708264E-50 
4.080000E+00  1.163974E-49  -7.759825E-50 
4.090000E+00  1.171759E-49  -7.811730E-50 
4.100000E+00  1.179597E-49  -7.863982E-50 
4.110000E+00  1.187488E-49  -7.916583E-50 
4.120000E+00  1.195431E-49  -7.969537E-50 
4.130000E+00  1.203427E-49  -8.022845E-50 
4.140000E+00  1.211476E-49  -8.076509E-50 
4.150000E+00  1.219580E-49  -8.130532E-50 
4.160000E+00  1.227738E-49  -8.184917E-50 
4.170000E+00  1.235950E-49  -8.239665E-50 
4.180000E+00  1.244217E-49  -8.294780E-50 
4.190000E+00  1.252539E-49  -8.350263E-50 
4.200000E+00  1.260918E-49  -8.406118E-50 
4.210000E+00  1.269352E-49  -8.462346E-50 
4.220000E+00  1.277842E-49  -8.518950E-50 
4.230000E+00  1.286390E-49  -8.575932E-50 
4.240000E+00  1.294994E-49  -8.633296E-50 
4.250000E+00  1.303657E-49  -8.691044E-50 
4.260000E+00  1.312377E-49  -8.749178E-50 
4.270000E+00  1.321155E-49  -8.807700E-50 
4.280000E+00  1.329992E-49  -8.866615E-50 
4.290000E+00  1.338888E-49  -8.925923E-50 
4.300000E+00  1.347844E-49  -8.985628E-50 
4.310000E+00  1.356860E-49  -9.045732E-50 
4.320000E+00  1.365936E-49  -9.106238E-50 
4.330000E+00  1.375072E-49  -9.167150E-50 
4.340000E+00  1.384270E-49  -9.228468E-50 
4.350000E+00  1.393530E-49  -9.290197E-50 
4.360000E+00  1.402851E-49  -9.352338E-50 
4.370000E+00  1.412234E-49  -9.414895E-50 
4.380000E+00  1.421681E-49  -9.477871E-50 
4.390000E+00  1.431190E-49  -9.541268E-50 
4.400000E+00  1.440763E-49  -9.605089E-50 
4.410000E+00  1.450401E-49  -9.669337E-50 
4.420000E+00  1.460102E-49  -9.734014E-50 
4.430000E+00  1.469869E-49  -9.799125E-50 
4.440000E+00  1.479701E-49  -9.864670E-50 
4.450000E+00  1.489598E-49  -9.930655E-50 
4.460000E+00  1.499562E-49  -9.997080E-50 
4.470000E+00  1.509592E-49  -1.006395E-49 
4.480000E+00  1.519690E-49  -1.013127E-49 
4.490000E+00  1.529855E-49  -1.019903E-49 
4.500000E+00  1.540088E-49  -1.026726E-49 
4.510000E+00  1.550390E-49  -1.033593E-49 
4.520000E+00  1.560760E-49  -1.040507E-49 
4.530000E+00  1.571200E-49  -1.047467E-49 
4.540000E+00  1.581710E-49  -1.054473E-49 
4.550000E+00  1.592290E-49  -1.061527E-49 
4.560000E+00  1.602940E-49  -1.068627E-49 
4.570000E+00  1.613662E-49  -1.075775E-49 
4.580000E+00  1.624456E-49  -1.082971E-49 
4.590000E+00  1.635322E-49  -1.090215E-49 
4.600000E+00  1.646261E-49  -1.097507E-49 
4.610000E+00  1.657272E-49  -1.104848E-49 
4.620000E+00  1.668358E-49  -1.112238E-49 
4.630000E+00  1.679517E-49  -1.119678E-49 
4.640000E+00  1.690751E-49  -1.127168E-49 
4.650000E+00  1.702061E-49  -1.134707E-49 
4.660000E+00  1.713446E-49  -1.142297E-49 
4.670000E+00  1.724907E-49  -1.149938E-49 
4.680000E+00  1.736445E-49  -1.157630E-49 
4.690000E+00  1.748060E-49  -1.165373E-49 
4.700000E+00  1.759752E-49  -1.173168E-49 
4.710000E+00  1.771523E-49  -1.181015E-49 
4.720000E+00  1.783373E-49  -1.188915E-49 
4.730000E+00  1.795302E-49  -1.196868E-49 
4.740000E+00  1.807310E-49  -1.204874E-49 
4.750000E+00  1.819399E-49  -1.212933E-49 
4.760000E+00  1.831569E-49  -1.221046E-49 
4.770000E+00  1.843820E-49  -1.229214E-49 
4.780000E+00  1.856154E-49  -1.237436E-49 
4.790000E+00  1.868569E-49  -1.245713E-49 
4.800000E+00  1.881068E-49  -1.254045E-49 
4.810000E+00  1.893650E-49  -1.262434E-49 
4.820000E+00  1.906317E-49  -1.270878E-49 
4.830000E+00  1.919068E-49  -1.279379E-49 
4.840000E+00  1.931905E-49  -1.287936E-49 
4.850000E+00  1.944827E-49  -1.296551E-49 
4.860000E+00  1.957836E-49  -1.305224E-49 
4.870000E+00  1.970932E-49  -1.313955E-49 
4.880000E+00  1.984115E-49  -1.322743E-49 
4.890000E+00  1.997387E-49  -1.331591E-49 
4.900000E+00  2.010747E-49  -1.340498E-49 
4.910000E+00  2.024197E-49  -1.349465E-49 
4.920000E+00  2.037737E-49  -1.358491E-49 
4.930000E+00  2.051367E-49  -1.367578E-49 
4.940000E+00  2.065088E-49  -1.376726E-49 
4.950000E+00  2.078902E-49  -1.385934E-49 
4.960000E+00  2.092807E-49  -1.395205E-49 
4.970000E+00  2.106806E-49  -1.404537E-49 
4.980000E+00  2.120898E-49  -1.413932E-49 
4.990000E+00  2.135085E-49  -1.423390E-49 
5.000000E+00  2.149366E-49  -1.432911E-49 
5.010000E+00  2.163743E-49  -1.442496E-49 
5.020000E+00  2.178216E-49  -1.452144E-49 
5.030000E+00  2.192786E-49  -1.461858E-49 
5.040000E+00  2.207454E-49  -1.471636E-49 
5.050000E+00  2.222219E-49  -1.481480E-49 
5.060000E+00  2.237084E-49  -1.491389E-49 
5.070000E+00  2.252047E-49  -1.501365E-49 
5.080000E+00  2.267111E-49  -1.511407E-49 
5.090000E+00  2.282276E-49  -1.521517E-49 
5.100000E+00  2.297542E-49  -1.531694E-49 
5.110000E+00  2.312910E-49  -1.541940E-49 
5.120000E+00  2.328381E-49  -1.552254E-49 
5.130000E+00  2.343955E-49  -1.562637E-49 
5.140000E+00  2.359634E-49  -1.573089E-49 
5.150000E+00  2.375417E-49  -1.583611E-49 
5.160000E+00  2.391306E-49  -1.594204E-49 
5.170000E+00  2.407301E-49  -1.604868E-49 
5.180000E+00  2.423404E-49  -1.615603E-49 
5.190000E+00  2.439614E-49  -1.626409E-49 
5.200000E+00  2.455932E-49  -1.637288E-49 
5.210000E+00  2.472360E-49  -1.648240E-49 
5.220000E+00  2.488897E-49  -1.659265E-49 
5.230000E+00  2.505545E-49  -1.670364E-49 
5.240000E+00  2.522305E-49  -1.681537E-49 
5.250000E+00  2.539176E-49  -1.692784E-49 
5.260000E+00  2.556161E-49  -1.704107E-49 
5.270000E+00  2.573259E-49  -1.715506E-49 
5.280000E+00  2.590471E-49  -1.726981E-49 
5.290000E+00  2.607799E-49  -1.738532E-49 
5.300000E+00  2.625242E-49  -1.750161E-49 
5.310000E+00  2.642802E-49  -1.761868E-49 
5.320000E+00  2.660480E-49  -1.773653E-49 
5.330000E+00  2.678275E-49  -1.785517E-49 
5.340000E+00  2.696190E-49  -1.797460E-49 
5.350000E+00  2.714225E-49  -1.809483E-49 
5.360000E+00  2.732380E-49  -1.821587E-49 
5.370000E+00  2.750657E-49  -1.833771E-49 
5.380000E+00  2.769056E-49  -1.846037E-49 
5.390000E+00  2.787578E-49  -1.858385E-49 
5.400000E+00  2.806224E-49  -1.870816E-49 
5.410000E+00  2.824994E-49  -1.883330E-49 
5.420000E+00  2.843891E-49  -1.895927E-49 
5.430000E+00  2.862913E-49  -1.908609E-49 
5.440000E+00  2.882063E-49  -1.921375E-49 
5.450000E+00  2.901341E-49  -1.934227E-49 
5.460000E+00  2.920748E-49  -1.947165E-49 
5.470000E+00  2.940285E-49  -1.960190E-49 
5.480000E+00  2.959952E-49  -1.973301E-49 
5.490000E+00  2.979751E-49  -1.986501E-49 
5.500000E+00  2.999682E-49  -1.999788E-49 
5.510000E+00  3.019747E-49  -2.013165E-49 
5.520000E+00  3.039946E-49  -2.026631E-49 
5.530000E+00  3.060280E-49  -2.040187E-49 
5.540000E+00  3.080750E-49  -2.053833E-49 
5.550000E+00  3.101357E-49  -2.067571E-49 
5.560000E+00  3.122102E-49  -2.081401E-49 
5.570000E+00  3.142985E-49  -2.095324E-49 
5.580000E+00  3.164009E-49  -2.109339E-49 
5.590000E+00  3.185172E-49  -2.123448E-49 
5.600000E+00  3.206478E-49  -2.137652E-49 
5.610000E+00  3.227926E-49  -2.151950E-49 
5.620000E+00  3.249517E-49  -2.166345E-49 
5.630000E+00  3.271253E-49  -2.180835E-49 
5.640000E+00  3.293134E-49  -2.195423E-49 
5.650000E+00  3.315162E-49  -2.210108E-49 
5.660000E+00  3.337337E-49  -2.224891E-49 
5.670000E+00  3.359660E-49  -2.239773E-49 
5.680000E+00  3.382132E-49  -2.254755E-49 
5.690000E+00  3.404755E-49  -2.269837E-49 
5.700000E+00  3.427530E-49  -2.285020E-49 
5.710000E+00  3.450456E-49  -2.300304E-49 
5.720000E+00  3.473536E-49  -2.315691E-49 
5.730000E+00  3.496770E-49  -2.331180E-49 
5.740000E+00  3.520160E-49  -2.346773E-49 
5.750000E+00  3.543706E-49  -2.362471E-49 
5.760000E+00  3.567410E-49  -2.378273E-49 
5.770000E+00  3.591272E-49  -2.394181E-49 
5.780000E+00  3.615294E-49  -2.410196E-49 
5.790000E+00  3.639476E-49  -2.426317E-49 
5.800000E+00  3.663820E-49  -2.442547E-49 
5.810000E+00  3.688327E-49  -2.458885E-49 
5.820000E+00  3.712998E-49  -2.475332E-49 
5.830000E+00  3.737834E-49  -2.491890E-49 
5.840000E+00  3.762837E-49  -2.508558E-49 
5.850000E+00  3.788006E-49  -2.525337E-49 
5.860000E+00  3.813344E-49  -2.542229E-49 
5.870000E+00  3.838851E-49  -2.559234E-49 
5.880000E+00  3.864529E-49  -2.576352E-49 
5.890000E+00  3.890378E-49  -2.593586E-49 
5.900000E+00  3.916401E-49  -2.610934E-49 
5.910000E+00  3.942597E-49  -2.628398E-49 
5.920000E+00  3.968969E-49  -2.645979E-49 
5.930000E+00  3.995517E-49  -2.663678E-49 
5.940000E+00  4.022243E-49  -2.681495E-49 
5.950000E+00  4.049148E-49  -2.699432E-49 
5.960000E+00  4.076232E-49  -2.717488E-49 
5.970000E+00  4.103498E-49  -2.735665E-49 
5.980000E+00  4.130946E-49  -2.753964E-49 
5.990000E+00  4.158578E-49  -2.772385E-49 
6.000000E+00  4.186394E-49  -2.790929E-49 
6.010000E+00  4.214397E-49  -2.809598E-49 
6.020000E+00  4.242586E-49  -2.828391E-49 
6.030000E+00  4.270965E-49  -2.847310E-49 
6.040000E+00  4.299533E-49  -2.866355E-49 
6.050000E+00  4.328292E-49  -2.885528E-49 
6.060000E+00  4.357244E-49  -2.904829E-49 
6.070000E+00  4.386389E-49  -2.924260E-49 
6.080000E+00  4.415730E-49  -2.943820E-49 
6.090000E+00  4.445266E-49  -2.963511E-49 
6.100000E+00  4.475000E-49  -2.983334E-49 
6.110000E+00  4.504933E-49  -3.003289E-49 
6.120000E+00  4.535066E-49  -3.023378E-49 
6.130000E+00  4.565401E-49  -3.043601E-49 
6.140000E+00  4.595939E-49  -3.063959E-49 
6.150000E+00  4.626681E-49  -3.084454E-49 
6.160000E+00  4.657628E-49  -3.105086E-49 
6.170000E+00  4.688783E-49  -3.125855E-49 
6.180000E+00  4.720146E-49  -3.146764E-49 
6.190000E+00  4.751719E-49  -3.167813E-49 
6.200000E+00  4.783503E-49  -3.189002E-49 
6.210000E+00  4.815499E-49  -3.210333E-49 
6.220000E+00  4.847710E-49  -3.231807E-49 
6.230000E+00  4.880136E-49  -3.253424E-49 
6.240000E+00  4.912779E-49  -3.275186E-49 
6.250000E+00  4.945640E-49  -3.297093E-49 
6.260000E+00  4.978721E-49  -3.319147E-49 
6.270000E+00  5.012024E-49  -3.341349E-49 
6.280000E+00  5.045549E-49  -3.363699E-49 
6.290000E+00  5.079298E-49  -3.386199E-49 
6.300000E+00  5.113273E-49  -3.408849E-49 
6.310000E+00  5.147476E-49  -3.431650E-49 
6.320000E+00  5.181907E-49  -3.454604E-49 
6.330000E+00  5.216568E-49  -3.477712E-49 
6.340000E+00  5.251461E-49  -3.500974E-49 
6.350000E+00  5.286588E-49  -3.524392E-49 
6.360000E+00  5.321950E-49  -3.547967E-49 
6.370000E+00  5.357548E-49  -3.571699E-49 
6.380000E+00  5.393384E-49  -3.595590E-49 
6.390000E+00  5.429460E-49  -3.619640E-49 
6.400000E+00  5.465778E-49  -3.643852E-49 
6.410000E+00  5.502338E-49  -3.668225E-49 
6.420000E+00  5.539143E-49  -3.692762E-49 
6.430000E+00  5.576194E-49  -3.717462E-49 
6.440000E+00  5.613493E-49  -3.742328E-49 
6.450000E+00  5.651041E-49  -3.767361E-49 
6.460000E+00  5.688840E-49  -3.792560E-49 
6.470000E+00  5.726893E-49  -3.817928E-49 
6.480000E+00  5.765199E-49  -3.843466E-49 
6.490000E+00  5.803762E-49  -3.869175E-49 
6.500000E+00  5.842583E-49  -3.895056E-49 
6.510000E+00  5.881664E-49  -3.921109E-49 
6.520000E+00  5.921006E-49  -3.947338E-49 
6.530000E+00  5.960611E-49  -3.973741E-49 
6.540000E+00  6.000482E-49  -4.000321E-49 
6.550000E+00  6.040619E-49  -4.027079E-49 
6.560000E+00  6.081024E-49  -4.054016E-49 
6.570000E+00  6.121699E-49  -4.081133E-49 
6.580000E+00  6.162647E-49  -4.108431E-49 
6.590000E+00  6.203869E-49  -4.135912E-49 
6.600000E+00  6.245366E-49  -4.163577E-49 
6.610000E+00  6.287141E-49  -4.191427E-49 
6.620000E+00  6.329195E-49  -4.219463E-49 
6.630000E+00  6.371531E-49  -4.247687E-49 
6.640000E+00  6.414149E-49  -4.276100E-49 
6.650000E+00  6.457053E-49  -4.304702E-49 
6.660000E+00  6.500244E-49  -4.333496E-49 
6.670000E+00  6.543724E-49  -4.362483E-49 
6.680000E+00  6.587494E-49  -4.391663E-49 
6.690000E+00  6.631558E-49  -4.421039E-49 
6.700000E+00  6.675916E-49  -4.450611E-49 
6.710000E+00  6.720571E-49  -4.480380E-49 
6.720000E+00  6.765524E-49  -4.510349E-49 
6.730000E+00  6.810778E-49  -4.540519E-49 
6.740000E+00  6.856335E-49  -4.570890E-49 
6.750000E+00  6.902197E-49  -4.601465E-49 
6.760000E+00  6.948365E-49  -4.632243E-49 
6.770000E+00  6.994842E-49  -4.663228E-49 
6.780000E+00  7.041630E-49  -4.694420E-49 
6.790000E+00  7.088731E-49  -4.725821E-49 
6.800000E+00  7.136148E-49  -4.757432E-49 
6.810000E+00  7.183881E-49  -4.789254E-49 
6.820000E+00  7.231933E-49  -4.821289E-49 
6.830000E+00  7.280307E-49  -4.853538E-49 
6.840000E+00  7.329005E-49  -4.886003E-49 
6.850000E+00  7.378028E-49  -4.918685E-49 
6.860000E+00  7.427379E-49  -4.951586E-49 
6.870000E+00  7.477061E-49  -4.984707E-49 
6.880000E+00  7.527074E-49  -5.018049E-49 
6.890000E+00  7.577422E-49  -5.051615E-49 
6.900000E+00  7.628107E-49  -5.085405E-49 
6.910000E+00  7.679131E-49  -5.119421E-49 
6.920000E+00  7.730496E-49  -5.153664E-49 
6.930000E+00  7.782205E-49  -5.188137E-49 
6.940000E+00  7.834260E-49  -5.222840E-49 
6.950000E+00  7.886663E-49  -5.257775E-49 
6.960000E+00  7.939416E-49  -5.292944E-49 
6.970000E+00  7.992522E-49  -5.328348E-49 
6.980000E+00  8.045984E-49  -5.363989E-49 
6.990000E+00  8.099803E-49  -5.399869E-49 
7.000000E+00  8.153982E-49  -5.435988E-49 
7.010000E+00  8.208524E-49  -5.472349E-49 
7.020000E+00  8.263430E-49  -5.508953E-49 
7.030000E+00  8.318703E-49  -5.545802E-49 
7.040000E+00  8.374347E-49  -5.582898E-49 
7.050000E+00  8.430362E-49  -5.620242E-49 
7.060000E+00  8.486752E-49  -5.657835E-49 
7.070000E+00  8.543520E-49  -5.695680E-49 
7.080000E+00  8.600667E-49  -5.733778E-49 
7.090000E+00  8.658196E-49  -5.772131E-49 
7.100000E+00  8.716110E-49  -5.810740E-49 
7.110000E+00  8.774412E-49  -5.849608E-49 
7.120000E+00  8.833103E-49  -5.888736E-49 
7.130000E+00  8.892187E-49  -5.928125E-49 
7.140000E+00  8.951667E-49  -5.967778E-49 
7.150000E+00  9.011544E-49  -6.007696E-49 
7.160000E+00  9.071822E-49  -6.047881E-49 
7.170000E+00  9.132502E-49  -6.088335E-49 
7.180000E+00  9.193589E-49  -6.129059E-49 
7.190000E+00  9.255084E-49  -6.170056E-49 
7.200000E+00  9.316991E-49  -6.211327E-49 
7.210000E+00  9.379312E-49  -6.252875E-49 
7.220000E+00  9.442050E-49  -6.294700E-49 
7.230000E+00  9.505207E-49  -6.336805E-49 
7.240000E+00  9.568787E-49  -6.379191E-49 
7.250000E+00  9.632792E-49  -6.421861E-49 
7.260000E+00  9.697225E-49  -6.464817E-49 
7.270000E+00  9.762089E-49  -6.508059E-49 
7.280000E+00  9.827387E-49  -6.551591E-49 
7.290000E+00  9.893122E-49  -6.595414E-49 
7.300000E+00  9.959296E-49  -6.639531E-49 
7.310000E+00  1.002591E-48  -6.683942E-49 
7.320000E+00  1.009298E-48  -6.728651E-49 
7.330000E+00  1.016049E-48  -6.773658E-49 
7.340000E+00  1.022845E-48  -6.818967E-49 
7.350000E+00  1.029687E-48  -6.864578E-49 
7.360000E+00  1.036574E-48  -6.910495E-49 
7.370000E+00  1.043508E-48  -6.956719E-49 
7.380000E+00  1.050488E-48  -7.003252E-49 
7.390000E+00  1.057514E-48  -7.050096E-49 
7.400000E+00  1.064588E-48  -7.097254E-49 
7.410000E+00  1.071709E-48  -7.144727E-49 
7.420000E+00  1.078878E-48  -7.192518E-49 
7.430000E+00  1.086094E-48  -7.240628E-49 
7.440000E+00  1.093359E-48  -7.289060E-49 
7.450000E+00  1.100672E-48  -7.337816E-49 
7.460000E+00  1.108035E-48  -7.386899E-49 
7.470000E+00  1.115446E-48  -7.436309E-49 
7.480000E+00  1.122908E-48  -7.486050E-49 
7.490000E+00  1.130419E-48  -7.536124E-49 
7.500000E+00  1.137980E-48  -7.586532E-49 
7.510000E+00  1.145592E-48  -7.637278E-49 
7.520000E+00  1.153255E-48  -7.688364E-49 
7.530000E+00  1.160969E-48  -7.739791E-49 
7.540000E+00  1.168734E-48  -7.791562E-49 
7.550000E+00  1.176552E-48  -7.843679E-49 
7.560000E+00  1.184422E-48  -7.896145E-49 
7.570000E+00  1.192344E-48  -7.948962E-49 
7.580000E+00  1.200320E-48  -8.002132E-49 
7.590000E+00  1.208349E-48  -8.055657E-49 
7.600000E+00  1.216431E-48  -8.109541E-49 
7.610000E+00  1.224568E-48  -8.163785E-49 
7.620000E+00  1.232759E-48  -8.218393E-49 
7.630000E+00  1.241005E-48  -8.273365E-49 
7.640000E+00  1.249306E-48  -8.328705E-49 
7.650000E+00  1.257662E-48  -8.384415E-49 
7.660000E+00  1.266075E-48  -8.440498E-49 
7.670000E+00  1.274543E-48  -8.496956E-49 
7.680000E+00  1.283069E-48  -8.553791E-49 
7.690000E+00  1.291651E-48  -8.611007E-49 
7.700000E+00  1.300291E-48  -8.668606E-49 
7.710000E+00  1.308988E-48  -8.726590E-49 
7.720000E+00  1.317744E-48  -8.784961E-49 
7.730000E+00  1.326558E-48  -8.843723E-49 
7.740000E+00  1.335432E-48  -8.902878E-49 
7.750000E+00  1.344364E-48  -8.962429E-49 
7.760000E+00  1.353357E-48  -9.022378E-49 
7.770000E+00  1.362409E-48  -9.082728E-49 
7.780000E+00  1.371522E-48  -9.143482E-49 
7.790000E+00  1.380696E-48  -9.204642E-49 
7.800000E+00  1.389932E-48  -9.266212E-49 
7.810000E+00  1.399229E-48  -9.328193E-49 
7.820000E+00  1.408588E-48  -9.390589E-49 
7.830000E+00  1.418010E-48  -9.453402E-49 
7.840000E+00  1.427495E-48  -9.516635E-49 
7.850000E+00  1.437044E-48  -9.580291E-49 
7.860000E+00  1.446656E-48  -9.644373E-49 
7.870000E+00  1.456333E-48  -9.708884E-49 
7.880000E+00  1.466074E-48  -9.773826E-49 
7.890000E+00  1.475880E-48  -9.839202E-49 
7.900000E+00  1.485752E-48  -9.905016E-49 
7.910000E+00  1.495691E-48  -9.971270E-49 
7.920000E+00  1.505695E-48  -1.003797E-48 
7.930000E+00  1.515767E-48  -1.010511E-48 
7.940000E+00  1.525905E-48  -1.017270E-48 
7.950000E+00  1.536112E-48  -1.024075E-48 
7.960000E+00  1.546387E-48  -1.030925E-48 
7.970000E+00  1.556731E-48  -1.037821E-48 
7.980000E+00  1.567144E-48  -1.044762E-48 
7.990000E+00  1.577626E-48  -1.051751E-48 
8.000000E+00  1.588179E-48  -1.058786E-48 
8.010000E+00  1.598802E-48  -1.065868E-48 
8.020000E+00  1.609496E-48  -1.072998E-48 
8.030000E+00  1.620262E-48  -1.080175E-48 
8.040000E+00  1.631100E-48  -1.087400E-48 
8.050000E+00  1.642010E-48  -1.094674E-48 
8.060000E+00  1.652994E-48  -1.101996E-48 
8.070000E+00  1.664050E-48  -1.109367E-48 
8.080000E+00  1.675181E-48  -1.116787E-48 
8.090000E+00  1.686386E-48  -1.124258E-48 
8.100000E+00  1.697666E-48  -1.131778E-48 
8.110000E+00  1.709022E-48  -1.139348E-48 
8.120000E+00  1.720454E-48  -1.146969E-48 
8.130000E+00  1.731962E-48  -1.154641E-48 
8.140000E+00  1.743547E-48  -1.162364E-48 
8.150000E+00  1.755209E-48  -1.170139E-48 
8.160000E+00  1.766950E-48  -1.177966E-48 
8.170000E+00  1.778769E-48  -1.185846E-48 
8.180000E+00  1.790667E-48  -1.193778E-48 
8.190000E+00  1.802644E-48  -1.201763E-48 
8.200000E+00  1.814702E-48  -1.209801E-48 
8.210000E+00  1.826841E-48  -1.217894E-48 
8.220000E+00  1.839060E-48  -1.226040E-48 
8.230000E+00  1.851362E-48  -1.234241E-48 
8.240000E+00  1.863745E-48  -1.242497E-48 
8.250000E+00  1.876212E-48  -1.250808E-48 
8.260000E+00  1.888761E-48  -1.259174E-48 
8.270000E+00  1.901395E-48  -1.267597E-48 
8.280000E+00  1.914114E-48  -1.276076E-48 
8.290000E+00  1.926917E-48  -1.284611E-48 
8.300000E+00  1.939806E-48  -1.293204E-48 
8.310000E+00  1.952781E-48  -1.301854E-48 
8.320000E+00  1.965843E-48  -1.310562E-48 
8.330000E+00  1.978993E-48  -1.319328E-48 
8.340000E+00  1.992230E-48  -1.328153E-48 
8.350000E+00  2.005556E-48  -1.337037E-48 
8.360000E+00  2.018971E-48  -1.345981E-48 
8.370000E+00  2.032476E-48  -1.354984E-48 
8.380000E+00  2.046071E-48  -1.364047E-48 
8.390000E+00  2.059757E-48  -1.373171E-48 
8.400000E+00  2.073535E-48  -1.382356E-48 
8.410000E+00  2.087404E-48  -1.391603E-48 
8.420000E+00  2.101367E-48  -1.400911E-48 
8.430000E+00  2.115423E-48  -1.410282E-48 
8.440000E+00  2.129573E-48  -1.419715E-48 
8.450000E+00  2.143817E-48  -1.429211E-48 
8.460000E+00  2.158157E-48  -1.438771E-48 
8.470000E+00  2.172593E-48  -1.448395E-48 
8.480000E+00  2.187125E-48  -1.458083E-48 
8.490000E+00  2.201755E-48  -1.467836E-48 
8.500000E+00  2.216482E-48  -1.477655E-48 
8.510000E+00  2.231308E-48  -1.487539E-48 
8.520000E+00  2.246233E-48  -1.497489E-48 
8.530000E+00  2.261258E-48  -1.507505E-48 
8.540000E+00  2.276383E-48  -1.517589E-48 
8.550000E+00  2.291610E-48  -1.527740E-48 
8.560000E+00  2.306938E-48  -1.537959E-48 
8.570000E+00  2.322369E-48  -1.548246E-48 
8.580000E+00  2.337904E-48  -1.558602E-48 
8.590000E+00  2.353542E-48  -1.569028E-48 
8.600000E+00  2.369284E-48  -1.579523E-48 
8.610000E+00  2.385132E-48  -1.590088E-48 
8.620000E+00  2.401086E-48  -1.600724E-48 
8.630000E+00  2.417147E-48  -1.611431E-48 
8.640000E+00  2.433315E-48  -1.622210E-48 
8.650000E+00  2.449592E-48  -1.633061E-48 
8.660000E+00  2.465977E-48  -1.643985E-48 
8.670000E+00  2.482472E-48  -1.654981E-48 
8.680000E+00  2.499077E-48  -1.666051E-48 
8.690000E+00  2.515793E-48  -1.677195E-48 
8.700000E+00  2.532621E-48  -1.688414E-48 
8.710000E+00  2.549561E-48  -1.699708E-48 
8.720000E+00  2.566615E-48  -1.711077E-48 
8.730000E+00  2.583783E-48  -1.722522E-48 
8.740000E+00  2.601066E-48  -1.734044E-48 
8.750000E+00  2.618464E-48  -1.745643E-48 
8.760000E+00  2.635979E-48  -1.757319E-48 
8.770000E+00  2.653611E-48  -1.769074E-48 
8.780000E+00  2.671361E-48  -1.780907E-48 
8.790000E+00  2.689229E-48  -1.792820E-48 
8.800000E+00  2.707217E-48  -1.804812E-48 
8.810000E+00  2.725326E-48  -1.816884E-48 
8.820000E+00  2.743555E-48  -1.829037E-48 
8.830000E+00  2.761907E-48  -1.841271E-48 
8.840000E+00  2.780381E-48  -1.853587E-48 
8.850000E+00  2.798979E-48  -1.865986E-48 
8.860000E+00  2.817701E-48  -1.878467E-48 
8.870000E+00  2.836548E-48  -1.891032E-48 
8.880000E+00  2.855522E-48  -1.903681E-48 
8.890000E+00  2.874622E-48  -1.916415E-48 
8.900000E+00  2.893851E-48  -1.929234E-48 
8.910000E+00  2.913207E-48  -1.942138E-48 
8.920000E+00  2.932694E-48  -1.955129E-48 
8.930000E+00  2.952310E-48  -1.968207E-48 
8.940000E+00  2.972058E-48  -1.981372E-48 
8.950000E+00  2.991938E-48  -1.994625E-48 
8.960000E+00  3.011951E-48  -2.007967E-48 
8.970000E+00  3.032098E-48  -2.021398E-48 
8.980000E+00  3.052379E-48  -2.034919E-48 
8.990000E+00  3.072796E-48  -2.048531E-48 
9.000000E+00  3.093350E-48  -2.062233E-48 
9.010000E+00  3.114041E-48  -2.076027E-48 
9.020000E+00  3.134871E-48  -2.089914E-48 
9.030000E+00  3.155840E-48  -2.103893E-48 
9.040000E+00  3.176949E-48  -2.117966E-48 
9.050000E+00  3.198199E-48  -2.132133E-48 
9.060000E+00  3.219592E-48  -2.146395E-48 
9.070000E+00  3.241128E-48  -2.160752E-48 
9.080000E+00  3.262807E-48  -2.175205E-48 
9.090000E+00  3.284632E-48  -2.189755E-48 
9.100000E+00  3.306603E-48  -2.204402E-48 
9.110000E+00  3.328720E-48  -2.219147E-48 
9.120000E+00  3.350986E-48  -2.233991E-48 
9.130000E+00  3.373401E-48  -2.248934E-48 
9.140000E+00  3.395965E-48  -2.263977E-48 
9.150000E+00  3.418680E-48  -2.279120E-48 
9.160000E+00  3.441548E-48  -2.294365E-48 
9.170000E+00  3.464568E-48  -2.309712E-48 
9.180000E+00  3.487742E-48  -2.325162E-48 
9.190000E+00  3.511072E-48  -2.340714E-48 
9.200000E+00  3.534557E-48  -2.356371E-48 
9.210000E+00  3.558199E-48  -2.372133E-48 
9.220000E+00  3.582000E-48  -2.388000E-48 
9.230000E+00  3.605960E-48  -2.403973E-48 
9.240000E+00  3.630080E-48  -2.420053E-48 
9.250000E+00  3.654361E-48  -2.436241E-48 
9.260000E+00  3.678805E-48  -2.452537E-48 
9.270000E+00  3.703412E-48  -2.468942E-48 
9.280000E+00  3.728184E-48  -2.485456E-48 
9.290000E+00  3.753122E-48  -2.502081E-48 
9.300000E+00  3.778226E-48  -2.518817E-48 
9.310000E+00  3.803499E-48  -2.535666E-48 
9.320000E+00  3.828940E-48  -2.552627E-48 
9.330000E+00  3.854551E-48  -2.569701E-48 
9.340000E+00  3.880334E-48  -2.586890E-48 
9.350000E+00  3.906290E-48  -2.604193E-48 
9.360000E+00  3.932419E-48  -2.621612E-48 
9.370000E+00  3.958722E-48  -2.639148E-48 
9.380000E+00  3.985202E-48  -2.656801E-48 
9.390000E+00  4.011859E-48  -2.674572E-48 
9.400000E+00  4.038694E-48  -2.692463E-48 
9.410000E+00  4.065708E-48  -2.710472E-48 
9.420000E+00  4.092904E-48  -2.728602E-48 
9.430000E+00  4.120281E-48  -2.746854E-48 
9.440000E+00  4.147841E-48  -2.765227E-48 
9.450000E+00  4.175586E-48  -2.783724E-48 
9.460000E+00  4.203516E-48  -2.802344E-48 
9.470000E+00  4.231633E-48  -2.821089E-48 
9.480000E+00  4.259938E-48  -2.839959E-48 
9.490000E+00  4.288433E-48  -2.858955E-48 
9.500000E+00  4.317118E-48  -2.878078E-48 
9.510000E+00  4.345995E-48  -2.897330E-48 
9.520000E+00  4.375065E-48  -2.916710E-48 
9.530000E+00  4.404329E-48  -2.936220E-48 
9.540000E+00  4.433790E-48  -2.955860E-48 
9.550000E+00  4.463447E-48  -2.975631E-48 
9.560000E+00  4.493303E-48  -2.995535E-48 
9.570000E+00  4.523358E-48  -3.015572E-48 
9.580000E+00  4.553615E-48  -3.035743E-48 
9.590000E+00  4.584073E-48  -3.056049E-48 
9.600000E+00  4.614736E-48  -3.076491E-48 
9.610000E+00  4.645604E-48  -3.097069E-48 
9.620000E+00  4.676678E-48  -3.117785E-48 
9.630000E+00  4.707960E-48  -3.138640E-48 
9.640000E+00  4.739451E-48  -3.159634E-48 
9.650000E+00  4.771153E-48  -3.180769E-48 
9.660000E+00  4.803067E-48  -3.202045E-48 
9.670000E+00  4.835194E-48  -3.223463E-48 
9.680000E+00  4.867537E-48  -3.245024E-48 
9.690000E+00  4.900095E-48  -3.266730E-48 
9.700000E+00  4.932872E-48  -3.288581E-48 
9.710000E+00  4.965867E-48  -3.310578E-48 
9.720000E+00  4.999084E-48  -3.332723E-48 
9.730000E+00  5.032522E-48  -3.355015E-48 
9.740000E+00  5.066185E-48  -3.377456E-48 
9.750000E+00  5.100072E-48  -3.400048E-48 
9.760000E+00  5.134186E-48  -3.422791E-48 
9.770000E+00  5.168528E-48  -3.445686E-48 
9.780000E+00  5.203100E-48  -3.468733E-48 
9.790000E+00  5.237903E-48  -3.491936E-48 
9.800000E+00  5.272939E-48  -3.515293E-48 
9.810000E+00  5.308210E-48  -3.538807E-48 
9.820000E+00  5.343716E-48  -3.562477E-48 
9.830000E+00  5.379460E-48  -3.586307E-48 
9.840000E+00  5.415443E-48  -3.610295E-48 
9.850000E+00  5.451666E-48  -3.634444E-48 
9.860000E+00  5.488132E-48  -3.658755E-48 
9.870000E+00  5.524842E-48  -3.683228E-48 
9.880000E+00  5.561797E-48  -3.707865E-48 
9.890000E+00  5.599000E-48  -3.732667E-48 
9.900000E+00  5.636451E-48  -3.757634E-48 
9.910000E+00  5.674153E-48  -3.782769E-48 
9.920000E+00  5.712107E-48  -3.808071E-48 
9.930000E+00  5.750315E-48  -3.833543E-48 
9.940000E+00  5.788779E-48  -3.859186E-48 
9.950000E+00  5.827499E-48  -3.885000E-48 
9.960000E+00  5.866479E-48  -3.910986E-48 
9.970000E+00  5.905720E-48  -3.937146E-48 
9.980000E+00  5.945223E-48  -3.963482E-48 
9.990000E+00  5.984990E-48  -3.989993E-48 
1.000000E+01  6.025023E-48  -4.016682E-48 
1.001000E+01  6.065324E-48  -4.043549E-48 
1.002000E+01  6.105895E-48  -4.070596E-48 
1.003000E+01  6.146737E-48  -4.097824E-48 
1.004000E+01  6.187852E-48  -4.125235E-48 
1.005000E+01  6.229242E-48  -4.152828E-48 
1.006000E+01  6.270909E-48  -4.180606E-48 
1.007000E+01  6.312855E-48  -4.208570E-48 
1.008000E+01  6.355081E-48  -4.236721E-48 
1.009000E+01  6.397590E-48  -4.265060E-48 
1.010000E+01  6.440383E-48  -4.293589E-48 
1.011000E+01  6.483462E-48  -4.322308E-48 
1.012000E+01  6.526830E-48  -4.351220E-48 
1.013000E+01  6.570487E-48  -4.380325E-48 
1.014000E+01  6.614437E-48  -4.409625E-48 
1.015000E+01  6.658680E-48  -4.439120E-48 
1.016000E+01  6.703220E-48  -4.468813E-48 
1.017000E+01  6.748057E-48  -4.498705E-48 
1.018000E+01  6.793195E-48  -4.528796E-48 
1.019000E+01  6.838634E-48  -4.559089E-48 
1.020000E+01  6.884377E-48  -4.589585E-48 
1.021000E+01  6.930426E-48  -4.620284E-48 
1.022000E+01  6.976783E-48  -4.651189E-48 
1.023000E+01  7.023451E-48  -4.682300E-48 
1.024000E+01  7.070430E-48  -4.713620E-48 
1.025000E+01  7.117724E-48  -4.745149E-48 
1.026000E+01  7.165334E-48  -4.776889E-48 
1.027000E+01  7.213262E-48  -4.808842E-48 
1.028000E+01  7.261511E-48  -4.841008E-48 
1.029000E+01  7.310083E-48  -4.873389E-48 
1.030000E+01  7.358980E-48  -4.905987E-48 
1.031000E+01  7.408204E-48  -4.938802E-48 
1.032000E+01  7.457757E-48  -4.971838E-48 
1.033000E+01  7.507641E-48  -5.005094E-48 
1.034000E+01  7.557859E-48  -5.038573E-48 
1.035000E+01  7.608413E-48  -5.072276E-48 
1.036000E+01  7.659306E-48  -5.106204E-48 
1.037000E+01  7.710538E-48  -5.140359E-48 
1.038000E+01  7.762113E-48  -5.174742E-48 
1.039000E+01  7.814034E-48  -5.209356E-48 
1.040000E+01  7.866301E-48  -5.244201E-48 
1.041000E+01  7.918919E-48  -5.279279E-48 
1.042000E+01  7.971888E-48  -5.314592E-48 
1.043000E+01  8.025211E-48  -5.350141E-48 
1.044000E+01  8.078891E-48  -5.385928E-48 
1.045000E+01  8.132931E-48  -5.421954E-48 
1.046000E+01  8.187331E-48  -5.458221E-48 
1.047000E+01  8.242096E-48  -5.494730E-48 
1.048000E+01  8.297227E-48  -5.531484E-48 
1.049000E+01  8.352726E-48  -5.568484E-48 
1.050000E+01  8.408597E-48  -5.605731E-48 
1.051000E+01  8.464842E-48  -5.643228E-48 
1.052000E+01  8.521463E-48  -5.680975E-48 
1.053000E+01  8.578462E-48  -5.718975E-48 
1.054000E+01  8.635843E-48  -5.757229E-48 
1.055000E+01  8.693607E-48  -5.795738E-48 
1.056000E+01  8.751758E-48  -5.834506E-48 
1.057000E+01  8.810298E-48  -5.873532E-48 
1.058000E+01  8.869230E-48  -5.912820E-48 
1.059000E+01  8.928556E-48  -5.952370E-48 
1.060000E+01  8.988278E-48  -5.992186E-48 
1.061000E+01  9.048400E-48  -6.032267E-48 
1.062000E+01  9.108925E-48  -6.072616E-48 
1.063000E+01  9.169854E-48  -6.113236E-48 
1.064000E+01  9.231190E-48  -6.154127E-48 
1.065000E+01  9.292937E-48  -6.195291E-48 
1.066000E+01  9.355097E-48  -6.236731E-48 
1.067000E+01  9.417673E-48  -6.278448E-48 
1.068000E+01  9.480667E-48  -6.320445E-48 
1.069000E+01  9.544082E-48  -6.362722E-48 
1.070000E+01  9.607922E-48  -6.405281E-48 
1.071000E+01  9.672189E-48  -6.448126E-48 
1.072000E+01  9.736886E-48  -6.491257E-48 
1.073000E+01  9.802015E-48  -6.534677E-48 
1.074000E+01  9.867580E-48  -6.578387E-48 
1.075000E+01  9.933584E-48  -6.622389E-48 
1.076000E+01  1.000003E-47  -6.666686E-48 
1.077000E+01  1.006692E-47  -6.711279E-48 
1.078000E+01  1.013426E-47  -6.756170E-48 
1.079000E+01  1.020204E-47  -6.801362E-48 
1.080000E+01  1.027028E-47  -6.846856E-48 
1.081000E+01  1.033898E-47  -6.892654E-48 
1.082000E+01  1.040814E-47  -6.938759E-48 
1.083000E+01  1.047776E-47  -6.985171E-48 
1.084000E+01  1.054784E-47  -7.031895E-48 
1.085000E+01  1.061840E-47  -7.078931E-48 
1.086000E+01  1.068942E-47  -7.126281E-48 
1.087000E+01  1.076092E-47  -7.173949E-48 
1.088000E+01  1.083290E-47  -7.221935E-48 
1.089000E+01  1.090536E-47  -7.270242E-48 
1.090000E+01  1.097831E-47  -7.318872E-48 
1.091000E+01  1.105174E-47  -7.367827E-48 
1.092000E+01  1.112567E-47  -7.417110E-48 
1.093000E+01  1.120008E-47  -7.466723E-48 
1.094000E+01  1.127500E-47  -7.516667E-48 
1.095000E+01  1.135042E-47  -7.566946E-48 
1.096000E+01  1.142634E-47  -7.617561E-48 
1.097000E+01  1.150277E-47  -7.668514E-48 
1.098000E+01  1.157971E-47  -7.719808E-48 
1.099000E+01  1.165717E-47  -7.771446E-48 
1.100000E+01  1.173514E-47  -7.823428E-48 
1.101000E+01  1.181364E-47  -7.875759E-48 
1.102000E+01  1.189266E-47  -7.928439E-48 
1.103000E+01  1.197221E-47  -7.981472E-48 
1.104000E+01  1.205229E-47  -8.034860E-48 
1.105000E+01  1.213291E-47  -8.088604E-48 
1.106000E+01  1.221406E-47  -8.142709E-48 
1.107000E+01  1.229576E-47  -8.197175E-48 
1.108000E+01  1.237801E-47  -8.252005E-48 
1.109000E+01  1.246080E-47  -8.307202E-48 
1.110000E+01  1.254415E-47  -8.362769E-48 
1.111000E+01  1.262806E-47  -8.418707E-48 
1.112000E+01  1.271253E-47  -8.475019E-48 
1.113000E+01  1.279756E-47  -8.531708E-48 
1.114000E+01  1.288316E-47  -8.588776E-48 
1.115000E+01  1.296934E-47  -8.646226E-48 
1.116000E+01  1.305609E-47  -8.704060E-48 
1.117000E+01  1.314342E-47  -8.762281E-48 
1.118000E+01  1.323134E-47  -8.820891E-48 
1.119000E+01  1.331984E-47  -8.879893E-48 
1.120000E+01  1.340894E-47  -8.939290E-48 
1.121000E+01  1.349863E-47  -8.999085E-48 
1.122000E+01  1.358892E-47  -9.059279E-48 
1.123000E+01  1.367981E-47  -9.119876E-48 
1.124000E+01  1.377132E-47  -9.180878E-48 
1.125000E+01  1.386343E-47  -9.242289E-48 
1.126000E+01  1.395616E-47  -9.304110E-48 
1.127000E+01  1.404952E-47  -9.366344E-48 
1.128000E+01  1.414349E-47  -9.428995E-48 
1.129000E+01  1.423810E-47  -9.492065E-48 
1.130000E+01  1.433334E-47  -9.555557E-48 
1.131000E+01  1.442921E-47  -9.619474E-48 
1.132000E+01  1.452573E-47  -9.683818E-48 
1.133000E+01  1.462289E-47  -9.748592E-48 
1.134000E+01  1.472070E-47  -9.813800E-48 
1.135000E+01  1.481917E-47  -9.879444E-48 
1.136000E+01  1.491829E-47  -9.945527E-48 
1.137000E+01  1.501808E-47  -1.001205E-47 
1.138000E+01  1.511853E-47  -1.007902E-47 
1.139000E+01  1.521966E-47  -1.014644E-47 
1.140000E+01  1.532146E-47  -1.021431E-47 
1.141000E+01  1.542395E-47  -1.028263E-47 
1.142000E+01  1.552712E-47  -1.035141E-47 
1.143000E+01  1.563098E-47  -1.042065E-47 
1.144000E+01  1.573553E-47  -1.049035E-47 
1.145000E+01  1.584079E-47  -1.056052E-47 
1.146000E+01  1.594674E-47  -1.063116E-47 
1.147000E+01  1.605341E-47  -1.070227E-47 
1.148000E+01  1.616079E-47  -1.077386E-47 
1.149000E+01  1.626889E-47  -1.084593E-47 
1.150000E+01  1.637771E-47  -1.091847E-47 
1.151000E+01  1.648726E-47  -1.099151E-47 
1.152000E+01  1.659754E-47  -1.106503E-47 
1.153000E+01  1.670856E-47  -1.113904E-47 
1.154000E+01  1.682033E-47  -1.121355E-47 
1.155000E+01  1.693284E-47  -1.128856E-47 
1.156000E+01  1.704610E-47  -1.136407E-47 
1.157000E+01  1.716012E-47  -1.144008E-47 
1.158000E+01  1.727490E-47  -1.151660E-47 
1.159000E+01  1.739045E-47  -1.159363E-47 
1.160000E+01  1.750678E-47  -1.167118E-47 
1.161000E+01  1.762388E-47  -1.174925E-47 
1.162000E+01  1.774176E-47  -1.182784E-47 
1.163000E+01  1.786044E-47  -1.190696E-47 
1.164000E+01  1.797990E-47  -1.198660E-47 
1.165000E+01  1.810017E-47  -1.206678E-47 
1.166000E+01  1.822124E-47  -1.214749E-47 
1.167000E+01  1.834312E-47  -1.222875E-47 
1.168000E+01  1.846582E-47  -1.231054E-47 
1.169000E+01  1.858933E-47  -1.239289E-47 
1.170000E+01  1.871368E-47  -1.247578E-47 
1.171000E+01  1.883885E-47  -1.255923E-47 
1.172000E+01  1.896486E-47  -1.264324E-47 
1.173000E+01  1.909172E-47  -1.272781E-47 
1.174000E+01  1.921942E-47  -1.281295E-47 
1.175000E+01  1.934798E-47  -1.289865E-47 
1.176000E+01  1.947740E-47  -1.298493E-47 
1.177000E+01  1.960768E-47  -1.307179E-47 
1.178000E+01  1.973883E-47  -1.315922E-47 
1.179000E+01  1.987087E-47  -1.324724E-47 
1.180000E+01  2.000378E-47  -1.333585E-47 
1.181000E+01  2.013759E-47  -1.342506E-47 
1.182000E+01  2.027228E-47  -1.351486E-47 
1.183000E+01  2.040788E-47  -1.360526E-47 
1.184000E+01  2.054439E-47  -1.369626E-47 
1.185000E+01  2.068181E-47  -1.378787E-47 
1.186000E+01  2.082015E-47  -1.388010E-47 
1.187000E+01  2.095942E-47  -1.397294E-47 
1.188000E+01  2.109961E-47  -1.406641E-47 
1.189000E+01  2.124075E-47  -1.416050E-47 
1.190000E+01  2.138282E-47  -1.425522E-47 
1.191000E+01  2.152585E-47  -1.435057E-47 
1.192000E+01  2.166984E-47  -1.444656E-47 
1.193000E+01  2.181479E-47  -1.454319E-47 
1.194000E+01  2.196070E-47  -1.464047E-47 
1.195000E+01  2.210760E-47  -1.473840E-47 
1.196000E+01  2.225547E-47  -1.483698E-47 
1.197000E+01  2.240434E-47  -1.493623E-47 
1.198000E+01  2.255420E-47  -1.503613E-47 
1.199000E+01  2.270506E-47  -1.513671E-47 
1.200000E+01  2.285694E-47  -1.523796E-47 
1.201000E+01  2.300983E-47  -1.533988E-47 
1.202000E+01  2.316374E-47  -1.544249E-47 
1.203000E+01  2.331868E-47  -1.554579E-47 
1.204000E+01  2.347465E-47  -1.564977E-47 
1.205000E+01  2.363168E-47  -1.575445E-47 
1.206000E+01  2.378975E-47  -1.585983E-47 
1.207000E+01  2.394887E-47  -1.596592E-47 
1.208000E+01  2.410907E-47  -1.607271E-47 
1.209000E+01  2.427033E-47  -1.618022E-47 
1.210000E+01  2.443267E-47  -1.628845E-47 
1.211000E+01  2.459610E-47  -1.639740E-47 
1.212000E+01  2.476062E-47  -1.650708E-47 
1.213000E+01  2.492625E-47  -1.661750E-47 
1.214000E+01  2.509298E-47  -1.672865E-47 
1.215000E+01  2.526082E-47  -1.684055E-47 
1.216000E+01  2.542979E-47  -1.695319E-47 
1.217000E+01  2.559989E-47  -1.706659E-47 
1.218000E+01  2.577112E-47  -1.718075E-47 
1.219000E+01  2.594351E-47  -1.729567E-47 
1.220000E+01  2.611704E-47  -1.741136E-47 
1.221000E+01  2.629174E-47  -1.752782E-47 
1.222000E+01  2.646760E-47  -1.764507E-47 
1.223000E+01  2.664464E-47  -1.776309E-47 
1.224000E+01  2.682286E-47  -1.788191E-47 
1.225000E+01  2.700228E-47  -1.800152E-47 
1.226000E+01  2.718290E-47  -1.812193E-47 
1.227000E+01  2.736472E-47  -1.824315E-47 
1.228000E+01  2.754776E-47  -1.836518E-47 
1.229000E+01  2.773203E-47  -1.848802E-47 
1.230000E+01  2.791753E-47  -1.861168E-47 
1.231000E+01  2.810426E-47  -1.873618E-47 
1.232000E+01  2.829225E-47  -1.886150E-47 
1.233000E+01  2.848150E-47  -1.898766E-47 
1.234000E+01  2.867201E-47  -1.911467E-47 
1.235000E+01  2.886379E-47  -1.924253E-47 
1.236000E+01  2.905686E-47  -1.937124E-47 
1.237000E+01  2.925122E-47  -1.950081E-47 
1.238000E+01  2.944688E-47  -1.963125E-47 
1.239000E+01  2.964385E-47  -1.976257E-47 
1.240000E+01  2.984213E-47  -1.989476E-47 
1.241000E+01  3.004175E-47  -2.002783E-47 
1.242000E+01  3.024269E-47  -2.016180E-47 
1.243000E+01  3.044499E-47  -2.029666E-47 
1.244000E+01  3.064863E-47  -2.043242E-47 
1.245000E+01  3.085364E-47  -2.056909E-47 
1.246000E+01  3.106002E-47  -2.070668E-47 
1.247000E+01  3.126777E-47  -2.084518E-47 
1.248000E+01  3.147692E-47  -2.098461E-47 
1.249000E+01  3.168747E-47  -2.112498E-47 
1.250000E+01  3.189942E-47  -2.126628E-47 
1.251000E+01  3.211280E-47  -2.140853E-47 
1.252000E+01  3.232760E-47  -2.155173E-47 
1.253000E+01  3.254384E-47  -2.169589E-47 
1.254000E+01  3.276152E-47  -2.184101E-47 
1.255000E+01  3.298066E-47  -2.198711E-47 
1.256000E+01  3.320127E-47  -2.213418E-47 
1.257000E+01  3.342335E-47  -2.228223E-47 
1.258000E+01  3.364691E-47  -2.243128E-47 
1.259000E+01  3.387198E-47  -2.258132E-47 
1.260000E+01  3.409854E-47  -2.273236E-47 
1.261000E+01  3.432663E-47  -2.288442E-47 
1.262000E+01  3.455623E-47  -2.303749E-47 
1.263000E+01  3.478738E-47  -2.319159E-47 
1.264000E+01  3.502007E-47  -2.334671E-47 
1.265000E+01  3.525432E-47  -2.350288E-47 
1.266000E+01  3.549013E-47  -2.366009E-47 
1.267000E+01  3.572752E-47  -2.381835E-47 
1.268000E+01  3.596650E-47  -2.397767E-47 
1.269000E+01  3.620708E-47  -2.413805E-47 
1.270000E+01  3.644927E-47  -2.429951E-47 
1.271000E+01  3.669307E-47  -2.446205E-47 
1.272000E+01  3.693851E-47  -2.462567E-47 
1.273000E+01  3.718559E-47  -2.479039E-47 
1.274000E+01  3.743432E-47  -2.495621E-47 
1.275000E+01  3.768472E-47  -2.512315E-47 
1.276000E+01  3.793679E-47  -2.529119E-47 
1.277000E+01  3.819055E-47  -2.546036E-47 
1.278000E+01  3.844600E-47  -2.563067E-47 
1.279000E+01  3.870316E-47  -2.580211E-47 
1.280000E+01  3.896205E-47  -2.597470E-47 
1.281000E+01  3.922266E-47  -2.614844E-47 
1.282000E+01  3.948502E-47  -2.632335E-47 
1.283000E+01  3.974913E-47  -2.649942E-47 
1.284000E+01  4.001501E-47  -2.667667E-47 
1.285000E+01  4.028267E-47  -2.685511E-47 
1.286000E+01  4.055212E-47  -2.703474E-47 
1.287000E+01  4.082337E-47  -2.721558E-47 
1.288000E+01  4.109643E-47  -2.739762E-47 
1.289000E+01  4.137132E-47  -2.758088E-47 
1.290000E+01  4.164805E-47  -2.776537E-47 
1.291000E+01  4.192664E-47  -2.795109E-47 
1.292000E+01  4.220708E-47  -2.813805E-47 
1.293000E+01  4.248940E-47  -2.832627E-47 
1.294000E+01  4.277361E-47  -2.851574E-47 
1.295000E+01  4.305972E-47  -2.870648E-47 
1.296000E+01  4.334774E-47  -2.889850E-47 
1.297000E+01  4.363769E-47  -2.909180E-47 
1.298000E+01  4.392958E-47  -2.928639E-47 
1.299000E+01  4.422343E-47  -2.948228E-47 
1.300000E+01  4.451923E-47  -2.967949E-47 
1.301000E+01  4.481702E-47  -2.987801E-47 
1.302000E+01  4.511680E-47  -3.007787E-47 
1.303000E+01  4.541858E-47  -3.027905E-47 
1.304000E+01  4.572238E-47  -3.048159E-47 
1.305000E+01  4.602822E-47  -3.068548E-47 
1.306000E+01  4.633610E-47  -3.089073E-47 
1.307000E+01  4.664604E-47  -3.109736E-47 
1.308000E+01  4.695805E-47  -3.130537E-47 
1.309000E+01  4.727215E-47  -3.151477E-47 
1.310000E+01  4.758835E-47  -3.172557E-47 
1.311000E+01  4.790667E-47  -3.193778E-47 
1.312000E+01  4.822711E-47  -3.215141E-47 
1.313000E+01  4.854970E-47  -3.236647E-47 
1.314000E+01  4.887444E-47  -3.258296E-47 
1.315000E+01  4.920136E-47  -3.280091E-47 
1.316000E+01  4.953047E-47  -3.302031E-47 
1.317000E+01  4.986177E-47  -3.324118E-47 
1.318000E+01  5.019530E-47  -3.346353E-47 
1.319000E+01  5.053105E-47  -3.368737E-47 
1.320000E+01  5.086905E-47  -3.391270E-47 
1.321000E+01  5.120931E-47  -3.413954E-47 
1.322000E+01  5.155184E-47  -3.436790E-47 
1.323000E+01  5.189667E-47  -3.459778E-47 
1.324000E+01  5.224380E-47  -3.482920E-47 
1.325000E+01  5.259326E-47  -3.506217E-47 
1.326000E+01  5.294505E-47  -3.529670E-47 
1.327000E+01  5.329920E-47  -3.553280E-47 
1.328000E+01  5.365571E-47  -3.577048E-47 
1.329000E+01  5.401461E-47  -3.600974E-47 
1.330000E+01  5.437591E-47  -3.625061E-47 
1.331000E+01  5.473963E-47  -3.649309E-47 
1.332000E+01  5.510578E-47  -3.673719E-47 
1.333000E+01  5.547438E-47  -3.698292E-47 
1.334000E+01  5.584545E-47  -3.723030E-47 
1.335000E+01  5.621899E-47  -3.747933E-47 
1.336000E+01  5.659504E-47  -3.773003E-47 
1.337000E+01  5.697360E-47  -3.798240E-47 
1.338000E+01  5.735469E-47  -3.823646E-47 
1.339000E+01  5.773833E-47  -3.849222E-47 
1.340000E+01  5.812454E-47  -3.874969E-47 
1.341000E+01  5.851333E-47  -3.900889E-47 
1.342000E+01  5.890473E-47  -3.926982E-47 
1.343000E+01  5.929874E-47  -3.953249E-47 
1.344000E+01  5.969538E-47  -3.979692E-47 
1.345000E+01  6.009468E-47  -4.006312E-47 
1.346000E+01  6.049665E-47  -4.033110E-47 
1.347000E+01  6.090131E-47  -4.060087E-47 
1.348000E+01  6.130867E-47  -4.087245E-47 
1.349000E+01  6.171876E-47  -4.114584E-47 
1.350000E+01  6.213160E-47  -4.142106E-47 
1.351000E+01  6.254719E-47  -4.169813E-47 
1.352000E+01  6.296556E-47  -4.197704E-47 
1.353000E+01  6.338674E-47  -4.225782E-47 
1.354000E+01  6.381073E-47  -4.254048E-47 
1.355000E+01  6.423755E-47  -4.282504E-47 
1.356000E+01  6.466723E-47  -4.311149E-47 
1.357000E+01  6.509979E-47  -4.339986E-47 
1.358000E+01  6.553524E-47  -4.369016E-47 
1.359000E+01  6.597360E-47  -4.398240E-47 
1.360000E+01  6.641489E-47  -4.427660E-47 
1.361000E+01  6.685914E-47  -4.457276E-47 
1.362000E+01  6.730635E-47  -4.487090E-47 
1.363000E+01  6.775656E-47  -4.517104E-47 
1.364000E+01  6.820978E-47  -4.547319E-47 
1.365000E+01  6.866603E-47  -4.577736E-47 
1.366000E+01  6.912534E-47  -4.608356E-47 
1.367000E+01  6.958771E-47  -4.639181E-47 
1.368000E+01  7.005318E-47  -4.670212E-47 
1.369000E+01  7.052176E-47  -4.701451E-47 
1.370000E+01  7.099348E-47  -4.732898E-47 
1.371000E+01  7.146835E-47  -4.764556E-47 
1.372000E+01  7.194639E-47  -4.796426E-47 
1.373000E+01  7.242764E-47  -4.828509E-47 
1.374000E+01  7.291210E-47  -4.860807E-47 
1.375000E+01  7.339981E-47  -4.893321E-47 
1.376000E+01  7.389077E-47  -4.926052E-47 
1.377000E+01  7.438503E-47  -4.959002E-47 
1.378000E+01  7.488258E-47  -4.992172E-47 
1.379000E+01  7.538347E-47  -5.025564E-47 
1.380000E+01  7.588770E-47  -5.059180E-47 
1.381000E+01  7.639531E-47  -5.093021E-47 
1.382000E+01  7.690631E-47  -5.127088E-47 
1.383000E+01  7.742074E-47  -5.161382E-47 
1.384000E+01  7.793860E-47  -5.195907E-47 
1.385000E+01  7.845992E-47  -5.230662E-47 
1.386000E+01  7.898474E-47  -5.265649E-47 
1.387000E+01  7.951306E-47  -5.300871E-47 
1.388000E+01  8.004492E-47  -5.336328E-47 
1.389000E+01  8.058034E-47  -5.372022E-47 
1.390000E+01  8.111933E-47  -5.407956E-47 
1.391000E+01  8.166194E-47  -5.444129E-47 
1.392000E+01  8.220817E-47  -5.480544E-47 
1.393000E+01  8.275805E-47  -5.517203E-47 
1.394000E+01  8.331162E-47  -5.554108E-47 
1.395000E+01  8.386888E-47  -5.591259E-47 
1.396000E+01  8.442988E-47  -5.628658E-47 
1.397000E+01  8.499462E-47  -5.666308E-47 
1.398000E+01  8.556315E-47  -5.704210E-47 
1.399000E+01  8.613547E-47  -5.742365E-47 
1.400000E+01  8.671163E-47  -5.780775E-47 
1.401000E+01  8.729164E-47  -5.819442E-47 
1.402000E+01  8.787552E-47  -5.858368E-47 
1.403000E+01  8.846332E-47  -5.897555E-47 
1.404000E+01  8.905504E-47  -5.937003E-47 
1.405000E+01  8.965073E-47  -5.976715E-47 
1.406000E+01  9.025040E-47  -6.016693E-47 
1.407000E+01  9.085408E-47  -6.056938E-47 
1.408000E+01  9.146179E-47  -6.097453E-47 
1.409000E+01  9.207357E-47  -6.138238E-47 
1.410000E+01  9.268945E-47  -6.179297E-47 
1.411000E+01  9.330944E-47  -6.220630E-47 
1.412000E+01  9.393358E-47  -6.262239E-47 
1.413000E+01  9.456190E-47  -6.304127E-47 
1.414000E+01  9.519442E-47  -6.346295E-47 
1.415000E+01  9.583117E-47  -6.388745E-47 
1.416000E+01  9.647218E-47  -6.431478E-47 
1.417000E+01  9.711747E-47  -6.474498E-47 
1.418000E+01  9.776709E-47  -6.517806E-47 
1.419000E+01  9.842104E-47  -6.561403E-47 
1.420000E+01  9.907938E-47  -6.605292E-47 
1.421000E+01  9.974211E-47  -6.649474E-47 
1.422000E+01  1.004093E-46  -6.693952E-47 
1.423000E+01  1.010809E-46  -6.738728E-47 
1.424000E+01  1.017570E-46  -6.783802E-47 
1.425000E+01  1.024377E-46  -6.829179E-47 
1.426000E+01  1.031229E-46  -6.874859E-47 
1.427000E+01  1.038127E-46  -6.920844E-47 
1.428000E+01  1.045071E-46  -6.967137E-47 
1.429000E+01  1.052061E-46  -7.013740E-47 
1.430000E+01  1.059098E-46  -7.060655E-47 
1.431000E+01  1.066182E-46  -7.107883E-47 
1.432000E+01  1.073314E-46  -7.155427E-47 
1.433000E+01  1.080493E-46  -7.203289E-47 
1.434000E+01  1.087721E-46  -7.251472E-47 
1.435000E+01  1.094996E-46  -7.299976E-47 
1.436000E+01  1.102321E-46  -7.348805E-47 
1.437000E+01  1.109694E-46  -7.397961E-47 
1.438000E+01  1.117117E-46  -7.447446E-47 
1.439000E+01  1.124589E-46  -7.497261E-47 
1.440000E+01  1.132111E-46  -7.547410E-47 
1.441000E+01  1.139684E-46  -7.597894E-47 
1.442000E+01  1.147307E-46  -7.648716E-47 
1.443000E+01  1.154982E-46  -7.699878E-47 
1.444000E+01  1.162707E-46  -7.751382E-47 
1.445000E+01  1.170485E-46  -7.803230E-47 
1.446000E+01  1.178314E-46  -7.855426E-47 
1.447000E+01  1.186196E-46  -7.907970E-47 
1.448000E+01  1.194130E-46  -7.960866E-47 
1.449000E+01  1.202117E-46  -8.014116E-47 
1.450000E+01  1.210158E-46  -8.067722E-47 
1.451000E+01  1.218253E-46  -8.121686E-47 
1.452000E+01  1.226402E-46  -8.176012E-47 
1.453000E+01  1.234605E-46  -8.230700E-47 
1.454000E+01  1.242863E-46  -8.285755E-47 
1.455000E+01  1.251177E-46  -8.341178E-47 
1.456000E+01  1.259546E-46  -8.396972E-47 
1.457000E+01  1.267971E-46  -8.453138E-47 
1.458000E+01  1.276452E-46  -8.509681E-47 
1.459000E+01  1.284990E-46  -8.566602E-47 
1.460000E+01  1.293585E-46  -8.623903E-47 
1.461000E+01  1.302238E-46  -8.681588E-47 
1.462000E+01  1.310949E-46  -8.739658E-47 
1.463000E+01  1.319718E-46  -8.798118E-47 
1.464000E+01  1.328545E-46  -8.856968E-47 
1.465000E+01  1.337432E-46  -8.916211E-47 
1.466000E+01  1.346378E-46  -8.975851E-47 
1.467000E+01  1.355384E-46  -9.035890E-47 
1.468000E+01  1.364450E-46  -9.096331E-47 
1.469000E+01  1.373576E-46  -9.157176E-47 
1.470000E+01  1.382764E-46  -9.218427E-47 
1.471000E+01  1.392013E-46  -9.280089E-47 
1.472000E+01  1.401324E-46  -9.342163E-47 
1.473000E+01  1.410698E-46  -9.404652E-47 
1.474000E+01  1.420134E-46  -9.467559E-47 
1.475000E+01  1.429633E-46  -9.530887E-47 
1.476000E+01  1.439196E-46  -9.594638E-47 
1.477000E+01  1.448822E-46  -9.658816E-47 
1.478000E+01  1.458514E-46  -9.723424E-47 
1.479000E+01  1.468269E-46  -9.788463E-47 
1.480000E+01  1.478091E-46  -9.853937E-47 
1.481000E+01  1.487977E-46  -9.919850E-47 
1.482000E+01  1.497930E-46  -9.986203E-47 
1.483000E+01  1.507950E-46  -1.005300E-46 
1.484000E+01  1.518037E-46  -1.012024E-46 
1.485000E+01  1.528191E-46  -1.018794E-46 
1.486000E+01  1.538413E-46  -1.025608E-46 
1.487000E+01  1.548703E-46  -1.032469E-46 
1.488000E+01  1.559062E-46  -1.039375E-46 
1.489000E+01  1.569491E-46  -1.046327E-46 
1.490000E+01  1.579989E-46  -1.053326E-46 
1.491000E+01  1.590557E-46  -1.060372E-46 
1.492000E+01  1.601196E-46  -1.067464E-46 
1.493000E+01  1.611907E-46  -1.074605E-46 
1.494000E+01  1.622689E-46  -1.081792E-46 
1.495000E+01  1.633543E-46  -1.089029E-46 
1.496000E+01  1.644469E-46  -1.096313E-46 
1.497000E+01  1.655469E-46  -1.103646E-46 
1.498000E+01  1.666543E-46  -1.111028E-46 
1.499000E+01  1.677690E-46  -1.118460E-46 
1.500000E+01  1.688912E-46  -1.125941E-46 
1.501000E+01  1.700209E-46  -1.133473E-46 
1.502000E+01  1.711582E-46  -1.141054E-46 
1.503000E+01  1.723030E-46  -1.148687E-46 
1.504000E+01  1.734555E-46  -1.156370E-46 
1.505000E+01  1.746158E-46  -1.164105E-46 
1.506000E+01  1.757838E-46  -1.171892E-46 
1.507000E+01  1.769596E-46  -1.179730E-46 
1.508000E+01  1.781432E-46  -1.187622E-46 
1.509000E+01  1.793348E-46  -1.195566E-46 
1.510000E+01  1.805344E-46  -1.203563E-46 
1.511000E+01  1.817420E-46  -1.211613E-46 
1.512000E+01  1.829576E-46  -1.219718E-46 
1.513000E+01  1.841814E-46  -1.227876E-46 
1.514000E+01  1.854134E-46  -1.236089E-46 
1.515000E+01  1.866536E-46  -1.244358E-46 
1.516000E+01  1.879021E-46  -1.252681E-46 
1.517000E+01  1.891590E-46  -1.261060E-46 
1.518000E+01  1.904243E-46  -1.269495E-46 
1.519000E+01  1.916980E-46  -1.277987E-46 
1.520000E+01  1.929803E-46  -1.286535E-46 
1.521000E+01  1.942711E-46  -1.295141E-46 
1.522000E+01  1.955706E-46  -1.303804E-46 
1.523000E+01  1.968787E-46  -1.312525E-46 
1.524000E+01  1.981956E-46  -1.321304E-46 
1.525000E+01  1.995214E-46  -1.330142E-46 
1.526000E+01  2.008559E-46  -1.339040E-46 
1.527000E+01  2.021995E-46  -1.347996E-46 
1.528000E+01  2.035520E-46  -1.357013E-46 
1.529000E+01  2.049135E-46  -1.366090E-46 
1.530000E+01  2.062842E-46  -1.375228E-46 
1.531000E+01  2.076640E-46  -1.384427E-46 
1.532000E+01  2.090530E-46  -1.393687E-46 
1.533000E+01  2.104514E-46  -1.403009E-46 
1.534000E+01  2.118591E-46  -1.412394E-46 
1.535000E+01  2.132762E-46  -1.421841E-46 
1.536000E+01  2.147028E-46  -1.431352E-46 
1.537000E+01  2.161389E-46  -1.440926E-46 
1.538000E+01  2.175847E-46  -1.450564E-46 
1.539000E+01  2.190401E-46  -1.460267E-46 
1.540000E+01  2.205052E-46  -1.470035E-46 
1.541000E+01  2.219802E-46  -1.479868E-46 
1.542000E+01  2.234650E-46  -1.489766E-46 
1.543000E+01  2.249597E-46  -1.499731E-46 
1.544000E+01  2.264645E-46  -1.509763E-46 
1.545000E+01  2.279793E-46  -1.519862E-46 
1.546000E+01  2.295042E-46  -1.530028E-46 
1.547000E+01  2.310393E-46  -1.540262E-46 
1.548000E+01  2.325847E-46  -1.550565E-46 
1.549000E+01  2.341405E-46  -1.560937E-46 
1.550000E+01  2.357066E-46  -1.571378E-46 
1.551000E+01  2.372833E-46  -1.581888E-46 
1.552000E+01  2.388704E-46  -1.592470E-46 
1.553000E+01  2.404682E-46  -1.603122E-46 
1.554000E+01  2.420767E-46  -1.613845E-46 
1.555000E+01  2.436959E-46  -1.624640E-46 
1.556000E+01  2.453260E-46  -1.635507E-46 
1.557000E+01  2.469670E-46  -1.646447E-46 
1.558000E+01  2.486189E-46  -1.657460E-46 
1.559000E+01  2.502819E-46  -1.668546E-46 
1.560000E+01  2.519560E-46  -1.679707E-46 
1.561000E+01  2.536414E-46  -1.690942E-46 
1.562000E+01  2.553380E-46  -1.702253E-46 
1.563000E+01  2.570459E-46  -1.713639E-46 
1.564000E+01  2.587653E-46  -1.725102E-46 
1.565000E+01  2.604961E-46  -1.736641E-46 
1.566000E+01  2.622386E-46  -1.748257E-46 
1.567000E+01  2.639927E-46  -1.759951E-46 
1.568000E+01  2.657585E-46  -1.771723E-46 
1.569000E+01  2.675361E-46  -1.783574E-46 
1.570000E+01  2.693257E-46  -1.795504E-46 
1.571000E+01  2.711272E-46  -1.807514E-46 
1.572000E+01  2.729407E-46  -1.819605E-46 
1.573000E+01  2.747664E-46  -1.831776E-46 
1.574000E+01  2.766043E-46  -1.844029E-46 
1.575000E+01  2.784545E-46  -1.856363E-46 
1.576000E+01  2.803171E-46  -1.868780E-46 
1.577000E+01  2.821921E-46  -1.881281E-46 
1.578000E+01  2.840796E-46  -1.893864E-46 
1.579000E+01  2.859798E-46  -1.906532E-46 
1.580000E+01  2.878927E-46  -1.919285E-46 
1.581000E+01  2.898184E-46  -1.932123E-46 
1.582000E+01  2.917570E-46  -1.945047E-46 
1.583000E+01  2.937086E-46  -1.958057E-46 
1.584000E+01  2.956732E-46  -1.971154E-46 
1.585000E+01  2.976509E-46  -1.984339E-46 
1.586000E+01  2.996419E-46  -1.997612E-46 
1.587000E+01  3.016462E-46  -2.010974E-46 
1.588000E+01  3.036638E-46  -2.024426E-46 
1.589000E+01  3.056950E-46  -2.037967E-46 
1.590000E+01  3.077398E-46  -2.051599E-46 
1.591000E+01  3.097983E-46  -2.065322E-46 
1.592000E+01  3.118705E-46  -2.079137E-46 
1.593000E+01  3.139566E-46  -2.093044E-46 
1.594000E+01  3.160566E-46  -2.107044E-46 
1.595000E+01  3.181707E-46  -2.121138E-46 
1.596000E+01  3.202989E-46  -2.135326E-46 
1.597000E+01  3.224414E-46  -2.149609E-46 
1.598000E+01  3.245982E-46  -2.163988E-46 
1.599000E+01  3.267694E-46  -2.178463E-46 
1.600000E+01  3.289551E-46  -2.193034E-46 
1.601000E+01  3.311555E-46  -2.207703E-46 
1.602000E+01  3.333706E-46  -2.222470E-46 
1.603000E+01  3.356005E-46  -2.237336E-46 
1.604000E+01  3.378453E-46  -2.252302E-46 
1.605000E+01  3.401051E-46  -2.267367E-46 
1.606000E+01  3.423800E-46  -2.282534E-46 
1.607000E+01  3.446702E-46  -2.297801E-46 
1.608000E+01  3.469757E-46  -2.313171E-46 
1.609000E+01  3.492966E-46  -2.328644E-46 
1.610000E+01  3.516330E-46  -2.344220E-46 
1.611000E+01  3.539850E-46  -2.359900E-46 
1.612000E+01  3.563528E-46  -2.375685E-46 
1.613000E+01  3.587364E-46  -2.391576E-46 
1.614000E+01  3.611360E-46  -2.407573E-46 
1.615000E+01  3.635516E-46  -2.423678E-46 
1.616000E+01  3.659834E-46  -2.439889E-46 
1.617000E+01  3.684314E-46  -2.456210E-46 
1.618000E+01  3.708959E-46  -2.472639E-46 
1.619000E+01  3.733768E-46  -2.489178E-46 
1.620000E+01  3.758743E-46  -2.505828E-46 
1.621000E+01  3.783885E-46  -2.522590E-46 
1.622000E+01  3.809195E-46  -2.539463E-46 
1.623000E+01  3.834674E-46  -2.556449E-46 
1.624000E+01  3.860324E-46  -2.573549E-46 
1.625000E+01  3.886146E-46  -2.590764E-46 
1.626000E+01  3.912140E-46  -2.608093E-46 
1.627000E+01  3.938308E-46  -2.625539E-46 
1.628000E+01  3.964651E-46  -2.643101E-46 
1.629000E+01  3.991170E-46  -2.660780E-46 
1.630000E+01  4.017867E-46  -2.678578E-46 
1.631000E+01  4.044742E-46  -2.696495E-46 
1.632000E+01  4.071797E-46  -2.714531E-46 
1.633000E+01  4.099033E-46  -2.732689E-46 
1.634000E+01  4.126451E-46  -2.750968E-46 
1.635000E+01  4.154053E-46  -2.769369E-46 
1.636000E+01  4.181839E-46  -2.787893E-46 
1.637000E+01  4.209811E-46  -2.806541E-46 
1.638000E+01  4.237970E-46  -2.825314E-46 
1.639000E+01  4.266318E-46  -2.844212E-46 
1.640000E+01  4.294855E-46  -2.863237E-46 
1.641000E+01  4.323583E-46  -2.882389E-46 
1.642000E+01  4.352503E-46  -2.901669E-46 
1.643000E+01  4.381617E-46  -2.921078E-46 
1.644000E+01  4.410925E-46  -2.940617E-46 
1.645000E+01  4.440430E-46  -2.960286E-46 
1.646000E+01  4.470131E-46  -2.980088E-46 
1.647000E+01  4.500032E-46  -3.000021E-46 
1.648000E+01  4.530132E-46  -3.020088E-46 
1.649000E+01  4.560434E-46  -3.040289E-46 
1.650000E+01  4.590938E-46  -3.060626E-46 
1.651000E+01  4.621647E-46  -3.081098E-46 
1.652000E+01  4.652561E-46  -3.101707E-46 
1.653000E+01  4.683682E-46  -3.122454E-46 
1.654000E+01  4.715010E-46  -3.143340E-46 
1.655000E+01  4.746549E-46  -3.164366E-46 
1.656000E+01  4.778298E-46  -3.185532E-46 
1.657000E+01  4.810260E-46  -3.206840E-46 
1.658000E+01  4.842436E-46  -3.228290E-46 
1.659000E+01  4.874826E-46  -3.249884E-46 
1.660000E+01  4.907434E-46  -3.271622E-46 
1.661000E+01  4.940259E-46  -3.293506E-46 
1.662000E+01  4.973304E-46  -3.315536E-46 
1.663000E+01  5.006570E-46  -3.337714E-46 
1.664000E+01  5.040059E-46  -3.360039E-46 
1.665000E+01  5.073772E-46  -3.382514E-46 
1.666000E+01  5.107710E-46  -3.405140E-46 
1.667000E+01  5.141875E-46  -3.427917E-46 
1.668000E+01  5.176269E-46  -3.450846E-46 
1.669000E+01  5.210892E-46  -3.473928E-46 
1.670000E+01  5.245748E-46  -3.497165E-46 
1.671000E+01  5.280836E-46  -3.520557E-46 
1.672000E+01  5.316159E-46  -3.544106E-46 
1.673000E+01  5.351719E-46  -3.567813E-46 
1.674000E+01  5.387516E-46  -3.591677E-46 
1.675000E+01  5.423553E-46  -3.615702E-46 
1.676000E+01  5.459831E-46  -3.639887E-46 
1.677000E+01  5.496351E-46  -3.664234E-46 
1.678000E+01  5.533116E-46  -3.688744E-46 
1.679000E+01  5.570127E-46  -3.713418E-46 
1.680000E+01  5.607385E-46  -3.738257E-46 
1.681000E+01  5.644892E-46  -3.763262E-46 
1.682000E+01  5.682651E-46  -3.788434E-46 
1.683000E+01  5.720662E-46  -3.813774E-46 
1.684000E+01  5.758927E-46  -3.839285E-46 
1.685000E+01  5.797448E-46  -3.864965E-46 
1.686000E+01  5.836227E-46  -3.890818E-46 
1.687000E+01  5.875265E-46  -3.916843E-46 
1.688000E+01  5.914564E-46  -3.943043E-46 
1.689000E+01  5.954126E-46  -3.969417E-46 
1.690000E+01  5.993953E-46  -3.995969E-46 
1.691000E+01  6.034046E-46  -4.022697E-46 
1.692000E+01  6.074408E-46  -4.049605E-46 
1.693000E+01  6.115039E-46  -4.076693E-46 
1.694000E+01  6.155942E-46  -4.103961E-46 
1.695000E+01  6.197119E-46  -4.131412E-46 
1.696000E+01  6.238571E-46  -4.159047E-46 
1.697000E+01  6.280300E-46  -4.186867E-46 
1.698000E+01  6.322309E-46  -4.214873E-46 
1.699000E+01  6.364598E-46  -4.243066E-46 
1.700000E+01  6.407171E-46  -4.271447E-46 
1.701000E+01  6.450028E-46  -4.300019E-46 
1.702000E+01  6.493172E-46  -4.328781E-46 
1.703000E+01  6.536604E-46  -4.357736E-46 
1.704000E+01  6.580327E-46  -4.386885E-46 
1.705000E+01  6.624343E-46  -4.416228E-46 
1.706000E+01  6.668652E-46  -4.445768E-46 
1.707000E+01  6.713259E-46  -4.475506E-46 
1.708000E+01  6.758163E-46  -4.505442E-46 
1.709000E+01  6.803368E-46  -4.535579E-46 
1.710000E+01  6.848875E-46  -4.565917E-46 
1.711000E+01  6.894687E-46  -4.596458E-46 
1.712000E+01  6.940805E-46  -4.627203E-46 
1.713000E+01  6.987232E-46  -4.658155E-46 
1.714000E+01  7.033969E-46  -4.689313E-46 
1.715000E+01  7.081019E-46  -4.720679E-46 
1.716000E+01  7.128383E-46  -4.752256E-46 
1.717000E+01  7.176065E-46  -4.784043E-46 
1.718000E+01  7.224065E-46  -4.816043E-46 
1.719000E+01  7.272386E-46  -4.848257E-46 
1.720000E+01  7.321031E-46  -4.880687E-46 
1.721000E+01  7.370001E-46  -4.913334E-46 
1.722000E+01  7.419298E-46  -4.946199E-46 
1.723000E+01  7.468925E-46  -4.979284E-46 
1.724000E+01  7.518885E-46  -5.012590E-46 
1.725000E+01  7.569178E-46  -5.046119E-46 
1.726000E+01  7.619808E-46  -5.079872E-46 
1.727000E+01  7.670776E-46  -5.113851E-46 
1.728000E+01  7.722085E-46  -5.148057E-46 
1.729000E+01  7.773738E-46  -5.182492E-46 
1.730000E+01  7.825736E-46  -5.217157E-46 
1.731000E+01  7.878082E-46  -5.252055E-46 
1.732000E+01  7.930778E-46  -5.287185E-46 
1.733000E+01  7.983826E-46  -5.322551E-46 
1.734000E+01  8.037230E-46  -5.358153E-46 
1.735000E+01  8.090990E-46  -5.393994E-46 
1.736000E+01  8.145110E-46  -5.430074E-46 
1.737000E+01  8.199593E-46  -5.466395E-46 
1.738000E+01  8.254439E-46  -5.502959E-46 
1.739000E+01  8.309653E-46  -5.539768E-46 
1.740000E+01  8.365235E-46  -5.576824E-46 
1.741000E+01  8.421190E-46  -5.614127E-46 
1.742000E+01  8.477519E-46  -5.651679E-46 
1.743000E+01  8.534224E-46  -5.689483E-46 
1.744000E+01  8.591309E-46  -5.727539E-46 
1.745000E+01  8.648776E-46  -5.765851E-46 
1.746000E+01  8.706627E-46  -5.804418E-46 
1.747000E+01  8.764865E-46  -5.843243E-46 
1.748000E+01  8.823493E-46  -5.882329E-46 
1.749000E+01  8.882513E-46  -5.921675E-46 
1.750000E+01  8.941927E-46  -5.961285E-46 
1.751000E+01  9.001739E-46  -6.001159E-46 
1.752000E+01  9.061951E-46  -6.041301E-46 
1.753000E+01  9.122566E-46  -6.081711E-46 
1.754000E+01  9.183586E-46  -6.122391E-46 
1.755000E+01  9.245015E-46  -6.163343E-46 
1.756000E+01  9.306854E-46  -6.204569E-46 
1.757000E+01  9.369107E-46  -6.246071E-46 
1.758000E+01  9.431776E-46  -6.287851E-46 
1.759000E+01  9.494865E-46  -6.329910E-46 
1.760000E+01  9.558376E-46  -6.372250E-46 
1.761000E+01  9.622311E-46  -6.414874E-46 
1.762000E+01  9.686674E-46  -6.457783E-46 
1.763000E+01  9.751468E-46  -6.500978E-46 
1.764000E+01  9.816695E-46  -6.544463E-46 
1.765000E+01  9.882358E-46  -6.588239E-46 
1.766000E+01  9.948460E-46  -6.632307E-46 
1.767000E+01  1.001500E-45  -6.676670E-46 
1.768000E+01  1.008199E-45  -6.721330E-46 
1.769000E+01  1.014943E-45  -6.766288E-46 
1.770000E+01  1.021732E-45  -6.811548E-46 
1.771000E+01  1.028566E-45  -6.857110E-46 
1.772000E+01  1.035446E-45  -6.902976E-46 
1.773000E+01  1.042373E-45  -6.949150E-46 
1.774000E+01  1.049345E-45  -6.995632E-46 
1.775000E+01  1.056364E-45  -7.042426E-46 
1.776000E+01  1.063430E-45  -7.089532E-46 
1.777000E+01  1.070543E-45  -7.136954E-46 
1.778000E+01  1.077704E-45  -7.184692E-46 
1.779000E+01  1.084913E-45  -7.232750E-46 
1.780000E+01  1.092169E-45  -7.281130E-46 
1.781000E+01  1.099475E-45  -7.329833E-46 
1.782000E+01  1.106829E-45  -7.378861E-46 
1.783000E+01  1.114233E-45  -7.428218E-46 
1.784000E+01  1.121686E-45  -7.477905E-46 
1.785000E+01  1.129189E-45  -7.527924E-46 
1.786000E+01  1.136742E-45  -7.578278E-46 
1.787000E+01  1.144345E-45  -7.628969E-46 
1.788000E+01  1.152000E-45  -7.679999E-46 
1.789000E+01  1.159705E-45  -7.731370E-46 
1.790000E+01  1.167463E-45  -7.783084E-46 
1.791000E+01  1.175272E-45  -7.835145E-46 
1.792000E+01  1.183133E-45  -7.887554E-46 
1.793000E+01  1.191047E-45  -7.940313E-46 
1.794000E+01  1.199014E-45  -7.993425E-46 
1.795000E+01  1.207034E-45  -8.046893E-46 
1.796000E+01  1.215108E-45  -8.100718E-46 
1.797000E+01  1.223235E-45  -8.154903E-46 
1.798000E+01  1.231418E-45  -8.209451E-46 
1.799000E+01  1.239654E-45  -8.264363E-46 
1.800000E+01  1.247946E-45  -8.319643E-46 
1.801000E+01  1.256294E-45  -8.375293E-46 
1.802000E+01  1.264697E-45  -8.431314E-46 
1.803000E+01  1.273157E-45  -8.487711E-46 
1.804000E+01  1.281673E-45  -8.544485E-46 
1.805000E+01  1.290246E-45  -8.601638E-46 
1.806000E+01  1.298876E-45  -8.659174E-46 
1.807000E+01  1.307564E-45  -8.717095E-46 
1.808000E+01  1.316310E-45  -8.775403E-46 
1.809000E+01  1.325115E-45  -8.834101E-46 
1.810000E+01  1.333979E-45  -8.893192E-46 
1.811000E+01  1.342902E-45  -8.952678E-46 
1.812000E+01  1.351884E-45  -9.012562E-46 
1.813000E+01  1.360927E-45  -9.072846E-46 
1.814000E+01  1.370030E-45  -9.133534E-46 
1.815000E+01  1.379194E-45  -9.194628E-46 
1.816000E+01  1.388419E-45  -9.256130E-46 
1.817000E+01  1.397707E-45  -9.318044E-46 
1.818000E+01  1.407056E-45  -9.380371E-46 
1.819000E+01  1.416467E-45  -9.443116E-46 
1.820000E+01  1.425942E-45  -9.506281E-46 
1.821000E+01  1.435480E-45  -9.569867E-46 
1.822000E+01  1.445082E-45  -9.633880E-46 
1.823000E+01  1.454748E-45  -9.698320E-46 
1.824000E+01  1.464479E-45  -9.763192E-46 
1.825000E+01  1.474275E-45  -9.828497E-46 
1.826000E+01  1.484136E-45  -9.894239E-46 
1.827000E+01  1.494063E-45  -9.960421E-46 
1.828000E+01  1.504057E-45  -1.002705E-45 
1.829000E+01  1.514117E-45  -1.009412E-45 
1.830000E+01  1.524245E-45  -1.016164E-45 
1.831000E+01  1.534441E-45  -1.022961E-45 
1.832000E+01  1.544705E-45  -1.029803E-45 
1.833000E+01  1.555037E-45  -1.036691E-45 
1.834000E+01  1.565439E-45  -1.043626E-45 
1.835000E+01  1.575910E-45  -1.050606E-45 
1.836000E+01  1.586451E-45  -1.057634E-45 
1.837000E+01  1.597063E-45  -1.064708E-45 
1.838000E+01  1.607745E-45  -1.071830E-45 
1.839000E+01  1.618499E-45  -1.079000E-45 
1.840000E+01  1.629325E-45  -1.086217E-45 
1.841000E+01  1.640224E-45  -1.093483E-45 
1.842000E+01  1.651195E-45  -1.100797E-45 
1.843000E+01  1.662240E-45  -1.108160E-45 
1.844000E+01  1.673359E-45  -1.115572E-45 
1.845000E+01  1.684552E-45  -1.123034E-45 
1.846000E+01  1.695819E-45  -1.130546E-45 
1.847000E+01  1.707163E-45  -1.138108E-45 
1.848000E+01  1.718582E-45  -1.145721E-45 
1.849000E+01  1.730077E-45  -1.153385E-45 
1.850000E+01  1.741650E-45  -1.161100E-45 
1.851000E+01  1.753299E-45  -1.168866E-45 
1.852000E+01  1.765027E-45  -1.176685E-45 
1.853000E+01  1.776833E-45  -1.184555E-45 
1.854000E+01  1.788718E-45  -1.192479E-45 
1.855000E+01  1.800683E-45  -1.200455E-45 
1.856000E+01  1.812728E-45  -1.208485E-45 
1.857000E+01  1.824853E-45  -1.216569E-45 
1.858000E+01  1.837059E-45  -1.224706E-45 
1.859000E+01  1.849347E-45  -1.232898E-45 
1.860000E+01  1.861717E-45  -1.241145E-45 
1.861000E+01  1.874170E-45  -1.249447E-45 
1.862000E+01  1.886706E-45  -1.257804E-45 
1.863000E+01  1.899327E-45  -1.266218E-45 
1.864000E+01  1.912031E-45  -1.274687E-45 
1.865000E+01  1.924820E-45  -1.283214E-45 
1.866000E+01  1.937695E-45  -1.291797E-45 
1.867000E+01  1.950657E-45  -1.300438E-45 
1.868000E+01  1.963704E-45  -1.309136E-45 
1.869000E+01  1.976840E-45  -1.317893E-45 
1.870000E+01  1.990062E-45  -1.326708E-45 
1.871000E+01  2.003374E-45  -1.335583E-45 
1.872000E+01  2.016774E-45  -1.344516E-45 
1.873000E+01  2.030264E-45  -1.353510E-45 
1.874000E+01  2.043845E-45  -1.362563E-45 
1.875000E+01  2.057516E-45  -1.371677E-45 
1.876000E+01  2.071278E-45  -1.380852E-45 
1.877000E+01  2.085133E-45  -1.390089E-45 
1.878000E+01  2.099080E-45  -1.399387E-45 
1.879000E+01  2.113121E-45  -1.408747E-45 
1.880000E+01  2.127256E-45  -1.418170E-45 
1.881000E+01  2.141485E-45  -1.427656E-45 
1.882000E+01  2.155809E-45  -1.437206E-45 
1.883000E+01  2.170229E-45  -1.446819E-45 
1.884000E+01  2.184746E-45  -1.456497E-45 
1.885000E+01  2.199359E-45  -1.466239E-45 
1.886000E+01  2.214071E-45  -1.476047E-45 
1.887000E+01  2.228880E-45  -1.485920E-45 
1.888000E+01  2.243789E-45  -1.495859E-45 
1.889000E+01  2.258798E-45  -1.505865E-45 
1.890000E+01  2.273907E-45  -1.515938E-45 
1.891000E+01  2.289117E-45  -1.526078E-45 
1.892000E+01  2.304428E-45  -1.536286E-45 
1.893000E+01  2.319843E-45  -1.546562E-45 
1.894000E+01  2.335360E-45  -1.556907E-45 
1.895000E+01  2.350981E-45  -1.567321E-45 
1.896000E+01  2.366707E-45  -1.577804E-45 
1.897000E+01  2.382537E-45  -1.588358E-45 
1.898000E+01  2.398474E-45  -1.598983E-45 
1.899000E+01  2.414517E-45  -1.609678E-45 
1.900000E+01  2.430668E-45  -1.620445E-45 
1.901000E+01  2.446926E-45  -1.631284E-45 
1.902000E+01  2.463294E-45  -1.642196E-45 
1.903000E+01  2.479771E-45  -1.653180E-45 
1.904000E+01  2.496358E-45  -1.664238E-45 
1.905000E+01  2.513056E-45  -1.675370E-45 
1.906000E+01  2.529865E-45  -1.686577E-45 
1.907000E+01  2.546787E-45  -1.697858E-45 
1.908000E+01  2.563823E-45  -1.709215E-45 
1.909000E+01  2.580972E-45  -1.720648E-45 
1.910000E+01  2.598236E-45  -1.732157E-45 
1.911000E+01  2.615615E-45  -1.743744E-45 
1.912000E+01  2.633111E-45  -1.755407E-45 
1.913000E+01  2.650724E-45  -1.767149E-45 
1.914000E+01  2.668454E-45  -1.778969E-45 
1.915000E+01  2.686303E-45  -1.790869E-45 
1.916000E+01  2.704272E-45  -1.802848E-45 
1.917000E+01  2.722361E-45  -1.814907E-45 
1.918000E+01  2.740570E-45  -1.827047E-45 
1.919000E+01  2.758902E-45  -1.839268E-45 
1.920000E+01  2.777356E-45  -1.851571E-45 
1.921000E+01  2.795933E-45  -1.863956E-45 
1.922000E+01  2.814635E-45  -1.876424E-45 
1.923000E+01  2.833462E-45  -1.888975E-45 
1.924000E+01  2.852415E-45  -1.901610E-45 
1.925000E+01  2.871495E-45  -1.914330E-45 
1.926000E+01  2.890702E-45  -1.927135E-45 
1.927000E+01  2.910038E-45  -1.940025E-45 
1.928000E+01  2.929503E-45  -1.953002E-45 
1.929000E+01  2.949098E-45  -1.966065E-45 
1.930000E+01  2.968824E-45  -1.979216E-45 
1.931000E+01  2.988683E-45  -1.992455E-45 
1.932000E+01  3.008674E-45  -2.005783E-45 
1.933000E+01  3.028799E-45  -2.019199E-45 
1.934000E+01  3.049058E-45  -2.032705E-45 
1.935000E+01  3.069453E-45  -2.046302E-45 
1.936000E+01  3.089984E-45  -2.059990E-45 
1.937000E+01  3.110653E-45  -2.073769E-45 
1.938000E+01  3.131460E-45  -2.087640E-45 
1.939000E+01  3.152406E-45  -2.101604E-45 
1.940000E+01  3.173492E-45  -2.115662E-45 
1.941000E+01  3.194720E-45  -2.129813E-45 
1.942000E+01  3.216089E-45  -2.144059E-45 
1.943000E+01  3.237601E-45  -2.158401E-45 
1.944000E+01  3.259257E-45  -2.172838E-45 
1.945000E+01  3.281058E-45  -2.187372E-45 
1.946000E+01  3.303005E-45  -2.202003E-45 
1.947000E+01  3.325099E-45  -2.216732E-45 
1.948000E+01  3.347340E-45  -2.231560E-45 
1.949000E+01  3.369730E-45  -2.246487E-45 
1.950000E+01  3.392270E-45  -2.261513E-45 
1.951000E+01  3.414961E-45  -2.276641E-45 
1.952000E+01  3.437803E-45  -2.291869E-45 
1.953000E+01  3.460799E-45  -2.307199E-45 
1.954000E+01  3.483948E-45  -2.322632E-45 
1.955000E+01  3.507252E-45  -2.338168E-45 
1.956000E+01  3.530711E-45  -2.353808E-45 
1.957000E+01  3.554328E-45  -2.369552E-45 
1.958000E+01  3.578103E-45  -2.385402E-45 
1.959000E+01  3.602036E-45  -2.401358E-45 
1.960000E+01  3.626130E-45  -2.417420E-45 
1.961000E+01  3.650385E-45  -2.433590E-45 
1.962000E+01  3.674802E-45  -2.449868E-45 
1.963000E+01  3.699383E-45  -2.466255E-45 
1.964000E+01  3.724128E-45  -2.482752E-45 
1.965000E+01  3.749038E-45  -2.499359E-45 
1.966000E+01  3.774115E-45  -2.516077E-45 
1.967000E+01  3.799360E-45  -2.532907E-45 
1.968000E+01  3.824774E-45  -2.549849E-45 
1.969000E+01  3.850358E-45  -2.566905E-45 
1.970000E+01  3.876112E-45  -2.584075E-45 
1.971000E+01  3.902040E-45  -2.601360E-45 
1.972000E+01  3.928140E-45  -2.618760E-45 
1.973000E+01  3.954415E-45  -2.636277E-45 
1.974000E+01  3.980866E-45  -2.653911E-45 
1.975000E+01  4.007494E-45  -2.671662E-45 
1.976000E+01  4.034300E-45  -2.689533E-45 
1.977000E+01  4.061285E-45  -2.707523E-45 
1.978000E+01  4.088450E-45  -2.725634E-45 
1.979000E+01  4.115798E-45  -2.743865E-45 
1.980000E+01  4.143328E-45  -2.762219E-45 
1.981000E+01  4.171043E-45  -2.780695E-45 
1.982000E+01  4.198942E-45  -2.799295E-45 
1.983000E+01  4.227029E-45  -2.818019E-45 
1.984000E+01  4.255303E-45  -2.836869E-45 
1.985000E+01  4.283767E-45  -2.855844E-45 
1.986000E+01  4.312421E-45  -2.874947E-45 
1.987000E+01  4.341266E-45  -2.894177E-45 
1.988000E+01  4.370305E-45  -2.913536E-45 
1.989000E+01  4.399537E-45  -2.933025E-45 
1.990000E+01  4.428966E-45  -2.952644E-45 
1.991000E+01  4.458591E-45  -2.972394E-45 
1.992000E+01  4.488414E-45  -2.992276E-45 
1.993000E+01  4.518437E-45  -3.012291E-45 
1.994000E+01  4.548660E-45  -3.032440E-45 
1.995000E+01  4.579086E-45  -3.052724E-45 
1.996000E+01  4.609715E-45  -3.073143E-45 
1.997000E+01  4.640549E-45  -3.093699E-45 
1.998000E+01  4.671589E-45  -3.114393E-45 
1.999000E+01  4.702837E-45  -3.135225E-45 
2.000000E+01  4.734294E-45  -3.156196E-45 
2.001000E+01  4.765962E-45  -3.177308E-45 
2.002000E+01  4.797841E-45  -3.198561E-45 
2.003000E+01  4.829934E-45  -3.219956E-45 
2.004000E+01  4.862241E-45  -3.241494E-45 
2.005000E+01  4.894764E-45  -3.263176E-45 
2.006000E+01  4.927505E-45  -3.285003E-45 
2.007000E+01  4.960464E-45  -3.306976E-45 
2.008000E+01  4.993645E-45  -3.329096E-45 
2.009000E+01  5.027047E-45  -3.351365E-45 
2.010000E+01  5.060672E-45  -3.373782E-45 
2.011000E+01  5.094523E-45  -3.396349E-45 
2.012000E+01  5.128600E-45  -3.419067E-45 
2.013000E+01  5.162905E-45  -3.441937E-45 
2.014000E+01  5.197439E-45  -3.464959E-45 
2.015000E+01  5.232205E-45  -3.488136E-45 
2.016000E+01  5.267202E-45  -3.511468E-45 
2.017000E+01  5.302434E-45  -3.534956E-45 
2.018000E+01  5.337902E-45  -3.558601E-45 
2.019000E+01  5.373607E-45  -3.582405E-45 
2.020000E+01  5.409551E-45  -3.606367E-45 
2.021000E+01  5.445735E-45  -3.630490E-45 
2.022000E+01  5.482161E-45  -3.654774E-45 
2.023000E+01  5.518831E-45  -3.679221E-45 
2.024000E+01  5.555746E-45  -3.703831E-45 
2.025000E+01  5.592908E-45  -3.728605E-45 
2.026000E+01  5.630319E-45  -3.753546E-45 
2.027000E+01  5.667979E-45  -3.778653E-45 
2.028000E+01  5.705892E-45  -3.803928E-45 
2.029000E+01  5.744059E-45  -3.829372E-45 
2.030000E+01  5.782480E-45  -3.854987E-45 
2.031000E+01  5.821159E-45  -3.880773E-45 
2.032000E+01  5.860096E-45  -3.906731E-45 
2.033000E+01  5.899294E-45  -3.932863E-45 
2.034000E+01  5.938754E-45  -3.959169E-45 
2.035000E+01  5.978478E-45  -3.985652E-45 
2.036000E+01  6.018468E-45  -4.012312E-45 
2.037000E+01  6.058725E-45  -4.039150E-45 
2.038000E+01  6.099251E-45  -4.066168E-45 
2.039000E+01  6.140049E-45  -4.093366E-45 
2.040000E+01  6.181119E-45  -4.120746E-45 
2.041000E+01  6.222464E-45  -4.148310E-45 
2.042000E+01  6.264086E-45  -4.176057E-45 
2.043000E+01  6.305986E-45  -4.203991E-45 
2.044000E+01  6.348167E-45  -4.232111E-45 
2.045000E+01  6.390629E-45  -4.260419E-45 
2.046000E+01  6.433376E-45  -4.288917E-45 
2.047000E+01  6.476408E-45  -4.317605E-45 
2.048000E+01  6.519728E-45  -4.346486E-45 
2.049000E+01  6.563338E-45  -4.375559E-45 
2.050000E+01  6.607240E-45  -4.404827E-45 
2.051000E+01  6.651436E-45  -4.434290E-45 
2.052000E+01  6.695927E-45  -4.463951E-45 
2.053000E+01  6.740715E-45  -4.493810E-45 
2.054000E+01  6.785803E-45  -4.523869E-45 
2.055000E+01  6.831193E-45  -4.554129E-45 
2.056000E+01  6.876887E-45  -4.584591E-45 
2.057000E+01  6.922886E-45  -4.615257E-45 
2.058000E+01  6.969193E-45  -4.646128E-45 
2.059000E+01  7.015809E-45  -4.677206E-45 
2.060000E+01  7.062737E-45  -4.708492E-45 
2.061000E+01  7.109980E-45  -4.739986E-45 
2.062000E+01  7.157538E-45  -4.771692E-45 
2.063000E+01  7.205414E-45  -4.803609E-45 
2.064000E+01  7.253611E-45  -4.835740E-45 
2.065000E+01  7.302130E-45  -4.868086E-45 
2.066000E+01  7.350973E-45  -4.900649E-45 
2.067000E+01  7.400143E-45  -4.933429E-45 
2.068000E+01  7.449642E-45  -4.966428E-45 
2.069000E+01  7.499473E-45  -4.999648E-45 
2.070000E+01  7.549636E-45  -5.033091E-45 
2.071000E+01  7.600135E-45  -5.066757E-45 
2.072000E+01  7.650972E-45  -5.100648E-45 
2.073000E+01  7.702149E-45  -5.134766E-45 
2.074000E+01  7.753668E-45  -5.169112E-45 
2.075000E+01  7.805532E-45  -5.203688E-45 
2.076000E+01  7.857743E-45  -5.238495E-45 
2.077000E+01  7.910303E-45  -5.273535E-45 
2.078000E+01  7.963214E-45  -5.308809E-45 
2.079000E+01  8.016480E-45  -5.344320E-45 
2.080000E+01  8.070101E-45  -5.380068E-45 
2.081000E+01  8.124082E-45  -5.416054E-45 
2.082000E+01  8.178423E-45  -5.452282E-45 
2.083000E+01  8.233128E-45  -5.488752E-45 
2.084000E+01  8.288199E-45  -5.525466E-45 
2.085000E+01  8.343638E-45  -5.562426E-45 
2.086000E+01  8.399448E-45  -5.599632E-45 
2.087000E+01  8.455632E-45  -5.637088E-45 
2.088000E+01  8.512191E-45  -5.674794E-45 
2.089000E+01  8.569129E-45  -5.712752E-45 
2.090000E+01  8.626447E-45  -5.750965E-45 
2.091000E+01  8.684149E-45  -5.789432E-45 
2.092000E+01  8.742236E-45  -5.828158E-45 
2.093000E+01  8.800713E-45  -5.867142E-45 
2.094000E+01  8.859580E-45  -5.906387E-45 
2.095000E+01  8.918841E-45  -5.945894E-45 
2.096000E+01  8.978499E-45  -5.985666E-45 
2.097000E+01  9.038555E-45  -6.025704E-45 
2.098000E+01  9.099014E-45  -6.066009E-45 
2.099000E+01  9.159877E-45  -6.106584E-45 
2.100000E+01  9.221146E-45  -6.147431E-45 
2.101000E+01  9.282826E-45  -6.188551E-45 
2.102000E+01  9.344918E-45  -6.229946E-45 
2.103000E+01  9.407426E-45  -6.271617E-45 
2.104000E+01  9.470352E-45  -6.313568E-45 
2.105000E+01  9.533698E-45  -6.355799E-45 
2.106000E+01  9.597469E-45  -6.398312E-45 
2.107000E+01  9.661665E-45  -6.441110E-45 
2.108000E+01  9.726292E-45  -6.484194E-45 
2.109000E+01  9.791350E-45  -6.527567E-45 
2.110000E+01  9.856844E-45  -6.571229E-45 
2.111000E+01  9.922776E-45  -6.615184E-45 
2.112000E+01  9.989149E-45  -6.659432E-45 
2.113000E+01  1.005597E-44  -6.703977E-45 
2.114000E+01  1.012323E-44  -6.748819E-45 
2.115000E+01  1.019094E-44  -6.793962E-45 
2.116000E+01  1.025911E-44  -6.839406E-45 
2.117000E+01  1.032773E-44  -6.885155E-45 
2.118000E+01  1.039681E-44  -6.931209E-45 
2.119000E+01  1.046636E-44  -6.977571E-45 
2.120000E+01  1.053637E-44  -7.024244E-45 
2.121000E+01  1.060684E-44  -7.071229E-45 
2.122000E+01  1.067779E-44  -7.118528E-45 
2.123000E+01  1.074921E-44  -7.166143E-45 
2.124000E+01  1.082112E-44  -7.214077E-45 
2.125000E+01  1.089350E-44  -7.262332E-45 
2.126000E+01  1.096636E-44  -7.310909E-45 
2.127000E+01  1.103972E-44  -7.359811E-45 
2.128000E+01  1.111356E-44  -7.409040E-45 
2.129000E+01  1.118790E-44  -7.458599E-45 
2.130000E+01  1.126273E-44  -7.508489E-45 
2.131000E+01  1.133807E-44  -7.558713E-45 
2.132000E+01  1.141391E-44  -7.609273E-45 
2.133000E+01  1.149026E-44  -7.660171E-45 
2.134000E+01  1.156711E-44  -7.711409E-45 
2.135000E+01  1.164449E-44  -7.762990E-45 
2.136000E+01  1.172237E-44  -7.814916E-45 
2.137000E+01  1.180078E-44  -7.867190E-45 
2.138000E+01  1.187972E-44  -7.919813E-45 
2.139000E+01  1.195918E-44  -7.972788E-45 
2.140000E+01  1.203918E-44  -8.026118E-45 
2.141000E+01  1.211971E-44  -8.079804E-45 
2.142000E+01  1.220077E-44  -8.133849E-45 
2.143000E+01  1.228238E-44  -8.188256E-45 
2.144000E+01  1.236454E-44  -8.243027E-45 
2.145000E+01  1.244725E-44  -8.298164E-45 
2.146000E+01  1.253050E-44  -8.353670E-45 
2.147000E+01  1.261432E-44  -8.409547E-45 
2.148000E+01  1.269870E-44  -8.465798E-45 
2.149000E+01  1.278364E-44  -8.522425E-45 
2.150000E+01  1.286915E-44  -8.579431E-45 
2.151000E+01  1.295523E-44  -8.636818E-45 
2.152000E+01  1.304188E-44  -8.694589E-45 
2.153000E+01  1.312912E-44  -8.752747E-45 
2.154000E+01  1.321694E-44  -8.811294E-45 
2.155000E+01  1.330535E-44  -8.870232E-45 
2.156000E+01  1.339435E-44  -8.929564E-45 
2.157000E+01  1.348394E-44  -8.989294E-45 
2.158000E+01  1.357413E-44  -9.049422E-45 
2.159000E+01  1.366493E-44  -9.109953E-45 
2.160000E+01  1.375633E-44  -9.170889E-45 
2.161000E+01  1.384835E-44  -9.232233E-45 
2.162000E+01  1.394098E-44  -9.293987E-45 
2.163000E+01  1.403423E-44  -9.356154E-45 
2.164000E+01  1.412810E-44  -9.418736E-45 
2.165000E+01  1.422261E-44  -9.481738E-45 
2.166000E+01  1.431774E-44  -9.545160E-45 
2.167000E+01  1.441351E-44  -9.609007E-45 
2.168000E+01  1.450992E-44  -9.673281E-45 
2.169000E+01  1.460698E-44  -9.737985E-45 
2.170000E+01  1.470468E-44  -9.803122E-45 
2.171000E+01  1.480304E-44  -9.868695E-45 
2.172000E+01  1.490206E-44  -9.934706E-45 
2.173000E+01  1.500174E-44  -1.000116E-44 
2.174000E+01  1.510208E-44  -1.006806E-44 
2.175000E+01  1.520310E-44  -1.013540E-44 
2.176000E+01  1.530479E-44  -1.020320E-44 
2.177000E+01  1.540717E-44  -1.027144E-44 
2.178000E+01  1.551022E-44  -1.034015E-44 
2.179000E+01  1.561397E-44  -1.040931E-44 
2.180000E+01  1.571841E-44  -1.047894E-44 
2.181000E+01  1.582355E-44  -1.054903E-44 
2.182000E+01  1.592939E-44  -1.061960E-44 
2.183000E+01  1.603594E-44  -1.069063E-44 
2.184000E+01  1.614321E-44  -1.076214E-44 
2.185000E+01  1.625119E-44  -1.083413E-44 
2.186000E+01  1.635989E-44  -1.090659E-44 
2.187000E+01  1.646932E-44  -1.097955E-44 
2.188000E+01  1.657948E-44  -1.105299E-44 
2.189000E+01  1.669038E-44  -1.112692E-44 
2.190000E+01  1.680202E-44  -1.120135E-44 
2.191000E+01  1.691441E-44  -1.127627E-44 
2.192000E+01  1.702755E-44  -1.135170E-44 
2.193000E+01  1.714145E-44  -1.142763E-44 
2.194000E+01  1.725611E-44  -1.150407E-44 
2.195000E+01  1.737153E-44  -1.158102E-44 
2.196000E+01  1.748773E-44  -1.165849E-44 
2.197000E+01  1.760470E-44  -1.173647E-44 
2.198000E+01  1.772246E-44  -1.181497E-44 
2.199000E+01  1.784100E-44  -1.189400E-44 
2.200000E+01  1.796034E-44  -1.197356E-44 
2.201000E+01  1.808048E-44  -1.205365E-44 
2.202000E+01  1.820142E-44  -1.213428E-44 
2.203000E+01  1.832316E-44  -1.221544E-44 
2.204000E+01  1.844573E-44  -1.229715E-44 
2.205000E+01  1.856911E-44  -1.237941E-44 
2.206000E+01  1.869332E-44  -1.246221E-44 
2.207000E+01  1.881835E-44  -1.254557E-44 
2.208000E+01  1.894423E-44  -1.262949E-44 
2.209000E+01  1.907095E-44  -1.271396E-44 
2.210000E+01  1.919851E-44  -1.279901E-44 
2.211000E+01  1.932693E-44  -1.288462E-44 
2.212000E+01  1.945620E-44  -1.297080E-44 
2.213000E+01  1.958635E-44  -1.305756E-44 
2.214000E+01  1.971736E-44  -1.314491E-44 
2.215000E+01  1.984925E-44  -1.323283E-44 
2.216000E+01  1.998202E-44  -1.332134E-44 
2.217000E+01  2.011568E-44  -1.341045E-44 
2.218000E+01  2.025023E-44  -1.350015E-44 
2.219000E+01  2.038568E-44  -1.359045E-44 
2.220000E+01  2.052204E-44  -1.368136E-44 
2.221000E+01  2.065931E-44  -1.377287E-44 
2.222000E+01  2.079750E-44  -1.386500E-44 
2.223000E+01  2.093661E-44  -1.395774E-44 
2.224000E+01  2.107666E-44  -1.405110E-44 
2.225000E+01  2.121764E-44  -1.414509E-44 
2.226000E+01  2.135956E-44  -1.423971E-44 
2.227000E+01  2.150243E-44  -1.433495E-44 
2.228000E+01  2.164626E-44  -1.443084E-44 
2.229000E+01  2.179105E-44  -1.452737E-44 
2.230000E+01  2.193681E-44  -1.462454E-44 
2.231000E+01  2.208354E-44  -1.472236E-44 
2.232000E+01  2.223126E-44  -1.482084E-44 
2.233000E+01  2.237996E-44  -1.491998E-44 
2.234000E+01  2.252966E-44  -1.501977E-44 
2.235000E+01  2.268036E-44  -1.512024E-44 
2.236000E+01  2.283207E-44  -1.522138E-44 
2.237000E+01  2.298479E-44  -1.532319E-44 
2.238000E+01  2.313853E-44  -1.542569E-44 
2.239000E+01  2.329331E-44  -1.552887E-44 
2.240000E+01  2.344911E-44  -1.563274E-44 
2.241000E+01  2.360596E-44  -1.573731E-44 
2.242000E+01  2.376386E-44  -1.584257E-44 
2.243000E+01  2.392282E-44  -1.594854E-44 
2.244000E+01  2.408284E-44  -1.605522E-44 
2.245000E+01  2.424392E-44  -1.616262E-44 
2.246000E+01  2.440609E-44  -1.627073E-44 
2.247000E+01  2.456934E-44  -1.637956E-44 
2.248000E+01  2.473368E-44  -1.648912E-44 
2.249000E+01  2.489913E-44  -1.659942E-44 
2.250000E+01  2.506567E-44  -1.671045E-44 
2.251000E+01  2.523334E-44  -1.682223E-44 
2.252000E+01  2.540212E-44  -1.693475E-44 
2.253000E+01  2.557203E-44  -1.704802E-44 
2.254000E+01  2.574308E-44  -1.716206E-44 
2.255000E+01  2.591528E-44  -1.727685E-44 
2.256000E+01  2.608862E-44  -1.739242E-44 
2.257000E+01  2.626313E-44  -1.750875E-44 
2.258000E+01  2.643880E-44  -1.762587E-44 
2.259000E+01  2.661565E-44  -1.774377E-44 
2.260000E+01  2.679368E-44  -1.786245E-44 
2.261000E+01  2.697290E-44  -1.798193E-44 
2.262000E+01  2.715332E-44  -1.810221E-44 
2.263000E+01  2.733495E-44  -1.822330E-44 
2.264000E+01  2.751779E-44  -1.834519E-44 
2.265000E+01  2.770185E-44  -1.846790E-44 
2.266000E+01  2.788715E-44  -1.859143E-44 
2.267000E+01  2.807369E-44  -1.871579E-44 
2.268000E+01  2.826147E-44  -1.884098E-44 
2.269000E+01  2.845051E-44  -1.896701E-44 
2.270000E+01  2.864081E-44  -1.909387E-44 
2.271000E+01  2.883239E-44  -1.922159E-44 
2.272000E+01  2.902525E-44  -1.935016E-44 
2.273000E+01  2.921940E-44  -1.947960E-44 
2.274000E+01  2.941484E-44  -1.960989E-44 
2.275000E+01  2.961160E-44  -1.974106E-44 
2.276000E+01  2.980967E-44  -1.987311E-44 
2.277000E+01  3.000906E-44  -2.000604E-44 
2.278000E+01  3.020979E-44  -2.013986E-44 
2.279000E+01  3.041186E-44  -2.027457E-44 
2.280000E+01  3.061528E-44  -2.041019E-44 
2.281000E+01  3.082007E-44  -2.054671E-44 
2.282000E+01  3.102622E-44  -2.068415E-44 
2.283000E+01  3.123375E-44  -2.082250E-44 
2.284000E+01  3.144267E-44  -2.096178E-44 
2.285000E+01  3.165299E-44  -2.110200E-44 
2.286000E+01  3.186472E-44  -2.124315E-44 
2.287000E+01  3.207786E-44  -2.138524E-44 
2.288000E+01  3.229243E-44  -2.152828E-44 
2.289000E+01  3.250843E-44  -2.167229E-44 
2.290000E+01  3.272587E-44  -2.181725E-44 
2.291000E+01  3.294478E-44  -2.196318E-44 
2.292000E+01  3.316514E-44  -2.211009E-44 
2.293000E+01  3.338698E-44  -2.225799E-44 
2.294000E+01  3.361030E-44  -2.240687E-44 
2.295000E+01  3.383512E-44  -2.255675E-44 
2.296000E+01  3.406144E-44  -2.270763E-44 
2.297000E+01  3.428928E-44  -2.285952E-44 
2.298000E+01  3.451864E-44  -2.301242E-44 
2.299000E+01  3.474953E-44  -2.316635E-44 
2.300000E+01  3.498197E-44  -2.332131E-44 
2.301000E+01  3.521596E-44  -2.347731E-44 
2.302000E+01  3.545152E-44  -2.363434E-44 
2.303000E+01  3.568865E-44  -2.379243E-44 
2.304000E+01  3.592737E-44  -2.395158E-44 
2.305000E+01  3.616768E-44  -2.411179E-44 
2.306000E+01  3.640961E-44  -2.427307E-44 
2.307000E+01  3.665315E-44  -2.443543E-44 
2.308000E+01  3.689832E-44  -2.459888E-44 
2.309000E+01  3.714513E-44  -2.476342E-44 
2.310000E+01  3.739359E-44  -2.492906E-44 
2.311000E+01  3.764372E-44  -2.509581E-44 
2.312000E+01  3.789551E-44  -2.526368E-44 
2.313000E+01  3.814899E-44  -2.543266E-44 
2.314000E+01  3.840417E-44  -2.560278E-44 
2.315000E+01  3.866105E-44  -2.577404E-44 
2.316000E+01  3.891965E-44  -2.594644E-44 
2.317000E+01  3.917999E-44  -2.611999E-44 
2.318000E+01  3.944206E-44  -2.629471E-44 
2.319000E+01  3.970588E-44  -2.647059E-44 
2.320000E+01  3.997147E-44  -2.664765E-44 
2.321000E+01  4.023884E-44  -2.682589E-44 
2.322000E+01  4.050800E-44  -2.700533E-44 
2.323000E+01  4.077895E-44  -2.718597E-44 
2.324000E+01  4.105172E-44  -2.736781E-44 
2.325000E+01  4.132631E-44  -2.755087E-44 
2.326000E+01  4.160274E-44  -2.773516E-44 
2.327000E+01  4.188102E-44  -2.792068E-44 
2.328000E+01  4.216116E-44  -2.810744E-44 
2.329000E+01  4.244317E-44  -2.829545E-44 
2.330000E+01  4.272707E-44  -2.848471E-44 
2.331000E+01  4.301287E-44  -2.867525E-44 
2.332000E+01  4.330058E-44  -2.886705E-44 
2.333000E+01  4.359022E-44  -2.906014E-44 
2.334000E+01  4.388179E-44  -2.925453E-44 
2.335000E+01  4.417531E-44  -2.945021E-44 
2.336000E+01  4.447080E-44  -2.964720E-44 
2.337000E+01  4.476826E-44  -2.984551E-44 
2.338000E+01  4.506771E-44  -3.004514E-44 
2.339000E+01  4.536917E-44  -3.024611E-44 
2.340000E+01  4.567264E-44  -3.044842E-44 
2.341000E+01  4.597814E-44  -3.065209E-44 
2.342000E+01  4.628568E-44  -3.085712E-44 
2.343000E+01  4.659529E-44  -3.106352E-44 
2.344000E+01  4.690696E-44  -3.127131E-44 
2.345000E+01  4.722072E-44  -3.148048E-44 
2.346000E+01  4.753657E-44  -3.169105E-44 
2.347000E+01  4.785454E-44  -3.190303E-44 
2.348000E+01  4.817464E-44  -3.211643E-44 
2.349000E+01  4.849688E-44  -3.233125E-44 
2.350000E+01  4.882127E-44  -3.254751E-44 
2.351000E+01  4.914783E-44  -3.276522E-44 
2.352000E+01  4.947658E-44  -3.298438E-44 
2.353000E+01  4.980752E-44  -3.320502E-44 
2.354000E+01  5.014068E-44  -3.342712E-44 
2.355000E+01  5.047607E-44  -3.365071E-44 
2.356000E+01  5.081370E-44  -3.387580E-44 
2.357000E+01  5.115359E-44  -3.410239E-44 
2.358000E+01  5.149575E-44  -3.433050E-44 
2.359000E+01  5.184021E-44  -3.456014E-44 
2.360000E+01  5.218696E-44  -3.479131E-44 
2.361000E+01  5.253604E-44  -3.502403E-44 
2.362000E+01  5.288745E-44  -3.525830E-44 
2.363000E+01  5.324121E-44  -3.549414E-44 
2.364000E+01  5.359734E-44  -3.573156E-44 
2.365000E+01  5.395585E-44  -3.597056E-44 
2.366000E+01  5.431675E-44  -3.621117E-44 
2.367000E+01  5.468007E-44  -3.645338E-44 
2.368000E+01  5.504583E-44  -3.669722E-44 
2.369000E+01  5.541402E-44  -3.694268E-44 
2.370000E+01  5.578469E-44  -3.718979E-44 
2.371000E+01  5.615783E-44  -3.743855E-44 
2.372000E+01  5.653346E-44  -3.768897E-44 
2.373000E+01  5.691161E-44  -3.794107E-44 
2.374000E+01  5.729229E-44  -3.819486E-44 
2.375000E+01  5.767551E-44  -3.845034E-44 
2.376000E+01  5.806130E-44  -3.870753E-44 
2.377000E+01  5.844967E-44  -3.896645E-44 
2.378000E+01  5.884064E-44  -3.922709E-44 
2.379000E+01  5.923422E-44  -3.948948E-44 
2.380000E+01  5.963043E-44  -3.975362E-44 
2.381000E+01  6.002930E-44  -4.001953E-44 
2.382000E+01  6.043083E-44  -4.028722E-44 
2.383000E+01  6.083505E-44  -4.055670E-44 
2.384000E+01  6.124197E-44  -4.082798E-44 
2.385000E+01  6.165161E-44  -4.110107E-44 
2.386000E+01  6.206400E-44  -4.137600E-44 
2.387000E+01  6.247914E-44  -4.165276E-44 
2.388000E+01  6.289706E-44  -4.193137E-44 
2.389000E+01  6.331777E-44  -4.221185E-44 
2.390000E+01  6.374130E-44  -4.249420E-44 
2.391000E+01  6.416766E-44  -4.277844E-44 
2.392000E+01  6.459688E-44  -4.306458E-44 
2.393000E+01  6.502896E-44  -4.335264E-44 
2.394000E+01  6.546393E-44  -4.364262E-44 
2.395000E+01  6.590182E-44  -4.393455E-44 
2.396000E+01  6.634263E-44  -4.422842E-44 
2.397000E+01  6.678639E-44  -4.452426E-44 
2.398000E+01  6.723312E-44  -4.482208E-44 
2.399000E+01  6.768284E-44  -4.512189E-44 
2.400000E+01  6.813557E-44  -4.542371E-44 
2.401000E+01  6.859132E-44  -4.572755E-44 
2.402000E+01  6.905013E-44  -4.603342E-44 
2.403000E+01  6.951200E-44  -4.634133E-44 
2.404000E+01  6.997696E-44  -4.665131E-44 
2.405000E+01  7.044503E-44  -4.696335E-44 
2.406000E+01  7.091623E-44  -4.727749E-44 
2.407000E+01  7.139059E-44  -4.759373E-44 
2.408000E+01  7.186812E-44  -4.791208E-44 
2.409000E+01  7.234884E-44  -4.823256E-44 
2.410000E+01  7.283277E-44  -4.855518E-44 
2.411000E+01  7.331995E-44  -4.887996E-44 
2.412000E+01  7.381038E-44  -4.920692E-44 
2.413000E+01  7.430409E-44  -4.953606E-44 
2.414000E+01  7.480111E-44  -4.986741E-44 
2.415000E+01  7.530145E-44  -5.020097E-44 
2.416000E+01  7.580514E-44  -5.053676E-44 
2.417000E+01  7.631219E-44  -5.087479E-44 
2.418000E+01  7.682264E-44  -5.121509E-44 
2.419000E+01  7.733650E-44  -5.155767E-44 
2.420000E+01  7.785380E-44  -5.190253E-44 
2.421000E+01  7.837456E-44  -5.224971E-44 
2.422000E+01  7.889880E-44  -5.259920E-44 
2.423000E+01  7.942655E-44  -5.295103E-44 
2.424000E+01  7.995783E-44  -5.330522E-44 
2.425000E+01  8.049266E-44  -5.366178E-44 
2.426000E+01  8.103107E-44  -5.402072E-44 
2.427000E+01  8.157309E-44  -5.438206E-44 
2.428000E+01  8.211872E-44  -5.474582E-44 
2.429000E+01  8.266801E-44  -5.511201E-44 
2.430000E+01  8.322097E-44  -5.548065E-44 
2.431000E+01  8.377763E-44  -5.585175E-44 
2.432000E+01  8.433801E-44  -5.622534E-44 
2.433000E+01  8.490215E-44  -5.660143E-44 
2.434000E+01  8.547005E-44  -5.698003E-44 
2.435000E+01  8.604176E-44  -5.736117E-44 
2.436000E+01  8.661728E-44  -5.774486E-44 
2.437000E+01  8.719666E-44  -5.813111E-44 
2.438000E+01  8.777991E-44  -5.851994E-44 
2.439000E+01  8.836707E-44  -5.891138E-44 
2.440000E+01  8.895815E-44  -5.930543E-44 
2.441000E+01  8.955319E-44  -5.970212E-44 
2.442000E+01  9.015220E-44  -6.010147E-44 
2.443000E+01  9.075522E-44  -6.050348E-44 
2.444000E+01  9.136228E-44  -6.090819E-44 
2.445000E+01  9.197340E-44  -6.131560E-44 
2.446000E+01  9.258860E-44  -6.172573E-44 
2.447000E+01  9.320792E-44  -6.213861E-44 
2.448000E+01  9.383138E-44  -6.255426E-44 
2.449000E+01  9.445902E-44  -6.297268E-44 
2.450000E+01  9.509085E-44  -6.339390E-44 
2.451000E+01  9.572690E-44  -6.381793E-44 
2.452000E+01  9.636721E-44  -6.424481E-44 
2.453000E+01  9.701181E-44  -6.467454E-44 
2.454000E+01  9.766071E-44  -6.510714E-44 
2.455000E+01  9.831396E-44  -6.554264E-44 
2.456000E+01  9.897158E-44  -6.598105E-44 
2.457000E+01  9.963359E-44  -6.642239E-44 
2.458000E+01  1.003000E-43  -6.686669E-44 
2.459000E+01  1.009709E-43  -6.731396E-44 
2.460000E+01  1.016463E-43  -6.776422E-44 
2.461000E+01  1.023262E-43  -6.821749E-44 
2.462000E+01  1.030107E-43  -6.867379E-44 
2.463000E+01  1.036997E-43  -6.913314E-44 
2.464000E+01  1.043934E-43  -6.959557E-44 
2.465000E+01  1.050916E-43  -7.006109E-44 
2.466000E+01  1.057946E-43  -7.052973E-44 
2.467000E+01  1.065022E-43  -7.100149E-44 
2.468000E+01  1.072146E-43  -7.147642E-44 
2.469000E+01  1.079318E-43  -7.195452E-44 
2.470000E+01  1.086537E-43  -7.243582E-44 
2.471000E+01  1.093805E-43  -7.292034E-44 
2.472000E+01  1.101121E-43  -7.340810E-44 
2.473000E+01  1.108487E-43  -7.389912E-44 
2.474000E+01  1.115901E-43  -7.439343E-44 
2.475000E+01  1.123366E-43  -7.489104E-44 
2.476000E+01  1.130880E-43  -7.539198E-44 
2.477000E+01  1.138444E-43  -7.589627E-44 
2.478000E+01  1.146059E-43  -7.640394E-44 
2.479000E+01  1.153725E-43  -7.691500E-44 
2.480000E+01  1.161442E-43  -7.742948E-44 
2.481000E+01  1.169211E-43  -7.794740E-44 
2.482000E+01  1.177032E-43  -7.846879E-44 
2.483000E+01  1.184905E-43  -7.899366E-44 
2.484000E+01  1.192831E-43  -7.952204E-44 
2.485000E+01  1.200809E-43  -8.005396E-44 
2.486000E+01  1.208842E-43  -8.058944E-44 
2.487000E+01  1.216927E-43  -8.112850E-44 
2.488000E+01  1.225067E-43  -8.167116E-44 
2.489000E+01  1.233262E-43  -8.221745E-44 
2.490000E+01  1.241511E-43  -8.276740E-44 
2.491000E+01  1.249815E-43  -8.332103E-44 
2.492000E+01  1.258175E-43  -8.387836E-44 
2.493000E+01  1.266591E-43  -8.443941E-44 
2.494000E+01  1.275063E-43  -8.500422E-44 
2.495000E+01  1.283592E-43  -8.557281E-44 
2.496000E+01  1.292178E-43  -8.614520E-44 
2.497000E+01  1.300821E-43  -8.672142E-44 
2.498000E+01  1.309522E-43  -8.730150E-44 
2.499000E+01  1.318282E-43  -8.788545E-44 
2.500000E+01  1.327100E-43  -8.847331E-44 
2.501000E+01  1.335977E-43  -8.906510E-44 
2.502000E+01  1.344913E-43  -8.966085E-44 
2.503000E+01  1.353909E-43  -9.026059E-44 
2.504000E+01  1.362965E-43  -9.086434E-44 
2.505000E+01  1.372082E-43  -9.147212E-44 
2.506000E+01  1.381260E-43  -9.208397E-44 
2.507000E+01  1.390499E-43  -9.269992E-44 
2.508000E+01  1.399800E-43  -9.331998E-44 
2.509000E+01  1.409163E-43  -9.394419E-44 
2.510000E+01  1.418589E-43  -9.457258E-44 
2.511000E+01  1.428078E-43  -9.520517E-44 
2.512000E+01  1.437630E-43  -9.584199E-44 
2.513000E+01  1.447246E-43  -9.648307E-44 
2.514000E+01  1.456927E-43  -9.712844E-44 
2.515000E+01  1.466672E-43  -9.777813E-44 
2.516000E+01  1.476482E-43  -9.843216E-44 
2.517000E+01  1.486359E-43  -9.909057E-44 
2.518000E+01  1.496301E-43  -9.975338E-44 
2.519000E+01  1.506309E-43  -1.004206E-43 
2.520000E+01  1.516385E-43  -1.010923E-43 
2.521000E+01  1.526528E-43  -1.017685E-43 
2.522000E+01  1.536739E-43  -1.024493E-43 
2.523000E+01  1.547018E-43  -1.031345E-43 
2.524000E+01  1.557366E-43  -1.038244E-43 
2.525000E+01  1.567783E-43  -1.045189E-43 
2.526000E+01  1.578270E-43  -1.052180E-43 
2.527000E+01  1.588827E-43  -1.059218E-43 
2.528000E+01  1.599454E-43  -1.066303E-43 
2.529000E+01  1.610153E-43  -1.073435E-43 
2.530000E+01  1.620923E-43  -1.080615E-43 
2.531000E+01  1.631765E-43  -1.087844E-43 
2.532000E+01  1.642680E-43  -1.095120E-43 
2.533000E+01  1.653668E-43  -1.102445E-43 
2.534000E+01  1.664729E-43  -1.109820E-43 
2.535000E+01  1.675865E-43  -1.117243E-43 
2.536000E+01  1.687074E-43  -1.124716E-43 
2.537000E+01  1.698359E-43  -1.132239E-43 
2.538000E+01  1.709719E-43  -1.139813E-43 
2.539000E+01  1.721155E-43  -1.147437E-43 
2.540000E+01  1.732668E-43  -1.155112E-43 
2.541000E+01  1.744258E-43  -1.162839E-43 
2.542000E+01  1.755925E-43  -1.170617E-43 
2.543000E+01  1.767670E-43  -1.178447E-43 
2.544000E+01  1.779494E-43  -1.186329E-43 
2.545000E+01  1.791397E-43  -1.194265E-43 
2.546000E+01  1.803380E-43  -1.202253E-43 
2.547000E+01  1.815442E-43  -1.210295E-43 
2.548000E+01  1.827586E-43  -1.218391E-43 
2.549000E+01  1.839810E-43  -1.226540E-43 
2.550000E+01  1.852117E-43  -1.234745E-43 
2.551000E+01  1.864505E-43  -1.243004E-43 
2.552000E+01  1.876977E-43  -1.251318E-43 
2.553000E+01  1.889532E-43  -1.259688E-43 
2.554000E+01  1.902171E-43  -1.268114E-43 
2.555000E+01  1.914894E-43  -1.276596E-43 
2.556000E+01  1.927703E-43  -1.285135E-43 
2.557000E+01  1.940597E-43  -1.293732E-43 
2.558000E+01  1.953578E-43  -1.302385E-43 
2.559000E+01  1.966645E-43  -1.311097E-43 
2.560000E+01  1.979800E-43  -1.319867E-43 
2.561000E+01  1.993043E-43  -1.328695E-43 
2.562000E+01  2.006374E-43  -1.337583E-43 
2.563000E+01  2.019795E-43  -1.346530E-43 
2.564000E+01  2.033305E-43  -1.355537E-43 
2.565000E+01  2.046906E-43  -1.364604E-43 
2.566000E+01  2.060597E-43  -1.373731E-43 
2.567000E+01  2.074380E-43  -1.382920E-43 
2.568000E+01  2.088256E-43  -1.392171E-43 
2.569000E+01  2.102224E-43  -1.401483E-43 
2.570000E+01  2.116286E-43  -1.410857E-43 
2.571000E+01  2.130441E-43  -1.420294E-43 
2.572000E+01  2.144692E-43  -1.429795E-43 
2.573000E+01  2.159037E-43  -1.439358E-43 
2.574000E+01  2.173479E-43  -1.448986E-43 
2.575000E+01  2.188017E-43  -1.458678E-43 
2.576000E+01  2.202653E-43  -1.468435E-43 
2.577000E+01  2.217386E-43  -1.478258E-43 
2.578000E+01  2.232218E-43  -1.488146E-43 
2.579000E+01  2.247149E-43  -1.498100E-43 
2.580000E+01  2.262181E-43  -1.508120E-43 
2.581000E+01  2.277312E-43  -1.518208E-43 
2.582000E+01  2.292545E-43  -1.528363E-43 
2.583000E+01  2.307880E-43  -1.538586E-43 
2.584000E+01  2.323317E-43  -1.548878E-43 
2.585000E+01  2.338857E-43  -1.559238E-43 
2.586000E+01  2.354502E-43  -1.569668E-43 
2.587000E+01  2.370251E-43  -1.580167E-43 
2.588000E+01  2.386105E-43  -1.590737E-43 
2.589000E+01  2.402066E-43  -1.601377E-43 
2.590000E+01  2.418133E-43  -1.612089E-43 
2.591000E+01  2.434308E-43  -1.622872E-43 
2.592000E+01  2.450591E-43  -1.633727E-43 
2.593000E+01  2.466983E-43  -1.644655E-43 
2.594000E+01  2.483484E-43  -1.655656E-43 
2.595000E+01  2.500096E-43  -1.666731E-43 
2.596000E+01  2.516819E-43  -1.677879E-43 
2.597000E+01  2.533654E-43  -1.689103E-43 
2.598000E+01  2.550601E-43  -1.700401E-43 
2.599000E+01  2.567662E-43  -1.711775E-43 
2.600000E+01  2.584837E-43  -1.723225E-43 
2.601000E+01  2.602127E-43  -1.734751E-43 
2.602000E+01  2.619532E-43  -1.746355E-43 
2.603000E+01  2.637054E-43  -1.758036E-43 
2.604000E+01  2.654693E-43  -1.769796E-43 
2.605000E+01  2.672451E-43  -1.781634E-43 
2.606000E+01  2.690326E-43  -1.793551E-43 
2.607000E+01  2.708322E-43  -1.805548E-43 
2.608000E+01  2.726438E-43  -1.817625E-43 
2.609000E+01  2.744675E-43  -1.829783E-43 
2.610000E+01  2.763034E-43  -1.842022E-43 
2.611000E+01  2.781515E-43  -1.854344E-43 
2.612000E+01  2.800121E-43  -1.866747E-43 
2.613000E+01  2.818851E-43  -1.879234E-43 
2.614000E+01  2.837706E-43  -1.891804E-43 
2.615000E+01  2.856687E-43  -1.904458E-43 
2.616000E+01  2.875795E-43  -1.917197E-43 
2.617000E+01  2.895031E-43  -1.930021E-43 
2.618000E+01  2.914396E-43  -1.942931E-43 
2.619000E+01  2.933890E-43  -1.955927E-43 
2.620000E+01  2.953515E-43  -1.969010E-43 
2.621000E+01  2.973270E-43  -1.982180E-43 
2.622000E+01  2.993159E-43  -1.995439E-43 
2.623000E+01  3.013180E-43  -2.008786E-43 
2.624000E+01  3.033335E-43  -2.022223E-43 
2.625000E+01  3.053624E-43  -2.035750E-43 
2.626000E+01  3.074050E-43  -2.049367E-43 
2.627000E+01  3.094612E-43  -2.063075E-43 
2.628000E+01  3.115312E-43  -2.076874E-43 
2.629000E+01  3.136150E-43  -2.090766E-43 
2.630000E+01  3.157127E-43  -2.104752E-43 
2.631000E+01  3.178245E-43  -2.118830E-43 
2.632000E+01  3.199504E-43  -2.133003E-43 
2.633000E+01  3.220905E-43  -2.147270E-43 
2.634000E+01  3.242450E-43  -2.161633E-43 
2.635000E+01  3.264138E-43  -2.176092E-43 
2.636000E+01  3.285972E-43  -2.190648E-43 
2.637000E+01  3.307952E-43  -2.205301E-43 
2.638000E+01  3.330078E-43  -2.220052E-43 
2.639000E+01  3.352353E-43  -2.234902E-43 
2.640000E+01  3.374777E-43  -2.249851E-43 
2.641000E+01  3.397350E-43  -2.264900E-43 
2.642000E+01  3.420075E-43  -2.280050E-43 
2.643000E+01  3.442952E-43  -2.295301E-43 
2.644000E+01  3.465981E-43  -2.310654E-43 
2.645000E+01  3.489165E-43  -2.326110E-43 
2.646000E+01  3.512504E-43  -2.341669E-43 
2.647000E+01  3.535999E-43  -2.357333E-43 
2.648000E+01  3.559651E-43  -2.373101E-43 
2.649000E+01  3.583461E-43  -2.388974E-43 
2.650000E+01  3.607431E-43  -2.404954E-43 
2.651000E+01  3.631561E-43  -2.421041E-43 
2.652000E+01  3.655852E-43  -2.437235E-43 
2.653000E+01  3.680306E-43  -2.453537E-43 
2.654000E+01  3.704923E-43  -2.469949E-43 
2.655000E+01  3.729705E-43  -2.486470E-43 
2.656000E+01  3.754653E-43  -2.503102E-43 
2.657000E+01  3.779768E-43  -2.519845E-43 
2.658000E+01  3.805050E-43  -2.536700E-43 
2.659000E+01  3.830502E-43  -2.553668E-43 
2.660000E+01  3.856124E-43  -2.570749E-43 
2.661000E+01  3.881917E-43  -2.587945E-43 
2.662000E+01  3.907883E-43  -2.605255E-43 
2.663000E+01  3.934023E-43  -2.622682E-43 
2.664000E+01  3.960337E-43  -2.640225E-43 
2.665000E+01  3.986828E-43  -2.657885E-43 
2.666000E+01  4.013495E-43  -2.675664E-43 
2.667000E+01  4.040341E-43  -2.693561E-43 
2.668000E+01  4.067367E-43  -2.711578E-43 
2.669000E+01  4.094573E-43  -2.729716E-43 
2.670000E+01  4.121962E-43  -2.747974E-43 
2.671000E+01  4.149533E-43  -2.766355E-43 
2.672000E+01  4.177289E-43  -2.784859E-43 
2.673000E+01  4.205231E-43  -2.803487E-43 
2.674000E+01  4.233359E-43  -2.822240E-43 
2.675000E+01  4.261676E-43  -2.841117E-43 
2.676000E+01  4.290182E-43  -2.860121E-43 
2.677000E+01  4.318879E-43  -2.879253E-43 
2.678000E+01  4.347768E-43  -2.898512E-43 
2.679000E+01  4.376850E-43  -2.917900E-43 
2.680000E+01  4.406126E-43  -2.937417E-43 
2.681000E+01  4.435598E-43  -2.957066E-43 
2.682000E+01  4.465268E-43  -2.976845E-43 
2.683000E+01  4.495136E-43  -2.996757E-43 
2.684000E+01  4.525203E-43  -3.016802E-43 
2.685000E+01  4.555472E-43  -3.036981E-43 
2.686000E+01  4.585943E-43  -3.057296E-43 
2.687000E+01  4.616619E-43  -3.077746E-43 
2.688000E+01  4.647499E-43  -3.098333E-43 
2.689000E+01  4.678586E-43  -3.119057E-43 
2.690000E+01  4.709880E-43  -3.139920E-43 
2.691000E+01  4.741385E-43  -3.160923E-43 
2.692000E+01  4.773099E-43  -3.182066E-43 
2.693000E+01  4.805026E-43  -3.203351E-43 
2.694000E+01  4.837167E-43  -3.224778E-43 
2.695000E+01  4.869522E-43  -3.246348E-43 
2.696000E+01  4.902094E-43  -3.268063E-43 
2.697000E+01  4.934884E-43  -3.289923E-43 
2.698000E+01  4.967893E-43  -3.311929E-43 
2.699000E+01  5.001123E-43  -3.334082E-43 
2.700000E+01  5.034575E-43  -3.356384E-43 
2.701000E+01  5.068251E-43  -3.378834E-43 
2.702000E+01  5.102153E-43  -3.401435E-43 
2.703000E+01  5.136281E-43  -3.424187E-43 
2.704000E+01  5.170637E-43  -3.447091E-43 
2.705000E+01  5.205223E-43  -3.470149E-43 
2.706000E+01  5.240040E-43  -3.493360E-43 
2.707000E+01  5.275091E-43  -3.516727E-43 
2.708000E+01  5.310375E-43  -3.540250E-43 
2.709000E+01  5.345896E-43  -3.563931E-43 
2.710000E+01  5.381654E-43  -3.587770E-43 
2.711000E+01  5.417652E-43  -3.611768E-43 
2.712000E+01  5.453890E-43  -3.635927E-43 
2.713000E+01  5.490371E-43  -3.660247E-43 
2.714000E+01  5.527096E-43  -3.684731E-43 
2.715000E+01  5.564066E-43  -3.709378E-43 
2.716000E+01  5.601284E-43  -3.734189E-43 
2.717000E+01  5.638751E-43  -3.759167E-43 
2.718000E+01  5.676468E-43  -3.784312E-43 
2.719000E+01  5.714437E-43  -3.809625E-43 
2.720000E+01  5.752661E-43  -3.835107E-43 
2.721000E+01  5.791140E-43  -3.860760E-43 
2.722000E+01  5.829877E-43  -3.886584E-43 
2.723000E+01  5.868872E-43  -3.912582E-43 
2.724000E+01  5.908129E-43  -3.938753E-43 
2.725000E+01  5.947648E-43  -3.965099E-43 
2.726000E+01  5.987431E-43  -3.991621E-43 
2.727000E+01  6.027481E-43  -4.018321E-43 
2.728000E+01  6.067798E-43  -4.045199E-43 
2.729000E+01  6.108386E-43  -4.072257E-43 
2.730000E+01  6.149244E-43  -4.099496E-43 
2.731000E+01  6.190376E-43  -4.126917E-43 
2.732000E+01  6.231783E-43  -4.154522E-43 
2.733000E+01  6.273467E-43  -4.182311E-43 
2.734000E+01  6.315430E-43  -4.210287E-43 
2.735000E+01  6.357674E-43  -4.238449E-43 
2.736000E+01  6.400200E-43  -4.266800E-43 
2.737000E+01  6.443010E-43  -4.295340E-43 
2.738000E+01  6.486107E-43  -4.324071E-43 
2.739000E+01  6.529492E-43  -4.352995E-43 
2.740000E+01  6.573168E-43  -4.382112E-43 
2.741000E+01  6.617135E-43  -4.411423E-43 
2.742000E+01  6.661397E-43  -4.440931E-43 
2.743000E+01  6.705954E-43  -4.470636E-43 
2.744000E+01  6.750810E-43  -4.500540E-43 
2.745000E+01  6.795966E-43  -4.530644E-43 
2.746000E+01  6.841424E-43  -4.560949E-43 
2.747000E+01  6.887186E-43  -4.591457E-43 
2.748000E+01  6.933254E-43  -4.622169E-43 
2.749000E+01  6.979630E-43  -4.653086E-43 
2.750000E+01  7.026316E-43  -4.684211E-43 
2.751000E+01  7.073315E-43  -4.715543E-43 
2.752000E+01  7.120627E-43  -4.747085E-43 
2.753000E+01  7.168257E-43  -4.778838E-43 
2.754000E+01  7.216205E-43  -4.810803E-43 
2.755000E+01  7.264474E-43  -4.842982E-43 
2.756000E+01  7.313065E-43  -4.875377E-43 
2.757000E+01  7.361982E-43  -4.907988E-43 
2.758000E+01  7.411226E-43  -4.940817E-43 
2.759000E+01  7.460799E-43  -4.973866E-43 
2.760000E+01  7.510704E-43  -5.007136E-43 
2.761000E+01  7.560942E-43  -5.040628E-43 
2.762000E+01  7.611517E-43  -5.074345E-43 
2.763000E+01  7.662430E-43  -5.108287E-43 
2.764000E+01  7.713684E-43  -5.142456E-43 
2.765000E+01  7.765280E-43  -5.176853E-43 
2.766000E+01  7.817222E-43  -5.211481E-43 
2.767000E+01  7.869510E-43  -5.246340E-43 
2.768000E+01  7.922149E-43  -5.281433E-43 
2.769000E+01  7.975140E-43  -5.316760E-43 
2.770000E+01  8.028485E-43  -5.352323E-43 
2.771000E+01  8.082187E-43  -5.388125E-43 
2.772000E+01  8.136248E-43  -5.424166E-43 
2.773000E+01  8.190671E-43  -5.460447E-43 
2.774000E+01  8.245458E-43  -5.496972E-43 
2.775000E+01  8.300611E-43  -5.533741E-43 
2.776000E+01  8.356134E-43  -5.570756E-43 
2.777000E+01  8.412027E-43  -5.608018E-43 
2.778000E+01  8.468295E-43  -5.645530E-43 
2.779000E+01  8.524939E-43  -5.683293E-43 
2.780000E+01  8.581962E-43  -5.721308E-43 
2.781000E+01  8.639366E-43  -5.759577E-43 
2.782000E+01  8.697154E-43  -5.798103E-43 
2.783000E+01  8.755329E-43  -5.836886E-43 
2.784000E+01  8.813893E-43  -5.875928E-43 
2.785000E+01  8.872848E-43  -5.915232E-43 
2.786000E+01  8.932198E-43  -5.954799E-43 
2.787000E+01  8.991945E-43  -5.994630E-43 
2.788000E+01  9.052092E-43  -6.034728E-43 
2.789000E+01  9.112641E-43  -6.075094E-43 
2.790000E+01  9.173594E-43  -6.115730E-43 
2.791000E+01  9.234956E-43  -6.156637E-43 
2.792000E+01  9.296728E-43  -6.197819E-43 
2.793000E+01  9.358913E-43  -6.239276E-43 
2.794000E+01  9.421515E-43  -6.281010E-43 
2.795000E+01  9.484534E-43  -6.323023E-43 
2.796000E+01  9.547976E-43  -6.365317E-43 
2.797000E+01  9.611842E-43  -6.407894E-43 
2.798000E+01  9.676135E-43  -6.450756E-43 
2.799000E+01  9.740858E-43  -6.493905E-43 
2.800000E+01  9.806014E-43  -6.537343E-43 
2.801000E+01  9.871606E-43  -6.581070E-43 
2.802000E+01  9.937636E-43  -6.625091E-43 
2.803000E+01  1.000411E-42  -6.669406E-43 
2.804000E+01  1.007103E-42  -6.714017E-43 
2.805000E+01  1.013839E-42  -6.758927E-43 
2.806000E+01  1.020620E-42  -6.804137E-43 
2.807000E+01  1.027447E-42  -6.849649E-43 
2.808000E+01  1.034320E-42  -6.895466E-43 
2.809000E+01  1.041238E-42  -6.941589E-43 
2.810000E+01  1.048203E-42  -6.988021E-43 
2.811000E+01  1.055215E-42  -7.034764E-43 
2.812000E+01  1.062273E-42  -7.081819E-43 
2.813000E+01  1.069378E-42  -7.129188E-43 
2.814000E+01  1.076531E-42  -7.176875E-43 
2.815000E+01  1.083732E-42  -7.224881E-43 
2.816000E+01  1.090981E-42  -7.273208E-43 
2.817000E+01  1.098279E-42  -7.321858E-43 
2.818000E+01  1.105625E-42  -7.370833E-43 
2.819000E+01  1.113020E-42  -7.420136E-43 
2.820000E+01  1.120465E-42  -7.469769E-43 
2.821000E+01  1.127960E-42  -7.519734E-43 
2.822000E+01  1.135505E-42  -7.570033E-43 
2.823000E+01  1.143100E-42  -7.620668E-43 
2.824000E+01  1.150746E-42  -7.671643E-43 
2.825000E+01  1.158444E-42  -7.722958E-43 
2.826000E+01  1.166192E-42  -7.774616E-43 
2.827000E+01  1.173993E-42  -7.826620E-43 
2.828000E+01  1.181846E-42  -7.878972E-43 
2.829000E+01  1.189751E-42  -7.931674E-43 
2.830000E+01  1.197709E-42  -7.984728E-43 
2.831000E+01  1.205721E-42  -8.038138E-43 
2.832000E+01  1.213786E-42  -8.091904E-43 
2.833000E+01  1.221905E-42  -8.146030E-43 
2.834000E+01  1.230078E-42  -8.200519E-43 
2.835000E+01  1.238306E-42  -8.255371E-43 
2.836000E+01  1.246589E-42  -8.310591E-43 
2.837000E+01  1.254927E-42  -8.366180E-43 
2.838000E+01  1.263321E-42  -8.422141E-43 
2.839000E+01  1.271771E-42  -8.478476E-43 
2.840000E+01  1.280278E-42  -8.535188E-43 
2.841000E+01  1.288842E-42  -8.592280E-43 
2.842000E+01  1.297463E-42  -8.649753E-43 
2.843000E+01  1.306142E-42  -8.707610E-43 
2.844000E+01  1.314878E-42  -8.765855E-43 
2.845000E+01  1.323673E-42  -8.824489E-43 
2.846000E+01  1.332527E-42  -8.883516E-43 
2.847000E+01  1.341441E-42  -8.942937E-43 
2.848000E+01  1.350413E-42  -9.002756E-43 
2.849000E+01  1.359446E-42  -9.062975E-43 
2.850000E+01  1.368539E-42  -9.123596E-43 
2.851000E+01  1.377694E-42  -9.184624E-43 
2.852000E+01  1.386909E-42  -9.246059E-43 
2.853000E+01  1.396186E-42  -9.307905E-43 
2.854000E+01  1.405525E-42  -9.370165E-43 
2.855000E+01  1.414926E-42  -9.432842E-43 
2.856000E+01  1.424391E-42  -9.495938E-43 
2.857000E+01  1.433918E-42  -9.559455E-43 
2.858000E+01  1.443510E-42  -9.623398E-43 
2.859000E+01  1.453165E-42  -9.687768E-43 
2.860000E+01  1.462885E-42  -9.752569E-43 
2.861000E+01  1.472671E-42  -9.817803E-43 
2.862000E+01  1.482521E-42  -9.883474E-43 
2.863000E+01  1.492438E-42  -9.949584E-43 
2.864000E+01  1.502420E-42  -1.001614E-42 
2.865000E+01  1.512470E-42  -1.008313E-42 
2.866000E+01  1.522587E-42  -1.015058E-42 
2.867000E+01  1.532771E-42  -1.021848E-42 
2.868000E+01  1.543024E-42  -1.028683E-42 
2.869000E+01  1.553345E-42  -1.035563E-42 
2.870000E+01  1.563735E-42  -1.042490E-42 
2.871000E+01  1.574195E-42  -1.049463E-42 
2.872000E+01  1.584725E-42  -1.056483E-42 
2.873000E+01  1.595325E-42  -1.063550E-42 
2.874000E+01  1.605996E-42  -1.070664E-42 
2.875000E+01  1.616738E-42  -1.077826E-42 
2.876000E+01  1.627553E-42  -1.085035E-42 
2.877000E+01  1.638439E-42  -1.092293E-42 
2.878000E+01  1.649399E-42  -1.099599E-42 
2.879000E+01  1.660431E-42  -1.106954E-42 
2.880000E+01  1.671538E-42  -1.114359E-42 
2.881000E+01  1.682719E-42  -1.121812E-42 
2.882000E+01  1.693974E-42  -1.129316E-42 
2.883000E+01  1.705305E-42  -1.136870E-42 
2.884000E+01  1.716712E-42  -1.144475E-42 
2.885000E+01  1.728195E-42  -1.152130E-42 
2.886000E+01  1.739755E-42  -1.159836E-42 
2.887000E+01  1.751392E-42  -1.167595E-42 
2.888000E+01  1.763107E-42  -1.175404E-42 
2.889000E+01  1.774900E-42  -1.183267E-42 
2.890000E+01  1.786772E-42  -1.191181E-42 
2.891000E+01  1.798724E-42  -1.199149E-42 
2.892000E+01  1.810755E-42  -1.207170E-42 
2.893000E+01  1.822867E-42  -1.215245E-42 
2.894000E+01  1.835060E-42  -1.223374E-42 
2.895000E+01  1.847335E-42  -1.231557E-42 
2.896000E+01  1.859692E-42  -1.239795E-42 
2.897000E+01  1.872131E-42  -1.248087E-42 
2.898000E+01  1.884654E-42  -1.256436E-42 
2.899000E+01  1.897260E-42  -1.264840E-42 
2.900000E+01  1.909951E-42  -1.273300E-42 
2.901000E+01  1.922726E-42  -1.281817E-42 
2.902000E+01  1.935587E-42  -1.290391E-42 
2.903000E+01  1.948534E-42  -1.299023E-42 
2.904000E+01  1.961568E-42  -1.307712E-42 
2.905000E+01  1.974689E-42  -1.316459E-42 
2.906000E+01  1.987897E-42  -1.325265E-42 
2.907000E+01  2.001194E-42  -1.334129E-42 
2.908000E+01  2.014580E-42  -1.343053E-42 
2.909000E+01  2.028055E-42  -1.352037E-42 
2.910000E+01  2.041621E-42  -1.361081E-42 
2.911000E+01  2.055277E-42  -1.370185E-42 
2.912000E+01  2.069025E-42  -1.379350E-42 
2.913000E+01  2.082864E-42  -1.388576E-42 
2.914000E+01  2.096797E-42  -1.397864E-42 
2.915000E+01  2.110822E-42  -1.407215E-42 
2.916000E+01  2.124941E-42  -1.416627E-42 
2.917000E+01  2.139155E-42  -1.426103E-42 
2.918000E+01  2.153463E-42  -1.435642E-42 
2.919000E+01  2.167868E-42  -1.445245E-42 
2.920000E+01  2.182369E-42  -1.454912E-42 
2.921000E+01  2.196966E-42  -1.464644E-42 
2.922000E+01  2.211662E-42  -1.474441E-42 
2.923000E+01  2.226455E-42  -1.484304E-42 
2.924000E+01  2.241348E-42  -1.494232E-42 
2.925000E+01  2.256340E-42  -1.504227E-42 
2.926000E+01  2.271433E-42  -1.514288E-42 
2.927000E+01  2.286626E-42  -1.524417E-42 
2.928000E+01  2.301921E-42  -1.534614E-42 
2.929000E+01  2.317319E-42  -1.544879E-42 
2.930000E+01  2.332819E-42  -1.555213E-42 
2.931000E+01  2.348423E-42  -1.565615E-42 
2.932000E+01  2.364132E-42  -1.576088E-42 
2.933000E+01  2.379945E-42  -1.586630E-42 
2.934000E+01  2.395864E-42  -1.597243E-42 
2.935000E+01  2.411890E-42  -1.607927E-42 
2.936000E+01  2.428023E-42  -1.618682E-42 
2.937000E+01  2.444264E-42  -1.629509E-42 
2.938000E+01  2.460614E-42  -1.640409E-42 
2.939000E+01  2.477073E-42  -1.651382E-42 
2.940000E+01  2.493641E-42  -1.662428E-42 
2.941000E+01  2.510321E-42  -1.673548E-42 
2.942000E+01  2.527113E-42  -1.684742E-42 
2.943000E+01  2.544016E-42  -1.696011E-42 
2.944000E+01  2.561033E-42  -1.707355E-42 
2.945000E+01  2.578164E-42  -1.718776E-42 
2.946000E+01  2.595409E-42  -1.730273E-42 
2.947000E+01  2.612769E-42  -1.741846E-42 
2.948000E+01  2.630246E-42  -1.753497E-42 
2.949000E+01  2.647840E-42  -1.765226E-42 
2.950000E+01  2.665551E-42  -1.777034E-42 
2.951000E+01  2.683381E-42  -1.788920E-42 
2.952000E+01  2.701330E-42  -1.800886E-42 
2.953000E+01  2.719399E-42  -1.812932E-42 
2.954000E+01  2.737589E-42  -1.825059E-42 
2.955000E+01  2.755900E-42  -1.837267E-42 
2.956000E+01  2.774334E-42  -1.849556E-42 
2.957000E+01  2.792891E-42  -1.861928E-42 
2.958000E+01  2.811573E-42  -1.874382E-42 
2.959000E+01  2.830379E-42  -1.886920E-42 
2.960000E+01  2.849312E-42  -1.899541E-42 
2.961000E+01  2.868370E-42  -1.912247E-42 
2.962000E+01  2.887557E-42  -1.925038E-42 
2.963000E+01  2.906872E-42  -1.937914E-42 
2.964000E+01  2.926315E-42  -1.950877E-42 
2.965000E+01  2.945889E-42  -1.963926E-42 
2.966000E+01  2.965594E-42  -1.977063E-42 
2.967000E+01  2.985431E-42  -1.990287E-42 
2.968000E+01  3.005400E-42  -2.003600E-42 
2.969000E+01  3.025503E-42  -2.017002E-42 
2.970000E+01  3.045741E-42  -2.030494E-42 
2.971000E+01  3.066113E-42  -2.044076E-42 
2.972000E+01  3.086622E-42  -2.057748E-42 
2.973000E+01  3.107269E-42  -2.071512E-42 
2.974000E+01  3.128053E-42  -2.085369E-42 
2.975000E+01  3.148976E-42  -2.099318E-42 
2.976000E+01  3.170040E-42  -2.113360E-42 
2.977000E+01  3.191244E-42  -2.127496E-42 
2.978000E+01  3.212590E-42  -2.141727E-42 
2.979000E+01  3.234079E-42  -2.156052E-42 
2.980000E+01  3.255711E-42  -2.170474E-42 
2.981000E+01  3.277488E-42  -2.184992E-42 
2.982000E+01  3.299411E-42  -2.199608E-42 
2.983000E+01  3.321481E-42  -2.214321E-42 
2.984000E+01  3.343698E-42  -2.229132E-42 
2.985000E+01  3.366064E-42  -2.244043E-42 
2.986000E+01  3.388579E-42  -2.259053E-42 
2.987000E+01  3.411245E-42  -2.274164E-42 
2.988000E+01  3.434063E-42  -2.289375E-42 
2.989000E+01  3.457033E-42  -2.304689E-42 
2.990000E+01  3.480157E-42  -2.320105E-42 
2.991000E+01  3.503436E-42  -2.335624E-42 
2.992000E+01  3.526870E-42  -2.351247E-42 
2.993000E+01  3.550461E-42  -2.366974E-42 
2.994000E+01  3.574210E-42  -2.382806E-42 
2.995000E+01  3.598117E-42  -2.398745E-42 
2.996000E+01  3.622185E-42  -2.414790E-42 
2.997000E+01  3.646414E-42  -2.430942E-42 
2.998000E+01  3.670804E-42  -2.447203E-42 
2.999000E+01  3.695358E-42  -2.463572E-42 
3.000000E+01  3.720076E-42  -2.480051E-42 
3.001000E+01  3.744959E-42  -2.496640E-42 
3.002000E+01  3.770009E-42  -2.513339E-42 
3.003000E+01  3.795226E-42  -2.530151E-42 
3.004000E+01  3.820613E-42  -2.547075E-42 
3.005000E+01  3.846168E-42  -2.564112E-42 
3.006000E+01  3.871895E-42  -2.581263E-42 
3.007000E+01  3.897794E-42  -2.598529E-42 
3.008000E+01  3.923866E-42  -2.615911E-42 
3.009000E+01  3.950113E-42  -2.633408E-42 
3.010000E+01  3.976535E-42  -2.651023E-42 
3.011000E+01  4.003133E-42  -2.668756E-42 
3.012000E+01  4.029910E-42  -2.686607E-42 
3.013000E+01  4.056866E-42  -2.704577E-42 
3.014000E+01  4.084002E-42  -2.722668E-42 
3.015000E+01  4.111320E-42  -2.740880E-42 
3.016000E+01  4.138820E-42  -2.759213E-42 
3.017000E+01  4.166504E-42  -2.777670E-42 
3.018000E+01  4.194374E-42  -2.796249E-42 
3.019000E+01  4.222430E-42  -2.814953E-42 
3.020000E+01  4.250673E-42  -2.833782E-42 
3.021000E+01  4.279106E-42  -2.852737E-42 
3.022000E+01  4.307729E-42  -2.871819E-42 
3.023000E+01  4.336543E-42  -2.891028E-42 
3.024000E+01  4.365550E-42  -2.910366E-42 
3.025000E+01  4.394750E-42  -2.929834E-42 
3.026000E+01  4.424147E-42  -2.949431E-42 
3.027000E+01  4.453740E-42  -2.969160E-42 
3.028000E+01  4.483530E-42  -2.989020E-42 
3.029000E+01  4.513520E-42  -3.009014E-42 
3.030000E+01  4.543711E-42  -3.029141E-42 
3.031000E+01  4.574104E-42  -3.049402E-42 
3.032000E+01  4.604700E-42  -3.069800E-42 
3.033000E+01  4.635500E-42  -3.090333E-42 
3.034000E+01  4.666507E-42  -3.111004E-42 
3.035000E+01  4.697721E-42  -3.131814E-42 
3.036000E+01  4.729143E-42  -3.152762E-42 
3.037000E+01  4.760776E-42  -3.173851E-42 
3.038000E+01  4.792621E-42  -3.195081E-42 
3.039000E+01  4.824678E-42  -3.216452E-42 
3.040000E+01  4.856950E-42  -3.237967E-42 
3.041000E+01  4.889438E-42  -3.259626E-42 
3.042000E+01  4.922143E-42  -3.281429E-42 
3.043000E+01  4.955067E-42  -3.303378E-42 
3.044000E+01  4.988211E-42  -3.325474E-42 
3.045000E+01  5.021577E-42  -3.347718E-42 
3.046000E+01  5.055166E-42  -3.370111E-42 
3.047000E+01  5.088980E-42  -3.392653E-42 
3.048000E+01  5.123020E-42  -3.415347E-42 
3.049000E+01  5.157287E-42  -3.438192E-42 
3.050000E+01  5.191784E-42  -3.461190E-42 
3.051000E+01  5.226512E-42  -3.484341E-42 
3.052000E+01  5.261472E-42  -3.507648E-42 
3.053000E+01  5.296665E-42  -3.531110E-42 
3.054000E+01  5.332094E-42  -3.554730E-42 
3.055000E+01  5.367760E-42  -3.578507E-42 
3.056000E+01  5.403665E-42  -3.602443E-42 
3.057000E+01  5.439810E-42  -3.626540E-42 
3.058000E+01  5.476196E-42  -3.650798E-42 
3.059000E+01  5.512826E-42  -3.675218E-42 
3.060000E+01  5.549701E-42  -3.699801E-42 
3.061000E+01  5.586823E-42  -3.724549E-42 
3.062000E+01  5.624193E-42  -3.749462E-42 
3.063000E+01  5.661813E-42  -3.774542E-42 
3.064000E+01  5.699684E-42  -3.799789E-42 
3.065000E+01  5.737809E-42  -3.825206E-42 
3.066000E+01  5.776189E-42  -3.850793E-42 
3.067000E+01  5.814825E-42  -3.876550E-42 
3.068000E+01  5.853720E-42  -3.902480E-42 
3.069000E+01  5.892876E-42  -3.928584E-42 
3.070000E+01  5.932293E-42  -3.954862E-42 
3.071000E+01  5.971973E-42  -3.981316E-42 
3.072000E+01  6.011920E-42  -4.007946E-42 
3.073000E+01  6.052133E-42  -4.034755E-42 
3.074000E+01  6.092615E-42  -4.061744E-42 
3.075000E+01  6.133368E-42  -4.088912E-42 
3.076000E+01  6.174394E-42  -4.116263E-42 
3.077000E+01  6.215694E-42  -4.143796E-42 
3.078000E+01  6.257271E-42  -4.171514E-42 
3.079000E+01  6.299125E-42  -4.199417E-42 
3.080000E+01  6.341260E-42  -4.227506E-42 
3.081000E+01  6.383676E-42  -4.255784E-42 
3.082000E+01  6.426376E-42  -4.284251E-42 
3.083000E+01  6.469362E-42  -4.312908E-42 
3.084000E+01  6.512635E-42  -4.341756E-42 
3.085000E+01  6.556197E-42  -4.370798E-42 
3.086000E+01  6.600051E-42  -4.400034E-42 
3.087000E+01  6.644199E-42  -4.429466E-42 
3.088000E+01  6.688641E-42  -4.459094E-42 
3.089000E+01  6.733381E-42  -4.488921E-42 
3.090000E+01  6.778420E-42  -4.518947E-42 
3.091000E+01  6.823761E-42  -4.549174E-42 
3.092000E+01  6.869405E-42  -4.579603E-42 
3.093000E+01  6.915354E-42  -4.610236E-42 
3.094000E+01  6.961610E-42  -4.641073E-42 
3.095000E+01  7.008176E-42  -4.672117E-42 
3.096000E+01  7.055053E-42  -4.703369E-42 
3.097000E+01  7.102244E-42  -4.734829E-42 
3.098000E+01  7.149750E-42  -4.766500E-42 
3.099000E+01  7.197574E-42  -4.798383E-42 
3.100000E+01  7.245719E-42  -4.830479E-42 
3.101000E+01  7.294185E-42  -4.862790E-42 
3.102000E+01  7.342975E-42  -4.895317E-42 
3.103000E+01  7.392092E-42  -4.928061E-42 
3.104000E+01  7.441537E-42  -4.961025E-42 
3.105000E+01  7.491313E-42  -4.994209E-42 
3.106000E+01  7.541422E-42  -5.027615E-42 
3.107000E+01  7.591866E-42  -5.061244E-42 
3.108000E+01  7.642648E-42  -5.095098E-42 
3.109000E+01  7.693769E-42  -5.129179E-42 
3.110000E+01  7.745232E-42  -5.163488E-42 
3.111000E+01  7.797039E-42  -5.198026E-42 
3.112000E+01  7.849193E-42  -5.232796E-42 
3.113000E+01  7.901696E-42  -5.267797E-42 
3.114000E+01  7.954550E-42  -5.303033E-42 
3.115000E+01  8.007757E-42  -5.338505E-42 
3.116000E+01  8.061321E-42  -5.374214E-42 
3.117000E+01  8.115243E-42  -5.410162E-42 
3.118000E+01  8.169525E-42  -5.446350E-42 
3.119000E+01  8.224170E-42  -5.482780E-42 
3.120000E+01  8.279181E-42  -5.519454E-42 
3.121000E+01  8.334560E-42  -5.556374E-42 
3.122000E+01  8.390310E-42  -5.593540E-42 
3.123000E+01  8.446432E-42  -5.630955E-42 
3.124000E+01  8.502930E-42  -5.668620E-42 
3.125000E+01  8.559805E-42  -5.706537E-42 
3.126000E+01  8.617061E-42  -5.744707E-42 
3.127000E+01  8.674700E-42  -5.783133E-42 
3.128000E+01  8.732725E-42  -5.821816E-42 
3.129000E+01  8.791137E-42  -5.860758E-42 
3.130000E+01  8.849941E-42  -5.899960E-42 
3.131000E+01  8.909137E-42  -5.939425E-42 
3.132000E+01  8.968730E-42  -5.979153E-42 
3.133000E+01  9.028721E-42  -6.019148E-42 
3.134000E+01  9.089114E-42  -6.059409E-42 
3.135000E+01  9.149910E-42  -6.099940E-42 
3.136000E+01  9.211114E-42  -6.140742E-42 
3.137000E+01  9.272726E-42  -6.181817E-42 
3.138000E+01  9.334751E-42  -6.223167E-42 
3.139000E+01  9.397190E-42  -6.264794E-42 
3.140000E+01  9.460048E-42  -6.306698E-42 
3.141000E+01  9.523325E-42  -6.348884E-42 
3.142000E+01  9.587026E-42  -6.391351E-42 
3.143000E+01  9.651153E-42  -6.434102E-42 
3.144000E+01  9.715709E-42  -6.477140E-42 
3.145000E+01  9.780697E-42  -6.520465E-42 
3.146000E+01  9.846120E-42  -6.564080E-42 
3.147000E+01  9.911980E-42  -6.607986E-42 
3.148000E+01  9.978280E-42  -6.652187E-42 
3.149000E+01  1.004502E-41  -6.696683E-42 
3.150000E+01  1.011221E-41  -6.741477E-42 
3.151000E+01  1.017985E-41  -6.786570E-42 
3.152000E+01  1.024795E-41  -6.831965E-42 
3.153000E+01  1.031650E-41  -6.877663E-42 
3.154000E+01  1.038550E-41  -6.923668E-42 
3.155000E+01  1.045497E-41  -6.969980E-42 
3.156000E+01  1.052490E-41  -7.016601E-42 
3.157000E+01  1.059530E-41  -7.063535E-42 
3.158000E+01  1.066617E-41  -7.110783E-42 
3.159000E+01  1.073752E-41  -7.158346E-42 
3.160000E+01  1.080934E-41  -7.206228E-42 
3.161000E+01  1.088165E-41  -7.254430E-42 
3.162000E+01  1.095443E-41  -7.302954E-42 
3.163000E+01  1.102771E-41  -7.351803E-42 
3.164000E+01  1.110147E-41  -7.400979E-42 
3.165000E+01  1.117573E-41  -7.450484E-42 
3.166000E+01  1.125048E-41  -7.500320E-42 
3.167000E+01  1.132573E-41  -7.550489E-42 
3.168000E+01  1.140149E-41  -7.600994E-42 
3.169000E+01  1.147775E-41  -7.651836E-42 
3.170000E+01  1.155453E-41  -7.703019E-42 
3.171000E+01  1.163182E-41  -7.754544E-42 
3.172000E+01  1.170962E-41  -7.806414E-42 
3.173000E+01  1.178795E-41  -7.858630E-42 
3.174000E+01  1.186679E-41  -7.911196E-42 
3.175000E+01  1.194617E-41  -7.964114E-42 
3.176000E+01  1.202608E-41  -8.017385E-42 
3.177000E+01  1.210652E-41  -8.071013E-42 
3.178000E+01  1.218750E-41  -8.124999E-42 
3.179000E+01  1.226902E-41  -8.179347E-42 
3.180000E+01  1.235109E-41  -8.234058E-42 
3.181000E+01  1.243370E-41  -8.289135E-42 
3.182000E+01  1.251687E-41  -8.344581E-42 
3.183000E+01  1.260060E-41  -8.400397E-42 
3.184000E+01  1.268488E-41  -8.456587E-42 
3.185000E+01  1.276973E-41  -8.513152E-42 
3.186000E+01  1.285514E-41  -8.570096E-42 
3.187000E+01  1.294113E-41  -8.627421E-42 
3.188000E+01  1.302769E-41  -8.685130E-42 
3.189000E+01  1.311484E-41  -8.743224E-42 
3.190000E+01  1.320256E-41  -8.801707E-42 
3.191000E+01  1.329087E-41  -8.860581E-42 
3.192000E+01  1.337977E-41  -8.919849E-42 
3.193000E+01  1.346927E-41  -8.979513E-42 
3.194000E+01  1.355936E-41  -9.039576E-42 
3.195000E+01  1.365006E-41  -9.100042E-42 
3.196000E+01  1.374137E-41  -9.160911E-42 
3.197000E+01  1.383328E-41  -9.222188E-42 
3.198000E+01  1.392581E-41  -9.283875E-42 
3.199000E+01  1.401896E-41  -9.345974E-42 
3.200000E+01  1.411273E-41  -9.408489E-42 
3.201000E+01  1.420713E-41  -9.471421E-42 
3.202000E+01  1.430216E-41  -9.534775E-42 
3.203000E+01  1.439783E-41  -9.598553E-42 
3.204000E+01  1.449414E-41  -9.662757E-42 
3.205000E+01  1.459109E-41  -9.727390E-42 
3.206000E+01  1.468868E-41  -9.792456E-42 
3.207000E+01  1.478694E-41  -9.857957E-42 
3.208000E+01  1.488584E-41  -9.923897E-42 
3.209000E+01  1.498542E-41  -9.990277E-42 
3.210000E+01  1.508565E-41  -1.005710E-41 
3.211000E+01  1.518656E-41  -1.012437E-41 
3.212000E+01  1.528814E-41  -1.019209E-41 
3.213000E+01  1.539040E-41  -1.026027E-41 
3.214000E+01  1.549335E-41  -1.032890E-41 
3.215000E+01  1.559698E-41  -1.039799E-41 
3.216000E+01  1.570131E-41  -1.046754E-41 
3.217000E+01  1.580633E-41  -1.053756E-41 
3.218000E+01  1.591206E-41  -1.060804E-41 
3.219000E+01  1.601850E-41  -1.067900E-41 
3.220000E+01  1.612564E-41  -1.075043E-41 
3.221000E+01  1.623351E-41  -1.082234E-41 
3.222000E+01  1.634209E-41  -1.089473E-41 
3.223000E+01  1.645140E-41  -1.096760E-41 
3.224000E+01  1.656145E-41  -1.104096E-41 
3.225000E+01  1.667222E-41  -1.111482E-41 
3.226000E+01  1.678374E-41  -1.118916E-41 
3.227000E+01  1.689601E-41  -1.126401E-41 
3.228000E+01  1.700903E-41  -1.133935E-41 
3.229000E+01  1.712280E-41  -1.141520E-41 
3.230000E+01  1.723733E-41  -1.149155E-41 
3.231000E+01  1.735263E-41  -1.156842E-41 
3.232000E+01  1.746870E-41  -1.164580E-41 
3.233000E+01  1.758555E-41  -1.172370E-41 
3.234000E+01  1.770318E-41  -1.180212E-41 
3.235000E+01  1.782159E-41  -1.188106E-41 
3.236000E+01  1.794080E-41  -1.196053E-41 
3.237000E+01  1.806080E-41  -1.204054E-41 
3.238000E+01  1.818161E-41  -1.212107E-41 
3.239000E+01  1.830323E-41  -1.220215E-41 
3.240000E+01  1.842566E-41  -1.228377E-41 
3.241000E+01  1.854891E-41  -1.236594E-41 
3.242000E+01  1.867298E-41  -1.244865E-41 
3.243000E+01  1.879788E-41  -1.253192E-41 
3.244000E+01  1.892362E-41  -1.261575E-41 
3.245000E+01  1.905020E-41  -1.270013E-41 
3.246000E+01  1.917762E-41  -1.278508E-41 
3.247000E+01  1.930590E-41  -1.287060E-41 
3.248000E+01  1.943504E-41  -1.295669E-41 
3.249000E+01  1.956504E-41  -1.304336E-41 
3.250000E+01  1.969591E-41  -1.313060E-41 
3.251000E+01  1.982765E-41  -1.321843E-41 
3.252000E+01  1.996028E-41  -1.330685E-41 
3.253000E+01  2.009379E-41  -1.339586E-41 
3.254000E+01  2.022820E-41  -1.348546E-41 
3.255000E+01  2.036350E-41  -1.357567E-41 
3.256000E+01  2.049971E-41  -1.366647E-41 
3.257000E+01  2.063683E-41  -1.375789E-41 
3.258000E+01  2.077487E-41  -1.384991E-41 
3.259000E+01  2.091383E-41  -1.394255E-41 
3.260000E+01  2.105372E-41  -1.403582E-41 
3.261000E+01  2.119455E-41  -1.412970E-41 
3.262000E+01  2.133632E-41  -1.422421E-41 
3.263000E+01  2.147904E-41  -1.431936E-41 
3.264000E+01  2.162271E-41  -1.441514E-41 
3.265000E+01  2.176734E-41  -1.451156E-41 
3.266000E+01  2.191294E-41  -1.460863E-41 
3.267000E+01  2.205952E-41  -1.470634E-41 
3.268000E+01  2.220707E-41  -1.480471E-41 
3.269000E+01  2.235561E-41  -1.490374E-41 
3.270000E+01  2.250515E-41  -1.500343E-41 
3.271000E+01  2.265568E-41  -1.510379E-41 
3.272000E+01  2.280723E-41  -1.520482E-41 
3.273000E+01  2.295978E-41  -1.530652E-41 
3.274000E+01  2.311336E-41  -1.540891E-41 
3.275000E+01  2.326796E-41  -1.551198E-41 
3.276000E+01  2.342360E-41  -1.561573E-41 
3.277000E+01  2.358028E-41  -1.572019E-41 
3.278000E+01  2.373801E-41  -1.582534E-41 
3.279000E+01  2.389679E-41  -1.593119E-41 
3.280000E+01  2.405663E-41  -1.603776E-41 
3.281000E+01  2.421755E-41  -1.614503E-41 
3.282000E+01  2.437954E-41  -1.625302E-41 
3.283000E+01  2.454261E-41  -1.636174E-41 
3.284000E+01  2.470677E-41  -1.647118E-41 
3.285000E+01  2.487204E-41  -1.658136E-41 
3.286000E+01  2.503840E-41  -1.669227E-41 
3.287000E+01  2.520588E-41  -1.680392E-41 
3.288000E+01  2.537448E-41  -1.691632E-41 
3.289000E+01  2.554421E-41  -1.702947E-41 
3.290000E+01  2.571508E-41  -1.714338E-41 
3.291000E+01  2.588708E-41  -1.725805E-41 
3.292000E+01  2.606024E-41  -1.737349E-41 
3.293000E+01  2.623455E-41  -1.748970E-41 
3.294000E+01  2.641004E-41  -1.760669E-41 
3.295000E+01  2.658669E-41  -1.772446E-41 
3.296000E+01  2.676453E-41  -1.784302E-41 
3.297000E+01  2.694355E-41  -1.796237E-41 
3.298000E+01  2.712378E-41  -1.808252E-41 
3.299000E+01  2.730521E-41  -1.820347E-41 
3.300000E+01  2.748785E-41  -1.832523E-41 
3.301000E+01  2.767171E-41  -1.844781E-41 
3.302000E+01  2.785681E-41  -1.857121E-41 
3.303000E+01  2.804314E-41  -1.869543E-41 
3.304000E+01  2.823072E-41  -1.882048E-41 
3.305000E+01  2.841955E-41  -1.894637E-41 
3.306000E+01  2.860965E-41  -1.907310E-41 
3.307000E+01  2.880102E-41  -1.920068E-41 
3.308000E+01  2.899367E-41  -1.932911E-41 
3.309000E+01  2.918760E-41  -1.945840E-41 
3.310000E+01  2.938284E-41  -1.958856E-41 
3.311000E+01  2.957938E-41  -1.971959E-41 
3.312000E+01  2.977723E-41  -1.985149E-41 
3.313000E+01  2.997641E-41  -1.998427E-41 
3.314000E+01  3.017692E-41  -2.011795E-41 
3.315000E+01  3.037877E-41  -2.025252E-41 
3.316000E+01  3.058197E-41  -2.038798E-41 
3.317000E+01  3.078654E-41  -2.052436E-41 
3.318000E+01  3.099246E-41  -2.066164E-41 
3.319000E+01  3.119977E-41  -2.079985E-41 
3.320000E+01  3.140846E-41  -2.093898E-41 
3.321000E+01  3.161855E-41  -2.107904E-41 
3.322000E+01  3.183005E-41  -2.122003E-41 
3.323000E+01  3.204296E-41  -2.136197E-41 
3.324000E+01  3.225729E-41  -2.150486E-41 
3.325000E+01  3.247306E-41  -2.164871E-41 
3.326000E+01  3.269027E-41  -2.179351E-41 
3.327000E+01  3.290893E-41  -2.193929E-41 
3.328000E+01  3.312906E-41  -2.208604E-41 
3.329000E+01  3.335066E-41  -2.223377E-41 
3.330000E+01  3.357374E-41  -2.238249E-41 
3.331000E+01  3.379831E-41  -2.253221E-41 
3.332000E+01  3.402438E-41  -2.268292E-41 
3.333000E+01  3.425197E-41  -2.283465E-41 
3.334000E+01  3.448108E-41  -2.298739E-41 
3.335000E+01  3.471172E-41  -2.314115E-41 
3.336000E+01  3.494391E-41  -2.329594E-41 
3.337000E+01  3.517764E-41  -2.345176E-41 
3.338000E+01  3.541294E-41  -2.360863E-41 
3.339000E+01  3.564982E-41  -2.376655E-41 
3.340000E+01  3.588828E-41  -2.392552E-41 
3.341000E+01  3.612833E-41  -2.408556E-41 
3.342000E+01  3.636999E-41  -2.424666E-41 
3.343000E+01  3.661327E-41  -2.440885E-41 
3.344000E+01  3.685817E-41  -2.457212E-41 
3.345000E+01  3.710472E-41  -2.473648E-41 
3.346000E+01  3.735291E-41  -2.490194E-41 
3.347000E+01  3.760276E-41  -2.506851E-41 
3.348000E+01  3.785428E-41  -2.523619E-41 
3.349000E+01  3.810749E-41  -2.540499E-41 
3.350000E+01  3.836239E-41  -2.557492E-41 
3.351000E+01  3.861899E-41  -2.574599E-41 
3.352000E+01  3.887731E-41  -2.591821E-41 
3.353000E+01  3.913736E-41  -2.609157E-41 
3.354000E+01  3.939914E-41  -2.626610E-41 
3.355000E+01  3.966268E-41  -2.644179E-41 
3.356000E+01  3.992798E-41  -2.661866E-41 
3.357000E+01  4.019506E-41  -2.679671E-41 
3.358000E+01  4.046392E-41  -2.697595E-41 
3.359000E+01  4.073458E-41  -2.715639E-41 
3.360000E+01  4.100705E-41  -2.733804E-41 
3.361000E+01  4.128135E-41  -2.752090E-41 
3.362000E+01  4.155748E-41  -2.770498E-41 
3.363000E+01  4.183545E-41  -2.789030E-41 
3.364000E+01  4.211529E-41  -2.807686E-41 
3.365000E+01  4.239699E-41  -2.826466E-41 
3.366000E+01  4.268058E-41  -2.845372E-41 
3.367000E+01  4.296607E-41  -2.864405E-41 
3.368000E+01  4.325347E-41  -2.883565E-41 
3.369000E+01  4.354279E-41  -2.902853E-41 
3.370000E+01  4.383404E-41  -2.922270E-41 
3.371000E+01  4.412725E-41  -2.941816E-41 
3.372000E+01  4.442241E-41  -2.961494E-41 
3.373000E+01  4.471955E-41  -2.981303E-41 
3.374000E+01  4.501868E-41  -3.001245E-41 
3.375000E+01  4.531980E-41  -3.021320E-41 
3.376000E+01  4.562294E-41  -3.041530E-41 
3.377000E+01  4.592811E-41  -3.061874E-41 
3.378000E+01  4.623532E-41  -3.082355E-41 
3.379000E+01  4.654459E-41  -3.102973E-41 
3.380000E+01  4.685592E-41  -3.123728E-41 
3.381000E+01  4.716934E-41  -3.144623E-41 
3.382000E+01  4.748485E-41  -3.165657E-41 
3.383000E+01  4.780248E-41  -3.186832E-41 
3.384000E+01  4.812222E-41  -3.208148E-41 
3.385000E+01  4.844411E-41  -3.229607E-41 
3.386000E+01  4.876815E-41  -3.251210E-41 
3.387000E+01  4.909436E-41  -3.272957E-41 
3.388000E+01  4.942275E-41  -3.294850E-41 
3.389000E+01  4.975333E-41  -3.316889E-41 
3.390000E+01  5.008613E-41  -3.339075E-41 
3.391000E+01  5.042115E-41  -3.361410E-41 
3.392000E+01  5.075842E-41  -3.383894E-41 
3.393000E+01  5.109794E-41  -3.406529E-41 
3.394000E+01  5.143973E-41  -3.429315E-41 
3.395000E+01  5.178380E-41  -3.452254E-41 
3.396000E+01  5.213018E-41  -3.475345E-41 
3.397000E+01  5.247888E-41  -3.498592E-41 
3.398000E+01  5.282991E-41  -3.521994E-41 
3.399000E+01  5.318328E-41  -3.545552E-41 
3.400000E+01  5.353902E-41  -3.569268E-41 
3.401000E+01  5.389714E-41  -3.593143E-41 
3.402000E+01  5.425766E-41  -3.617177E-41 
3.403000E+01  5.462058E-41  -3.641372E-41 
3.404000E+01  5.498593E-41  -3.665729E-41 
3.405000E+01  5.535373E-41  -3.690249E-41 
3.406000E+01  5.572399E-41  -3.714933E-41 
3.407000E+01  5.609672E-41  -3.739782E-41 
3.408000E+01  5.647195E-41  -3.764797E-41 
3.409000E+01  5.684969E-41  -3.789979E-41 
3.410000E+01  5.722995E-41  -3.815330E-41 
3.411000E+01  5.761276E-41  -3.840851E-41 
3.412000E+01  5.799813E-41  -3.866542E-41 
3.413000E+01  5.838608E-41  -3.892405E-41 
3.414000E+01  5.877662E-41  -3.918441E-41 
3.415000E+01  5.916977E-41  -3.944651E-41 
3.416000E+01  5.956555E-41  -3.971037E-41 
3.417000E+01  5.996398E-41  -3.997599E-41 
3.418000E+01  6.036508E-41  -4.024339E-41 
3.419000E+01  6.076886E-41  -4.051257E-41 
3.420000E+01  6.117534E-41  -4.078356E-41 
3.421000E+01  6.158453E-41  -4.105636E-41 
3.422000E+01  6.199647E-41  -4.133098E-41 
3.423000E+01  6.241116E-41  -4.160744E-41 
3.424000E+01  6.282862E-41  -4.188575E-41 
3.425000E+01  6.324888E-41  -4.216592E-41 
3.426000E+01  6.367195E-41  -4.244797E-41 
3.427000E+01  6.409785E-41  -4.273190E-41 
3.428000E+01  6.452659E-41  -4.301773E-41 
3.429000E+01  6.495821E-41  -4.330547E-41 
3.430000E+01  6.539271E-41  -4.359514E-41 
3.431000E+01  6.583012E-41  -4.388674E-41 
3.432000E+01  6.627045E-41  -4.418030E-41 
3.433000E+01  6.671373E-41  -4.447582E-41 
3.434000E+01  6.715997E-41  -4.477332E-41 
3.435000E+01  6.760920E-41  -4.507280E-41 
3.436000E+01  6.806144E-41  -4.537429E-41 
3.437000E+01  6.851669E-41  -4.567780E-41 
3.438000E+01  6.897500E-41  -4.598333E-41 
3.439000E+01  6.943637E-41  -4.629091E-41 
3.440000E+01  6.990082E-41  -4.660055E-41 
3.441000E+01  7.036839E-41  -4.691226E-41 
3.442000E+01  7.083908E-41  -4.722605E-41 
3.443000E+01  7.131291E-41  -4.754194E-41 
3.444000E+01  7.178992E-41  -4.785995E-41 
3.445000E+01  7.227012E-41  -4.818008E-41 
3.446000E+01  7.275353E-41  -4.850235E-41 
3.447000E+01  7.324017E-41  -4.882678E-41 
3.448000E+01  7.373007E-41  -4.915338E-41 
3.449000E+01  7.422325E-41  -4.948217E-41 
3.450000E+01  7.471972E-41  -4.981315E-41 
3.451000E+01  7.521952E-41  -5.014635E-41 
3.452000E+01  7.572266E-41  -5.048177E-41 
3.453000E+01  7.622916E-41  -5.081944E-41 
3.454000E+01  7.673905E-41  -5.115937E-41 
3.455000E+01  7.725236E-41  -5.150157E-41 
3.456000E+01  7.776909E-41  -5.184606E-41 
3.457000E+01  7.828929E-41  -5.219286E-41 
3.458000E+01  7.881296E-41  -5.254197E-41 
3.459000E+01  7.934013E-41  -5.289342E-41 
3.460000E+01  7.987083E-41  -5.324722E-41 
3.461000E+01  8.040509E-41  -5.360339E-41 
3.462000E+01  8.094291E-41  -5.396194E-41 
3.463000E+01  8.148433E-41  -5.432289E-41 
3.464000E+01  8.202938E-41  -5.468625E-41 
3.465000E+01  8.257807E-41  -5.505204E-41 
3.466000E+01  8.313042E-41  -5.542028E-41 
3.467000E+01  8.368648E-41  -5.579099E-41 
3.468000E+01  8.424625E-41  -5.616417E-41 
3.469000E+01  8.480977E-41  -5.653985E-41 
3.470000E+01  8.537706E-41  -5.691804E-41 
3.471000E+01  8.594814E-41  -5.729876E-41 
3.472000E+01  8.652304E-41  -5.768203E-41 
3.473000E+01  8.710179E-41  -5.806786E-41 
3.474000E+01  8.768441E-41  -5.845627E-41 
3.475000E+01  8.827092E-41  -5.884728E-41 
3.476000E+01  8.886136E-41  -5.924091E-41 
3.477000E+01  8.945575E-41  -5.963717E-41 
3.478000E+01  9.005411E-41  -6.003608E-41 
3.479000E+01  9.065648E-41  -6.043765E-41 
3.480000E+01  9.126288E-41  -6.084192E-41 
3.481000E+01  9.187333E-41  -6.124889E-41 
3.482000E+01  9.248786E-41  -6.165858E-41 
3.483000E+01  9.310651E-41  -6.207101E-41 
3.484000E+01  9.372929E-41  -6.248619E-41 
3.485000E+01  9.435624E-41  -6.290416E-41 
3.486000E+01  9.498738E-41  -6.332492E-41 
3.487000E+01  9.562275E-41  -6.374850E-41 
3.488000E+01  9.626236E-41  -6.417491E-41 
3.489000E+01  9.690626E-41  -6.460417E-41 
3.490000E+01  9.755446E-41  -6.503630E-41 
3.491000E+01  9.820699E-41  -6.547133E-41 
3.492000E+01  9.886389E-41  -6.590926E-41 
3.493000E+01  9.952519E-41  -6.635013E-41 
3.494000E+01  1.001909E-40  -6.679394E-41 
3.495000E+01  1.008611E-40  -6.724072E-41 
3.496000E+01  1.015357E-40  -6.769049E-41 
3.497000E+01  1.022149E-40  -6.814326E-41 
3.498000E+01  1.028986E-40  -6.859907E-41 
3.499000E+01  1.035869E-40  -6.905793E-41 
3.500000E+01  1.042798E-40  -6.951985E-41 
3.501000E+01  1.049773E-40  -6.998486E-41 
3.502000E+01  1.056795E-40  -7.045299E-41 
3.503000E+01  1.063864E-40  -7.092424E-41 
3.504000E+01  1.070980E-40  -7.139865E-41 
3.505000E+01  1.078143E-40  -7.187623E-41 
3.506000E+01  1.085355E-40  -7.235701E-41 
3.507000E+01  1.092615E-40  -7.284100E-41 
3.508000E+01  1.099923E-40  -7.332823E-41 
3.509000E+01  1.107281E-40  -7.381872E-41 
3.510000E+01  1.114687E-40  -7.431249E-41 
3.511000E+01  1.122143E-40  -7.480956E-41 
3.512000E+01  1.129649E-40  -7.530995E-41 
3.513000E+01  1.137205E-40  -7.581370E-41 
3.514000E+01  1.144812E-40  -7.632081E-41 
3.515000E+01  1.152470E-40  -7.683132E-41 
3.516000E+01  1.160179E-40  -7.734524E-41 
3.517000E+01  1.167939E-40  -7.786259E-41 
3.518000E+01  1.175751E-40  -7.838341E-41 
3.519000E+01  1.183616E-40  -7.890771E-41 
3.520000E+01  1.191533E-40  -7.943552E-41 
3.521000E+01  1.199503E-40  -7.996686E-41 
3.522000E+01  1.207526E-40  -8.050175E-41 
3.523000E+01  1.215603E-40  -8.104023E-41 
3.524000E+01  1.223734E-40  -8.158230E-41 
3.525000E+01  1.231920E-40  -8.212800E-41 
3.526000E+01  1.240160E-40  -8.267735E-41 
3.527000E+01  1.248456E-40  -8.323037E-41 
3.528000E+01  1.256806E-40  -8.378709E-41 
3.529000E+01  1.265213E-40  -8.434754E-41 
3.530000E+01  1.273676E-40  -8.491174E-41 
3.531000E+01  1.282196E-40  -8.547971E-41 
3.532000E+01  1.290772E-40  -8.605147E-41 
3.533000E+01  1.299406E-40  -8.662707E-41 
3.534000E+01  1.308098E-40  -8.720651E-41 
3.535000E+01  1.316847E-40  -8.778983E-41 
3.536000E+01  1.325656E-40  -8.837705E-41 
3.537000E+01  1.334523E-40  -8.896820E-41 
3.538000E+01  1.343450E-40  -8.956330E-41 
3.539000E+01  1.352436E-40  -9.016238E-41 
3.540000E+01  1.361482E-40  -9.076548E-41 
3.541000E+01  1.370589E-40  -9.137260E-41 
3.542000E+01  1.379757E-40  -9.198379E-41 
3.543000E+01  1.388986E-40  -9.259906E-41 
3.544000E+01  1.398277E-40  -9.321845E-41 
3.545000E+01  1.407630E-40  -9.384198E-41 
3.546000E+01  1.417045E-40  -9.446968E-41 
3.547000E+01  1.426524E-40  -9.510159E-41 
3.548000E+01  1.436066E-40  -9.573772E-41 
3.549000E+01  1.445671E-40  -9.637810E-41 
3.550000E+01  1.455341E-40  -9.702277E-41 
3.551000E+01  1.465076E-40  -9.767175E-41 
3.552000E+01  1.474876E-40  -9.832507E-41 
3.553000E+01  1.484741E-40  -9.898276E-41 
3.554000E+01  1.494673E-40  -9.964485E-41 
3.555000E+01  1.504670E-40  -1.003114E-40 
3.556000E+01  1.514735E-40  -1.009823E-40 
3.557000E+01  1.524867E-40  -1.016578E-40 
3.558000E+01  1.535067E-40  -1.023378E-40 
3.559000E+01  1.545335E-40  -1.030223E-40 
3.560000E+01  1.555671E-40  -1.037114E-40 
3.561000E+01  1.566077E-40  -1.044051E-40 
3.562000E+01  1.576553E-40  -1.051035E-40 
3.563000E+01  1.587098E-40  -1.058065E-40 
3.564000E+01  1.597714E-40  -1.065143E-40 
3.565000E+01  1.608401E-40  -1.072267E-40 
3.566000E+01  1.619160E-40  -1.079440E-40 
3.567000E+01  1.629990E-40  -1.086660E-40 
3.568000E+01  1.640893E-40  -1.093929E-40 
3.569000E+01  1.651869E-40  -1.101246E-40 
3.570000E+01  1.662918E-40  -1.108612E-40 
3.571000E+01  1.674041E-40  -1.116027E-40 
3.572000E+01  1.685239E-40  -1.123492E-40 
3.573000E+01  1.696511E-40  -1.131007E-40 
3.574000E+01  1.707859E-40  -1.138573E-40 
3.575000E+01  1.719283E-40  -1.146189E-40 
3.576000E+01  1.730783E-40  -1.153855E-40 
3.577000E+01  1.742360E-40  -1.161573E-40 
3.578000E+01  1.754015E-40  -1.169343E-40 
3.579000E+01  1.765747E-40  -1.177165E-40 
3.580000E+01  1.777558E-40  -1.185039E-40 
3.581000E+01  1.789448E-40  -1.192965E-40 
3.582000E+01  1.801418E-40  -1.200945E-40 
3.583000E+01  1.813467E-40  -1.208978E-40 
3.584000E+01  1.825597E-40  -1.217065E-40 
3.585000E+01  1.837809E-40  -1.225206E-40 
3.586000E+01  1.850102E-40  -1.233401E-40 
3.587000E+01  1.862477E-40  -1.241651E-40 
3.588000E+01  1.874935E-40  -1.249957E-40 
3.589000E+01  1.887476E-40  -1.258317E-40 
3.590000E+01  1.900101E-40  -1.266734E-40 
3.591000E+01  1.912811E-40  -1.275207E-40 
3.592000E+01  1.925606E-40  -1.283737E-40 
3.593000E+01  1.938486E-40  -1.292324E-40 
3.594000E+01  1.951452E-40  -1.300968E-40 
3.595000E+01  1.964506E-40  -1.309670E-40 
3.596000E+01  1.977646E-40  -1.318431E-40 
3.597000E+01  1.990874E-40  -1.327250E-40 
3.598000E+01  2.004191E-40  -1.336127E-40 
3.599000E+01  2.017597E-40  -1.345065E-40 
3.600000E+01  2.031093E-40  -1.354062E-40 
3.601000E+01  2.044679E-40  -1.363119E-40 
3.602000E+01  2.058355E-40  -1.372237E-40 
3.603000E+01  2.072123E-40  -1.381416E-40 
3.604000E+01  2.085984E-40  -1.390656E-40 
3.605000E+01  2.099937E-40  -1.399958E-40 
3.606000E+01  2.113983E-40  -1.409322E-40 
3.607000E+01  2.128123E-40  -1.418749E-40 
3.608000E+01  2.142358E-40  -1.428239E-40 
3.609000E+01  2.156688E-40  -1.437792E-40 
3.610000E+01  2.171114E-40  -1.447410E-40 
3.611000E+01  2.185637E-40  -1.457091E-40 
3.612000E+01  2.200256E-40  -1.466838E-40 
3.613000E+01  2.214974E-40  -1.476649E-40 
3.614000E+01  2.229790E-40  -1.486526E-40 
3.615000E+01  2.244705E-40  -1.496470E-40 
3.616000E+01  2.259719E-40  -1.506479E-40 
3.617000E+01  2.274834E-40  -1.516556E-40 
3.618000E+01  2.290051E-40  -1.526700E-40 
3.619000E+01  2.305369E-40  -1.536912E-40 
3.620000E+01  2.320789E-40  -1.547193E-40 
3.621000E+01  2.336313E-40  -1.557542E-40 
3.622000E+01  2.351940E-40  -1.567960E-40 
3.623000E+01  2.367672E-40  -1.578448E-40 
3.624000E+01  2.383509E-40  -1.589006E-40 
3.625000E+01  2.399452E-40  -1.599635E-40 
3.626000E+01  2.415502E-40  -1.610335E-40 
3.627000E+01  2.431659E-40  -1.621106E-40 
3.628000E+01  2.447925E-40  -1.631950E-40 
3.629000E+01  2.464299E-40  -1.642866E-40 
3.630000E+01  2.480782E-40  -1.653855E-40 
3.631000E+01  2.497376E-40  -1.664917E-40 
3.632000E+01  2.514081E-40  -1.676054E-40 
3.633000E+01  2.530897E-40  -1.687265E-40 
3.634000E+01  2.547826E-40  -1.698551E-40 
3.635000E+01  2.564869E-40  -1.709912E-40 
3.636000E+01  2.582025E-40  -1.721350E-40 
3.637000E+01  2.599296E-40  -1.732864E-40 
3.638000E+01  2.616682E-40  -1.744455E-40 
3.639000E+01  2.634185E-40  -1.756123E-40 
3.640000E+01  2.651805E-40  -1.767870E-40 
3.641000E+01  2.669543E-40  -1.779695E-40 
3.642000E+01  2.687399E-40  -1.791600E-40 
3.643000E+01  2.705375E-40  -1.803583E-40 
3.644000E+01  2.723471E-40  -1.815647E-40 
3.645000E+01  2.741688E-40  -1.827792E-40 
3.646000E+01  2.760027E-40  -1.840018E-40 
3.647000E+01  2.778489E-40  -1.852326E-40 
3.648000E+01  2.797074E-40  -1.864716E-40 
3.649000E+01  2.815784E-40  -1.877189E-40 
3.650000E+01  2.834618E-40  -1.889745E-40 
3.651000E+01  2.853579E-40  -1.902386E-40 
3.652000E+01  2.872666E-40  -1.915111E-40 
3.653000E+01  2.891881E-40  -1.927921E-40 
3.654000E+01  2.911225E-40  -1.940817E-40 
3.655000E+01  2.930698E-40  -1.953799E-40 
3.656000E+01  2.950301E-40  -1.966867E-40 
3.657000E+01  2.970036E-40  -1.980024E-40 
3.658000E+01  2.989902E-40  -1.993268E-40 
3.659000E+01  3.009901E-40  -2.006601E-40 
3.660000E+01  3.030034E-40  -2.020023E-40 
3.661000E+01  3.050302E-40  -2.033535E-40 
3.662000E+01  3.070705E-40  -2.047137E-40 
3.663000E+01  3.091245E-40  -2.060830E-40 
3.664000E+01  3.111922E-40  -2.074615E-40 
3.665000E+01  3.132738E-40  -2.088492E-40 
3.666000E+01  3.153692E-40  -2.102461E-40 
3.667000E+01  3.174787E-40  -2.116525E-40 
3.668000E+01  3.196023E-40  -2.130682E-40 
3.669000E+01  3.217401E-40  -2.144934E-40 
3.670000E+01  3.238922E-40  -2.159281E-40 
3.671000E+01  3.260587E-40  -2.173725E-40 
3.672000E+01  3.282397E-40  -2.188265E-40 
3.673000E+01  3.304353E-40  -2.202902E-40 
3.674000E+01  3.326455E-40  -2.217637E-40 
3.675000E+01  3.348706E-40  -2.232470E-40 
3.676000E+01  3.371105E-40  -2.247403E-40 
3.677000E+01  3.393654E-40  -2.262436E-40 
3.678000E+01  3.416354E-40  -2.277569E-40 
3.679000E+01  3.439206E-40  -2.292804E-40 
3.680000E+01  3.462210E-40  -2.308140E-40 
3.681000E+01  3.485369E-40  -2.323579E-40 
3.682000E+01  3.508682E-40  -2.339122E-40 
3.683000E+01  3.532152E-40  -2.354768E-40 
3.684000E+01  3.555778E-40  -2.370519E-40 
3.685000E+01  3.579562E-40  -2.386375E-40 
3.686000E+01  3.603506E-40  -2.402337E-40 
3.687000E+01  3.627610E-40  -2.418406E-40 
3.688000E+01  3.651874E-40  -2.434583E-40 
3.689000E+01  3.676302E-40  -2.450868E-40 
3.690000E+01  3.700892E-40  -2.467261E-40 
3.691000E+01  3.725647E-40  -2.483765E-40 
3.692000E+01  3.750568E-40  -2.500379E-40 
3.693000E+01  3.775655E-40  -2.517103E-40 
3.694000E+01  3.800910E-40  -2.533940E-40 
3.695000E+01  3.826334E-40  -2.550890E-40 
3.696000E+01  3.851928E-40  -2.567952E-40 
3.697000E+01  3.877694E-40  -2.585129E-40 
3.698000E+01  3.903631E-40  -2.602421E-40 
3.699000E+01  3.929743E-40  -2.619828E-40 
3.700000E+01  3.956028E-40  -2.637352E-40 
3.701000E+01  3.982490E-40  -2.654993E-40 
3.702000E+01  4.009129E-40  -2.672752E-40 
3.703000E+01  4.035945E-40  -2.690630E-40 
3.704000E+01  4.062942E-40  -2.708628E-40 
3.705000E+01  4.090118E-40  -2.726746E-40 
3.706000E+01  4.117477E-40  -2.744985E-40 
3.707000E+01  4.145018E-40  -2.763346E-40 
3.708000E+01  4.172744E-40  -2.781829E-40 
3.709000E+01  4.200655E-40  -2.800437E-40 
3.710000E+01  4.228753E-40  -2.819169E-40 
3.711000E+01  4.257039E-40  -2.838026E-40 
3.712000E+01  4.285514E-40  -2.857010E-40 
3.713000E+01  4.314180E-40  -2.876120E-40 
3.714000E+01  4.343037E-40  -2.895358E-40 
3.715000E+01  4.372087E-40  -2.914725E-40 
3.716000E+01  4.401332E-40  -2.934221E-40 
3.717000E+01  4.430772E-40  -2.953848E-40 
3.718000E+01  4.460409E-40  -2.973606E-40 
3.719000E+01  4.490245E-40  -2.993497E-40 
3.720000E+01  4.520280E-40  -3.013520E-40 
3.721000E+01  4.550516E-40  -3.033677E-40 
3.722000E+01  4.580954E-40  -3.053969E-40 
3.723000E+01  4.611596E-40  -3.074397E-40 
3.724000E+01  4.642442E-40  -3.094961E-40 
3.725000E+01  4.673495E-40  -3.115663E-40 
3.726000E+01  4.704756E-40  -3.136504E-40 
3.727000E+01  4.736226E-40  -3.157484E-40 
3.728000E+01  4.767906E-40  -3.178604E-40 
3.729000E+01  4.799798E-40  -3.199866E-40 
3.730000E+01  4.831904E-40  -3.221269E-40 
3.731000E+01  4.864224E-40  -3.242816E-40 
3.732000E+01  4.896761E-40  -3.264507E-40 
3.733000E+01  4.929515E-40  -3.286343E-40 
3.734000E+01  4.962488E-40  -3.308325E-40 
3.735000E+01  4.995682E-40  -3.330455E-40 
3.736000E+01  5.029098E-40  -3.352732E-40 
3.737000E+01  5.062737E-40  -3.375158E-40 
3.738000E+01  5.096601E-40  -3.397734E-40 
3.739000E+01  5.130692E-40  -3.420461E-40 
3.740000E+01  5.165011E-40  -3.443341E-40 
3.741000E+01  5.199559E-40  -3.466373E-40 
3.742000E+01  5.234339E-40  -3.489559E-40 
3.743000E+01  5.269351E-40  -3.512901E-40 
3.744000E+01  5.304598E-40  -3.536398E-40 
3.745000E+01  5.340080E-40  -3.560053E-40 
3.746000E+01  5.375799E-40  -3.583866E-40 
3.747000E+01  5.411758E-40  -3.607838E-40 
3.748000E+01  5.447956E-40  -3.631971E-40 
3.749000E+01  5.484397E-40  -3.656265E-40 
3.750000E+01  5.521082E-40  -3.680722E-40 
3.751000E+01  5.558012E-40  -3.705342E-40 
3.752000E+01  5.595190E-40  -3.730126E-40 
3.753000E+01  5.632616E-40  -3.755077E-40 
3.754000E+01  5.670292E-40  -3.780195E-40 
3.755000E+01  5.708220E-40  -3.805480E-40 
3.756000E+01  5.746402E-40  -3.830935E-40 
3.757000E+01  5.784839E-40  -3.856559E-40 
3.758000E+01  5.823534E-40  -3.882356E-40 
3.759000E+01  5.862487E-40  -3.908325E-40 
3.760000E+01  5.901701E-40  -3.934467E-40 
3.761000E+01  5.941177E-40  -3.960785E-40 
3.762000E+01  5.980917E-40  -3.987278E-40 
3.763000E+01  6.020923E-40  -4.013949E-40 
3.764000E+01  6.061197E-40  -4.040798E-40 
3.765000E+01  6.101740E-40  -4.067826E-40 
3.766000E+01  6.142554E-40  -4.095036E-40 
3.767000E+01  6.183641E-40  -4.122427E-40 
3.768000E+01  6.225003E-40  -4.150002E-40 
3.769000E+01  6.266642E-40  -4.177761E-40 
3.770000E+01  6.308559E-40  -4.205706E-40 
3.771000E+01  6.350756E-40  -4.233838E-40 
3.772000E+01  6.393236E-40  -4.262157E-40 
3.773000E+01  6.436000E-40  -4.290667E-40 
3.774000E+01  6.479050E-40  -4.319367E-40 
3.775000E+01  6.522388E-40  -4.348259E-40 
3.776000E+01  6.566016E-40  -4.377344E-40 
3.777000E+01  6.609936E-40  -4.406624E-40 
3.778000E+01  6.654149E-40  -4.436099E-40 
3.779000E+01  6.698658E-40  -4.465772E-40 
3.780000E+01  6.743465E-40  -4.495643E-40 
3.781000E+01  6.788572E-40  -4.525714E-40 
3.782000E+01  6.833980E-40  -4.555987E-40 
3.783000E+01  6.879692E-40  -4.586461E-40 
3.784000E+01  6.925710E-40  -4.617140E-40 
3.785000E+01  6.972036E-40  -4.648024E-40 
3.786000E+01  7.018671E-40  -4.679114E-40 
3.787000E+01  7.065619E-40  -4.710412E-40 
3.788000E+01  7.112880E-40  -4.741920E-40 
3.789000E+01  7.160458E-40  -4.773638E-40 
3.790000E+01  7.208354E-40  -4.805569E-40 
3.791000E+01  7.256570E-40  -4.837713E-40 
3.792000E+01  7.305109E-40  -4.870072E-40 
3.793000E+01  7.353972E-40  -4.902648E-40 
3.794000E+01  7.403162E-40  -4.935441E-40 
3.795000E+01  7.452682E-40  -4.968454E-40 
3.796000E+01  7.502532E-40  -5.001688E-40 
3.797000E+01  7.552716E-40  -5.035144E-40 
3.798000E+01  7.603236E-40  -5.068824E-40 
3.799000E+01  7.654093E-40  -5.102729E-40 
3.800000E+01  7.705291E-40  -5.136861E-40 
3.801000E+01  7.756831E-40  -5.171221E-40 
3.802000E+01  7.808716E-40  -5.205811E-40 
3.803000E+01  7.860948E-40  -5.240632E-40 
3.804000E+01  7.913530E-40  -5.275686E-40 
3.805000E+01  7.966463E-40  -5.310975E-40 
3.806000E+01  8.019750E-40  -5.346500E-40 
3.807000E+01  8.073394E-40  -5.382262E-40 
3.808000E+01  8.127396E-40  -5.418264E-40 
3.809000E+01  8.181760E-40  -5.454506E-40 
3.810000E+01  8.236487E-40  -5.490991E-40 
3.811000E+01  8.291580E-40  -5.527720E-40 
3.812000E+01  8.347042E-40  -5.564695E-40 
3.813000E+01  8.402875E-40  -5.601917E-40 
3.814000E+01  8.459081E-40  -5.639388E-40 
3.815000E+01  8.515664E-40  -5.677109E-40 
3.816000E+01  8.572624E-40  -5.715083E-40 
3.817000E+01  8.629966E-40  -5.753311E-40 
3.818000E+01  8.687691E-40  -5.791794E-40 
3.819000E+01  8.745803E-40  -5.830535E-40 
3.820000E+01  8.804303E-40  -5.869535E-40 
3.821000E+01  8.863194E-40  -5.908796E-40 
3.822000E+01  8.922480E-40  -5.948320E-40 
3.823000E+01  8.982162E-40  -5.988108E-40 
3.824000E+01  9.042243E-40  -6.028162E-40 
3.825000E+01  9.102726E-40  -6.068484E-40 
3.826000E+01  9.163613E-40  -6.109076E-40 
3.827000E+01  9.224908E-40  -6.149939E-40 
3.828000E+01  9.286613E-40  -6.191075E-40 
3.829000E+01  9.348731E-40  -6.232487E-40 
3.830000E+01  9.411264E-40  -6.274176E-40 
3.831000E+01  9.474215E-40  -6.316143E-40 
3.832000E+01  9.537588E-40  -6.358392E-40 
3.833000E+01  9.601384E-40  -6.400923E-40 
3.834000E+01  9.665607E-40  -6.443738E-40 
3.835000E+01  9.730260E-40  -6.486840E-40 
3.836000E+01  9.795345E-40  -6.530230E-40 
3.837000E+01  9.860865E-40  -6.573910E-40 
3.838000E+01  9.926824E-40  -6.617883E-40 
3.839000E+01  9.993224E-40  -6.662149E-40 
3.840000E+01  1.006007E-39  -6.706712E-40 
3.841000E+01  1.012736E-39  -6.751573E-40 
3.842000E+01  1.019510E-39  -6.796734E-40 
3.843000E+01  1.026329E-39  -6.842196E-40 
3.844000E+01  1.033195E-39  -6.887963E-40 
3.845000E+01  1.040105E-39  -6.934037E-40 
3.846000E+01  1.047063E-39  -6.980418E-40 
3.847000E+01  1.054066E-39  -7.027110E-40 
3.848000E+01  1.061117E-39  -7.074113E-40 
3.849000E+01  1.068215E-39  -7.121432E-40 
3.850000E+01  1.075360E-39  -7.169067E-40 
3.851000E+01  1.082553E-39  -7.217020E-40 
3.852000E+01  1.089794E-39  -7.265294E-40 
3.853000E+01  1.097084E-39  -7.313891E-40 
3.854000E+01  1.104422E-39  -7.362814E-40 
3.855000E+01  1.111809E-39  -7.412063E-40 
3.856000E+01  1.119246E-39  -7.461642E-40 
3.857000E+01  1.126733E-39  -7.511552E-40 
3.858000E+01  1.134269E-39  -7.561797E-40 
3.859000E+01  1.141857E-39  -7.612377E-40 
3.860000E+01  1.149494E-39  -7.663296E-40 
3.861000E+01  1.157183E-39  -7.714555E-40 
3.862000E+01  1.164924E-39  -7.766157E-40 
3.863000E+01  1.172716E-39  -7.818104E-40 
3.864000E+01  1.180560E-39  -7.870399E-40 
3.865000E+01  1.188457E-39  -7.923044E-40 
3.866000E+01  1.196406E-39  -7.976041E-40 
3.867000E+01  1.204409E-39  -8.029392E-40 
3.868000E+01  1.212465E-39  -8.083100E-40 
3.869000E+01  1.220575E-39  -8.137167E-40 
3.870000E+01  1.228739E-39  -8.191596E-40 
3.871000E+01  1.236958E-39  -8.246389E-40 
3.872000E+01  1.245232E-39  -8.301549E-40 
3.873000E+01  1.253562E-39  -8.357078E-40 
3.874000E+01  1.261947E-39  -8.412978E-40 
3.875000E+01  1.270388E-39  -8.469251E-40 
3.876000E+01  1.278885E-39  -8.525902E-40 
3.877000E+01  1.287440E-39  -8.582931E-40 
3.878000E+01  1.296051E-39  -8.640342E-40 
3.879000E+01  1.304720E-39  -8.698136E-40 
3.880000E+01  1.313448E-39  -8.756318E-40 
3.881000E+01  1.322233E-39  -8.814888E-40 
3.882000E+01  1.331078E-39  -8.873850E-40 
3.883000E+01  1.339981E-39  -8.933207E-40 
3.884000E+01  1.348944E-39  -8.992961E-40 
3.885000E+01  1.357967E-39  -9.053114E-40 
3.886000E+01  1.367050E-39  -9.113670E-40 
3.887000E+01  1.376195E-39  -9.174631E-40 
3.888000E+01  1.385400E-39  -9.235999E-40 
3.889000E+01  1.394667E-39  -9.297778E-40 
3.890000E+01  1.403996E-39  -9.359970E-40 
3.891000E+01  1.413387E-39  -9.422579E-40 
3.892000E+01  1.422841E-39  -9.485606E-40 
3.893000E+01  1.432358E-39  -9.549054E-40 
3.894000E+01  1.441939E-39  -9.612927E-40 
3.895000E+01  1.451584E-39  -9.677228E-40 
3.896000E+01  1.461294E-39  -9.741958E-40 
3.897000E+01  1.471068E-39  -9.807121E-40 
3.898000E+01  1.480908E-39  -9.872721E-40 
3.899000E+01  1.490814E-39  -9.938759E-40 
3.900000E+01  1.500786E-39  -1.000524E-39 
3.901000E+01  1.510824E-39  -1.007216E-39 
3.902000E+01  1.520930E-39  -1.013953E-39 
3.903000E+01  1.531104E-39  -1.020736E-39 
3.904000E+01  1.541345E-39  -1.027563E-39 
3.905000E+01  1.551655E-39  -1.034437E-39 
3.906000E+01  1.562034E-39  -1.041356E-39 
3.907000E+01  1.572482E-39  -1.048322E-39 
3.908000E+01  1.583001E-39  -1.055334E-39 
3.909000E+01  1.593589E-39  -1.062393E-39 
3.910000E+01  1.604249E-39  -1.069499E-39 
3.911000E+01  1.614979E-39  -1.076653E-39 
3.912000E+01  1.625782E-39  -1.083855E-39 
3.913000E+01  1.636657E-39  -1.091104E-39 
3.914000E+01  1.647604E-39  -1.098403E-39 
3.915000E+01  1.658625E-39  -1.105750E-39 
3.916000E+01  1.669719E-39  -1.113146E-39 
3.917000E+01  1.680888E-39  -1.120592E-39 
3.918000E+01  1.692131E-39  -1.128087E-39 
3.919000E+01  1.703450E-39  -1.135633E-39 
3.920000E+01  1.714844E-39  -1.143229E-39 
3.921000E+01  1.726315E-39  -1.150876E-39 
3.922000E+01  1.737862E-39  -1.158575E-39 
3.923000E+01  1.749486E-39  -1.166324E-39 
3.924000E+01  1.761188E-39  -1.174126E-39 
3.925000E+01  1.772969E-39  -1.181979E-39 
3.926000E+01  1.784828E-39  -1.189885E-39 
3.927000E+01  1.796767E-39  -1.197845E-39 
3.928000E+01  1.808785E-39  -1.205857E-39 
3.929000E+01  1.820884E-39  -1.213923E-39 
3.930000E+01  1.833064E-39  -1.222043E-39 
3.931000E+01  1.845325E-39  -1.230217E-39 
3.932000E+01  1.857668E-39  -1.238446E-39 
3.933000E+01  1.870094E-39  -1.246729E-39 
3.934000E+01  1.882603E-39  -1.255069E-39 
3.935000E+01  1.895196E-39  -1.263464E-39 
3.936000E+01  1.907873E-39  -1.271915E-39 
3.937000E+01  1.920634E-39  -1.280423E-39 
3.938000E+01  1.933481E-39  -1.288988E-39 
3.939000E+01  1.946414E-39  -1.297609E-39 
3.940000E+01  1.959434E-39  -1.306289E-39 
3.941000E+01  1.972540E-39  -1.315027E-39 
3.942000E+01  1.985734E-39  -1.323823E-39 
3.943000E+01  1.999017E-39  -1.332678E-39 
3.944000E+01  2.012388E-39  -1.341592E-39 
3.945000E+01  2.025849E-39  -1.350566E-39 
3.946000E+01  2.039400E-39  -1.359600E-39 
3.947000E+01  2.053041E-39  -1.368694E-39 
3.948000E+01  2.066774E-39  -1.377849E-39 
3.949000E+01  2.080598E-39  -1.387066E-39 
3.950000E+01  2.094515E-39  -1.396344E-39 
3.951000E+01  2.108525E-39  -1.405684E-39 
3.952000E+01  2.122629E-39  -1.415086E-39 
3.953000E+01  2.136827E-39  -1.424552E-39 
3.954000E+01  2.151120E-39  -1.434080E-39 
3.955000E+01  2.165509E-39  -1.443673E-39 
3.956000E+01  2.179994E-39  -1.453329E-39 
3.957000E+01  2.194576E-39  -1.463051E-39 
3.958000E+01  2.209255E-39  -1.472837E-39 
3.959000E+01  2.224033E-39  -1.482689E-39 
3.960000E+01  2.238909E-39  -1.492606E-39 
3.961000E+01  2.253885E-39  -1.502590E-39 
3.962000E+01  2.268961E-39  -1.512641E-39 
3.963000E+01  2.284138E-39  -1.522759E-39 
3.964000E+01  2.299417E-39  -1.532944E-39 
3.965000E+01  2.314797E-39  -1.543198E-39 
3.966000E+01  2.330281E-39  -1.553521E-39 
3.967000E+01  2.345868E-39  -1.563912E-39 
3.968000E+01  2.361559E-39  -1.574373E-39 
3.969000E+01  2.377356E-39  -1.584904E-39 
3.970000E+01  2.393258E-39  -1.595505E-39 
3.971000E+01  2.409266E-39  -1.606177E-39 
3.972000E+01  2.425381E-39  -1.616921E-39 
3.973000E+01  2.441605E-39  -1.627736E-39 
3.974000E+01  2.457936E-39  -1.638624E-39 
3.975000E+01  2.474377E-39  -1.649585E-39 
3.976000E+01  2.490928E-39  -1.660619E-39 
3.977000E+01  2.507590E-39  -1.671727E-39 
3.978000E+01  2.524363E-39  -1.682909E-39 
3.979000E+01  2.541248E-39  -1.694166E-39 
3.980000E+01  2.558247E-39  -1.705498E-39 
3.981000E+01  2.575359E-39  -1.716906E-39 
3.982000E+01  2.592585E-39  -1.728390E-39 
3.983000E+01  2.609927E-39  -1.739951E-39 
3.984000E+01  2.627384E-39  -1.751590E-39 
3.985000E+01  2.644959E-39  -1.763306E-39 
3.986000E+01  2.662651E-39  -1.775100E-39 
3.987000E+01  2.680461E-39  -1.786974E-39 
3.988000E+01  2.698390E-39  -1.798927E-39 
3.989000E+01  2.716440E-39  -1.810960E-39 
3.990000E+01  2.734610E-39  -1.823073E-39 
3.991000E+01  2.752902E-39  -1.835268E-39 
3.992000E+01  2.771316E-39  -1.847544E-39 
3.993000E+01  2.789853E-39  -1.859902E-39 
3.994000E+01  2.808514E-39  -1.872343E-39 
3.995000E+01  2.827300E-39  -1.884867E-39 
3.996000E+01  2.846212E-39  -1.897474E-39 
3.997000E+01  2.865250E-39  -1.910166E-39 
3.998000E+01  2.884415E-39  -1.922943E-39 
3.999000E+01  2.903709E-39  -1.935806E-39 
4.000000E+01  2.923132E-39  -1.948754E-39 
4.001000E+01  2.942684E-39  -1.961789E-39 
4.002000E+01  2.962368E-39  -1.974912E-39 
4.003000E+01  2.982183E-39  -1.988122E-39 
4.004000E+01  3.002130E-39  -2.001420E-39 
4.005000E+01  3.022211E-39  -2.014808E-39 
4.006000E+01  3.042427E-39  -2.028285E-39 
4.007000E+01  3.062777E-39  -2.041852E-39 
4.008000E+01  3.083264E-39  -2.055509E-39 
4.009000E+01  3.103888E-39  -2.069259E-39 
4.010000E+01  3.124650E-39  -2.083100E-39 
4.011000E+01  3.145550E-39  -2.097033E-39 
4.012000E+01  3.166591E-39  -2.111060E-39 
4.013000E+01  3.187772E-39  -2.125181E-39 
4.014000E+01  3.209095E-39  -2.139396E-39 
4.015000E+01  3.230560E-39  -2.153707E-39 
4.016000E+01  3.252169E-39  -2.168113E-39 
4.017000E+01  3.273923E-39  -2.182615E-39 
4.018000E+01  3.295822E-39  -2.197214E-39 
4.019000E+01  3.317867E-39  -2.211911E-39 
4.020000E+01  3.340060E-39  -2.226707E-39 
4.021000E+01  3.362402E-39  -2.241601E-39 
4.022000E+01  3.384892E-39  -2.256595E-39 
4.023000E+01  3.407534E-39  -2.271689E-39 
4.024000E+01  3.430327E-39  -2.286884E-39 
4.025000E+01  3.453272E-39  -2.302181E-39 
4.026000E+01  3.476371E-39  -2.317580E-39 
4.027000E+01  3.499624E-39  -2.333083E-39 
4.028000E+01  3.523033E-39  -2.348688E-39 
4.029000E+01  3.546598E-39  -2.364399E-39 
4.030000E+01  3.570321E-39  -2.380214E-39 
4.031000E+01  3.594203E-39  -2.396135E-39 
4.032000E+01  3.618244E-39  -2.412163E-39 
4.033000E+01  3.642446E-39  -2.428297E-39 
4.034000E+01  3.666810E-39  -2.444540E-39 
4.035000E+01  3.691337E-39  -2.460892E-39 
4.036000E+01  3.716028E-39  -2.477352E-39 
4.037000E+01  3.740885E-39  -2.493923E-39 
4.038000E+01  3.765907E-39  -2.510605E-39 
4.039000E+01  3.791097E-39  -2.527398E-39 
4.040000E+01  3.816456E-39  -2.544304E-39 
4.041000E+01  3.841984E-39  -2.561322E-39 
4.042000E+01  3.867682E-39  -2.578455E-39 
4.043000E+01  3.893553E-39  -2.595702E-39 
4.044000E+01  3.919597E-39  -2.613065E-39 
4.045000E+01  3.945815E-39  -2.630543E-39 
4.046000E+01  3.972208E-39  -2.648139E-39 
4.047000E+01  3.998778E-39  -2.665852E-39 
4.048000E+01  4.025526E-39  -2.683684E-39 
4.049000E+01  4.052452E-39  -2.701635E-39 
4.050000E+01  4.079559E-39  -2.719706E-39 
4.051000E+01  4.106847E-39  -2.737898E-39 
4.052000E+01  4.134317E-39  -2.756211E-39 
4.053000E+01  4.161971E-39  -2.774647E-39 
4.054000E+01  4.189810E-39  -2.793207E-39 
4.055000E+01  4.217836E-39  -2.811891E-39 
4.056000E+01  4.246049E-39  -2.830699E-39 
4.057000E+01  4.274450E-39  -2.849633E-39 
4.058000E+01  4.303042E-39  -2.868694E-39 
4.059000E+01  4.331824E-39  -2.887883E-39 
4.060000E+01  4.360800E-39  -2.907200E-39 
4.061000E+01  4.389969E-39  -2.926646E-39 
4.062000E+01  4.419333E-39  -2.946222E-39 
4.063000E+01  4.448894E-39  -2.965929E-39 
4.064000E+01  4.478652E-39  -2.985768E-39 
4.065000E+01  4.508610E-39  -3.005740E-39 
4.066000E+01  4.538767E-39  -3.025845E-39 
4.067000E+01  4.569127E-39  -3.046085E-39 
4.068000E+01  4.599690E-39  -3.066460E-39 
4.069000E+01  4.630457E-39  -3.086971E-39 
4.070000E+01  4.661429E-39  -3.107620E-39 
4.071000E+01  4.692609E-39  -3.128406E-39 
4.072000E+01  4.723998E-39  -3.149332E-39 
4.073000E+01  4.755597E-39  -3.170398E-39 
4.074000E+01  4.787406E-39  -3.191604E-39 
4.075000E+01  4.819429E-39  -3.212953E-39 
4.076000E+01  4.851666E-39  -3.234444E-39 
4.077000E+01  4.884118E-39  -3.256079E-39 
4.078000E+01  4.916788E-39  -3.277859E-39 
4.079000E+01  4.949676E-39  -3.299784E-39 
4.080000E+01  4.982784E-39  -3.321856E-39 
4.081000E+01  5.016114E-39  -3.344076E-39 
4.082000E+01  5.049666E-39  -3.366444E-39 
4.083000E+01  5.083443E-39  -3.388962E-39 
4.084000E+01  5.117446E-39  -3.411631E-39 
4.085000E+01  5.151676E-39  -3.434451E-39 
4.086000E+01  5.186135E-39  -3.457424E-39 
4.087000E+01  5.220825E-39  -3.480550E-39 
4.088000E+01  5.255747E-39  -3.503831E-39 
4.089000E+01  5.290902E-39  -3.527268E-39 
4.090000E+01  5.326293E-39  -3.550862E-39 
4.091000E+01  5.361920E-39  -3.574613E-39 
4.092000E+01  5.397786E-39  -3.598524E-39 
4.093000E+01  5.433891E-39  -3.622594E-39 
4.094000E+01  5.470238E-39  -3.646825E-39 
4.095000E+01  5.506828E-39  -3.671219E-39 
4.096000E+01  5.543663E-39  -3.695775E-39 
4.097000E+01  5.580744E-39  -3.720496E-39 
4.098000E+01  5.618074E-39  -3.745382E-39 
4.099000E+01  5.655652E-39  -3.770435E-39 
4.100000E+01  5.693483E-39  -3.795655E-39 
4.101000E+01  5.731566E-39  -3.821044E-39 
4.102000E+01  5.769904E-39  -3.846603E-39 
4.103000E+01  5.808499E-39  -3.872332E-39 
4.104000E+01  5.847351E-39  -3.898234E-39 
4.105000E+01  5.886464E-39  -3.924309E-39 
4.106000E+01  5.925838E-39  -3.950559E-39 
4.107000E+01  5.965476E-39  -3.976984E-39 
4.108000E+01  6.005378E-39  -4.003586E-39 
4.109000E+01  6.045548E-39  -4.030365E-39 
4.110000E+01  6.085986E-39  -4.057324E-39 
4.111000E+01  6.126695E-39  -4.084463E-39 
4.112000E+01  6.167676E-39  -4.111784E-39 
4.113000E+01  6.208931E-39  -4.139288E-39 
4.114000E+01  6.250463E-39  -4.166975E-39 
4.115000E+01  6.292272E-39  -4.194848E-39 
4.116000E+01  6.334360E-39  -4.222907E-39 
4.117000E+01  6.376730E-39  -4.251154E-39 
4.118000E+01  6.419384E-39  -4.279589E-39 
4.119000E+01  6.462323E-39  -4.308215E-39 
4.120000E+01  6.505549E-39  -4.337033E-39 
4.121000E+01  6.549064E-39  -4.366043E-39 
4.122000E+01  6.592870E-39  -4.395247E-39 
4.123000E+01  6.636970E-39  -4.424646E-39 
4.124000E+01  6.681364E-39  -4.454243E-39 
4.125000E+01  6.726055E-39  -4.484037E-39 
4.126000E+01  6.771045E-39  -4.514030E-39 
4.127000E+01  6.816336E-39  -4.544224E-39 
4.128000E+01  6.861930E-39  -4.574620E-39 
4.129000E+01  6.907830E-39  -4.605220E-39 
4.130000E+01  6.954036E-39  -4.636024E-39 
4.131000E+01  7.000551E-39  -4.667034E-39 
4.132000E+01  7.047377E-39  -4.698251E-39 
4.133000E+01  7.094516E-39  -4.729678E-39 
4.134000E+01  7.141971E-39  -4.761314E-39 
4.135000E+01  7.189743E-39  -4.793162E-39 
4.136000E+01  7.237835E-39  -4.825223E-39 
4.137000E+01  7.286249E-39  -4.857499E-39 
4.138000E+01  7.334986E-39  -4.889991E-39 
4.139000E+01  7.384049E-39  -4.922699E-39 
4.140000E+01  7.433441E-39  -4.955627E-39 
4.141000E+01  7.483162E-39  -4.988775E-39 
4.142000E+01  7.533217E-39  -5.022145E-39 
4.143000E+01  7.583606E-39  -5.055737E-39 
4.144000E+01  7.634332E-39  -5.089555E-39 
4.145000E+01  7.685398E-39  -5.123599E-39 
4.146000E+01  7.736805E-39  -5.157870E-39 
4.147000E+01  7.788556E-39  -5.192371E-39 
4.148000E+01  7.840653E-39  -5.227102E-39 
4.149000E+01  7.893099E-39  -5.262066E-39 
4.150000E+01  7.945895E-39  -5.297264E-39 
4.151000E+01  7.999045E-39  -5.332697E-39 
4.152000E+01  8.052550E-39  -5.368367E-39 
4.153000E+01  8.106413E-39  -5.404275E-39 
4.154000E+01  8.160636E-39  -5.440424E-39 
4.155000E+01  8.215222E-39  -5.476815E-39 
4.156000E+01  8.270173E-39  -5.513449E-39 
4.157000E+01  8.325492E-39  -5.550328E-39 
4.158000E+01  8.381181E-39  -5.587454E-39 
4.159000E+01  8.437242E-39  -5.624828E-39 
4.160000E+01  8.493678E-39  -5.662452E-39 
4.161000E+01  8.550492E-39  -5.700328E-39 
4.162000E+01  8.607686E-39  -5.738457E-39 
4.163000E+01  8.665262E-39  -5.776841E-39 
4.164000E+01  8.723223E-39  -5.815482E-39 
4.165000E+01  8.781572E-39  -5.854382E-39 
4.166000E+01  8.840312E-39  -5.893541E-39 
4.167000E+01  8.899444E-39  -5.932963E-39 
4.168000E+01  8.958972E-39  -5.972648E-39 
4.169000E+01  9.018898E-39  -6.012599E-39 
4.170000E+01  9.079225E-39  -6.052817E-39 
4.171000E+01  9.139955E-39  -6.093303E-39 
4.172000E+01  9.201092E-39  -6.134061E-39 
4.173000E+01  9.262637E-39  -6.175092E-39 
4.174000E+01  9.324595E-39  -6.216396E-39 
4.175000E+01  9.386966E-39  -6.257977E-39 
4.176000E+01  9.449755E-39  -6.299837E-39 
4.177000E+01  9.512964E-39  -6.341976E-39 
4.178000E+01  9.576595E-39  -6.384397E-39 
4.179000E+01  9.640653E-39  -6.427102E-39 
4.180000E+01  9.705138E-39  -6.470092E-39 
4.181000E+01  9.770055E-39  -6.513370E-39 
4.182000E+01  9.835407E-39  -6.556938E-39 
4.183000E+01  9.901195E-39  -6.600797E-39 
4.184000E+01  9.967424E-39  -6.644949E-39 
4.185000E+01  1.003410E-38  -6.689397E-39 
4.186000E+01  1.010121E-38  -6.734142E-39 
4.187000E+01  1.016878E-38  -6.779186E-39 
4.188000E+01  1.023680E-38  -6.824532E-39 
4.189000E+01  1.030527E-38  -6.870180E-39 
4.190000E+01  1.037420E-38  -6.916135E-39 
4.191000E+01  1.044359E-38  -6.962396E-39 
4.192000E+01  1.051345E-38  -7.008967E-39 
4.193000E+01  1.058377E-38  -7.055850E-39 
4.194000E+01  1.065457E-38  -7.103046E-39 
4.195000E+01  1.072584E-38  -7.150558E-39 
4.196000E+01  1.079758E-38  -7.198387E-39 
4.197000E+01  1.086981E-38  -7.246537E-39 
4.198000E+01  1.094251E-38  -7.295009E-39 
4.199000E+01  1.101571E-38  -7.343805E-39 
4.200000E+01  1.108939E-38  -7.392927E-39 
4.201000E+01  1.116357E-38  -7.442378E-39 
4.202000E+01  1.123824E-38  -7.492159E-39 
4.203000E+01  1.131341E-38  -7.542274E-39 
4.204000E+01  1.138909E-38  -7.592724E-39 
4.205000E+01  1.146527E-38  -7.643511E-39 
4.206000E+01  1.154196E-38  -7.694638E-39 
4.207000E+01  1.161916E-38  -7.746107E-39 
4.208000E+01  1.169688E-38  -7.797920E-39 
4.209000E+01  1.177512E-38  -7.850080E-39 
4.210000E+01  1.185388E-38  -7.902589E-39 
4.211000E+01  1.193317E-38  -7.955448E-39 
4.212000E+01  1.201299E-38  -8.008662E-39 
4.213000E+01  1.209335E-38  -8.062231E-39 
4.214000E+01  1.217424E-38  -8.116159E-39 
4.215000E+01  1.225567E-38  -8.170448E-39 
4.216000E+01  1.233765E-38  -8.225099E-39 
4.217000E+01  1.242017E-38  -8.280116E-39 
4.218000E+01  1.250325E-38  -8.335502E-39 
4.219000E+01  1.258689E-38  -8.391257E-39 
4.220000E+01  1.267108E-38  -8.447386E-39 
4.221000E+01  1.275583E-38  -8.503890E-39 
4.222000E+01  1.284116E-38  -8.560772E-39 
4.223000E+01  1.292705E-38  -8.618034E-39 
4.224000E+01  1.301352E-38  -8.675680E-39 
4.225000E+01  1.310057E-38  -8.733711E-39 
4.226000E+01  1.318820E-38  -8.792130E-39 
4.227000E+01  1.327641E-38  -8.850940E-39 
4.228000E+01  1.336522E-38  -8.910144E-39 
4.229000E+01  1.345461E-38  -8.969743E-39 
4.230000E+01  1.354461E-38  -9.029741E-39 
4.231000E+01  1.363521E-38  -9.090141E-39 
4.232000E+01  1.372642E-38  -9.150944E-39 
4.233000E+01  1.381823E-38  -9.212154E-39 
4.234000E+01  1.391066E-38  -9.273774E-39 
4.235000E+01  1.400371E-38  -9.335805E-39 
4.236000E+01  1.409738E-38  -9.398252E-39 
4.237000E+01  1.419167E-38  -9.461116E-39 
4.238000E+01  1.428660E-38  -9.524401E-39 
4.239000E+01  1.438216E-38  -9.588109E-39 
4.240000E+01  1.447837E-38  -9.652243E-39 
4.241000E+01  1.457521E-38  -9.716807E-39 
4.242000E+01  1.467270E-38  -9.781802E-39 
4.243000E+01  1.477085E-38  -9.847232E-39 
4.244000E+01  1.486965E-38  -9.913099E-39 
4.245000E+01  1.496911E-38  -9.979407E-39 
4.246000E+01  1.506924E-38  -1.004616E-38 
4.247000E+01  1.517004E-38  -1.011336E-38 
4.248000E+01  1.527151E-38  -1.018100E-38 
4.249000E+01  1.537366E-38  -1.024910E-38 
4.250000E+01  1.547649E-38  -1.031766E-38 
4.251000E+01  1.558001E-38  -1.038667E-38 
4.252000E+01  1.568423E-38  -1.045615E-38 
4.253000E+01  1.578914E-38  -1.052609E-38 
4.254000E+01  1.589475E-38  -1.059650E-38 
4.255000E+01  1.600107E-38  -1.066738E-38 
4.256000E+01  1.610810E-38  -1.073873E-38 
4.257000E+01  1.621584E-38  -1.081056E-38 
4.258000E+01  1.632431E-38  -1.088287E-38 
4.259000E+01  1.643350E-38  -1.095567E-38 
4.260000E+01  1.654343E-38  -1.102895E-38 
4.261000E+01  1.665408E-38  -1.110272E-38 
4.262000E+01  1.676548E-38  -1.117699E-38 
4.263000E+01  1.687763E-38  -1.125175E-38 
4.264000E+01  1.699052E-38  -1.132701E-38 
4.265000E+01  1.710417E-38  -1.140278E-38 
4.266000E+01  1.721858E-38  -1.147905E-38 
4.267000E+01  1.733375E-38  -1.155583E-38 
4.268000E+01  1.744969E-38  -1.163313E-38 
4.269000E+01  1.756641E-38  -1.171094E-38 
4.270000E+01  1.768392E-38  -1.178928E-38 
4.271000E+01  1.780220E-38  -1.186813E-38 
4.272000E+01  1.792128E-38  -1.194752E-38 
4.273000E+01  1.804115E-38  -1.202744E-38 
4.274000E+01  1.816183E-38  -1.210789E-38 
4.275000E+01  1.828331E-38  -1.218888E-38 
4.276000E+01  1.840561E-38  -1.227041E-38 
4.277000E+01  1.852872E-38  -1.235248E-38 
4.278000E+01  1.865266E-38  -1.243511E-38 
4.279000E+01  1.877743E-38  -1.251828E-38 
4.280000E+01  1.890303E-38  -1.260202E-38 
4.281000E+01  1.902947E-38  -1.268631E-38 
4.282000E+01  1.915676E-38  -1.277117E-38 
4.283000E+01  1.928489E-38  -1.285660E-38 
4.284000E+01  1.941389E-38  -1.294259E-38 
4.285000E+01  1.954375E-38  -1.302917E-38 
4.286000E+01  1.967448E-38  -1.311632E-38 
4.287000E+01  1.980608E-38  -1.320405E-38 
4.288000E+01  1.993856E-38  -1.329237E-38 
4.289000E+01  2.007193E-38  -1.338128E-38 
4.290000E+01  2.020619E-38  -1.347079E-38 
4.291000E+01  2.034134E-38  -1.356090E-38 
4.292000E+01  2.047741E-38  -1.365160E-38 
4.293000E+01  2.061438E-38  -1.374292E-38 
4.294000E+01  2.075227E-38  -1.383484E-38 
4.295000E+01  2.089108E-38  -1.392738E-38 
4.296000E+01  2.103082E-38  -1.402054E-38 
4.297000E+01  2.117149E-38  -1.411433E-38 
4.298000E+01  2.131311E-38  -1.420874E-38 
4.299000E+01  2.145567E-38  -1.430378E-38 
4.300000E+01  2.159918E-38  -1.439946E-38 
4.301000E+01  2.174366E-38  -1.449577E-38 
4.302000E+01  2.188910E-38  -1.459273E-38 
4.303000E+01  2.203552E-38  -1.469034E-38 
4.304000E+01  2.218291E-38  -1.478861E-38 
4.305000E+01  2.233129E-38  -1.488753E-38 
4.306000E+01  2.248066E-38  -1.498711E-38 
4.307000E+01  2.263103E-38  -1.508736E-38 
4.308000E+01  2.278241E-38  -1.518827E-38 
4.309000E+01  2.293480E-38  -1.528987E-38 
4.310000E+01  2.308821E-38  -1.539214E-38 
4.311000E+01  2.324265E-38  -1.549510E-38 
4.312000E+01  2.339812E-38  -1.559874E-38 
4.313000E+01  2.355462E-38  -1.570308E-38 
4.314000E+01  2.371218E-38  -1.580812E-38 
4.315000E+01  2.387079E-38  -1.591386E-38 
4.316000E+01  2.403046E-38  -1.602031E-38 
4.317000E+01  2.419120E-38  -1.612746E-38 
4.318000E+01  2.435301E-38  -1.623534E-38 
4.319000E+01  2.451591E-38  -1.634394E-38 
4.320000E+01  2.467989E-38  -1.645326E-38 
4.321000E+01  2.484497E-38  -1.656332E-38 
4.322000E+01  2.501116E-38  -1.667411E-38 
4.323000E+01  2.517846E-38  -1.678564E-38 
4.324000E+01  2.534688E-38  -1.689792E-38 
4.325000E+01  2.551642E-38  -1.701095E-38 
4.326000E+01  2.568710E-38  -1.712473E-38 
4.327000E+01  2.585892E-38  -1.723928E-38 
4.328000E+01  2.603189E-38  -1.735459E-38 
4.329000E+01  2.620601E-38  -1.747067E-38 
4.330000E+01  2.638130E-38  -1.758753E-38 
4.331000E+01  2.655776E-38  -1.770518E-38 
4.332000E+01  2.673541E-38  -1.782361E-38 
4.333000E+01  2.691424E-38  -1.794283E-38 
4.334000E+01  2.709427E-38  -1.806284E-38 
4.335000E+01  2.727550E-38  -1.818367E-38 
4.336000E+01  2.745794E-38  -1.830530E-38 
4.337000E+01  2.764161E-38  -1.842774E-38 
4.338000E+01  2.782650E-38  -1.855100E-38 
4.339000E+01  2.801263E-38  -1.867509E-38 
4.340000E+01  2.820000E-38  -1.880000E-38 
4.341000E+01  2.838863E-38  -1.892576E-38 
4.342000E+01  2.857852E-38  -1.905235E-38 
4.343000E+01  2.876968E-38  -1.917979E-38 
4.344000E+01  2.896212E-38  -1.930808E-38 
4.345000E+01  2.915585E-38  -1.943723E-38 
4.346000E+01  2.935087E-38  -1.956725E-38 
4.347000E+01  2.954719E-38  -1.969813E-38 
4.348000E+01  2.974483E-38  -1.982989E-38 
4.349000E+01  2.994380E-38  -1.996253E-38 
4.350000E+01  3.014409E-38  -2.009606E-38 
4.351000E+01  3.034572E-38  -2.023048E-38 
4.352000E+01  3.054870E-38  -2.036580E-38 
4.353000E+01  3.075304E-38  -2.050203E-38 
4.354000E+01  3.095874E-38  -2.063916E-38 
4.355000E+01  3.116583E-38  -2.077722E-38 
4.356000E+01  3.137429E-38  -2.091619E-38 
4.357000E+01  3.158415E-38  -2.105610E-38 
4.358000E+01  3.179542E-38  -2.119694E-38 
4.359000E+01  3.200809E-38  -2.133873E-38 
4.360000E+01  3.222219E-38  -2.148146E-38 
4.361000E+01  3.243773E-38  -2.162515E-38 
4.362000E+01  3.265470E-38  -2.176980E-38 
4.363000E+01  3.287313E-38  -2.191542E-38 
4.364000E+01  3.309301E-38  -2.206201E-38 
4.365000E+01  3.331437E-38  -2.220958E-38 
4.366000E+01  3.353721E-38  -2.235814E-38 
4.367000E+01  3.376154E-38  -2.250769E-38 
4.368000E+01  3.398736E-38  -2.265824E-38 
4.369000E+01  3.421470E-38  -2.280980E-38 
4.370000E+01  3.444356E-38  -2.296238E-38 
4.371000E+01  3.467395E-38  -2.311597E-38 
4.372000E+01  3.490589E-38  -2.327059E-38 
4.373000E+01  3.513937E-38  -2.342625E-38 
4.374000E+01  3.537441E-38  -2.358294E-38 
4.375000E+01  3.561103E-38  -2.374069E-38 
4.376000E+01  3.584923E-38  -2.389949E-38 
4.377000E+01  3.608903E-38  -2.405935E-38 
4.378000E+01  3.633042E-38  -2.422028E-38 
4.379000E+01  3.657343E-38  -2.438229E-38 
4.380000E+01  3.681807E-38  -2.454538E-38 
4.381000E+01  3.706435E-38  -2.470956E-38 
4.382000E+01  3.731227E-38  -2.487484E-38 
4.383000E+01  3.756185E-38  -2.504123E-38 
4.384000E+01  3.781310E-38  -2.520873E-38 
4.385000E+01  3.806602E-38  -2.537735E-38 
4.386000E+01  3.832065E-38  -2.554710E-38 
4.387000E+01  3.857697E-38  -2.571798E-38 
4.388000E+01  3.883501E-38  -2.589001E-38 
4.389000E+01  3.909477E-38  -2.606318E-38 
4.390000E+01  3.935628E-38  -2.623752E-38 
4.391000E+01  3.961953E-38  -2.641302E-38 
4.392000E+01  3.988454E-38  -2.658969E-38 
4.393000E+01  4.015133E-38  -2.676755E-38 
4.394000E+01  4.041990E-38  -2.694660E-38 
4.395000E+01  4.069026E-38  -2.712684E-38 
4.396000E+01  4.096244E-38  -2.730829E-38 
4.397000E+01  4.123643E-38  -2.749095E-38 
4.398000E+01  4.151226E-38  -2.767484E-38 
4.399000E+01  4.178993E-38  -2.785996E-38 
4.400000E+01  4.206946E-38  -2.804631E-38 
4.401000E+01  4.235086E-38  -2.823391E-38 
4.402000E+01  4.263415E-38  -2.842276E-38 
4.403000E+01  4.291932E-38  -2.861288E-38 
4.404000E+01  4.320641E-38  -2.880427E-38 
4.405000E+01  4.349541E-38  -2.899694E-38 
4.406000E+01  4.378635E-38  -2.919090E-38 
4.407000E+01  4.407924E-38  -2.938616E-38 
4.408000E+01  4.437408E-38  -2.958272E-38 
4.409000E+01  4.467089E-38  -2.978060E-38 
4.410000E+01  4.496969E-38  -2.997980E-38 
4.411000E+01  4.527049E-38  -3.018033E-38 
4.412000E+01  4.557331E-38  -3.038220E-38 
4.413000E+01  4.587814E-38  -3.058543E-38 
4.414000E+01  4.618502E-38  -3.079001E-38 
4.415000E+01  4.649395E-38  -3.099597E-38 
4.416000E+01  4.680494E-38  -3.120330E-38 
4.417000E+01  4.711802E-38  -3.141201E-38 
4.418000E+01  4.743319E-38  -3.162213E-38 
4.419000E+01  4.775047E-38  -3.183364E-38 
4.420000E+01  4.806987E-38  -3.204658E-38 
4.421000E+01  4.839140E-38  -3.226093E-38 
4.422000E+01  4.871509E-38  -3.247673E-38 
4.423000E+01  4.904094E-38  -3.269396E-38 
4.424000E+01  4.936897E-38  -3.291265E-38 
4.425000E+01  4.969920E-38  -3.313280E-38 
4.426000E+01  5.003163E-38  -3.335442E-38 
4.427000E+01  5.036629E-38  -3.357753E-38 
4.428000E+01  5.070319E-38  -3.380213E-38 
4.429000E+01  5.104234E-38  -3.402823E-38 
4.430000E+01  5.138376E-38  -3.425584E-38 
4.431000E+01  5.172746E-38  -3.448497E-38 
4.432000E+01  5.207346E-38  -3.471564E-38 
4.433000E+01  5.242178E-38  -3.494785E-38 
4.434000E+01  5.277243E-38  -3.518162E-38 
4.435000E+01  5.312542E-38  -3.541694E-38 
4.436000E+01  5.348077E-38  -3.565385E-38 
4.437000E+01  5.383850E-38  -3.589233E-38 
4.438000E+01  5.419862E-38  -3.613241E-38 
4.439000E+01  5.456115E-38  -3.637410E-38 
4.440000E+01  5.492611E-38  -3.661741E-38 
4.441000E+01  5.529351E-38  -3.686234E-38 
4.442000E+01  5.566336E-38  -3.710891E-38 
4.443000E+01  5.603569E-38  -3.735713E-38 
4.444000E+01  5.641051E-38  -3.760701E-38 
4.445000E+01  5.678784E-38  -3.785856E-38 
4.446000E+01  5.716769E-38  -3.811179E-38 
4.447000E+01  5.755008E-38  -3.836672E-38 
4.448000E+01  5.793503E-38  -3.862335E-38 
4.449000E+01  5.832255E-38  -3.888170E-38 
4.450000E+01  5.871267E-38  -3.914178E-38 
4.451000E+01  5.910539E-38  -3.940359E-38 
4.452000E+01  5.950074E-38  -3.966716E-38 
4.453000E+01  5.989874E-38  -3.993249E-38 
4.454000E+01  6.029940E-38  -4.019960E-38 
4.455000E+01  6.070274E-38  -4.046849E-38 
4.456000E+01  6.110878E-38  -4.073918E-38 
4.457000E+01  6.151753E-38  -4.101169E-38 
4.458000E+01  6.192902E-38  -4.128601E-38 
4.459000E+01  6.234325E-38  -4.156217E-38 
4.460000E+01  6.276026E-38  -4.184018E-38 
4.461000E+01  6.318006E-38  -4.212004E-38 
4.462000E+01  6.360267E-38  -4.240178E-38 
4.463000E+01  6.402811E-38  -4.268540E-38 
4.464000E+01  6.445639E-38  -4.297092E-38 
4.465000E+01  6.488753E-38  -4.325835E-38 
4.466000E+01  6.532156E-38  -4.354771E-38 
4.467000E+01  6.575849E-38  -4.383899E-38 
4.468000E+01  6.619835E-38  -4.413223E-38 
4.469000E+01  6.664114E-38  -4.442743E-38 
4.470000E+01  6.708690E-38  -4.472460E-38 
4.471000E+01  6.753564E-38  -4.502376E-38 
4.472000E+01  6.798738E-38  -4.532492E-38 
4.473000E+01  6.844215E-38  -4.562810E-38 
4.474000E+01  6.889995E-38  -4.593330E-38 
4.475000E+01  6.936082E-38  -4.624055E-38 
4.476000E+01  6.982477E-38  -4.654985E-38 
4.477000E+01  7.029182E-38  -4.686122E-38 
4.478000E+01  7.076200E-38  -4.717467E-38 
4.479000E+01  7.123532E-38  -4.749022E-38 
4.480000E+01  7.171181E-38  -4.780787E-38 
4.481000E+01  7.219149E-38  -4.812766E-38 
4.482000E+01  7.267437E-38  -4.844958E-38 
4.483000E+01  7.316049E-38  -4.877366E-38 
4.484000E+01  7.364985E-38  -4.909990E-38 
4.485000E+01  7.414249E-38  -4.942833E-38 
4.486000E+01  7.463843E-38  -4.975895E-38 
4.487000E+01  7.513768E-38  -5.009179E-38 
4.488000E+01  7.564027E-38  -5.042685E-38 
4.489000E+01  7.614622E-38  -5.076415E-38 
4.490000E+01  7.665556E-38  -5.110371E-38 
4.491000E+01  7.716830E-38  -5.144554E-38 
4.492000E+01  7.768448E-38  -5.178965E-38 
4.493000E+01  7.820411E-38  -5.213607E-38 
4.494000E+01  7.872721E-38  -5.248481E-38 
4.495000E+01  7.925381E-38  -5.283587E-38 
4.496000E+01  7.978393E-38  -5.318929E-38 
4.497000E+01  8.031760E-38  -5.354507E-38 
4.498000E+01  8.085484E-38  -5.390323E-38 
4.499000E+01  8.139568E-38  -5.426378E-38 
4.500000E+01  8.194013E-38  -5.462675E-38 
4.501000E+01  8.248822E-38  -5.499215E-38 
4.502000E+01  8.303998E-38  -5.535998E-38 
4.503000E+01  8.359543E-38  -5.573028E-38 
4.504000E+01  8.415459E-38  -5.610306E-38 
4.505000E+01  8.471750E-38  -5.647833E-38 
4.506000E+01  8.528417E-38  -5.685611E-38 
4.507000E+01  8.585463E-38  -5.723642E-38 
4.508000E+01  8.642890E-38  -5.761927E-38 
4.509000E+01  8.700702E-38  -5.800468E-38 
4.510000E+01  8.758901E-38  -5.839267E-38 
4.511000E+01  8.817488E-38  -5.878326E-38 
4.512000E+01  8.876468E-38  -5.917645E-38 
4.513000E+01  8.935842E-38  -5.957228E-38 
4.514000E+01  8.995613E-38  -5.997076E-38 
4.515000E+01  9.055784E-38  -6.037190E-38 
4.516000E+01  9.116358E-38  -6.077572E-38 
4.517000E+01  9.177337E-38  -6.118225E-38 
4.518000E+01  9.238723E-38  -6.159149E-38 
4.519000E+01  9.300521E-38  -6.200347E-38 
4.520000E+01  9.362731E-38  -6.241821E-38 
4.521000E+01  9.425358E-38  -6.283572E-38 
4.522000E+01  9.488404E-38  -6.325602E-38 
4.523000E+01  9.551871E-38  -6.367914E-38 
4.524000E+01  9.615763E-38  -6.410509E-38 
4.525000E+01  9.680082E-38  -6.453388E-38 
4.526000E+01  9.744832E-38  -6.496554E-38 
4.527000E+01  9.810014E-38  -6.540009E-38 
4.528000E+01  9.875633E-38  -6.583755E-38 
4.529000E+01  9.941690E-38  -6.627794E-38 
4.530000E+01  1.000819E-37  -6.672126E-38 
4.531000E+01  1.007513E-37  -6.716756E-38 
4.532000E+01  1.014253E-37  -6.761684E-38 
4.533000E+01  1.021037E-37  -6.806912E-38 
4.534000E+01  1.027866E-37  -6.852443E-38 
4.535000E+01  1.034742E-37  -6.898279E-38 
4.536000E+01  1.041663E-37  -6.944421E-38 
4.537000E+01  1.048631E-37  -6.990872E-38 
4.538000E+01  1.055645E-37  -7.037633E-38 
4.539000E+01  1.062706E-37  -7.084708E-38 
4.540000E+01  1.069815E-37  -7.132097E-38 
4.541000E+01  1.076970E-37  -7.179803E-38 
4.542000E+01  1.084174E-37  -7.227828E-38 
4.543000E+01  1.091426E-37  -7.276175E-38 
4.544000E+01  1.098727E-37  -7.324845E-38 
4.545000E+01  1.106076E-37  -7.373840E-38 
4.546000E+01  1.113474E-37  -7.423163E-38 
4.547000E+01  1.120922E-37  -7.472816E-38 
4.548000E+01  1.128420E-37  -7.522802E-38 
4.549000E+01  1.135968E-37  -7.573121E-38 
4.550000E+01  1.143567E-37  -7.623777E-38 
4.551000E+01  1.151216E-37  -7.674772E-38 
4.552000E+01  1.158916E-37  -7.726108E-38 
4.553000E+01  1.166668E-37  -7.777788E-38 
4.554000E+01  1.174472E-37  -7.829813E-38 
4.555000E+01  1.182328E-37  -7.882186E-38 
4.556000E+01  1.190236E-37  -7.934909E-38 
4.557000E+01  1.198198E-37  -7.987986E-38 
4.558000E+01  1.206213E-37  -8.041417E-38 
4.559000E+01  1.214281E-37  -8.095205E-38 
4.560000E+01  1.222403E-37  -8.149354E-38 
4.561000E+01  1.230580E-37  -8.203864E-38 
4.562000E+01  1.238811E-37  -8.258739E-38 
4.563000E+01  1.247097E-37  -8.313981E-38 
4.564000E+01  1.255439E-37  -8.369593E-38 
4.565000E+01  1.263837E-37  -8.425577E-38 
4.566000E+01  1.272290E-37  -8.481935E-38 
4.567000E+01  1.280801E-37  -8.538670E-38 
4.568000E+01  1.289368E-37  -8.595785E-38 
4.569000E+01  1.297992E-37  -8.653281E-38 
4.570000E+01  1.306674E-37  -8.711163E-38 
4.571000E+01  1.315415E-37  -8.769431E-38 
4.572000E+01  1.324213E-37  -8.828089E-38 
4.573000E+01  1.333071E-37  -8.887140E-38 
4.574000E+01  1.341988E-37  -8.946585E-38 
4.575000E+01  1.350964E-37  -9.006429E-38 
4.576000E+01  1.360001E-37  -9.066672E-38 
4.577000E+01  1.369098E-37  -9.127318E-38 
4.578000E+01  1.378256E-37  -9.188371E-38 
4.579000E+01  1.387475E-37  -9.249831E-38 
4.580000E+01  1.396755E-37  -9.311703E-38 
4.581000E+01  1.406098E-37  -9.373988E-38 
4.582000E+01  1.415503E-37  -9.436690E-38 
4.583000E+01  1.424972E-37  -9.499811E-38 
4.584000E+01  1.434503E-37  -9.563355E-38 
4.585000E+01  1.444099E-37  -9.627324E-38 
4.586000E+01  1.453758E-37  -9.691720E-38 
4.587000E+01  1.463482E-37  -9.756548E-38 
4.588000E+01  1.473271E-37  -9.821809E-38 
4.589000E+01  1.483126E-37  -9.887506E-38 
4.590000E+01  1.493046E-37  -9.953643E-38 
4.591000E+01  1.503033E-37  -1.002022E-37 
4.592000E+01  1.513087E-37  -1.008725E-37 
4.593000E+01  1.523208E-37  -1.015472E-37 
4.594000E+01  1.533397E-37  -1.022264E-37 
4.595000E+01  1.543653E-37  -1.029102E-37 
4.596000E+01  1.553979E-37  -1.035986E-37 
4.597000E+01  1.564373E-37  -1.042916E-37 
4.598000E+01  1.574837E-37  -1.049892E-37 
4.599000E+01  1.585371E-37  -1.056914E-37 
4.600000E+01  1.595976E-37  -1.063984E-37 
4.601000E+01  1.606651E-37  -1.071101E-37 
4.602000E+01  1.617398E-37  -1.078265E-37 
4.603000E+01  1.628217E-37  -1.085478E-37 
4.604000E+01  1.639108E-37  -1.092738E-37 
4.605000E+01  1.650072E-37  -1.100048E-37 
4.606000E+01  1.661109E-37  -1.107406E-37 
4.607000E+01  1.672220E-37  -1.114813E-37 
4.608000E+01  1.683405E-37  -1.122270E-37 
4.609000E+01  1.694665E-37  -1.129777E-37 
4.610000E+01  1.706001E-37  -1.137334E-37 
4.611000E+01  1.717412E-37  -1.144941E-37 
4.612000E+01  1.728900E-37  -1.152600E-37 
4.613000E+01  1.740464E-37  -1.160310E-37 
4.614000E+01  1.752106E-37  -1.168071E-37 
4.615000E+01  1.763826E-37  -1.175884E-37 
4.616000E+01  1.775624E-37  -1.183749E-37 
4.617000E+01  1.787501E-37  -1.191667E-37 
4.618000E+01  1.799458E-37  -1.199638E-37 
4.619000E+01  1.811494E-37  -1.207663E-37 
4.620000E+01  1.823611E-37  -1.215741E-37 
4.621000E+01  1.835809E-37  -1.223873E-37 
4.622000E+01  1.848089E-37  -1.232059E-37 
4.623000E+01  1.860450E-37  -1.240300E-37 
4.624000E+01  1.872895E-37  -1.248597E-37 
4.625000E+01  1.885423E-37  -1.256948E-37 
4.626000E+01  1.898034E-37  -1.265356E-37 
4.627000E+01  1.910730E-37  -1.273820E-37 
4.628000E+01  1.923511E-37  -1.282340E-37 
4.629000E+01  1.936377E-37  -1.290918E-37 
4.630000E+01  1.949329E-37  -1.299553E-37 
4.631000E+01  1.962368E-37  -1.308245E-37 
4.632000E+01  1.975494E-37  -1.316996E-37 
4.633000E+01  1.988708E-37  -1.325805E-37 
4.634000E+01  2.002011E-37  -1.334674E-37 
4.635000E+01  2.015402E-37  -1.343601E-37 
4.636000E+01  2.028883E-37  -1.352589E-37 
4.637000E+01  2.042454E-37  -1.361636E-37 
4.638000E+01  2.056116E-37  -1.370744E-37 
4.639000E+01  2.069869E-37  -1.379913E-37 
4.640000E+01  2.083714E-37  -1.389143E-37 
4.641000E+01  2.097652E-37  -1.398435E-37 
4.642000E+01  2.111683E-37  -1.407789E-37 
4.643000E+01  2.125808E-37  -1.417205E-37 
4.644000E+01  2.140027E-37  -1.426685E-37 
4.645000E+01  2.154342E-37  -1.436228E-37 
4.646000E+01  2.168752E-37  -1.445835E-37 
4.647000E+01  2.183259E-37  -1.455506E-37 
4.648000E+01  2.197862E-37  -1.465242E-37 
4.649000E+01  2.212564E-37  -1.475043E-37 
4.650000E+01  2.227364E-37  -1.484909E-37 
4.651000E+01  2.242262E-37  -1.494842E-37 
4.652000E+01  2.257261E-37  -1.504840E-37 
4.653000E+01  2.272359E-37  -1.514906E-37 
4.654000E+01  2.287559E-37  -1.525039E-37 
4.655000E+01  2.302860E-37  -1.535240E-37 
4.656000E+01  2.318264E-37  -1.545509E-37 
4.657000E+01  2.333771E-37  -1.555847E-37 
4.658000E+01  2.349381E-37  -1.566254E-37 
4.659000E+01  2.365096E-37  -1.576731E-37 
4.660000E+01  2.380916E-37  -1.587277E-37 
4.661000E+01  2.396842E-37  -1.597895E-37 
4.662000E+01  2.412874E-37  -1.608583E-37 
4.663000E+01  2.429014E-37  -1.619342E-37 
4.664000E+01  2.445261E-37  -1.630174E-37 
4.665000E+01  2.461617E-37  -1.641078E-37 
4.666000E+01  2.478083E-37  -1.652055E-37 
4.667000E+01  2.494659E-37  -1.663106E-37 
4.668000E+01  2.511345E-37  -1.674230E-37 
4.669000E+01  2.528144E-37  -1.685429E-37 
4.670000E+01  2.545054E-37  -1.696703E-37 
4.671000E+01  2.562078E-37  -1.708052E-37 
4.672000E+01  2.579216E-37  -1.719477E-37 
4.673000E+01  2.596468E-37  -1.730978E-37 
4.674000E+01  2.613835E-37  -1.742557E-37 
4.675000E+01  2.631319E-37  -1.754213E-37 
4.676000E+01  2.648920E-37  -1.765947E-37 
4.677000E+01  2.666638E-37  -1.777759E-37 
4.678000E+01  2.684475E-37  -1.789650E-37 
4.679000E+01  2.702432E-37  -1.801621E-37 
4.680000E+01  2.720508E-37  -1.813672E-37 
4.681000E+01  2.738705E-37  -1.825804E-37 
4.682000E+01  2.757024E-37  -1.838016E-37 
4.683000E+01  2.775466E-37  -1.850311E-37 
4.684000E+01  2.794031E-37  -1.862687E-37 
4.685000E+01  2.812720E-37  -1.875147E-37 
4.686000E+01  2.831534E-37  -1.887689E-37 
4.687000E+01  2.850474E-37  -1.900316E-37 
4.688000E+01  2.869541E-37  -1.913027E-37 
4.689000E+01  2.888735E-37  -1.925823E-37 
4.690000E+01  2.908057E-37  -1.938705E-37 
4.691000E+01  2.927509E-37  -1.951673E-37 
4.692000E+01  2.947091E-37  -1.964727E-37 
4.693000E+01  2.966804E-37  -1.977869E-37 
4.694000E+01  2.986649E-37  -1.991099E-37 
4.695000E+01  3.006626E-37  -2.004418E-37 
4.696000E+01  3.026737E-37  -2.017825E-37 
4.697000E+01  3.046983E-37  -2.031322E-37 
4.698000E+01  3.067364E-37  -2.044909E-37 
4.699000E+01  3.087882E-37  -2.058588E-37 
4.700000E+01  3.108536E-37  -2.072358E-37 
4.701000E+01  3.129329E-37  -2.086219E-37 
4.702000E+01  3.150261E-37  -2.100174E-37 
4.703000E+01  3.171333E-37  -2.114222E-37 
4.704000E+01  3.192546E-37  -2.128364E-37 
4.705000E+01  3.213900E-37  -2.142600E-37 
4.706000E+01  3.235398E-37  -2.156932E-37 
4.707000E+01  3.257039E-37  -2.171360E-37 
4.708000E+01  3.278826E-37  -2.185884E-37 
4.709000E+01  3.300757E-37  -2.200505E-37 
4.710000E+01  3.322836E-37  -2.215224E-37 
4.711000E+01  3.345062E-37  -2.230041E-37 
4.712000E+01  3.367437E-37  -2.244958E-37 
4.713000E+01  3.389962E-37  -2.259974E-37 
4.714000E+01  3.412637E-37  -2.275091E-37 
4.715000E+01  3.435464E-37  -2.290309E-37 
4.716000E+01  3.458443E-37  -2.305629E-37 
4.717000E+01  3.481577E-37  -2.321051E-37 
4.718000E+01  3.504865E-37  -2.336577E-37 
4.719000E+01  3.528309E-37  -2.352206E-37 
4.720000E+01  3.551909E-37  -2.367940E-37 
4.721000E+01  3.575668E-37  -2.383779E-37 
4.722000E+01  3.599585E-37  -2.399723E-37 
4.723000E+01  3.623663E-37  -2.415775E-37 
4.724000E+01  3.647901E-37  -2.431934E-37 
4.725000E+01  3.672302E-37  -2.448201E-37 
4.726000E+01  3.696865E-37  -2.464577E-37 
4.727000E+01  3.721594E-37  -2.481062E-37 
4.728000E+01  3.746487E-37  -2.497658E-37 
4.729000E+01  3.771547E-37  -2.514365E-37 
4.730000E+01  3.796775E-37  -2.531183E-37 
4.731000E+01  3.822171E-37  -2.548114E-37 
4.732000E+01  3.847737E-37  -2.565158E-37 
4.733000E+01  3.873475E-37  -2.582316E-37 
4.734000E+01  3.899384E-37  -2.599589E-37 
4.735000E+01  3.925467E-37  -2.616978E-37 
4.736000E+01  3.951724E-37  -2.634483E-37 
4.737000E+01  3.978157E-37  -2.652105E-37 
4.738000E+01  4.004767E-37  -2.669844E-37 
4.739000E+01  4.031554E-37  -2.687703E-37 
4.740000E+01  4.058521E-37  -2.705681E-37 
4.741000E+01  4.085668E-37  -2.723779E-37 
4.742000E+01  4.112997E-37  -2.741998E-37 
4.743000E+01  4.140509E-37  -2.760339E-37 
4.744000E+01  4.168204E-37  -2.778803E-37 
4.745000E+01  4.196085E-37  -2.797390E-37 
4.746000E+01  4.224152E-37  -2.816102E-37 
4.747000E+01  4.252408E-37  -2.834938E-37 
4.748000E+01  4.280852E-37  -2.853901E-37 
4.749000E+01  4.309486E-37  -2.872991E-37 
4.750000E+01  4.338312E-37  -2.892208E-37 
4.751000E+01  4.367331E-37  -2.911554E-37 
4.752000E+01  4.396543E-37  -2.931029E-37 
4.753000E+01  4.425952E-37  -2.950634E-37 
4.754000E+01  4.455556E-37  -2.970371E-37 
4.755000E+01  4.485359E-37  -2.990240E-37 
4.756000E+01  4.515362E-37  -3.010241E-37 
4.757000E+01  4.545565E-37  -3.030376E-37 
4.758000E+01  4.575970E-37  -3.050646E-37 
4.759000E+01  4.606578E-37  -3.071052E-37 
4.760000E+01  4.637391E-37  -3.091594E-37 
4.761000E+01  4.668410E-37  -3.112274E-37 
4.762000E+01  4.699637E-37  -3.133091E-37 
4.763000E+01  4.731073E-37  -3.154048E-37 
4.764000E+01  4.762719E-37  -3.175146E-37 
4.765000E+01  4.794576E-37  -3.196384E-37 
4.766000E+01  4.826647E-37  -3.217764E-37 
4.767000E+01  4.858932E-37  -3.239288E-37 
4.768000E+01  4.891433E-37  -3.260955E-37 
4.769000E+01  4.924151E-37  -3.282768E-37 
4.770000E+01  4.957089E-37  -3.304726E-37 
4.771000E+01  4.990246E-37  -3.326831E-37 
4.772000E+01  5.023626E-37  -3.349084E-37 
4.773000E+01  5.057229E-37  -3.371486E-37 
4.774000E+01  5.091056E-37  -3.394037E-37 
4.775000E+01  5.125110E-37  -3.416740E-37 
4.776000E+01  5.159391E-37  -3.439594E-37 
4.777000E+01  5.193902E-37  -3.462602E-37 
4.778000E+01  5.228644E-37  -3.485763E-37 
4.779000E+01  5.263618E-37  -3.509079E-37 
4.780000E+01  5.298826E-37  -3.532551E-37 
4.781000E+01  5.334270E-37  -3.556180E-37 
4.782000E+01  5.369950E-37  -3.579967E-37 
4.783000E+01  5.405869E-37  -3.603913E-37 
4.784000E+01  5.442029E-37  -3.628019E-37 
4.785000E+01  5.478430E-37  -3.652287E-37 
4.786000E+01  5.515075E-37  -3.676717E-37 
4.787000E+01  5.551965E-37  -3.701310E-37 
4.788000E+01  5.589102E-37  -3.726068E-37 
4.789000E+01  5.626487E-37  -3.750991E-37 
4.790000E+01  5.664122E-37  -3.776082E-37 
4.791000E+01  5.702009E-37  -3.801340E-37 
4.792000E+01  5.740150E-37  -3.826766E-37 
4.793000E+01  5.778545E-37  -3.852363E-37 
4.794000E+01  5.817198E-37  -3.878132E-37 
4.795000E+01  5.856108E-37  -3.904072E-37 
4.796000E+01  5.895280E-37  -3.930186E-37 
4.797000E+01  5.934713E-37  -3.956475E-37 
4.798000E+01  5.974410E-37  -3.982940E-37 
4.799000E+01  6.014372E-37  -4.009581E-37 
4.800000E+01  6.054602E-37  -4.036401E-37 
4.801000E+01  6.095101E-37  -4.063401E-37 
4.802000E+01  6.135871E-37  -4.090580E-37 
4.803000E+01  6.176913E-37  -4.117942E-37 
4.804000E+01  6.218230E-37  -4.145487E-37 
4.805000E+01  6.259823E-37  -4.173216E-37 
4.806000E+01  6.301695E-37  -4.201130E-37 
4.807000E+01  6.343847E-37  -4.229231E-37 
4.808000E+01  6.386280E-37  -4.257520E-37 
4.809000E+01  6.428998E-37  -4.285998E-37 
4.810000E+01  6.472001E-37  -4.314667E-37 
4.811000E+01  6.515292E-37  -4.343528E-37 
4.812000E+01  6.558872E-37  -4.372581E-37 
4.813000E+01  6.602744E-37  -4.401829E-37 
4.814000E+01  6.646909E-37  -4.431273E-37 
4.815000E+01  6.691370E-37  -4.460913E-37 
4.816000E+01  6.736128E-37  -4.490752E-37 
4.817000E+01  6.781186E-37  -4.520790E-37 
4.818000E+01  6.826545E-37  -4.551030E-37 
4.819000E+01  6.872207E-37  -4.581471E-37 
4.820000E+01  6.918175E-37  -4.612116E-37 
4.821000E+01  6.964450E-37  -4.642967E-37 
4.822000E+01  7.011035E-37  -4.674023E-37 
4.823000E+01  7.057931E-37  -4.705287E-37 
4.824000E+01  7.105141E-37  -4.736761E-37 
4.825000E+01  7.152667E-37  -4.768445E-37 
4.826000E+01  7.200511E-37  -4.800340E-37 
4.827000E+01  7.248675E-37  -4.832450E-37 
4.828000E+01  7.297160E-37  -4.864774E-37 
4.829000E+01  7.345971E-37  -4.897314E-37 
4.830000E+01  7.395107E-37  -4.930072E-37 
4.831000E+01  7.444573E-37  -4.963049E-37 
4.832000E+01  7.494369E-37  -4.996246E-37 
4.833000E+01  7.544499E-37  -5.029666E-37 
4.834000E+01  7.594963E-37  -5.063309E-37 
4.835000E+01  7.645765E-37  -5.097177E-37 
4.836000E+01  7.696908E-37  -5.131272E-37 
4.837000E+01  7.748392E-37  -5.165594E-37 
4.838000E+01  7.800220E-37  -5.200147E-37 
4.839000E+01  7.852395E-37  -5.234930E-37 
4.840000E+01  7.904920E-37  -5.269946E-37 
4.841000E+01  7.957795E-37  -5.305197E-37 
4.842000E+01  8.011024E-37  -5.340683E-37 
4.843000E+01  8.064610E-37  -5.376406E-37 
4.844000E+01  8.118553E-37  -5.412369E-37 
4.845000E+01  8.172858E-37  -5.448572E-37 
4.846000E+01  8.227525E-37  -5.485017E-37 
4.847000E+01  8.282559E-37  -5.521706E-37 
4.848000E+01  8.337960E-37  -5.558640E-37 
4.849000E+01  8.393732E-37  -5.595822E-37 
4.850000E+01  8.449878E-37  -5.633252E-37 
4.851000E+01  8.506398E-37  -5.670932E-37 
4.852000E+01  8.563297E-37  -5.708865E-37 
4.853000E+01  8.620576E-37  -5.747051E-37 
4.854000E+01  8.678239E-37  -5.785493E-37 
4.855000E+01  8.736287E-37  -5.824191E-37 
4.856000E+01  8.794724E-37  -5.863149E-37 
4.857000E+01  8.853551E-37  -5.902367E-37 
4.858000E+01  8.912772E-37  -5.941848E-37 
4.859000E+01  8.972389E-37  -5.981593E-37 
4.860000E+01  9.032405E-37  -6.021603E-37 
4.861000E+01  9.092822E-37  -6.061881E-37 
4.862000E+01  9.153643E-37  -6.102429E-37 
4.863000E+01  9.214871E-37  -6.143248E-37 
4.864000E+01  9.276509E-37  -6.184339E-37 
4.865000E+01  9.338559E-37  -6.225706E-37 
4.866000E+01  9.401024E-37  -6.267349E-37 
4.867000E+01  9.463907E-37  -6.309271E-37 
4.868000E+01  9.527210E-37  -6.351474E-37 
4.869000E+01  9.590937E-37  -6.393958E-37 
4.870000E+01  9.655091E-37  -6.436727E-37 
4.871000E+01  9.719673E-37  -6.479782E-37 
4.872000E+01  9.784687E-37  -6.523125E-37 
4.873000E+01  9.850136E-37  -6.566758E-37 
4.874000E+01  9.916023E-37  -6.610682E-37 
4.875000E+01  9.982351E-37  -6.654901E-37 
4.876000E+01  1.004912E-36  -6.699415E-37 
4.877000E+01  1.011634E-36  -6.744227E-37 
4.878000E+01  1.018401E-36  -6.789339E-37 
4.879000E+01  1.025213E-36  -6.834752E-37 
4.880000E+01  1.032070E-36  -6.880469E-37 
4.881000E+01  1.038974E-36  -6.926492E-37 
4.882000E+01  1.045923E-36  -6.972823E-37 
4.883000E+01  1.052920E-36  -7.019464E-37 
4.884000E+01  1.059963E-36  -7.066417E-37 
4.885000E+01  1.067053E-36  -7.113684E-37 
4.886000E+01  1.074190E-36  -7.161267E-37 
4.887000E+01  1.081375E-36  -7.209168E-37 
4.888000E+01  1.088608E-36  -7.257389E-37 
4.889000E+01  1.095890E-36  -7.305934E-37 
4.890000E+01  1.103220E-36  -7.354803E-37 
4.891000E+01  1.110600E-36  -7.403998E-37 
4.892000E+01  1.118029E-36  -7.453523E-37 
4.893000E+01  1.125507E-36  -7.503379E-37 
4.894000E+01  1.133035E-36  -7.553569E-37 
4.895000E+01  1.140614E-36  -7.604094E-37 
4.896000E+01  1.148244E-36  -7.654958E-37 
4.897000E+01  1.155924E-36  -7.706161E-37 
4.898000E+01  1.163656E-36  -7.757707E-37 
4.899000E+01  1.171440E-36  -7.809598E-37 
4.900000E+01  1.179275E-36  -7.861836E-37 
4.901000E+01  1.187164E-36  -7.914423E-37 
4.902000E+01  1.195104E-36  -7.967363E-37 
4.903000E+01  1.203098E-36  -8.020656E-37 
4.904000E+01  1.211146E-36  -8.074305E-37 
4.905000E+01  1.219247E-36  -8.128314E-37 
4.906000E+01  1.227403E-36  -8.182684E-37 
4.907000E+01  1.235613E-36  -8.237417E-37 
4.908000E+01  1.243878E-36  -8.292517E-37 
4.909000E+01  1.252198E-36  -8.347985E-37 
4.910000E+01  1.260574E-36  -8.403824E-37 
4.911000E+01  1.269006E-36  -8.460037E-37 
4.912000E+01  1.277494E-36  -8.516625E-37 
4.913000E+01  1.286039E-36  -8.573593E-37 
4.914000E+01  1.294641E-36  -8.630941E-37 
4.915000E+01  1.303301E-36  -8.688673E-37 
4.916000E+01  1.312019E-36  -8.746791E-37 
4.917000E+01  1.320795E-36  -8.805297E-37 
4.918000E+01  1.329629E-36  -8.864196E-37 
4.919000E+01  1.338523E-36  -8.923488E-37 
4.920000E+01  1.347476E-36  -8.983176E-37 
4.921000E+01  1.356490E-36  -9.043264E-37 
4.922000E+01  1.365563E-36  -9.103754E-37 
4.923000E+01  1.374697E-36  -9.164648E-37 
4.924000E+01  1.383893E-36  -9.225950E-37 
4.925000E+01  1.393149E-36  -9.287662E-37 
4.926000E+01  1.402468E-36  -9.349787E-37 
4.927000E+01  1.411849E-36  -9.412327E-37 
4.928000E+01  1.421293E-36  -9.475285E-37 
4.929000E+01  1.430800E-36  -9.538665E-37 
4.930000E+01  1.440370E-36  -9.602468E-37 
4.931000E+01  1.450005E-36  -9.666699E-37 
4.932000E+01  1.459704E-36  -9.731359E-37 
4.933000E+01  1.469468E-36  -9.796451E-37 
4.934000E+01  1.479297E-36  -9.861979E-37 
4.935000E+01  1.489192E-36  -9.927945E-37 
4.936000E+01  1.499153E-36  -9.994353E-37 
4.937000E+01  1.509181E-36  -1.006120E-36 
4.938000E+01  1.519275E-36  -1.012850E-36 
4.939000E+01  1.529438E-36  -1.019625E-36 
4.940000E+01  1.539668E-36  -1.026445E-36 
4.941000E+01  1.549967E-36  -1.033311E-36 
4.942000E+01  1.560334E-36  -1.040223E-36 
4.943000E+01  1.570771E-36  -1.047181E-36 
4.944000E+01  1.581278E-36  -1.054185E-36 
4.945000E+01  1.591855E-36  -1.061237E-36 
4.946000E+01  1.602503E-36  -1.068335E-36 
4.947000E+01  1.613222E-36  -1.075481E-36 
4.948000E+01  1.624013E-36  -1.082675E-36 
4.949000E+01  1.634876E-36  -1.089917E-36 
4.950000E+01  1.645811E-36  -1.097208E-36 
4.951000E+01  1.656820E-36  -1.104547E-36 
4.952000E+01  1.667903E-36  -1.111935E-36 
4.953000E+01  1.679059E-36  -1.119373E-36 
4.954000E+01  1.690290E-36  -1.126860E-36 
4.955000E+01  1.701596E-36  -1.134398E-36 
4.956000E+01  1.712978E-36  -1.141986E-36 
4.957000E+01  1.724436E-36  -1.149624E-36 
4.958000E+01  1.735971E-36  -1.157314E-36 
4.959000E+01  1.747583E-36  -1.165055E-36 
4.960000E+01  1.759272E-36  -1.172848E-36 
4.961000E+01  1.771040E-36  -1.180693E-36 
4.962000E+01  1.782886E-36  -1.188591E-36 
4.963000E+01  1.794812E-36  -1.196541E-36 
4.964000E+01  1.806817E-36  -1.204545E-36 
4.965000E+01  1.818903E-36  -1.212602E-36 
4.966000E+01  1.831069E-36  -1.220713E-36 
4.967000E+01  1.843317E-36  -1.228878E-36 
4.968000E+01  1.855647E-36  -1.237098E-36 
4.969000E+01  1.868060E-36  -1.245373E-36 
4.970000E+01  1.880555E-36  -1.253703E-36 
4.971000E+01  1.893134E-36  -1.262089E-36 
4.972000E+01  1.905797E-36  -1.270531E-36 
4.973000E+01  1.918545E-36  -1.279030E-36 
4.974000E+01  1.931378E-36  -1.287585E-36 
4.975000E+01  1.944296E-36  -1.296198E-36 
4.976000E+01  1.957302E-36  -1.304868E-36 
4.977000E+01  1.970394E-36  -1.313596E-36 
4.978000E+01  1.983574E-36  -1.322383E-36 
4.979000E+01  1.996842E-36  -1.331228E-36 
4.980000E+01  2.010199E-36  -1.340132E-36 
4.981000E+01  2.023645E-36  -1.349096E-36 
4.982000E+01  2.037181E-36  -1.358121E-36 
4.983000E+01  2.050807E-36  -1.367205E-36 
4.984000E+01  2.064525E-36  -1.376350E-36 
4.985000E+01  2.078335E-36  -1.385556E-36 
4.986000E+01  2.092236E-36  -1.394824E-36 
4.987000E+01  2.106231E-36  -1.404154E-36 
4.988000E+01  2.120320E-36  -1.413546E-36 
4.989000E+01  2.134502E-36  -1.423002E-36 
4.990000E+01  2.148780E-36  -1.432520E-36 
4.991000E+01  2.163153E-36  -1.442102E-36 
4.992000E+01  2.177622E-36  -1.451748E-36 
4.993000E+01  2.192188E-36  -1.461459E-36 
4.994000E+01  2.206852E-36  -1.471234E-36 
4.995000E+01  2.221613E-36  -1.481075E-36 
4.996000E+01  2.236473E-36  -1.490982E-36 
4.997000E+01  2.251433E-36  -1.500955E-36 
4.998000E+01  2.266493E-36  -1.510995E-36 
4.999000E+01  2.281653E-36  -1.521102E-36 
5.000000E+01  2.296915E-36  -1.531277E-36 
5.001000E+01  2.312279E-36  -1.541519E-36 
5.002000E+01  2.327745E-36  -1.551830E-36 
5.003000E+01  2.343316E-36  -1.562210E-36 
5.004000E+01  2.358990E-36  -1.572660E-36 
5.005000E+01  2.374769E-36  -1.583179E-36 
5.006000E+01  2.390654E-36  -1.593769E-36 
5.007000E+01  2.406645E-36  -1.604430E-36 
5.008000E+01  2.422743E-36  -1.615162E-36 
5.009000E+01  2.438948E-36  -1.625965E-36 
5.010000E+01  2.455262E-36  -1.636841E-36 
5.011000E+01  2.471685E-36  -1.647790E-36 
5.012000E+01  2.488218E-36  -1.658812E-36 
5.013000E+01  2.504862E-36  -1.669908E-36 
5.014000E+01  2.521617E-36  -1.681078E-36 
5.015000E+01  2.538484E-36  -1.692322E-36 
5.016000E+01  2.555463E-36  -1.703642E-36 
5.017000E+01  2.572557E-36  -1.715038E-36 
5.018000E+01  2.589764E-36  -1.726510E-36 
5.019000E+01  2.607087E-36  -1.738058E-36 
5.020000E+01  2.624526E-36  -1.749684E-36 
5.021000E+01  2.642081E-36  -1.761387E-36 
5.022000E+01  2.659754E-36  -1.773169E-36 
5.023000E+01  2.677545E-36  -1.785030E-36 
5.024000E+01  2.695455E-36  -1.796970E-36 
5.025000E+01  2.713484E-36  -1.808990E-36 
5.026000E+01  2.731635E-36  -1.821090E-36 
5.027000E+01  2.749906E-36  -1.833271E-36 
5.028000E+01  2.768300E-36  -1.845534E-36 
5.029000E+01  2.786817E-36  -1.857878E-36 
5.030000E+01  2.805458E-36  -1.870305E-36 
5.031000E+01  2.824224E-36  -1.882816E-36 
5.032000E+01  2.843115E-36  -1.895410E-36 
5.033000E+01  2.862132E-36  -1.908088E-36 
5.034000E+01  2.881277E-36  -1.920851E-36 
5.035000E+01  2.900549E-36  -1.933700E-36 
5.036000E+01  2.919951E-36  -1.946634E-36 
5.037000E+01  2.939482E-36  -1.959655E-36 
5.038000E+01  2.959144E-36  -1.972763E-36 
5.039000E+01  2.978938E-36  -1.985959E-36 
5.040000E+01  2.998864E-36  -1.999243E-36 
5.041000E+01  3.018923E-36  -2.012615E-36 
5.042000E+01  3.039117E-36  -2.026078E-36 
5.043000E+01  3.059445E-36  -2.039630E-36 
5.044000E+01  3.079909E-36  -2.053273E-36 
5.045000E+01  3.100511E-36  -2.067007E-36 
5.046000E+01  3.121250E-36  -2.080833E-36 
5.047000E+01  3.142128E-36  -2.094752E-36 
5.048000E+01  3.163145E-36  -2.108764E-36 
5.049000E+01  3.184303E-36  -2.122869E-36 
5.050000E+01  3.205603E-36  -2.137069E-36 
5.051000E+01  3.227045E-36  -2.151363E-36 
5.052000E+01  3.248631E-36  -2.165754E-36 
5.053000E+01  3.270360E-36  -2.180240E-36 
5.054000E+01  3.292236E-36  -2.194824E-36 
5.055000E+01  3.314257E-36  -2.209505E-36 
5.056000E+01  3.336426E-36  -2.224284E-36 
5.057000E+01  3.358743E-36  -2.239162E-36 
5.058000E+01  3.381210E-36  -2.254140E-36 
5.059000E+01  3.403826E-36  -2.269218E-36 
5.060000E+01  3.426594E-36  -2.284396E-36 
5.061000E+01  3.449515E-36  -2.299676E-36 
5.062000E+01  3.472588E-36  -2.315059E-36 
5.063000E+01  3.495816E-36  -2.330544E-36 
5.064000E+01  3.519199E-36  -2.346133E-36 
5.065000E+01  3.542739E-36  -2.361826E-36 
5.066000E+01  3.566436E-36  -2.377624E-36 
5.067000E+01  3.590292E-36  -2.393528E-36 
5.068000E+01  3.614307E-36  -2.409538E-36 
5.069000E+01  3.638483E-36  -2.425655E-36 
5.070000E+01  3.662821E-36  -2.441880E-36 
5.071000E+01  3.687321E-36  -2.458214E-36 
5.072000E+01  3.711985E-36  -2.474657E-36 
5.073000E+01  3.736815E-36  -2.491210E-36 
5.074000E+01  3.761810E-36  -2.507873E-36 
5.075000E+01  3.786972E-36  -2.524648E-36 
5.076000E+01  3.812303E-36  -2.541535E-36 
5.077000E+01  3.837804E-36  -2.558536E-36 
5.078000E+01  3.863474E-36  -2.575650E-36 
5.079000E+01  3.889317E-36  -2.592878E-36 
5.080000E+01  3.915332E-36  -2.610222E-36 
5.081000E+01  3.941522E-36  -2.627681E-36 
5.082000E+01  3.967886E-36  -2.645258E-36 
5.083000E+01  3.994427E-36  -2.662951E-36 
5.084000E+01  4.021146E-36  -2.680764E-36 
5.085000E+01  4.048043E-36  -2.698695E-36 
5.086000E+01  4.075120E-36  -2.716747E-36 
5.087000E+01  4.102378E-36  -2.734919E-36 
5.088000E+01  4.129819E-36  -2.753213E-36 
5.089000E+01  4.157443E-36  -2.771629E-36 
5.090000E+01  4.185252E-36  -2.790168E-36 
5.091000E+01  4.213247E-36  -2.808831E-36 
5.092000E+01  4.241429E-36  -2.827619E-36 
5.093000E+01  4.269799E-36  -2.846533E-36 
5.094000E+01  4.298360E-36  -2.865573E-36 
5.095000E+01  4.327111E-36  -2.884741E-36 
5.096000E+01  4.356055E-36  -2.904037E-36 
5.097000E+01  4.385193E-36  -2.923462E-36 
5.098000E+01  4.414525E-36  -2.943017E-36 
5.099000E+01  4.444053E-36  -2.962702E-36 
5.100000E+01  4.473779E-36  -2.982520E-36 
5.101000E+01  4.503704E-36  -3.002469E-36 
5.102000E+01  4.533829E-36  -3.022553E-36 
5.103000E+01  4.564156E-36  -3.042770E-36 
5.104000E+01  4.594685E-36  -3.063123E-36 
5.105000E+01  4.625419E-36  -3.083612E-36 
5.106000E+01  4.656358E-36  -3.104238E-36 
5.107000E+01  4.687504E-36  -3.125003E-36 
5.108000E+01  4.718858E-36  -3.145905E-36 
5.109000E+01  4.750422E-36  -3.166948E-36 
5.110000E+01  4.782198E-36  -3.188132E-36 
5.111000E+01  4.814185E-36  -3.209457E-36 
5.112000E+01  4.846387E-36  -3.230925E-36 
5.113000E+01  4.878804E-36  -3.252536E-36 
5.114000E+01  4.911438E-36  -3.274292E-36 
5.115000E+01  4.944291E-36  -3.296194E-36 
5.116000E+01  4.977363E-36  -3.318242E-36 
5.117000E+01  5.010656E-36  -3.340437E-36 
5.118000E+01  5.044172E-36  -3.362781E-36 
5.119000E+01  5.077912E-36  -3.385275E-36 
5.120000E+01  5.111878E-36  -3.407919E-36 
5.121000E+01  5.146071E-36  -3.430714E-36 
5.122000E+01  5.180493E-36  -3.453662E-36 
5.123000E+01  5.215145E-36  -3.476763E-36 
5.124000E+01  5.250029E-36  -3.500019E-36 
5.125000E+01  5.285146E-36  -3.523431E-36 
5.126000E+01  5.320498E-36  -3.546999E-36 
5.127000E+01  5.356086E-36  -3.570724E-36 
5.128000E+01  5.391913E-36  -3.594609E-36 
5.129000E+01  5.427979E-36  -3.618653E-36 
5.130000E+01  5.464286E-36  -3.642858E-36 
5.131000E+01  5.500837E-36  -3.667224E-36 
5.132000E+01  5.537631E-36  -3.691754E-36 
5.133000E+01  5.574672E-36  -3.716448E-36 
5.134000E+01  5.611961E-36  -3.741307E-36 
5.135000E+01  5.649499E-36  -3.766333E-36 
5.136000E+01  5.687288E-36  -3.791525E-36 
5.137000E+01  5.725330E-36  -3.816887E-36 
5.138000E+01  5.763626E-36  -3.842418E-36 
5.139000E+01  5.802179E-36  -3.868119E-36 
5.140000E+01  5.840989E-36  -3.893993E-36 
5.141000E+01  5.880059E-36  -3.920040E-36 
5.142000E+01  5.919391E-36  -3.946261E-36 
5.143000E+01  5.958985E-36  -3.972657E-36 
5.144000E+01  5.998844E-36  -3.999230E-36 
5.145000E+01  6.038970E-36  -4.025980E-36 
5.146000E+01  6.079365E-36  -4.052910E-36 
5.147000E+01  6.120029E-36  -4.080019E-36 
5.148000E+01  6.160966E-36  -4.107310E-36 
5.149000E+01  6.202176E-36  -4.134784E-36 
5.150000E+01  6.243662E-36  -4.162441E-36 
5.151000E+01  6.285425E-36  -4.190284E-36 
5.152000E+01  6.327468E-36  -4.218312E-36 
5.153000E+01  6.369792E-36  -4.246528E-36 
5.154000E+01  6.412399E-36  -4.274933E-36 
5.155000E+01  6.455292E-36  -4.303528E-36 
5.156000E+01  6.498471E-36  -4.332314E-36 
5.157000E+01  6.541939E-36  -4.361292E-36 
5.158000E+01  6.585697E-36  -4.390465E-36 
5.159000E+01  6.629748E-36  -4.419832E-36 
5.160000E+01  6.674094E-36  -4.449396E-36 
5.161000E+01  6.718737E-36  -4.479158E-36 
5.162000E+01  6.763678E-36  -4.509119E-36 
5.163000E+01  6.808920E-36  -4.539280E-36 
5.164000E+01  6.854465E-36  -4.569643E-36 
5.165000E+01  6.900314E-36  -4.600209E-36 
5.166000E+01  6.946469E-36  -4.630980E-36 
5.167000E+01  6.992934E-36  -4.661956E-36 
5.168000E+01  7.039709E-36  -4.693139E-36 
5.169000E+01  7.086797E-36  -4.724532E-36 
5.170000E+01  7.134201E-36  -4.756134E-36 
5.171000E+01  7.181921E-36  -4.787947E-36 
5.172000E+01  7.229960E-36  -4.819973E-36 
5.173000E+01  7.278321E-36  -4.852214E-36 
5.174000E+01  7.327005E-36  -4.884670E-36 
5.175000E+01  7.376015E-36  -4.917343E-36 
5.176000E+01  7.425353E-36  -4.950235E-36 
5.177000E+01  7.475021E-36  -4.983347E-36 
5.178000E+01  7.525020E-36  -5.016680E-36 
5.179000E+01  7.575355E-36  -5.050237E-36 
5.180000E+01  7.626026E-36  -5.084017E-36 
5.181000E+01  7.677036E-36  -5.118024E-36 
5.182000E+01  7.728387E-36  -5.152258E-36 
5.183000E+01  7.780082E-36  -5.186721E-36 
5.184000E+01  7.832122E-36  -5.221415E-36 
5.185000E+01  7.884511E-36  -5.256341E-36 
5.186000E+01  7.937250E-36  -5.291500E-36 
5.187000E+01  7.990342E-36  -5.326895E-36 
5.188000E+01  8.043789E-36  -5.362526E-36 
5.189000E+01  8.097593E-36  -5.398395E-36 
5.190000E+01  8.151757E-36  -5.434505E-36 
5.191000E+01  8.206284E-36  -5.470856E-36 
5.192000E+01  8.261175E-36  -5.507450E-36 
5.193000E+01  8.316434E-36  -5.544289E-36 
5.194000E+01  8.372062E-36  -5.581375E-36 
5.195000E+01  8.428062E-36  -5.618708E-36 
5.196000E+01  8.484437E-36  -5.656291E-36 
5.197000E+01  8.541189E-36  -5.694126E-36 
5.198000E+01  8.598320E-36  -5.732214E-36 
5.199000E+01  8.655834E-36  -5.770556E-36 
5.200000E+01  8.713732E-36  -5.809155E-36 
5.201000E+01  8.772018E-36  -5.848012E-36 
5.202000E+01  8.830693E-36  -5.887129E-36 
5.203000E+01  8.889761E-36  -5.926508E-36 
5.204000E+01  8.949224E-36  -5.966150E-36 
5.205000E+01  9.009085E-36  -6.006057E-36 
5.206000E+01  9.069346E-36  -6.046231E-36 
5.207000E+01  9.130011E-36  -6.086674E-36 
5.208000E+01  9.191081E-36  -6.127387E-36 
5.209000E+01  9.252559E-36  -6.168373E-36 
5.210000E+01  9.314449E-36  -6.209633E-36 
5.211000E+01  9.376753E-36  -6.251169E-36 
5.212000E+01  9.439473E-36  -6.292982E-36 
5.213000E+01  9.502614E-36  -6.335076E-36 
5.214000E+01  9.566176E-36  -6.377451E-36 
5.215000E+01  9.630163E-36  -6.420109E-36 
5.216000E+01  9.694579E-36  -6.463053E-36 
5.217000E+01  9.759425E-36  -6.506284E-36 
5.218000E+01  9.824706E-36  -6.549804E-36 
5.219000E+01  9.890423E-36  -6.593615E-36 
5.220000E+01  9.956579E-36  -6.637719E-36 
5.221000E+01  1.002318E-35  -6.682119E-36 
5.222000E+01  1.009022E-35  -6.726815E-36 
5.223000E+01  1.015772E-35  -6.771810E-36 
5.224000E+01  1.022566E-35  -6.817106E-36 
5.225000E+01  1.029406E-35  -6.862706E-36 
5.226000E+01  1.036291E-35  -6.908610E-36 
5.227000E+01  1.043223E-35  -6.954821E-36 
5.228000E+01  1.050201E-35  -7.001341E-36 
5.229000E+01  1.057226E-35  -7.048173E-36 
5.230000E+01  1.064298E-35  -7.095318E-36 
5.231000E+01  1.071417E-35  -7.142778E-36 
5.232000E+01  1.078583E-35  -7.190555E-36 
5.233000E+01  1.085798E-35  -7.238653E-36 
5.234000E+01  1.093061E-35  -7.287072E-36 
5.235000E+01  1.100372E-35  -7.335814E-36 
5.236000E+01  1.107732E-35  -7.384883E-36 
5.237000E+01  1.115142E-35  -7.434280E-36 
5.238000E+01  1.122601E-35  -7.484008E-36 
5.239000E+01  1.130110E-35  -7.534068E-36 
5.240000E+01  1.137669E-35  -7.584463E-36 
5.241000E+01  1.145279E-35  -7.635195E-36 
5.242000E+01  1.152940E-35  -7.686266E-36 
5.243000E+01  1.160652E-35  -7.737679E-36 
5.244000E+01  1.168415E-35  -7.789436E-36 
5.245000E+01  1.176231E-35  -7.841539E-36 
5.246000E+01  1.184099E-35  -7.893990E-36 
5.247000E+01  1.192019E-35  -7.946793E-36 
5.248000E+01  1.199992E-35  -7.999948E-36 
5.249000E+01  1.208019E-35  -8.053460E-36 
5.250000E+01  1.216099E-35  -8.107329E-36 
5.251000E+01  1.224234E-35  -8.161558E-36 
5.252000E+01  1.232423E-35  -8.216150E-36 
5.253000E+01  1.240666E-35  -8.271108E-36 
5.254000E+01  1.248965E-35  -8.326432E-36 
5.255000E+01  1.257319E-35  -8.382127E-36 
5.256000E+01  1.265729E-35  -8.438195E-36 
5.257000E+01  1.274196E-35  -8.494638E-36 
5.258000E+01  1.282719E-35  -8.551458E-36 
5.259000E+01  1.291299E-35  -8.608658E-36 
5.260000E+01  1.299936E-35  -8.666241E-36 
5.261000E+01  1.308631E-35  -8.724209E-36 
5.262000E+01  1.317385E-35  -8.782564E-36 
5.263000E+01  1.326197E-35  -8.841310E-36 
5.264000E+01  1.335067E-35  -8.900449E-36 
5.265000E+01  1.343998E-35  -8.959984E-36 
5.266000E+01  1.352987E-35  -9.019917E-36 
5.267000E+01  1.362038E-35  -9.080250E-36 
5.268000E+01  1.371148E-35  -9.140988E-36 
5.269000E+01  1.380320E-35  -9.202131E-36 
5.270000E+01  1.389553E-35  -9.263684E-36 
5.271000E+01  1.398847E-35  -9.325648E-36 
5.272000E+01  1.408204E-35  -9.388026E-36 
5.273000E+01  1.417623E-35  -9.450822E-36 
5.274000E+01  1.427106E-35  -9.514038E-36 
5.275000E+01  1.436652E-35  -9.577677E-36 
5.276000E+01  1.446261E-35  -9.641742E-36 
5.277000E+01  1.455935E-35  -9.706235E-36 
5.278000E+01  1.465674E-35  -9.771159E-36 
5.279000E+01  1.475478E-35  -9.836518E-36 
5.280000E+01  1.485347E-35  -9.902314E-36 
5.281000E+01  1.495282E-35  -9.968550E-36 
5.282000E+01  1.505284E-35  -1.003523E-35 
5.283000E+01  1.515353E-35  -1.010235E-35 
5.284000E+01  1.525489E-35  -1.016993E-35 
5.285000E+01  1.535693E-35  -1.023795E-35 
5.286000E+01  1.545965E-35  -1.030643E-35 
5.287000E+01  1.556306E-35  -1.037537E-35 
5.288000E+01  1.566716E-35  -1.044477E-35 
5.289000E+01  1.577196E-35  -1.051464E-35 
5.290000E+01  1.587746E-35  -1.058497E-35 
5.291000E+01  1.598366E-35  -1.065577E-35 
5.292000E+01  1.609057E-35  -1.072705E-35 
5.293000E+01  1.619820E-35  -1.079880E-35 
5.294000E+01  1.630655E-35  -1.087103E-35 
5.295000E+01  1.641562E-35  -1.094375E-35 
5.296000E+01  1.652543E-35  -1.101695E-35 
5.297000E+01  1.663596E-35  -1.109064E-35 
5.298000E+01  1.674724E-35  -1.116483E-35 
5.299000E+01  1.685926E-35  -1.123951E-35 
5.300000E+01  1.697203E-35  -1.131469E-35 
5.301000E+01  1.708556E-35  -1.139037E-35 
5.302000E+01  1.719984E-35  -1.146656E-35 
5.303000E+01  1.731489E-35  -1.154326E-35 
5.304000E+01  1.743071E-35  -1.162047E-35 
5.305000E+01  1.754730E-35  -1.169820E-35 
5.306000E+01  1.766467E-35  -1.177645E-35 
5.307000E+01  1.778283E-35  -1.185522E-35 
5.308000E+01  1.790178E-35  -1.193452E-35 
5.309000E+01  1.802152E-35  -1.201435E-35 
5.310000E+01  1.814207E-35  -1.209471E-35 
5.311000E+01  1.826342E-35  -1.217561E-35 
5.312000E+01  1.838558E-35  -1.225706E-35 
5.313000E+01  1.850856E-35  -1.233904E-35 
5.314000E+01  1.863237E-35  -1.242158E-35 
5.315000E+01  1.875700E-35  -1.250466E-35 
5.316000E+01  1.888246E-35  -1.258831E-35 
5.317000E+01  1.900877E-35  -1.267251E-35 
5.318000E+01  1.913591E-35  -1.275728E-35 
5.319000E+01  1.926391E-35  -1.284261E-35 
5.320000E+01  1.939277E-35  -1.292851E-35 
5.321000E+01  1.952248E-35  -1.301499E-35 
5.322000E+01  1.965307E-35  -1.310205E-35 
5.323000E+01  1.978453E-35  -1.318969E-35 
5.324000E+01  1.991687E-35  -1.327791E-35 
5.325000E+01  2.005009E-35  -1.336673E-35 
5.326000E+01  2.018420E-35  -1.345613E-35 
5.327000E+01  2.031921E-35  -1.354614E-35 
5.328000E+01  2.045513E-35  -1.363675E-35 
5.329000E+01  2.059195E-35  -1.372797E-35 
5.330000E+01  2.072969E-35  -1.381979E-35 
5.331000E+01  2.086835E-35  -1.391223E-35 
5.332000E+01  2.100793E-35  -1.400529E-35 
5.333000E+01  2.114846E-35  -1.409897E-35 
5.334000E+01  2.128992E-35  -1.419328E-35 
5.335000E+01  2.143232E-35  -1.428822E-35 
5.336000E+01  2.157568E-35  -1.438379E-35 
5.337000E+01  2.172000E-35  -1.448000E-35 
5.338000E+01  2.186528E-35  -1.457686E-35 
5.339000E+01  2.201154E-35  -1.467436E-35 
5.340000E+01  2.215877E-35  -1.477252E-35 
5.341000E+01  2.230699E-35  -1.487133E-35 
5.342000E+01  2.245620E-35  -1.497080E-35 
5.343000E+01  2.260641E-35  -1.507094E-35 
5.344000E+01  2.275762E-35  -1.517175E-35 
5.345000E+01  2.290985E-35  -1.527323E-35 
5.346000E+01  2.306309E-35  -1.537539E-35 
5.347000E+01  2.321736E-35  -1.547824E-35 
5.348000E+01  2.337266E-35  -1.558177E-35 
5.349000E+01  2.352900E-35  -1.568600E-35 
5.350000E+01  2.368638E-35  -1.579092E-35 
5.351000E+01  2.384482E-35  -1.589654E-35 
5.352000E+01  2.400431E-35  -1.600288E-35 
5.353000E+01  2.416488E-35  -1.610992E-35 
5.354000E+01  2.432651E-35  -1.621768E-35 
5.355000E+01  2.448923E-35  -1.632616E-35 
5.356000E+01  2.465304E-35  -1.643536E-35 
5.357000E+01  2.481794E-35  -1.654529E-35 
5.358000E+01  2.498395E-35  -1.665597E-35 
5.359000E+01  2.515106E-35  -1.676738E-35 
5.360000E+01  2.531930E-35  -1.687953E-35 
5.361000E+01  2.548866E-35  -1.699244E-35 
5.362000E+01  2.565915E-35  -1.710610E-35 
5.363000E+01  2.583078E-35  -1.722052E-35 
5.364000E+01  2.600356E-35  -1.733571E-35 
5.365000E+01  2.617750E-35  -1.745167E-35 
5.366000E+01  2.635260E-35  -1.756840E-35 
5.367000E+01  2.652887E-35  -1.768591E-35 
5.368000E+01  2.670632E-35  -1.780421E-35 
5.369000E+01  2.688496E-35  -1.792330E-35 
5.370000E+01  2.706479E-35  -1.804319E-35 
5.371000E+01  2.724582E-35  -1.816388E-35 
5.372000E+01  2.742807E-35  -1.828538E-35 
5.373000E+01  2.761153E-35  -1.840769E-35 
5.374000E+01  2.779622E-35  -1.853082E-35 
5.375000E+01  2.798215E-35  -1.865477E-35 
5.376000E+01  2.816932E-35  -1.877955E-35 
5.377000E+01  2.835775E-35  -1.890516E-35 
5.378000E+01  2.854743E-35  -1.903162E-35 
5.379000E+01  2.873838E-35  -1.915892E-35 
5.380000E+01  2.893061E-35  -1.928707E-35 
5.381000E+01  2.912412E-35  -1.941608E-35 
5.382000E+01  2.931893E-35  -1.954596E-35 
5.383000E+01  2.951505E-35  -1.967670E-35 
5.384000E+01  2.971247E-35  -1.980831E-35 
5.385000E+01  2.991122E-35  -1.994081E-35 
5.386000E+01  3.011129E-35  -2.007419E-35 
5.387000E+01  3.031270E-35  -2.020847E-35 
5.388000E+01  3.051546E-35  -2.034364E-35 
5.389000E+01  3.071958E-35  -2.047972E-35 
5.390000E+01  3.092506E-35  -2.061671E-35 
5.391000E+01  3.113192E-35  -2.075461E-35 
5.392000E+01  3.134016E-35  -2.089344E-35 
5.393000E+01  3.154979E-35  -2.103319E-35 
5.394000E+01  3.176082E-35  -2.117388E-35 
5.395000E+01  3.197327E-35  -2.131551E-35 
5.396000E+01  3.218714E-35  -2.145809E-35 
5.397000E+01  3.240243E-35  -2.160162E-35 
5.398000E+01  3.261917E-35  -2.174611E-35 
5.399000E+01  3.283736E-35  -2.189157E-35 
5.400000E+01  3.305701E-35  -2.203800E-35 
5.401000E+01  3.327812E-35  -2.218542E-35 
5.402000E+01  3.350072E-35  -2.233381E-35 
5.403000E+01  3.372480E-35  -2.248320E-35 
5.404000E+01  3.395039E-35  -2.263359E-35 
5.405000E+01  3.417748E-35  -2.278498E-35 
5.406000E+01  3.440609E-35  -2.293739E-35 
5.407000E+01  3.463623E-35  -2.309082E-35 
5.408000E+01  3.486791E-35  -2.324527E-35 
5.409000E+01  3.510114E-35  -2.340076E-35 
5.410000E+01  3.533593E-35  -2.355728E-35 
5.411000E+01  3.557229E-35  -2.371486E-35 
5.412000E+01  3.581023E-35  -2.387348E-35 
5.413000E+01  3.604976E-35  -2.403317E-35 
5.414000E+01  3.629089E-35  -2.419393E-35 
5.415000E+01  3.653364E-35  -2.435576E-35 
5.416000E+01  3.677801E-35  -2.451868E-35 
5.417000E+01  3.702402E-35  -2.468268E-35 
5.418000E+01  3.727167E-35  -2.484778E-35 
5.419000E+01  3.752098E-35  -2.501399E-35 
5.420000E+01  3.777195E-35  -2.518130E-35 
5.421000E+01  3.802461E-35  -2.534974E-35 
5.422000E+01  3.827895E-35  -2.551930E-35 
5.423000E+01  3.853500E-35  -2.569000E-35 
5.424000E+01  3.879276E-35  -2.586184E-35 
5.425000E+01  3.905224E-35  -2.603483E-35 
5.426000E+01  3.931346E-35  -2.620897E-35 
5.427000E+01  3.957642E-35  -2.638428E-35 
5.428000E+01  3.984115E-35  -2.656076E-35 
5.429000E+01  4.010764E-35  -2.673843E-35 
5.430000E+01  4.037592E-35  -2.691728E-35 
5.431000E+01  4.064599E-35  -2.709733E-35 
5.432000E+01  4.091787E-35  -2.727858E-35 
5.433000E+01  4.119157E-35  -2.746104E-35 
5.434000E+01  4.146709E-35  -2.764473E-35 
5.435000E+01  4.174446E-35  -2.782964E-35 
5.436000E+01  4.202369E-35  -2.801579E-35 
5.437000E+01  4.230479E-35  -2.820319E-35 
5.438000E+01  4.258776E-35  -2.839184E-35 
5.439000E+01  4.287263E-35  -2.858175E-35 
5.440000E+01  4.315940E-35  -2.877293E-35 
5.441000E+01  4.344809E-35  -2.896539E-35 
5.442000E+01  4.373871E-35  -2.915914E-35 
5.443000E+01  4.403128E-35  -2.935418E-35 
5.444000E+01  4.432580E-35  -2.955053E-35 
5.445000E+01  4.462229E-35  -2.974819E-35 
5.446000E+01  4.492077E-35  -2.994718E-35 
5.447000E+01  4.522124E-35  -3.014749E-35 
5.448000E+01  4.552372E-35  -3.034915E-35 
5.449000E+01  4.582823E-35  -3.055215E-35 
5.450000E+01  4.613477E-35  -3.075651E-35 
5.451000E+01  4.644336E-35  -3.096224E-35 
5.452000E+01  4.675402E-35  -3.116935E-35 
5.453000E+01  4.706675E-35  -3.137784E-35 
5.454000E+01  4.738158E-35  -3.158772E-35 
5.455000E+01  4.769851E-35  -3.179901E-35 
5.456000E+01  4.801756E-35  -3.201171E-35 
5.457000E+01  4.833875E-35  -3.222583E-35 
5.458000E+01  4.866209E-35  -3.244139E-35 
5.459000E+01  4.898758E-35  -3.265839E-35 
5.460000E+01  4.931526E-35  -3.287684E-35 
5.461000E+01  4.964513E-35  -3.309675E-35 
5.462000E+01  4.997720E-35  -3.331813E-35 
5.463000E+01  5.031149E-35  -3.354100E-35 
5.464000E+01  5.064802E-35  -3.376535E-35 
5.465000E+01  5.098680E-35  -3.399120E-35 
5.466000E+01  5.132785E-35  -3.421857E-35 
5.467000E+01  5.167118E-35  -3.444745E-35 
5.468000E+01  5.201681E-35  -3.467787E-35 
5.469000E+01  5.236474E-35  -3.490983E-35 
5.470000E+01  5.271501E-35  -3.514334E-35 
5.471000E+01  5.306762E-35  -3.537841E-35 
5.472000E+01  5.342258E-35  -3.561505E-35 
5.473000E+01  5.377992E-35  -3.585328E-35 
5.474000E+01  5.413965E-35  -3.609310E-35 
5.475000E+01  5.450179E-35  -3.633453E-35 
5.476000E+01  5.486635E-35  -3.657757E-35 
5.477000E+01  5.523335E-35  -3.682223E-35 
5.478000E+01  5.560280E-35  -3.706853E-35 
5.479000E+01  5.597472E-35  -3.731648E-35 
5.480000E+01  5.634913E-35  -3.756609E-35 
5.481000E+01  5.672605E-35  -3.781737E-35 
5.482000E+01  5.710549E-35  -3.807032E-35 
5.483000E+01  5.748746E-35  -3.832497E-35 
5.484000E+01  5.787199E-35  -3.858133E-35 
5.485000E+01  5.825909E-35  -3.883940E-35 
5.486000E+01  5.864879E-35  -3.909919E-35 
5.487000E+01  5.904108E-35  -3.936072E-35 
5.488000E+01  5.943601E-35  -3.962400E-35 
5.489000E+01  5.983357E-35  -3.988905E-35 
5.490000E+01  6.023379E-35  -4.015586E-35 
5.491000E+01  6.063669E-35  -4.042446E-35 
5.492000E+01  6.104229E-35  -4.069486E-35 
5.493000E+01  6.145060E-35  -4.096706E-35 
5.494000E+01  6.186164E-35  -4.124109E-35 
5.495000E+01  6.227542E-35  -4.151695E-35 
5.496000E+01  6.269198E-35  -4.179465E-35 
5.497000E+01  6.311132E-35  -4.207422E-35 
5.498000E+01  6.353347E-35  -4.235565E-35 
5.499000E+01  6.395844E-35  -4.263896E-35 
5.500000E+01  6.438626E-35  -4.292417E-35 
5.501000E+01  6.481693E-35  -4.321129E-35 
5.502000E+01  6.525049E-35  -4.350033E-35 
5.503000E+01  6.568695E-35  -4.379130E-35 
5.504000E+01  6.612632E-35  -4.408421E-35 
5.505000E+01  6.656864E-35  -4.437909E-35 
5.506000E+01  6.701391E-35  -4.467594E-35 
5.507000E+01  6.746216E-35  -4.497477E-35 
5.508000E+01  6.791341E-35  -4.527561E-35 
5.509000E+01  6.836768E-35  -4.557845E-35 
5.510000E+01  6.882499E-35  -4.588332E-35 
5.511000E+01  6.928535E-35  -4.619024E-35 
5.512000E+01  6.974880E-35  -4.649920E-35 
5.513000E+01  7.021534E-35  -4.681023E-35 
5.514000E+01  7.068501E-35  -4.712334E-35 
5.515000E+01  7.115782E-35  -4.743855E-35 
5.516000E+01  7.163379E-35  -4.775586E-35 
5.517000E+01  7.211294E-35  -4.807529E-35 
5.518000E+01  7.259530E-35  -4.839687E-35 
5.519000E+01  7.308089E-35  -4.872059E-35 
5.520000E+01  7.356972E-35  -4.904648E-35 
5.521000E+01  7.406182E-35  -4.937455E-35 
5.522000E+01  7.455722E-35  -4.970481E-35 
5.523000E+01  7.505593E-35  -5.003728E-35 
5.524000E+01  7.555797E-35  -5.037198E-35 
5.525000E+01  7.606337E-35  -5.070892E-35 
5.526000E+01  7.657216E-35  -5.104811E-35 
5.527000E+01  7.708434E-35  -5.138956E-35 
5.528000E+01  7.759996E-35  -5.173330E-35 
5.529000E+01  7.811902E-35  -5.207935E-35 
5.530000E+01  7.864155E-35  -5.242770E-35 
5.531000E+01  7.916758E-35  -5.277839E-35 
5.532000E+01  7.969713E-35  -5.313142E-35 
5.533000E+01  8.023022E-35  -5.348681E-35 
5.534000E+01  8.076687E-35  -5.384458E-35 
5.535000E+01  8.130712E-35  -5.420474E-35 
5.536000E+01  8.185097E-35  -5.456732E-35 
5.537000E+01  8.239847E-35  -5.493231E-35 
5.538000E+01  8.294963E-35  -5.529975E-35 
5.539000E+01  8.350447E-35  -5.566965E-35 
5.540000E+01  8.406303E-35  -5.604202E-35 
5.541000E+01  8.462532E-35  -5.641688E-35 
5.542000E+01  8.519138E-35  -5.679425E-35 
5.543000E+01  8.576122E-35  -5.717414E-35 
5.544000E+01  8.633487E-35  -5.755658E-35 
5.545000E+01  8.691236E-35  -5.794157E-35 
5.546000E+01  8.749371E-35  -5.832914E-35 
5.547000E+01  8.807895E-35  -5.871930E-35 
5.548000E+01  8.866810E-35  -5.911207E-35 
5.549000E+01  8.926120E-35  -5.950746E-35 
5.550000E+01  8.985826E-35  -5.990551E-35 
5.551000E+01  9.045932E-35  -6.030621E-35 
5.552000E+01  9.106439E-35  -6.070960E-35 
5.553000E+01  9.167352E-35  -6.111568E-35 
5.554000E+01  9.228672E-35  -6.152448E-35 
5.555000E+01  9.290402E-35  -6.193601E-35 
5.556000E+01  9.352544E-35  -6.235030E-35 
5.557000E+01  9.415103E-35  -6.276735E-35 
5.558000E+01  9.478080E-35  -6.318720E-35 
5.559000E+01  9.541478E-35  -6.360986E-35 
5.560000E+01  9.605301E-35  -6.403534E-35 
5.561000E+01  9.669550E-35  -6.446367E-35 
5.562000E+01  9.734229E-35  -6.489486E-35 
5.563000E+01  9.799341E-35  -6.532894E-35 
5.564000E+01  9.864888E-35  -6.576592E-35 
5.565000E+01  9.930874E-35  -6.620582E-35 
5.566000E+01  9.997301E-35  -6.664867E-35 
5.567000E+01  1.006417E-34  -6.709448E-35 
5.568000E+01  1.013149E-34  -6.754327E-35 
5.569000E+01  1.019926E-34  -6.799506E-35 
5.570000E+01  1.026748E-34  -6.844988E-35 
5.571000E+01  1.033616E-34  -6.890773E-35 
5.572000E+01  1.040530E-34  -6.936865E-35 
5.573000E+01  1.047490E-34  -6.983266E-35 
5.574000E+01  1.054496E-34  -7.029976E-35 
5.575000E+01  1.061550E-34  -7.076999E-35 
5.576000E+01  1.068651E-34  -7.124337E-35 
5.577000E+01  1.075799E-34  -7.171991E-35 
5.578000E+01  1.082995E-34  -7.219964E-35 
5.579000E+01  1.090239E-34  -7.268258E-35 
5.580000E+01  1.097531E-34  -7.316875E-35 
5.581000E+01  1.104873E-34  -7.365817E-35 
5.582000E+01  1.112263E-34  -7.415087E-35 
5.583000E+01  1.119703E-34  -7.464686E-35 
5.584000E+01  1.127192E-34  -7.514617E-35 
5.585000E+01  1.134732E-34  -7.564881E-35 
5.586000E+01  1.142322E-34  -7.615482E-35 
5.587000E+01  1.149963E-34  -7.666422E-35 
5.588000E+01  1.157655E-34  -7.717702E-35 
5.589000E+01  1.165399E-34  -7.769325E-35 
5.590000E+01  1.173194E-34  -7.821294E-35 
5.591000E+01  1.181042E-34  -7.873610E-35 
5.592000E+01  1.188941E-34  -7.926276E-35 
5.593000E+01  1.196894E-34  -7.979295E-35 
5.594000E+01  1.204900E-34  -8.032668E-35 
5.595000E+01  1.212960E-34  -8.086398E-35 
5.596000E+01  1.221073E-34  -8.140487E-35 
5.597000E+01  1.229241E-34  -8.194938E-35 
5.598000E+01  1.237463E-34  -8.249754E-35 
5.599000E+01  1.245740E-34  -8.304936E-35 
5.600000E+01  1.254073E-34  -8.360487E-35 
5.601000E+01  1.262461E-34  -8.416410E-35 
5.602000E+01  1.270906E-34  -8.472707E-35 
5.603000E+01  1.279407E-34  -8.529380E-35 
5.604000E+01  1.287965E-34  -8.586432E-35 
5.605000E+01  1.296580E-34  -8.643867E-35 
5.606000E+01  1.305253E-34  -8.701685E-35 
5.607000E+01  1.313983E-34  -8.759890E-35 
5.608000E+01  1.322773E-34  -8.818484E-35 
5.609000E+01  1.331621E-34  -8.877471E-35 
5.610000E+01  1.340528E-34  -8.936851E-35 
5.611000E+01  1.349494E-34  -8.996629E-35 
5.612000E+01  1.358521E-34  -9.056807E-35 
5.613000E+01  1.367608E-34  -9.117388E-35 
5.614000E+01  1.376756E-34  -9.178373E-35 
5.615000E+01  1.385965E-34  -9.239767E-35 
5.616000E+01  1.395236E-34  -9.301571E-35 
5.617000E+01  1.404568E-34  -9.363789E-35 
5.618000E+01  1.413963E-34  -9.426423E-35 
5.619000E+01  1.423421E-34  -9.489475E-35 
5.620000E+01  1.432942E-34  -9.552950E-35 
5.621000E+01  1.442527E-34  -9.616849E-35 
5.622000E+01  1.452176E-34  -9.681176E-35 
5.623000E+01  1.461890E-34  -9.745932E-35 
5.624000E+01  1.471668E-34  -9.811122E-35 
5.625000E+01  1.481512E-34  -9.876748E-35 
5.626000E+01  1.491422E-34  -9.942813E-35 
5.627000E+01  1.501398E-34  -1.000932E-34 
5.628000E+01  1.511441E-34  -1.007627E-34 
5.629000E+01  1.521551E-34  -1.014367E-34 
5.630000E+01  1.531728E-34  -1.021152E-34 
5.631000E+01  1.541974E-34  -1.027983E-34 
5.632000E+01  1.552288E-34  -1.034859E-34 
5.633000E+01  1.562671E-34  -1.041781E-34 
5.634000E+01  1.573124E-34  -1.048749E-34 
5.635000E+01  1.583646E-34  -1.055764E-34 
5.636000E+01  1.594239E-34  -1.062826E-34 
5.637000E+01  1.604903E-34  -1.069935E-34 
5.638000E+01  1.615638E-34  -1.077092E-34 
5.639000E+01  1.626445E-34  -1.084297E-34 
5.640000E+01  1.637324E-34  -1.091549E-34 
5.641000E+01  1.648276E-34  -1.098851E-34 
5.642000E+01  1.659301E-34  -1.106201E-34 
5.643000E+01  1.670400E-34  -1.113600E-34 
5.644000E+01  1.681574E-34  -1.121049E-34 
5.645000E+01  1.692822E-34  -1.128548E-34 
5.646000E+01  1.704145E-34  -1.136096E-34 
5.647000E+01  1.715544E-34  -1.143696E-34 
5.648000E+01  1.727019E-34  -1.151346E-34 
5.649000E+01  1.738571E-34  -1.159047E-34 
5.650000E+01  1.750200E-34  -1.166800E-34 
5.651000E+01  1.761907E-34  -1.174605E-34 
5.652000E+01  1.773692E-34  -1.182461E-34 
5.653000E+01  1.785556E-34  -1.190371E-34 
5.654000E+01  1.797500E-34  -1.198333E-34 
5.655000E+01  1.809523E-34  -1.206349E-34 
5.656000E+01  1.821627E-34  -1.214418E-34 
5.657000E+01  1.833812E-34  -1.222541E-34 
5.658000E+01  1.846078E-34  -1.230719E-34 
5.659000E+01  1.858426E-34  -1.238951E-34 
5.660000E+01  1.870857E-34  -1.247238E-34 
5.661000E+01  1.883371E-34  -1.255581E-34 
5.662000E+01  1.895969E-34  -1.263979E-34 
5.663000E+01  1.908651E-34  -1.272434E-34 
5.664000E+01  1.921418E-34  -1.280945E-34 
5.665000E+01  1.934270E-34  -1.289513E-34 
5.666000E+01  1.947208E-34  -1.298139E-34 
5.667000E+01  1.960233E-34  -1.306822E-34 
5.668000E+01  1.973345E-34  -1.315563E-34 
5.669000E+01  1.986544E-34  -1.324363E-34 
5.670000E+01  1.999832E-34  -1.333222E-34 
5.671000E+01  2.013209E-34  -1.342139E-34 
5.672000E+01  2.026675E-34  -1.351117E-34 
5.673000E+01  2.040232E-34  -1.360154E-34 
5.674000E+01  2.053879E-34  -1.369252E-34 
5.675000E+01  2.067617E-34  -1.378411E-34 
5.676000E+01  2.081447E-34  -1.387631E-34 
5.677000E+01  2.095370E-34  -1.396913E-34 
5.678000E+01  2.109386E-34  -1.406257E-34 
5.679000E+01  2.123495E-34  -1.415663E-34 
5.680000E+01  2.137699E-34  -1.425133E-34 
5.681000E+01  2.151998E-34  -1.434665E-34 
5.682000E+01  2.166393E-34  -1.444262E-34 
5.683000E+01  2.180883E-34  -1.453922E-34 
5.684000E+01  2.195471E-34  -1.463647E-34 
5.685000E+01  2.210157E-34  -1.473438E-34 
5.686000E+01  2.224940E-34  -1.483293E-34 
5.687000E+01  2.239823E-34  -1.493215E-34 
5.688000E+01  2.254805E-34  -1.503203E-34 
5.689000E+01  2.269887E-34  -1.513258E-34 
5.690000E+01  2.285070E-34  -1.523380E-34 
5.691000E+01  2.300355E-34  -1.533570E-34 
5.692000E+01  2.315742E-34  -1.543828E-34 
5.693000E+01  2.331232E-34  -1.554154E-34 
5.694000E+01  2.346825E-34  -1.564550E-34 
5.695000E+01  2.362523E-34  -1.575015E-34 
5.696000E+01  2.378326E-34  -1.585550E-34 
5.697000E+01  2.394234E-34  -1.596156E-34 
5.698000E+01  2.410249E-34  -1.606833E-34 
5.699000E+01  2.426371E-34  -1.617581E-34 
5.700000E+01  2.442601E-34  -1.628400E-34 
5.701000E+01  2.458939E-34  -1.639293E-34 
5.702000E+01  2.475387E-34  -1.650258E-34 
5.703000E+01  2.491945E-34  -1.661296E-34 
5.704000E+01  2.508613E-34  -1.672409E-34 
5.705000E+01  2.525393E-34  -1.683595E-34 
5.706000E+01  2.542285E-34  -1.694857E-34 
5.707000E+01  2.559290E-34  -1.706194E-34 
5.708000E+01  2.576409E-34  -1.717606E-34 
5.709000E+01  2.593643E-34  -1.729095E-34 
5.710000E+01  2.610991E-34  -1.740661E-34 
5.711000E+01  2.628456E-34  -1.752304E-34 
5.712000E+01  2.646038E-34  -1.764025E-34 
5.713000E+01  2.663737E-34  -1.775825E-34 
5.714000E+01  2.681555E-34  -1.787703E-34 
5.715000E+01  2.699491E-34  -1.799661E-34 
5.716000E+01  2.717548E-34  -1.811699E-34 
5.717000E+01  2.735726E-34  -1.823817E-34 
5.718000E+01  2.754025E-34  -1.836016E-34 
5.719000E+01  2.772446E-34  -1.848297E-34 
5.720000E+01  2.790991E-34  -1.860661E-34 
5.721000E+01  2.809660E-34  -1.873106E-34 
5.722000E+01  2.828453E-34  -1.885636E-34 
5.723000E+01  2.847373E-34  -1.898248E-34 
5.724000E+01  2.866419E-34  -1.910946E-34 
5.725000E+01  2.885592E-34  -1.923728E-34 
5.726000E+01  2.904893E-34  -1.936596E-34 
5.727000E+01  2.924324E-34  -1.949549E-34 
5.728000E+01  2.943885E-34  -1.962590E-34 
5.729000E+01  2.963576E-34  -1.975717E-34 
5.730000E+01  2.983399E-34  -1.988933E-34 
5.731000E+01  3.003355E-34  -2.002237E-34 
5.732000E+01  3.023444E-34  -2.015630E-34 
5.733000E+01  3.043668E-34  -2.029112E-34 
5.734000E+01  3.064027E-34  -2.042685E-34 
5.735000E+01  3.084522E-34  -2.056348E-34 
5.736000E+01  3.105154E-34  -2.070103E-34 
5.737000E+01  3.125924E-34  -2.083950E-34 
5.738000E+01  3.146833E-34  -2.097889E-34 
5.739000E+01  3.167882E-34  -2.111922E-34 
5.740000E+01  3.189072E-34  -2.126048E-34 
5.741000E+01  3.210404E-34  -2.140269E-34 
5.742000E+01  3.231878E-34  -2.154585E-34 
5.743000E+01  3.253496E-34  -2.168997E-34 
5.744000E+01  3.275258E-34  -2.183505E-34 
5.745000E+01  3.297166E-34  -2.198111E-34 
5.746000E+01  3.319221E-34  -2.212814E-34 
5.747000E+01  3.341423E-34  -2.227615E-34 
5.748000E+01  3.363773E-34  -2.242516E-34 
5.749000E+01  3.386273E-34  -2.257516E-34 
5.750000E+01  3.408924E-34  -2.272616E-34 
5.751000E+01  3.431726E-34  -2.287817E-34 
5.752000E+01  3.454681E-34  -2.303120E-34 
5.753000E+01  3.477789E-34  -2.318526E-34 
5.754000E+01  3.501051E-34  -2.334034E-34 
5.755000E+01  3.524470E-34  -2.349647E-34 
5.756000E+01  3.548045E-34  -2.365363E-34 
5.757000E+01  3.571777E-34  -2.381185E-34 
5.758000E+01  3.595669E-34  -2.397113E-34 
5.759000E+01  3.619720E-34  -2.413147E-34 
5.760000E+01  3.643932E-34  -2.429288E-34 
5.761000E+01  3.668306E-34  -2.445537E-34 
5.762000E+01  3.692843E-34  -2.461895E-34 
5.763000E+01  3.717544E-34  -2.478363E-34 
5.764000E+01  3.742411E-34  -2.494941E-34 
5.765000E+01  3.767444E-34  -2.511629E-34 
5.766000E+01  3.792644E-34  -2.528429E-34 
5.767000E+01  3.818013E-34  -2.545342E-34 
5.768000E+01  3.843551E-34  -2.562367E-34 
5.769000E+01  3.869260E-34  -2.579507E-34 
5.770000E+01  3.895142E-34  -2.596761E-34 
5.771000E+01  3.921196E-34  -2.614131E-34 
5.772000E+01  3.947425E-34  -2.631616E-34 
5.773000E+01  3.973829E-34  -2.649219E-34 
5.774000E+01  4.000409E-34  -2.666940E-34 
5.775000E+01  4.027168E-34  -2.684779E-34 
5.776000E+01  4.054105E-34  -2.702737E-34 
5.777000E+01  4.081223E-34  -2.720815E-34 
5.778000E+01  4.108522E-34  -2.739015E-34 
5.779000E+01  4.136004E-34  -2.757336E-34 
5.780000E+01  4.163669E-34  -2.775779E-34 
5.781000E+01  4.191520E-34  -2.794346E-34 
5.782000E+01  4.219556E-34  -2.813038E-34 
5.783000E+01  4.247781E-34  -2.831854E-34 
5.784000E+01  4.276194E-34  -2.850796E-34 
5.785000E+01  4.304797E-34  -2.869865E-34 
5.786000E+01  4.333592E-34  -2.889061E-34 
5.787000E+01  4.362579E-34  -2.908386E-34 
5.788000E+01  4.391760E-34  -2.927840E-34 
5.789000E+01  4.421136E-34  -2.947424E-34 
5.790000E+01  4.450709E-34  -2.967139E-34 
5.791000E+01  4.480479E-34  -2.986986E-34 
5.792000E+01  4.510449E-34  -3.006966E-34 
5.793000E+01  4.540619E-34  -3.027079E-34 
5.794000E+01  4.570991E-34  -3.047327E-34 
5.795000E+01  4.601566E-34  -3.067711E-34 
5.796000E+01  4.632346E-34  -3.088230E-34 
5.797000E+01  4.663331E-34  -3.108887E-34 
5.798000E+01  4.694524E-34  -3.129683E-34 
5.799000E+01  4.725925E-34  -3.150617E-34 
5.800000E+01  4.757537E-34  -3.171691E-34 
5.801000E+01  4.789359E-34  -3.192906E-34 
5.802000E+01  4.821395E-34  -3.214263E-34 
5.803000E+01  4.853645E-34  -3.235763E-34 
5.804000E+01  4.886111E-34  -3.257407E-34 
5.805000E+01  4.918794E-34  -3.279196E-34 
5.806000E+01  4.951695E-34  -3.301130E-34 
5.807000E+01  4.984817E-34  -3.323211E-34 
5.808000E+01  5.018160E-34  -3.345440E-34 
5.809000E+01  5.051726E-34  -3.367817E-34 
5.810000E+01  5.085517E-34  -3.390345E-34 
5.811000E+01  5.119534E-34  -3.413022E-34 
5.812000E+01  5.153778E-34  -3.435852E-34 
5.813000E+01  5.188251E-34  -3.458834E-34 
5.814000E+01  5.222955E-34  -3.481970E-34 
5.815000E+01  5.257891E-34  -3.505261E-34 
5.816000E+01  5.293061E-34  -3.528707E-34 
5.817000E+01  5.328466E-34  -3.552311E-34 
5.818000E+01  5.364108E-34  -3.576072E-34 
5.819000E+01  5.399988E-34  -3.599992E-34 
5.820000E+01  5.436108E-34  -3.624072E-34 
5.821000E+01  5.472470E-34  -3.648313E-34 
5.822000E+01  5.509075E-34  -3.672716E-34 
5.823000E+01  5.545925E-34  -3.697283E-34 
5.824000E+01  5.583021E-34  -3.722014E-34 
5.825000E+01  5.620365E-34  -3.746910E-34 
5.826000E+01  5.657960E-34  -3.771973E-34 
5.827000E+01  5.695805E-34  -3.797204E-34 
5.828000E+01  5.733904E-34  -3.822603E-34 
5.829000E+01  5.772258E-34  -3.848172E-34 
5.830000E+01  5.810868E-34  -3.873912E-34 
5.831000E+01  5.849737E-34  -3.899825E-34 
5.832000E+01  5.888865E-34  -3.925910E-34 
5.833000E+01  5.928256E-34  -3.952170E-34 
5.834000E+01  5.967909E-34  -3.978606E-34 
5.835000E+01  6.007828E-34  -4.005219E-34 
5.836000E+01  6.048014E-34  -4.032010E-34 
5.837000E+01  6.088469E-34  -4.058979E-34 
5.838000E+01  6.129195E-34  -4.086130E-34 
5.839000E+01  6.170192E-34  -4.113462E-34 
5.840000E+01  6.211464E-34  -4.140976E-34 
5.841000E+01  6.253013E-34  -4.168675E-34 
5.842000E+01  6.294839E-34  -4.196559E-34 
5.843000E+01  6.336944E-34  -4.224630E-34 
5.844000E+01  6.379332E-34  -4.252888E-34 
5.845000E+01  6.422003E-34  -4.281335E-34 
5.846000E+01  6.464959E-34  -4.309973E-34 
5.847000E+01  6.508203E-34  -4.338802E-34 
5.848000E+01  6.551736E-34  -4.367824E-34 
5.849000E+01  6.595560E-34  -4.397040E-34 
5.850000E+01  6.639677E-34  -4.426451E-34 
5.851000E+01  6.684090E-34  -4.456060E-34 
5.852000E+01  6.728799E-34  -4.485866E-34 
5.853000E+01  6.773808E-34  -4.515872E-34 
5.854000E+01  6.819117E-34  -4.546078E-34 
5.855000E+01  6.864730E-34  -4.576487E-34 
5.856000E+01  6.910648E-34  -4.607098E-34 
5.857000E+01  6.956872E-34  -4.637915E-34 
5.858000E+01  7.003407E-34  -4.668938E-34 
5.859000E+01  7.050252E-34  -4.700168E-34 
5.860000E+01  7.097411E-34  -4.731607E-34 
5.861000E+01  7.144885E-34  -4.763257E-34 
5.862000E+01  7.192676E-34  -4.795118E-34 
5.863000E+01  7.240788E-34  -4.827192E-34 
5.864000E+01  7.289221E-34  -4.859481E-34 
5.865000E+01  7.337978E-34  -4.891985E-34 
5.866000E+01  7.387061E-34  -4.924708E-34 
5.867000E+01  7.436473E-34  -4.957649E-34 
5.868000E+01  7.486215E-34  -4.990810E-34 
5.869000E+01  7.536290E-34  -5.024193E-34 
5.870000E+01  7.586700E-34  -5.057800E-34 
5.871000E+01  7.637447E-34  -5.091631E-34 
5.872000E+01  7.688533E-34  -5.125689E-34 
5.873000E+01  7.739961E-34  -5.159974E-34 
5.874000E+01  7.791733E-34  -5.194489E-34 
5.875000E+01  7.843852E-34  -5.229235E-34 
5.876000E+01  7.896319E-34  -5.264213E-34 
5.877000E+01  7.949137E-34  -5.299425E-34 
5.878000E+01  8.002308E-34  -5.334872E-34 
5.879000E+01  8.055835E-34  -5.370557E-34 
5.880000E+01  8.109720E-34  -5.406480E-34 
5.881000E+01  8.163965E-34  -5.442644E-34 
5.882000E+01  8.218574E-34  -5.479049E-34 
5.883000E+01  8.273547E-34  -5.515698E-34 
5.884000E+01  8.328889E-34  -5.552592E-34 
5.885000E+01  8.384600E-34  -5.589733E-34 
5.886000E+01  8.440684E-34  -5.627123E-34 
5.887000E+01  8.497143E-34  -5.664762E-34 
5.888000E+01  8.553980E-34  -5.702653E-34 
5.889000E+01  8.611197E-34  -5.740798E-34 
5.890000E+01  8.668797E-34  -5.779198E-34 
5.891000E+01  8.726782E-34  -5.817855E-34 
5.892000E+01  8.785155E-34  -5.856770E-34 
5.893000E+01  8.843918E-34  -5.895945E-34 
5.894000E+01  8.903075E-34  -5.935383E-34 
5.895000E+01  8.962627E-34  -5.975084E-34 
5.896000E+01  9.022577E-34  -6.015051E-34 
5.897000E+01  9.082929E-34  -6.055286E-34 
5.898000E+01  9.143684E-34  -6.095789E-34 
5.899000E+01  9.204845E-34  -6.136564E-34 
5.900000E+01  9.266416E-34  -6.177611E-34 
5.901000E+01  9.328398E-34  -6.218932E-34 
5.902000E+01  9.390796E-34  -6.260530E-34 
5.903000E+01  9.453610E-34  -6.302407E-34 
5.904000E+01  9.516845E-34  -6.344563E-34 
5.905000E+01  9.580502E-34  -6.387001E-34 
5.906000E+01  9.644586E-34  -6.429724E-34 
5.907000E+01  9.709098E-34  -6.472732E-34 
5.908000E+01  9.774041E-34  -6.516027E-34 
5.909000E+01  9.839419E-34  -6.559613E-34 
5.910000E+01  9.905234E-34  -6.603490E-34 
5.911000E+01  9.971490E-34  -6.647660E-34 
5.912000E+01  1.003819E-33  -6.692126E-34 
5.913000E+01  1.010533E-33  -6.736889E-34 
5.914000E+01  1.017293E-33  -6.781952E-34 
5.915000E+01  1.024097E-33  -6.827316E-34 
5.916000E+01  1.030947E-33  -6.872983E-34 
5.917000E+01  1.037843E-33  -6.918956E-34 
5.918000E+01  1.044785E-33  -6.965237E-34 
5.919000E+01  1.051774E-33  -7.011827E-34 
5.920000E+01  1.058809E-33  -7.058728E-34 
5.921000E+01  1.065892E-33  -7.105944E-34 
5.922000E+01  1.073021E-33  -7.153475E-34 
5.923000E+01  1.080199E-33  -7.201324E-34 
5.924000E+01  1.087424E-33  -7.249493E-34 
5.925000E+01  1.094698E-33  -7.297985E-34 
5.926000E+01  1.102020E-33  -7.346800E-34 
5.927000E+01  1.109391E-33  -7.395943E-34 
5.928000E+01  1.116812E-33  -7.445414E-34 
5.929000E+01  1.124282E-33  -7.495216E-34 
5.930000E+01  1.131803E-33  -7.545351E-34 
5.931000E+01  1.139373E-33  -7.595821E-34 
5.932000E+01  1.146994E-33  -7.646629E-34 
5.933000E+01  1.154667E-33  -7.697777E-34 
5.934000E+01  1.162390E-33  -7.749267E-34 
5.935000E+01  1.170165E-33  -7.801101E-34 
5.936000E+01  1.177992E-33  -7.853282E-34 
5.937000E+01  1.185872E-33  -7.905812E-34 
5.938000E+01  1.193804E-33  -7.958694E-34 
5.939000E+01  1.201789E-33  -8.011929E-34 
5.940000E+01  1.209828E-33  -8.065520E-34 
5.941000E+01  1.217921E-33  -8.119470E-34 
5.942000E+01  1.226067E-33  -8.173781E-34 
5.943000E+01  1.234268E-33  -8.228455E-34 
5.944000E+01  1.242524E-33  -8.283494E-34 
5.945000E+01  1.250835E-33  -8.338902E-34 
5.946000E+01  1.259202E-33  -8.394681E-34 
5.947000E+01  1.267625E-33  -8.450832E-34 
5.948000E+01  1.276104E-33  -8.507359E-34 
5.949000E+01  1.284640E-33  -8.564264E-34 
5.950000E+01  1.293233E-33  -8.621550E-34 
5.951000E+01  1.301883E-33  -8.679219E-34 
5.952000E+01  1.310591E-33  -8.737274E-34 
5.953000E+01  1.319358E-33  -8.795717E-34 
5.954000E+01  1.328183E-33  -8.854551E-34 
5.955000E+01  1.337067E-33  -8.913779E-34 
5.956000E+01  1.346010E-33  -8.973402E-34 
5.957000E+01  1.355014E-33  -9.033425E-34 
5.958000E+01  1.364077E-33  -9.093849E-34 
5.959000E+01  1.373202E-33  -9.154677E-34 
5.960000E+01  1.382387E-33  -9.215912E-34 
5.961000E+01  1.391634E-33  -9.277557E-34 
5.962000E+01  1.400942E-33  -9.339614E-34 
5.963000E+01  1.410313E-33  -9.402086E-34 
5.964000E+01  1.419746E-33  -9.464976E-34 
5.965000E+01  1.429243E-33  -9.528287E-34 
5.966000E+01  1.438803E-33  -9.592021E-34 
5.967000E+01  1.448427E-33  -9.656181E-34 
5.968000E+01  1.458116E-33  -9.720771E-34 
5.969000E+01  1.467869E-33  -9.785792E-34 
5.970000E+01  1.477687E-33  -9.851249E-34 
5.971000E+01  1.487571E-33  -9.917143E-34 
5.972000E+01  1.497522E-33  -9.983478E-34 
5.973000E+01  1.507539E-33  -1.005026E-33 
5.974000E+01  1.517622E-33  -1.011748E-33 
5.975000E+01  1.527774E-33  -1.018516E-33 
5.976000E+01  1.537993E-33  -1.025329E-33 
5.977000E+01  1.548280E-33  -1.032187E-33 
5.978000E+01  1.558637E-33  -1.039091E-33 
5.979000E+01  1.569062E-33  -1.046042E-33 
5.980000E+01  1.579558E-33  -1.053039E-33 
5.981000E+01  1.590123E-33  -1.060082E-33 
5.982000E+01  1.600760E-33  -1.067173E-33 
5.983000E+01  1.611467E-33  -1.074311E-33 
5.984000E+01  1.622246E-33  -1.081497E-33 
5.985000E+01  1.633097E-33  -1.088731E-33 
5.986000E+01  1.644021E-33  -1.096014E-33 
5.987000E+01  1.655018E-33  -1.103345E-33 
5.988000E+01  1.666088E-33  -1.110725E-33 
5.989000E+01  1.677232E-33  -1.118155E-33 
5.990000E+01  1.688451E-33  -1.125634E-33 
5.991000E+01  1.699745E-33  -1.133163E-33 
5.992000E+01  1.711115E-33  -1.140743E-33 
5.993000E+01  1.722560E-33  -1.148373E-33 
5.994000E+01  1.734082E-33  -1.156055E-33 
5.995000E+01  1.745681E-33  -1.163788E-33 
5.996000E+01  1.757358E-33  -1.171572E-33 
5.997000E+01  1.769113E-33  -1.179409E-33 
5.998000E+01  1.780946E-33  -1.187298E-33 
5.999000E+01  1.792859E-33  -1.195239E-33 
6.000000E+01  1.804851E-33  -1.203234E-33 
6.001000E+01  1.816924E-33  -1.211283E-33 
6.002000E+01  1.829077E-33  -1.219385E-33 
6.003000E+01  1.841312E-33  -1.227541E-33 
6.004000E+01  1.853628E-33  -1.235752E-33 
6.005000E+01  1.866027E-33  -1.244018E-33 
6.006000E+01  1.878509E-33  -1.252339E-33 
6.007000E+01  1.891074E-33  -1.260716E-33 
6.008000E+01  1.903723E-33  -1.269149E-33 
6.009000E+01  1.916457E-33  -1.277638E-33 
6.010000E+01  1.929276E-33  -1.286184E-33 
6.011000E+01  1.942181E-33  -1.294787E-33 
6.012000E+01  1.955172E-33  -1.303448E-33 
6.013000E+01  1.968250E-33  -1.312167E-33 
6.014000E+01  1.981416E-33  -1.320944E-33 
6.015000E+01  1.994669E-33  -1.329780E-33 
6.016000E+01  2.008011E-33  -1.338674E-33 
6.017000E+01  2.021443E-33  -1.347629E-33 
6.018000E+01  2.034964E-33  -1.356643E-33 
6.019000E+01  2.048576E-33  -1.365717E-33 
6.020000E+01  2.062279E-33  -1.374853E-33 
6.021000E+01  2.076073E-33  -1.384049E-33 
6.022000E+01  2.089960E-33  -1.393307E-33 
6.023000E+01  2.103940E-33  -1.402626E-33 
6.024000E+01  2.118013E-33  -1.412008E-33 
6.025000E+01  2.132180E-33  -1.421453E-33 
6.026000E+01  2.146442E-33  -1.430961E-33 
6.027000E+01  2.160799E-33  -1.440533E-33 
6.028000E+01  2.175253E-33  -1.450169E-33 
6.029000E+01  2.189803E-33  -1.459869E-33 
6.030000E+01  2.204450E-33  -1.469634E-33 
6.031000E+01  2.219196E-33  -1.479464E-33 
6.032000E+01  2.234040E-33  -1.489360E-33 
6.033000E+01  2.248983E-33  -1.499322E-33 
6.034000E+01  2.264027E-33  -1.509351E-33 
6.035000E+01  2.279171E-33  -1.519447E-33 
6.036000E+01  2.294416E-33  -1.529611E-33 
6.037000E+01  2.309763E-33  -1.539842E-33 
6.038000E+01  2.325213E-33  -1.550142E-33 
6.039000E+01  2.340766E-33  -1.560511E-33 
6.040000E+01  2.356423E-33  -1.570949E-33 
6.041000E+01  2.372185E-33  -1.581457E-33 
6.042000E+01  2.388053E-33  -1.592035E-33 
6.043000E+01  2.404026E-33  -1.602684E-33 
6.044000E+01  2.420107E-33  -1.613404E-33 
6.045000E+01  2.436295E-33  -1.624196E-33 
6.046000E+01  2.452591E-33  -1.635061E-33 
6.047000E+01  2.468996E-33  -1.645997E-33 
6.048000E+01  2.485511E-33  -1.657007E-33 
6.049000E+01  2.502136E-33  -1.668091E-33 
6.050000E+01  2.518873E-33  -1.679249E-33 
6.051000E+01  2.535722E-33  -1.690481E-33 
6.052000E+01  2.552683E-33  -1.701789E-33 
6.053000E+01  2.569758E-33  -1.713172E-33 
6.054000E+01  2.586947E-33  -1.724631E-33 
6.055000E+01  2.604251E-33  -1.736167E-33 
6.056000E+01  2.621670E-33  -1.747780E-33 
6.057000E+01  2.639206E-33  -1.759471E-33 
6.058000E+01  2.656860E-33  -1.771240E-33 
6.059000E+01  2.674631E-33  -1.783088E-33 
6.060000E+01  2.692522E-33  -1.795015E-33 
6.061000E+01  2.710532E-33  -1.807021E-33 
6.062000E+01  2.728663E-33  -1.819108E-33 
6.063000E+01  2.746914E-33  -1.831276E-33 
6.064000E+01  2.765288E-33  -1.843526E-33 
6.065000E+01  2.783785E-33  -1.855857E-33 
6.066000E+01  2.802406E-33  -1.868271E-33 
6.067000E+01  2.821151E-33  -1.880767E-33 
6.068000E+01  2.840021E-33  -1.893348E-33 
6.069000E+01  2.859018E-33  -1.906012E-33 
6.070000E+01  2.878142E-33  -1.918761E-33 
6.071000E+01  2.897394E-33  -1.931596E-33 
6.072000E+01  2.916774E-33  -1.944516E-33 
6.073000E+01  2.936284E-33  -1.957523E-33 
6.074000E+01  2.955925E-33  -1.970617E-33 
6.075000E+01  2.975697E-33  -1.983798E-33 
6.076000E+01  2.995601E-33  -1.997067E-33 
6.077000E+01  3.015639E-33  -2.010426E-33 
6.078000E+01  3.035810E-33  -2.023873E-33 
6.079000E+01  3.056116E-33  -2.037411E-33 
6.080000E+01  3.076558E-33  -2.051039E-33 
6.081000E+01  3.097137E-33  -2.064758E-33 
6.082000E+01  3.117854E-33  -2.078569E-33 
6.083000E+01  3.138709E-33  -2.092473E-33 
6.084000E+01  3.159704E-33  -2.106469E-33 
6.085000E+01  3.180839E-33  -2.120559E-33 
6.086000E+01  3.202115E-33  -2.134743E-33 
6.087000E+01  3.223534E-33  -2.149023E-33 
6.088000E+01  3.245096E-33  -2.163397E-33 
6.089000E+01  3.266802E-33  -2.177868E-33 
6.090000E+01  3.288654E-33  -2.192436E-33 
6.091000E+01  3.310651E-33  -2.207101E-33 
6.092000E+01  3.332796E-33  -2.221864E-33 
6.093000E+01  3.355089E-33  -2.236726E-33 
6.094000E+01  3.377531E-33  -2.251687E-33 
6.095000E+01  3.400123E-33  -2.266749E-33 
6.096000E+01  3.422866E-33  -2.281911E-33 
6.097000E+01  3.445761E-33  -2.297174E-33 
6.098000E+01  3.468810E-33  -2.312540E-33 
6.099000E+01  3.492013E-33  -2.328008E-33 
6.100000E+01  3.515370E-33  -2.343580E-33 
6.101000E+01  3.538885E-33  -2.359256E-33 
6.102000E+01  3.562556E-33  -2.375037E-33 
6.103000E+01  3.586386E-33  -2.390924E-33 
6.104000E+01  3.610375E-33  -2.406917E-33 
6.105000E+01  3.634524E-33  -2.423016E-33 
6.106000E+01  3.658835E-33  -2.439224E-33 
6.107000E+01  3.683309E-33  -2.455539E-33 
6.108000E+01  3.707947E-33  -2.471964E-33 
6.109000E+01  3.732749E-33  -2.488499E-33 
6.110000E+01  3.757717E-33  -2.505145E-33 
6.111000E+01  3.782852E-33  -2.521901E-33 
6.112000E+01  3.808155E-33  -2.538770E-33 
6.113000E+01  3.833628E-33  -2.555752E-33 
6.114000E+01  3.859271E-33  -2.572847E-33 
6.115000E+01  3.885085E-33  -2.590057E-33 
6.116000E+01  3.911072E-33  -2.607382E-33 
6.117000E+01  3.937233E-33  -2.624822E-33 
6.118000E+01  3.963569E-33  -2.642379E-33 
6.119000E+01  3.990081E-33  -2.660054E-33 
6.120000E+01  4.016771E-33  -2.677847E-33 
6.121000E+01  4.043639E-33  -2.695759E-33 
6.122000E+01  4.070686E-33  -2.713791E-33 
6.123000E+01  4.097915E-33  -2.731943E-33 
6.124000E+01  4.125325E-33  -2.750217E-33 
6.125000E+01  4.152920E-33  -2.768613E-33 
6.126000E+01  4.180698E-33  -2.787132E-33 
6.127000E+01  4.208663E-33  -2.805775E-33 
6.128000E+01  4.236814E-33  -2.824543E-33 
6.129000E+01  4.265154E-33  -2.843436E-33 
6.130000E+01  4.293683E-33  -2.862455E-33 
6.131000E+01  4.322403E-33  -2.881602E-33 
6.132000E+01  4.351316E-33  -2.900877E-33 
6.133000E+01  4.380421E-33  -2.920281E-33 
6.134000E+01  4.409722E-33  -2.939814E-33 
6.135000E+01  4.439218E-33  -2.959479E-33 
6.136000E+01  4.468912E-33  -2.979274E-33 
6.137000E+01  4.498804E-33  -2.999203E-33 
6.138000E+01  4.528896E-33  -3.019264E-33 
6.139000E+01  4.559190E-33  -3.039460E-33 
6.140000E+01  4.589686E-33  -3.059791E-33 
6.141000E+01  4.620386E-33  -3.080257E-33 
6.142000E+01  4.651291E-33  -3.100861E-33 
6.143000E+01  4.682404E-33  -3.121602E-33 
6.144000E+01  4.713724E-33  -3.142483E-33 
6.145000E+01  4.745254E-33  -3.163503E-33 
6.146000E+01  4.776995E-33  -3.184663E-33 
6.147000E+01  4.808948E-33  -3.205965E-33 
6.148000E+01  4.841114E-33  -3.227410E-33 
6.149000E+01  4.873496E-33  -3.248997E-33 
6.150000E+01  4.906095E-33  -3.270730E-33 
6.151000E+01  4.938911E-33  -3.292608E-33 
6.152000E+01  4.971947E-33  -3.314632E-33 
6.153000E+01  5.005204E-33  -3.336803E-33 
6.154000E+01  5.038684E-33  -3.359123E-33 
6.155000E+01  5.072387E-33  -3.381592E-33 
6.156000E+01  5.106316E-33  -3.404211E-33 
6.157000E+01  5.140472E-33  -3.426981E-33 
6.158000E+01  5.174856E-33  -3.449904E-33 
6.159000E+01  5.209471E-33  -3.472980E-33 
6.160000E+01  5.244317E-33  -3.496211E-33 
6.161000E+01  5.279395E-33  -3.519597E-33 
6.162000E+01  5.314709E-33  -3.543139E-33 
6.163000E+01  5.350259E-33  -3.566839E-33 
6.164000E+01  5.386046E-33  -3.590698E-33 
6.165000E+01  5.422073E-33  -3.614715E-33 
6.166000E+01  5.458341E-33  -3.638894E-33 
6.167000E+01  5.494852E-33  -3.663234E-33 
6.168000E+01  5.531606E-33  -3.687738E-33 
6.169000E+01  5.568607E-33  -3.712405E-33 
6.170000E+01  5.605855E-33  -3.737237E-33 
6.171000E+01  5.643352E-33  -3.762235E-33 
6.172000E+01  5.681100E-33  -3.787400E-33 
6.173000E+01  5.719101E-33  -3.812734E-33 
6.174000E+01  5.757356E-33  -3.838237E-33 
6.175000E+01  5.795866E-33  -3.863911E-33 
6.176000E+01  5.834634E-33  -3.889756E-33 
6.177000E+01  5.873662E-33  -3.915775E-33 
6.178000E+01  5.912950E-33  -3.941967E-33 
6.179000E+01  5.952502E-33  -3.968334E-33 
6.180000E+01  5.992318E-33  -3.994878E-33 
6.181000E+01  6.032400E-33  -4.021600E-33 
6.182000E+01  6.072750E-33  -4.048500E-33 
6.183000E+01  6.113370E-33  -4.075580E-33 
6.184000E+01  6.154262E-33  -4.102842E-33 
6.185000E+01  6.195428E-33  -4.130285E-33 
6.186000E+01  6.236869E-33  -4.157913E-33 
6.187000E+01  6.278587E-33  -4.185725E-33 
6.188000E+01  6.320584E-33  -4.213723E-33 
6.189000E+01  6.362862E-33  -4.241908E-33 
6.190000E+01  6.405423E-33  -4.270282E-33 
6.191000E+01  6.448268E-33  -4.298845E-33 
6.192000E+01  6.491400E-33  -4.327600E-33 
6.193000E+01  6.534821E-33  -4.356547E-33 
6.194000E+01  6.578532E-33  -4.385688E-33 
6.195000E+01  6.622535E-33  -4.415023E-33 
6.196000E+01  6.666833E-33  -4.444555E-33 
6.197000E+01  6.711427E-33  -4.474285E-33 
6.198000E+01  6.756319E-33  -4.504213E-33 
6.199000E+01  6.801512E-33  -4.534341E-33 
6.200000E+01  6.847007E-33  -4.564671E-33 
6.201000E+01  6.892806E-33  -4.595204E-33 
6.202000E+01  6.938912E-33  -4.625941E-33 
6.203000E+01  6.985325E-33  -4.656884E-33 
6.204000E+01  7.032050E-33  -4.688033E-33 
6.205000E+01  7.079087E-33  -4.719391E-33 
6.206000E+01  7.126438E-33  -4.750959E-33 
6.207000E+01  7.174107E-33  -4.782738E-33 
6.208000E+01  7.222094E-33  -4.814729E-33 
6.209000E+01  7.270402E-33  -4.846935E-33 
6.210000E+01  7.319033E-33  -4.879356E-33 
6.211000E+01  7.367990E-33  -4.911993E-33 
6.212000E+01  7.417274E-33  -4.944849E-33 
6.213000E+01  7.466888E-33  -4.977925E-33 
6.214000E+01  7.516833E-33  -5.011222E-33 
6.215000E+01  7.567113E-33  -5.044742E-33 
6.216000E+01  7.617729E-33  -5.078486E-33 
6.217000E+01  7.668683E-33  -5.112455E-33 
6.218000E+01  7.719979E-33  -5.146652E-33 
6.219000E+01  7.771617E-33  -5.181078E-33 
6.220000E+01  7.823601E-33  -5.215734E-33 
6.221000E+01  7.875932E-33  -5.250622E-33 
6.222000E+01  7.928614E-33  -5.285743E-33 
6.223000E+01  7.981648E-33  -5.321099E-33 
6.224000E+01  8.035037E-33  -5.356691E-33 
6.225000E+01  8.088783E-33  -5.392522E-33 
6.226000E+01  8.142888E-33  -5.428592E-33 
6.227000E+01  8.197355E-33  -5.464904E-33 
6.228000E+01  8.252187E-33  -5.501458E-33 
6.229000E+01  8.307385E-33  -5.538257E-33 
6.230000E+01  8.362953E-33  -5.575302E-33 
6.231000E+01  8.418892E-33  -5.612595E-33 
6.232000E+01  8.475206E-33  -5.650137E-33 
6.233000E+01  8.531896E-33  -5.687931E-33 
6.234000E+01  8.588965E-33  -5.725977E-33 
6.235000E+01  8.646416E-33  -5.764277E-33 
6.236000E+01  8.704252E-33  -5.802834E-33 
6.237000E+01  8.762474E-33  -5.841649E-33 
6.238000E+01  8.821085E-33  -5.880724E-33 
6.239000E+01  8.880089E-33  -5.920059E-33 
6.240000E+01  8.939487E-33  -5.959658E-33 
6.241000E+01  8.999283E-33  -5.999522E-33 
6.242000E+01  9.059479E-33  -6.039653E-33 
6.243000E+01  9.120077E-33  -6.080051E-33 
6.244000E+01  9.181081E-33  -6.120720E-33 
6.245000E+01  9.242492E-33  -6.161662E-33 
6.246000E+01  9.304315E-33  -6.202877E-33 
6.247000E+01  9.366551E-33  -6.244367E-33 
6.248000E+01  9.429203E-33  -6.286135E-33 
6.249000E+01  9.492274E-33  -6.328183E-33 
6.250000E+01  9.555768E-33  -6.370512E-33 
6.251000E+01  9.619686E-33  -6.413124E-33 
6.252000E+01  9.684031E-33  -6.456021E-33 
6.253000E+01  9.748807E-33  -6.499205E-33 
6.254000E+01  9.814016E-33  -6.542677E-33 
6.255000E+01  9.879662E-33  -6.586441E-33 
6.256000E+01  9.945746E-33  -6.630497E-33 
6.257000E+01  1.001227E-32  -6.674848E-33 
6.258000E+01  1.007924E-32  -6.719496E-33 
6.259000E+01  1.014666E-32  -6.764442E-33 
6.260000E+01  1.021453E-32  -6.809689E-33 
6.261000E+01  1.028286E-32  -6.855239E-33 
6.262000E+01  1.035164E-32  -6.901093E-33 
6.263000E+01  1.042088E-32  -6.947254E-33 
6.264000E+01  1.049059E-32  -6.993724E-33 
6.265000E+01  1.056076E-32  -7.040504E-33 
6.266000E+01  1.063140E-32  -7.087598E-33 
6.267000E+01  1.070251E-32  -7.135006E-33 
6.268000E+01  1.077410E-32  -7.182732E-33 
6.269000E+01  1.084617E-32  -7.230777E-33 
6.270000E+01  1.091871E-32  -7.279143E-33 
6.271000E+01  1.099175E-32  -7.327833E-33 
6.272000E+01  1.106527E-32  -7.376848E-33 
6.273000E+01  1.113929E-32  -7.426192E-33 
6.274000E+01  1.121380E-32  -7.475865E-33 
6.275000E+01  1.128881E-32  -7.525870E-33 
6.276000E+01  1.136432E-32  -7.576211E-33 
6.277000E+01  1.144033E-32  -7.626887E-33 
6.278000E+01  1.151685E-32  -7.677903E-33 
6.279000E+01  1.159389E-32  -7.729260E-33 
6.280000E+01  1.167144E-32  -7.780961E-33 
6.281000E+01  1.174951E-32  -7.833007E-33 
6.282000E+01  1.182810E-32  -7.885402E-33 
6.283000E+01  1.190722E-32  -7.938147E-33 
6.284000E+01  1.198687E-32  -7.991244E-33 
6.285000E+01  1.206705E-32  -8.044697E-33 
6.286000E+01  1.214776E-32  -8.098508E-33 
6.287000E+01  1.222902E-32  -8.152678E-33 
6.288000E+01  1.231082E-32  -8.207211E-33 
6.289000E+01  1.239316E-32  -8.262108E-33 
6.290000E+01  1.247606E-32  -8.317373E-33 
6.291000E+01  1.255951E-32  -8.373008E-33 
6.292000E+01  1.264352E-32  -8.429014E-33 
6.293000E+01  1.272809E-32  -8.485395E-33 
6.294000E+01  1.281323E-32  -8.542154E-33 
6.295000E+01  1.289894E-32  -8.599291E-33 
6.296000E+01  1.298522E-32  -8.656812E-33 
6.297000E+01  1.307207E-32  -8.714716E-33 
6.298000E+01  1.315951E-32  -8.773009E-33 
6.299000E+01  1.324754E-32  -8.831691E-33 
6.300000E+01  1.333615E-32  -8.890765E-33 
6.301000E+01  1.342535E-32  -8.950235E-33 
6.302000E+01  1.351515E-32  -9.010103E-33 
6.303000E+01  1.360556E-32  -9.070371E-33 
6.304000E+01  1.369656E-32  -9.131042E-33 
6.305000E+01  1.378818E-32  -9.192119E-33 
6.306000E+01  1.388041E-32  -9.253604E-33 
6.307000E+01  1.397325E-32  -9.315501E-33 
6.308000E+01  1.406672E-32  -9.377812E-33 
6.309000E+01  1.416081E-32  -9.440540E-33 
6.310000E+01  1.425553E-32  -9.503687E-33 
6.311000E+01  1.435088E-32  -9.567256E-33 
6.312000E+01  1.444688E-32  -9.631251E-33 
6.313000E+01  1.454351E-32  -9.695674E-33 
6.314000E+01  1.464079E-32  -9.760528E-33 
6.315000E+01  1.473872E-32  -9.825815E-33 
6.316000E+01  1.483731E-32  -9.891540E-33 
6.317000E+01  1.493656E-32  -9.957704E-33 
6.318000E+01  1.503647E-32  -1.002431E-32 
6.319000E+01  1.513704E-32  -1.009136E-32 
6.320000E+01  1.523829E-32  -1.015886E-32 
6.321000E+01  1.534022E-32  -1.022681E-32 
6.322000E+01  1.544283E-32  -1.029522E-32 
6.323000E+01  1.554613E-32  -1.036409E-32 
6.324000E+01  1.565011E-32  -1.043341E-32 
6.325000E+01  1.575480E-32  -1.050320E-32 
6.326000E+01  1.586018E-32  -1.057345E-32 
6.327000E+01  1.596627E-32  -1.064418E-32 
6.328000E+01  1.607307E-32  -1.071538E-32 
6.329000E+01  1.618058E-32  -1.078705E-32 
6.330000E+01  1.628881E-32  -1.085921E-32 
6.331000E+01  1.639776E-32  -1.093184E-32 
6.332000E+01  1.650745E-32  -1.100496E-32 
6.333000E+01  1.661786E-32  -1.107858E-32 
6.334000E+01  1.672902E-32  -1.115268E-32 
6.335000E+01  1.684092E-32  -1.122728E-32 
6.336000E+01  1.695357E-32  -1.130238E-32 
6.337000E+01  1.706697E-32  -1.137798E-32 
6.338000E+01  1.718113E-32  -1.145409E-32 
6.339000E+01  1.729605E-32  -1.153070E-32 
6.340000E+01  1.741174E-32  -1.160783E-32 
6.341000E+01  1.752821E-32  -1.168547E-32 
6.342000E+01  1.764546E-32  -1.176364E-32 
6.343000E+01  1.776348E-32  -1.184232E-32 
6.344000E+01  1.788230E-32  -1.192154E-32 
6.345000E+01  1.800192E-32  -1.200128E-32 
6.346000E+01  1.812233E-32  -1.208155E-32 
6.347000E+01  1.824355E-32  -1.216237E-32 
6.348000E+01  1.836558E-32  -1.224372E-32 
6.349000E+01  1.848843E-32  -1.232562E-32 
6.350000E+01  1.861209E-32  -1.240806E-32 
6.351000E+01  1.873659E-32  -1.249106E-32 
6.352000E+01  1.886192E-32  -1.257461E-32 
6.353000E+01  1.898808E-32  -1.265872E-32 
6.354000E+01  1.911509E-32  -1.274340E-32 
6.355000E+01  1.924295E-32  -1.282864E-32 
6.356000E+01  1.937167E-32  -1.291445E-32 
6.357000E+01  1.950124E-32  -1.300083E-32 
6.358000E+01  1.963169E-32  -1.308779E-32 
6.359000E+01  1.976300E-32  -1.317533E-32 
6.360000E+01  1.989520E-32  -1.326346E-32 
6.361000E+01  2.002827E-32  -1.335218E-32 
6.362000E+01  2.016224E-32  -1.344149E-32 
6.363000E+01  2.029710E-32  -1.353140E-32 
6.364000E+01  2.043287E-32  -1.362191E-32 
6.365000E+01  2.056955E-32  -1.371303E-32 
6.366000E+01  2.070713E-32  -1.380476E-32 
6.367000E+01  2.084564E-32  -1.389709E-32 
6.368000E+01  2.098508E-32  -1.399005E-32 
6.369000E+01  2.112545E-32  -1.408363E-32 
6.370000E+01  2.126675E-32  -1.417783E-32 
6.371000E+01  2.140900E-32  -1.427267E-32 
6.372000E+01  2.155221E-32  -1.436814E-32 
6.373000E+01  2.169637E-32  -1.446425E-32 
6.374000E+01  2.184149E-32  -1.456100E-32 
6.375000E+01  2.198759E-32  -1.465839E-32 
6.376000E+01  2.213466E-32  -1.475644E-32 
6.377000E+01  2.228272E-32  -1.485515E-32 
6.378000E+01  2.243177E-32  -1.495451E-32 
6.379000E+01  2.258181E-32  -1.505454E-32 
6.380000E+01  2.273286E-32  -1.515524E-32 
6.381000E+01  2.288492E-32  -1.525661E-32 
6.382000E+01  2.303800E-32  -1.535867E-32 
6.383000E+01  2.319210E-32  -1.546140E-32 
6.384000E+01  2.334723E-32  -1.556482E-32 
6.385000E+01  2.350340E-32  -1.566893E-32 
6.386000E+01  2.366061E-32  -1.577374E-32 
6.387000E+01  2.381887E-32  -1.587925E-32 
6.388000E+01  2.397820E-32  -1.598546E-32 
6.389000E+01  2.413858E-32  -1.609239E-32 
6.390000E+01  2.430005E-32  -1.620003E-32 
6.391000E+01  2.446259E-32  -1.630839E-32 
6.392000E+01  2.462622E-32  -1.641748E-32 
6.393000E+01  2.479094E-32  -1.652729E-32 
6.394000E+01  2.495676E-32  -1.663784E-32 
6.395000E+01  2.512370E-32  -1.674913E-32 
6.396000E+01  2.529175E-32  -1.686117E-32 
6.397000E+01  2.546092E-32  -1.697395E-32 
6.398000E+01  2.563123E-32  -1.708749E-32 
6.399000E+01  2.580268E-32  -1.720178E-32 
6.400000E+01  2.597527E-32  -1.731685E-32 
6.401000E+01  2.614902E-32  -1.743268E-32 
6.402000E+01  2.632393E-32  -1.754928E-32 
6.403000E+01  2.650000E-32  -1.766667E-32 
6.404000E+01  2.667726E-32  -1.778484E-32 
6.405000E+01  2.685570E-32  -1.790380E-32 
6.406000E+01  2.703534E-32  -1.802356E-32 
6.407000E+01  2.721618E-32  -1.814412E-32 
6.408000E+01  2.739823E-32  -1.826548E-32 
6.409000E+01  2.758149E-32  -1.838766E-32 
6.410000E+01  2.776598E-32  -1.851065E-32 
6.411000E+01  2.795171E-32  -1.863447E-32 
6.412000E+01  2.813867E-32  -1.875912E-32 
6.413000E+01  2.832689E-32  -1.888459E-32 
6.414000E+01  2.851637E-32  -1.901091E-32 
6.415000E+01  2.870711E-32  -1.913808E-32 
6.416000E+01  2.889913E-32  -1.926609E-32 
6.417000E+01  2.909244E-32  -1.939496E-32 
6.418000E+01  2.928703E-32  -1.952469E-32 
6.419000E+01  2.948293E-32  -1.965529E-32 
6.420000E+01  2.968014E-32  -1.978676E-32 
6.421000E+01  2.987867E-32  -1.991911E-32 
6.422000E+01  3.007853E-32  -2.005235E-32 
6.423000E+01  3.027972E-32  -2.018648E-32 
6.424000E+01  3.048226E-32  -2.032151E-32 
6.425000E+01  3.068616E-32  -2.045744E-32 
6.426000E+01  3.089141E-32  -2.059428E-32 
6.427000E+01  3.109804E-32  -2.073203E-32 
6.428000E+01  3.130606E-32  -2.087070E-32 
6.429000E+01  3.151546E-32  -2.101031E-32 
6.430000E+01  3.172627E-32  -2.115084E-32 
6.431000E+01  3.193848E-32  -2.129232E-32 
6.432000E+01  3.215212E-32  -2.143474E-32 
6.433000E+01  3.236718E-32  -2.157812E-32 
6.434000E+01  3.258368E-32  -2.172245E-32 
6.435000E+01  3.280163E-32  -2.186775E-32 
6.436000E+01  3.302104E-32  -2.201403E-32 
6.437000E+01  3.324192E-32  -2.216128E-32 
6.438000E+01  3.346427E-32  -2.230951E-32 
6.439000E+01  3.368811E-32  -2.245874E-32 
6.440000E+01  3.391345E-32  -2.260896E-32 
6.441000E+01  3.414029E-32  -2.276019E-32 
6.442000E+01  3.436865E-32  -2.291244E-32 
6.443000E+01  3.459854E-32  -2.306570E-32 
6.444000E+01  3.482997E-32  -2.321998E-32 
6.445000E+01  3.506295E-32  -2.337530E-32 
6.446000E+01  3.529748E-32  -2.353165E-32 
6.447000E+01  3.553358E-32  -2.368906E-32 
6.448000E+01  3.577127E-32  -2.384751E-32 
6.449000E+01  3.601054E-32  -2.400702E-32 
6.450000E+01  3.625141E-32  -2.416761E-32 
6.451000E+01  3.649389E-32  -2.432926E-32 
6.452000E+01  3.673800E-32  -2.449200E-32 
6.453000E+01  3.698374E-32  -2.465582E-32 
6.454000E+01  3.723112E-32  -2.482075E-32 
6.455000E+01  3.748015E-32  -2.498677E-32 
6.456000E+01  3.773086E-32  -2.515390E-32 
6.457000E+01  3.798324E-32  -2.532216E-32 
6.458000E+01  3.823730E-32  -2.549154E-32 
6.459000E+01  3.849307E-32  -2.566205E-32 
6.460000E+01  3.875055E-32  -2.583370E-32 
6.461000E+01  3.900975E-32  -2.600650E-32 
6.462000E+01  3.927068E-32  -2.618046E-32 
6.463000E+01  3.953336E-32  -2.635557E-32 
6.464000E+01  3.979780E-32  -2.653187E-32 
6.465000E+01  4.006400E-32  -2.670934E-32 
6.466000E+01  4.033199E-32  -2.688799E-32 
6.467000E+01  4.060177E-32  -2.706784E-32 
6.468000E+01  4.087335E-32  -2.724890E-32 
6.469000E+01  4.114675E-32  -2.743117E-32 
6.470000E+01  4.142198E-32  -2.761465E-32 
6.471000E+01  4.169905E-32  -2.779936E-32 
6.472000E+01  4.197797E-32  -2.798531E-32 
6.473000E+01  4.225876E-32  -2.817250E-32 
6.474000E+01  4.254142E-32  -2.836095E-32 
6.475000E+01  4.282598E-32  -2.855065E-32 
6.476000E+01  4.311244E-32  -2.874163E-32 
6.477000E+01  4.340082E-32  -2.893388E-32 
6.478000E+01  4.369112E-32  -2.912741E-32 
6.479000E+01  4.398337E-32  -2.932225E-32 
6.480000E+01  4.427757E-32  -2.951838E-32 
6.481000E+01  4.457374E-32  -2.971583E-32 
6.482000E+01  4.487189E-32  -2.991459E-32 
6.483000E+01  4.517204E-32  -3.011469E-32 
6.484000E+01  4.547419E-32  -3.031613E-32 
6.485000E+01  4.577836E-32  -3.051891E-32 
6.486000E+01  4.608457E-32  -3.072305E-32 
6.487000E+01  4.639283E-32  -3.092855E-32 
6.488000E+01  4.670315E-32  -3.113543E-32 
6.489000E+01  4.701554E-32  -3.134370E-32 
6.490000E+01  4.733003E-32  -3.155335E-32 
6.491000E+01  4.764661E-32  -3.176441E-32 
6.492000E+01  4.796532E-32  -3.197688E-32 
6.493000E+01  4.828616E-32  -3.219077E-32 
6.494000E+01  4.860914E-32  -3.240609E-32 
6.495000E+01  4.893428E-32  -3.262286E-32 
6.496000E+01  4.926160E-32  -3.284107E-32 
6.497000E+01  4.959111E-32  -3.306074E-32 
6.498000E+01  4.992282E-32  -3.328188E-32 
6.499000E+01  5.025675E-32  -3.350450E-32 
6.500000E+01  5.059292E-32  -3.372861E-32 
6.501000E+01  5.093133E-32  -3.395422E-32 
6.502000E+01  5.127201E-32  -3.418134E-32 
6.503000E+01  5.161496E-32  -3.440997E-32 
6.504000E+01  5.196021E-32  -3.464014E-32 
6.505000E+01  5.230777E-32  -3.487185E-32 
6.506000E+01  5.265765E-32  -3.510510E-32 
6.507000E+01  5.300988E-32  -3.533992E-32 
6.508000E+01  5.336446E-32  -3.557630E-32 
6.509000E+01  5.372141E-32  -3.581427E-32 
6.510000E+01  5.408075E-32  -3.605383E-32 
6.511000E+01  5.444249E-32  -3.629499E-32 
6.512000E+01  5.480665E-32  -3.653777E-32 
6.513000E+01  5.517325E-32  -3.678217E-32 
6.514000E+01  5.554230E-32  -3.702820E-32 
6.515000E+01  5.591382E-32  -3.727588E-32 
6.516000E+01  5.628782E-32  -3.752522E-32 
6.517000E+01  5.666433E-32  -3.777622E-32 
6.518000E+01  5.704335E-32  -3.802890E-32 
6.519000E+01  5.742491E-32  -3.828328E-32 
6.520000E+01  5.780903E-32  -3.853935E-32 
6.521000E+01  5.819571E-32  -3.879714E-32 
6.522000E+01  5.858497E-32  -3.905665E-32 
6.523000E+01  5.897685E-32  -3.931790E-32 
6.524000E+01  5.937134E-32  -3.958089E-32 
6.525000E+01  5.976847E-32  -3.984565E-32 
6.526000E+01  6.016826E-32  -4.011217E-32 
6.527000E+01  6.057072E-32  -4.038048E-32 
6.528000E+01  6.097587E-32  -4.065058E-32 
6.529000E+01  6.138374E-32  -4.092249E-32 
6.530000E+01  6.179433E-32  -4.119622E-32 
6.531000E+01  6.220767E-32  -4.147178E-32 
6.532000E+01  6.262377E-32  -4.174918E-32 
6.533000E+01  6.304266E-32  -4.202844E-32 
6.534000E+01  6.346435E-32  -4.230956E-32 
6.535000E+01  6.388885E-32  -4.259257E-32 
6.536000E+01  6.431620E-32  -4.287747E-32 
6.537000E+01  6.474641E-32  -4.316427E-32 
6.538000E+01  6.517949E-32  -4.345300E-32 
6.539000E+01  6.561548E-32  -4.374365E-32 
6.540000E+01  6.605437E-32  -4.403625E-32 
6.541000E+01  6.649621E-32  -4.433081E-32 
6.542000E+01  6.694100E-32  -4.462733E-32 
6.543000E+01  6.738876E-32  -4.492584E-32 
6.544000E+01  6.783952E-32  -4.522635E-32 
6.545000E+01  6.829329E-32  -4.552886E-32 
6.546000E+01  6.875010E-32  -4.583340E-32 
6.547000E+01  6.920997E-32  -4.613998E-32 
6.548000E+01  6.967291E-32  -4.644861E-32 
6.549000E+01  7.013895E-32  -4.675930E-32 
6.550000E+01  7.060810E-32  -4.707207E-32 
6.551000E+01  7.108040E-32  -4.738693E-32 
6.552000E+01  7.155585E-32  -4.770390E-32 
6.553000E+01  7.203448E-32  -4.802299E-32 
6.554000E+01  7.251632E-32  -4.834421E-32 
6.555000E+01  7.300137E-32  -4.866758E-32 
6.556000E+01  7.348968E-32  -4.899312E-32 
6.557000E+01  7.398124E-32  -4.932083E-32 
6.558000E+01  7.447610E-32  -4.965073E-32 
6.559000E+01  7.497427E-32  -4.998284E-32 
6.560000E+01  7.547576E-32  -5.031718E-32 
6.561000E+01  7.598062E-32  -5.065374E-32 
6.562000E+01  7.648885E-32  -5.099256E-32 
6.563000E+01  7.700047E-32  -5.133365E-32 
6.564000E+01  7.751553E-32  -5.167702E-32 
6.565000E+01  7.803402E-32  -5.202268E-32 
6.566000E+01  7.855599E-32  -5.237066E-32 
6.567000E+01  7.908144E-32  -5.272096E-32 
6.568000E+01  7.961041E-32  -5.307361E-32 
6.569000E+01  8.014292E-32  -5.342862E-32 
6.570000E+01  8.067899E-32  -5.378600E-32 
6.571000E+01  8.121865E-32  -5.414577E-32 
6.572000E+01  8.176192E-32  -5.450795E-32 
6.573000E+01  8.230882E-32  -5.487255E-32 
6.574000E+01  8.285938E-32  -5.523958E-32 
6.575000E+01  8.341362E-32  -5.560908E-32 
6.576000E+01  8.397157E-32  -5.598104E-32 
6.577000E+01  8.453325E-32  -5.635550E-32 
6.578000E+01  8.509869E-32  -5.673246E-32 
6.579000E+01  8.566791E-32  -5.711194E-32 
6.580000E+01  8.624093E-32  -5.749396E-32 
6.581000E+01  8.681779E-32  -5.787853E-32 
6.582000E+01  8.739851E-32  -5.826567E-32 
6.583000E+01  8.798312E-32  -5.865541E-32 
6.584000E+01  8.857163E-32  -5.904775E-32 
6.585000E+01  8.916408E-32  -5.944272E-32 
6.586000E+01  8.976049E-32  -5.984033E-32 
6.587000E+01  9.036089E-32  -6.024060E-32 
6.588000E+01  9.096531E-32  -6.064354E-32 
6.589000E+01  9.157377E-32  -6.104918E-32 
6.590000E+01  9.218631E-32  -6.145754E-32 
6.591000E+01  9.280293E-32  -6.186862E-32 
6.592000E+01  9.342369E-32  -6.228246E-32 
6.593000E+01  9.404859E-32  -6.269906E-32 
6.594000E+01  9.467768E-32  -6.311845E-32 
6.595000E+01  9.531097E-32  -6.354065E-32 
6.596000E+01  9.594850E-32  -6.396567E-32 
6.597000E+01  9.659029E-32  -6.439353E-32 
6.598000E+01  9.723638E-32  -6.482425E-32 
6.599000E+01  9.788679E-32  -6.525786E-32 
6.600000E+01  9.854155E-32  -6.569436E-32 
6.601000E+01  9.920069E-32  -6.613379E-32 
6.602000E+01  9.986423E-32  -6.657615E-32 
6.603000E+01  1.005322E-31  -6.702148E-32 
6.604000E+01  1.012047E-31  -6.746978E-32 
6.605000E+01  1.018816E-31  -6.792108E-32 
6.606000E+01  1.025631E-31  -6.837540E-32 
6.607000E+01  1.032491E-31  -6.883276E-32 
6.608000E+01  1.039398E-31  -6.929318E-32 
6.609000E+01  1.046350E-31  -6.975668E-32 
6.610000E+01  1.053349E-31  -7.022328E-32 
6.611000E+01  1.060395E-31  -7.069299E-32 
6.612000E+01  1.067488E-31  -7.116586E-32 
6.613000E+01  1.074628E-31  -7.164188E-32 
6.614000E+01  1.081816E-31  -7.212109E-32 
6.615000E+01  1.089053E-31  -7.260350E-32 
6.616000E+01  1.096337E-31  -7.308914E-32 
6.617000E+01  1.103670E-31  -7.357803E-32 
6.618000E+01  1.111053E-31  -7.407019E-32 
6.619000E+01  1.118485E-31  -7.456564E-32 
6.620000E+01  1.125966E-31  -7.506441E-32 
6.621000E+01  1.133498E-31  -7.556651E-32 
6.622000E+01  1.141079E-31  -7.607197E-32 
6.623000E+01  1.148712E-31  -7.658081E-32 
6.624000E+01  1.156396E-31  -7.709305E-32 
6.625000E+01  1.164131E-31  -7.760872E-32 
6.626000E+01  1.171918E-31  -7.812784E-32 
6.627000E+01  1.179757E-31  -7.865043E-32 
6.628000E+01  1.187648E-31  -7.917652E-32 
6.629000E+01  1.195592E-31  -7.970613E-32 
6.630000E+01  1.203589E-31  -8.023928E-32 
6.631000E+01  1.211640E-31  -8.077599E-32 
6.632000E+01  1.219744E-31  -8.131630E-32 
6.633000E+01  1.227903E-31  -8.186022E-32 
6.634000E+01  1.236117E-31  -8.240778E-32 
6.635000E+01  1.244385E-31  -8.295900E-32 
6.636000E+01  1.252709E-31  -8.351391E-32 
6.637000E+01  1.261088E-31  -8.407252E-32 
6.638000E+01  1.269523E-31  -8.463488E-32 
6.639000E+01  1.278015E-31  -8.520100E-32 
6.640000E+01  1.286564E-31  -8.577090E-32 
6.641000E+01  1.295169E-31  -8.634462E-32 
6.642000E+01  1.303833E-31  -8.692217E-32 
6.643000E+01  1.312554E-31  -8.750359E-32 
6.644000E+01  1.321333E-31  -8.808890E-32 
6.645000E+01  1.330172E-31  -8.867812E-32 
6.646000E+01  1.339069E-31  -8.927128E-32 
6.647000E+01  1.348026E-31  -8.986841E-32 
6.648000E+01  1.357043E-31  -9.046953E-32 
6.649000E+01  1.366120E-31  -9.107468E-32 
6.650000E+01  1.375258E-31  -9.168387E-32 
6.651000E+01  1.384457E-31  -9.229714E-32 
6.652000E+01  1.393718E-31  -9.291451E-32 
6.653000E+01  1.403040E-31  -9.353601E-32 
6.654000E+01  1.412425E-31  -9.416167E-32 
6.655000E+01  1.421873E-31  -9.479151E-32 
6.656000E+01  1.431383E-31  -9.542556E-32 
6.657000E+01  1.440958E-31  -9.606386E-32 
6.658000E+01  1.450596E-31  -9.670642E-32 
6.659000E+01  1.460299E-31  -9.735329E-32 
6.660000E+01  1.470067E-31  -9.800448E-32 
6.661000E+01  1.479900E-31  -9.866002E-32 
6.662000E+01  1.489799E-31  -9.931995E-32 
6.663000E+01  1.499764E-31  -9.998430E-32 
6.664000E+01  1.509796E-31  -1.006531E-31 
6.665000E+01  1.519895E-31  -1.013263E-31 
6.666000E+01  1.530062E-31  -1.020041E-31 
6.667000E+01  1.540296E-31  -1.026864E-31 
6.668000E+01  1.550599E-31  -1.033733E-31 
6.669000E+01  1.560971E-31  -1.040647E-31 
6.670000E+01  1.571412E-31  -1.047608E-31 
6.671000E+01  1.581923E-31  -1.054616E-31 
6.672000E+01  1.592505E-31  -1.061670E-31 
6.673000E+01  1.603157E-31  -1.068771E-31 
6.674000E+01  1.613880E-31  -1.075920E-31 
6.675000E+01  1.624675E-31  -1.083117E-31 
6.676000E+01  1.635543E-31  -1.090362E-31 
6.677000E+01  1.646483E-31  -1.097655E-31 
6.678000E+01  1.657496E-31  -1.104997E-31 
6.679000E+01  1.668583E-31  -1.112389E-31 
6.680000E+01  1.679744E-31  -1.119829E-31 
6.681000E+01  1.690980E-31  -1.127320E-31 
6.682000E+01  1.702291E-31  -1.134860E-31 
6.683000E+01  1.713677E-31  -1.142451E-31 
6.684000E+01  1.725140E-31  -1.150093E-31 
6.685000E+01  1.736679E-31  -1.157786E-31 
6.686000E+01  1.748296E-31  -1.165530E-31 
6.687000E+01  1.759990E-31  -1.173327E-31 
6.688000E+01  1.771762E-31  -1.181175E-31 
6.689000E+01  1.783614E-31  -1.189076E-31 
6.690000E+01  1.795544E-31  -1.197029E-31 
6.691000E+01  1.807554E-31  -1.205036E-31 
6.692000E+01  1.819645E-31  -1.213097E-31 
6.693000E+01  1.831816E-31  -1.221211E-31 
6.694000E+01  1.844069E-31  -1.229380E-31 
6.695000E+01  1.856404E-31  -1.237603E-31 
6.696000E+01  1.868822E-31  -1.245881E-31 
6.697000E+01  1.881322E-31  -1.254215E-31 
6.698000E+01  1.893906E-31  -1.262604E-31 
6.699000E+01  1.906574E-31  -1.271050E-31 
6.700000E+01  1.919327E-31  -1.279552E-31 
6.701000E+01  1.932166E-31  -1.288110E-31 
6.702000E+01  1.945090E-31  -1.296726E-31 
6.703000E+01  1.958100E-31  -1.305400E-31 
6.704000E+01  1.971198E-31  -1.314132E-31 
6.705000E+01  1.984383E-31  -1.322922E-31 
6.706000E+01  1.997656E-31  -1.331771E-31 
6.707000E+01  2.011019E-31  -1.340679E-31 
6.708000E+01  2.024470E-31  -1.349647E-31 
6.709000E+01  2.038012E-31  -1.358675E-31 
6.710000E+01  2.051644E-31  -1.367763E-31 
6.711000E+01  2.065367E-31  -1.376912E-31 
6.712000E+01  2.079182E-31  -1.386122E-31 
6.713000E+01  2.093090E-31  -1.395393E-31 
6.714000E+01  2.107090E-31  -1.404727E-31 
6.715000E+01  2.121185E-31  -1.414123E-31 
6.716000E+01  2.135373E-31  -1.423582E-31 
6.717000E+01  2.149657E-31  -1.433104E-31 
6.718000E+01  2.164035E-31  -1.442690E-31 
6.719000E+01  2.178511E-31  -1.452340E-31 
6.720000E+01  2.193082E-31  -1.462055E-31 
6.721000E+01  2.207752E-31  -1.471835E-31 
6.722000E+01  2.222519E-31  -1.481680E-31 
6.723000E+01  2.237386E-31  -1.491590E-31 
6.724000E+01  2.252351E-31  -1.501568E-31 
6.725000E+01  2.267417E-31  -1.511611E-31 
6.726000E+01  2.282584E-31  -1.521723E-31 
6.727000E+01  2.297852E-31  -1.531901E-31 
6.728000E+01  2.313222E-31  -1.542148E-31 
6.729000E+01  2.328695E-31  -1.552463E-31 
6.730000E+01  2.344272E-31  -1.562848E-31 
6.731000E+01  2.359952E-31  -1.573302E-31 
6.732000E+01  2.375738E-31  -1.583825E-31 
6.733000E+01  2.391629E-31  -1.594419E-31 
6.734000E+01  2.407626E-31  -1.605084E-31 
6.735000E+01  2.423731E-31  -1.615821E-31 
6.736000E+01  2.439943E-31  -1.626629E-31 
6.737000E+01  2.456264E-31  -1.637509E-31 
6.738000E+01  2.472694E-31  -1.648462E-31 
6.739000E+01  2.489233E-31  -1.659489E-31 
6.740000E+01  2.505884E-31  -1.670589E-31 
6.741000E+01  2.522645E-31  -1.681764E-31 
6.742000E+01  2.539519E-31  -1.693013E-31 
6.743000E+01  2.556506E-31  -1.704337E-31 
6.744000E+01  2.573606E-31  -1.715737E-31 
6.745000E+01  2.590821E-31  -1.727214E-31 
6.746000E+01  2.608151E-31  -1.738767E-31 
6.747000E+01  2.625596E-31  -1.750398E-31 
6.748000E+01  2.643159E-31  -1.762106E-31 
6.749000E+01  2.660839E-31  -1.773893E-31 
6.750000E+01  2.678637E-31  -1.785758E-31 
6.751000E+01  2.696554E-31  -1.797703E-31 
6.752000E+01  2.714591E-31  -1.809728E-31 
6.753000E+01  2.732749E-31  -1.821833E-31 
6.754000E+01  2.751028E-31  -1.834019E-31 
6.755000E+01  2.769430E-31  -1.846286E-31 
6.756000E+01  2.787954E-31  -1.858636E-31 
6.757000E+01  2.806603E-31  -1.871068E-31 
6.758000E+01  2.825376E-31  -1.883584E-31 
6.759000E+01  2.844275E-31  -1.896183E-31 
6.760000E+01  2.863300E-31  -1.908867E-31 
6.761000E+01  2.882452E-31  -1.921635E-31 
6.762000E+01  2.901733E-31  -1.934489E-31 
6.763000E+01  2.921142E-31  -1.947428E-31 
6.764000E+01  2.940682E-31  -1.960454E-31 
6.765000E+01  2.960352E-31  -1.973568E-31 
6.766000E+01  2.980153E-31  -1.986769E-31 
6.767000E+01  3.000087E-31  -2.000058E-31 
6.768000E+01  3.020155E-31  -2.013436E-31 
6.769000E+01  3.040356E-31  -2.026904E-31 
6.770000E+01  3.060693E-31  -2.040462E-31 
6.771000E+01  3.081166E-31  -2.054111E-31 
6.772000E+01  3.101776E-31  -2.067850E-31 
6.773000E+01  3.122523E-31  -2.081682E-31 
6.774000E+01  3.143410E-31  -2.095606E-31 
6.775000E+01  3.164436E-31  -2.109624E-31 
6.776000E+01  3.185602E-31  -2.123735E-31 
6.777000E+01  3.206911E-31  -2.137940E-31 
6.778000E+01  3.228362E-31  -2.152241E-31 
6.779000E+01  3.249956E-31  -2.166637E-31 
6.780000E+01  3.271695E-31  -2.181130E-31 
6.781000E+01  3.293579E-31  -2.195719E-31 
6.782000E+01  3.315609E-31  -2.210406E-31 
6.783000E+01  3.337787E-31  -2.225191E-31 
6.784000E+01  3.360113E-31  -2.240076E-31 
6.785000E+01  3.382589E-31  -2.255059E-31 
6.786000E+01  3.405215E-31  -2.270143E-31 
6.787000E+01  3.427992E-31  -2.285328E-31 
6.788000E+01  3.450922E-31  -2.300615E-31 
6.789000E+01  3.474005E-31  -2.316003E-31 
6.790000E+01  3.497242E-31  -2.331495E-31 
6.791000E+01  3.520635E-31  -2.347090E-31 
6.792000E+01  3.544184E-31  -2.362790E-31 
6.793000E+01  3.567891E-31  -2.378594E-31 
6.794000E+01  3.591757E-31  -2.394504E-31 
6.795000E+01  3.615782E-31  -2.410521E-31 
6.796000E+01  3.639967E-31  -2.426645E-31 
6.797000E+01  3.664315E-31  -2.442877E-31 
6.798000E+01  3.688825E-31  -2.459217E-31 
6.799000E+01  3.713500E-31  -2.475666E-31 
6.800000E+01  3.738339E-31  -2.492226E-31 
6.801000E+01  3.763345E-31  -2.508896E-31 
6.802000E+01  3.788517E-31  -2.525678E-31 
6.803000E+01  3.813858E-31  -2.542572E-31 
6.804000E+01  3.839369E-31  -2.559579E-31 
6.805000E+01  3.865050E-31  -2.576700E-31 
6.806000E+01  3.890904E-31  -2.593936E-31 
6.807000E+01  3.916930E-31  -2.611286E-31 
6.808000E+01  3.943130E-31  -2.628753E-31 
6.809000E+01  3.969505E-31  -2.646337E-31 
6.810000E+01  3.996057E-31  -2.664038E-31 
6.811000E+01  4.022786E-31  -2.681857E-31 
6.812000E+01  4.049694E-31  -2.699796E-31 
6.813000E+01  4.076782E-31  -2.717855E-31 
6.814000E+01  4.104052E-31  -2.736035E-31 
6.815000E+01  4.131504E-31  -2.754336E-31 
6.816000E+01  4.159139E-31  -2.772759E-31 
6.817000E+01  4.186959E-31  -2.791306E-31 
6.818000E+01  4.214965E-31  -2.809977E-31 
6.819000E+01  4.243159E-31  -2.828773E-31 
6.820000E+01  4.271541E-31  -2.847694E-31 
6.821000E+01  4.300113E-31  -2.866742E-31 
6.822000E+01  4.328877E-31  -2.885918E-31 
6.823000E+01  4.357832E-31  -2.905221E-31 
6.824000E+01  4.386981E-31  -2.924654E-31 
6.825000E+01  4.416326E-31  -2.944217E-31 
6.826000E+01  4.445866E-31  -2.963911E-31 
6.827000E+01  4.475604E-31  -2.983736E-31 
6.828000E+01  4.505541E-31  -3.003694E-31 
6.829000E+01  4.535679E-31  -3.023786E-31 
6.830000E+01  4.566018E-31  -3.044012E-31 
6.831000E+01  4.596559E-31  -3.064373E-31 
6.832000E+01  4.627306E-31  -3.084870E-31 
6.833000E+01  4.658257E-31  -3.105505E-31 
6.834000E+01  4.689416E-31  -3.126277E-31 
6.835000E+01  4.720783E-31  -3.147189E-31 
6.836000E+01  4.752360E-31  -3.168240E-31 
6.837000E+01  4.784149E-31  -3.189432E-31 
6.838000E+01  4.816149E-31  -3.210766E-31 
6.839000E+01  4.848364E-31  -3.232243E-31 
6.840000E+01  4.880795E-31  -3.253863E-31 
6.841000E+01  4.913442E-31  -3.275628E-31 
6.842000E+01  4.946308E-31  -3.297539E-31 
6.843000E+01  4.979393E-31  -3.319596E-31 
6.844000E+01  5.012700E-31  -3.341800E-31 
6.845000E+01  5.046230E-31  -3.364153E-31 
6.846000E+01  5.079984E-31  -3.386656E-31 
6.847000E+01  5.113963E-31  -3.409309E-31 
6.848000E+01  5.148170E-31  -3.432114E-31 
6.849000E+01  5.182606E-31  -3.455071E-31 
6.850000E+01  5.217272E-31  -3.478182E-31 
6.851000E+01  5.252170E-31  -3.501447E-31 
6.852000E+01  5.287302E-31  -3.524868E-31 
6.853000E+01  5.322668E-31  -3.548446E-31 
6.854000E+01  5.358271E-31  -3.572181E-31 
6.855000E+01  5.394112E-31  -3.596075E-31 
6.856000E+01  5.430193E-31  -3.620129E-31 
6.857000E+01  5.466516E-31  -3.644344E-31 
6.858000E+01  5.503081E-31  -3.668720E-31 
6.859000E+01  5.539891E-31  -3.693260E-31 
6.860000E+01  5.576946E-31  -3.717964E-31 
6.861000E+01  5.614250E-31  -3.742834E-31 
6.862000E+01  5.651804E-31  -3.767869E-31 
6.863000E+01  5.689608E-31  -3.793072E-31 
6.864000E+01  5.727666E-31  -3.818444E-31 
6.865000E+01  5.765978E-31  -3.843985E-31 
6.866000E+01  5.804546E-31  -3.869697E-31 
6.867000E+01  5.843372E-31  -3.895581E-31 
6.868000E+01  5.882458E-31  -3.921639E-31 
6.869000E+01  5.921806E-31  -3.947870E-31 
6.870000E+01  5.961416E-31  -3.974277E-31 
6.871000E+01  6.001292E-31  -4.000861E-31 
6.872000E+01  6.041434E-31  -4.027623E-31 
6.873000E+01  6.081845E-31  -4.054563E-31 
6.874000E+01  6.122526E-31  -4.081684E-31 
6.875000E+01  6.163479E-31  -4.108986E-31 
6.876000E+01  6.204706E-31  -4.136471E-31 
6.877000E+01  6.246209E-31  -4.164139E-31 
6.878000E+01  6.287990E-31  -4.191993E-31 
6.879000E+01  6.330050E-31  -4.220033E-31 
6.880000E+01  6.372391E-31  -4.248261E-31 
6.881000E+01  6.415015E-31  -4.276677E-31 
6.882000E+01  6.457925E-31  -4.305283E-31 
6.883000E+01  6.501122E-31  -4.334081E-31 
6.884000E+01  6.544607E-31  -4.363072E-31 
6.885000E+01  6.588384E-31  -4.392256E-31 
6.886000E+01  6.632453E-31  -4.421635E-31 
6.887000E+01  6.676817E-31  -4.451211E-31 
6.888000E+01  6.721478E-31  -4.480985E-31 
6.889000E+01  6.766438E-31  -4.510958E-31 
6.890000E+01  6.811698E-31  -4.541132E-31 
6.891000E+01  6.857261E-31  -4.571507E-31 
6.892000E+01  6.903129E-31  -4.602086E-31 
6.893000E+01  6.949303E-31  -4.632869E-31 
6.894000E+01  6.995787E-31  -4.663858E-31 
6.895000E+01  7.042581E-31  -4.695054E-31 
6.896000E+01  7.089688E-31  -4.726459E-31 
6.897000E+01  7.137111E-31  -4.758074E-31 
6.898000E+01  7.184851E-31  -4.789900E-31 
6.899000E+01  7.232910E-31  -4.821940E-31 
6.900000E+01  7.281290E-31  -4.854193E-31 
6.901000E+01  7.329994E-31  -4.886663E-31 
6.902000E+01  7.379024E-31  -4.919349E-31 
6.903000E+01  7.428382E-31  -4.952255E-31 
6.904000E+01  7.478070E-31  -4.985380E-31 
6.905000E+01  7.528090E-31  -5.018727E-31 
6.906000E+01  7.578445E-31  -5.052297E-31 
6.907000E+01  7.629137E-31  -5.086091E-31 
6.908000E+01  7.680168E-31  -5.120112E-31 
6.909000E+01  7.731540E-31  -5.154360E-31 
6.910000E+01  7.783256E-31  -5.188837E-31 
6.911000E+01  7.835318E-31  -5.223545E-31 
6.912000E+01  7.887727E-31  -5.258485E-31 
6.913000E+01  7.940488E-31  -5.293659E-31 
6.914000E+01  7.993601E-31  -5.329068E-31 
6.915000E+01  8.047070E-31  -5.364713E-31 
6.916000E+01  8.100897E-31  -5.400598E-31 
6.917000E+01  8.155083E-31  -5.436722E-31 
6.918000E+01  8.209632E-31  -5.473088E-31 
6.919000E+01  8.264545E-31  -5.509697E-31 
6.920000E+01  8.319827E-31  -5.546551E-31 
6.921000E+01  8.375477E-31  -5.583652E-31 
6.922000E+01  8.431500E-31  -5.621000E-31 
6.923000E+01  8.487898E-31  -5.658599E-31 
6.924000E+01  8.544673E-31  -5.696449E-31 
6.925000E+01  8.601828E-31  -5.734552E-31 
6.926000E+01  8.659365E-31  -5.772910E-31 
6.927000E+01  8.717287E-31  -5.811525E-31 
6.928000E+01  8.775596E-31  -5.850398E-31 
6.929000E+01  8.834296E-31  -5.889531E-31 
6.930000E+01  8.893388E-31  -5.928925E-31 
6.931000E+01  8.952875E-31  -5.968583E-31 
6.932000E+01  9.012760E-31  -6.008507E-31 
6.933000E+01  9.073046E-31  -6.048698E-31 
6.934000E+01  9.133735E-31  -6.089157E-31 
6.935000E+01  9.194830E-31  -6.129887E-31 
6.936000E+01  9.256334E-31  -6.170889E-31 
6.937000E+01  9.318249E-31  -6.212166E-31 
6.938000E+01  9.380578E-31  -6.253719E-31 
6.939000E+01  9.443324E-31  -6.295550E-31 
6.940000E+01  9.506490E-31  -6.337660E-31 
6.941000E+01  9.570078E-31  -6.380052E-31 
6.942000E+01  9.634092E-31  -6.422728E-31 
6.943000E+01  9.698534E-31  -6.465689E-31 
6.944000E+01  9.763407E-31  -6.508938E-31 
6.945000E+01  9.828714E-31  -6.552476E-31 
6.946000E+01  9.894457E-31  -6.596305E-31 
6.947000E+01  9.960641E-31  -6.640427E-31 
6.948000E+01  1.002727E-30  -6.684845E-31 
6.949000E+01  1.009434E-30  -6.729559E-31 
6.950000E+01  1.016186E-30  -6.774573E-31 
6.951000E+01  1.022983E-30  -6.819887E-31 
6.952000E+01  1.029826E-30  -6.865505E-31 
6.953000E+01  1.036714E-30  -6.911428E-31 
6.954000E+01  1.043649E-30  -6.957658E-31 
6.955000E+01  1.050630E-30  -7.004198E-31 
6.956000E+01  1.057657E-30  -7.051048E-31 
6.957000E+01  1.064732E-30  -7.098212E-31 
6.958000E+01  1.071854E-30  -7.145692E-31 
6.959000E+01  1.079023E-30  -7.193489E-31 
6.960000E+01  1.086241E-30  -7.241606E-31 
6.961000E+01  1.093507E-30  -7.290044E-31 
6.962000E+01  1.100821E-30  -7.338807E-31 
6.963000E+01  1.108184E-30  -7.387896E-31 
6.964000E+01  1.115597E-30  -7.437313E-31 
6.965000E+01  1.123059E-30  -7.487061E-31 
6.966000E+01  1.130571E-30  -7.537141E-31 
6.967000E+01  1.138134E-30  -7.587557E-31 
6.968000E+01  1.145746E-30  -7.638309E-31 
6.969000E+01  1.153410E-30  -7.689402E-31 
6.970000E+01  1.161125E-30  -7.740835E-31 
6.971000E+01  1.168892E-30  -7.792613E-31 
6.972000E+01  1.176711E-30  -7.844738E-31 
6.973000E+01  1.184582E-30  -7.897211E-31 
6.974000E+01  1.192505E-30  -7.950035E-31 
6.975000E+01  1.200482E-30  -8.003212E-31 
6.976000E+01  1.208512E-30  -8.056745E-31 
6.977000E+01  1.216595E-30  -8.110636E-31 
6.978000E+01  1.224733E-30  -8.164888E-31 
6.979000E+01  1.232925E-30  -8.219502E-31 
6.980000E+01  1.241172E-30  -8.274482E-31 
6.981000E+01  1.249474E-30  -8.329829E-31 
6.982000E+01  1.257832E-30  -8.385547E-31 
6.983000E+01  1.266246E-30  -8.441637E-31 
6.984000E+01  1.274715E-30  -8.498103E-31 
6.985000E+01  1.283242E-30  -8.554946E-31 
6.986000E+01  1.291825E-30  -8.612170E-31 
6.987000E+01  1.300466E-30  -8.669776E-31 
6.988000E+01  1.309165E-30  -8.727768E-31 
6.989000E+01  1.317922E-30  -8.786147E-31 
6.990000E+01  1.326738E-30  -8.844917E-31 
6.991000E+01  1.335612E-30  -8.904080E-31 
6.992000E+01  1.344546E-30  -8.963639E-31 
6.993000E+01  1.353539E-30  -9.023596E-31 
6.994000E+01  1.362593E-30  -9.083955E-31 
6.995000E+01  1.371707E-30  -9.144717E-31 
6.996000E+01  1.380883E-30  -9.205885E-31 
6.997000E+01  1.390119E-30  -9.267463E-31 
6.998000E+01  1.399418E-30  -9.329452E-31 
6.999000E+01  1.408778E-30  -9.391856E-31 
7.000000E+01  1.418202E-30  -9.454678E-31 
7.001000E+01  1.427688E-30  -9.517920E-31 
7.002000E+01  1.437238E-30  -9.581584E-31 
7.003000E+01  1.446851E-30  -9.645675E-31 
7.004000E+01  1.456529E-30  -9.710194E-31 
7.005000E+01  1.466272E-30  -9.775145E-31 
7.006000E+01  1.476080E-30  -9.840531E-31 
7.007000E+01  1.485953E-30  -9.906353E-31 
7.008000E+01  1.495892E-30  -9.972616E-31 
7.009000E+01  1.505898E-30  -1.003932E-30 
7.010000E+01  1.515971E-30  -1.010647E-30 
7.011000E+01  1.526111E-30  -1.017408E-30 
7.012000E+01  1.536320E-30  -1.024213E-30 
7.013000E+01  1.546596E-30  -1.031064E-30 
7.014000E+01  1.556941E-30  -1.037961E-30 
7.015000E+01  1.567355E-30  -1.044903E-30 
7.016000E+01  1.577839E-30  -1.051893E-30 
7.017000E+01  1.588393E-30  -1.058929E-30 
7.018000E+01  1.599018E-30  -1.066012E-30 
7.019000E+01  1.609714E-30  -1.073142E-30 
7.020000E+01  1.620481E-30  -1.080321E-30 
7.021000E+01  1.631320E-30  -1.087547E-30 
7.022000E+01  1.642232E-30  -1.094821E-30 
7.023000E+01  1.653217E-30  -1.102145E-30 
7.024000E+01  1.664275E-30  -1.109517E-30 
7.025000E+01  1.675407E-30  -1.116938E-30 
7.026000E+01  1.686614E-30  -1.124409E-30 
7.027000E+01  1.697896E-30  -1.131930E-30 
7.028000E+01  1.709253E-30  -1.139502E-30 
7.029000E+01  1.720686E-30  -1.147124E-30 
7.030000E+01  1.732195E-30  -1.154797E-30 
7.031000E+01  1.743782E-30  -1.162521E-30 
7.032000E+01  1.755446E-30  -1.170297E-30 
7.033000E+01  1.767188E-30  -1.178125E-30 
7.034000E+01  1.779009E-30  -1.186006E-30 
7.035000E+01  1.790908E-30  -1.193939E-30 
7.036000E+01  1.802888E-30  -1.201925E-30 
7.037000E+01  1.814947E-30  -1.209965E-30 
7.038000E+01  1.827087E-30  -1.218058E-30 
7.039000E+01  1.839308E-30  -1.226206E-30 
7.040000E+01  1.851611E-30  -1.234408E-30 
7.041000E+01  1.863997E-30  -1.242665E-30 
7.042000E+01  1.876465E-30  -1.250977E-30 
7.043000E+01  1.889016E-30  -1.259344E-30 
7.044000E+01  1.901652E-30  -1.267768E-30 
7.045000E+01  1.914372E-30  -1.276248E-30 
7.046000E+01  1.927177E-30  -1.284785E-30 
7.047000E+01  1.940068E-30  -1.293379E-30 
7.048000E+01  1.953045E-30  -1.302030E-30 
7.049000E+01  1.966109E-30  -1.310739E-30 
7.050000E+01  1.979260E-30  -1.319507E-30 
7.051000E+01  1.992499E-30  -1.328333E-30 
7.052000E+01  2.005827E-30  -1.337218E-30 
7.053000E+01  2.019244E-30  -1.346162E-30 
7.054000E+01  2.032750E-30  -1.355167E-30 
7.055000E+01  2.046347E-30  -1.364231E-30 
7.056000E+01  2.060035E-30  -1.373357E-30 
7.057000E+01  2.073814E-30  -1.382543E-30 
7.058000E+01  2.087686E-30  -1.391791E-30 
7.059000E+01  2.101650E-30  -1.401100E-30 
7.060000E+01  2.115708E-30  -1.410472E-30 
7.061000E+01  2.129860E-30  -1.419907E-30 
7.062000E+01  2.144107E-30  -1.429404E-30 
7.063000E+01  2.158448E-30  -1.438966E-30 
7.064000E+01  2.172886E-30  -1.448591E-30 
7.065000E+01  2.187420E-30  -1.458280E-30 
7.066000E+01  2.202052E-30  -1.468035E-30 
7.067000E+01  2.216781E-30  -1.477854E-30 
7.068000E+01  2.231609E-30  -1.487740E-30 
7.069000E+01  2.246536E-30  -1.497691E-30 
7.070000E+01  2.261563E-30  -1.507709E-30 
7.071000E+01  2.276691E-30  -1.517794E-30 
7.072000E+01  2.291919E-30  -1.527946E-30 
7.073000E+01  2.307250E-30  -1.538167E-30 
7.074000E+01  2.322683E-30  -1.548455E-30 
7.075000E+01  2.338219E-30  -1.558813E-30 
7.076000E+01  2.353859E-30  -1.569240E-30 
7.077000E+01  2.369604E-30  -1.579736E-30 
7.078000E+01  2.385454E-30  -1.590303E-30 
7.079000E+01  2.401411E-30  -1.600940E-30 
7.080000E+01  2.417473E-30  -1.611649E-30 
7.081000E+01  2.433644E-30  -1.622429E-30 
7.082000E+01  2.449922E-30  -1.633282E-30 
7.083000E+01  2.466310E-30  -1.644206E-30 
7.084000E+01  2.482807E-30  -1.655204E-30 
7.085000E+01  2.499414E-30  -1.666276E-30 
7.086000E+01  2.516132E-30  -1.677422E-30 
7.087000E+01  2.532963E-30  -1.688642E-30 
7.088000E+01  2.549906E-30  -1.699937E-30 
7.089000E+01  2.566962E-30  -1.711308E-30 
7.090000E+01  2.584132E-30  -1.722755E-30 
7.091000E+01  2.601417E-30  -1.734278E-30 
7.092000E+01  2.618818E-30  -1.745879E-30 
7.093000E+01  2.636335E-30  -1.757557E-30 
7.094000E+01  2.653969E-30  -1.769313E-30 
7.095000E+01  2.671721E-30  -1.781148E-30 
7.096000E+01  2.689592E-30  -1.793062E-30 
7.097000E+01  2.707583E-30  -1.805055E-30 
7.098000E+01  2.725694E-30  -1.817129E-30 
7.099000E+01  2.743926E-30  -1.829284E-30 
7.100000E+01  2.762280E-30  -1.841520E-30 
7.101000E+01  2.780756E-30  -1.853838E-30 
7.102000E+01  2.799357E-30  -1.866238E-30 
7.103000E+01  2.818081E-30  -1.878721E-30 
7.104000E+01  2.836931E-30  -1.891288E-30 
7.105000E+01  2.855907E-30  -1.903938E-30 
7.106000E+01  2.875010E-30  -1.916674E-30 
7.107000E+01  2.894241E-30  -1.929494E-30 
7.108000E+01  2.913601E-30  -1.942400E-30 
7.109000E+01  2.933090E-30  -1.955393E-30 
7.110000E+01  2.952709E-30  -1.968473E-30 
7.111000E+01  2.972459E-30  -1.981640E-30 
7.112000E+01  2.992342E-30  -1.994895E-30 
7.113000E+01  3.012357E-30  -2.008238E-30 
7.114000E+01  3.032507E-30  -2.021671E-30 
7.115000E+01  3.052791E-30  -2.035194E-30 
7.116000E+01  3.073211E-30  -2.048807E-30 
7.117000E+01  3.093768E-30  -2.062512E-30 
7.118000E+01  3.114462E-30  -2.076308E-30 
7.119000E+01  3.135294E-30  -2.090196E-30 
7.120000E+01  3.156266E-30  -2.104177E-30 
7.121000E+01  3.177378E-30  -2.118252E-30 
7.122000E+01  3.198631E-30  -2.132421E-30 
7.123000E+01  3.220027E-30  -2.146684E-30 
7.124000E+01  3.241565E-30  -2.161043E-30 
7.125000E+01  3.263248E-30  -2.175499E-30 
7.126000E+01  3.285076E-30  -2.190050E-30 
7.127000E+01  3.307049E-30  -2.204699E-30 
7.128000E+01  3.329170E-30  -2.219447E-30 
7.129000E+01  3.351438E-30  -2.234292E-30 
7.130000E+01  3.373856E-30  -2.249237E-30 
7.131000E+01  3.396424E-30  -2.264282E-30 
7.132000E+01  3.419142E-30  -2.279428E-30 
7.133000E+01  3.442012E-30  -2.294675E-30 
7.134000E+01  3.465036E-30  -2.310024E-30 
7.135000E+01  3.488213E-30  -2.325476E-30 
7.136000E+01  3.511546E-30  -2.341030E-30 
7.137000E+01  3.535034E-30  -2.356689E-30 
7.138000E+01  3.558680E-30  -2.372453E-30 
7.139000E+01  3.582484E-30  -2.388322E-30 
7.140000E+01  3.606447E-30  -2.404298E-30 
7.141000E+01  3.630570E-30  -2.420380E-30 
7.142000E+01  3.654855E-30  -2.436570E-30 
7.143000E+01  3.679302E-30  -2.452868E-30 
7.144000E+01  3.703912E-30  -2.469275E-30 
7.145000E+01  3.728688E-30  -2.485792E-30 
7.146000E+01  3.753629E-30  -2.502419E-30 
7.147000E+01  3.778736E-30  -2.519158E-30 
7.148000E+01  3.804012E-30  -2.536008E-30 
7.149000E+01  3.829457E-30  -2.552971E-30 
7.150000E+01  3.855072E-30  -2.570048E-30 
7.151000E+01  3.880858E-30  -2.587239E-30 
7.152000E+01  3.906817E-30  -2.604545E-30 
7.153000E+01  3.932949E-30  -2.621966E-30 
7.154000E+01  3.959257E-30  -2.639504E-30 
7.155000E+01  3.985740E-30  -2.657160E-30 
7.156000E+01  4.012400E-30  -2.674934E-30 
7.157000E+01  4.039239E-30  -2.692826E-30 
7.158000E+01  4.066257E-30  -2.710838E-30 
7.159000E+01  4.093456E-30  -2.728971E-30 
7.160000E+01  4.120837E-30  -2.747225E-30 
7.161000E+01  4.148401E-30  -2.765601E-30 
7.162000E+01  4.176149E-30  -2.784100E-30 
7.163000E+01  4.204083E-30  -2.802722E-30 
7.164000E+01  4.232204E-30  -2.821470E-30 
7.165000E+01  4.260513E-30  -2.840342E-30 
7.166000E+01  4.289012E-30  -2.859341E-30 
7.167000E+01  4.317701E-30  -2.878467E-30 
7.168000E+01  4.346581E-30  -2.897721E-30 
7.169000E+01  4.375655E-30  -2.917104E-30 
7.170000E+01  4.404924E-30  -2.936616E-30 
7.171000E+01  4.434388E-30  -2.956259E-30 
7.172000E+01  4.464049E-30  -2.976033E-30 
7.173000E+01  4.493909E-30  -2.995939E-30 
7.174000E+01  4.523969E-30  -3.015979E-30 
7.175000E+01  4.554229E-30  -3.036153E-30 
7.176000E+01  4.584692E-30  -3.056461E-30 
7.177000E+01  4.615359E-30  -3.076906E-30 
7.178000E+01  4.646231E-30  -3.097487E-30 
7.179000E+01  4.677309E-30  -3.118206E-30 
7.180000E+01  4.708595E-30  -3.139064E-30 
7.181000E+01  4.740091E-30  -3.160061E-30 
7.182000E+01  4.771797E-30  -3.181198E-30 
7.183000E+01  4.803715E-30  -3.202477E-30 
7.184000E+01  4.835847E-30  -3.223898E-30 
7.185000E+01  4.868194E-30  -3.245463E-30 
7.186000E+01  4.900757E-30  -3.267171E-30 
7.187000E+01  4.933538E-30  -3.289025E-30 
7.188000E+01  4.966538E-30  -3.311025E-30 
7.189000E+01  4.999759E-30  -3.333172E-30 
7.190000E+01  5.033202E-30  -3.355468E-30 
7.191000E+01  5.066869E-30  -3.377912E-30 
7.192000E+01  5.100760E-30  -3.400507E-30 
7.193000E+01  5.134879E-30  -3.423253E-30 
7.194000E+01  5.169226E-30  -3.446151E-30 
7.195000E+01  5.203803E-30  -3.469202E-30 
7.196000E+01  5.238611E-30  -3.492407E-30 
7.197000E+01  5.273651E-30  -3.515768E-30 
7.198000E+01  5.308926E-30  -3.539284E-30 
7.199000E+01  5.344438E-30  -3.562958E-30 
7.200000E+01  5.380186E-30  -3.586791E-30 
7.201000E+01  5.416174E-30  -3.610783E-30 
7.202000E+01  5.452402E-30  -3.634935E-30 
7.203000E+01  5.488873E-30  -3.659249E-30 
7.204000E+01  5.525588E-30  -3.683725E-30 
7.205000E+01  5.562548E-30  -3.708365E-30 
7.206000E+01  5.599756E-30  -3.733170E-30 
7.207000E+01  5.637212E-30  -3.758141E-30 
7.208000E+01  5.674919E-30  -3.783279E-30 
7.209000E+01  5.712878E-30  -3.808586E-30 
7.210000E+01  5.751091E-30  -3.834061E-30 
7.211000E+01  5.789560E-30  -3.859707E-30 
7.212000E+01  5.828286E-30  -3.885524E-30 
7.213000E+01  5.867271E-30  -3.911514E-30 
7.214000E+01  5.906517E-30  -3.937678E-30 
7.215000E+01  5.946025E-30  -3.964017E-30 
7.216000E+01  5.985798E-30  -3.990532E-30 
7.217000E+01  6.025837E-30  -4.017224E-30 
7.218000E+01  6.066143E-30  -4.044095E-30 
7.219000E+01  6.106719E-30  -4.071146E-30 
7.220000E+01  6.147566E-30  -4.098378E-30 
7.221000E+01  6.188687E-30  -4.125791E-30 
7.222000E+01  6.230083E-30  -4.153389E-30 
7.223000E+01  6.271756E-30  -4.181170E-30 
7.224000E+01  6.313707E-30  -4.209138E-30 
7.225000E+01  6.355939E-30  -4.237293E-30 
7.226000E+01  6.398453E-30  -4.265636E-30 
7.227000E+01  6.441252E-30  -4.294168E-30 
7.228000E+01  6.484337E-30  -4.322892E-30 
7.229000E+01  6.527711E-30  -4.351807E-30 
7.230000E+01  6.571374E-30  -4.380916E-30 
7.231000E+01  6.615330E-30  -4.410220E-30 
7.232000E+01  6.659579E-30  -4.439720E-30 
7.233000E+01  6.704125E-30  -4.469417E-30 
7.234000E+01  6.748968E-30  -4.499312E-30 
7.235000E+01  6.794112E-30  -4.529408E-30 
7.236000E+01  6.839557E-30  -4.559705E-30 
7.237000E+01  6.885306E-30  -4.590204E-30 
7.238000E+01  6.931362E-30  -4.620908E-30 
7.239000E+01  6.977725E-30  -4.651817E-30 
7.240000E+01  7.024399E-30  -4.682933E-30 
7.241000E+01  7.071385E-30  -4.714256E-30 
7.242000E+01  7.118685E-30  -4.745790E-30 
7.243000E+01  7.166301E-30  -4.777534E-30 
7.244000E+01  7.214236E-30  -4.809491E-30 
7.245000E+01  7.262492E-30  -4.841661E-30 
7.246000E+01  7.311070E-30  -4.874047E-30 
7.247000E+01  7.359973E-30  -4.906649E-30 
7.248000E+01  7.409204E-30  -4.939469E-30 
7.249000E+01  7.458763E-30  -4.972509E-30 
7.250000E+01  7.508655E-30  -5.005770E-30 
7.251000E+01  7.558880E-30  -5.039253E-30 
7.252000E+01  7.609440E-30  -5.072960E-30 
7.253000E+01  7.660340E-30  -5.106893E-30 
7.254000E+01  7.711579E-30  -5.141053E-30 
7.255000E+01  7.763161E-30  -5.175441E-30 
7.256000E+01  7.815089E-30  -5.210059E-30 
7.257000E+01  7.867363E-30  -5.244909E-30 
7.258000E+01  7.919988E-30  -5.279992E-30 
7.259000E+01  7.972964E-30  -5.315309E-30 
7.260000E+01  8.026295E-30  -5.350863E-30 
7.261000E+01  8.079982E-30  -5.386655E-30 
7.262000E+01  8.134028E-30  -5.422686E-30 
7.263000E+01  8.188436E-30  -5.458958E-30 
7.264000E+01  8.243208E-30  -5.495472E-30 
7.265000E+01  8.298347E-30  -5.532231E-30 
7.266000E+01  8.353854E-30  -5.569236E-30 
7.267000E+01  8.409732E-30  -5.606488E-30 
7.268000E+01  8.465984E-30  -5.643990E-30 
7.269000E+01  8.522613E-30  -5.681742E-30 
7.270000E+01  8.579620E-30  -5.719747E-30 
7.271000E+01  8.637009E-30  -5.758006E-30 
7.272000E+01  8.694781E-30  -5.796521E-30 
7.273000E+01  8.752940E-30  -5.835293E-30 
7.274000E+01  8.811488E-30  -5.874325E-30 
7.275000E+01  8.870427E-30  -5.913618E-30 
7.276000E+01  8.929761E-30  -5.953174E-30 
7.277000E+01  8.989492E-30  -5.992994E-30 
7.278000E+01  9.049622E-30  -6.033081E-30 
7.279000E+01  9.110154E-30  -6.073436E-30 
7.280000E+01  9.171092E-30  -6.114061E-30 
7.281000E+01  9.232436E-30  -6.154958E-30 
7.282000E+01  9.294192E-30  -6.196128E-30 
7.283000E+01  9.356360E-30  -6.237573E-30 
7.284000E+01  9.418944E-30  -6.279296E-30 
7.285000E+01  9.481947E-30  -6.321298E-30 
7.286000E+01  9.545371E-30  -6.363581E-30 
7.287000E+01  9.609219E-30  -6.406146E-30 
7.288000E+01  9.673495E-30  -6.448996E-30 
7.289000E+01  9.738200E-30  -6.492133E-30 
7.290000E+01  9.803338E-30  -6.535559E-30 
7.291000E+01  9.868912E-30  -6.579275E-30 
7.292000E+01  9.934925E-30  -6.623283E-30 
7.293000E+01  1.000138E-29  -6.667586E-30 
7.294000E+01  1.006828E-29  -6.712185E-30 
7.295000E+01  1.013562E-29  -6.757082E-30 
7.296000E+01  1.020342E-29  -6.802280E-30 
7.297000E+01  1.027167E-29  -6.847780E-30 
7.298000E+01  1.034038E-29  -6.893585E-30 
7.299000E+01  1.040954E-29  -6.939695E-30 
7.300000E+01  1.047917E-29  -6.986114E-30 
7.301000E+01  1.054927E-29  -7.032844E-30 
7.302000E+01  1.061983E-29  -7.079886E-30 
7.303000E+01  1.069087E-29  -7.127243E-30 
7.304000E+01  1.076238E-29  -7.174917E-30 
7.305000E+01  1.083436E-29  -7.222910E-30 
7.306000E+01  1.090683E-29  -7.271223E-30 
7.307000E+01  1.097979E-29  -7.319860E-30 
7.308000E+01  1.105323E-29  -7.368822E-30 
7.309000E+01  1.112717E-29  -7.418112E-30 
7.310000E+01  1.120160E-29  -7.467731E-30 
7.311000E+01  1.127652E-29  -7.517682E-30 
7.312000E+01  1.135195E-29  -7.567967E-30 
7.313000E+01  1.142788E-29  -7.618589E-30 
7.314000E+01  1.150432E-29  -7.669549E-30 
7.315000E+01  1.158128E-29  -7.720851E-30 
7.316000E+01  1.165874E-29  -7.772495E-30 
7.317000E+01  1.173673E-29  -7.824485E-30 
7.318000E+01  1.181523E-29  -7.876822E-30 
7.319000E+01  1.189426E-29  -7.929510E-30 
7.320000E+01  1.197382E-29  -7.982550E-30 
7.321000E+01  1.205392E-29  -8.035944E-30 
7.322000E+01  1.213454E-29  -8.089696E-30 
7.323000E+01  1.221571E-29  -8.143808E-30 
7.324000E+01  1.229742E-29  -8.198281E-30 
7.325000E+01  1.237968E-29  -8.253119E-30 
7.326000E+01  1.246249E-29  -8.308324E-30 
7.327000E+01  1.254585E-29  -8.363898E-30 
7.328000E+01  1.262976E-29  -8.419843E-30 
7.329000E+01  1.271424E-29  -8.476163E-30 
7.330000E+01  1.279929E-29  -8.532860E-30 
7.331000E+01  1.288490E-29  -8.589935E-30 
7.332000E+01  1.297109E-29  -8.647393E-30 
7.333000E+01  1.305785E-29  -8.705235E-30 
7.334000E+01  1.314520E-29  -8.763463E-30 
7.335000E+01  1.323312E-29  -8.822082E-30 
7.336000E+01  1.332164E-29  -8.881092E-30 
7.337000E+01  1.341075E-29  -8.940497E-30 
7.338000E+01  1.350045E-29  -9.000300E-30 
7.339000E+01  1.359075E-29  -9.060502E-30 
7.340000E+01  1.368166E-29  -9.121107E-30 
7.341000E+01  1.377318E-29  -9.182118E-30 
7.342000E+01  1.386530E-29  -9.243536E-30 
7.343000E+01  1.395805E-29  -9.305366E-30 
7.344000E+01  1.405141E-29  -9.367609E-30 
7.345000E+01  1.414540E-29  -9.430268E-30 
7.346000E+01  1.424002E-29  -9.493347E-30 
7.347000E+01  1.433527E-29  -9.556847E-30 
7.348000E+01  1.443116E-29  -9.620772E-30 
7.349000E+01  1.452769E-29  -9.685125E-30 
7.350000E+01  1.462486E-29  -9.749908E-30 
7.351000E+01  1.472269E-29  -9.815125E-30 
7.352000E+01  1.482117E-29  -9.880777E-30 
7.353000E+01  1.492030E-29  -9.946869E-30 
7.354000E+01  1.502011E-29  -1.001340E-29 
7.355000E+01  1.512057E-29  -1.008038E-29 
7.356000E+01  1.522171E-29  -1.014781E-29 
7.357000E+01  1.532353E-29  -1.021569E-29 
7.358000E+01  1.542603E-29  -1.028402E-29 
7.359000E+01  1.552921E-29  -1.035281E-29 
7.360000E+01  1.563309E-29  -1.042206E-29 
7.361000E+01  1.573766E-29  -1.049177E-29 
7.362000E+01  1.584292E-29  -1.056195E-29 
7.363000E+01  1.594890E-29  -1.063260E-29 
7.364000E+01  1.605558E-29  -1.070372E-29 
7.365000E+01  1.616297E-29  -1.077531E-29 
7.366000E+01  1.627109E-29  -1.084739E-29 
7.367000E+01  1.637992E-29  -1.091995E-29 
7.368000E+01  1.648949E-29  -1.099299E-29 
7.369000E+01  1.659978E-29  -1.106652E-29 
7.370000E+01  1.671082E-29  -1.114055E-29 
7.371000E+01  1.682260E-29  -1.121506E-29 
7.372000E+01  1.693512E-29  -1.129008E-29 
7.373000E+01  1.704840E-29  -1.136560E-29 
7.374000E+01  1.716243E-29  -1.144162E-29 
7.375000E+01  1.727723E-29  -1.151816E-29 
7.376000E+01  1.739280E-29  -1.159520E-29 
7.377000E+01  1.750914E-29  -1.167276E-29 
7.378000E+01  1.762626E-29  -1.175084E-29 
7.379000E+01  1.774416E-29  -1.182944E-29 
7.380000E+01  1.786285E-29  -1.190856E-29 
7.381000E+01  1.798233E-29  -1.198822E-29 
7.382000E+01  1.810261E-29  -1.206841E-29 
7.383000E+01  1.822370E-29  -1.214913E-29 
7.384000E+01  1.834560E-29  -1.223040E-29 
7.385000E+01  1.846831E-29  -1.231221E-29 
7.386000E+01  1.859184E-29  -1.239456E-29 
7.387000E+01  1.871620E-29  -1.247747E-29 
7.388000E+01  1.884139E-29  -1.256093E-29 
7.389000E+01  1.896742E-29  -1.264495E-29 
7.390000E+01  1.909430E-29  -1.272953E-29 
7.391000E+01  1.922202E-29  -1.281468E-29 
7.392000E+01  1.935059E-29  -1.290039E-29 
7.393000E+01  1.948003E-29  -1.298668E-29 
7.394000E+01  1.961033E-29  -1.307355E-29 
7.395000E+01  1.974150E-29  -1.316100E-29 
7.396000E+01  1.987355E-29  -1.324903E-29 
7.397000E+01  2.000648E-29  -1.333765E-29 
7.398000E+01  2.014030E-29  -1.342687E-29 
7.399000E+01  2.027502E-29  -1.351668E-29 
7.400000E+01  2.041064E-29  -1.360709E-29 
7.401000E+01  2.054717E-29  -1.369811E-29 
7.402000E+01  2.068460E-29  -1.378974E-29 
7.403000E+01  2.082296E-29  -1.388197E-29 
7.404000E+01  2.096225E-29  -1.397483E-29 
7.405000E+01  2.110246E-29  -1.406831E-29 
7.406000E+01  2.124361E-29  -1.416241E-29 
7.407000E+01  2.138571E-29  -1.425714E-29 
7.408000E+01  2.152876E-29  -1.435251E-29 
7.409000E+01  2.167276E-29  -1.444851E-29 
7.410000E+01  2.181773E-29  -1.454515E-29 
7.411000E+01  2.196367E-29  -1.464245E-29 
7.412000E+01  2.211058E-29  -1.474039E-29 
7.413000E+01  2.225848E-29  -1.483899E-29 
7.414000E+01  2.240736E-29  -1.493824E-29 
7.415000E+01  2.255725E-29  -1.503816E-29 
7.416000E+01  2.270813E-29  -1.513875E-29 
7.417000E+01  2.286002E-29  -1.524001E-29 
7.418000E+01  2.301293E-29  -1.534195E-29 
7.419000E+01  2.316686E-29  -1.544458E-29 
7.420000E+01  2.332183E-29  -1.554788E-29 
7.421000E+01  2.347782E-29  -1.565188E-29 
7.422000E+01  2.363487E-29  -1.575658E-29 
7.423000E+01  2.379296E-29  -1.586197E-29 
7.424000E+01  2.395211E-29  -1.596807E-29 
7.425000E+01  2.411232E-29  -1.607488E-29 
7.426000E+01  2.427361E-29  -1.618240E-29 
7.427000E+01  2.443597E-29  -1.629065E-29 
7.428000E+01  2.459942E-29  -1.639962E-29 
7.429000E+01  2.476397E-29  -1.650931E-29 
7.430000E+01  2.492961E-29  -1.661974E-29 
7.431000E+01  2.509636E-29  -1.673091E-29 
7.432000E+01  2.526423E-29  -1.684282E-29 
7.433000E+01  2.543322E-29  -1.695548E-29 
7.434000E+01  2.560334E-29  -1.706890E-29 
7.435000E+01  2.577460E-29  -1.718307E-29 
7.436000E+01  2.594701E-29  -1.729801E-29 
7.437000E+01  2.612057E-29  -1.741371E-29 
7.438000E+01  2.629528E-29  -1.753019E-29 
7.439000E+01  2.647117E-29  -1.764745E-29 
7.440000E+01  2.664824E-29  -1.776549E-29 
7.441000E+01  2.682648E-29  -1.788432E-29 
7.442000E+01  2.700593E-29  -1.800395E-29 
7.443000E+01  2.718657E-29  -1.812438E-29 
7.444000E+01  2.736842E-29  -1.824561E-29 
7.445000E+01  2.755148E-29  -1.836765E-29 
7.446000E+01  2.773577E-29  -1.849051E-29 
7.447000E+01  2.792129E-29  -1.861420E-29 
7.448000E+01  2.810806E-29  -1.873871E-29 
7.449000E+01  2.829607E-29  -1.886405E-29 
7.450000E+01  2.848534E-29  -1.899023E-29 
7.451000E+01  2.867588E-29  -1.911725E-29 
7.452000E+01  2.886769E-29  -1.924513E-29 
7.453000E+01  2.906078E-29  -1.937386E-29 
7.454000E+01  2.925517E-29  -1.950345E-29 
7.455000E+01  2.945086E-29  -1.963390E-29 
7.456000E+01  2.964785E-29  -1.976523E-29 
7.457000E+01  2.984616E-29  -1.989744E-29 
7.458000E+01  3.004580E-29  -2.003054E-29 
7.459000E+01  3.024678E-29  -2.016452E-29 
7.460000E+01  3.044910E-29  -2.029940E-29 
7.461000E+01  3.065277E-29  -2.043518E-29 
7.462000E+01  3.085780E-29  -2.057187E-29 
7.463000E+01  3.106421E-29  -2.070947E-29 
7.464000E+01  3.127200E-29  -2.084800E-29 
7.465000E+01  3.148117E-29  -2.098745E-29 
7.466000E+01  3.169175E-29  -2.112783E-29 
7.467000E+01  3.190373E-29  -2.126915E-29 
7.468000E+01  3.211713E-29  -2.141142E-29 
7.469000E+01  3.233196E-29  -2.155464E-29 
7.470000E+01  3.254823E-29  -2.169882E-29 
7.471000E+01  3.276594E-29  -2.184396E-29 
7.472000E+01  3.298511E-29  -2.199007E-29 
7.473000E+01  3.320575E-29  -2.213716E-29 
7.474000E+01  3.342786E-29  -2.228524E-29 
7.475000E+01  3.365146E-29  -2.243430E-29 
7.476000E+01  3.387655E-29  -2.258437E-29 
7.477000E+01  3.410315E-29  -2.273543E-29 
7.478000E+01  3.433126E-29  -2.288751E-29 
7.479000E+01  3.456090E-29  -2.304060E-29 
7.480000E+01  3.479208E-29  -2.319472E-29 
7.481000E+01  3.502480E-29  -2.334986E-29 
7.482000E+01  3.525908E-29  -2.350605E-29 
7.483000E+01  3.549492E-29  -2.366328E-29 
7.484000E+01  3.573235E-29  -2.382156E-29 
7.485000E+01  3.597136E-29  -2.398090E-29 
7.486000E+01  3.621197E-29  -2.414131E-29 
7.487000E+01  3.645419E-29  -2.430279E-29 
7.488000E+01  3.669803E-29  -2.446535E-29 
7.489000E+01  3.694350E-29  -2.462900E-29 
7.490000E+01  3.719061E-29  -2.479374E-29 
7.491000E+01  3.743938E-29  -2.495958E-29 
7.492000E+01  3.768981E-29  -2.512654E-29 
7.493000E+01  3.794191E-29  -2.529461E-29 
7.494000E+01  3.819570E-29  -2.546380E-29 
7.495000E+01  3.845119E-29  -2.563413E-29 
7.496000E+01  3.870839E-29  -2.580559E-29 
7.497000E+01  3.896731E-29  -2.597820E-29 
7.498000E+01  3.922796E-29  -2.615197E-29 
7.499000E+01  3.949035E-29  -2.632690E-29 
7.500000E+01  3.975450E-29  -2.650300E-29 
7.501000E+01  4.002041E-29  -2.668028E-29 
7.502000E+01  4.028811E-29  -2.685874E-29 
7.503000E+01  4.055759E-29  -2.703839E-29 
7.504000E+01  4.082888E-29  -2.721925E-29 
7.505000E+01  4.110198E-29  -2.740132E-29 
7.506000E+01  4.137691E-29  -2.758461E-29 
7.507000E+01  4.165368E-29  -2.776912E-29 
7.508000E+01  4.193230E-29  -2.795486E-29 
7.509000E+01  4.221278E-29  -2.814185E-29 
7.510000E+01  4.249514E-29  -2.833009E-29 
7.511000E+01  4.277938E-29  -2.851959E-29 
7.512000E+01  4.306553E-29  -2.871036E-29 
7.513000E+01  4.335360E-29  -2.890240E-29 
7.514000E+01  4.364359E-29  -2.909572E-29 
7.515000E+01  4.393551E-29  -2.929034E-29 
7.516000E+01  4.422940E-29  -2.948626E-29 
7.517000E+01  4.452524E-29  -2.968350E-29 
7.518000E+01  4.482307E-29  -2.988205E-29 
7.519000E+01  4.512289E-29  -3.008193E-29 
7.520000E+01  4.542471E-29  -3.028314E-29 
7.521000E+01  4.572856E-29  -3.048570E-29 
7.522000E+01  4.603443E-29  -3.068962E-29 
7.523000E+01  4.634235E-29  -3.089490E-29 
7.524000E+01  4.665233E-29  -3.110156E-29 
7.525000E+01  4.696439E-29  -3.130959E-29 
7.526000E+01  4.727853E-29  -3.151902E-29 
7.527000E+01  4.759477E-29  -3.172985E-29 
7.528000E+01  4.791313E-29  -3.194209E-29 
7.529000E+01  4.823362E-29  -3.215575E-29 
7.530000E+01  4.855625E-29  -3.237084E-29 
7.531000E+01  4.888104E-29  -3.258736E-29 
7.532000E+01  4.920800E-29  -3.280534E-29 
7.533000E+01  4.953715E-29  -3.302477E-29 
7.534000E+01  4.986851E-29  -3.324567E-29 
7.535000E+01  5.020207E-29  -3.346805E-29 
7.536000E+01  5.053787E-29  -3.369191E-29 
7.537000E+01  5.087592E-29  -3.391728E-29 
7.538000E+01  5.121622E-29  -3.414415E-29 
7.539000E+01  5.155880E-29  -3.437254E-29 
7.540000E+01  5.190368E-29  -3.460245E-29 
7.541000E+01  5.225086E-29  -3.483391E-29 
7.542000E+01  5.260036E-29  -3.506691E-29 
7.543000E+01  5.295220E-29  -3.530147E-29 
7.544000E+01  5.330640E-29  -3.553760E-29 
7.545000E+01  5.366296E-29  -3.577531E-29 
7.546000E+01  5.402191E-29  -3.601460E-29 
7.547000E+01  5.438326E-29  -3.625550E-29 
7.548000E+01  5.474702E-29  -3.649801E-29 
7.549000E+01  5.511322E-29  -3.674215E-29 
7.550000E+01  5.548187E-29  -3.698791E-29 
7.551000E+01  5.585299E-29  -3.723532E-29 
7.552000E+01  5.622658E-29  -3.748439E-29 
7.553000E+01  5.660268E-29  -3.773512E-29 
7.554000E+01  5.698129E-29  -3.798753E-29 
7.555000E+01  5.736243E-29  -3.824162E-29 
7.556000E+01  5.774613E-29  -3.849742E-29 
7.557000E+01  5.813239E-29  -3.875493E-29 
7.558000E+01  5.852123E-29  -3.901416E-29 
7.559000E+01  5.891268E-29  -3.927512E-29 
7.560000E+01  5.930674E-29  -3.953783E-29 
7.561000E+01  5.970344E-29  -3.980229E-29 
7.562000E+01  6.010279E-29  -4.006853E-29 
7.563000E+01  6.050482E-29  -4.033654E-29 
7.564000E+01  6.090953E-29  -4.060635E-29 
7.565000E+01  6.131695E-29  -4.087797E-29 
7.566000E+01  6.172710E-29  -4.115140E-29 
7.567000E+01  6.213998E-29  -4.142666E-29 
7.568000E+01  6.255563E-29  -4.170376E-29 
7.569000E+01  6.297407E-29  -4.198271E-29 
7.570000E+01  6.339529E-29  -4.226353E-29 
7.571000E+01  6.381934E-29  -4.254623E-29 
7.572000E+01  6.424623E-29  -4.283082E-29 
7.573000E+01  6.467596E-29  -4.311731E-29 
7.574000E+01  6.510858E-29  -4.340572E-29 
7.575000E+01  6.554409E-29  -4.369606E-29 
7.576000E+01  6.598251E-29  -4.398834E-29 
7.577000E+01  6.642386E-29  -4.428257E-29 
7.578000E+01  6.686816E-29  -4.457878E-29 
7.579000E+01  6.731544E-29  -4.487696E-29 
7.580000E+01  6.776571E-29  -4.517714E-29 
7.581000E+01  6.821899E-29  -4.547933E-29 
7.582000E+01  6.867530E-29  -4.578354E-29 
7.583000E+01  6.913467E-29  -4.608978E-29 
7.584000E+01  6.959711E-29  -4.639807E-29 
7.585000E+01  7.006264E-29  -4.670842E-29 
7.586000E+01  7.053128E-29  -4.702085E-29 
7.587000E+01  7.100306E-29  -4.733537E-29 
7.588000E+01  7.147800E-29  -4.765200E-29 
7.589000E+01  7.195611E-29  -4.797074E-29 
7.590000E+01  7.243742E-29  -4.829161E-29 
7.591000E+01  7.292195E-29  -4.861463E-29 
7.592000E+01  7.340972E-29  -4.893981E-29 
7.593000E+01  7.390075E-29  -4.926717E-29 
7.594000E+01  7.439507E-29  -4.959671E-29 
7.595000E+01  7.489269E-29  -4.992846E-29 
7.596000E+01  7.539364E-29  -5.026243E-29 
7.597000E+01  7.589795E-29  -5.059863E-29 
7.598000E+01  7.640562E-29  -5.093708E-29 
7.599000E+01  7.691670E-29  -5.127780E-29 
7.600000E+01  7.743119E-29  -5.162079E-29 
7.601000E+01  7.794912E-29  -5.196608E-29 
7.602000E+01  7.847052E-29  -5.231368E-29 
7.603000E+01  7.899540E-29  -5.266360E-29 
7.604000E+01  7.952380E-29  -5.301586E-29 
7.605000E+01  8.005573E-29  -5.337048E-29 
7.606000E+01  8.059121E-29  -5.372748E-29 
7.607000E+01  8.113028E-29  -5.408686E-29 
7.608000E+01  8.167296E-29  -5.444864E-29 
7.609000E+01  8.221927E-29  -5.481284E-29 
7.610000E+01  8.276922E-29  -5.517948E-29 
7.611000E+01  8.332286E-29  -5.554858E-29 
7.612000E+01  8.388020E-29  -5.592014E-29 
7.613000E+01  8.444127E-29  -5.629418E-29 
7.614000E+01  8.500610E-29  -5.667073E-29 
7.615000E+01  8.557470E-29  -5.704980E-29 
7.616000E+01  8.614710E-29  -5.743140E-29 
7.617000E+01  8.672333E-29  -5.781556E-29 
7.618000E+01  8.730342E-29  -5.820228E-29 
7.619000E+01  8.788739E-29  -5.859159E-29 
7.620000E+01  8.847526E-29  -5.898351E-29 
7.621000E+01  8.906707E-29  -5.937804E-29 
7.622000E+01  8.966283E-29  -5.977522E-29 
7.623000E+01  9.026258E-29  -6.017505E-29 
7.624000E+01  9.086634E-29  -6.057756E-29 
7.625000E+01  9.147414E-29  -6.098276E-29 
7.626000E+01  9.208600E-29  -6.139067E-29 
7.627000E+01  9.270196E-29  -6.180131E-29 
7.628000E+01  9.332204E-29  -6.221469E-29 
7.629000E+01  9.394627E-29  -6.263084E-29 
7.630000E+01  9.457467E-29  -6.304978E-29 
7.631000E+01  9.520727E-29  -6.347151E-29 
7.632000E+01  9.584411E-29  -6.389607E-29 
7.633000E+01  9.648520E-29  -6.432347E-29 
7.634000E+01  9.713058E-29  -6.475372E-29 
7.635000E+01  9.778029E-29  -6.518686E-29 
7.636000E+01  9.843433E-29  -6.562289E-29 
7.637000E+01  9.909275E-29  -6.606184E-29 
7.638000E+01  9.975558E-29  -6.650372E-29 
7.639000E+01  1.004228E-28  -6.694856E-29 
7.640000E+01  1.010946E-28  -6.739637E-29 
7.641000E+01  1.017708E-28  -6.784718E-29 
7.642000E+01  1.024515E-28  -6.830101E-29 
7.643000E+01  1.031368E-28  -6.875787E-29 
7.644000E+01  1.038267E-28  -6.921779E-29 
7.645000E+01  1.045212E-28  -6.968078E-29 
7.646000E+01  1.052203E-28  -7.014687E-29 
7.647000E+01  1.059241E-28  -7.061608E-29 
7.648000E+01  1.066326E-28  -7.108843E-29 
7.649000E+01  1.073459E-28  -7.156393E-29 
7.650000E+01  1.080639E-28  -7.204262E-29 
7.651000E+01  1.087868E-28  -7.252451E-29 
7.652000E+01  1.095144E-28  -7.300962E-29 
7.653000E+01  1.102470E-28  -7.349798E-29 
7.654000E+01  1.109844E-28  -7.398960E-29 
7.655000E+01  1.117268E-28  -7.448451E-29 
7.656000E+01  1.124741E-28  -7.498273E-29 
7.657000E+01  1.132264E-28  -7.548429E-29 
7.658000E+01  1.139838E-28  -7.598920E-29 
7.659000E+01  1.147462E-28  -7.649749E-29 
7.660000E+01  1.155138E-28  -7.700917E-29 
7.661000E+01  1.162864E-28  -7.752428E-29 
7.662000E+01  1.170643E-28  -7.804284E-29 
7.663000E+01  1.178473E-28  -7.856486E-29 
7.664000E+01  1.186356E-28  -7.909038E-29 
7.665000E+01  1.194291E-28  -7.961941E-29 
7.666000E+01  1.202280E-28  -8.015198E-29 
7.667000E+01  1.210322E-28  -8.068811E-29 
7.668000E+01  1.218417E-28  -8.122783E-29 
7.669000E+01  1.226567E-28  -8.177115E-29 
7.670000E+01  1.234772E-28  -8.231812E-29 
7.671000E+01  1.243031E-28  -8.286874E-29 
7.672000E+01  1.251346E-28  -8.342304E-29 
7.673000E+01  1.259716E-28  -8.398105E-29 
7.674000E+01  1.268142E-28  -8.454280E-29 
7.675000E+01  1.276624E-28  -8.510830E-29 
7.676000E+01  1.285164E-28  -8.567758E-29 
7.677000E+01  1.293760E-28  -8.625067E-29 
7.678000E+01  1.302414E-28  -8.682760E-29 
7.679000E+01  1.311126E-28  -8.740838E-29 
7.680000E+01  1.319896E-28  -8.799305E-29 
7.681000E+01  1.328724E-28  -8.858163E-29 
7.682000E+01  1.337612E-28  -8.917415E-29 
7.683000E+01  1.346559E-28  -8.977063E-29 
7.684000E+01  1.355567E-28  -9.037110E-29 
7.685000E+01  1.364634E-28  -9.097559E-29 
7.686000E+01  1.373762E-28  -9.158412E-29 
7.687000E+01  1.382951E-28  -9.219672E-29 
7.688000E+01  1.392201E-28  -9.281342E-29 
7.689000E+01  1.401514E-28  -9.343424E-29 
7.690000E+01  1.410888E-28  -9.405922E-29 
7.691000E+01  1.420326E-28  -9.468837E-29 
7.692000E+01  1.429826E-28  -9.532174E-29 
7.693000E+01  1.439390E-28  -9.595934E-29 
7.694000E+01  1.449018E-28  -9.660120E-29 
7.695000E+01  1.458710E-28  -9.724736E-29 
7.696000E+01  1.468468E-28  -9.789784E-29 
7.697000E+01  1.478290E-28  -9.855268E-29 
7.698000E+01  1.488178E-28  -9.921189E-29 
7.699000E+01  1.498133E-28  -9.987551E-29 
7.700000E+01  1.508154E-28  -1.005436E-28 
7.701000E+01  1.518242E-28  -1.012161E-28 
7.702000E+01  1.528397E-28  -1.018931E-28 
7.703000E+01  1.538620E-28  -1.025747E-28 
7.704000E+01  1.548912E-28  -1.032608E-28 
7.705000E+01  1.559273E-28  -1.039515E-28 
7.706000E+01  1.569703E-28  -1.046468E-28 
7.707000E+01  1.580202E-28  -1.053468E-28 
7.708000E+01  1.590772E-28  -1.060515E-28 
7.709000E+01  1.601413E-28  -1.067608E-28 
7.710000E+01  1.612124E-28  -1.074750E-28 
7.711000E+01  1.622908E-28  -1.081939E-28 
7.712000E+01  1.633763E-28  -1.089176E-28 
7.713000E+01  1.644691E-28  -1.096461E-28 
7.714000E+01  1.655693E-28  -1.103795E-28 
7.715000E+01  1.666768E-28  -1.111178E-28 
7.716000E+01  1.677916E-28  -1.118611E-28 
7.717000E+01  1.689140E-28  -1.126093E-28 
7.718000E+01  1.700438E-28  -1.133626E-28 
7.719000E+01  1.711813E-28  -1.141208E-28 
7.720000E+01  1.723263E-28  -1.148842E-28 
7.721000E+01  1.734790E-28  -1.156526E-28 
7.722000E+01  1.746393E-28  -1.164262E-28 
7.723000E+01  1.758075E-28  -1.172050E-28 
7.724000E+01  1.769835E-28  -1.179890E-28 
7.725000E+01  1.781673E-28  -1.187782E-28 
7.726000E+01  1.793590E-28  -1.195727E-28 
7.727000E+01  1.805588E-28  -1.203725E-28 
7.728000E+01  1.817665E-28  -1.211777E-28 
7.729000E+01  1.829823E-28  -1.219882E-28 
7.730000E+01  1.842063E-28  -1.228042E-28 
7.731000E+01  1.854384E-28  -1.236256E-28 
7.732000E+01  1.866788E-28  -1.244526E-28 
7.733000E+01  1.879275E-28  -1.252850E-28 
7.734000E+01  1.891845E-28  -1.261230E-28 
7.735000E+01  1.904500E-28  -1.269667E-28 
7.736000E+01  1.917239E-28  -1.278159E-28 
7.737000E+01  1.930063E-28  -1.286709E-28 
7.738000E+01  1.942973E-28  -1.295316E-28 
7.739000E+01  1.955970E-28  -1.303980E-28 
7.740000E+01  1.969053E-28  -1.312702E-28 
7.741000E+01  1.982224E-28  -1.321483E-28 
7.742000E+01  1.995483E-28  -1.330322E-28 
7.743000E+01  2.008831E-28  -1.339220E-28 
7.744000E+01  2.022268E-28  -1.348178E-28 
7.745000E+01  2.035794E-28  -1.357196E-28 
7.746000E+01  2.049412E-28  -1.366274E-28 
7.747000E+01  2.063120E-28  -1.375413E-28 
7.748000E+01  2.076920E-28  -1.384613E-28 
7.749000E+01  2.090813E-28  -1.393875E-28 
7.750000E+01  2.104798E-28  -1.403199E-28 
7.751000E+01  2.118877E-28  -1.412585E-28 
7.752000E+01  2.133050E-28  -1.422033E-28 
7.753000E+01  2.147318E-28  -1.431545E-28 
7.754000E+01  2.161681E-28  -1.441121E-28 
7.755000E+01  2.176140E-28  -1.450760E-28 
7.756000E+01  2.190696E-28  -1.460464E-28 
7.757000E+01  2.205350E-28  -1.470233E-28 
7.758000E+01  2.220101E-28  -1.480067E-28 
7.759000E+01  2.234951E-28  -1.489968E-28 
7.760000E+01  2.249901E-28  -1.499934E-28 
7.761000E+01  2.264950E-28  -1.509967E-28 
7.762000E+01  2.280100E-28  -1.520067E-28 
7.763000E+01  2.295352E-28  -1.530235E-28 
7.764000E+01  2.310705E-28  -1.540470E-28 
7.765000E+01  2.326161E-28  -1.550774E-28 
7.766000E+01  2.341721E-28  -1.561147E-28 
7.767000E+01  2.357385E-28  -1.571590E-28 
7.768000E+01  2.373153E-28  -1.582102E-28 
7.769000E+01  2.389027E-28  -1.592685E-28 
7.770000E+01  2.405007E-28  -1.603338E-28 
7.771000E+01  2.421094E-28  -1.614063E-28 
7.772000E+01  2.437288E-28  -1.624859E-28 
7.773000E+01  2.453591E-28  -1.635728E-28 
7.774000E+01  2.470003E-28  -1.646669E-28 
7.775000E+01  2.486525E-28  -1.657683E-28 
7.776000E+01  2.503157E-28  -1.668771E-28 
7.777000E+01  2.519901E-28  -1.679934E-28 
7.778000E+01  2.536756E-28  -1.691171E-28 
7.779000E+01  2.553724E-28  -1.702483E-28 
7.780000E+01  2.570806E-28  -1.713871E-28 
7.781000E+01  2.588002E-28  -1.725335E-28 
7.782000E+01  2.605313E-28  -1.736875E-28 
7.783000E+01  2.622740E-28  -1.748493E-28 
7.784000E+01  2.640283E-28  -1.760189E-28 
7.785000E+01  2.657944E-28  -1.771962E-28 
7.786000E+01  2.675723E-28  -1.783815E-28 
7.787000E+01  2.693620E-28  -1.795747E-28 
7.788000E+01  2.711638E-28  -1.807759E-28 
7.789000E+01  2.729776E-28  -1.819850E-28 
7.790000E+01  2.748035E-28  -1.832023E-28 
7.791000E+01  2.766416E-28  -1.844278E-28 
7.792000E+01  2.784921E-28  -1.856614E-28 
7.793000E+01  2.803549E-28  -1.869033E-28 
7.794000E+01  2.822302E-28  -1.881535E-28 
7.795000E+01  2.841180E-28  -1.894120E-28 
7.796000E+01  2.860184E-28  -1.906790E-28 
7.797000E+01  2.879316E-28  -1.919544E-28 
7.798000E+01  2.898576E-28  -1.932384E-28 
7.799000E+01  2.917964E-28  -1.945309E-28 
7.800000E+01  2.937482E-28  -1.958321E-28 
7.801000E+01  2.957131E-28  -1.971420E-28 
7.802000E+01  2.976911E-28  -1.984607E-28 
7.803000E+01  2.996823E-28  -1.997882E-28 
7.804000E+01  3.016869E-28  -2.011246E-28 
7.805000E+01  3.037048E-28  -2.024699E-28 
7.806000E+01  3.057363E-28  -2.038242E-28 
7.807000E+01  3.077814E-28  -2.051876E-28 
7.808000E+01  3.098401E-28  -2.065601E-28 
7.809000E+01  3.119126E-28  -2.079417E-28 
7.810000E+01  3.139990E-28  -2.093326E-28 
7.811000E+01  3.160993E-28  -2.107328E-28 
7.812000E+01  3.182136E-28  -2.121424E-28 
7.813000E+01  3.203421E-28  -2.135614E-28 
7.814000E+01  3.224849E-28  -2.149899E-28 
7.815000E+01  3.246420E-28  -2.164280E-28 
7.816000E+01  3.268135E-28  -2.178757E-28 
7.817000E+01  3.289995E-28  -2.193330E-28 
7.818000E+01  3.312002E-28  -2.208001E-28 
7.819000E+01  3.334156E-28  -2.222770E-28 
7.820000E+01  3.356458E-28  -2.237638E-28 
7.821000E+01  3.378909E-28  -2.252606E-28 
7.822000E+01  3.401510E-28  -2.267673E-28 
7.823000E+01  3.424263E-28  -2.282842E-28 
7.824000E+01  3.447167E-28  -2.298111E-28 
7.825000E+01  3.470225E-28  -2.313483E-28 
7.826000E+01  3.493437E-28  -2.328958E-28 
7.827000E+01  3.516805E-28  -2.344536E-28 
7.828000E+01  3.540328E-28  -2.360219E-28 
7.829000E+01  3.564009E-28  -2.376006E-28 
7.830000E+01  3.587849E-28  -2.391899E-28 
7.831000E+01  3.611848E-28  -2.407898E-28 
7.832000E+01  3.636007E-28  -2.424005E-28 
7.833000E+01  3.660328E-28  -2.440219E-28 
7.834000E+01  3.684812E-28  -2.456541E-28 
7.835000E+01  3.709459E-28  -2.472973E-28 
7.836000E+01  3.734272E-28  -2.489514E-28 
7.837000E+01  3.759250E-28  -2.506167E-28 
7.838000E+01  3.784395E-28  -2.522930E-28 
7.839000E+01  3.809709E-28  -2.539806E-28 
7.840000E+01  3.835192E-28  -2.556795E-28 
7.841000E+01  3.860845E-28  -2.573897E-28 
7.842000E+01  3.886670E-28  -2.591113E-28 
7.843000E+01  3.912668E-28  -2.608445E-28 
7.844000E+01  3.938839E-28  -2.625893E-28 
7.845000E+01  3.965186E-28  -2.643457E-28 
7.846000E+01  3.991709E-28  -2.661139E-28 
7.847000E+01  4.018409E-28  -2.678940E-28 
7.848000E+01  4.045288E-28  -2.696859E-28 
7.849000E+01  4.072347E-28  -2.714898E-28 
7.850000E+01  4.099587E-28  -2.733058E-28 
7.851000E+01  4.127008E-28  -2.751339E-28 
7.852000E+01  4.154614E-28  -2.769742E-28 
7.853000E+01  4.182404E-28  -2.788269E-28 
7.854000E+01  4.210380E-28  -2.806920E-28 
7.855000E+01  4.238542E-28  -2.825695E-28 
7.856000E+01  4.266894E-28  -2.844596E-28 
7.857000E+01  4.295435E-28  -2.863623E-28 
7.858000E+01  4.324167E-28  -2.882778E-28 
7.859000E+01  4.353091E-28  -2.902061E-28 
7.860000E+01  4.382208E-28  -2.921472E-28 
7.861000E+01  4.411521E-28  -2.941014E-28 
7.862000E+01  4.441029E-28  -2.960686E-28 
7.863000E+01  4.470735E-28  -2.980490E-28 
7.864000E+01  4.500639E-28  -3.000426E-28 
7.865000E+01  4.530744E-28  -3.020496E-28 
7.866000E+01  4.561050E-28  -3.040700E-28 
7.867000E+01  4.591558E-28  -3.061039E-28 
7.868000E+01  4.622271E-28  -3.081514E-28 
7.869000E+01  4.653189E-28  -3.102126E-28 
7.870000E+01  4.684314E-28  -3.122876E-28 
7.871000E+01  4.715647E-28  -3.143765E-28 
7.872000E+01  4.747190E-28  -3.164793E-28 
7.873000E+01  4.778943E-28  -3.185962E-28 
7.874000E+01  4.810909E-28  -3.207273E-28 
7.875000E+01  4.843089E-28  -3.228726E-28 
7.876000E+01  4.875484E-28  -3.250323E-28 
7.877000E+01  4.908096E-28  -3.272064E-28 
7.878000E+01  4.940926E-28  -3.293951E-28 
7.879000E+01  4.973976E-28  -3.315984E-28 
7.880000E+01  5.007246E-28  -3.338164E-28 
7.881000E+01  5.040739E-28  -3.360493E-28 
7.882000E+01  5.074457E-28  -3.382971E-28 
7.883000E+01  5.108399E-28  -3.405600E-28 
7.884000E+01  5.142569E-28  -3.428379E-28 
7.885000E+01  5.176967E-28  -3.451312E-28 
7.886000E+01  5.211596E-28  -3.474397E-28 
7.887000E+01  5.246456E-28  -3.497637E-28 
7.888000E+01  5.281549E-28  -3.521033E-28 
7.889000E+01  5.316877E-28  -3.544585E-28 
7.890000E+01  5.352441E-28  -3.568294E-28 
7.891000E+01  5.388244E-28  -3.592162E-28 
7.892000E+01  5.424285E-28  -3.616190E-28 
7.893000E+01  5.460568E-28  -3.640379E-28 
7.894000E+01  5.497093E-28  -3.664729E-28 
7.895000E+01  5.533863E-28  -3.689242E-28 
7.896000E+01  5.570879E-28  -3.713919E-28 
7.897000E+01  5.608142E-28  -3.738761E-28 
7.898000E+01  5.645654E-28  -3.763770E-28 
7.899000E+01  5.683418E-28  -3.788945E-28 
7.900000E+01  5.721434E-28  -3.814289E-28 
7.901000E+01  5.759704E-28  -3.839803E-28 
7.902000E+01  5.798231E-28  -3.865487E-28 
7.903000E+01  5.837015E-28  -3.891343E-28 
7.904000E+01  5.876058E-28  -3.917372E-28 
7.905000E+01  5.915363E-28  -3.943575E-28 
7.906000E+01  5.954930E-28  -3.969953E-28 
7.907000E+01  5.994762E-28  -3.996508E-28 
7.908000E+01  6.034861E-28  -4.023241E-28 
7.909000E+01  6.075228E-28  -4.050152E-28 
7.910000E+01  6.115864E-28  -4.077243E-28 
7.911000E+01  6.156773E-28  -4.104515E-28 
7.912000E+01  6.197955E-28  -4.131970E-28 
7.913000E+01  6.239413E-28  -4.159609E-28 
7.914000E+01  6.281148E-28  -4.187432E-28 
7.915000E+01  6.323162E-28  -4.215442E-28 
7.916000E+01  6.365458E-28  -4.243638E-28 
7.917000E+01  6.408036E-28  -4.272024E-28 
7.918000E+01  6.450899E-28  -4.300599E-28 
7.919000E+01  6.494048E-28  -4.329366E-28 
7.920000E+01  6.537487E-28  -4.358324E-28 
7.921000E+01  6.581216E-28  -4.387477E-28 
7.922000E+01  6.625237E-28  -4.416825E-28 
7.923000E+01  6.669553E-28  -4.446368E-28 
7.924000E+01  6.714165E-28  -4.476110E-28 
7.925000E+01  6.759076E-28  -4.506050E-28 
7.926000E+01  6.804287E-28  -4.536191E-28 
7.927000E+01  6.849800E-28  -4.566533E-28 
7.928000E+01  6.895618E-28  -4.597079E-28 
7.929000E+01  6.941742E-28  -4.627828E-28 
7.930000E+01  6.988175E-28  -4.658783E-28 
7.931000E+01  7.034919E-28  -4.689946E-28 
7.932000E+01  7.081975E-28  -4.721317E-28 
7.933000E+01  7.129346E-28  -4.752897E-28 
7.934000E+01  7.177033E-28  -4.784689E-28 
7.935000E+01  7.225040E-28  -4.816693E-28 
7.936000E+01  7.273368E-28  -4.848912E-28 
7.937000E+01  7.322019E-28  -4.881346E-28 
7.938000E+01  7.370996E-28  -4.913997E-28 
7.939000E+01  7.420300E-28  -4.946867E-28 
7.940000E+01  7.469934E-28  -4.979956E-28 
7.941000E+01  7.519900E-28  -5.013266E-28 
7.942000E+01  7.570200E-28  -5.046800E-28 
7.943000E+01  7.620836E-28  -5.080558E-28 
7.944000E+01  7.671812E-28  -5.114541E-28 
7.945000E+01  7.723128E-28  -5.148752E-28 
7.946000E+01  7.774787E-28  -5.183192E-28 
7.947000E+01  7.826793E-28  -5.217862E-28 
7.948000E+01  7.879145E-28  -5.252764E-28 
7.949000E+01  7.931849E-28  -5.287899E-28 
7.950000E+01  7.984904E-28  -5.323269E-28 
7.951000E+01  8.038315E-28  -5.358877E-28 
7.952000E+01  8.092083E-28  -5.394722E-28 
7.953000E+01  8.146210E-28  -5.430807E-28 
7.954000E+01  8.200700E-28  -5.467133E-28 
7.955000E+01  8.255553E-28  -5.503702E-28 
7.956000E+01  8.310774E-28  -5.540516E-28 
7.957000E+01  8.366365E-28  -5.577576E-28 
7.958000E+01  8.422327E-28  -5.614884E-28 
7.959000E+01  8.478663E-28  -5.652442E-28 
7.960000E+01  8.535376E-28  -5.690251E-28 
7.961000E+01  8.592469E-28  -5.728313E-28 
7.962000E+01  8.649944E-28  -5.766629E-28 
7.963000E+01  8.707802E-28  -5.805202E-28 
7.964000E+01  8.766048E-28  -5.844032E-28 
7.965000E+01  8.824684E-28  -5.883123E-28 
7.966000E+01  8.883712E-28  -5.922474E-28 
7.967000E+01  8.943134E-28  -5.962090E-28 
7.968000E+01  9.002954E-28  -6.001970E-28 
7.969000E+01  9.063175E-28  -6.042116E-28 
7.970000E+01  9.123798E-28  -6.082532E-28 
7.971000E+01  9.184826E-28  -6.123217E-28 
7.972000E+01  9.246263E-28  -6.164175E-28 
7.973000E+01  9.308111E-28  -6.205407E-28 
7.974000E+01  9.370372E-28  -6.246915E-28 
7.975000E+01  9.433050E-28  -6.288700E-28 
7.976000E+01  9.496147E-28  -6.330765E-28 
7.977000E+01  9.559666E-28  -6.373111E-28 
7.978000E+01  9.623610E-28  -6.415740E-28 
7.979000E+01  9.687982E-28  -6.458655E-28 
7.980000E+01  9.752784E-28  -6.501856E-28 
7.981000E+01  9.818020E-28  -6.545347E-28 
7.982000E+01  9.883692E-28  -6.589128E-28 
7.983000E+01  9.949803E-28  -6.633202E-28 
7.984000E+01  1.001636E-27  -6.677571E-28 
7.985000E+01  1.008336E-27  -6.722237E-28 
7.986000E+01  1.015080E-27  -6.767202E-28 
7.987000E+01  1.021870E-27  -6.812467E-28 
7.988000E+01  1.028705E-27  -6.858035E-28 
7.989000E+01  1.035586E-27  -6.903908E-28 
7.990000E+01  1.042513E-27  -6.950088E-28 
7.991000E+01  1.049487E-27  -6.996577E-28 
7.992000E+01  1.056506E-27  -7.043377E-28 
7.993000E+01  1.063573E-27  -7.090489E-28 
7.994000E+01  1.070688E-27  -7.137917E-28 
7.995000E+01  1.077849E-27  -7.185662E-28 
7.996000E+01  1.085059E-27  -7.233727E-28 
7.997000E+01  1.092317E-27  -7.282113E-28 
7.998000E+01  1.099623E-27  -7.330822E-28 
7.999000E+01  1.106979E-27  -7.379858E-28 
8.000000E+01  1.114383E-27  -7.429221E-28 
8.001000E+01  1.121837E-27  -7.478915E-28 
8.002000E+01  1.129341E-27  -7.528941E-28 
8.003000E+01  1.136895E-27  -7.579301E-28 
8.004000E+01  1.144500E-27  -7.629999E-28 
8.005000E+01  1.152155E-27  -7.681035E-28 
8.006000E+01  1.159862E-27  -7.732413E-28 
8.007000E+01  1.167620E-27  -7.784135E-28 
8.008000E+01  1.175430E-27  -7.836203E-28 
8.009000E+01  1.183293E-27  -7.888618E-28 
8.010000E+01  1.191208E-27  -7.941385E-28 
8.011000E+01  1.199176E-27  -7.994504E-28 
8.012000E+01  1.207197E-27  -8.047979E-28 
8.013000E+01  1.215272E-27  -8.101812E-28 
8.014000E+01  1.223401E-27  -8.156004E-28 
8.015000E+01  1.231584E-27  -8.210559E-28 
8.016000E+01  1.239822E-27  -8.265479E-28 
8.017000E+01  1.248115E-27  -8.320766E-28 
8.018000E+01  1.256464E-27  -8.376423E-28 
8.019000E+01  1.264868E-27  -8.432453E-28 
8.020000E+01  1.273329E-27  -8.488857E-28 
8.021000E+01  1.281846E-27  -8.545638E-28 
8.022000E+01  1.290420E-27  -8.602800E-28 
8.023000E+01  1.299051E-27  -8.660343E-28 
8.024000E+01  1.307741E-27  -8.718272E-28 
8.025000E+01  1.316488E-27  -8.776588E-28 
8.026000E+01  1.325294E-27  -8.835294E-28 
8.027000E+01  1.334159E-27  -8.894392E-28 
8.028000E+01  1.343083E-27  -8.953886E-28 
8.029000E+01  1.352067E-27  -9.013778E-28 
8.030000E+01  1.361111E-27  -9.074071E-28 
8.031000E+01  1.370215E-27  -9.134767E-28 
8.032000E+01  1.379380E-27  -9.195869E-28 
8.033000E+01  1.388607E-27  -9.257379E-28 
8.034000E+01  1.397895E-27  -9.319302E-28 
8.035000E+01  1.407246E-27  -9.381638E-28 
8.036000E+01  1.416659E-27  -9.444391E-28 
8.037000E+01  1.426135E-27  -9.507564E-28 
8.038000E+01  1.435674E-27  -9.571159E-28 
8.039000E+01  1.445277E-27  -9.635180E-28 
8.040000E+01  1.454944E-27  -9.699629E-28 
8.041000E+01  1.464676E-27  -9.764510E-28 
8.042000E+01  1.474474E-27  -9.829824E-28 
8.043000E+01  1.484336E-27  -9.895575E-28 
8.044000E+01  1.494265E-27  -9.961766E-28 
8.045000E+01  1.504260E-27  -1.002840E-27 
8.046000E+01  1.514322E-27  -1.009548E-27 
8.047000E+01  1.524451E-27  -1.016301E-27 
8.048000E+01  1.534648E-27  -1.023099E-27 
8.049000E+01  1.544913E-27  -1.029942E-27 
8.050000E+01  1.555247E-27  -1.036831E-27 
8.051000E+01  1.565650E-27  -1.043767E-27 
8.052000E+01  1.576122E-27  -1.050748E-27 
8.053000E+01  1.586665E-27  -1.057777E-27 
8.054000E+01  1.597278E-27  -1.064852E-27 
8.055000E+01  1.607962E-27  -1.071975E-27 
8.056000E+01  1.618718E-27  -1.079145E-27 
8.057000E+01  1.629545E-27  -1.086364E-27 
8.058000E+01  1.640445E-27  -1.093630E-27 
8.059000E+01  1.651418E-27  -1.100945E-27 
8.060000E+01  1.662464E-27  -1.108310E-27 
8.061000E+01  1.673584E-27  -1.115723E-27 
8.062000E+01  1.684779E-27  -1.123186E-27 
8.063000E+01  1.696048E-27  -1.130699E-27 
8.064000E+01  1.707393E-27  -1.138262E-27 
8.065000E+01  1.718814E-27  -1.145876E-27 
8.066000E+01  1.730311E-27  -1.153541E-27 
8.067000E+01  1.741885E-27  -1.161256E-27 
8.068000E+01  1.753536E-27  -1.169024E-27 
8.069000E+01  1.765265E-27  -1.176844E-27 
8.070000E+01  1.777073E-27  -1.184715E-27 
8.071000E+01  1.788960E-27  -1.192640E-27 
8.072000E+01  1.800926E-27  -1.200617E-27 
8.073000E+01  1.812972E-27  -1.208648E-27 
8.074000E+01  1.825099E-27  -1.216733E-27 
8.075000E+01  1.837307E-27  -1.224871E-27 
8.076000E+01  1.849597E-27  -1.233065E-27 
8.077000E+01  1.861969E-27  -1.241312E-27 
8.078000E+01  1.874423E-27  -1.249616E-27 
8.079000E+01  1.886961E-27  -1.257974E-27 
8.080000E+01  1.899583E-27  -1.266389E-27 
8.081000E+01  1.912289E-27  -1.274859E-27 
8.082000E+01  1.925080E-27  -1.283387E-27 
8.083000E+01  1.937957E-27  -1.291971E-27 
8.084000E+01  1.950920E-27  -1.300613E-27 
8.085000E+01  1.963970E-27  -1.309313E-27 
8.086000E+01  1.977106E-27  -1.318071E-27 
8.087000E+01  1.990331E-27  -1.326887E-27 
8.088000E+01  2.003644E-27  -1.335763E-27 
8.089000E+01  2.017047E-27  -1.344698E-27 
8.090000E+01  2.030539E-27  -1.353692E-27 
8.091000E+01  2.044121E-27  -1.362747E-27 
8.092000E+01  2.057794E-27  -1.371862E-27 
8.093000E+01  2.071558E-27  -1.381039E-27 
8.094000E+01  2.085415E-27  -1.390276E-27 
8.095000E+01  2.099364E-27  -1.399576E-27 
8.096000E+01  2.113406E-27  -1.408938E-27 
8.097000E+01  2.127543E-27  -1.418362E-27 
8.098000E+01  2.141774E-27  -1.427849E-27 
8.099000E+01  2.156100E-27  -1.437400E-27 
8.100000E+01  2.170522E-27  -1.447015E-27 
8.101000E+01  2.185040E-27  -1.456694E-27 
8.102000E+01  2.199656E-27  -1.466437E-27 
8.103000E+01  2.214369E-27  -1.476246E-27 
8.104000E+01  2.229181E-27  -1.486121E-27 
8.105000E+01  2.244092E-27  -1.496061E-27 
8.106000E+01  2.259103E-27  -1.506068E-27 
8.107000E+01  2.274214E-27  -1.516142E-27 
8.108000E+01  2.289426E-27  -1.526284E-27 
8.109000E+01  2.304740E-27  -1.536493E-27 
8.110000E+01  2.320156E-27  -1.546771E-27 
8.111000E+01  2.335675E-27  -1.557117E-27 
8.112000E+01  2.351298E-27  -1.567532E-27 
8.113000E+01  2.367026E-27  -1.578017E-27 
8.114000E+01  2.382859E-27  -1.588573E-27 
8.115000E+01  2.398798E-27  -1.599199E-27 
8.116000E+01  2.414843E-27  -1.609895E-27 
8.117000E+01  2.430996E-27  -1.620664E-27 
8.118000E+01  2.447257E-27  -1.631504E-27 
8.119000E+01  2.463626E-27  -1.642418E-27 
8.120000E+01  2.480105E-27  -1.653404E-27 
8.121000E+01  2.496695E-27  -1.664463E-27 
8.122000E+01  2.513395E-27  -1.675597E-27 
8.123000E+01  2.530207E-27  -1.686805E-27 
8.124000E+01  2.547131E-27  -1.698087E-27 
8.125000E+01  2.564169E-27  -1.709446E-27 
8.126000E+01  2.581320E-27  -1.720880E-27 
8.127000E+01  2.598587E-27  -1.732391E-27 
8.128000E+01  2.615968E-27  -1.743979E-27 
8.129000E+01  2.633466E-27  -1.755644E-27 
8.130000E+01  2.651082E-27  -1.767388E-27 
8.131000E+01  2.668814E-27  -1.779210E-27 
8.132000E+01  2.686666E-27  -1.791111E-27 
8.133000E+01  2.704637E-27  -1.803091E-27 
8.134000E+01  2.722728E-27  -1.815152E-27 
8.135000E+01  2.740940E-27  -1.827294E-27 
8.136000E+01  2.759274E-27  -1.839516E-27 
8.137000E+01  2.777731E-27  -1.851821E-27 
8.138000E+01  2.796311E-27  -1.864207E-27 
8.139000E+01  2.815015E-27  -1.876677E-27 
8.140000E+01  2.833845E-27  -1.889230E-27 
8.141000E+01  2.852800E-27  -1.901867E-27 
8.142000E+01  2.871882E-27  -1.914588E-27 
8.143000E+01  2.891092E-27  -1.927395E-27 
8.144000E+01  2.910431E-27  -1.940287E-27 
8.145000E+01  2.929898E-27  -1.953266E-27 
8.146000E+01  2.949496E-27  -1.966331E-27 
8.147000E+01  2.969225E-27  -1.979483E-27 
8.148000E+01  2.989086E-27  -1.992724E-27 
8.149000E+01  3.009080E-27  -2.006053E-27 
8.150000E+01  3.029207E-27  -2.019472E-27 
8.151000E+01  3.049470E-27  -2.032980E-27 
8.152000E+01  3.069867E-27  -2.046578E-27 
8.153000E+01  3.090402E-27  -2.060268E-27 
8.154000E+01  3.111073E-27  -2.074049E-27 
8.155000E+01  3.131883E-27  -2.087922E-27 
8.156000E+01  3.152832E-27  -2.101888E-27 
8.157000E+01  3.173921E-27  -2.115947E-27 
8.158000E+01  3.195151E-27  -2.130101E-27 
8.159000E+01  3.216523E-27  -2.144349E-27 
8.160000E+01  3.238038E-27  -2.158692E-27 
8.161000E+01  3.259697E-27  -2.173132E-27 
8.162000E+01  3.281501E-27  -2.187668E-27 
8.163000E+01  3.303451E-27  -2.202301E-27 
8.164000E+01  3.325548E-27  -2.217032E-27 
8.165000E+01  3.347792E-27  -2.231861E-27 
8.166000E+01  3.370185E-27  -2.246790E-27 
8.167000E+01  3.392728E-27  -2.261819E-27 
8.168000E+01  3.415422E-27  -2.276948E-27 
8.169000E+01  3.438267E-27  -2.292178E-27 
8.170000E+01  3.461266E-27  -2.307511E-27 
8.171000E+01  3.484418E-27  -2.322945E-27 
8.172000E+01  3.507725E-27  -2.338483E-27 
8.173000E+01  3.531188E-27  -2.354125E-27 
8.174000E+01  3.554808E-27  -2.369872E-27 
8.175000E+01  3.578586E-27  -2.385724E-27 
8.176000E+01  3.602523E-27  -2.401682E-27 
8.177000E+01  3.626620E-27  -2.417747E-27 
8.178000E+01  3.650878E-27  -2.433919E-27 
8.179000E+01  3.675299E-27  -2.450199E-27 
8.180000E+01  3.699882E-27  -2.466588E-27 
8.181000E+01  3.724631E-27  -2.483087E-27 
8.182000E+01  3.749544E-27  -2.499696E-27 
8.183000E+01  3.774625E-27  -2.516417E-27 
8.184000E+01  3.799873E-27  -2.533249E-27 
8.185000E+01  3.825290E-27  -2.550194E-27 
8.186000E+01  3.850877E-27  -2.567252E-27 
8.187000E+01  3.876636E-27  -2.584424E-27 
8.188000E+01  3.902566E-27  -2.601711E-27 
8.189000E+01  3.928670E-27  -2.619114E-27 
8.190000E+01  3.954949E-27  -2.636633E-27 
8.191000E+01  3.981403E-27  -2.654269E-27 
8.192000E+01  4.008035E-27  -2.672023E-27 
8.193000E+01  4.034844E-27  -2.689896E-27 
8.194000E+01  4.061833E-27  -2.707889E-27 
8.195000E+01  4.089002E-27  -2.726002E-27 
8.196000E+01  4.116353E-27  -2.744236E-27 
8.197000E+01  4.143888E-27  -2.762592E-27 
8.198000E+01  4.171606E-27  -2.781070E-27 
8.199000E+01  4.199509E-27  -2.799673E-27 
8.200000E+01  4.227600E-27  -2.818400E-27 
8.201000E+01  4.255878E-27  -2.837252E-27 
8.202000E+01  4.284345E-27  -2.856230E-27 
8.203000E+01  4.313003E-27  -2.875335E-27 
8.204000E+01  4.341852E-27  -2.894568E-27 
8.205000E+01  4.370895E-27  -2.913930E-27 
8.206000E+01  4.400131E-27  -2.933421E-27 
8.207000E+01  4.429563E-27  -2.953042E-27 
8.208000E+01  4.459193E-27  -2.972795E-27 
8.209000E+01  4.489020E-27  -2.992680E-27 
8.210000E+01  4.519047E-27  -3.012698E-27 
8.211000E+01  4.549274E-27  -3.032849E-27 
8.212000E+01  4.579704E-27  -3.053136E-27 
8.213000E+01  4.610337E-27  -3.073558E-27 
8.214000E+01  4.641176E-27  -3.094117E-27 
8.215000E+01  4.672220E-27  -3.114813E-27 
8.216000E+01  4.703472E-27  -3.135648E-27 
8.217000E+01  4.734934E-27  -3.156622E-27 
8.218000E+01  4.766605E-27  -3.177737E-27 
8.219000E+01  4.798489E-27  -3.198993E-27 
8.220000E+01  4.830586E-27  -3.220390E-27 
8.221000E+01  4.862897E-27  -3.241931E-27 
8.222000E+01  4.895425E-27  -3.263616E-27 
8.223000E+01  4.928170E-27  -3.285447E-27 
8.224000E+01  4.961134E-27  -3.307423E-27 
8.225000E+01  4.994319E-27  -3.329546E-27 
8.226000E+01  5.027726E-27  -3.351817E-27 
8.227000E+01  5.061356E-27  -3.374237E-27 
8.228000E+01  5.095211E-27  -3.396807E-27 
8.229000E+01  5.129292E-27  -3.419528E-27 
8.230000E+01  5.163602E-27  -3.442401E-27 
8.231000E+01  5.198141E-27  -3.465427E-27 
8.232000E+01  5.232911E-27  -3.488607E-27 
8.233000E+01  5.267913E-27  -3.511942E-27 
8.234000E+01  5.303150E-27  -3.535433E-27 
8.235000E+01  5.338623E-27  -3.559082E-27 
8.236000E+01  5.374332E-27  -3.582888E-27 
8.237000E+01  5.410281E-27  -3.606854E-27 
8.238000E+01  5.446470E-27  -3.630980E-27 
8.239000E+01  5.482901E-27  -3.655267E-27 
8.240000E+01  5.519576E-27  -3.679717E-27 
8.241000E+01  5.556496E-27  -3.704331E-27 
8.242000E+01  5.593663E-27  -3.729109E-27 
8.243000E+01  5.631079E-27  -3.754052E-27 
8.244000E+01  5.668745E-27  -3.779163E-27 
8.245000E+01  5.706663E-27  -3.804442E-27 
8.246000E+01  5.744834E-27  -3.829889E-27 
8.247000E+01  5.783261E-27  -3.855507E-27 
8.248000E+01  5.821945E-27  -3.881297E-27 
8.249000E+01  5.860887E-27  -3.907258E-27 
8.250000E+01  5.900091E-27  -3.933394E-27 
8.251000E+01  5.939556E-27  -3.959704E-27 
8.252000E+01  5.979285E-27  -3.986190E-27 
8.253000E+01  6.019280E-27  -4.012854E-27 
8.254000E+01  6.059543E-27  -4.039695E-27 
8.255000E+01  6.100075E-27  -4.066717E-27 
8.256000E+01  6.140878E-27  -4.093919E-27 
8.257000E+01  6.181954E-27  -4.121303E-27 
8.258000E+01  6.223304E-27  -4.148870E-27 
8.259000E+01  6.264932E-27  -4.176621E-27 
8.260000E+01  6.306838E-27  -4.204558E-27 
8.261000E+01  6.349024E-27  -4.232682E-27 
8.262000E+01  6.391492E-27  -4.260995E-27 
8.263000E+01  6.434244E-27  -4.289496E-27 
8.264000E+01  6.477282E-27  -4.318188E-27 
8.265000E+01  6.520608E-27  -4.347072E-27 
8.266000E+01  6.564224E-27  -4.376150E-27 
8.267000E+01  6.608132E-27  -4.405421E-27 
8.268000E+01  6.652334E-27  -4.434889E-27 
8.269000E+01  6.696831E-27  -4.464554E-27 
8.270000E+01  6.741625E-27  -4.494417E-27 
8.271000E+01  6.786720E-27  -4.524480E-27 
8.272000E+01  6.832116E-27  -4.554744E-27 
8.273000E+01  6.877815E-27  -4.585210E-27 
8.274000E+01  6.923820E-27  -4.615880E-27 
8.275000E+01  6.970133E-27  -4.646756E-27 
8.276000E+01  7.016756E-27  -4.677837E-27 
8.277000E+01  7.063691E-27  -4.709127E-27 
8.278000E+01  7.110939E-27  -4.740626E-27 
8.279000E+01  7.158504E-27  -4.772336E-27 
8.280000E+01  7.206387E-27  -4.804258E-27 
8.281000E+01  7.254590E-27  -4.836393E-27 
8.282000E+01  7.303115E-27  -4.868744E-27 
8.283000E+01  7.351966E-27  -4.901310E-27 
8.284000E+01  7.401142E-27  -4.934095E-27 
8.285000E+01  7.450648E-27  -4.967099E-27 
8.286000E+01  7.500485E-27  -5.000323E-27 
8.287000E+01  7.550655E-27  -5.033770E-27 
8.288000E+01  7.601161E-27  -5.067441E-27 
8.289000E+01  7.652005E-27  -5.101337E-27 
8.290000E+01  7.703189E-27  -5.135459E-27 
8.291000E+01  7.754715E-27  -5.169810E-27 
8.292000E+01  7.806586E-27  -5.204390E-27 
8.293000E+01  7.858803E-27  -5.239202E-27 
8.294000E+01  7.911371E-27  -5.274247E-27 
8.295000E+01  7.964289E-27  -5.309526E-27 
8.296000E+01  8.017562E-27  -5.345041E-27 
8.297000E+01  8.071191E-27  -5.380794E-27 
8.298000E+01  8.125178E-27  -5.416786E-27 
8.299000E+01  8.179527E-27  -5.453018E-27 
8.300000E+01  8.234240E-27  -5.489493E-27 
8.301000E+01  8.289318E-27  -5.526212E-27 
8.302000E+01  8.344765E-27  -5.563176E-27 
8.303000E+01  8.400582E-27  -5.600388E-27 
8.304000E+01  8.456773E-27  -5.637849E-27 
8.305000E+01  8.513340E-27  -5.675560E-27 
8.306000E+01  8.570285E-27  -5.713524E-27 
8.307000E+01  8.627611E-27  -5.751741E-27 
8.308000E+01  8.685321E-27  -5.790214E-27 
8.309000E+01  8.743417E-27  -5.828944E-27 
8.310000E+01  8.801901E-27  -5.867934E-27 
8.311000E+01  8.860776E-27  -5.907184E-27 
8.312000E+01  8.920045E-27  -5.946697E-27 
8.313000E+01  8.979711E-27  -5.986474E-27 
8.314000E+01  9.039776E-27  -6.026517E-27 
8.315000E+01  9.100242E-27  -6.066828E-27 
8.316000E+01  9.161113E-27  -6.107409E-27 
8.317000E+01  9.222391E-27  -6.148261E-27 
8.318000E+01  9.284079E-27  -6.189386E-27 
8.319000E+01  9.346180E-27  -6.230787E-27 
8.320000E+01  9.408696E-27  -6.272464E-27 
8.321000E+01  9.471630E-27  -6.314420E-27 
8.322000E+01  9.534985E-27  -6.356657E-27 
8.323000E+01  9.598764E-27  -6.399176E-27 
8.324000E+01  9.662970E-27  -6.441980E-27 
8.325000E+01  9.727605E-27  -6.485070E-27 
8.326000E+01  9.792672E-27  -6.528448E-27 
8.327000E+01  9.858175E-27  -6.572116E-27 
8.328000E+01  9.924115E-27  -6.616077E-27 
8.329000E+01  9.990497E-27  -6.660331E-27 
8.330000E+01  1.005732E-26  -6.704882E-27 
8.331000E+01  1.012460E-26  -6.749731E-27 
8.332000E+01  1.019232E-26  -6.794879E-27 
8.333000E+01  1.026049E-26  -6.840330E-27 
8.334000E+01  1.032913E-26  -6.886084E-27 
8.335000E+01  1.039822E-26  -6.932145E-27 
8.336000E+01  1.046777E-26  -6.978513E-27 
8.337000E+01  1.053779E-26  -7.025192E-27 
8.338000E+01  1.060828E-26  -7.072183E-27 
8.339000E+01  1.067923E-26  -7.119489E-27 
8.340000E+01  1.075067E-26  -7.167111E-27 
8.341000E+01  1.082258E-26  -7.215051E-27 
8.342000E+01  1.089497E-26  -7.263312E-27 
8.343000E+01  1.096784E-26  -7.311896E-27 
8.344000E+01  1.104121E-26  -7.360805E-27 
8.345000E+01  1.111506E-26  -7.410041E-27 
8.346000E+01  1.118941E-26  -7.459606E-27 
8.347000E+01  1.126425E-26  -7.509503E-27 
8.348000E+01  1.133960E-26  -7.559733E-27 
8.349000E+01  1.141545E-26  -7.610300E-27 
8.350000E+01  1.149181E-26  -7.661205E-27 
8.351000E+01  1.156868E-26  -7.712450E-27 
8.352000E+01  1.164606E-26  -7.764038E-27 
8.353000E+01  1.172396E-26  -7.815971E-27 
8.354000E+01  1.180238E-26  -7.868252E-27 
8.355000E+01  1.188132E-26  -7.920882E-27 
8.356000E+01  1.196080E-26  -7.973864E-27 
8.357000E+01  1.204080E-26  -8.027201E-27 
8.358000E+01  1.212134E-26  -8.080895E-27 
8.359000E+01  1.220242E-26  -8.134947E-27 
8.360000E+01  1.228404E-26  -8.189361E-27 
8.361000E+01  1.236621E-26  -8.244140E-27 
8.362000E+01  1.244893E-26  -8.299284E-27 
8.363000E+01  1.253220E-26  -8.354797E-27 
8.364000E+01  1.261602E-26  -8.410682E-27 
8.365000E+01  1.270041E-26  -8.466941E-27 
8.366000E+01  1.278536E-26  -8.523576E-27 
8.367000E+01  1.287088E-26  -8.580589E-27 
8.368000E+01  1.295698E-26  -8.637984E-27 
8.369000E+01  1.304364E-26  -8.695763E-27 
8.370000E+01  1.313089E-26  -8.753929E-27 
8.371000E+01  1.321872E-26  -8.812483E-27 
8.372000E+01  1.330714E-26  -8.871429E-27 
8.373000E+01  1.339615E-26  -8.930770E-27 
8.374000E+01  1.348576E-26  -8.990507E-27 
8.375000E+01  1.357597E-26  -9.050644E-27 
8.376000E+01  1.366677E-26  -9.111183E-27 
8.377000E+01  1.375819E-26  -9.172127E-27 
8.378000E+01  1.385022E-26  -9.233479E-27 
8.379000E+01  1.394286E-26  -9.295241E-27 
8.380000E+01  1.403613E-26  -9.357417E-27 
8.381000E+01  1.413001E-26  -9.420008E-27 
8.382000E+01  1.422453E-26  -9.483018E-27 
8.383000E+01  1.431967E-26  -9.546449E-27 
8.384000E+01  1.441546E-26  -9.610305E-27 
8.385000E+01  1.451188E-26  -9.674587E-27 
8.386000E+01  1.460895E-26  -9.739300E-27 
8.387000E+01  1.470667E-26  -9.804446E-27 
8.388000E+01  1.480504E-26  -9.870027E-27 
8.389000E+01  1.490407E-26  -9.936047E-27 
8.390000E+01  1.500376E-26  -1.000251E-26 
8.391000E+01  1.510412E-26  -1.006941E-26 
8.392000E+01  1.520515E-26  -1.013677E-26 
8.393000E+01  1.530686E-26  -1.020457E-26 
8.394000E+01  1.540925E-26  -1.027283E-26 
8.395000E+01  1.551232E-26  -1.034154E-26 
8.396000E+01  1.561608E-26  -1.041072E-26 
8.397000E+01  1.572053E-26  -1.048036E-26 
8.398000E+01  1.582569E-26  -1.055046E-26 
8.399000E+01  1.593154E-26  -1.062103E-26 
8.400000E+01  1.603811E-26  -1.069207E-26 
8.401000E+01  1.614539E-26  -1.076359E-26 
8.402000E+01  1.625338E-26  -1.083559E-26 
8.403000E+01  1.636210E-26  -1.090807E-26 
8.404000E+01  1.647155E-26  -1.098103E-26 
8.405000E+01  1.658172E-26  -1.105448E-26 
8.406000E+01  1.669264E-26  -1.112842E-26 
8.407000E+01  1.680429E-26  -1.120286E-26 
8.408000E+01  1.691670E-26  -1.127780E-26 
8.409000E+01  1.702985E-26  -1.135323E-26 
8.410000E+01  1.714376E-26  -1.142917E-26 
8.411000E+01  1.725844E-26  -1.150562E-26 
8.412000E+01  1.737388E-26  -1.158258E-26 
8.413000E+01  1.749009E-26  -1.166006E-26 
8.414000E+01  1.760708E-26  -1.173805E-26 
8.415000E+01  1.772485E-26  -1.181657E-26 
8.416000E+01  1.784341E-26  -1.189561E-26 
8.417000E+01  1.796277E-26  -1.197518E-26 
8.418000E+01  1.808292E-26  -1.205528E-26 
8.419000E+01  1.820387E-26  -1.213592E-26 
8.420000E+01  1.832564E-26  -1.221709E-26 
8.421000E+01  1.844822E-26  -1.229881E-26 
8.422000E+01  1.857162E-26  -1.238108E-26 
8.423000E+01  1.869584E-26  -1.246389E-26 
8.424000E+01  1.882090E-26  -1.254726E-26 
8.425000E+01  1.894679E-26  -1.263119E-26 
8.426000E+01  1.907352E-26  -1.271568E-26 
8.427000E+01  1.920110E-26  -1.280073E-26 
8.428000E+01  1.932954E-26  -1.288636E-26 
8.429000E+01  1.945883E-26  -1.297255E-26 
8.430000E+01  1.958899E-26  -1.305933E-26 
8.431000E+01  1.972002E-26  -1.314668E-26 
8.432000E+01  1.985193E-26  -1.323462E-26 
8.433000E+01  1.998471E-26  -1.332314E-26 
8.434000E+01  2.011839E-26  -1.341226E-26 
8.435000E+01  2.025296E-26  -1.350197E-26 
8.436000E+01  2.038843E-26  -1.359229E-26 
8.437000E+01  2.052481E-26  -1.368321E-26 
8.438000E+01  2.066210E-26  -1.377473E-26 
8.439000E+01  2.080031E-26  -1.386687E-26 
8.440000E+01  2.093944E-26  -1.395963E-26 
8.441000E+01  2.107950E-26  -1.405300E-26 
8.442000E+01  2.122050E-26  -1.414700E-26 
8.443000E+01  2.136244E-26  -1.424163E-26 
8.444000E+01  2.150533E-26  -1.433689E-26 
8.445000E+01  2.164918E-26  -1.443279E-26 
8.446000E+01  2.179399E-26  -1.452933E-26 
8.447000E+01  2.193977E-26  -1.462651E-26 
8.448000E+01  2.208653E-26  -1.472435E-26 
8.449000E+01  2.223426E-26  -1.482284E-26 
8.450000E+01  2.238298E-26  -1.492199E-26 
8.451000E+01  2.253270E-26  -1.502180E-26 
8.452000E+01  2.268342E-26  -1.512228E-26 
8.453000E+01  2.283515E-26  -1.522343E-26 
8.454000E+01  2.298789E-26  -1.532526E-26 
8.455000E+01  2.314166E-26  -1.542777E-26 
8.456000E+01  2.329645E-26  -1.553097E-26 
8.457000E+01  2.345228E-26  -1.563485E-26 
8.458000E+01  2.360915E-26  -1.573943E-26 
8.459000E+01  2.376707E-26  -1.584471E-26 
8.460000E+01  2.392605E-26  -1.595070E-26 
8.461000E+01  2.408609E-26  -1.605739E-26 
8.462000E+01  2.424720E-26  -1.616480E-26 
8.463000E+01  2.440939E-26  -1.627292E-26 
8.464000E+01  2.457266E-26  -1.638177E-26 
8.465000E+01  2.473702E-26  -1.649135E-26 
8.466000E+01  2.490249E-26  -1.660166E-26 
8.467000E+01  2.506906E-26  -1.671271E-26 
8.468000E+01  2.523674E-26  -1.682450E-26 
8.469000E+01  2.540555E-26  -1.693703E-26 
8.470000E+01  2.557549E-26  -1.705032E-26 
8.471000E+01  2.574656E-26  -1.716437E-26 
8.472000E+01  2.591878E-26  -1.727918E-26 
8.473000E+01  2.609215E-26  -1.739476E-26 
8.474000E+01  2.626668E-26  -1.751112E-26 
8.475000E+01  2.644237E-26  -1.762825E-26 
8.476000E+01  2.661924E-26  -1.774616E-26 
8.477000E+01  2.679730E-26  -1.786486E-26 
8.478000E+01  2.697654E-26  -1.798436E-26 
8.479000E+01  2.715699E-26  -1.810466E-26 
8.480000E+01  2.733864E-26  -1.822576E-26 
8.481000E+01  2.752150E-26  -1.834767E-26 
8.482000E+01  2.770559E-26  -1.847040E-26 
8.483000E+01  2.789092E-26  -1.859394E-26 
8.484000E+01  2.807748E-26  -1.871832E-26 
8.485000E+01  2.826528E-26  -1.884352E-26 
8.486000E+01  2.845435E-26  -1.896957E-26 
8.487000E+01  2.864468E-26  -1.909645E-26 
8.488000E+01  2.883628E-26  -1.922419E-26 
8.489000E+01  2.902917E-26  -1.935278E-26 
8.490000E+01  2.922334E-26  -1.948223E-26 
8.491000E+01  2.941881E-26  -1.961254E-26 
8.492000E+01  2.961559E-26  -1.974373E-26 
8.493000E+01  2.981369E-26  -1.987579E-26 
8.494000E+01  3.001311E-26  -2.000874E-26 
8.495000E+01  3.021387E-26  -2.014258E-26 
8.496000E+01  3.041597E-26  -2.027731E-26 
8.497000E+01  3.061942E-26  -2.041294E-26 
8.498000E+01  3.082423E-26  -2.054949E-26 
8.499000E+01  3.103041E-26  -2.068694E-26 
8.500000E+01  3.123797E-26  -2.082531E-26 
8.501000E+01  3.144692E-26  -2.096461E-26 
8.502000E+01  3.165727E-26  -2.110484E-26 
8.503000E+01  3.186902E-26  -2.124601E-26 
8.504000E+01  3.208219E-26  -2.138813E-26 
8.505000E+01  3.229679E-26  -2.153119E-26 
8.506000E+01  3.251282E-26  -2.167521E-26 
8.507000E+01  3.273029E-26  -2.182020E-26 
8.508000E+01  3.294922E-26  -2.196615E-26 
8.509000E+01  3.316962E-26  -2.211308E-26 
8.510000E+01  3.339149E-26  -2.226099E-26 
8.511000E+01  3.361484E-26  -2.240989E-26 
8.512000E+01  3.383969E-26  -2.255979E-26 
8.513000E+01  3.406604E-26  -2.271069E-26 
8.514000E+01  3.429391E-26  -2.286260E-26 
8.515000E+01  3.452330E-26  -2.301553E-26 
8.516000E+01  3.475422E-26  -2.316948E-26 
8.517000E+01  3.498669E-26  -2.332446E-26 
8.518000E+01  3.522071E-26  -2.348048E-26 
8.519000E+01  3.545630E-26  -2.363754E-26 
8.520000E+01  3.569347E-26  -2.379565E-26 
8.521000E+01  3.593222E-26  -2.395481E-26 
8.522000E+01  3.617257E-26  -2.411505E-26 
8.523000E+01  3.641452E-26  -2.427635E-26 
8.524000E+01  3.665810E-26  -2.443873E-26 
8.525000E+01  3.690330E-26  -2.460220E-26 
8.526000E+01  3.715015E-26  -2.476676E-26 
8.527000E+01  3.739864E-26  -2.493243E-26 
8.528000E+01  3.764880E-26  -2.509920E-26 
8.529000E+01  3.790063E-26  -2.526709E-26 
8.530000E+01  3.815414E-26  -2.543610E-26 
8.531000E+01  3.840935E-26  -2.560624E-26 
8.532000E+01  3.866627E-26  -2.577751E-26 
8.533000E+01  3.892491E-26  -2.594994E-26 
8.534000E+01  3.918527E-26  -2.612352E-26 
8.535000E+01  3.944738E-26  -2.629826E-26 
8.536000E+01  3.971124E-26  -2.647416E-26 
8.537000E+01  3.997687E-26  -2.665125E-26 
8.538000E+01  4.024427E-26  -2.682952E-26 
8.539000E+01  4.051346E-26  -2.700898E-26 
8.540000E+01  4.078446E-26  -2.718964E-26 
8.541000E+01  4.105726E-26  -2.737151E-26 
8.542000E+01  4.133189E-26  -2.755459E-26 
8.543000E+01  4.160836E-26  -2.773890E-26 
8.544000E+01  4.188667E-26  -2.792445E-26 
8.545000E+01  4.216685E-26  -2.811123E-26 
8.546000E+01  4.244890E-26  -2.829927E-26 
8.547000E+01  4.273284E-26  -2.848856E-26 
8.548000E+01  4.301868E-26  -2.867912E-26 
8.549000E+01  4.330643E-26  -2.887095E-26 
8.550000E+01  4.359610E-26  -2.906407E-26 
8.551000E+01  4.388771E-26  -2.925847E-26 
8.552000E+01  4.418127E-26  -2.945418E-26 
8.553000E+01  4.447680E-26  -2.965120E-26 
8.554000E+01  4.477430E-26  -2.984953E-26 
8.555000E+01  4.507379E-26  -3.004920E-26 
8.556000E+01  4.537529E-26  -3.025019E-26 
8.557000E+01  4.567880E-26  -3.045254E-26 
8.558000E+01  4.598435E-26  -3.065623E-26 
8.559000E+01  4.629193E-26  -3.086129E-26 
8.560000E+01  4.660158E-26  -3.106772E-26 
8.561000E+01  4.691329E-26  -3.127553E-26 
8.562000E+01  4.722709E-26  -3.148473E-26 
8.563000E+01  4.754299E-26  -3.169533E-26 
8.564000E+01  4.786100E-26  -3.190734E-26 
8.565000E+01  4.818114E-26  -3.212076E-26 
8.566000E+01  4.850342E-26  -3.233562E-26 
8.567000E+01  4.882786E-26  -3.255191E-26 
8.568000E+01  4.915447E-26  -3.276964E-26 
8.569000E+01  4.948326E-26  -3.298884E-26 
8.570000E+01  4.981425E-26  -3.320950E-26 
8.571000E+01  5.014745E-26  -3.343163E-26 
8.572000E+01  5.048288E-26  -3.365526E-26 
8.573000E+01  5.082056E-26  -3.388037E-26 
8.574000E+01  5.116050E-26  -3.410700E-26 
8.575000E+01  5.150271E-26  -3.433514E-26 
8.576000E+01  5.184721E-26  -3.456480E-26 
8.577000E+01  5.219401E-26  -3.479601E-26 
8.578000E+01  5.254313E-26  -3.502875E-26 
8.579000E+01  5.289459E-26  -3.526306E-26 
8.580000E+01  5.324840E-26  -3.549893E-26 
8.581000E+01  5.360457E-26  -3.573638E-26 
8.582000E+01  5.396313E-26  -3.597542E-26 
8.583000E+01  5.432409E-26  -3.621606E-26 
8.584000E+01  5.468746E-26  -3.645830E-26 
8.585000E+01  5.505326E-26  -3.670217E-26 
8.586000E+01  5.542151E-26  -3.694767E-26 
8.587000E+01  5.579222E-26  -3.719481E-26 
8.588000E+01  5.616541E-26  -3.744360E-26 
8.589000E+01  5.654109E-26  -3.769406E-26 
8.590000E+01  5.691929E-26  -3.794620E-26 
8.591000E+01  5.730002E-26  -3.820002E-26 
8.592000E+01  5.768330E-26  -3.845553E-26 
8.593000E+01  5.806914E-26  -3.871276E-26 
8.594000E+01  5.845756E-26  -3.897171E-26 
8.595000E+01  5.884858E-26  -3.923239E-26 
8.596000E+01  5.924221E-26  -3.949481E-26 
8.597000E+01  5.963848E-26  -3.975899E-26 
8.598000E+01  6.003740E-26  -4.002493E-26 
8.599000E+01  6.043899E-26  -4.029266E-26 
8.600000E+01  6.084326E-26  -4.056217E-26 
8.601000E+01  6.125024E-26  -4.083349E-26 
8.602000E+01  6.165993E-26  -4.110662E-26 
8.603000E+01  6.207237E-26  -4.138158E-26 
8.604000E+01  6.248757E-26  -4.165838E-26 
8.605000E+01  6.290555E-26  -4.193703E-26 
8.606000E+01  6.332632E-26  -4.221755E-26 
8.607000E+01  6.374991E-26  -4.249994E-26 
8.608000E+01  6.417632E-26  -4.278422E-26 
8.609000E+01  6.460560E-26  -4.307040E-26 
8.610000E+01  6.503774E-26  -4.335849E-26 
8.611000E+01  6.547277E-26  -4.364851E-26 
8.612000E+01  6.591072E-26  -4.394048E-26 
8.613000E+01  6.635159E-26  -4.423439E-26 
8.614000E+01  6.679541E-26  -4.453027E-26 
8.615000E+01  6.724220E-26  -4.482813E-26 
8.616000E+01  6.769198E-26  -4.512799E-26 
8.617000E+01  6.814477E-26  -4.542984E-26 
8.618000E+01  6.860058E-26  -4.573372E-26 
8.619000E+01  6.905945E-26  -4.603963E-26 
8.620000E+01  6.952138E-26  -4.634759E-26 
8.621000E+01  6.998641E-26  -4.665760E-26 
8.622000E+01  7.045454E-26  -4.696969E-26 
8.623000E+01  7.092581E-26  -4.728387E-26 
8.624000E+01  7.140023E-26  -4.760015E-26 
8.625000E+01  7.187782E-26  -4.791854E-26 
8.626000E+01  7.235860E-26  -4.823907E-26 
8.627000E+01  7.284261E-26  -4.856174E-26 
8.628000E+01  7.332985E-26  -4.888656E-26 
8.629000E+01  7.382034E-26  -4.921356E-26 
8.630000E+01  7.431412E-26  -4.954275E-26 
8.631000E+01  7.481121E-26  -4.987414E-26 
8.632000E+01  7.531161E-26  -5.020774E-26 
8.633000E+01  7.581537E-26  -5.054358E-26 
8.634000E+01  7.632249E-26  -5.088166E-26 
8.635000E+01  7.683301E-26  -5.122201E-26 
8.636000E+01  7.734694E-26  -5.156463E-26 
8.637000E+01  7.786431E-26  -5.190954E-26 
8.638000E+01  7.838514E-26  -5.225676E-26 
8.639000E+01  7.890945E-26  -5.260630E-26 
8.640000E+01  7.943727E-26  -5.295818E-26 
8.641000E+01  7.996862E-26  -5.331242E-26 
8.642000E+01  8.050353E-26  -5.366902E-26 
8.643000E+01  8.104201E-26  -5.402801E-26 
8.644000E+01  8.158410E-26  -5.438940E-26 
8.645000E+01  8.212981E-26  -5.475321E-26 
8.646000E+01  8.267917E-26  -5.511945E-26 
8.647000E+01  8.323221E-26  -5.548814E-26 
8.648000E+01  8.378894E-26  -5.585929E-26 
8.649000E+01  8.434940E-26  -5.623293E-26 
8.650000E+01  8.491361E-26  -5.660907E-26 
8.651000E+01  8.548159E-26  -5.698773E-26 
8.652000E+01  8.605337E-26  -5.736891E-26 
8.653000E+01  8.662898E-26  -5.775265E-26 
8.654000E+01  8.720843E-26  -5.813896E-26 
8.655000E+01  8.779176E-26  -5.852784E-26 
8.656000E+01  8.837900E-26  -5.891933E-26 
8.657000E+01  8.897016E-26  -5.931344E-26 
8.658000E+01  8.956528E-26  -5.971018E-26 
8.659000E+01  9.016437E-26  -6.010958E-26 
8.660000E+01  9.076748E-26  -6.051165E-26 
8.661000E+01  9.137461E-26  -6.091641E-26 
8.662000E+01  9.198581E-26  -6.132388E-26 
8.663000E+01  9.260110E-26  -6.173407E-26 
8.664000E+01  9.322050E-26  -6.214700E-26 
8.665000E+01  9.384405E-26  -6.256270E-26 
8.666000E+01  9.447177E-26  -6.298118E-26 
8.667000E+01  9.510368E-26  -6.340246E-26 
8.668000E+01  9.573983E-26  -6.382655E-26 
8.669000E+01  9.638022E-26  -6.425348E-26 
8.670000E+01  9.702490E-26  -6.468327E-26 
8.671000E+01  9.767390E-26  -6.511593E-26 
8.672000E+01  9.832723E-26  -6.555149E-26 
8.673000E+01  9.898494E-26  -6.598996E-26 
8.674000E+01  9.964704E-26  -6.643136E-26 
8.675000E+01  1.003136E-25  -6.687572E-26 
8.676000E+01  1.009846E-25  -6.732304E-26 
8.677000E+01  1.016600E-25  -6.777336E-26 
8.678000E+01  1.023400E-25  -6.822670E-26 
8.679000E+01  1.030246E-25  -6.868306E-26 
8.680000E+01  1.037137E-25  -6.914248E-26 
8.681000E+01  1.044074E-25  -6.960497E-26 
8.682000E+01  1.051058E-25  -7.007055E-26 
8.683000E+01  1.058089E-25  -7.053925E-26 
8.684000E+01  1.065166E-25  -7.101108E-26 
8.685000E+01  1.072291E-25  -7.148607E-26 
8.686000E+01  1.079464E-25  -7.196423E-26 
8.687000E+01  1.086684E-25  -7.244560E-26 
8.688000E+01  1.093953E-25  -7.293018E-26 
8.689000E+01  1.101270E-25  -7.341801E-26 
8.690000E+01  1.108636E-25  -7.390910E-26 
8.691000E+01  1.116052E-25  -7.440347E-26 
8.692000E+01  1.123517E-25  -7.490115E-26 
8.693000E+01  1.131032E-25  -7.540216E-26 
8.694000E+01  1.138598E-25  -7.590652E-26 
8.695000E+01  1.146214E-25  -7.641425E-26 
8.696000E+01  1.153881E-25  -7.692538E-26 
8.697000E+01  1.161599E-25  -7.743993E-26 
8.698000E+01  1.169369E-25  -7.795792E-26 
8.699000E+01  1.177191E-25  -7.847938E-26 
8.700000E+01  1.185065E-25  -7.900432E-26 
8.701000E+01  1.192992E-25  -7.953278E-26 
8.702000E+01  1.200972E-25  -8.006477E-26 
8.703000E+01  1.209005E-25  -8.060032E-26 
8.704000E+01  1.217092E-25  -8.113945E-26 
8.705000E+01  1.225233E-25  -8.168218E-26 
8.706000E+01  1.233428E-25  -8.222855E-26 
8.707000E+01  1.241679E-25  -8.277857E-26 
8.708000E+01  1.249984E-25  -8.333227E-26 
8.709000E+01  1.258345E-25  -8.388968E-26 
8.710000E+01  1.266762E-25  -8.445081E-26 
8.711000E+01  1.275235E-25  -8.501570E-26 
8.712000E+01  1.283765E-25  -8.558436E-26 
8.713000E+01  1.292352E-25  -8.615683E-26 
8.714000E+01  1.300997E-25  -8.673313E-26 
8.715000E+01  1.309699E-25  -8.731328E-26 
8.716000E+01  1.318460E-25  -8.789731E-26 
8.717000E+01  1.327279E-25  -8.848525E-26 
8.718000E+01  1.336157E-25  -8.907713E-26 
8.719000E+01  1.345094E-25  -8.967296E-26 
8.720000E+01  1.354092E-25  -9.027278E-26 
8.721000E+01  1.363149E-25  -9.087660E-26 
8.722000E+01  1.372267E-25  -9.148447E-26 
8.723000E+01  1.381446E-25  -9.209641E-26 
8.724000E+01  1.390687E-25  -9.271243E-26 
8.725000E+01  1.399989E-25  -9.333258E-26 
8.726000E+01  1.409353E-25  -9.395688E-26 
8.727000E+01  1.418780E-25  -9.458535E-26 
8.728000E+01  1.428270E-25  -9.521802E-26 
8.729000E+01  1.437824E-25  -9.585493E-26 
8.730000E+01  1.447441E-25  -9.649610E-26 
8.731000E+01  1.457123E-25  -9.714156E-26 
8.732000E+01  1.466870E-25  -9.779133E-26 
8.733000E+01  1.476682E-25  -9.844545E-26 
8.734000E+01  1.486559E-25  -9.910395E-26 
8.735000E+01  1.496503E-25  -9.976685E-26 
8.736000E+01  1.506513E-25  -1.004342E-25 
8.737000E+01  1.516590E-25  -1.011060E-25 
8.738000E+01  1.526734E-25  -1.017823E-25 
8.739000E+01  1.536946E-25  -1.024631E-25 
8.740000E+01  1.547227E-25  -1.031485E-25 
8.741000E+01  1.557576E-25  -1.038384E-25 
8.742000E+01  1.567995E-25  -1.045330E-25 
8.743000E+01  1.578483E-25  -1.052322E-25 
8.744000E+01  1.589041E-25  -1.059361E-25 
8.745000E+01  1.599670E-25  -1.066447E-25 
8.746000E+01  1.610370E-25  -1.073580E-25 
8.747000E+01  1.621142E-25  -1.080761E-25 
8.748000E+01  1.631986E-25  -1.087990E-25 
8.749000E+01  1.642902E-25  -1.095268E-25 
8.750000E+01  1.653891E-25  -1.102594E-25 
8.751000E+01  1.664954E-25  -1.109969E-25 
8.752000E+01  1.676091E-25  -1.117394E-25 
8.753000E+01  1.687302E-25  -1.124868E-25 
8.754000E+01  1.698588E-25  -1.132392E-25 
8.755000E+01  1.709950E-25  -1.139967E-25 
8.756000E+01  1.721388E-25  -1.147592E-25 
8.757000E+01  1.732902E-25  -1.155268E-25 
8.758000E+01  1.744493E-25  -1.162996E-25 
8.759000E+01  1.756162E-25  -1.170775E-25 
8.760000E+01  1.767909E-25  -1.178606E-25 
8.761000E+01  1.779734E-25  -1.186490E-25 
8.762000E+01  1.791639E-25  -1.194426E-25 
8.763000E+01  1.803623E-25  -1.202415E-25 
8.764000E+01  1.815687E-25  -1.210458E-25 
8.765000E+01  1.827833E-25  -1.218555E-25 
8.766000E+01  1.840059E-25  -1.226706E-25 
8.767000E+01  1.852367E-25  -1.234911E-25 
8.768000E+01  1.864757E-25  -1.243171E-25 
8.769000E+01  1.877230E-25  -1.251487E-25 
8.770000E+01  1.889787E-25  -1.259858E-25 
8.771000E+01  1.902428E-25  -1.268285E-25 
8.772000E+01  1.915153E-25  -1.276769E-25 
8.773000E+01  1.927963E-25  -1.285309E-25 
8.774000E+01  1.940859E-25  -1.293906E-25 
8.775000E+01  1.953842E-25  -1.302561E-25 
8.776000E+01  1.966911E-25  -1.311274E-25 
8.777000E+01  1.980067E-25  -1.320045E-25 
8.778000E+01  1.993312E-25  -1.328875E-25 
8.779000E+01  2.006645E-25  -1.337763E-25 
8.780000E+01  2.020067E-25  -1.346712E-25 
8.781000E+01  2.033579E-25  -1.355720E-25 
8.782000E+01  2.047182E-25  -1.364788E-25 
8.783000E+01  2.060875E-25  -1.373917E-25 
8.784000E+01  2.074660E-25  -1.383107E-25 
8.785000E+01  2.088538E-25  -1.392358E-25 
8.786000E+01  2.102508E-25  -1.401672E-25 
8.787000E+01  2.116571E-25  -1.411048E-25 
8.788000E+01  2.130729E-25  -1.420486E-25 
8.789000E+01  2.144981E-25  -1.429988E-25 
8.790000E+01  2.159329E-25  -1.439553E-25 
8.791000E+01  2.173773E-25  -1.449182E-25 
8.792000E+01  2.188313E-25  -1.458875E-25 
8.793000E+01  2.202950E-25  -1.468634E-25 
8.794000E+01  2.217686E-25  -1.478457E-25 
8.795000E+01  2.232520E-25  -1.488346E-25 
8.796000E+01  2.247453E-25  -1.498302E-25 
8.797000E+01  2.262486E-25  -1.508324E-25 
8.798000E+01  2.277620E-25  -1.518413E-25 
8.799000E+01  2.292854E-25  -1.528570E-25 
8.800000E+01  2.308191E-25  -1.538794E-25 
8.801000E+01  2.323631E-25  -1.549087E-25 
8.802000E+01  2.339173E-25  -1.559449E-25 
8.803000E+01  2.354820E-25  -1.569880E-25 
8.804000E+01  2.370571E-25  -1.580381E-25 
8.805000E+01  2.386428E-25  -1.590952E-25 
8.806000E+01  2.402390E-25  -1.601593E-25 
8.807000E+01  2.418460E-25  -1.612306E-25 
8.808000E+01  2.434637E-25  -1.623091E-25 
8.809000E+01  2.450922E-25  -1.633948E-25 
8.810000E+01  2.467316E-25  -1.644877E-25 
8.811000E+01  2.483820E-25  -1.655880E-25 
8.812000E+01  2.500434E-25  -1.666956E-25 
8.813000E+01  2.517159E-25  -1.678106E-25 
8.814000E+01  2.533996E-25  -1.689331E-25 
8.815000E+01  2.550946E-25  -1.700631E-25 
8.816000E+01  2.568009E-25  -1.712006E-25 
8.817000E+01  2.585186E-25  -1.723457E-25 
8.818000E+01  2.602478E-25  -1.734986E-25 
8.819000E+01  2.619886E-25  -1.746591E-25 
8.820000E+01  2.637410E-25  -1.758274E-25 
8.821000E+01  2.655052E-25  -1.770035E-25 
8.822000E+01  2.672811E-25  -1.781874E-25 
8.823000E+01  2.690690E-25  -1.793793E-25 
8.824000E+01  2.708687E-25  -1.805792E-25 
8.825000E+01  2.726806E-25  -1.817870E-25 
8.826000E+01  2.745045E-25  -1.830030E-25 
8.827000E+01  2.763407E-25  -1.842271E-25 
8.828000E+01  2.781891E-25  -1.854594E-25 
8.829000E+01  2.800499E-25  -1.866999E-25 
8.830000E+01  2.819231E-25  -1.879487E-25 
8.831000E+01  2.838089E-25  -1.892059E-25 
8.832000E+01  2.857073E-25  -1.904715E-25 
8.833000E+01  2.876183E-25  -1.917456E-25 
8.834000E+01  2.895422E-25  -1.930281E-25 
8.835000E+01  2.914789E-25  -1.943193E-25 
8.836000E+01  2.934286E-25  -1.956191E-25 
8.837000E+01  2.953913E-25  -1.969276E-25 
8.838000E+01  2.973672E-25  -1.982448E-25 
8.839000E+01  2.993563E-25  -1.995708E-25 
8.840000E+01  3.013586E-25  -2.009058E-25 
8.841000E+01  3.033744E-25  -2.022496E-25 
8.842000E+01  3.054037E-25  -2.036024E-25 
8.843000E+01  3.074465E-25  -2.049643E-25 
8.844000E+01  3.095030E-25  -2.063353E-25 
8.845000E+01  3.115732E-25  -2.077155E-25 
8.846000E+01  3.136573E-25  -2.091049E-25 
8.847000E+01  3.157553E-25  -2.105036E-25 
8.848000E+01  3.178674E-25  -2.119116E-25 
8.849000E+01  3.199936E-25  -2.133291E-25 
8.850000E+01  3.221340E-25  -2.147560E-25 
8.851000E+01  3.242888E-25  -2.161925E-25 
8.852000E+01  3.264579E-25  -2.176386E-25 
8.853000E+01  3.286416E-25  -2.190944E-25 
8.854000E+01  3.308398E-25  -2.205599E-25 
8.855000E+01  3.330528E-25  -2.220352E-25 
8.856000E+01  3.352806E-25  -2.235204E-25 
8.857000E+01  3.375232E-25  -2.250155E-25 
8.858000E+01  3.397809E-25  -2.265206E-25 
8.859000E+01  3.420537E-25  -2.280358E-25 
8.860000E+01  3.443417E-25  -2.295611E-25 
8.861000E+01  3.466449E-25  -2.310966E-25 
8.862000E+01  3.489636E-25  -2.326424E-25 
8.863000E+01  3.512978E-25  -2.341985E-25 
8.864000E+01  3.536476E-25  -2.357651E-25 
8.865000E+01  3.560132E-25  -2.373421E-25 
8.866000E+01  3.583945E-25  -2.389297E-25 
8.867000E+01  3.607918E-25  -2.405279E-25 
8.868000E+01  3.632051E-25  -2.421367E-25 
8.869000E+01  3.656346E-25  -2.437564E-25 
8.870000E+01  3.680803E-25  -2.453868E-25 
8.871000E+01  3.705423E-25  -2.470282E-25 
8.872000E+01  3.730209E-25  -2.486806E-25 
8.873000E+01  3.755160E-25  -2.503440E-25 
8.874000E+01  3.780278E-25  -2.520185E-25 
8.875000E+01  3.805564E-25  -2.537043E-25 
8.876000E+01  3.831019E-25  -2.554013E-25 
8.877000E+01  3.856645E-25  -2.571096E-25 
8.878000E+01  3.882441E-25  -2.588294E-25 
8.879000E+01  3.908411E-25  -2.605607E-25 
8.880000E+01  3.934554E-25  -2.623036E-25 
8.881000E+01  3.960872E-25  -2.640581E-25 
8.882000E+01  3.987366E-25  -2.658244E-25 
8.883000E+01  4.014037E-25  -2.676025E-25 
8.884000E+01  4.040887E-25  -2.693925E-25 
8.885000E+01  4.067916E-25  -2.711944E-25 
8.886000E+01  4.095126E-25  -2.730084E-25 
8.887000E+01  4.122518E-25  -2.748345E-25 
8.888000E+01  4.150093E-25  -2.766729E-25 
8.889000E+01  4.177853E-25  -2.785235E-25 
8.890000E+01  4.205799E-25  -2.803866E-25 
8.891000E+01  4.233931E-25  -2.822621E-25 
8.892000E+01  4.262251E-25  -2.841501E-25 
8.893000E+01  4.290761E-25  -2.860508E-25 
8.894000E+01  4.319462E-25  -2.879641E-25 
8.895000E+01  4.348355E-25  -2.898903E-25 
8.896000E+01  4.377440E-25  -2.918294E-25 
8.897000E+01  4.406721E-25  -2.937814E-25 
8.898000E+01  4.436197E-25  -2.957465E-25 
8.899000E+01  4.465871E-25  -2.977247E-25 
8.900000E+01  4.495743E-25  -2.997162E-25 
8.901000E+01  4.525814E-25  -3.017210E-25 
8.902000E+01  4.556087E-25  -3.037391E-25 
8.903000E+01  4.586563E-25  -3.057708E-25 
8.904000E+01  4.617242E-25  -3.078161E-25 
8.905000E+01  4.648126E-25  -3.098751E-25 
8.906000E+01  4.679217E-25  -3.119478E-25 
8.907000E+01  4.710516E-25  -3.140344E-25 
8.908000E+01  4.742025E-25  -3.161350E-25 
8.909000E+01  4.773744E-25  -3.182496E-25 
8.910000E+01  4.805675E-25  -3.203783E-25 
8.911000E+01  4.837820E-25  -3.225213E-25 
8.912000E+01  4.870180E-25  -3.246786E-25 
8.913000E+01  4.902756E-25  -3.268504E-25 
8.914000E+01  4.935550E-25  -3.290367E-25 
8.915000E+01  4.968564E-25  -3.312376E-25 
8.916000E+01  5.001798E-25  -3.334532E-25 
8.917000E+01  5.035255E-25  -3.356837E-25 
8.918000E+01  5.068936E-25  -3.379290E-25 
8.919000E+01  5.102841E-25  -3.401894E-25 
8.920000E+01  5.136974E-25  -3.424649E-25 
8.921000E+01  5.171335E-25  -3.447557E-25 
8.922000E+01  5.205926E-25  -3.470617E-25 
8.923000E+01  5.240748E-25  -3.493832E-25 
8.924000E+01  5.275803E-25  -3.517202E-25 
8.925000E+01  5.311092E-25  -3.540728E-25 
8.926000E+01  5.346618E-25  -3.564412E-25 
8.927000E+01  5.382381E-25  -3.588254E-25 
8.928000E+01  5.418383E-25  -3.612256E-25 
8.929000E+01  5.454627E-25  -3.636418E-25 
8.930000E+01  5.491112E-25  -3.660742E-25 
8.931000E+01  5.527842E-25  -3.685228E-25 
8.932000E+01  5.564817E-25  -3.709878E-25 
8.933000E+01  5.602040E-25  -3.734693E-25 
8.934000E+01  5.639512E-25  -3.759675E-25 
8.935000E+01  5.677234E-25  -3.784823E-25 
8.936000E+01  5.715209E-25  -3.810139E-25 
8.937000E+01  5.753438E-25  -3.835625E-25 
8.938000E+01  5.791922E-25  -3.861281E-25 
8.939000E+01  5.830664E-25  -3.887109E-25 
8.940000E+01  5.869665E-25  -3.913110E-25 
8.941000E+01  5.908927E-25  -3.939284E-25 
8.942000E+01  5.948451E-25  -3.965634E-25 
8.943000E+01  5.988240E-25  -3.992160E-25 
8.944000E+01  6.028295E-25  -4.018863E-25 
8.945000E+01  6.068618E-25  -4.045745E-25 
8.946000E+01  6.109210E-25  -4.072807E-25 
8.947000E+01  6.150074E-25  -4.100050E-25 
8.948000E+01  6.191212E-25  -4.127475E-25 
8.949000E+01  6.232624E-25  -4.155083E-25 
8.950000E+01  6.274314E-25  -4.182876E-25 
8.951000E+01  6.316283E-25  -4.210855E-25 
8.952000E+01  6.358532E-25  -4.239021E-25 
8.953000E+01  6.401064E-25  -4.267376E-25 
8.954000E+01  6.443880E-25  -4.295920E-25 
8.955000E+01  6.486983E-25  -4.324655E-25 
8.956000E+01  6.530374E-25  -4.353583E-25 
8.957000E+01  6.574055E-25  -4.382703E-25 
8.958000E+01  6.618028E-25  -4.412019E-25 
8.959000E+01  6.662296E-25  -4.441531E-25 
8.960000E+01  6.706860E-25  -4.471240E-25 
8.961000E+01  6.751722E-25  -4.501148E-25 
8.962000E+01  6.796883E-25  -4.531256E-25 
8.963000E+01  6.842347E-25  -4.561565E-25 
8.964000E+01  6.888115E-25  -4.592077E-25 
8.965000E+01  6.934190E-25  -4.622793E-25 
8.966000E+01  6.980572E-25  -4.653715E-25 
8.967000E+01  7.027264E-25  -4.684843E-25 
8.968000E+01  7.074269E-25  -4.716180E-25 
8.969000E+01  7.121589E-25  -4.747726E-25 
8.970000E+01  7.169225E-25  -4.779483E-25 
8.971000E+01  7.217179E-25  -4.811453E-25 
8.972000E+01  7.265454E-25  -4.843636E-25 
8.973000E+01  7.314053E-25  -4.876035E-25 
8.974000E+01  7.362976E-25  -4.908651E-25 
8.975000E+01  7.412226E-25  -4.941484E-25 
8.976000E+01  7.461806E-25  -4.974538E-25 
8.977000E+01  7.511718E-25  -5.007812E-25 
8.978000E+01  7.561963E-25  -5.041309E-25 
8.979000E+01  7.612545E-25  -5.075030E-25 
8.980000E+01  7.663465E-25  -5.108976E-25 
8.981000E+01  7.714725E-25  -5.143150E-25 
8.982000E+01  7.766328E-25  -5.177552E-25 
8.983000E+01  7.818277E-25  -5.212185E-25 
8.984000E+01  7.870573E-25  -5.247049E-25 
8.985000E+01  7.923219E-25  -5.282146E-25 
8.986000E+01  7.976217E-25  -5.317478E-25 
8.987000E+01  8.029569E-25  -5.353046E-25 
8.988000E+01  8.083278E-25  -5.388852E-25 
8.989000E+01  8.137347E-25  -5.424898E-25 
8.990000E+01  8.191777E-25  -5.461185E-25 
8.991000E+01  8.246571E-25  -5.497714E-25 
8.992000E+01  8.301732E-25  -5.534488E-25 
8.993000E+01  8.357262E-25  -5.571508E-25 
8.994000E+01  8.413163E-25  -5.608775E-25 
8.995000E+01  8.469438E-25  -5.646292E-25 
8.996000E+01  8.526090E-25  -5.684060E-25 
8.997000E+01  8.583120E-25  -5.722080E-25 
8.998000E+01  8.640532E-25  -5.760355E-25 
8.999000E+01  8.698328E-25  -5.798885E-25 
9.000000E+01  8.756511E-25  -5.837674E-25 
9.001000E+01  8.815083E-25  -5.876722E-25 
9.002000E+01  8.874046E-25  -5.916031E-25 
9.003000E+01  8.933404E-25  -5.955603E-25 
9.004000E+01  8.993159E-25  -5.995439E-25 
9.005000E+01  9.053314E-25  -6.035542E-25 
9.006000E+01  9.113871E-25  -6.075914E-25 
9.007000E+01  9.174833E-25  -6.116555E-25 
9.008000E+01  9.236203E-25  -6.157469E-25 
9.009000E+01  9.297983E-25  -6.198655E-25 
9.010000E+01  9.360177E-25  -6.240118E-25 
9.011000E+01  9.422786E-25  -6.281858E-25 
9.012000E+01  9.485815E-25  -6.323877E-25 
9.013000E+01  9.549265E-25  -6.366177E-25 
9.014000E+01  9.613139E-25  -6.408760E-25 
9.015000E+01  9.677441E-25  -6.451627E-25 
9.016000E+01  9.742173E-25  -6.494782E-25 
9.017000E+01  9.807338E-25  -6.538225E-25 
9.018000E+01  9.872938E-25  -6.581959E-25 
9.019000E+01  9.938978E-25  -6.625985E-25 
9.020000E+01  1.000546E-24  -6.670306E-25 
9.021000E+01  1.007238E-24  -6.714923E-25 
9.022000E+01  1.013976E-24  -6.759839E-25 
9.023000E+01  1.020758E-24  -6.805055E-25 
9.024000E+01  1.027586E-24  -6.850574E-25 
9.025000E+01  1.034460E-24  -6.896397E-25 
9.026000E+01  1.041379E-24  -6.942526E-25 
9.027000E+01  1.048345E-24  -6.988964E-25 
9.028000E+01  1.055357E-24  -7.035713E-25 
9.029000E+01  1.062416E-24  -7.082775E-25 
9.030000E+01  1.069523E-24  -7.130151E-25 
9.031000E+01  1.076677E-24  -7.177844E-25 
9.032000E+01  1.083878E-24  -7.225856E-25 
9.033000E+01  1.091128E-24  -7.274190E-25 
9.034000E+01  1.098427E-24  -7.322846E-25 
9.035000E+01  1.105774E-24  -7.371828E-25 
9.036000E+01  1.113171E-24  -7.421138E-25 
9.037000E+01  1.120617E-24  -7.470777E-25 
9.038000E+01  1.128112E-24  -7.520749E-25 
9.039000E+01  1.135658E-24  -7.571055E-25 
9.040000E+01  1.143255E-24  -7.621697E-25 
9.041000E+01  1.150902E-24  -7.672678E-25 
9.042000E+01  1.158600E-24  -7.724000E-25 
9.043000E+01  1.166350E-24  -7.775666E-25 
9.044000E+01  1.174151E-24  -7.827677E-25 
9.045000E+01  1.182005E-24  -7.880035E-25 
9.046000E+01  1.189912E-24  -7.932745E-25 
9.047000E+01  1.197871E-24  -7.985806E-25 
9.048000E+01  1.205883E-24  -8.039223E-25 
9.049000E+01  1.213949E-24  -8.092997E-25 
9.050000E+01  1.222070E-24  -8.147130E-25 
9.051000E+01  1.230244E-24  -8.201626E-25 
9.052000E+01  1.238473E-24  -8.256486E-25 
9.053000E+01  1.246757E-24  -8.311713E-25 
9.054000E+01  1.255096E-24  -8.367310E-25 
9.055000E+01  1.263492E-24  -8.423278E-25 
9.056000E+01  1.271943E-24  -8.479621E-25 
9.057000E+01  1.280451E-24  -8.536340E-25 
9.058000E+01  1.289016E-24  -8.593440E-25 
9.059000E+01  1.297638E-24  -8.650921E-25 
9.060000E+01  1.306318E-24  -8.708786E-25 
9.061000E+01  1.315056E-24  -8.767039E-25 
9.062000E+01  1.323852E-24  -8.825681E-25 
9.063000E+01  1.332707E-24  -8.884715E-25 
9.064000E+01  1.341622E-24  -8.944144E-25 
9.065000E+01  1.350596E-24  -9.003971E-25 
9.066000E+01  1.359630E-24  -9.064198E-25 
9.067000E+01  1.368724E-24  -9.124828E-25 
9.068000E+01  1.377880E-24  -9.185864E-25 
9.069000E+01  1.387096E-24  -9.247307E-25 
9.070000E+01  1.396374E-24  -9.309162E-25 
9.071000E+01  1.405715E-24  -9.371430E-25 
9.072000E+01  1.415117E-24  -9.434115E-25 
9.073000E+01  1.424583E-24  -9.497219E-25 
9.074000E+01  1.434112E-24  -9.560746E-25 
9.075000E+01  1.443705E-24  -9.624697E-25 
9.076000E+01  1.453361E-24  -9.689076E-25 
9.077000E+01  1.463083E-24  -9.753886E-25 
9.078000E+01  1.472869E-24  -9.819129E-25 
9.079000E+01  1.482721E-24  -9.884808E-25 
9.080000E+01  1.492639E-24  -9.950927E-25 
9.081000E+01  1.502623E-24  -1.001749E-24 
9.082000E+01  1.512674E-24  -1.008449E-24 
9.083000E+01  1.522792E-24  -1.015195E-24 
9.084000E+01  1.532978E-24  -1.021986E-24 
9.085000E+01  1.543232E-24  -1.028822E-24 
9.086000E+01  1.553555E-24  -1.035703E-24 
9.087000E+01  1.563946E-24  -1.042631E-24 
9.088000E+01  1.574408E-24  -1.049605E-24 
9.089000E+01  1.584939E-24  -1.056626E-24 
9.090000E+01  1.595540E-24  -1.063694E-24 
9.091000E+01  1.606213E-24  -1.070809E-24 
9.092000E+01  1.616957E-24  -1.077971E-24 
9.093000E+01  1.627772E-24  -1.085182E-24 
9.094000E+01  1.638660E-24  -1.092440E-24 
9.095000E+01  1.649621E-24  -1.099748E-24 
9.096000E+01  1.660656E-24  -1.107104E-24 
9.097000E+01  1.671764E-24  -1.114509E-24 
9.098000E+01  1.682946E-24  -1.121964E-24 
9.099000E+01  1.694203E-24  -1.129469E-24 
9.100000E+01  1.705535E-24  -1.137024E-24 
9.101000E+01  1.716944E-24  -1.144629E-24 
9.102000E+01  1.728428E-24  -1.152285E-24 
9.103000E+01  1.739990E-24  -1.159993E-24 
9.104000E+01  1.751628E-24  -1.167752E-24 
9.105000E+01  1.763345E-24  -1.175563E-24 
9.106000E+01  1.775140E-24  -1.183426E-24 
9.107000E+01  1.787013E-24  -1.191342E-24 
9.108000E+01  1.798967E-24  -1.199311E-24 
9.109000E+01  1.811000E-24  -1.207333E-24 
9.110000E+01  1.823113E-24  -1.215409E-24 
9.111000E+01  1.835308E-24  -1.223539E-24 
9.112000E+01  1.847584E-24  -1.231723E-24 
9.113000E+01  1.859943E-24  -1.239962E-24 
9.114000E+01  1.872384E-24  -1.248256E-24 
9.115000E+01  1.884908E-24  -1.256605E-24 
9.116000E+01  1.897516E-24  -1.265011E-24 
9.117000E+01  1.910209E-24  -1.273472E-24 
9.118000E+01  1.922986E-24  -1.281991E-24 
9.119000E+01  1.935849E-24  -1.290566E-24 
9.120000E+01  1.948797E-24  -1.299198E-24 
9.121000E+01  1.961833E-24  -1.307888E-24 
9.122000E+01  1.974955E-24  -1.316637E-24 
9.123000E+01  1.988166E-24  -1.325444E-24 
9.124000E+01  2.001464E-24  -1.334310E-24 
9.125000E+01  2.014852E-24  -1.343235E-24 
9.126000E+01  2.028329E-24  -1.352219E-24 
9.127000E+01  2.041897E-24  -1.361264E-24 
9.128000E+01  2.055555E-24  -1.370370E-24 
9.129000E+01  2.069304E-24  -1.379536E-24 
9.130000E+01  2.083146E-24  -1.388764E-24 
9.131000E+01  2.097080E-24  -1.398053E-24 
9.132000E+01  2.111107E-24  -1.407405E-24 
9.133000E+01  2.125228E-24  -1.416819E-24 
9.134000E+01  2.139444E-24  -1.426296E-24 
9.135000E+01  2.153754E-24  -1.435836E-24 
9.136000E+01  2.168160E-24  -1.445440E-24 
9.137000E+01  2.182663E-24  -1.455109E-24 
9.138000E+01  2.197263E-24  -1.464842E-24 
9.139000E+01  2.211960E-24  -1.474640E-24 
9.140000E+01  2.226756E-24  -1.484504E-24 
9.141000E+01  2.241650E-24  -1.494434E-24 
9.142000E+01  2.256645E-24  -1.504430E-24 
9.143000E+01  2.271739E-24  -1.514493E-24 
9.144000E+01  2.286935E-24  -1.524623E-24 
9.145000E+01  2.302232E-24  -1.534821E-24 
9.146000E+01  2.317631E-24  -1.545088E-24 
9.147000E+01  2.333134E-24  -1.555423E-24 
9.148000E+01  2.348740E-24  -1.565827E-24 
9.149000E+01  2.364451E-24  -1.576300E-24 
9.150000E+01  2.380266E-24  -1.586844E-24 
9.151000E+01  2.396188E-24  -1.597459E-24 
9.152000E+01  2.412216E-24  -1.608144E-24 
9.153000E+01  2.428351E-24  -1.618901E-24 
9.154000E+01  2.444594E-24  -1.629729E-24 
9.155000E+01  2.460946E-24  -1.640631E-24 
9.156000E+01  2.477407E-24  -1.651605E-24 
9.157000E+01  2.493978E-24  -1.662652E-24 
9.158000E+01  2.510660E-24  -1.673773E-24 
9.159000E+01  2.527454E-24  -1.684969E-24 
9.160000E+01  2.544360E-24  -1.696240E-24 
9.161000E+01  2.561379E-24  -1.707586E-24 
9.162000E+01  2.578512E-24  -1.719008E-24 
9.163000E+01  2.595759E-24  -1.730506E-24 
9.164000E+01  2.613122E-24  -1.742081E-24 
9.165000E+01  2.630601E-24  -1.753734E-24 
9.166000E+01  2.648197E-24  -1.765465E-24 
9.167000E+01  2.665911E-24  -1.777274E-24 
9.168000E+01  2.683743E-24  -1.789162E-24 
9.169000E+01  2.701694E-24  -1.801130E-24 
9.170000E+01  2.719766E-24  -1.813177E-24 
9.171000E+01  2.737958E-24  -1.825305E-24 
9.172000E+01  2.756272E-24  -1.837515E-24 
9.173000E+01  2.774709E-24  -1.849806E-24 
9.174000E+01  2.793269E-24  -1.862179E-24 
9.175000E+01  2.811953E-24  -1.874635E-24 
9.176000E+01  2.830761E-24  -1.887174E-24 
9.177000E+01  2.849696E-24  -1.899798E-24 
9.178000E+01  2.868758E-24  -1.912505E-24 
9.179000E+01  2.887947E-24  -1.925298E-24 
9.180000E+01  2.907264E-24  -1.938176E-24 
9.181000E+01  2.926710E-24  -1.951140E-24 
9.182000E+01  2.946287E-24  -1.964191E-24 
9.183000E+01  2.965995E-24  -1.977330E-24 
9.184000E+01  2.985834E-24  -1.990556E-24 
9.185000E+01  3.005806E-24  -2.003871E-24 
9.186000E+01  3.025912E-24  -2.017274E-24 
9.187000E+01  3.046152E-24  -2.030768E-24 
9.188000E+01  3.066527E-24  -2.044352E-24 
9.189000E+01  3.087039E-24  -2.058026E-24 
9.190000E+01  3.107688E-24  -2.071792E-24 
9.191000E+01  3.128475E-24  -2.085650E-24 
9.192000E+01  3.149401E-24  -2.099601E-24 
9.193000E+01  3.170468E-24  -2.113645E-24 
9.194000E+01  3.191675E-24  -2.127783E-24 
9.195000E+01  3.213024E-24  -2.142016E-24 
9.196000E+01  3.234515E-24  -2.156344E-24 
9.197000E+01  3.256151E-24  -2.170767E-24 
9.198000E+01  3.277931E-24  -2.185287E-24 
9.199000E+01  3.299857E-24  -2.199905E-24 
9.200000E+01  3.321929E-24  -2.214620E-24 
9.201000E+01  3.344150E-24  -2.229433E-24 
9.202000E+01  3.366518E-24  -2.244346E-24 
9.203000E+01  3.389037E-24  -2.259358E-24 
9.204000E+01  3.411706E-24  -2.274471E-24 
9.205000E+01  3.434527E-24  -2.289684E-24 
9.206000E+01  3.457500E-24  -2.305000E-24 
9.207000E+01  3.480627E-24  -2.320418E-24 
9.208000E+01  3.503909E-24  -2.335939E-24 
9.209000E+01  3.527346E-24  -2.351564E-24 
9.210000E+01  3.550940E-24  -2.367293E-24 
9.211000E+01  3.574692E-24  -2.383128E-24 
9.212000E+01  3.598603E-24  -2.399069E-24 
9.213000E+01  3.622674E-24  -2.415116E-24 
9.214000E+01  3.646906E-24  -2.431271E-24 
9.215000E+01  3.671300E-24  -2.447533E-24 
9.216000E+01  3.695857E-24  -2.463905E-24 
9.217000E+01  3.720578E-24  -2.480385E-24 
9.218000E+01  3.745465E-24  -2.496977E-24 
9.219000E+01  3.770518E-24  -2.513679E-24 
9.220000E+01  3.795739E-24  -2.530493E-24 
9.221000E+01  3.821128E-24  -2.547419E-24 
9.222000E+01  3.846688E-24  -2.564458E-24 
9.223000E+01  3.872418E-24  -2.581612E-24 
9.224000E+01  3.898320E-24  -2.598880E-24 
9.225000E+01  3.924396E-24  -2.616264E-24 
9.226000E+01  3.950646E-24  -2.633764E-24 
9.227000E+01  3.977072E-24  -2.651381E-24 
9.228000E+01  4.003674E-24  -2.669116E-24 
9.229000E+01  4.030454E-24  -2.686969E-24 
9.230000E+01  4.057414E-24  -2.704942E-24 
9.231000E+01  4.084553E-24  -2.723036E-24 
9.232000E+01  4.111875E-24  -2.741250E-24 
9.233000E+01  4.139379E-24  -2.759586E-24 
9.234000E+01  4.167067E-24  -2.778045E-24 
9.235000E+01  4.194940E-24  -2.796627E-24 
9.236000E+01  4.223000E-24  -2.815333E-24 
9.237000E+01  4.251247E-24  -2.834165E-24 
9.238000E+01  4.279684E-24  -2.853122E-24 
9.239000E+01  4.308310E-24  -2.872207E-24 
9.240000E+01  4.337128E-24  -2.891419E-24 
9.241000E+01  4.366139E-24  -2.910759E-24 
9.242000E+01  4.395344E-24  -2.930229E-24 
9.243000E+01  4.424744E-24  -2.949829E-24 
9.244000E+01  4.454341E-24  -2.969561E-24 
9.245000E+01  4.484136E-24  -2.989424E-24 
9.246000E+01  4.514130E-24  -3.009420E-24 
9.247000E+01  4.544324E-24  -3.029550E-24 
9.248000E+01  4.574721E-24  -3.049814E-24 
9.249000E+01  4.605321E-24  -3.070214E-24 
9.250000E+01  4.636126E-24  -3.090751E-24 
9.251000E+01  4.667137E-24  -3.111424E-24 
9.252000E+01  4.698355E-24  -3.132237E-24 
9.253000E+01  4.729782E-24  -3.153188E-24 
9.254000E+01  4.761419E-24  -3.174279E-24 
9.255000E+01  4.793268E-24  -3.195512E-24 
9.256000E+01  4.825330E-24  -3.216887E-24 
9.257000E+01  4.857606E-24  -3.238404E-24 
9.258000E+01  4.890098E-24  -3.260066E-24 
9.259000E+01  4.922808E-24  -3.281872E-24 
9.260000E+01  4.955736E-24  -3.303824E-24 
9.261000E+01  4.988885E-24  -3.325923E-24 
9.262000E+01  5.022255E-24  -3.348170E-24 
9.263000E+01  5.055849E-24  -3.370566E-24 
9.264000E+01  5.089667E-24  -3.393111E-24 
9.265000E+01  5.123712E-24  -3.415808E-24 
9.266000E+01  5.157984E-24  -3.438656E-24 
9.267000E+01  5.192485E-24  -3.461657E-24 
9.268000E+01  5.227217E-24  -3.484812E-24 
9.269000E+01  5.262182E-24  -3.508121E-24 
9.270000E+01  5.297380E-24  -3.531587E-24 
9.271000E+01  5.332814E-24  -3.555209E-24 
9.272000E+01  5.368485E-24  -3.578990E-24 
9.273000E+01  5.404394E-24  -3.602930E-24 
9.274000E+01  5.440544E-24  -3.627029E-24 
9.275000E+01  5.476936E-24  -3.651290E-24 
9.276000E+01  5.513571E-24  -3.675714E-24 
9.277000E+01  5.550450E-24  -3.700300E-24 
9.278000E+01  5.587577E-24  -3.725051E-24 
9.279000E+01  5.624952E-24  -3.749968E-24 
9.280000E+01  5.662577E-24  -3.775051E-24 
9.281000E+01  5.700454E-24  -3.800302E-24 
9.282000E+01  5.738584E-24  -3.825722E-24 
9.283000E+01  5.776969E-24  -3.851312E-24 
9.284000E+01  5.815610E-24  -3.877074E-24 
9.285000E+01  5.854511E-24  -3.903007E-24 
9.286000E+01  5.893671E-24  -3.929114E-24 
9.287000E+01  5.933094E-24  -3.955396E-24 
9.288000E+01  5.972780E-24  -3.981853E-24 
9.289000E+01  6.012731E-24  -4.008487E-24 
9.290000E+01  6.052950E-24  -4.035300E-24 
9.291000E+01  6.093438E-24  -4.062292E-24 
9.292000E+01  6.134196E-24  -4.089464E-24 
9.293000E+01  6.175228E-24  -4.116818E-24 
9.294000E+01  6.216533E-24  -4.144356E-24 
9.295000E+01  6.258115E-24  -4.172077E-24 
9.296000E+01  6.299976E-24  -4.199984E-24 
9.297000E+01  6.342116E-24  -4.228077E-24 
9.298000E+01  6.384538E-24  -4.256358E-24 
9.299000E+01  6.427243E-24  -4.284829E-24 
9.300000E+01  6.470235E-24  -4.313490E-24 
9.301000E+01  6.513514E-24  -4.342343E-24
[truncated: 374,058 more chars]
